# Supplementary material for: Family-based transcriptomic profiling of Atlantic salmon skin and head kidney in response to Lepeophtheirus salmonis infestation under physiological and elevated temperatures
Source: Comp Immunol Rep. 2026 Apr 22;10:200285. doi: 10.1016/j.cirep.2026.200285 (PMC13142024; doi:10.1016/j.cirep.2026.200285)
Supplement: Supplementary file 2 [file mmc1.xlsx]

## Sheet: File Summary
Supplementary Data File 1. Parental IDs and qPCR primer list
Sire & Dam IDs: List of parental (sire and dam) IDs used to generate the salmon families included in this study
Primers list: List of primers used in the qPCR analysis in this study

## Sheet: Sire & Dam IDs
Family	Sire	Dam
1701152	120100929	130201706			Families included in RNA-seq analysis are highlighted in grey color
1701153	130127753	130201706
1701154	130205343	130201706
1701175	130119691	120109675
1701179	130129104	130130581
1701182	130136547	130100692
1701185	130133578	130117264
1701215	130108720	130134057
1701229	120111596	130123601
1701265	130110790	130116662
1701279	110117731	120101793
1701292	130107040	120100205
1701293	130116962	120100205
1701361	110117731	130104446
1701397	110117731	120107787
1701413	130123041	130135169
1701414	130129104	120104039
1701415	130136547	120104039
1701419	130106631	130105929
1701441	130102681	120106496

## Sheet: Primers list
	Gene name	Accession no.	Sequence		Efficiency (%)		R2		Standard Curve		Amplicon size (bp)	Reference
			Forward (5-3’)	Reverse (5-3’)	HK	SK	HK	SK	HK	SK
Genes of interest	Matrix metalloproteinase 9 (mmp9)	CA342769	AGTCTACGGTAGCAGCAATGAAGGC	CGTCAAAGGTCTGGTAGGAGCGTAT	95.8	96.8	0.998	0.988	5 pts (2-6) @ 1:10	6 pts @ 1:10	72	Skugor et al., 2008
	Collagen alpha-1(I) chain (col1a1)	XM_014209886	TCAAGGCAGAGGGAAACAAC	ACACTGTCTTGCCCCATTTG	104.8	100.8	0.994	0.997	5 pts @ 1:5	6 pts @ 1:5	87	Carvalho et al., 2020
	Serum amyloid A-5 protein-like (saa5)	NM_001146565	CTCGGGGCAACTATGATGCTA	AGTCCTCATGTCCTCGACCA	100.2	104.8	0.994	0.998	6 pts @ 1:3	5 pts (2-6) @ 1:10	114	Braden et al., 2015
	Cluster of differentiation 83 (cd83)	BT049557	TCTTTCCATTGTGGGGATTG	TTGGCCCCAGAGTGTAAATC	105.3	103.6	0.996	0.987	5 pts @ 1:5	5 pts @ 1:5	164	Sutherland et al., 2014; Leong et al., 2010
	C-type lectin 4 (clec4)	Microarray	CTCTGCTTACGCCTGGGTAG	TTTCGGACCAGAACCAATTC	103.1	97.4	0.984	0.991	5 pts @ 1:5	5 pts (2-6) @ 1:5	95	Sutherland et al., 2014; Braden et al., 2017
	Tissue inhibitor of metalloproteinase 2 (timp2)	BT049847	CCAACGGCAACAAGGAGTAT	CTTTTGTGTGGCACTCATGG	103.3	100	0.998	0.998	5 pts @ 1:5	8 pts @ 1:5	113	Xue et al., 2021
	Thioredoxin-b (txnb)	BT125521	AAAGCCGCTTGCTGTCAC	CGCTTCCTTCAGGGCAATG	101.2	101	0.999	0.978	5 pts (2-6) @ 1:5	8 pts @ 1:5	121	Xue et al., 2021
	Neutrophil cytosolic factor 2 (ncf2)	NM_001145423	CTCCGTTACAGCCACAGGTT	CCAGTTGTCTTCTCCGCTGT	102.1	101.6	0.99	0.991	5 pts @ 1:10	6 pts @ 1:3	182	Xue et al., 2021
Reference genes	Eukaryotic translation initiation factor 3 subunit 6 (eif3)	CX040383	GTCGCCGTACCAGCAGGTGATT	CGTGGGCCATCTTCTTCTCGA	102	102.7	0.994	0.986	6 pts @ 1:10	6 pts @ 1:10	92	Skugor et al., 2008
	Elongation factor 1 alpha (ef1a)	AF321836	CACCACCGGCCATCTGATCTACAA	TCAGCAGCCTCCTTCTCGAACTTC	99.5	99	0.994	0.998	6 pts @ 1:10	5 pts @ 1:5	77	Todorčević et al., 2008
	RNA polymerase I (rpl1)	NM_001140826	ACTATGGCTGTCGAGAAGGTGCT	TGTACTCGAACAGTCGTGGGTCA	99.9	103.1	0.982	0.994	6 pts @ 1:5	5 pts @ 1:5	120	Chalmers et al., 2018; Leong et al., 2010
	SK: skin; HK: head kidney
