# Supplementary material for: Family-based transcriptomic profiling of Atlantic salmon skin and head kidney in response to Lepeophtheirus salmonis infestation under physiological and elevated temperatures
Source: Comp Immunol Rep. 2026 Apr 22;10:200285. doi: 10.1016/j.cirep.2026.200285 (PMC13142024; doi:10.1016/j.cirep.2026.200285)
Supplement: Supplementary file 3 [file mmc2.xlsx]

## Sheet: File Summary
Supplementary Data File 2. List of differentially expressed genes (DEGs) and enriched GO terms/KEGG pathways based on comparisons of head kidney samples from salmon families infested with adult stages of sea lice at 10 °C (HK-T10A)
F1701265vsF1701175_DEGs: DEGs identified based on F1701265 vs. F1701175
F1701265vsF1701175_GO: GO terms and KEGG pathways enriched based on DEGs identified in F1701265 vs. F1701175 comparison
F1701361vsF1701175_DEGs: DEGs identified based on F1701361 vs. F1701175
F1701361vsF1701175_GO: GO terms and KEGG pathways enriched based on DEGs identified in F1701361 vs. F1701175 comparison
F1701265vsF1701361_DEGs: DEGs identified based on F1701265 vs. F1701361
F1701265vsF1701361_GO: GO terms and KEGG pathways enriched based on DEGs identified in F1701265 vs. F1701361 comparison
F1701175vsF1701419_DEGs: DEGs identified based on F1701175 vs. F1701419 [no GO terms/KEGG pathways were enriched for this comparison]
F1701265vsF1701419_DEGs: DEGs identified based on F1701265 vs. F1701419
F1701265vsF1701419_GO: GO terms and KEGG pathways enriched based on DEGs identified in F1701265 vs. F1701419 comparison
F1701361vsF1701419_DEGs: DEGs identified based on F1701361 vs. F1701419
F1701361vsF1701419_GO: GO terms and KEGG pathways enriched based on DEGs identified in F1701361 vs. F1701419 comparison

## Sheet: F1701265vsF1701175_DEGs
SYMBOL	logFC	logCPM	PValue	FDR	GENENAME
LOC123725129	11.1911	2.19436	1.24949e-42	1.78222e-38	uncharacterized LOC123725129
LOC123733062	7.58395	3.33161	2.80022e-68	7.98819e-64	protein NLRC3-like
LOC106584954	5.16493	1.98796	4.00331e-07	0.000190338	uncharacterized LOC106584954
doc2a	4.90743	-1.61696	3.38837e-11	4.39364e-08	double C2-like domains, alpha
LOC106605589	4.18965	1.41933	2.62301e-21	1.04663e-17	carcinoembryonic antigen-related cell adhesion molecule 18
LOC100136462	3.97641	1.26778	1.98528e-19	5.6634e-16	prolactin-releasing peptide receptor
LOC106600765	3.95724	2.15764	1.96438e-16	4.66982e-13	ferritin, middle subunit-like
LOC106600058	3.25218	1.78656	1.57821e-05	0.00409288	contactin-6-like
LOC106562259	3.19579	1.22685	4.7884e-08	2.74933e-05	stereocilin
LOC106586586	3.17846	6.95806	9.2247e-10	7.7398e-07	acyl-CoA-binding protein
LOC106600766	3.09692	1.84384	1.89507e-08	1.20135e-05	ferritin, middle subunit-like
LOC106594836	2.76552	2.98445	8.85323e-08	4.95208e-05	NACHT, LRR and PYD domains-containing protein 1 homolog
psmb9-a	2.63447	5.17663	5.08738e-09	3.6282e-06	proteasome subunit beta type-9a
LOC123725581	2.50265	1.70536	4.0218e-10	3.68409e-07	5-aminolevulinate synthase, nonspecific, mitochondrial-like
LOC106579017	2.48162	2.3689	1.17137e-08	7.77111e-06	ras-related protein Rab-26
LOC123735237	2.47939	-1.03692	0.000379413	0.0490407	NACHT, LRR and PYD domains-containing protein 1 homolog
LOC106589744	2.47476	2.92413	2.65617e-11	3.60821e-08	neurexin-1a
LOC106610494	2.39131	2.88704	4.93638e-09	3.6282e-06	interferon-induced very large GTPase 1-like
LOC106600764	2.28929	2.11544	3.4624e-08	2.05775e-05	ferritin, middle subunit-like
LOC106570831	2.25027	2.99418	3.07566e-12	4.87441e-09	beta-1,3-galactosyl-O-glycosyl-glycoprotein beta-1,6-N-acetylglucosaminyltransferase 4
LOC106592256	2.10131	3.48198	1.60314e-06	0.000611722	uncharacterized LOC106592256
LOC123732545	2.04531	1.3028	1.36854e-06	0.000549866	myelin-oligodendrocyte glycoprotein-like
LOC106586332	1.91651	3.85995	1.07999e-05	0.003112	protein ADP-ribosylarginine hydrolase
LOC106605190	1.8556	1.22169	4.40531e-07	0.000202694	sialic acid-binding Ig-like lectin 5
LOC106560605	1.8543	2.76122	0.000371083	0.0487829	uncharacterized LOC106560605
dtl	1.78465	2.99948	4.9732e-09	3.6282e-06	denticleless E3 ubiquitin protein ligase homolog (Drosophila)
LOC106569697	1.77398	7.34284	3.87494e-07	0.000187357	uridylate-specific endoribonuclease C-like
LOC106612585	1.7614	3.93025	4.61244e-05	0.0097466	uncharacterized LOC106612585
ileu	1.64142	4.53186	9.63859e-07	0.000404353	Leukocyte elastase inhibitor
LOC106596079	1.63336	2.83312	8.80489e-06	0.00264397	uncharacterized LOC106596079
LOC106564927	1.61255	2.71057	0.000107704	0.0199511	immunoglobulin lambda-1 light chain-like
lrrc4bb	1.51795	4.12374	1.17405e-06	0.000478458	leucine rich repeat containing 4Bb
tmem179ba	1.51449	3.42531	0.000358565	0.0480225	transmembrane protein 179Ba
LOC106589785	1.48638	5.50446	0.000170296	0.0282444	glycerophosphodiester phosphodiesterase 1
LOC123729008	1.45979	2.23396	0.000113758	0.0208024	uncharacterized LOC123729008
LOC106606032	1.43884	1.72017	5.738e-06	0.00181875	carboxypeptidase Q-like
zgc:113208	1.40408	4.43746	1.60827e-06	0.000611722	uncharacterized LOC106567768
LOC106594462	1.3498	6.87977	0.000119076	0.0212304	ictacalcin
LOC106594878	1.2864	4.52566	5.38125e-06	0.00176449	guanine nucleotide-binding protein subunit alpha-13
LOC106576339	-1.26525	5.07341	1.98743e-05	0.00485087	uncharacterized LOC106576339
LOC106593568	-1.28997	3.24846	0.000164535	0.0274485	GTPase IMAP family member 4-like
LOC106561549	-1.30106	1.04827	0.000268277	0.0390467	suppressor of tumorigenicity 7 protein homolog
LOC106586999	-1.34831	3.52115	0.000235219	0.0358828	adhesion G-protein coupled receptor G1
LOC106589870	-1.34987	5.7443	1.23543e-05	0.00345522	paralemmin-3-like
LOC106608127	-1.35311	3.50949	0.000314872	0.0438163	uncharacterized LOC106608127
cfap43	-1.36071	2.54722	0.000226993	0.0351925	cilia and flagella associated protein 43
LOC106606196	-1.37177	2.58993	6.79663e-05	0.0137509	monocarboxylate transporter 4
LOC106564598	-1.37551	1.53673	0.000145989	0.025394	germ cell-specific gene 1-like protein
LOC106592407	-1.39188	1.3098	0.000325013	0.0447905	4-aminobutyrate aminotransferase, mitochondrial
polk	-1.3993	5.2363	3.52838e-07	0.000173541	polymerase (DNA directed) kappa
LOC106610521	-1.40299	2.89269	9.12512e-06	0.00268363	histone-lysine N-methyltransferase PRDM9
phlda1	-1.40361	1.86024	3.60868e-05	0.00810588	pleckstrin homology-like domain, family A, member 1
LOC106589772	-1.41881	7.40913	1.41305e-05	0.00387598	stromal cell-derived factor 1
LOC106609323	-1.42357	3.33654	1.74716e-05	0.0044902	signal peptide, CUB and EGF-like domain-containing protein 1
LOC106569973	-1.4301	1.29559	4.77395e-05	0.0100137	poliovirus receptor-like
nktr	-1.46379	3.61355	0.000120795	0.0214032	natural killer cell triggering receptor
LOC106581229	-1.48208	2.6572	0.000263287	0.0387154	beta-galactosidase-1-like protein 2
LOC106587081	-1.49132	2.08783	3.98054e-05	0.00866816	ryanodine receptor 3
LOC106572132	-1.49313	1.12093	0.000362001	0.0482561	multiple epidermal growth factor-like domains protein 6
LOC106568624	-1.50125	1.1709	0.00014597	0.025394	tripartite motif-containing protein 16-like
LOC106603660	-1.50814	4.79865	5.11573e-06	0.00169693	heat shock cognate 70 kDa protein
LOC106562009	-1.54559	2.04039	1.1225e-05	0.00320217	V-set and transmembrane domain-containing protein 2B
LOC106612309	-1.55134	2.85409	2.94331e-07	0.000147305	HIG1 domain family member 2A
adamtsl5	-1.56032	1.334	3.81781e-05	0.00839026	ADAMTS like 5
LOC106613157	-1.64621	1.81463	0.000104715	0.0196526	stonustoxin subunit beta-like
LOC123743406	-1.67229	1.87328	0.00038164	0.0490407	Ig heavy chain V region 914-like
LOC106606194	-1.69622	4.3365	9.65779e-09	6.55971e-06	monocarboxylate transporter 7
si:ch1073-184j22.1	-1.69766	1.9172	1.4894e-05	0.0040083	erythroferrone
LOC106587245	-1.73277	2.81925	1.45044e-06	0.000574677	rhomboid-related protein 3-like
wnt9a	-1.77649	1.08423	4.05122e-06	0.00137582	wingless-type MMTV integration site family, member 9A
LOC100286442	-1.78071	2.24997	4.10508e-05	0.00887165	vacuolar protein sorting-associated protein 52 homolog
hoxa7ab	-1.89521	-1.58231	0.000339321	0.0463149	homeobox protein HoxA7ab
LOC106578890	-1.90817	6.19761	1.76341e-05	0.00449149	snaclec 1-like
LOC106586577	-1.9656	1.35675	8.5841e-07	0.00036549	CMP-N-acetylneuraminate-beta-galactosamide-alpha-2,3-sialyltransferase 1-like
aplp2	-1.99826	3.43099	3.4602e-08	2.05775e-05	amyloid beta (A4) precursor-like protein 2
LOC106596013	-2.04428	1.37645	8.71738e-05	0.016917	basement membrane-specific heparan sulfate proteoglycan core protein
LOC106599874	-2.0554	1.03704	5.95264e-06	0.00186605	protein Wnt-9a
LOC106602332	-2.10262	2.87393	1.60671e-10	1.83338e-07	acidic leucine-rich nuclear phosphoprotein 32 family member B
ccbe1	-2.15455	-1.28516	6.20078e-05	0.0127259	collagen and calcium binding EGF domains 1
LOC106578005	-2.16618	1.60298	0.000153241	0.0264423	uncharacterized LOC106578005
LOC123732590	-2.1989	-1.08831	0.000172796	0.0283296	stonustoxin subunit beta-like
LOC106585251	-2.23443	1.76351	8.00758e-05	0.015754	nodal homolog
LOC106603471	-2.29024	-1.18625	0.000115179	0.020928	collagen alpha-1(XXVI) chain
LOC106586938	-2.37811	1.18911	6.44619e-07	0.000287329	cytotoxic T-lymphocyte protein 4-like
sdf1	-2.39379	3.22473	6.89441e-07	0.00030258	Stromal cell-derived factor 1
LOC106599278	-2.40329	3.75719	1.42408e-08	9.2329e-06	ferritin, middle subunit-like
LOC106591345	-2.57202	2.96014	3.01752e-05	0.00704333	uncharacterized LOC106591345
LOC106607606	-2.58517	-1.35826	1.48495e-05	0.0040083	serine-rich coiled-coil domain-containing protein 2-like
LOC106588252	-2.61211	1.56903	0.000357711	0.0480225	Ig kappa-b4 chain C region-like
LOC106588302	-2.63895	1.46136	1.98952e-05	0.00485087	immunoglobulin kappa variable 1-39
LOC106603159	-2.70764	-1.05608	1.70756e-07	8.85665e-05	leucine-rich repeat and fibronectin type-III domain-containing protein 4-like
LOC106592160	-2.71301	1.42511	1.16508e-05	0.00329071	Ig heavy chain V region-like
LOC123729209	-2.71949	2.64642	3.70222e-10	3.52044e-07	neurogranin-like
hapln2	-2.75884	-1.59444	5.94081e-07	0.000269005	hyaluronan and proteoglycan link protein 2
LOC106605426	-2.85607	-1.20825	1.42089e-07	7.64785e-05	uncharacterized LOC106605426
tyrp-1	-2.94207	2.50025	1.92638e-10	2.03533e-07	tyrosinase-related protein 1
LOC106566262	-3.22681	-1.22364	3.1988e-08	1.98374e-05	interleukin-10
LOC106584569	-3.35663	3.65273	1.4177e-09	1.15551e-06	peroxisomal succinyl-coenzyme A thioesterase
LOC106600115	-3.42554	1.04053	3.17106e-10	3.11934e-07	ferritin, middle subunit-like
LOC106592354	-3.67163	1.60569	1.94772e-12	3.26839e-09	NLR family CARD domain-containing protein 3-like
pygl	-3.75597	1.86907	2.131e-06	0.000789494	phosphorylase, glycogen, liver
LOC106609258	-4.52718	2.3889	1.29432e-12	2.3077e-09	40S ribosomal protein S3a-like
LOC106567218	-4.79156	1.76059	3.14042e-22	1.49311e-18	tumor protein D54
LOC106567912	-5.2023	1.76569	9.92639e-28	9.43901e-24	tumor necrosis factor receptor superfamily member 19

## Sheet: F1701265vsF1701175_GO
ID	Term	GOGroups	Ontology Source	Term PValue	Term PValue Corrected with Benjamini-Hochberg	Group PValue	Group PValue Corrected with Benjamini-Hochberg	GOLevels	% Associated Genes	Nr. Genes	Associated Genes Found
KEGG:00860	Porphyrin metabolism	Group0	KEGG_01.05.2024	4.97226e-07	5.80097e-07	8.23951e-05	8.23951e-05	[-1]	5.81395	5	[LOC106599278, LOC106600115, LOC106600764, LOC106600765, LOC106600766]
KEGG:04216	Ferroptosis	Group0	KEGG_01.05.2024	2.29124e-06	2.29124e-06	8.23951e-05	8.23951e-05	[-1]	4.2735	5	[LOC106599278, LOC106600115, LOC106600764, LOC106600765, LOC106600766]
GO:0051238	sequestering of metal ion	Group0	GO_BiologicalProcess-EBI-UniProt-GOA-ACAP-ARAP_01.05.2024_00h00	1.25124e-09	8.75867e-09	8.23951e-05	8.23951e-05	[3]	18.5185	5	[LOC106599278, LOC106600115, LOC106600764, LOC106600765, LOC106600766]
GO:0097577	sequestering of iron ion	Group0	GO_BiologicalProcess-EBI-UniProt-GOA-ACAP-ARAP_01.05.2024_00h00	1.25124e-09	8.75867e-09	8.23951e-05	8.23951e-05	[3, 4, 5, 7]	18.5185	5	[LOC106599278, LOC106600115, LOC106600764, LOC106600765, LOC106600766]
GO:0006879	intracellular iron ion homeostasis	Group0	GO_BiologicalProcess-EBI-UniProt-GOA-ACAP-ARAP_01.05.2024_00h00	8.08478e-08	1.41484e-07	8.23951e-05	8.23951e-05	[4, 6]	8.33333	5	[LOC106599278, LOC106600115, LOC106600764, LOC106600765, LOC106600766]
GO:0006880	intracellular sequestering of iron ion	Group0	GO_BiologicalProcess-EBI-UniProt-GOA-ACAP-ARAP_01.05.2024_00h00	1.25124e-09	8.75867e-09	8.23951e-05	8.23951e-05	[4, 5, 6, 8]	18.5185	5	[LOC106599278, LOC106600115, LOC106600764, LOC106600765, LOC106600766]
GO:0006826	iron ion transport	Group0	GO_BiologicalProcess-EBI-UniProt-GOA-ACAP-ARAP_01.05.2024_00h00	4.41997e-07	6.18796e-07	8.23951e-05	8.23951e-05	[8]	5.95238	5	[LOC106599278, LOC106600115, LOC106600764, LOC106600765, LOC106600766]
GO:0008198	ferrous iron binding	Group0	GO_MolecularFunction-EBI-UniProt-GOA-ACAP-ARAP_01.05.2024_00h00	2.57744e-08	6.01403e-08	8.23951e-05	8.23951e-05	[8]	10.4167	5	[LOC106599278, LOC106600115, LOC106600764, LOC106600765, LOC106600766]
GO:0008199	ferric iron binding	Group0	GO_MolecularFunction-EBI-UniProt-GOA-ACAP-ARAP_01.05.2024_00h00	3.64788e-09	1.27676e-08	8.23951e-05	8.23951e-05	[8]	15.1515	5	[LOC106599278, LOC106600115, LOC106600764, LOC106600765, LOC106600766]

## Sheet: F1701361vsF1701175_DEGs
SYMBOL	logFC	logCPM	PValue	FDR	GENENAME
LOC123725129	11.2644	2.35627	4.25293e-45	6.07468e-41	uncharacterized LOC123725129
LOC123743438	8.62887	6.56385	2.08801e-10	1.61212e-07	hemoglobin subunit alpha-4-like
LOC123733062	6.88264	2.65703	9.71371e-50	2.77491e-45	protein NLRC3-like
LOC106565983	5.28221	1.07238	2.19348e-17	6.63002e-14	uncharacterized LOC106565983
LOC106593599	5.13696	-1.0243	7.83369e-14	1.39866e-10	NACHT, LRR and PYD domains-containing protein 1 homolog
LOC106592202	5.02591	2.38099	5.03779e-11	4.96257e-08	early growth response protein 2b
LOC106605589	4.98545	2.1782	5.88691e-35	5.60571e-31	carcinoembryonic antigen-related cell adhesion molecule 18
LOC106585339	4.47814	-1.25844	2.72552e-11	2.88371e-08	uncharacterized LOC106585339
LOC123733061	4.04416	-1.16738	1.45652e-08	6.88151e-06	NACHT, LRR and PYD domains-containing protein 1 homolog
LOC101448011	3.98041	6.04587	5.01283e-05	0.00706642	Hemoglobin subunit beta-1
LOC106600639	3.96643	1.1872	0.000150961	0.0164599	uncharacterized LOC106600639
LOC123724018	3.95691	1.43175	1.50945e-06	0.00037825	E3 ubiquitin-protein ligase TRIM47-like
LOC106564204	3.95514	2.93037	3.66163e-08	1.58488e-05	saposin-C-like
LOC106598432	3.82989	4.38205	8.52569e-15	1.73967e-11	uncharacterized LOC106598432
LOC106600318	3.54615	8.42862	2.98754e-13	4.49185e-10	hemoglobin subunit beta-like
LOC106600765	3.47701	1.7291	4.60951e-06	0.000961167	ferritin, middle subunit-like
LOC106586941	3.20003	2.16767	0.000232418	0.0225067	complement C1q subcomponent subunit B-like
LOC123742440	3.14659	2.30054	1.41243e-05	0.00258647	uncharacterized LOC123742440
LOC106578169	3.02334	-1.2245	6.35851e-07	0.000194334	fibrinogen alpha chain
LOC106612585	2.77477	4.77558	1.30476e-10	1.14952e-07	uncharacterized LOC106612585
LOC106603195	2.74695	3.80301	3.84372e-11	3.92155e-08	XK-related protein 5-like
LOC106607380	2.48571	6.90469	1.38101e-07	4.9314e-05	hemoglobin subunit beta-1
daw1	2.4695	1.02736	6.74309e-07	0.000200379	dynein assembly factor with WDR repeat domains 1
LOC123732677	2.46635	1.26732	3.61093e-08	1.58488e-05	ATP synthase subunit f, mitochondrial-like
LOC106613233	2.4595	3.11906	1.3279e-10	1.14952e-07	dipeptidyl peptidase 1-like
LOC106585341	2.35928	1.5004	1.36442e-05	0.002531	uncharacterized LOC106585341
LOC106594836	2.323	2.62402	5.14922e-09	2.77543e-06	NACHT, LRR and PYD domains-containing protein 1 homolog
LOC123728702	2.29353	-1.17127	1.54324e-05	0.00279036	uncharacterized LOC123728702
LOC106564353	2.29256	4.10166	1.06412e-07	3.94789e-05	antimicrobial peptide NK-lysin-like
LOC106572986	2.29079	2.91621	5.78563e-09	3.00506e-06	secretagogin
LOC106598954	2.25057	2.37036	0.000376026	0.0324529	B-cell receptor CD22-like
gjz1	2.18443	3.7216	2.76866e-07	9.5292e-05	gap junction protein zeta 1
LOC106594092	2.17374	4.44862	5.72429e-12	7.433e-09	acidic amino acid decarboxylase GADL1
LOC106597325	2.16688	-1.09467	9.6398e-05	0.0117213	NACHT, LRR and PYD domains-containing protein 12-like
LOC106602257	2.13426	2.85282	3.3684e-09	1.88677e-06	CD209 antigen-like protein C
LOC123744190	2.1224	4.3856	3.06519e-09	1.77583e-06	beta-1,4-galactosyltransferase 1-like
LOC106595268	2.09458	8.88532	4.47946e-06	0.000940918	hemoglobin subunit beta-like
itpk1a	2.08336	1.59448	4.70039e-06	0.000973015	inositol-tetrakisphosphate 1-kinase a
LOC106586586	2.06772	6.01499	1.65117e-06	0.000403154	acyl-CoA-binding protein
LOC106569697	2.06265	7.58217	9.88943e-08	3.76682e-05	uridylate-specific endoribonuclease C-like
prf1.3	1.96918	6.24898	1.78753e-08	8.16254e-06	perforin 1.3
LOC106596680	1.94912	2.40433	1.526e-06	0.000379073	membrane-spanning 4-domains subfamily A member 4D-like
aqp1	1.92694	6.90918	7.36027e-08	2.84136e-05	Aquaporin-1
LOC106602206	1.92527	1.07487	4.83697e-05	0.00697535	sterile alpha motif domain-containing protein 9
LOC123742422	1.91904	1.6366	1.93188e-06	0.000452362	uncharacterized LOC123742422
LOC106607026	1.91799	1.39892	1.82102e-07	6.42235e-05	zinc finger protein Gfi-1b
LOC106600952	1.91555	4.4674	1.88006e-06	0.000443865	ferritin, middle subunit-like
LOC106562221	1.89308	1.58381	4.85161e-07	0.000152303	uncharacterized LOC106562221
LOC106579322	1.89069	6.04153	2.98405e-09	1.77583e-06	uncharacterized LOC106579322
LOC106608465	1.87355	2.18806	4.94075e-10	3.71428e-07	piggyBac transposable element-derived protein 4-like
LOC106601074	1.86659	11.3264	7.7717e-05	0.00991135	hemoglobin subunit beta-1
LOC106613936	1.86497	5.31389	6.4561e-08	2.56155e-05	lysosome-associated membrane glycoprotein 3
LOC106612582	1.86164	5.40111	1.11637e-08	5.49849e-06	vitamin K-dependent protein S
bbc3	1.86063	4.32045	5.31305e-06	0.00109193	BCL2 binding component 3
LOC106566637	1.84246	1.63869	0.00018621	0.019414	proline-rich transmembrane protein 3
LOC106610164	1.82978	1.9712	1.32256e-05	0.00248563	neuronal membrane glycoprotein M6-a
LOC123724067	1.8272	10.0226	3.0748e-05	0.00485293	hemoglobin subunit beta-like
LOC106604964	1.8014	2.61705	8.09055e-06	0.00161624	uncharacterized LOC106604964
LOC106584302	1.75969	3.49662	2.57028e-06	0.000573635	lysosome-associated membrane glycoprotein 3
LOC106607236	1.74842	6.6811	0.000150203	0.0164599	hemoglobin subunit beta-1
LOC100136584	1.74242	11.4679	0.00011172	0.013188	beta-globin
LOC106609100	1.72574	3.42875	0.000374799	0.0324451	cyclin-dependent kinase inhibitor 1B-like
LOC106563818	1.71244	2.44934	3.17815e-05	0.00496121	claudin-4
lpp60	1.70911	6.42391	0.000113684	0.0133237	60 kDa lysophospholipase
LOC100196581	1.70341	3.84691	7.47294e-05	0.00968751	basic leucine zipper transcription factor, ATF-like 3
LOC106570831	1.68534	2.56217	0.000130771	0.0147657	beta-1,3-galactosyl-O-glycosyl-glycoprotein beta-1,6-N-acetylglucosaminyltransferase 4
nrt1	1.68401	3.31421	1.01983e-06	0.000280131	NADP+--arginine ADP-ribosyltransferase 1
LOC106564783	1.68294	1.6686	6.4626e-07	0.000194334	uncharacterized LOC106564783
LOC123723657	1.67929	11.1652	0.000298433	0.0268938	hemoglobin subunit beta-like
hba	1.64818	7.80314	0.000459147	0.0371571	hemoglobin subunit alpha
LOC123723900	1.623	5.27334	7.74138e-05	0.00991135	60S ribosomal protein L7-like
LOC106576767	1.60893	1.03929	0.000441694	0.0362527	homeobox protein OTX1 B-like
LOC106577552	1.59818	4.3996	1.04079e-07	3.91213e-05	macrophage-capping protein
sult2st3	1.59308	6.51719	5.57112e-05	0.00772573	sulfotransferase family 2, cytosolic sulfotransferase 3
LOC106602442	1.59241	1.6114	1.3394e-06	0.000347843	teneurin-3-like
LOC123724519	1.57894	1.5816	2.19197e-05	0.00365447	uncharacterized LOC123724519
LOC106610370	1.57187	3.55677	0.00028264	0.0260493	cyclin-dependent kinase 4 inhibitor B
LOC106601072	1.56636	11.0102	0.000628648	0.0459299	hemoglobin subunit alpha
zgc:113208	1.55809	4.56309	4.44216e-08	1.86616e-05	uncharacterized LOC106567768
nfixb	1.55025	3.04295	2.96706e-07	9.85581e-05	nuclear factor I/Xb
tecta	1.5444	1.3823	4.8821e-05	0.00697535	tectorin alpha
dtl	1.53138	2.8235	0.0001842	0.0193458	denticleless E3 ubiquitin protein ligase homolog (Drosophila)
zgc:64002	1.50996	4.75454	0.000617559	0.0455498	Nicotinamide N-methyltransferase
LOC106578036	1.50159	2.4351	0.000449232	0.0365618	uncharacterized LOC106578036
zc3h15	1.4824	3.5856	0.000255998	0.0239773	zinc finger CCCH-type containing 15
LOC106602781	1.47745	1.37829	0.000226496	0.0221586	leucine-rich repeats and immunoglobulin-like domains protein 1
LOC123736065	1.4521	2.86094	0.000203205	0.020732	zinc finger protein 883-like
LOC106598165	1.44686	1.7906	0.000413835	0.0347415	piggyBac transposable element-derived protein 4-like
LOC106608466	1.44557	1.00824	0.000113802	0.0133237	zinc finger protein OZF-like
LOC106612375	1.44407	2.94968	3.55097e-06	0.000768488	rho-related GTP-binding protein RhoU-like
LOC123730959	1.44328	2.29072	0.000562228	0.0432916	uncharacterized LOC123730959
LOC123723888	1.4427	3.47484	3.10818e-09	1.77583e-06	signal transducer and activator of transcription 1-alpha/beta-like
LOC123738507	1.43257	2.79947	0.000292763	0.0264663	carbohydrate sulfotransferase 3-like
LOC106612738	1.4286	2.0739	0.000553886	0.0427645	uncharacterized LOC106612738
LOC106601904	1.40757	8.2017	0.000584226	0.0445056	Ig lambda chain C region-like
LOC106585104	1.40396	2.42352	1.44235e-06	0.000367889	U4/U6.U5 small nuclear ribonucleoprotein 27 kDa protein-like
LOC106589221	1.3902	2.07373	3.82208e-05	0.00587018	tumor necrosis factor receptor superfamily member 13B-like
LOC106569327	1.39011	5.26088	0.000311382	0.0279725	aquaporin FA-CHIP
LOC123728138	1.37092	4.59975	4.70768e-08	1.9212e-05	calumenin-B-like
LOC106565629	1.36834	1.16081	0.000662977	0.0478264	cyclin-dependent kinase 18
LOC106598878	1.36584	1.91189	0.000414704	0.0347415	tripartite motif-containing protein 16
LOC106611240	1.36191	2.60447	1.09241e-05	0.00210857	probable E3 ubiquitin-protein ligase IRF2BPL
LOC106580774	1.36161	3.65077	9.46739e-05	0.0116836	tubulin-specific chaperone cofactor E-like protein
LOC106610516	1.3558	2.37943	0.000387467	0.0330411	solute carrier family 43 member 3-like
LOC106610268	1.35332	1.09855	7.8272e-05	0.00993776	endophilin-A1-like
LOC106565164	1.34558	3.77977	3.79973e-07	0.000124767	mucin-6-like
LOC106605434	1.34371	2.65143	3.0085e-05	0.00477466	uncharacterized LOC106605434
LOC106564846	1.34043	5.57219	1.63351e-05	0.0028945	prosaposin
rgcc	1.34003	5.21549	0.000201708	0.020653	regulator of cell cycle
LOC106599149	1.3351	2.62885	7.29862e-07	0.000210606	piggyBac transposable element-derived protein 4
LOC123741715	1.32174	2.5796	0.000122339	0.0139794	Ig mu chain C region membrane-bound form-like
LOC106578702	1.31119	4.38826	2.19927e-05	0.00365447	carcinoembryonic antigen-related cell adhesion molecule 1
LOC106569962	1.30444	2.76751	2.98647e-05	0.00476617	tapasin-like
wnt2ba	1.30121	2.85726	0.000400091	0.0337151	wingless-type MMTV integration site family, member 2Ba
LOC106579161	1.28497	1.41778	0.000283235	0.0260493	gap junction gamma-1 protein
LOC106609985	1.27626	4.64399	0.000526705	0.0411104	uncharacterized LOC106609985
LOC106590116	1.27228	1.32391	0.000607035	0.0453958	uracil nucleotide/cysteinyl leukotriene receptor-like
LOC123723791	1.26351	1.54786	0.000250186	0.0236657	28S ribosomal protein S33, mitochondrial-like
fa36a	1.26068	1.77899	0.000114489	0.0133495	FAM36A
LOC106581065	1.25094	5.40251	1.55704e-05	0.00279749	claudin-4-like
LOC106573462	1.25012	2.70818	0.000380711	0.0326084	uncharacterized LOC106573462
LOC106568372	-1.25618	1.53211	0.000110607	0.0131109	C3a anaphylatoxin chemotactic receptor
LOC123741345	-1.26069	3.32373	1.64143e-05	0.0028945	annexin A5-like
LOC106608328	-1.26363	1.48283	0.000153103	0.01663	E3 ubiquitin-protein ligase RNF19A-like
LOC106570598	-1.27635	4.41346	6.81706e-07	0.000200379	fatty acid-binding protein, heart
LOC100196094	-1.27774	4.32247	0.00058742	0.0446299	dipeptidyl peptidase 1
ccdc83	-1.28778	1.23116	0.000284027	0.0260493	coiled-coil domain containing 83
LOC106589870	-1.31313	5.76716	0.000246254	0.0233712	paralemmin-3-like
LOC106582820	-1.31811	4.81941	1.46943e-08	6.88151e-06	alpha-1,3-galactosyltransferase 2
LOC106586650	-1.32112	1.19414	0.000502485	0.0395441	glycogen synthase kinase-3 beta
LOC123725666	-1.32785	2.87611	4.04339e-05	0.00608293	5-aminolevulinate synthase, nonspecific, mitochondrial-like
LOC106589862	-1.35013	3.43135	0.0005654	0.0434188	transmembrane protein 100
LOC106563802	-1.351	3.07525	0.000363463	0.0318498	leukemia inhibitory factor receptor
LOC106610271	-1.35278	4.02253	1.80012e-08	8.16254e-06	fatty acid synthase
snx17	-1.38904	2.22272	2.40291e-05	0.00394505	sorting nexin 17
LOC106564352	-1.43906	4.80541	4.82795e-07	0.000152303	thymidine kinase, cytosolic
atf5a	-1.4454	1.67164	4.79968e-05	0.00696002	activating transcription factor 5a
aplp2	-1.44574	3.57673	4.67412e-05	0.00684747	amyloid beta (A4) precursor-like protein 2
LOC106600407	-1.48682	2.66799	2.09125e-06	0.00048108	microsomal glutathione S-transferase 3
mtfr2	-1.49406	3.27207	0.000150465	0.0164599	mitochondrial fission regulator 2
LOC106577872	-1.53418	2.48582	0.000161972	0.0172652	GTPase IMAP family member 4-like
LOC106599588	-1.53744	3.29708	2.08071e-07	7.24875e-05	C-C chemokine receptor type 4-like
chordc1b	-1.54449	1.51925	0.000489567	0.0388485	cysteine and histidine-rich domain (CHORD) containing 1b
LOC100286442	-1.56259	2.31653	0.000204713	0.0207542	vacuolar protein sorting-associated protein 52 homolog
LOC106561493	-1.60045	1.12117	0.000107582	0.0129131	neuron navigator 2-like
p5cs	-1.64513	1.71931	7.45014e-05	0.00968751	Delta-1-pyrroline-5-carboxylate synthetase
LOC106592354	-1.64826	1.91384	1.11624e-05	0.00214012	NLR family CARD domain-containing protein 3-like
LOC106605357	-1.66241	4.65076	1.17132e-11	1.33844e-08	uncharacterized LOC106605357
LOC106585067	-1.67713	2.4125	3.01205e-09	1.77583e-06	uncharacterized LOC106585067
LOC106578511	-1.68278	2.04233	4.91092e-05	0.00697962	putative ferric-chelate reductase 1
LOC106565566	-1.68367	2.39332	6.07231e-06	0.00123027	myosin-IIIb-like
LOC106574638	-1.68821	5.28154	1.47244e-09	9.34736e-07	inositol polyphosphate-4-phosphatase type I A-like
LOC123731725	-1.72187	2.13354	2.934e-07	9.85581e-05	RNA demethylase ALKBH5-like
si:busm1-57f23.1	-1.76226	1.15773	0.000472828	0.0378355	CY domain-containing protein
igf2bp3	-1.82491	1.43594	1.37772e-05	0.00253919	insulin-like growth factor 2 mRNA binding protein 3
LOC123742430	-1.83131	5.69595	2.06874e-10	1.61212e-07	T-cell ecto-ADP-ribosyltransferase 2-like
LOC106611881	-1.83504	5.49941	2.65831e-05	0.00431477	uncharacterized LOC106611881
LOC106586429	-1.88668	4.74489	0.000109115	0.0130422	sterile alpha motif domain-containing protein 9-like
LOC106565289	-1.95666	2.29164	5.79813e-06	0.00118311	uncharacterized LOC106565289
LOC106574309	-1.98354	1.63278	1.36298e-06	0.000350777	sugar transporter SWEET1
LOC106586711	-1.9969	1.86282	1.84831e-06	0.000441961	NACHT, LRR and PYD domains-containing protein 12-like
LOC123732606	-2.0257	-1.39424	0.000465283	0.0374578	uncharacterized LOC123732606
LOC123732590	-2.06583	-1.03005	6.43475e-05	0.00875341	stonustoxin subunit beta-like
LOC106611902	-2.11591	4.53063	1.88995e-11	2.07654e-08	serine/threonine-protein phosphatase 2A 55 kDa regulatory subunit B
LOC106577847	-2.15984	1.24993	6.08814e-05	0.00836154	cytosolic phospholipase A2 gamma
LOC106583577	-2.1734	1.5526	4.01813e-05	0.00608293	low affinity immunoglobulin gamma Fc region receptor III-like
LOC106593497	-2.22377	2.45934	0.000209919	0.0210413	ras-related protein Rap-1b
LOC106605426	-2.22409	-1.08736	0.000242798	0.02322	uncharacterized LOC106605426
si:dkey-183c6.9	-2.33217	3.32715	1.60984e-10	1.31395e-07	tripartite motif-containing protein 34A
LOC106584171	-2.45918	4.89383	0.000342902	0.0305161	gelsolin
LOC106599076	-2.61326	2.21857	6.87406e-07	0.000200379	uncharacterized LOC106599076
LOC106568453	-2.83499	3.0994	6.73875e-11	6.41686e-08	seizure 6-like protein
LOC106565583	-2.89677	3.18735	2.70086e-12	3.67407e-09	SLIT-ROBO Rho GTPase-activating protein 3
LOC106565308	-3.10415	1.78008	4.43619e-09	2.43709e-06	sodium- and chloride-dependent neutral and basic amino acid transporter B(0+)-like
LOC106591345	-3.17738	2.90151	8.3927e-07	0.00023738	uncharacterized LOC106591345
LOC106567218	-3.24537	1.86972	0.000136138	0.0151917	tumor protein D54
LOC106610421	-3.26372	-1.14517	1.73962e-06	0.00042115	ecto-ADP-ribosyltransferase 5
LOC123744744	-3.31207	2.42268	2.08942e-21	7.46107e-18	heat shock cognate 70 kDa protein-like
tyrp-1	-3.47095	2.46853	9.16012e-14	1.53928e-10	tyrosinase-related protein 1
LOC106605973	-4.92054	1.46257	2.32087e-17	6.63002e-14	diacylglycerol O-acyltransferase 1
myripb	-5.25185	2.82142	1.54331e-05	0.00279036	myosin VIIA and Rab interacting protein b
LOC123733410	-5.43445	1.74504	6.383e-27	4.55858e-23	ATP synthase subunit f, mitochondrial-like
pygl	-5.55053	1.81613	6.96569e-09	3.55337e-06	phosphorylase, glycogen, liver
LOC123728158	-6.65706	4.5994	1.10369e-11	1.31372e-08	ictacalcin-like

## Sheet: F1701361vsF1701175_GO
ID	Term	GOGroups	Ontology Source	Term PValue	Term PValue Corrected with Benjamini-Hochberg	Group PValue	Group PValue Corrected with Benjamini-Hochberg	GOLevels	% Associated Genes	Nr. Genes	Associated Genes Found
GO:0030492	hemoglobin binding	Group0	GO_MolecularFunction-EBI-UniProt-GOA-ACAP-ARAP_01.05.2024_00h00	7.4235e-06	7.95375e-06	7.4235e-06	1.11353e-05	[3]	21.4286	3	[LOC106601074, LOC106607236, LOC106607380]
GO:0031721	hemoglobin alpha binding	Group0	GO_MolecularFunction-EBI-UniProt-GOA-ACAP-ARAP_01.05.2024_00h00	7.4235e-06	7.95375e-06	7.4235e-06	1.11353e-05	[4]	21.4286	3	[LOC106601074, LOC106607236, LOC106607380]
GO:0141061	disruption of cell in another organism	Group1	GO_BiologicalProcess-EBI-UniProt-GOA-ACAP-ARAP_01.05.2024_00h00	0.000177178	0.000177178	0.000177178	0.000177178	[3]	7.69231	3	[LOC106564204, LOC106564353, prf1.3]
GO:0031640	killing of cells of another organism	Group1	GO_BiologicalProcess-EBI-UniProt-GOA-ACAP-ARAP_01.05.2024_00h00	0.000177178	0.000177178	0.000177178	0.000177178	[3, 4]	7.69231	3	[LOC106564204, LOC106564353, prf1.3]
GO:0098754	detoxification	Group2	GO_BiologicalProcess-EBI-UniProt-GOA-ACAP-ARAP_01.05.2024_00h00	1.52034e-12	2.28052e-12	1.6526e-11	4.95779e-11	[1, 4]	8.40336	10	[LOC106595268, LOC106600318, LOC106600407, LOC106601072, LOC106601074, LOC106607236, LOC106607380, LOC123723657, LOC123724067, hba]
GO:0009636	response to toxic substance	Group2	GO_BiologicalProcess-EBI-UniProt-GOA-ACAP-ARAP_01.05.2024_00h00	3.71109e-12	5.06058e-12	1.6526e-11	4.95779e-11	[3]	7.69231	10	[LOC106595268, LOC106600318, LOC106600407, LOC106601072, LOC106601074, LOC106607236, LOC106607380, LOC123723657, LOC123724067, hba]
GO:0016684	oxidoreductase activity, acting on peroxide as acceptor	Group2	GO_MolecularFunction-EBI-UniProt-GOA-ACAP-ARAP_01.05.2024_00h00	1.52639e-13	3.81597e-13	1.6526e-11	4.95779e-11	[3]	10.5263	10	[LOC106595268, LOC106600318, LOC106600407, LOC106601072, LOC106601074, LOC106607236, LOC106607380, LOC123723657, LOC123724067, hba]
GO:0019825	oxygen binding	Group2	GO_MolecularFunction-EBI-UniProt-GOA-ACAP-ARAP_01.05.2024_00h00	1.09869e-14	5.49345e-14	1.6526e-11	4.95779e-11	[3]	18.75	9	[LOC106595268, LOC106600318, LOC106601072, LOC106601074, LOC106607236, LOC106607380, LOC123723657, LOC123724067, hba]
GO:0031720	haptoglobin binding	Group2	GO_MolecularFunction-EBI-UniProt-GOA-ACAP-ARAP_01.05.2024_00h00	1.09287e-15	8.19653e-15	1.6526e-11	4.95779e-11	[3]	23.6842	9	[LOC106595268, LOC106600318, LOC106601072, LOC106601074, LOC106607236, LOC106607380, LOC123723657, LOC123724067, hba]
GO:0043177	organic acid binding	Group2	GO_MolecularFunction-EBI-UniProt-GOA-ACAP-ARAP_01.05.2024_00h00	2.77714e-11	3.20439e-11	1.6526e-11	4.95779e-11	[3]	6.28931	10	[LOC106570598, LOC106595268, LOC106600318, LOC106601072, LOC106601074, LOC106607236, LOC106607380, LOC123723657, LOC123724067, hba]
GO:0072562	blood microparticle	Group2	GO_CellularComponent-EBI-UniProt-GOA-ACAP-ARAP_01.05.2024_00h00	3.53678e-13	6.63147e-13	1.6526e-11	4.95779e-11	[2, 3, 4]	13.0435	9	[LOC106595268, LOC106600318, LOC106601072, LOC106601074, LOC106607236, LOC106607380, LOC123723657, LOC123724067, hba]
GO:0072593	reactive oxygen species metabolic process	Group2	GO_BiologicalProcess-EBI-UniProt-GOA-ACAP-ARAP_01.05.2024_00h00	9.18438e-12	1.14805e-11	1.6526e-11	4.95779e-11	[3]	9.18367	9	[LOC106595268, LOC106600318, LOC106601072, LOC106601074, LOC106607236, LOC106607380, LOC123723657, LOC123724067, hba]
GO:0005833	hemoglobin complex	Group2	GO_CellularComponent-EBI-UniProt-GOA-ACAP-ARAP_01.05.2024_00h00	1.09287e-15	8.19653e-15	1.6526e-11	4.95779e-11	[2, 3, 4, 5]	23.6842	9	[LOC106595268, LOC106600318, LOC106601072, LOC106601074, LOC106607236, LOC106607380, LOC123723657, LOC123724067, hba]
GO:1990748	cellular detoxification	Group2	GO_BiologicalProcess-EBI-UniProt-GOA-ACAP-ARAP_01.05.2024_00h00	5.1623e-13	8.60384e-13	1.6526e-11	4.95779e-11	[2, 5]	9.34579	10	[LOC106595268, LOC106600318, LOC106600407, LOC106601072, LOC106601074, LOC106607236, LOC106607380, LOC123723657, LOC123724067, hba]
GO:0015669	gas transport	Group2	GO_BiologicalProcess-EBI-UniProt-GOA-ACAP-ARAP_01.05.2024_00h00	6.27099e-18	9.40648e-17	1.6526e-11	4.95779e-11	[4]	19.6429	11	[LOC106569327, LOC106595268, LOC106600318, LOC106601072, LOC106601074, LOC106607236, LOC106607380, LOC123723657, LOC123724067, aqp1, hba]
GO:0042743	hydrogen peroxide metabolic process	Group2	GO_BiologicalProcess-EBI-UniProt-GOA-ACAP-ARAP_01.05.2024_00h00	1.97928e-14	7.4223e-14	1.6526e-11	4.95779e-11	[4]	17.6471	9	[LOC106595268, LOC106600318, LOC106601072, LOC106601074, LOC106607236, LOC106607380, LOC123723657, LOC123724067, hba]
GO:0097237	cellular response to toxic substance	Group2	GO_BiologicalProcess-EBI-UniProt-GOA-ACAP-ARAP_01.05.2024_00h00	5.1623e-13	8.60384e-13	1.6526e-11	4.95779e-11	[4]	9.34579	10	[LOC106595268, LOC106600318, LOC106600407, LOC106601072, LOC106601074, LOC106607236, LOC106607380, LOC123723657, LOC123724067, hba]
GO:0042744	hydrogen peroxide catabolic process	Group2	GO_BiologicalProcess-EBI-UniProt-GOA-ACAP-ARAP_01.05.2024_00h00	1.97928e-14	7.4223e-14	1.6526e-11	4.95779e-11	[4, 5]	17.6471	9	[LOC106595268, LOC106600318, LOC106601072, LOC106601074, LOC106607236, LOC106607380, LOC123723657, LOC123724067, hba]
GO:0098869	cellular oxidant detoxification	Group2	GO_BiologicalProcess-EBI-UniProt-GOA-ACAP-ARAP_01.05.2024_00h00	3.16588e-13	6.78404e-13	1.6526e-11	4.95779e-11	[3, 6]	9.80392	10	[LOC106595268, LOC106600318, LOC106600407, LOC106601072, LOC106601074, LOC106607236, LOC106607380, LOC123723657, LOC123724067, hba]
GO:0015671	oxygen transport	Group2	GO_BiologicalProcess-EBI-UniProt-GOA-ACAP-ARAP_01.05.2024_00h00	1.09869e-14	5.49345e-14	1.6526e-11	4.95779e-11	[5]	18.75	9	[LOC106595268, LOC106600318, LOC106601072, LOC106601074, LOC106607236, LOC106607380, LOC123723657, LOC123724067, hba]
GO:0016209	antioxidant activity	Group2	GO_BiologicalProcess-EBI-UniProt-GOA-ACAP-ARAP_01.05.2024_00h00	3.16588e-13	6.78404e-13	1.6526e-11	4.95779e-11	[4, 7]	9.80392	10	[LOC106595268, LOC106600318, LOC106600407, LOC106601072, LOC106601074, LOC106607236, LOC106607380, LOC123723657, LOC123724067, hba]
GO:0005344	oxygen carrier activity	Group2	GO_BiologicalProcess-EBI-UniProt-GOA-ACAP-ARAP_01.05.2024_00h00	1.09869e-14	5.49345e-14	1.6526e-11	4.95779e-11	[6]	18.75	9	[LOC106595268, LOC106600318, LOC106601072, LOC106601074, LOC106607236, LOC106607380, LOC123723657, LOC123724067, hba]
GO:0004601	peroxidase activity	Group2	GO_BiologicalProcess-EBI-UniProt-GOA-ACAP-ARAP_01.05.2024_00h00	5.46118e-14	1.63835e-13	1.6526e-11	4.95779e-11	[5, 8]	11.6279	10	[LOC106595268, LOC106600318, LOC106600407, LOC106601072, LOC106601074, LOC106607236, LOC106607380, LOC123723657, LOC123724067, hba]

## Sheet: F1701265vsF1701361_DEGs
SYMBOL	logFC	logCPM	PValue	FDR	GENENAME
LOC106594111	8.71992	4.36068	6.86931e-53	1.95501e-48	60S ribosomal protein L18a-like
LOC123728158	6.24235	4.13786	2.11703e-27	2.00836e-23	ictacalcin-like
LOC123732697	5.33488	3.25132	1.9754e-11	2.08221e-08	deleted in malignant brain tumors 1 protein-like
LOC106584954	5.08141	1.94158	2.69899e-07	6.19462e-05	uncharacterized LOC106584954
LOC106605973	4.99002	1.49322	3.87878e-30	5.5195e-26	diacylglycerol O-acyltransferase 1
doc2a	4.96362	-1.66895	3.20822e-11	3.14849e-08	double C2-like domains, alpha
LOC106581497	4.30797	1.07216	6.18901e-14	9.27049e-11	immunoglobulin superfamily member 10-like
si:busm1-57f23.1	4.06616	3.09739	2.30523e-07	5.51317e-05	CY domain-containing protein
LOC106565308	3.73355	2.29536	1.03525e-06	0.000187663	sodium- and chloride-dependent neutral and basic amino acid transporter B(0+)-like
myripb	3.5682	1.19975	0.000418555	0.0164532	myosin VIIA and Rab interacting protein b
LOC100136462	3.44903	1.26326	1.3701e-15	2.78521e-12	prolactin-releasing peptide receptor
LOC106599076	3.32646	2.79976	4.26664e-05	0.00308195	uncharacterized LOC106599076
LOC106600058	3.28686	1.74696	2.61949e-05	0.00216717	contactin-6-like
LOC106565583	3.19473	3.40049	2.53761e-11	2.5793e-08	SLIT-ROBO Rho GTPase-activating protein 3
si:dkey-183c6.9	3.16225	3.99449	1.32527e-19	6.28619e-16	tripartite motif-containing protein 34A
zgc:171971	3.03459	1.09785	0.000240337	0.011381	uncharacterized LOC106577402
LOC123725581	2.99823	1.60808	3.90806e-13	5.29636e-10	5-aminolevulinate synthase, nonspecific, mitochondrial-like
LOC106568453	2.91033	3.11345	2.54374e-05	0.00212363	seizure 6-like protein
LOC106589744	2.87021	2.83565	1.15222e-17	3.27922e-14	neurexin-1a
LOC106592761	2.78637	3.24406	3.20979e-10	2.34232e-07	natural killer cell receptor 2B4-like
LOC123733099	2.65326	3.46898	8.35962e-07	0.000160753	CD9 antigen-like
igf2bp3	2.54308	1.96279	6.64772e-07	0.000131385	insulin-like growth factor 2 mRNA binding protein 3
LOC106607322	2.45191	1.21481	4.3487e-06	0.00058111	uncharacterized LOC106607322
LOC106586332	2.44717	3.73155	6.69848e-08	2.00672e-05	protein ADP-ribosylarginine hydrolase
LOC123744744	2.41957	1.59861	0.00187822	0.0453386	heat shock cognate 70 kDa protein-like
rnd1b	2.40906	-1.05649	1.32643e-06	0.00022879	Rho family GTPase 1b
LOC106595732	2.40168	1.86806	1.99396e-06	0.000317029	mediator of RNA polymerase II transcription subunit 28
LOC106596604	2.32892	2.16725	0.000447305	0.0173201	uncharacterized LOC106596604
LOC106595881	2.30588	4.21063	5.22494e-09	2.47836e-06	CD9 antigen-like
LOC106592377	2.23531	-1.43428	0.0011627	0.0329587	carboxypeptidase E
LOC106588656	2.13658	2.61093	1.86212e-06	0.000302834	alpha-internexin
LOC106567450	2.09856	1.12258	3.10528e-06	0.000446346	voltage-dependent N-type calcium channel subunit alpha-1B
t4s5	2.09297	-1.05713	0.00126911	0.03459	Transmembrane 4 L6 family member 5
LOC106590896	2.07768	1.43719	0.00158307	0.0398179	uncharacterized LOC106590896
LOC123732507	2.07584	2.91931	0.000281092	0.0125982	ras-related protein Rap-1b-like
LOC106608328	2.06683	2.0316	1.28294e-08	5.14261e-06	E3 ubiquitin-protein ligase RNF19A-like
LOC106565566	2.06142	2.63319	3.21815e-08	1.10348e-05	myosin-IIIb-like
hcn2b	2.05675	-1.11069	0.000131975	0.00709982	hyperpolarization activated cyclic nucleotide-gated potassium channel 2b
LOC106579017	2.02839	2.40494	2.44839e-05	0.00209614	ras-related protein Rab-26
LOC123742430	2.00533	5.77992	1.96213e-09	1.07389e-06	T-cell ecto-ADP-ribosyltransferase 2-like
LOC106609413	1.98041	-1.27202	0.000314926	0.0134779	synaptotagmin-1-like
LOC106576430	1.96995	1.72485	1.63368e-06	0.0002746	cytoskeleton-associated protein 4-like
LOC106599588	1.96211	3.56969	9.38398e-06	0.00106445	C-C chemokine receptor type 4-like
LOC123726203	1.95259	-1.15346	0.00198119	0.047105	zinc finger BED domain-containing protein RICESLEEPER 3-like
LOC123730774	1.9403	3.44801	0.000829979	0.0265457	NADH-ubiquinone oxidoreductase chain 4-like
LOC106574309	1.88159	1.503	1.14053e-05	0.0012342	sugar transporter SWEET1
LOC106561493	1.84834	1.25838	1.99899e-05	0.0018352	neuron navigator 2-like
LOC106611902	1.8355	4.25622	9.49226e-12	1.12562e-08	serine/threonine-protein phosphatase 2A 55 kDa regulatory subunit B
LOC106564242	1.82583	3.48018	0.00170786	0.0421925	GTPase IMAP family member 7
LOC106602072	1.8038	3.31629	1.63923e-07	4.09233e-05	acyl carrier protein, mitochondrial-like
zgc:56493	1.79602	1.52512	0.00211405	0.0489017	thioredoxin family protein
LOC106564352	1.79191	5.01734	1.35645e-05	0.00139367	thymidine kinase, cytosolic
LOC106597100	1.78052	2.1371	6.38591e-05	0.00416842	probable E3 ubiquitin-protein ligase HERC3
cry5	1.77683	4.20962	7.96631e-11	7.08503e-08	cryptochrome circadian regulator 5
si:dkey-264d12.5	1.77368	2.83731	5.6424e-06	0.000716887	plectin
LOC123727749	1.76162	-1.10241	0.00160504	0.0402108	uncharacterized LOC123727749
LOC123728692	1.75772	2.34379	2.02001e-08	7.46618e-06	uncharacterized LOC123728692
LOC106571764	1.71984	-1.08553	0.00103391	0.0307471	uncharacterized LOC106571764
LOC106594559	1.71516	5.94544	0.000447982	0.0173221	barrier-to-autointegration factor
LOC106592647	1.71017	3.60331	6.88855e-06	0.000823732	enoyl-CoA delta isomerase 1, mitochondrial-like
LOC106565928	1.70013	1.76929	0.000225399	0.0107994	cell death activator CIDE-3
LOC106606337	1.65261	4.28065	5.13085e-05	0.00352715	neuronal-specific septin-3-like
LOC106588400	1.63843	5.22959	4.02118e-05	0.00296484	proteasome subunit beta type-8
LOC123732545	1.61183	1.35807	1.74949e-06	0.000287807	myelin-oligodendrocyte glycoprotein-like
LOC106572991	1.60946	6.39134	2.35356e-09	1.26382e-06	selenide, water dikinase 3-like
mtfr2	1.58655	3.29169	1.60978e-05	0.00155303	mitochondrial fission regulator 2
LOC106609434	1.58104	3.62815	0.00146295	0.0377135	mucin-2
LOC106605357	1.56635	4.52569	1.81156e-06	0.000296305	uncharacterized LOC106605357
LOC106578486	1.55061	4.33702	3.60425e-05	0.002743	ATP-binding cassette sub-family D member 3-like
LOC106572747	1.54265	3.84822	5.44196e-09	2.53899e-06	plexin-B1-like
LOC123741345	1.53121	3.46609	6.40033e-07	0.000128277	annexin A5-like
rsph3	1.51561	1.2273	0.000331264	0.0139464	radial spoke head 3
LOC123727322	1.50921	5.21702	0.00149754	0.0382509	uncharacterized protein KIAA0754-like
LOC106602078	1.49829	4.04774	0.00016193	0.00827384	acyl carrier protein, mitochondrial-like
LOC106611899	1.47864	2.81024	7.41625e-05	0.00463882	wolframin
LOC106575985	1.47625	1.59835	7.24854e-05	0.00457259	uncharacterized LOC106575985
LOC106593340	1.45475	2.11171	0.000327949	0.0138359	asparagine--tRNA ligase, cytoplasmic-like
LOC106612651	1.44634	4.60936	0.00211518	0.0489017	sodium-dependent serotonin transporter-like
tipin	1.44548	2.54244	0.00145501	0.0375768	timeless interacting protein
LOC106581317	1.44098	2.38109	0.000222942	0.0107178	ephrin type-A receptor 4
LOC106582376	1.43407	6.76561	0.00105671	0.0311971	isocitrate dehydrogenase [NADP] cytoplasmic
dnal1	1.42933	6.17831	0.000143041	0.00758089	dynein, axonemal, light chain 1
eno3	1.41791	5.76207	0.000170328	0.00861017	enolase 3, (beta, muscle)
LOC106600764	1.4102	2.26381	0.00121538	0.0337461	ferritin, middle subunit-like
LOC106572477	1.39622	6.0735	1.24959e-09	7.40905e-07	tubulin alpha-8 chain
LOC106561186	1.38271	2.31802	7.25331e-05	0.00457259	E3 ubiquitin/ISG15 ligase TRIM25-like
LOC106562427	1.38105	3.76717	0.000281751	0.0126014	uncharacterized LOC106562427
LOC106588491	1.37909	3.46845	0.000399409	0.0158981	prolyl endopeptidase-like
LOC106613685	1.37292	7.14111	1.22485e-06	0.00021787	calreticulin
LOC106563498	1.36521	5.00405	9.47333e-07	0.000175072	pyruvate carboxylase, mitochondrial
LOC123733101	1.36334	1.25865	0.00185241	0.0450594	transmembrane protein 243-like
LOC100286606	1.36306	1.99994	1.74555e-05	0.00163176	cysteine-rich protein 2
LOC106594448	1.36278	2.08918	3.97164e-05	0.00295898	lipoyl synthase, mitochondrial-like
p2ry5	1.34759	3.93389	0.000716793	0.0240565	P2Y purinoceptor 5
LOC106600078	1.34094	2.67116	0.000571918	0.0205256	dentin sialophosphoprotein
ccdc83	1.33974	1.217	0.00022601	0.0108105	coiled-coil domain containing 83
LOC123727344	1.33877	1.58712	0.000185789	0.00919575	E3 SUMO-protein ligase NSE2-like
LOC106589862	1.33163	3.36491	0.000117467	0.00647888	transmembrane protein 100
LOC106567640	1.33097	2.46755	0.000540078	0.0197059	histone H2A
LOC100136352	1.31737	9.80198	0.000825939	0.0265071	beta actin
LOC106583774	1.29817	1.2104	0.000664968	0.0229394	growth/differentiation factor 6-A
ass1	1.29693	4.19123	0.00015901	0.00816864	argininosuccinate synthase 1
LOC106562833	1.29653	3.03071	3.05167e-07	6.89291e-05	outer dense fiber protein 2-like
LOC106592659	1.28914	2.17065	0.000379711	0.015394	protein NLRC3-like
LOC100194597	1.28785	8.86825	3.30617e-08	1.12016e-05	adenosylhomocysteinase
LOC106584051	1.2787	4.80649	5.61711e-05	0.00375265	G-protein-signaling modulator 2
prodhb	1.27353	1.68269	0.000677617	0.023291	proline dehydrogenase (oxidase) 1b
LOC106601947	1.27094	3.16965	0.000770628	0.0251729	conserved oligomeric Golgi complex subunit 1
LOC106594007	1.26999	7.87628	0.00130642	0.0351225	ictacalcin
LOC106576759	1.26924	1.06405	0.000997237	0.030062	alpha-2,8-sialyltransferase 8E
LOC106594383	1.26914	2.69757	0.000333942	0.0140384	chitobiosyldiphosphodolichol beta-mannosyltransferase-like
hsd17b2	1.26312	1.58258	0.000336526	0.0140846	hydroxysteroid (17-beta) dehydrogenase 2
LOC106604326	1.26064	4.20554	3.38246e-05	0.0026374	uncharacterized LOC106604326
LOC123725666	1.2548	2.77408	0.000487123	0.018338	5-aminolevulinate synthase, nonspecific, mitochondrial-like
LOC106574569	-1.25038	6.22688	0.00200826	0.0476293	immunoglobulin kappa constant-like
LOC106581051	-1.2505	2.89616	0.001603	0.0401949	elastin
LOC106570315	-1.25214	4.10484	1.6297e-05	0.00156693	adseverin
LOC106570475	-1.25311	6.48242	0.000136883	0.0073365	protein argonaute-2
LOC106583817	-1.25339	2.40706	0.000436712	0.0169561	deoxyribonuclease gamma
LOC106580879	-1.25371	2.78274	0.000156824	0.00807092	transmembrane protein 255B
LOC106612470	-1.25568	2.12044	0.000144433	0.00761196	TLC domain-containing protein 5
LOC106605673	-1.25678	6.31342	9.3878e-06	0.00106445	B-cell antigen receptor complex-associated protein alpha chain-like
LOC106593355	-1.25772	4.30333	2.68367e-06	0.000406261	B-cell lymphoma/leukemia 11A
apoob	-1.25816	7.82333	0.000306567	0.0132799	apolipoprotein O, b
tspan33a	-1.2594	3.80074	1.25674e-06	0.000222155	tetraspanin 33a
LOC106605168	-1.26236	4.68874	3.82413e-05	0.00285655	sialoadhesin
LOC106599975	-1.26238	2.44635	4.8854e-05	0.00339947	uncharacterized LOC106599975
LOC106565791	-1.26247	3.25778	0.000247956	0.011559	DNA-binding protein inhibitor ID-1
LOC106566711	-1.26311	1.93296	0.000411096	0.0163177	glutaminase kidney isoform, mitochondrial
LOC106563161	-1.26478	1.81533	5.87616e-05	0.00389827	RIMS-binding protein 2
LOC106592154	-1.26657	2.66955	8.52328e-06	0.000978115	N-alpha-acetyltransferase 60
LOC106572852	-1.26872	4.83191	2.79832e-06	0.000419158	zinc finger protein 335
LOC106569960	-1.26876	6.05396	0.000651737	0.0225376	H-2 class I histocompatibility antigen, Q9 alpha chain-like
LOC106568918	-1.27237	5.93174	2.30291e-06	0.000360115	uncharacterized LOC106568918
LOC123744190	-1.27257	4.53136	0.000391066	0.0156978	beta-1,4-galactosyltransferase 1-like
LOC106583333	-1.27403	3.09404	0.000144697	0.00761196	uncharacterized LOC106583333
glb1l2	-1.27414	2.41209	0.00147944	0.0380007	galactosidase beta 1 like 2
LOC106605225	-1.27748	1.99784	0.00120273	0.0335489	cytochrome c oxidase subunit 7A-related protein, mitochondrial
cdn2b	-1.2791	1.93498	0.00105007	0.0310478	Cyclin-dependent kinase 4 inhibitor B
LOC106576381	-1.28131	5.6187	0.00110021	0.0320163	Ig kappa chain V region 3381-like
LOC106580625	-1.28231	4.8061	1.65657e-06	0.0002746	ATP-binding cassette sub-family A member 2
LOC106610022	-1.28494	1.85619	0.00135332	0.035795	meiotic nuclear division protein 1 homolog
LOC106582292	-1.28792	2.2616	0.00145108	0.0375624	zinc finger protein Helios-like
LOC123724045	-1.29053	6.98052	0.000472413	0.0179026	Ig kappa-b4 chain C region-like
zgc:73226	-1.29138	4.33963	4.51248e-05	0.00319466	uncharacterized LOC106562007
hmbsa	-1.29274	6.88576	0.000998194	0.030062	hydroxymethylbilane synthase a
LOC106583433	-1.29318	1.00748	0.00114499	0.0326735	interferon-induced protein 44
tmod4	-1.2948	6.38681	0.00125258	0.0343434	tropomodulin 4 (muscle)
timp3	-1.29582	2.50477	0.000155726	0.00804347	Metalloproteinase inhibitor 3
LOC106582844	-1.29735	4.18735	4.10346e-07	8.8403e-05	band 4.1-like protein 1
LOC106566501	-1.29746	1.36971	0.000691784	0.0235505	uncharacterized LOC106566501
LOC106602627	-1.3002	7.23616	0.00147232	0.0378864	spectrin beta chain, erythrocytic
selja	-1.30544	5.89432	2.85079e-05	0.0022984	selenoprotein Ja
cd99	-1.30589	7.28514	9.74722e-06	0.00109215	CD99 molecule
LOC106601362	-1.30707	6.95764	0.000319793	0.0136243	erythropoietin receptor
LOC106571314	-1.31029	5.7712	0.000214211	0.0103681	monocarboxylate transporter 10-like
LOC106573812	-1.31211	5.55457	5.17384e-05	0.00354813	Krueppel-like factor 2
LOC106564359	-1.31277	5.2136	1.93126e-05	0.00179032	Fc receptor-like protein 5
LOC106577375	-1.31782	4.50439	5.44061e-07	0.0001106	B-cell antigen receptor complex-associated protein alpha chain-like
arl4a	-1.31812	4.33947	0.00125924	0.0344266	ADP-ribosylation factor-like 4a
LOC106571106	-1.31861	2.03279	4.13786e-05	0.00302734	B-cell lymphoma/leukemia 11B
zgc:113363	-1.31956	3.52169	2.72945e-06	0.000411006	uncharacterized LOC106572953
iffo1b	-1.32116	1.73596	0.00143772	0.0373677	intermediate filament family orphan 1b
LOC106573173	-1.32306	6.16048	2.21985e-05	0.00196935	homeodomain-interacting protein kinase 2-like
epor	-1.32549	6.87777	0.000300989	0.0131212	erythropoietin receptor
LOC123728241	-1.32834	4.62766	0.000733458	0.0243303	Ig kappa chain V region 3547-like
LOC106608858	-1.32868	2.33137	0.000744762	0.0245323	sushi, von Willebrand factor type A, EGF and pentraxin domain-containing protein 1-like
LOC106612419	-1.33479	4.83818	4.30538e-05	0.00310205	endothelin-converting enzyme 2
LOC106575215	-1.33622	3.80918	9.55178e-06	0.00107448	glutaminase kidney isoform, mitochondrial
LOC106606489	-1.3367	2.70131	0.000248773	0.0115687	adenylate cyclase type 9
LOC106573239	-1.33779	1.81314	0.000101047	0.0058055	neuron navigator 2-like
LOC106570335	-1.33887	1.45572	0.000113107	0.0062749	NACHT, LRR and PYD domains-containing protein 12-like
slc38a5b	-1.3406	2.51016	0.000567413	0.0204872	solute carrier family 38 member 5b
LOC106579087	-1.34292	3.99353	2.83777e-08	9.84913e-06	protein FAM117A-like
LOC106580280	-1.34582	2.72952	2.66871e-05	0.0021888	SET-binding protein-like
LOC106573466	-1.34703	4.95677	0.00136563	0.0360203	uncharacterized LOC106573466
LOC106604735	-1.34704	1.84772	0.00114043	0.0325869	arrestin-C
LOC106578262	-1.34897	4.73996	0.00110834	0.0321872	histone H3.3A
LOC106586468	-1.35275	1.05824	0.000772754	0.025186	calcium/calmodulin-dependent 3',5'-cyclic nucleotide phosphodiesterase 1A
LOC106589836	-1.35311	5.36626	1.50609e-07	3.93242e-05	cytohesin-1-like
LOC106571277	-1.35356	3.00286	2.98381e-05	0.00237345	snake venom 5'-nucleotidase
LOC123741714	-1.35484	4.44647	0.000502125	0.0188032	uncharacterized LOC123741714
LOC106600952	-1.35532	4.55055	0.000354603	0.0146261	ferritin, middle subunit-like
tmeff1a	-1.35604	2.6224	0.000508293	0.0189843	transmembrane protein with EGF-like and two follistatin-like domains 1a
LOC106585259	-1.35841	5.78441	3.42436e-06	0.000477731	ankyrin-1
LOC100136517	-1.3621	1.26252	0.000274784	0.012374	insulin-like growth factor I
LOC123732624	-1.36648	1.42344	0.00186842	0.0452171	Ig heavy chain C region-like
LOC106606762	-1.36686	6.77298	3.12261e-05	0.00247242	Ig mu chain C region membrane-bound form-like
LOC106584911	-1.36965	1.1139	0.00158259	0.0398179	inactive carboxypeptidase-like protein X2
LOC106598165	-1.37135	1.75164	0.0012895	0.0349171	piggyBac transposable element-derived protein 4-like
LOC100169854	-1.37285	3.40863	0.000256699	0.0117833	uncharacterized LOC100169854
LOC106607974	-1.37328	1.50232	0.00113069	0.032494	uncharacterized LOC106607974
LOC106583559	-1.37947	1.73917	0.000588566	0.0209382	sodium- and chloride-dependent GABA transporter 2
LOC123736065	-1.38119	2.82449	0.000375848	0.0153028	zinc finger protein 883-like
LOC106613694	-1.38161	2.71635	0.000598914	0.0212532	lipoprotein lipase
polk	-1.38501	5.19229	6.22367e-07	0.000125621	polymerase (DNA directed) kappa
LOC106586222	-1.38718	3.46712	2.53063e-05	0.00212363	plasma membrane ascorbate-dependent reductase CYBRD1
LOC106603109	-1.39166	5.39565	9.48305e-05	0.00552368	interleukin-13 receptor subunit alpha-2-like
marcksl1b	-1.39524	1.42901	0.000448573	0.0173221	MARCKS-like 1b
LOC106567681	-1.39555	5.24713	9.28581e-07	0.000172728	protein C-ets-2-like
kitlga	-1.40111	2.44293	8.33155e-05	0.00504502	kit ligand a
LOC106574039	-1.403	4.43777	0.00139999	0.0367056	T-cell acute lymphocytic leukemia protein 1 homolog
LOC123728214	-1.40441	1.23852	0.000988852	0.0299072	uncharacterized LOC123728214
LOC106601569	-1.4048	2.55956	0.00106226	0.0312637	syntaxin-binding protein 6-like
LOC100136511	-1.40489	3.37622	5.44787e-06	0.000707974	CCL4-like chemokine
LOC106602440	-1.40796	1.42073	0.000107401	0.00605273	calmin-like
il20ra	-1.41474	1.02948	0.000238528	0.011333	interleukin 20 receptor, alpha
LOC106575075	-1.41522	3.75532	2.45543e-05	0.00209614	follistatin-related protein 1-like
cssa17h12orf56	-1.4171	2.52866	1.5678e-05	0.00153528	chromosome ssa17 C12orf56 homolog
LOC123728243	-1.41726	4.48932	0.00141747	0.0370103	Ig kappa chain V region 3381-like
dtna	-1.41726	1.39034	0.000526679	0.0193776	dystrobrevin, alpha
LOC106578378	-1.41763	5.28059	2.18342e-06	0.000343316	lipocalin
LOC106606635	-1.42035	3.20858	6.81027e-05	0.00438508	uncharacterized LOC106606635
LOC106581948	-1.43214	5.3482	1.95155e-07	4.78803e-05	ral guanine nucleotide dissociation stimulator-like 2
LOC106577862	-1.43613	4.01708	4.24566e-06	0.000572661	amyloid beta precursor like protein 1
LOC106611066	-1.43717	1.22461	1.74872e-05	0.00163176	MAPK/MAK/MRK overlapping kinase-like
phlda1	-1.43734	1.85193	1.05245e-05	0.00115203	pleckstrin homology-like domain, family A, member 1
slc25a37	-1.44047	6.54812	0.000778787	0.0253017	solute carrier family 25 member 37
LOC106572729	-1.44351	4.46009	6.48582e-08	1.96369e-05	integrin beta-7-like
LOC106611413	-1.44566	6.60748	2.8806e-06	0.000424777	phospholipase A and acyltransferase 1-like
LOC106597201	-1.44635	6.41114	1.25166e-05	0.00130965	golgin subfamily A member 4-like
abcg4a	-1.4468	2.50166	0.000126735	0.00687024	ATP-binding cassette, sub-family G (WHITE), member 4a
LOC123736412	-1.44886	4.29614	0.000173095	0.00870367	uncharacterized LOC123736412
LOC106594444	-1.45376	4.29368	1.35347e-09	7.86115e-07	H(+)/Cl(-) exchange transporter 7
LOC106596162	-1.45402	1.29132	0.000302968	0.0131641	angiopoietin-1-like
LOC100194636	-1.45434	1.48837	0.000143771	0.00760546	enolase 3-2
hem4	-1.45688	5.63762	0.00046211	0.0176059	Uroporphyrinogen-III synthase
cg024	-1.45832	2.68286	0.000177093	0.00887336	CG024 protein
LOC100380644	-1.4628	3.37963	7.91832e-08	2.30981e-05	calcium/calmodulin-dependent protein kinase type II delta chain
LOC106576337	-1.46281	3.89021	2.46879e-07	5.80676e-05	Ig kappa-b4 chain C region-like
LOC123723956	-1.46367	3.15287	3.3483e-06	0.000469422	uncharacterized LOC123723956
LOC106563116	-1.46455	2.74674	4.11797e-05	0.00302055	breakpoint cluster region protein
LOC106612116	-1.46482	2.58727	0.000884582	0.0277089	PH and SEC7 domain-containing protein 2
LOC106598885	-1.46638	3.0368	0.00134552	0.0357506	interferon-induced very large GTPase 1-like
LOC106572132	-1.46691	1.07476	0.000720514	0.0241279	multiple epidermal growth factor-like domains protein 6
LOC106598526	-1.46823	7.71757	0.000321891	0.0136528	regulator of G-protein signaling 21
LOC106564308	-1.469	4.40091	0.000730481	0.0243152	lipopolysaccharide-induced tumor necrosis factor-alpha factor homolog
LOC106568624	-1.46907	1.10774	0.00121929	0.0338217	tripartite motif-containing protein 16-like
cyfip2	-1.47112	6.13483	0.000345697	0.0143002	cytoplasmic FMR1 interacting protein 2
LOC106600863	-1.47431	1.20618	7.32857e-05	0.00460422	integrin alpha-3
npdc1	-1.47782	2.12025	0.000168326	0.00855455	neural proliferation, differentiation and control, 1
LOC106602333	-1.48049	6.32073	0.00164669	0.0409301	hemogen-like
LOC106593568	-1.48372	3.35341	7.61825e-06	0.000895931	GTPase IMAP family member 4-like
LOC106576109	-1.4881	1.29514	0.000140361	0.00747883	transmembrane protein 229A-like
LOC106607535	-1.48818	1.60899	0.00089118	0.0278408	G-protein coupled receptor family C group 6 member A
LOC106576386	-1.48933	7.05531	2.97071e-05	0.00237345	uncharacterized LOC106576386
mapk8ip2	-1.4937	1.57021	2.96671e-05	0.00237345	mitogen-activated protein kinase 8 interacting protein 2
haao	-1.4943	5.00952	1.1611e-05	0.00124698	3-hydroxyanthranilate 3,4-dioxygenase
gp9	-1.49901	4.29145	0.00118768	0.0332658	glycoprotein IX (platelet)
LOC106579161	-1.49995	1.29916	2.28542e-05	0.00200132	gap junction gamma-1 protein
LOC106577662	-1.50777	1.89571	0.000320261	0.0136243	uncharacterized LOC106577662
LOC106587409	-1.50823	4.61853	5.48848e-05	0.00370147	lysozyme g-like
LOC106576993	-1.5092	5.21994	0.000127239	0.00688445	CMRF35-like molecule 1
LOC106610164	-1.51817	1.98607	0.000511163	0.0190366	neuronal membrane glycoprotein M6-a
LOC106572127	-1.51854	2.67056	7.74241e-06	0.000906786	tyrosine-protein kinase HCK-like
LOC106601904	-1.52174	8.11824	0.000241364	0.0113991	Ig lambda chain C region-like
LOC106594917	-1.52193	6.4256	3.15255e-07	7.05054e-05	uncharacterized LOC106594917
LOC106584620	-1.52278	3.32547	6.55558e-06	0.000797316	transcription factor SOX-6-like
LOC106564824	-1.52407	3.69419	1.09536e-05	0.00118984	catalase
LOC106602030	-1.53025	2.64517	0.00125619	0.0343762	toll-like receptor 13
LOC123728251	-1.53533	6.01106	1.28627e-06	0.000224584	uncharacterized LOC123728251
LOC106573055	-1.53911	6.23902	2.22122e-05	0.00196935	methionine aminopeptidase 2
LOC106570250	-1.54005	-1.07254	0.000875578	0.0275348	uncharacterized LOC106570250
LOC106574165	-1.54116	2.30481	4.04363e-06	0.00055063	calmodulin-regulated spectrin-associated protein 2
LOC106565269	-1.54321	3.42764	2.4283e-05	0.00209423	helicase with zinc finger domain 2
dph3	-1.54328	1.9017	7.74344e-05	0.00477836	DPH3 homolog
LOC106583604	-1.54605	1.14823	0.000424596	0.0166124	keratin, type II cytoskeletal 8-like
LOC106580917	-1.54818	6.58291	0.000383354	0.0154975	tropomodulin-4-like
plaat1l	-1.55122	4.60506	1.35561e-08	5.35842e-06	phospholipase A and acyltransferase 1-like
LOC106607157	-1.55168	4.37158	8.55276e-07	0.000163363	uncharacterized LOC106607157
LOC106586175	-1.55316	6.56517	1.48242e-05	0.00148034	catalase
LOC106595193	-1.55321	2.43207	8.50121e-06	0.000978115	zinc finger protein 2 homolog
LOC106602442	-1.55484	1.56415	0.000313168	0.0134298	teneurin-3-like
LOC106577552	-1.55681	4.35584	2.35921e-07	5.59526e-05	macrophage-capping protein
LOC106596145	-1.55685	2.88825	0.000467048	0.0177703	ferritin, middle subunit-like
LOC106609100	-1.55865	3.41148	0.000308284	0.0133137	cyclin-dependent kinase inhibitor 1B-like
LOC123723999	-1.55972	4.22885	0.000206739	0.0100578	complement decay-accelerating factor-like
LOC106609323	-1.55996	3.40586	5.22134e-06	0.00068479	signal peptide, CUB and EGF-like domain-containing protein 1
LOC106607511	-1.56251	1.38229	0.00018731	0.0092389	MAGUK p55 subfamily member 3
LOC106564529	-1.56289	4.5636	0.000108357	0.00609454	Kruppel-like factor 1
LOC100196543	-1.56316	5.658	1.21238e-05	0.00128708	equilibrative nucleoside transporter 1
LOC123741715	-1.56639	2.45931	0.000361085	0.0147782	Ig mu chain C region membrane-bound form-like
LOC106565164	-1.56798	3.66622	6.61035e-06	0.000799883	mucin-6-like
dcbld1	-1.57438	3.56788	8.69472e-07	0.000164968	discoidin, CUB and LCCL domain containing 1
LOC106601234	-1.5757	3.57607	5.05119e-05	0.00348925	uncharacterized LOC106601234
LOC106562888	-1.57575	3.38253	0.000148265	0.00777095	neutral amino acid transporter A-like
LOC106571619	-1.57763	3.34035	6.45988e-06	0.000789048	caspase recruitment domain-containing protein 8-like
LOC106580977	-1.58123	1.92538	0.000568924	0.0204872	neurobeachin
LOC106609576	-1.58482	1.66877	4.21275e-06	0.000570928	sortilin-like
LOC106611118	-1.58607	-1.02987	0.000616701	0.0217214	syntaxin-binding protein 6
LOC106590934	-1.58772	3.28125	0.000287222	0.0127525	uncharacterized LOC106590934
LOC106587081	-1.58906	2.12728	2.18307e-05	0.00196615	ryanodine receptor 3
sh2d1ab	-1.59281	4.96828	4.63124e-05	0.00326372	SH2 domain containing 1A duplicate b
nrt1	-1.59339	3.28023	3.06302e-06	0.000442506	NADP+--arginine ADP-ribosyltransferase 1
LOC106586577	-1.59425	1.04692	2.55596e-05	0.00212698	CMP-N-acetylneuraminate-beta-galactosamide-alpha-2,3-sialyltransferase 1-like
adgrv1	-1.59939	-1.08874	0.00130498	0.0351225	adhesion G protein-coupled receptor V1
cef10	-1.60035	1.01668	0.000280078	0.0125726	CEF-10
LOC106597727	-1.60728	5.46822	3.72259e-06	0.000514296	Ig kappa-b4 chain C region-like
sb:cb288	-1.60917	1.48754	0.0004781	0.0180461	uncharacterized sb:cb288
kcnj11l	-1.61188	2.3663	0.00213378	0.0492517	potassium inwardly rectifying channel subfamily J member 11, like
LOC106574723	-1.61217	2.68693	0.000569491	0.0204872	gamma-aminobutyric acid type B receptor subunit 2
LOC106565012	-1.61507	1.74379	7.75687e-05	0.00477836	CSC1-like protein 2
LOC106589620	-1.61728	4.52905	5.4668e-05	0.00370147	Kruppel-like factor 1
LOC106561060	-1.61733	2.82617	1.05103e-05	0.00115203	transcription factor SOX-6
LOC106569863	-1.6234	1.36307	0.000883294	0.0277089	cytosolic non-specific dipeptidase
adamtsl5	-1.631	1.35205	6.09073e-06	0.000753662	ADAMTS like 5
LOC106578344	-1.63155	3.04007	1.56981e-05	0.00153528	uncharacterized LOC106578344
LOC106579182	-1.6355	2.28566	1.60868e-05	0.00155303	heparan sulfate glucosamine 3-O-sulfotransferase 2-like
LOC106585972	-1.63903	2.03139	2.20509e-05	0.00196935	atrial natriuretic peptide receptor 3-like
LOC106565680	-1.64115	2.52914	6.85412e-05	0.00440027	phosphatidylinositol glycan anchor biosynthesis, class Q
LOC106569088	-1.64219	5.15713	5.94426e-06	0.000745258	sodium- and chloride-dependent glycine transporter 1-like
LOC106590116	-1.64451	1.16626	0.000101275	0.0058055	uracil nucleotide/cysteinyl leukotriene receptor-like
tal1	-1.64602	5.46014	2.60297e-07	6.02281e-05	T-cell acute lymphocytic leukemia 1
LOC123725541	-1.65092	2.87225	3.2863e-05	0.00256945	uncharacterized LOC123725541
LOC106597325	-1.65331	-1.0818	0.00133898	0.03567	NACHT, LRR and PYD domains-containing protein 12-like
gal3st1a	-1.65757	3.26777	0.000288888	0.0128065	galactose-3-O-sulfotransferase 1a
rgcc	-1.66426	5.07745	0.000104548	0.00593901	regulator of cell cycle
LOC106600953	-1.66832	3.53635	2.29388e-05	0.00200257	ferritin, middle subunit-like
LOC106584302	-1.67289	3.46011	1.45902e-06	0.000248645	lysosome-associated membrane glycoprotein 3
LOC106583442	-1.67608	3.18805	0.00107747	0.031572	uncharacterized LOC106583442
LOC123743189	-1.67765	-1.11509	0.000743869	0.0245313	transmembrane protein 196-like
LOC106603195	-1.68012	3.93997	0.00016452	0.00839109	XK-related protein 5-like
LOC106611240	-1.68172	2.46536	1.94414e-07	4.78803e-05	probable E3 ubiquitin-protein ligase IRF2BPL
5ntc	-1.68913	5.54303	1.3816e-05	0.0014144	Cytosolic purine 5-nucleotidase
LOC123731986	-1.68967	2.63593	0.000282933	0.0126014	uncharacterized LOC123731986
LOC106577069	-1.69167	2.61259	1.59296e-05	0.00154729	phytanoyl-CoA hydroxylase-interacting protein-like
LOC106582053	-1.69197	2.7784	5.7015e-06	0.000721176	B- and T-lymphocyte attenuator-like
LOC106590453	-1.69234	3.96447	2.35579e-08	8.48682e-06	receptor-type tyrosine-protein kinase FLT3
LOC106576942	-1.69664	-1.22512	0.00158748	0.0398763	ectodysplasin-A receptor-associated adapter protein
LOC106579160	-1.70618	2.33752	0.0001791	0.00892675	probable phosphatase phospho1
alad	-1.71595	5.17048	0.000105315	0.00595877	aminolevulinate dehydratase
cd37	-1.71628	5.98128	9.98684e-06	0.00111146	Leukocyte antigen CD37
LOC106597540	-1.72129	2.01348	0.00117218	0.0330955	Ig mu chain C region membrane-bound form-like
LOC106589388	-1.72384	2.89724	4.41039e-06	0.000583813	AMSH-like protease
LOC106612738	-1.72537	1.94021	0.000139406	0.00745771	uncharacterized LOC106612738
LOC106577885	-1.72879	1.40897	0.00012646	0.00686841	uncharacterized LOC106577885
LOC106576385	-1.73048	5.08788	2.46735e-05	0.00209614	Ig kappa-b4 chain C region-like
tspan36	-1.73059	7.19298	3.79483e-05	0.00284213	tetraspanin 36
LOC106570379	-1.73243	1.42227	0.000183587	0.00911845	uncharacterized LOC106570379
LOC106568959	-1.73251	2.24255	2.86412e-06	0.000424545	small conductance calcium-activated potassium channel protein 2
LOC106579276	-1.73277	5.39039	2.41708e-05	0.00209088	PDZ domain-containing protein 7
LOC106588303	-1.74093	7.28948	8.84285e-06	0.00101071	Ig kappa chain V-III region MOPC 321-like
LOC106586939	-1.74682	3.6292	3.8972e-09	1.98061e-06	uncharacterized LOC106586939
LOC106571436	-1.74733	-1.08613	0.000807101	0.0260728	frizzled-3-like
slc13a5b	-1.75167	-1.17715	0.000620588	0.0218048	solute carrier family 13 member 5b
si:dkey-22o22.2	-1.75707	2.48177	4.97328e-08	1.56424e-05	neural-cadherin
rhd	-1.76075	6.43432	2.64875e-05	0.00217871	Rh blood group, D antigen
LOC106612309	-1.76304	2.97912	4.73729e-05	0.00331261	HIG1 domain family member 2A
LOC123730955	-1.76368	4.97296	1.56812e-05	0.00153528	piggyBac transposable element-derived protein 4-like
LOC106564374	-1.76438	3.48117	2.49604e-05	0.00210793	uncharacterized LOC106564374
LOC106575220	-1.76461	5.83294	0.000108987	0.00611787	uncharacterized LOC106575220
LOC106584035	-1.76783	1.19776	0.000146781	0.00770738	putative tyrosine-protein phosphatase auxilin
LOC106577368	-1.77076	2.91447	2.72849e-05	0.00221766	neutral amino acid transporter A
LOC106613936	-1.77108	5.27936	3.17101e-07	7.05054e-05	lysosome-associated membrane glycoprotein 3
LOC106602380	-1.77151	3.29622	2.48819e-10	1.86352e-07	neuronal membrane glycoprotein M6-a
LOC123743406	-1.77462	1.90993	0.000427469	0.0166654	Ig heavy chain V region 914-like
LOC106609294	-1.7753	3.26962	6.5972e-10	4.26719e-07	suppressor of cytokine signaling 2
si:ch211-215c18.3	-1.77927	1.49435	0.000206627	0.0100578	uncharacterized si:ch211-215c18.3
LOC106605434	-1.78096	2.48548	1.10623e-06	0.000198008	uncharacterized LOC106605434
LOC106580611	-1.78187	1.97785	6.9952e-09	3.16005e-06	neural-cadherin
LOC106563020	-1.78993	3.8273	1.58336e-07	4.05968e-05	TNF receptor-associated factor 2-like
LOC100380859	-1.79834	7.92031	0.000159479	0.00817795	band 3 anion exchange protein
LOC106576174	-1.79848	1.29989	7.64234e-05	0.00473859	coiled-coil domain-containing protein 136
LOC106601077	-1.80912	11.0658	0.00093028	0.0287156	hemoglobin subunit alpha-like
LOC106565098	-1.81004	1.34793	0.000386674	0.0155874	uncharacterized LOC106565098
LOC106607026	-1.81189	1.36182	7.95368e-08	2.30981e-05	zinc finger protein Gfi-1b
LOC106583595	-1.81341	3.93197	1.04765e-05	0.00115203	uncharacterized LOC106583595
LOC106613249	-1.8179	2.55402	5.35306e-08	1.65596e-05	pentraxin-related protein PTX3
LOC106564955	-1.81824	-1.07924	0.00106995	0.0314575	tensin-4-like
LOC106572530	-1.82294	1.22609	5.50113e-06	0.000711647	diacylglycerol kinase beta-like
b4galnt3b	-1.83586	-1.62901	0.00134642	0.0357506	beta-1,4-N-acetyl-galactosaminyl transferase 3b
prf1.3	-1.84569	6.22183	8.2133e-08	2.36112e-05	perforin 1.3
LOC106589772	-1.84898	7.69681	4.13261e-09	2.06341e-06	stromal cell-derived factor 1
wnt9a	-1.84952	1.10384	4.68771e-05	0.00328846	wingless-type MMTV integration site family, member 9A
LOC106583878	-1.85249	3.99385	1.39773e-05	0.00142069	uncharacterized LOC106583878
LOC106606856	-1.85931	8.08469	0.000110423	0.00618595	band 3 anion exchange protein
LOC106600954	-1.8612	2.98388	4.13127e-07	8.8403e-05	ferritin, middle subunit-like
LOC106576339	-1.86311	5.48245	1.25636e-05	0.00130974	uncharacterized LOC106576339
nell3	-1.86688	2.34621	2.46064e-08	8.75371e-06	NELL (neural EGFL like) family member 3
wnt2ba	-1.88203	2.65497	1.64907e-06	0.0002746	wingless-type MMTV integration site family, member 2Ba
daw1	-1.88235	1.06814	4.35929e-05	0.00313297	dynein assembly factor with WDR repeat domains 1
LOC106569843	-1.88295	5.28621	4.55903e-11	4.325e-08	H-2 class I histocompatibility antigen, Q9 alpha chain
LOC123729579	-1.8858	-1.07423	0.00175063	0.0429509	uncharacterized LOC123729579
aqp1	-1.89568	6.86168	4.95538e-08	1.56424e-05	Aquaporin-1
LOC106613233	-1.8998	3.16585	9.81817e-10	6.04911e-07	dipeptidyl peptidase 1-like
LOC106590880	-1.90937	3.21915	0.000936787	0.0288851	microsomal glutathione S-transferase 1-like
LOC123724519	-1.91169	1.44563	1.96212e-06	0.000315095	uncharacterized LOC123724519
sdf1	-1.91243	2.80509	9.39201e-05	0.00552368	Stromal cell-derived factor 1
LOC123743412	-1.9155	2.30447	0.000245294	0.0115199	uncharacterized LOC123743412
LOC106609487	-1.91894	6.66948	1.67755e-09	9.36137e-07	Ig kappa chain C region, B allele-like
lpp60	-1.9215	6.32229	1.70287e-05	0.00161009	60 kDa lysophospholipase
LOC106583558	-1.92795	3.20842	3.75914e-07	8.1668e-05	sodium- and chloride-dependent GABA transporter 2
LOC106563433	-1.92973	1.14154	0.000357922	0.0146991	vegetative cell wall protein gp1-like
LOC106596609	-1.94344	1.49452	0.00053117	0.0194557	trichohyalin
LOC106565579	-1.95065	8.05185	3.17293e-06	0.000451508	uncharacterized LOC106565579
LOC106578169	-1.95738	-1.16997	0.00113603	0.032494	fibrinogen alpha chain
LOC106604897	-1.96329	3.23055	8.12551e-06	0.000947754	uncharacterized LOC106604897
itpk1a	-1.96972	1.55658	2.51562e-05	0.00211818	inositol-tetrakisphosphate 1-kinase a
LOC106601906	-1.97975	4.20451	1.01368e-08	4.30587e-06	immunoglobulin lambda-1 light chain-like
LOC106578036	-1.98235	2.26799	2.44089e-05	0.00209614	uncharacterized LOC106578036
LOC106569327	-1.99159	5.06549	7.28392e-06	0.000863752	aquaporin FA-CHIP
LOC106574049	-1.99425	6.17883	0.000763197	0.0250815	sterile alpha motif domain-containing protein 9-like
LOC100195197	-2.02102	1.52936	9.60966e-05	0.00558145	syncoilin, intermediate filament protein
LOC106602711	-2.02759	-1.09785	0.00041781	0.0164532	C-type lectin domain family 4 member E-like
LOC106576756	-2.03329	2.04083	8.77737e-07	0.000165433	transmembrane protein 229B
LOC106580774	-2.03715	3.43762	9.0575e-09	3.96579e-06	tubulin-specific chaperone cofactor E-like protein
LOC106604964	-2.04118	2.50971	4.49277e-09	2.20455e-06	uncharacterized LOC106604964
LOC106594777	-2.04197	1.73365	0.000107356	0.00605273	hemoglobin subunit alpha-4
wnk4a	-2.04297	1.73844	9.99769e-06	0.00111146	WNK lysine deficient protein kinase 4a
LOC106609587	-2.05396	2.60296	4.404e-05	0.00314146	immunoglobulin kappa variable 4-1-like
LOC106598235	-2.06045	2.0226	8.45218e-06	0.000978115	collagen alpha-4(IV) chain
LOC106610370	-2.06145	3.39288	7.2075e-06	0.000858266	cyclin-dependent kinase 4 inhibitor B
spaca4l	-2.06813	5.09749	7.52548e-06	0.000888694	sperm acrosome associated 4 like
LOC106601072	-2.07256	10.8453	8.68698e-05	0.00521585	hemoglobin subunit alpha
LOC106563436	-2.08224	5.53579	4.64223e-14	7.77164e-11	interleukin-13 receptor subunit alpha-2-like
nfixb	-2.09199	2.86843	1.29838e-10	9.98698e-08	nuclear factor I/Xb
si:ch1073-184j22.1	-2.09402	2.1895	2.35891e-06	0.000366856	erythroferrone
LOC123730933	-2.1059	2.64828	0.000101266	0.0058055	H-2 class I histocompatibility antigen, Q8 alpha chain-like
rpl9	-2.10696	7.81448	2.6555e-09	1.39955e-06	ribosomal protein L9
zgc:64002	-2.11397	4.56816	1.32002e-07	3.54412e-05	Nicotinamide N-methyltransferase
LOC106584065	-2.12476	4.69957	1.51209e-08	5.84323e-06	rhophilin-1-like
LOC100136584	-2.12527	11.3351	0.000114415	0.00633513	beta-globin
LOC106599515	-2.13296	2.23547	4.85479e-08	1.56424e-05	integrin beta-1-like
LOC106565726	-2.14652	3.60847	0.000342221	0.0142159	band 4.1-like protein 1
LOC106606643	-2.14796	1.57887	0.000156616	0.00807092	RING finger protein 151-like
LOC106578890	-2.16833	6.36518	1.63473e-08	6.20326e-06	snaclec 1-like
LOC100194566	-2.1697	4.79225	5.82252e-06	0.000733226	muscle specific ring finger protein 1-like
gjz1	-2.17754	3.66639	1.61259e-07	4.09233e-05	gap junction protein zeta 1
LOC106598954	-2.18776	2.32549	1.46321e-09	8.32859e-07	B-cell receptor CD22-like
LOC106612612	-2.19054	1.56792	9.96733e-05	0.00575396	gap junction delta-2 protein-like
gadl1	-2.19348	6.17265	1.08843e-10	8.85047e-08	glutamate decarboxylase like 1
LOC106608465	-2.19458	2.06896	5.01954e-12	6.21114e-09	piggyBac transposable element-derived protein 4-like
LOC106611426	-2.19818	-1.35619	0.00054706	0.0198589	presenilin-1-like
LOC106579322	-2.20037	5.92677	4.57367e-13	5.91667e-10	uncharacterized LOC106579322
LOC123730959	-2.21443	2.06645	4.2746e-08	1.39833e-05	uncharacterized LOC123730959
LOC106562516	-2.2192	-1.01778	8.68167e-05	0.00521585	zinc finger and SCAN domain-containing protein 31-like
LOC106564353	-2.22867	4.05669	6.12609e-05	0.00403584	antimicrobial peptide NK-lysin-like
LOC106601074	-2.24427	11.2002	8.56019e-05	0.00516151	hemoglobin subunit beta-1
LOC106602801	-2.26957	1.15001	1.18773e-08	4.89897e-06	TBC1 domain family member 2A
LOC106599874	-2.27726	1.18032	2.34149e-08	8.48682e-06	protein Wnt-9a
LOC106612375	-2.28312	2.71265	1.39949e-11	1.53191e-08	rho-related GTP-binding protein RhoU-like
LOC123723927	-2.29576	2.87285	1.15895e-10	9.16216e-08	rho-related GTP-binding protein RhoH-like
LOC106600435	-2.29948	4.9073	9.4908e-05	0.00552368	aquaporin FA-CHIP
LOC106603110	-2.33324	-1.63554	1.19271e-05	0.00127213	neuronal migration protein doublecortin
LOC106587962	-2.33558	-1.30166	4.00268e-05	0.00296484	transcription factor Sp6-like
LOC106610516	-2.35102	2.10644	1.33568e-07	3.55267e-05	solute carrier family 43 member 3-like
LOC106602160	-2.36691	-1.21219	0.000103754	0.0059057	C-type lectin domain family 4 member A-like
LOC106599278	-2.36953	3.69044	6.67013e-09	3.06181e-06	ferritin, middle subunit-like
LOC106591603	-2.38158	3.69926	1.0383e-07	2.86894e-05	lipopolysaccharide-induced tumor necrosis factor-alpha factor homolog
LOC106585341	-2.40065	1.43229	1.62798e-07	4.09233e-05	uncharacterized LOC106585341
LOC106584751	-2.42188	2.05391	0.000631935	0.022042	uncharacterized LOC106584751
LOC106596680	-2.42438	2.26086	7.81692e-10	4.94377e-07	membrane-spanning 4-domains subfamily A member 4D-like
LOC123724067	-2.44675	9.85553	1.32358e-06	0.00022879	hemoglobin subunit beta-like
LOC106606889	-2.46302	1.5481	0.00116866	0.0330616	cytochrome c oxidase subunit 6A, mitochondrial
baiap3	-2.49674	1.39081	3.64853e-08	1.22161e-05	BAI1 associated protein 3
LOC106585251	-2.49737	1.95513	5.63488e-06	0.000716887	nodal homolog
hba	-2.49787	7.5872	4.36956e-06	0.00058111	hemoglobin subunit alpha
LOC123733390	-2.50721	-1.44566	1.23178e-05	0.00129838	C-type lectin domain family 4 member M-like
LOC106576380	-2.51703	2.18931	8.05592e-05	0.00491999	immunoglobulin kappa variable 3D-15-like
LOC106606366	-2.56202	1.01581	2.72977e-08	9.59128e-06	syntaxin-binding protein 4-like
LOC106579570	-2.61343	1.34857	0.000101382	0.0058055	regulating synaptic membrane exocytosis protein 2
LOC106607380	-2.65479	6.82569	4.22644e-07	8.91282e-05	hemoglobin subunit beta-1
LOC106575435	-2.75214	1.44109	1.26538e-06	0.000222301	Ig lambda-2 chain C region-like
LOC106607236	-2.75391	6.45198	5.32734e-07	0.000109076	hemoglobin subunit beta-1
plaub	-2.79035	1.03262	1.86943e-08	7.00051e-06	plasminogen activator, urokinase b
LOC123736411	-2.80993	-1.13748	4.2278e-07	8.91282e-05	uncharacterized LOC123736411
LOC106612582	-3.02798	5.16356	1.76185e-17	4.5584e-14	vitamin K-dependent protein S
LOC123728702	-3.1878	-1.35985	1.54877e-07	4.00709e-05	uncharacterized LOC123728702
LOC106613635	-3.27263	-1.34504	1.17648e-07	3.21947e-05	phosphatidylinositol 3-kinase regulatory subunit gamma-like
LOC106586443	-3.35737	-1.50274	1.51932e-08	5.84323e-06	BRCA1-associated RING domain protein 1-like
LOC106595268	-3.43364	8.65751	7.18137e-11	6.59296e-08	hemoglobin subunit beta-like
LOC123743331	-3.46586	-1.54151	4.95145e-09	2.38845e-06	uncharacterized LOC123743331
LOC106572957	-3.48283	5.42031	9.09422e-08	2.56778e-05	transketolase-like
LOC106594092	-3.49205	4.22836	1.87838e-15	3.56392e-12	acidic amino acid decarboxylase GADL1
LOC106600318	-3.58303	8.37229	1.06821e-11	1.21604e-08	hemoglobin subunit beta-like
LOC106586941	-3.61129	2.07425	1.68112e-05	0.00159482	complement C1q subcomponent subunit B-like
LOC106598432	-3.69197	4.34022	4.09513e-15	7.28422e-12	uncharacterized LOC106598432
LOC123724018	-3.71636	1.39056	0.000110634	0.00618595	E3 ubiquitin-protein ligase TRIM47-like
LOC106586938	-3.76705	2.37378	1.3178e-13	1.87523e-10	cytotoxic T-lymphocyte protein 4-like
LOC106584569	-3.82957	4.04851	1.67903e-26	1.19463e-22	peroxisomal succinyl-coenzyme A thioesterase
LOC106605921	-3.85251	-1.40575	4.71436e-10	3.19454e-07	mucin-5AC
LOC123729209	-3.86576	3.64133	4.13356e-16	9.80344e-13	neurogranin-like
LOC123731929	-3.95716	2.95287	0.000204423	0.00999634	60S ribosomal protein L18a
LOC101448011	-4.26348	5.96732	3.99842e-05	0.00296484	Hemoglobin subunit beta-1
LOC106609258	-4.4536	2.28663	3.46262e-10	2.40356e-07	40S ribosomal protein S3a-like
LOC106567912	-4.73001	1.24837	1.38934e-06	0.000238196	tumor necrosis factor receptor superfamily member 19
LOC106592202	-5.06418	2.32576	7.96772e-09	3.54315e-06	early growth response protein 2b
LOC106606771	-5.16042	3.44695	4.00354e-06	0.000547792	adhesion G protein-coupled receptor E2
LOC106562556	-5.7883	-1.09516	5.05678e-16	1.10705e-12	serine incorporator 4-like
LOC123743438	-10.0433	6.50841	1.01221e-10	8.47276e-08	hemoglobin subunit alpha-4-like

## Sheet: F1701265vsF1701361_GO
ID	Term	GOGroups	Ontology Source	Term PValue	Term PValue Corrected with Benjamini-Hochberg	Group PValue	Group PValue Corrected with Benjamini-Hochberg	GOLevels	% Associated Genes	Nr. Genes	Associated Genes Found
KEGG:00380	Tryptophan metabolism	Group00	KEGG_01.05.2024	0.0219907	0.0222726	0.0219907	0.0219907	[-1]	4.05405	3	[LOC106564824, LOC106586175, haao]
KEGG:00410	beta-Alanine metabolism	Group01	KEGG_01.05.2024	0.013762	0.0146919	0.013762	0.0175153	[-1]	4.83871	3	[LOC106569863, LOC106594092, gadl1]
KEGG:02010	ABC transporters	Group02	KEGG_01.05.2024	0.0204694	0.0210011	0.0204694	0.022044	[-1]	4.16667	3	[LOC106578486, LOC106580625, abcg4a]
GO:0005109	frizzled binding	Group03	GO_MolecularFunction-EBI-UniProt-GOA-ACAP-ARAP_01.05.2024_00h00	0.0149842	0.0157834	0.0149842	0.0174816	[5]	4.6875	3	[LOC106599874, wnt2ba, wnt9a]
GO:0033627	cell adhesion mediated by integrin	Group04	GO_BiologicalProcess-EBI-UniProt-GOA-ACAP-ARAP_01.05.2024_00h00	0.00711814	0.00803333	0.00711814	0.0110727	[3]	4.25532	4	[LOC106572729, LOC106599515, LOC106600863, plaub]
GO:0141061	disruption of cell in another organism	Group05	GO_BiologicalProcess-EBI-UniProt-GOA-ACAP-ARAP_01.05.2024_00h00	0.00380778	0.00470023	0.00565061	0.0113012	[3]	7.69231	3	[LOC106564353, LOC106587409, prf1.3]
GO:0031640	killing of cells of another organism	Group05	GO_BiologicalProcess-EBI-UniProt-GOA-ACAP-ARAP_01.05.2024_00h00	0.00380778	0.00470023	0.00565061	0.0113012	[3, 4]	7.69231	3	[LOC106564353, LOC106587409, prf1.3]
GO:0042742	defense response to bacterium	Group05	GO_BiologicalProcess-EBI-UniProt-GOA-ACAP-ARAP_01.05.2024_00h00	0.013762	0.0146919	0.00565061	0.0113012	[4, 5, 6]	4.83871	3	[LOC106564353, LOC106567640, LOC106587409]
GO:0042113	B cell activation	Group06	GO_BiologicalProcess-EBI-UniProt-GOA-ACAP-ARAP_01.05.2024_00h00	0.0156176	0.0162341	0.0104201	0.0145881	[4, 5]	4.61538	3	[LOC106577375, LOC106590453, sh2d1ab]
GO:0030098	lymphocyte differentiation	Group06	GO_BiologicalProcess-EBI-UniProt-GOA-ACAP-ARAP_01.05.2024_00h00	0.0011625	0.00199647	0.0104201	0.0145881	[4, 5, 6, 7, 8]	7.01754	4	[LOC106577375, LOC106586938, LOC106590453, sh2d1ab]
GO:1903131	mononuclear cell differentiation	Group06	GO_BiologicalProcess-EBI-UniProt-GOA-ACAP-ARAP_01.05.2024_00h00	0.00223658	0.00321254	0.0104201	0.0145881	[5, 6, 7]	5.88235	4	[LOC106577375, LOC106586938, LOC106590453, sh2d1ab]
GO:0030183	B cell differentiation	Group06	GO_BiologicalProcess-EBI-UniProt-GOA-ACAP-ARAP_01.05.2024_00h00	0.0010413	0.00182805	0.0104201	0.0145881	[5, 6, 7, 8, 9]	12	3	[LOC106577375, LOC106590453, sh2d1ab]
GO:0036017	response to erythropoietin	Group07	GO_BiologicalProcess-EBI-UniProt-GOA-ACAP-ARAP_01.05.2024_00h00	1.76437e-05	5.16243e-05	1.76437e-05	0.000247012	[5]	42.8571	3	[LOC106563436, LOC106601362, LOC106603109]
GO:0036018	cellular response to erythropoietin	Group07	GO_BiologicalProcess-EBI-UniProt-GOA-ACAP-ARAP_01.05.2024_00h00	1.76437e-05	5.16243e-05	1.76437e-05	0.000247012	[6]	42.8571	3	[LOC106563436, LOC106601362, LOC106603109]
GO:0038162	erythropoietin-mediated signaling pathway	Group07	GO_BiologicalProcess-EBI-UniProt-GOA-ACAP-ARAP_01.05.2024_00h00	1.76437e-05	5.16243e-05	1.76437e-05	0.000247012	[5, 6, 7]	42.8571	3	[LOC106563436, LOC106601362, LOC106603109]
GO:0004900	erythropoietin receptor activity	Group07	GO_BiologicalProcess-EBI-UniProt-GOA-ACAP-ARAP_01.05.2024_00h00	5.16344e-07	2.39948e-06	1.76437e-05	0.000247012	[6, 7, 8]	100	3	[LOC106563436, LOC106601362, LOC106603109]
KEGG:00220	Arginine biosynthesis	Group08	KEGG_01.05.2024	0.00644421	0.00737816	0.00669566	0.0117174	[-1]	6.38298	3	[LOC106566711, LOC106575215, ass1]
GO:0043648	dicarboxylic acid metabolic process	Group08	GO_BiologicalProcess-EBI-UniProt-GOA-ACAP-ARAP_01.05.2024_00h00	0.00611492	0.0071041	0.00669566	0.0117174	[6]	4.44444	4	[LOC106566711, LOC106575215, haao, prodhb]
GO:0170038	proteinogenic amino acid biosynthetic process	Group08	GO_BiologicalProcess-EBI-UniProt-GOA-ACAP-ARAP_01.05.2024_00h00	0.00881736	0.00981086	0.00669566	0.0117174	[5, 6, 7]	4	4	[LOC106566711, LOC106572991, LOC106575215, ass1]
GO:0009064	glutamine family amino acid metabolic process	Group08	GO_BiologicalProcess-EBI-UniProt-GOA-ACAP-ARAP_01.05.2024_00h00	0.00587972	0.0069328	0.00669566	0.0117174	[5, 6, 7, 8]	4.49438	4	[LOC106566711, LOC106575215, ass1, prodhb]
GO:0043650	dicarboxylic acid biosynthetic process	Group08	GO_BiologicalProcess-EBI-UniProt-GOA-ACAP-ARAP_01.05.2024_00h00	0.000385167	0.000822384	0.00669566	0.0117174	[6, 7]	16.6667	3	[LOC106566711, LOC106575215, haao]
GO:0170034	L-amino acid biosynthetic process	Group08	GO_BiologicalProcess-EBI-UniProt-GOA-ACAP-ARAP_01.05.2024_00h00	0.00881736	0.00981086	0.00669566	0.0117174	[6, 7, 8]	4	4	[LOC106566711, LOC106572991, LOC106575215, ass1]
GO:0006536	glutamate metabolic process	Group08	GO_BiologicalProcess-EBI-UniProt-GOA-ACAP-ARAP_01.05.2024_00h00	0.0023555	0.00326464	0.00669566	0.0117174	[6, 7, 8, 9]	9.09091	3	[LOC106566711, LOC106575215, prodhb]
GO:0009065	glutamine family amino acid catabolic process	Group08	GO_BiologicalProcess-EBI-UniProt-GOA-ACAP-ARAP_01.05.2024_00h00	0.00279234	0.00367659	0.00669566	0.0117174	[6, 7, 8, 9]	8.57143	3	[LOC106566711, LOC106575215, prodhb]
GO:0009084	glutamine family amino acid biosynthetic process	Group08	GO_BiologicalProcess-EBI-UniProt-GOA-ACAP-ARAP_01.05.2024_00h00	0.00256818	0.00349803	0.00669566	0.0117174	[6, 7, 8, 9]	8.82353	3	[LOC106566711, LOC106575215, ass1]
KEGG:00860	Porphyrin metabolism	Group09	KEGG_01.05.2024	3.39531e-08	2.06331e-07	6.00297e-05	0.000280138	[-1]	10.4651	9	[LOC106596145, LOC106599278, LOC106600764, LOC106600952, LOC106600953, LOC106600954, alad, hem4, hmbsa]
KEGG:04216	Ferroptosis	Group09	KEGG_01.05.2024	0.000383898	0.000842444	6.00297e-05	0.000280138	[-1]	5.12821	6	[LOC106596145, LOC106599278, LOC106600764, LOC106600952, LOC106600953, LOC106600954]
GO:0051238	sequestering of metal ion	Group09	GO_BiologicalProcess-EBI-UniProt-GOA-ACAP-ARAP_01.05.2024_00h00	6.66542e-08	3.7612e-07	6.00297e-05	0.000280138	[3]	22.2222	6	[LOC106596145, LOC106599278, LOC106600764, LOC106600952, LOC106600953, LOC106600954]
GO:0097577	sequestering of iron ion	Group09	GO_BiologicalProcess-EBI-UniProt-GOA-ACAP-ARAP_01.05.2024_00h00	6.66542e-08	3.7612e-07	6.00297e-05	0.000280138	[3, 4, 5, 7]	22.2222	6	[LOC106596145, LOC106599278, LOC106600764, LOC106600952, LOC106600953, LOC106600954]
GO:0006879	intracellular iron ion homeostasis	Group09	GO_BiologicalProcess-EBI-UniProt-GOA-ACAP-ARAP_01.05.2024_00h00	9.01675e-06	3.09706e-05	6.00297e-05	0.000280138	[4, 6]	10	6	[LOC106596145, LOC106599278, LOC106600764, LOC106600952, LOC106600953, LOC106600954]
GO:0006880	intracellular sequestering of iron ion	Group09	GO_BiologicalProcess-EBI-UniProt-GOA-ACAP-ARAP_01.05.2024_00h00	6.66542e-08	3.7612e-07	6.00297e-05	0.000280138	[4, 5, 6, 8]	22.2222	6	[LOC106596145, LOC106599278, LOC106600764, LOC106600952, LOC106600953, LOC106600954]
GO:0000041	transition metal ion transport	Group09	GO_BiologicalProcess-EBI-UniProt-GOA-ACAP-ARAP_01.05.2024_00h00	0.000298371	0.000714282	6.00297e-05	0.000280138	[7]	4.4586	7	[LOC106596145, LOC106599278, LOC106600764, LOC106600952, LOC106600953, LOC106600954, slc25a37]
GO:0006826	iron ion transport	Group09	GO_BiologicalProcess-EBI-UniProt-GOA-ACAP-ARAP_01.05.2024_00h00	5.46788e-06	1.96347e-05	6.00297e-05	0.000280138	[8]	8.33333	7	[LOC106596145, LOC106599278, LOC106600764, LOC106600952, LOC106600953, LOC106600954, slc25a37]
GO:0008198	ferrous iron binding	Group09	GO_MolecularFunction-EBI-UniProt-GOA-ACAP-ARAP_01.05.2024_00h00	1.13879e-07	5.99765e-07	6.00297e-05	0.000280138	[8]	14.5833	7	[LOC106596145, LOC106599278, LOC106600764, LOC106600952, LOC106600953, LOC106600954, haao]
GO:0008199	ferric iron binding	Group09	GO_MolecularFunction-EBI-UniProt-GOA-ACAP-ARAP_01.05.2024_00h00	2.39456e-07	1.18231e-06	6.00297e-05	0.000280138	[8]	18.1818	6	[LOC106596145, LOC106599278, LOC106600764, LOC106600952, LOC106600953, LOC106600954]
GO:1902904	negative regulation of supramolecular fiber organization	Group10	GO_BiologicalProcess-EBI-UniProt-GOA-ACAP-ARAP_01.05.2024_00h00	0.000298371	0.000714282	0.00016683	0.000583906	[4, 5, 6]	4.4586	7	[LOC106570315, LOC106574165, LOC106577552, LOC106580917, LOC106584065, LOC106602627, tmod4]
GO:0031333	negative regulation of protein-containing complex assembly	Group10	GO_BiologicalProcess-EBI-UniProt-GOA-ACAP-ARAP_01.05.2024_00h00	0.00337864	0.00423671	0.00016683	0.000583906	[4, 5, 6, 7]	4.03226	5	[LOC106570315, LOC106577552, LOC106580917, LOC106602627, tmod4]
GO:0043242	negative regulation of protein-containing complex disassembly	Group10	GO_BiologicalProcess-EBI-UniProt-GOA-ACAP-ARAP_01.05.2024_00h00	0.000670985	0.00129287	0.00016683	0.000583906	[4, 5, 6, 7]	4.61538	6	[LOC106570315, LOC106574165, LOC106577552, LOC106580917, LOC106602627, tmod4]
GO:0005546	phosphatidylinositol-4,5-bisphosphate binding	Group10	GO_MolecularFunction-EBI-UniProt-GOA-ACAP-ARAP_01.05.2024_00h00	0.00261868	0.00350637	0.00016683	0.000583906	[5, 7]	5.6338	4	[LOC106570315, LOC106577552, LOC106601569, LOC106611118]
GO:0051494	negative regulation of cytoskeleton organization	Group10	GO_BiologicalProcess-EBI-UniProt-GOA-ACAP-ARAP_01.05.2024_00h00	0.000360669	0.000814082	0.00016683	0.000583906	[5, 6, 7]	4.32099	7	[LOC106570315, LOC106574165, LOC106577552, LOC106580917, LOC106584065, LOC106602627, tmod4]
GO:1901879	regulation of protein depolymerization	Group10	GO_BiologicalProcess-EBI-UniProt-GOA-ACAP-ARAP_01.05.2024_00h00	0.000916425	0.00168366	0.00016683	0.000583906	[5, 6, 7]	4.34783	6	[LOC106570315, LOC106574165, LOC106577552, LOC106580917, LOC106602627, tmod4]
GO:0032272	negative regulation of protein polymerization	Group10	GO_BiologicalProcess-EBI-UniProt-GOA-ACAP-ARAP_01.05.2024_00h00	0.00326349	0.00415832	0.00016683	0.000583906	[5, 6, 7, 8]	4.06504	5	[LOC106570315, LOC106577552, LOC106580917, LOC106602627, tmod4]
GO:1901880	negative regulation of protein depolymerization	Group10	GO_BiologicalProcess-EBI-UniProt-GOA-ACAP-ARAP_01.05.2024_00h00	0.000459281	0.00095482	0.00016683	0.000583906	[5, 6, 7, 8]	4.95868	6	[LOC106570315, LOC106574165, LOC106577552, LOC106580917, LOC106602627, tmod4]
GO:0030042	actin filament depolymerization	Group10	GO_BiologicalProcess-EBI-UniProt-GOA-ACAP-ARAP_01.05.2024_00h00	0.00193247	0.00288048	0.00016683	0.000583906	[6, 7, 9]	4.58716	5	[LOC106570315, LOC106577552, LOC106580917, LOC106602627, tmod4]
GO:0030834	regulation of actin filament depolymerization	Group10	GO_BiologicalProcess-EBI-UniProt-GOA-ACAP-ARAP_01.05.2024_00h00	0.00126265	0.0020781	0.00016683	0.000583906	[6, 7, 8, 9, 10]	5.05051	5	[LOC106570315, LOC106577552, LOC106580917, LOC106602627, tmod4]
GO:0030835	negative regulation of actin filament depolymerization	Group10	GO_BiologicalProcess-EBI-UniProt-GOA-ACAP-ARAP_01.05.2024_00h00	0.00126265	0.0020781	0.00016683	0.000583906	[5, 6, 7, 8, 9, 10, 11]	5.05051	5	[LOC106570315, LOC106577552, LOC106580917, LOC106602627, tmod4]
GO:0030837	negative regulation of actin filament polymerization	Group10	GO_BiologicalProcess-EBI-UniProt-GOA-ACAP-ARAP_01.05.2024_00h00	0.00326349	0.00415832	0.00016683	0.000583906	[5, 6, 7, 8, 9, 10, 11]	4.06504	5	[LOC106570315, LOC106577552, LOC106580917, LOC106602627, tmod4]
GO:0051693	actin filament capping	Group10	GO_BiologicalProcess-EBI-UniProt-GOA-ACAP-ARAP_01.05.2024_00h00	0.00120671	0.00202831	0.00016683	0.000583906	[6, 7, 8, 9, 10, 11, 12]	5.10204	5	[LOC106570315, LOC106577552, LOC106580917, LOC106602627, tmod4]
GO:0015378	sodium:chloride symporter activity	Group11	GO_BiologicalProcess-EBI-UniProt-GOA-ACAP-ARAP_01.05.2024_00h00	0.00945964	0.0103793	0.000954046	0.00222611	[8, 9, 10, 11, 12]	5.55556	3	[LOC106583558, LOC106583559, LOC106612651]
GO:0015101	organic cation transmembrane transporter activity	Group11	GO_BiologicalProcess-EBI-UniProt-GOA-ACAP-ARAP_01.05.2024_00h00	0.0022622	0.00319132	0.000954046	0.00222611	[4, 6]	4.42478	5	[LOC106562888, LOC106565308, LOC106569088, LOC106577368, slc38a5b]
GO:0015804	neutral amino acid transport	Group11	GO_BiologicalProcess-EBI-UniProt-GOA-ACAP-ARAP_01.05.2024_00h00	0.00185586	0.00287476	0.000954046	0.00222611	[6]	4.62963	5	[LOC106562888, LOC106565308, LOC106569088, LOC106577368, slc38a5b]
GO:0032329	serine transport	Group11	GO_BiologicalProcess-EBI-UniProt-GOA-ACAP-ARAP_01.05.2024_00h00	0.000385167	0.000822384	0.000954046	0.00222611	[5, 6, 7]	16.6667	3	[LOC106562888, LOC106577368, slc38a5b]
GO:0015175	neutral L-amino acid transmembrane transporter activity	Group11	GO_BiologicalProcess-EBI-UniProt-GOA-ACAP-ARAP_01.05.2024_00h00	0.00100113	0.00179749	0.000954046	0.00222611	[5, 7, 8]	5.31915	5	[LOC106562888, LOC106565308, LOC106569088, LOC106577368, slc38a5b]
GO:0015816	glycine transport	Group11	GO_BiologicalProcess-EBI-UniProt-GOA-ACAP-ARAP_01.05.2024_00h00	0.000531721	0.00107708	0.000954046	0.00222611	[6, 7, 8]	15	3	[LOC106565308, LOC106569088, slc38a5b]
GO:0015187	glycine transmembrane transporter activity	Group11	GO_BiologicalProcess-EBI-UniProt-GOA-ACAP-ARAP_01.05.2024_00h00	0.000322894	0.000750253	0.000954046	0.00222611	[5, 6, 7, 8, 9, 10]	17.6471	3	[LOC106565308, LOC106569088, slc38a5b]
GO:0005310	dicarboxylic acid transmembrane transporter activity	Group11	GO_BiologicalProcess-EBI-UniProt-GOA-ACAP-ARAP_01.05.2024_00h00	0.00644421	0.00737816	0.000954046	0.00222611	[6, 8, 9]	6.38298	3	[LOC106562888, LOC106577368, slc13a5b]
GO:0015556	C4-dicarboxylate transmembrane transporter activity	Group11	GO_BiologicalProcess-EBI-UniProt-GOA-ACAP-ARAP_01.05.2024_00h00	0.00178429	0.00281918	0.000954046	0.00222611	[6, 8, 9]	10	3	[LOC106562888, LOC106577368, slc13a5b]
GO:0005416	amino acid:monoatomic cation symporter activity	Group11	GO_BiologicalProcess-EBI-UniProt-GOA-ACAP-ARAP_01.05.2024_00h00	0.00211827	0.00309895	0.000954046	0.00222611	[5, 7, 8, 9, 10]	5.97015	4	[LOC106565308, LOC106569088, LOC106583558, LOC106583559]
GO:0015296	monoatomic anion:monoatomic cation symporter activity	Group11	GO_BiologicalProcess-EBI-UniProt-GOA-ACAP-ARAP_01.05.2024_00h00	0.0227738	0.0227738	0.000954046	0.00222611	[6, 7, 8, 9, 10]	4	3	[LOC106583558, LOC106583559, LOC106612651]
GO:0015740	C4-dicarboxylate transport	Group11	GO_BiologicalProcess-EBI-UniProt-GOA-ACAP-ARAP_01.05.2024_00h00	0.00409225	0.00497365	0.000954046	0.00222611	[8]	7.5	3	[LOC106562888, LOC106577368, slc13a5b]
GO:0005343	organic acid:sodium symporter activity	Group11	GO_BiologicalProcess-EBI-UniProt-GOA-ACAP-ARAP_01.05.2024_00h00	0.00053821	0.00106297	0.000954046	0.00222611	[5, 7, 8, 9, 10, 11]	6.09756	5	[LOC106565308, LOC106569088, LOC106583558, LOC106583559, slc13a5b]
GO:0005283	amino acid:sodium symporter activity	Group11	GO_BiologicalProcess-EBI-UniProt-GOA-ACAP-ARAP_01.05.2024_00h00	0.00189474	0.00287855	0.000954046	0.00222611	[6, 8, 9, 10, 11]	6.15385	4	[LOC106565308, LOC106569088, LOC106583558, LOC106583559]
GO:0015373	monoatomic anion:sodium symporter activity	Group11	GO_BiologicalProcess-EBI-UniProt-GOA-ACAP-ARAP_01.05.2024_00h00	0.00994675	0.0107643	0.000954046	0.00222611	[7, 8, 9, 10, 11]	5.45455	3	[LOC106583558, LOC106583559, LOC106612651]
GO:0015377	chloride:monoatomic cation symporter activity	Group11	GO_BiologicalProcess-EBI-UniProt-GOA-ACAP-ARAP_01.05.2024_00h00	0.0219907	0.0222726	0.000954046	0.00222611	[7, 8, 9, 10, 11]	4.05405	3	[LOC106583558, LOC106583559, LOC106612651]
GO:0098754	detoxification	Group12	GO_BiologicalProcess-EBI-UniProt-GOA-ACAP-ARAP_01.05.2024_00h00	2.66753e-10	1.91577e-09	4.11876e-05	0.000288313	[1, 4]	10.084	12	[LOC106564824, LOC106586175, LOC106594777, LOC106595268, LOC106600318, LOC106601072, LOC106601074, LOC106601077, LOC106607236, LOC106607380, LOC123724067, hba]
GO:0009636	response to toxic substance	Group12	GO_BiologicalProcess-EBI-UniProt-GOA-ACAP-ARAP_01.05.2024_00h00	7.48723e-10	4.92909e-09	4.11876e-05	0.000288313	[3]	9.23077	12	[LOC106564824, LOC106586175, LOC106594777, LOC106595268, LOC106600318, LOC106601072, LOC106601074, LOC106601077, LOC106607236, LOC106607380, LOC123724067, hba]
GO:0016684	oxidoreductase activity, acting on peroxide as acceptor	Group12	GO_MolecularFunction-EBI-UniProt-GOA-ACAP-ARAP_01.05.2024_00h00	1.82552e-11	2.4036e-10	4.11876e-05	0.000288313	[3]	12.6316	12	[LOC106564824, LOC106586175, LOC106594777, LOC106595268, LOC106600318, LOC106601072, LOC106601074, LOC106601077, LOC106607236, LOC106607380, LOC123724067, hba]
GO:0019825	oxygen binding	Group12	GO_MolecularFunction-EBI-UniProt-GOA-ACAP-ARAP_01.05.2024_00h00	4.97301e-12	9.8217e-11	4.11876e-05	0.000288313	[3]	20.8333	10	[LOC106594777, LOC106595268, LOC106600318, LOC106601072, LOC106601074, LOC106601077, LOC106607236, LOC106607380, LOC123724067, hba]
GO:0030492	hemoglobin binding	Group12	GO_MolecularFunction-EBI-UniProt-GOA-ACAP-ARAP_01.05.2024_00h00	0.000175968	0.000463382	4.11876e-05	0.000288313	[3]	21.4286	3	[LOC106601074, LOC106607236, LOC106607380]
GO:0031720	haptoglobin binding	Group12	GO_MolecularFunction-EBI-UniProt-GOA-ACAP-ARAP_01.05.2024_00h00	3.85946e-13	1.01632e-11	4.11876e-05	0.000288313	[3]	26.3158	10	[LOC106594777, LOC106595268, LOC106600318, LOC106601072, LOC106601074, LOC106601077, LOC106607236, LOC106607380, LOC123724067, hba]
GO:0043177	organic acid binding	Group12	GO_MolecularFunction-EBI-UniProt-GOA-ACAP-ARAP_01.05.2024_00h00	7.37055e-07	3.23485e-06	4.11876e-05	0.000288313	[3]	6.28931	10	[LOC106594777, LOC106595268, LOC106600318, LOC106601072, LOC106601074, LOC106601077, LOC106607236, LOC106607380, LOC123724067, hba]
GO:0046906	tetrapyrrole binding	Group12	GO_MolecularFunction-EBI-UniProt-GOA-ACAP-ARAP_01.05.2024_00h00	2.24391e-06	8.86345e-06	4.11876e-05	0.000288313	[3]	4.46097	12	[LOC106564824, LOC106586175, LOC106594777, LOC106595268, LOC106600318, LOC106601072, LOC106601074, LOC106601077, LOC106607236, LOC106607380, LOC123724067, hba]
GO:0072562	blood microparticle	Group12	GO_CellularComponent-EBI-UniProt-GOA-ACAP-ARAP_01.05.2024_00h00	2.22656e-10	1.75898e-09	4.11876e-05	0.000288313	[2, 3, 4]	14.4928	10	[LOC106594777, LOC106595268, LOC106600318, LOC106601072, LOC106601074, LOC106601077, LOC106607236, LOC106607380, LOC123724067, hba]
GO:0072593	reactive oxygen species metabolic process	Group12	GO_BiologicalProcess-EBI-UniProt-GOA-ACAP-ARAP_01.05.2024_00h00	2.65524e-11	2.99663e-10	4.11876e-05	0.000288313	[3]	12.2449	12	[LOC106564824, LOC106586175, LOC106594777, LOC106595268, LOC106600318, LOC106601072, LOC106601074, LOC106601077, LOC106607236, LOC106607380, LOC123724067, hba]
GO:0005833	hemoglobin complex	Group12	GO_CellularComponent-EBI-UniProt-GOA-ACAP-ARAP_01.05.2024_00h00	3.85946e-13	1.01632e-11	4.11876e-05	0.000288313	[2, 3, 4, 5]	26.3158	10	[LOC106594777, LOC106595268, LOC106600318, LOC106601072, LOC106601074, LOC106601077, LOC106607236, LOC106607380, LOC123724067, hba]
GO:1990748	cellular detoxification	Group12	GO_BiologicalProcess-EBI-UniProt-GOA-ACAP-ARAP_01.05.2024_00h00	7.59541e-11	6.66708e-10	4.11876e-05	0.000288313	[2, 5]	11.215	12	[LOC106564824, LOC106586175, LOC106594777, LOC106595268, LOC106600318, LOC106601072, LOC106601074, LOC106601077, LOC106607236, LOC106607380, LOC123724067, hba]
GO:0015669	gas transport	Group12	GO_BiologicalProcess-EBI-UniProt-GOA-ACAP-ARAP_01.05.2024_00h00	6.52748e-16	5.15671e-14	4.11876e-05	0.000288313	[4]	23.2143	13	[LOC106569327, LOC106594777, LOC106595268, LOC106600318, LOC106600435, LOC106601072, LOC106601074, LOC106601077, LOC106607236, LOC106607380, LOC123724067, aqp1, hba]
GO:0020037	heme binding	Group12	GO_MolecularFunction-EBI-UniProt-GOA-ACAP-ARAP_01.05.2024_00h00	1.51485e-06	6.29858e-06	4.11876e-05	0.000288313	[4]	4.6332	12	[LOC106564824, LOC106586175, LOC106594777, LOC106595268, LOC106600318, LOC106601072, LOC106601074, LOC106601077, LOC106607236, LOC106607380, LOC123724067, hba]
GO:0031721	hemoglobin alpha binding	Group12	GO_MolecularFunction-EBI-UniProt-GOA-ACAP-ARAP_01.05.2024_00h00	0.000175968	0.000463382	4.11876e-05	0.000288313	[4]	21.4286	3	[LOC106601074, LOC106607236, LOC106607380]
GO:0042743	hydrogen peroxide metabolic process	Group12	GO_BiologicalProcess-EBI-UniProt-GOA-ACAP-ARAP_01.05.2024_00h00	7.27343e-15	2.873e-13	4.11876e-05	0.000288313	[4]	23.5294	12	[LOC106564824, LOC106586175, LOC106594777, LOC106595268, LOC106600318, LOC106601072, LOC106601074, LOC106601077, LOC106607236, LOC106607380, LOC123724067, hba]
GO:0097237	cellular response to toxic substance	Group12	GO_BiologicalProcess-EBI-UniProt-GOA-ACAP-ARAP_01.05.2024_00h00	7.59541e-11	6.66708e-10	4.11876e-05	0.000288313	[4]	11.215	12	[LOC106564824, LOC106586175, LOC106594777, LOC106595268, LOC106600318, LOC106601072, LOC106601074, LOC106601077, LOC106607236, LOC106607380, LOC123724067, hba]
GO:0042744	hydrogen peroxide catabolic process	Group12	GO_BiologicalProcess-EBI-UniProt-GOA-ACAP-ARAP_01.05.2024_00h00	7.27343e-15	2.873e-13	4.11876e-05	0.000288313	[4, 5]	23.5294	12	[LOC106564824, LOC106586175, LOC106594777, LOC106595268, LOC106600318, LOC106601072, LOC106601074, LOC106601077, LOC106607236, LOC106607380, LOC123724067, hba]
GO:0098869	cellular oxidant detoxification	Group12	GO_BiologicalProcess-EBI-UniProt-GOA-ACAP-ARAP_01.05.2024_00h00	4.29095e-11	4.23732e-10	4.11876e-05	0.000288313	[3, 6]	11.7647	12	[LOC106564824, LOC106586175, LOC106594777, LOC106595268, LOC106600318, LOC106601072, LOC106601074, LOC106601077, LOC106607236, LOC106607380, LOC123724067, hba]
GO:0015671	oxygen transport	Group12	GO_BiologicalProcess-EBI-UniProt-GOA-ACAP-ARAP_01.05.2024_00h00	4.97301e-12	9.8217e-11	4.11876e-05	0.000288313	[5]	20.8333	10	[LOC106594777, LOC106595268, LOC106600318, LOC106601072, LOC106601074, LOC106601077, LOC106607236, LOC106607380, LOC123724067, hba]
GO:0016209	antioxidant activity	Group12	GO_BiologicalProcess-EBI-UniProt-GOA-ACAP-ARAP_01.05.2024_00h00	4.29095e-11	4.23732e-10	4.11876e-05	0.000288313	[4, 7]	11.7647	12	[LOC106564824, LOC106586175, LOC106594777, LOC106595268, LOC106600318, LOC106601072, LOC106601074, LOC106601077, LOC106607236, LOC106607380, LOC123724067, hba]
GO:0005344	oxygen carrier activity	Group12	GO_BiologicalProcess-EBI-UniProt-GOA-ACAP-ARAP_01.05.2024_00h00	4.97301e-12	9.8217e-11	4.11876e-05	0.000288313	[6]	20.8333	10	[LOC106594777, LOC106595268, LOC106600318, LOC106601072, LOC106601074, LOC106601077, LOC106607236, LOC106607380, LOC123724067, hba]
GO:0004601	peroxidase activity	Group12	GO_BiologicalProcess-EBI-UniProt-GOA-ACAP-ARAP_01.05.2024_00h00	5.44769e-12	8.60735e-11	4.11876e-05	0.000288313	[5, 8]	13.9535	12	[LOC106564824, LOC106586175, LOC106594777, LOC106595268, LOC106600318, LOC106601072, LOC106601074, LOC106601077, LOC106607236, LOC106607380, LOC123724067, hba]
GO:0003014	renal system process	Group13	GO_BiologicalProcess-EBI-UniProt-GOA-ACAP-ARAP_01.05.2024_00h00	0.000267505	0.000660402	0.000484753	0.00135731	[3]	18.75	3	[LOC106569327, LOC106600435, aqp1]
GO:0005903	brush border	Group13	GO_CellularComponent-EBI-UniProt-GOA-ACAP-ARAP_01.05.2024_00h00	0.0030282	0.00392177	0.000484753	0.00135731	[3]	8.33333	3	[LOC106569327, LOC106600435, aqp1]
GO:0006970	response to osmotic stress	Group13	GO_BiologicalProcess-EBI-UniProt-GOA-ACAP-ARAP_01.05.2024_00h00	9.02228e-06	2.96984e-05	0.000484753	0.00135731	[3]	23.5294	4	[LOC100136517, LOC106569327, LOC106600435, aqp1]
GO:0140962	multicellular organismal-level chemical homeostasis	Group13	GO_BiologicalProcess-EBI-UniProt-GOA-ACAP-ARAP_01.05.2024_00h00	5.10186e-06	1.91927e-05	0.000484753	0.00135731	[3]	60	3	[LOC106569327, LOC106600435, aqp1]
GO:0006972	hyperosmotic response	Group13	GO_BiologicalProcess-EBI-UniProt-GOA-ACAP-ARAP_01.05.2024_00h00	8.12093e-05	0.000221225	0.000484753	0.00135731	[4]	27.2727	3	[LOC106569327, LOC106600435, aqp1]
GO:0042044	fluid transport	Group13	GO_BiologicalProcess-EBI-UniProt-GOA-ACAP-ARAP_01.05.2024_00h00	0.00279234	0.00367659	0.000484753	0.00135731	[4]	8.57143	3	[LOC106569327, LOC106600435, aqp1]
GO:0050891	multicellular organismal-level water homeostasis	Group13	GO_BiologicalProcess-EBI-UniProt-GOA-ACAP-ARAP_01.05.2024_00h00	5.10186e-06	1.91927e-05	0.000484753	0.00135731	[4]	60	3	[LOC106569327, LOC106600435, aqp1]
GO:0003091	renal water homeostasis	Group13	GO_BiologicalProcess-EBI-UniProt-GOA-ACAP-ARAP_01.05.2024_00h00	5.10186e-06	1.91927e-05	0.000484753	0.00135731	[4, 5]	60	3	[LOC106569327, LOC106600435, aqp1]
GO:0015791	polyol transmembrane transport	Group13	GO_BiologicalProcess-EBI-UniProt-GOA-ACAP-ARAP_01.05.2024_00h00	0.0010413	0.00182805	0.000484753	0.00135731	[3, 5, 6]	12	3	[LOC106569327, LOC106600435, aqp1]
GO:0034219	carbohydrate transmembrane transport	Group13	GO_BiologicalProcess-EBI-UniProt-GOA-ACAP-ARAP_01.05.2024_00h00	0.00611492	0.0071041	0.000484753	0.00135731	[3, 5, 6]	4.44444	4	[LOC106569327, LOC106574309, LOC106600435, aqp1]
GO:0003097	renal water transport	Group13	GO_BiologicalProcess-EBI-UniProt-GOA-ACAP-ARAP_01.05.2024_00h00	5.10186e-06	1.91927e-05	0.000484753	0.00135731	[4, 5, 6]	60	3	[LOC106569327, LOC106600435, aqp1]
GO:0006833	water transport	Group13	GO_BiologicalProcess-EBI-UniProt-GOA-ACAP-ARAP_01.05.2024_00h00	0.00279234	0.00367659	0.000484753	0.00135731	[5]	8.57143	3	[LOC106569327, LOC106600435, aqp1]
GO:0019755	one-carbon compound transport	Group13	GO_BiologicalProcess-EBI-UniProt-GOA-ACAP-ARAP_01.05.2024_00h00	0.00161543	0.00260447	0.000484753	0.00135731	[5]	10.3448	3	[LOC106569327, LOC106600435, aqp1]
GO:0031526	brush border membrane	Group13	GO_CellularComponent-EBI-UniProt-GOA-ACAP-ARAP_01.05.2024_00h00	0.00070978	0.00133506	0.000484753	0.00135731	[4, 5, 6]	13.6364	3	[LOC106569327, LOC106600435, aqp1]
GO:0098592	cytoplasmic side of apical plasma membrane	Group13	GO_CellularComponent-EBI-UniProt-GOA-ACAP-ARAP_01.05.2024_00h00	2.80614e-05	7.91731e-05	0.000484753	0.00135731	[4, 5, 6]	37.5	3	[LOC106569327, LOC106600435, aqp1]
GO:1901618	organic hydroxy compound transmembrane transporter activity	Group13	GO_BiologicalProcess-EBI-UniProt-GOA-ACAP-ARAP_01.05.2024_00h00	0.000225355	0.000574291	0.000484753	0.00135731	[4, 6]	7.35294	5	[LOC106569327, LOC106600435, LOC106612651, abcg4a, aqp1]
GO:0035378	carbon dioxide transmembrane transport	Group13	GO_BiologicalProcess-EBI-UniProt-GOA-ACAP-ARAP_01.05.2024_00h00	5.10186e-06	1.91927e-05	0.000484753	0.00135731	[3, 5, 6, 7]	60	3	[LOC106569327, LOC106600435, aqp1]
GO:0015166	polyol transmembrane transporter activity	Group13	GO_BiologicalProcess-EBI-UniProt-GOA-ACAP-ARAP_01.05.2024_00h00	0.0010413	0.00182805	0.000484753	0.00135731	[4, 5, 6, 7]	12	3	[LOC106569327, LOC106600435, aqp1]
GO:0015670	carbon dioxide transport	Group13	GO_BiologicalProcess-EBI-UniProt-GOA-ACAP-ARAP_01.05.2024_00h00	2.80614e-05	7.91731e-05	0.000484753	0.00135731	[5, 6]	37.5	3	[LOC106569327, LOC106600435, aqp1]
GO:0015144	carbohydrate transmembrane transporter activity	Group13	GO_BiologicalProcess-EBI-UniProt-GOA-ACAP-ARAP_01.05.2024_00h00	0.00499921	0.00598391	0.000484753	0.00135731	[4, 6, 7]	4.70588	4	[LOC106569327, LOC106574309, LOC106600435, aqp1]
GO:0015793	glycerol transmembrane transport	Group13	GO_BiologicalProcess-EBI-UniProt-GOA-ACAP-ARAP_01.05.2024_00h00	0.00070978	0.00133506	0.000484753	0.00135731	[4, 6, 7]	13.6364	3	[LOC106569327, LOC106600435, aqp1]
GO:0005372	water transmembrane transporter activity	Group13	GO_BiologicalProcess-EBI-UniProt-GOA-ACAP-ARAP_01.05.2024_00h00	0.00279234	0.00367659	0.000484753	0.00135731	[5, 6, 7]	8.57143	3	[LOC106569327, LOC106600435, aqp1]
GO:0072488	ammonium transmembrane transport	Group13	GO_BiologicalProcess-EBI-UniProt-GOA-ACAP-ARAP_01.05.2024_00h00	1.45077e-05	4.40811e-05	0.000484753	0.00135731	[5, 7]	21.0526	4	[LOC106569327, LOC106600435, aqp1, rhd]
GO:0035379	carbon dioxide transmembrane transporter activity	Group13	GO_BiologicalProcess-EBI-UniProt-GOA-ACAP-ARAP_01.05.2024_00h00	5.10186e-06	1.91927e-05	0.000484753	0.00135731	[4, 6, 7, 8]	60	3	[LOC106569327, LOC106600435, aqp1]
GO:0015168	glycerol transmembrane transporter activity	Group13	GO_BiologicalProcess-EBI-UniProt-GOA-ACAP-ARAP_01.05.2024_00h00	0.00070978	0.00133506	0.000484753	0.00135731	[5, 6, 7, 8]	13.6364	3	[LOC106569327, LOC106600435, aqp1]
GO:0008519	ammonium transmembrane transporter activity	Group13	GO_BiologicalProcess-EBI-UniProt-GOA-ACAP-ARAP_01.05.2024_00h00	1.15265e-05	3.64238e-05	0.000484753	0.00135731	[6, 8]	22.2222	4	[LOC106569327, LOC106600435, aqp1, rhd]
GO:0015250	water channel activity	Group13	GO_BiologicalProcess-EBI-UniProt-GOA-ACAP-ARAP_01.05.2024_00h00	0.00279234	0.00367659	0.000484753	0.00135731	[6, 7, 8]	8.57143	3	[LOC106569327, LOC106600435, aqp1]

## Sheet: F1701175vsF1701419_DEGs
SYMBOL	logFC	logCPM	PValue	FDR	GENENAME
LOC123744732	7.02876	3.24208	5.64172e-06	0.00582951	uncharacterized LOC123744732
LOC106609543	6.32094	2.62664	2.08432e-05	0.0136107	angiopoietin-related protein 5-like
LOC106561185	5.70008	2.36431	2.25504e-06	0.00271845	telomere repeats-binding bouquet formation protein 1-like
LOC106577273	5.43723	1.88115	4.0686e-09	2.94282e-05	CD209 antigen-like
myripb	5.41819	2.9702	5.96441e-05	0.0269628	myosin VIIA and Rab interacting protein b
LOC123728158	5.40152	4.77144	2.71766e-07	0.000561625	ictacalcin-like
ntrk3a	5.32401	1.53959	1.42094e-07	0.000411106	neurotrophic tyrosine kinase, receptor, type 3a
LOC106591345	5.11108	2.94298	7.51836e-11	2.17521e-06	uncharacterized LOC106591345
LOC106612776	4.80756	-1.31415	6.28091e-06	0.00607738	olfactory receptor 2A25-like
pygl	4.69326	1.98787	6.17899e-07	0.00110849	phosphorylase, glycogen, liver
LOC106611562	4.60076	1.7059	2.54706e-09	2.45638e-05	NADH dehydrogenase [ubiquinone] 1 alpha subcomplex subunit 1
LOC106584171	4.07185	4.87847	2.5503e-07	0.000561625	gelsolin
LOC106584879	4.05654	-1.91261	2.38657e-05	0.0146911	metal transporter CNNM4
LOC106582957	3.92795	-1.13499	7.85356e-05	0.0331294	multiple epidermal growth factor-like domains protein 6
LOC106609751	3.91902	1.23075	2.59311e-05	0.0151918	tetraspanin-8
LOC106599076	3.69238	2.24591	1.70311e-08	7.0392e-05	uncharacterized LOC106599076
LOC106588252	3.39854	1.62985	0.000139116	0.0423673	Ig kappa-b4 chain C region-like
LOC106581822	3.32635	1.47287	3.43633e-06	0.00368222	glycerol-3-phosphate dehydrogenase, mitochondrial
LOC123732435	3.17604	1.97108	7.16112e-05	0.0318747	double-strand-break repair protein rad21 homolog A-like
st8sia2	3.12723	-1.57471	8.51522e-05	0.0337483	ST8 alpha-N-acetyl-neuraminide alpha-2,8-sialyltransferase 2
LOC106568453	3.05281	3.20151	1.23584e-09	1.78777e-05	seizure 6-like protein
LOC106576993	2.56709	4.6852	1.51855e-06	0.00199703	CMRF35-like molecule 1
LOC123733428	2.54058	1.84281	1.97273e-05	0.0132733	immunoglobulin heavy variable 3-33-like
LOC106587082	2.42363	2.41221	0.000163798	0.0483571	uncharacterized LOC106587082
LOC106586429	2.35829	4.76769	1.64528e-05	0.0113336	sterile alpha motif domain-containing protein 9-like
LOC123732929	2.32218	1.79885	9.02155e-05	0.0343436	scavenger receptor cysteine-rich type 1 protein M130-like
LOC106581229	2.2488	2.61693	0.000168116	0.0491306	beta-galactosidase-1-like protein 2
LOC106565583	1.95092	3.43463	7.71984e-05	0.0331294	SLIT-ROBO Rho GTPase-activating protein 3
LOC106606832	1.78591	3.85228	0.000130465	0.0407513	uncharacterized LOC106606832
LOC106599291	1.68845	4.17623	9.11672e-06	0.00799288	E3 ubiquitin-protein ligase HECW1
LOC106586203	1.58618	1.37034	9.86698e-05	0.035684	ceramide synthase 6
LOC106600344	1.53258	4.19568	0.000104637	0.0373748	protein unc-93 homolog B1-like
aplp2	1.48092	3.64721	8.08829e-05	0.0331294	amyloid beta (A4) precursor-like protein 2
LOC123742503	-1.42598	3.29618	5.49862e-05	0.0253695	uncharacterized LOC123742503
LOC123732474	-1.42703	7.00587	9.51797e-05	0.0348574	40S ribosomal protein S9-like
LOC106602078	-1.43765	4.20663	2.77015e-05	0.0154127	acyl carrier protein, mitochondrial-like
LOC106594462	-1.46334	6.90203	2.60668e-06	0.00301666	ictacalcin
LOC106578113	-1.48858	5.31682	0.000119104	0.0401321	circularly permutated Ras protein 1-like
LOC106596834	-1.50585	2.17175	8.8315e-05	0.0340684	glutathione hydrolase 1 proenzyme-like
LOC106605191	-1.58713	2.30292	0.000115186	0.0396732	putative uncharacterized protein DDB_G0271982
LOC106562606	-1.6974	5.51717	6.51332e-07	0.00110849	eukaryotic translation initiation factor 3 subunit M
LOC106563818	-1.71925	2.37124	0.00012486	0.0401384	claudin-4
LOC106586468	-1.72071	1.95802	4.12405e-05	0.0205719	calcium/calmodulin-dependent 3',5'-cyclic nucleotide phosphodiesterase 1A
LOC106587589	-1.78931	1.92274	2.4481e-05	0.0147559	uncharacterized LOC106587589
LOC106592659	-1.82793	2.8301	1.2122e-05	0.00954784	protein NLRC3-like
LOC106574173	-1.87563	4.47397	0.00012254	0.0401384	receptor-transporting protein 2-like
s10a5	-1.89568	2.75324	1.33675e-05	0.0101776	S100-A5
LOC106600868	-1.93129	5.21265	9.09496e-06	0.00799288	sodium channel protein type 4 subunit alpha B
tmem243	-2.0747	2.51548	1.22104e-05	0.00954784	transmembrane protein 243
LOC106562417	-2.28867	2.34754	8.26072e-05	0.0331943	sodium-dependent noradrenaline transporter-like
LOC106610494	-2.30028	2.71912	8.13004e-05	0.0331294	interferon-induced very large GTPase 1-like
LOC106575792	-2.3596	2.11588	6.30172e-06	0.00607738	kalirin
LOC106576709	-2.51454	1.83779	2.30603e-05	0.0145039	synuclein
LOC106599258	-2.54865	-1.35048	3.51182e-05	0.0181436	dipeptidyl aminopeptidase-like protein 6
LOC106605378	-3.00052	1.70946	0.000129592	0.0407513	collagen alpha-1(XXVIII) chain-like
LOC106564204	-3.14496	2.06406	2.76223e-05	0.0154127	saposin-C-like
fam228a	-3.8095	-1.87287	1.02794e-06	0.00148702	family with sequence similarity 228 member A
LOC106590683	-3.81139	1.52841	0.000120679	0.0401321	uncharacterized LOC106590683
LOC123731929	-3.98713	3.8515	1.92499e-06	0.00242148	60S ribosomal protein L18a
LOC123724018	-5.00747	2.26715	9.99899e-09	5.78582e-05	E3 ubiquitin-protein ligase TRIM47-like
LOC123743438	-6.1219	3.92277	4.10737e-07	0.00079223	hemoglobin subunit alpha-4-like

## Sheet: F1701265vsF1701419_DEGs
SYMBOL	logFC	logCPM	PValue	FDR	GENENAME
LOC123725129	11.208	2.30613	5.85221e-34	1.68737e-29	uncharacterized LOC123725129
LOC106573544	7.02914	4.39384	2.83049e-07	0.000120017	lipoprotein lipase
LOC106577279	6.75518	1.67229	7.85602e-28	7.55042e-24	prostaglandin reductase 1
LOC123733062	6.58071	3.4478	3.2924e-31	4.74649e-27	protein NLRC3-like
LOC106594111	6.3151	4.51916	1.80125e-16	4.72141e-13	60S ribosomal protein L18a-like
LOC106591439	6.06449	2.28325	5.33274e-22	3.07518e-18	transmembrane protein 8B-like
LOC106577273	6.0523	2.43814	1.01203e-17	4.16856e-14	CD209 antigen-like
LOC123732697	5.6081	3.38617	3.26127e-10	2.68663e-07	deleted in malignant brain tumors 1 protein-like
LOC100136462	5.25112	1.31407	3.16201e-18	1.5195e-14	prolactin-releasing peptide receptor
LOC106584954	5.16216	2.08006	6.80632e-06	0.00167732	uncharacterized LOC106584954
LOC106582628	5.14647	-1.11982	2.21076e-06	0.000650436	RNA-binding protein Raly-like
LOC123728158	4.96967	4.3033	1.55101e-15	3.7267e-12	ictacalcin-like
LOC123724004	4.72139	1.49788	8.15364e-13	1.11949e-09	low choriolytic enzyme-like
LOC106611562	4.63527	1.67454	4.18227e-13	6.69929e-10	NADH dehydrogenase [ubiquinone] 1 alpha subcomplex subunit 1
LOC106585032	4.40624	-1.72987	1.10327e-06	0.000365783	uncharacterized LOC106585032
LOC106599076	4.40191	2.8647	9.21045e-06	0.00217676	uncharacterized LOC106599076
LOC123741852	4.28918	-1.8173	3.36337e-05	0.00659701	protein NLRC3-like
LOC106562259	4.10986	1.24616	3.60717e-07	0.000142473	stereocilin
LOC106591338	4.10872	-1.55744	4.18467e-07	0.000158759	up-regulator of cell proliferation-like
LOC123728970	4.04915	-1.34239	1.83423e-07	8.26351e-05	beclin-1-like
lce	3.96566	1.91968	5.97529e-10	4.53383e-07	Low choriolytic enzyme
cibar2	3.91559	-1.71399	3.40811e-06	0.000927039	CBY1 interacting BAR domain containing 2
LOC106581822	3.87617	1.92326	8.27531e-17	2.38602e-13	glycerol-3-phosphate dehydrogenase, mitochondrial
LOC106600765	3.81055	2.25747	2.94797e-14	5.66658e-11	ferritin, middle subunit-like
LOC106591436	3.71364	-1.56637	2.36778e-05	0.00494712	uncharacterized LOC106591436
doc2a	3.48836	-1.49382	5.5292e-06	0.00142342	double C2-like domains, alpha
LOC106584171	3.42742	4.2188	0.000142565	0.0208659	gelsolin
LOC106568453	3.12015	3.2078	8.22074e-05	0.0135445	seizure 6-like protein
LOC123727360	3.09798	1.30778	0.000107983	0.0170135	uncharacterized LOC123727360
LOC106594836	3.07787	3.02416	3.54958e-07	0.000142146	NACHT, LRR and PYD domains-containing protein 1 homolog
LOC123742440	2.97589	1.70299	0.00036597	0.0392268	uncharacterized LOC123742440
LOC106587082	2.95231	2.82113	6.34254e-06	0.00159021	uncharacterized LOC106587082
LOC106600766	2.83894	1.94814	5.09356e-10	3.96926e-07	ferritin, middle subunit-like
ost4	2.79078	1.92875	1.70752e-06	0.000529387	oligosaccharyltransferase complex subunit 4 (non-catalytic)
LOC106597038	2.65081	3.17146	9.54909e-10	6.88323e-07	NACHT, LRR and PYD domains-containing protein 12-like
LOC123735237	2.59667	-1.00158	0.000203266	0.0279084	NACHT, LRR and PYD domains-containing protein 1 homolog
LOC106609402	2.52989	-1.44636	0.000377177	0.0399821	LHFPL tetraspan subfamily member 3 protein
LOC123733099	2.47485	3.59679	9.71411e-07	0.000329514	CD9 antigen-like
LOC106604785	2.44128	-1.38737	0.000349949	0.0383654	uncharacterized LOC106604785
LOC106600511	2.28818	-1.14311	5.48621e-05	0.00982509	uncharacterized LOC106600511
LOC106565583	2.24089	3.62285	5.47873e-05	0.00982509	SLIT-ROBO Rho GTPase-activating protein 3
LOC106593340	2.13911	2.0541	9.65836e-06	0.00226406	asparagine--tRNA ligase, cytoplasmic-like
LOC106600764	1.94978	2.225	2.39824e-05	0.00497471	ferritin, middle subunit-like
LOC106579017	1.91636	2.51462	1.77035e-05	0.00383793	ras-related protein Rab-26
LOC106572747	1.87076	3.85662	2.16904e-08	1.20269e-05	plexin-B1-like
LOC106596079	1.86978	2.83032	2.91207e-05	0.00587159	uncharacterized LOC106596079
ileu	1.83446	4.53852	4.24829e-08	2.26835e-05	Leukocyte elastase inhibitor
LOC106599028	1.72184	5.06482	6.09369e-08	3.19453e-05	src kinase-associated phosphoprotein 2-like
dtl	1.65522	3.07239	2.79498e-06	0.000797896	denticleless E3 ubiquitin protein ligase homolog (Drosophila)
LOC106602035	1.64029	1.09203	0.000105842	0.0168604	GTPase IMAP family member 9-like
LOC123726857	1.60017	3.5987	0.000337547	0.0377229	uncharacterized LOC123726857
LOC106562427	1.54073	3.79685	0.000300024	0.0360442	uncharacterized LOC106562427
LOC106605190	1.52533	1.32968	0.000291481	0.0356113	sialic acid-binding Ig-like lectin 5
LOC106576505	1.47465	4.88285	1.19594e-05	0.00265249	prestin
mc6zb	1.41948	5.72827	8.36793e-08	4.23285e-05	Zygotic DNA replication licensing factor mcm6-B
LOC106606032	1.30772	1.78343	0.000304826	0.0363183	carboxypeptidase Q-like
LOC106567124	1.25594	2.46196	0.000397173	0.0412625	ankyrin repeat domain-containing protein SOWAHB
LOC106588398	1.25522	4.54966	0.000266708	0.0334347	proteasome subunit beta type-7-like
LOC100286404	-1.25655	4.31227	8.10925e-05	0.0134376	Krueppel-like factor 2
LOC106612599	-1.26785	6.81093	8.01862e-05	0.0134376	mitogen-activated protein kinase kinase kinase kinase 5-like
LOC106574569	-1.27425	6.17271	0.000397842	0.0412625	immunoglobulin kappa constant-like
dusp22b	-1.2752	3.6823	0.000122452	0.0185825	dual specificity phosphatase 22b
LOC123743761	-1.28562	5.85604	4.31246e-05	0.00828941	uncharacterized LOC123743761
ctgf	-1.2904	4.68791	0.000400019	0.0413396	connective tissue growth factor
LOC106609487	-1.29154	6.12595	5.25949e-05	0.00965904	Ig kappa chain C region, B allele-like
LOC106564430	-1.2918	3.36436	0.000348661	0.0383654	synaptogyrin-1-like
LOC106608989	-1.30015	5.95059	1.11824e-05	0.00255891	SLAM family member 9
LOC106599020	-1.30999	1.83507	0.000284696	0.0350797	transcription factor jun-D
nfasca	-1.32354	2.36756	0.000445081	0.0449381	neurofascin homolog (chicken) a
LOC100380644	-1.32399	3.20594	7.64752e-06	0.00185295	calcium/calmodulin-dependent protein kinase type II delta chain
errfi	-1.33783	2.68918	0.000487174	0.0476844	ERBB receptor feedback inhibitor 1
LOC106605673	-1.33807	6.29656	0.000339486	0.0377931	B-cell antigen receptor complex-associated protein alpha chain-like
rpl9	-1.3457	7.15621	1.14973e-05	0.00257371	ribosomal protein L9
LOC106582372	-1.3558	1.88446	0.000357512	0.0387561	inactive phospholipase C-like protein 1
LOC106593355	-1.36252	4.3022	0.000163053	0.0233895	B-cell lymphoma/leukemia 11A
LOC123743719	-1.36362	2.84677	0.000415444	0.0423268	beta-enolase-like
LOC106564602	-1.36465	4.40438	0.000487875	0.0476844	B-cell lymphoma/leukemia 11A-like
coil	-1.37013	2.75048	9.8082e-05	0.0158876	coilin p80
LOC106581262	-1.38391	6.21724	0.000243726	0.0316547	uncharacterized LOC106581262
LOC106567681	-1.3845	5.16268	0.000495543	0.0481077	protein C-ets-2-like
LOC106604964	-1.41222	1.95535	0.000458825	0.0459351	uncharacterized LOC106604964
sh2d4a	-1.4193	4.48562	0.000110218	0.0172713	SH2 domain containing 4A
LOC106581480	-1.4209	1.04905	0.000351847	0.0384273	neprilysin
LOC106597727	-1.44789	5.27085	0.000177601	0.0248581	Ig kappa-b4 chain C region-like
LOC106611817	-1.45254	1.95353	0.000266663	0.0334347	protein HID1
LOC106602008	-1.45426	3.41674	3.89676e-06	0.00105005	NACHT, LRR and PYD domains-containing protein 12
LOC123731792	-1.48249	2.05543	0.000264435	0.0334347	GPALPP motifs-containing protein 1-like
LOC106566012	-1.4855	2.55091	0.000180035	0.025077	protein kinase C and casein kinase substrate in neurons protein 1
LOC106612398	-1.48597	1.05504	0.000349239	0.0383654	Down syndrome cell adhesion molecule-like protein 1 homolog
LOC106605239	-1.48768	3.63536	6.24924e-05	0.0110543	sialic acid-binding Ig-like lectin 5
prom1a	-1.50218	3.33555	6.85638e-07	0.000250241	prominin 1a
LOC106594444	-1.53568	4.27023	3.37153e-07	0.000138873	H(+)/Cl(-) exchange transporter 7
LOC106606797	-1.53671	2.63304	5.19986e-06	0.00137548	uncharacterized LOC106606797
adamts1	-1.54569	2.58016	0.000222594	0.0295762	ADAM metallopeptidase with thrombospondin type 1 motif, 1
LOC106607157	-1.57181	4.30164	0.000281964	0.0350426	uncharacterized LOC106607157
LOC106575468	-1.57352	3.27113	9.87931e-06	0.00229718	T-cell surface antigen CD2
LOC106574567	-1.58124	4.78366	1.42141e-06	0.000450367	immunoglobulin kappa constant-like
LOC106570152	-1.59475	6.57389	0.0001002	0.01614	Ig kappa-b4 chain C region-like
dph3	-1.61688	1.87036	0.00011551	0.0179059	DPH3 homolog
LOC106572729	-1.61749	4.50146	7.51784e-05	0.0128262	integrin beta-7-like
LOC106592621	-1.62894	1.2503	0.000127542	0.0192535	calcium-regulated heat stable protein 1
LOC106612309	-1.62953	2.79032	2.55261e-06	0.000735994	HIG1 domain family member 2A
LOC106611413	-1.63485	6.66037	1.94944e-05	0.00416358	phospholipase A and acyltransferase 1-like
LOC106582053	-1.63746	2.64992	0.000495453	0.0481077	B- and T-lymphocyte attenuator-like
LOC106576385	-1.64195	4.93252	3.19302e-05	0.00634926	Ig kappa-b4 chain C region-like
LOC106583595	-1.64677	3.71661	0.000487003	0.0476844	uncharacterized LOC106583595
npdc1	-1.67475	2.1771	0.000412468	0.0421727	neural proliferation, differentiation and control, 1
LOC106587027	-1.6985	3.39641	0.000467954	0.0466869	chromaffin granule amine transporter
LOC106601906	-1.69864	3.89516	5.42222e-05	0.00982509	immunoglobulin lambda-1 light chain-like
LOC106580611	-1.70877	1.83093	3.38287e-06	0.000927039	neural-cadherin
ecop	-1.72512	2.96243	6.94106e-06	0.00169603	EGFR-coamplified and overexpressed protein
LOC106576337	-1.72655	3.99584	1.37253e-09	9.42244e-07	Ig kappa-b4 chain C region-like
LOC106598866	-1.76134	1.03947	0.000231178	0.0304363	CMRF-35-like molecule 4
LOC106577375	-1.76381	4.74156	1.35728e-05	0.00298736	B-cell antigen receptor complex-associated protein alpha chain-like
LOC106565579	-1.76876	7.81672	1.92993e-05	0.00415267	uncharacterized LOC106565579
LOC106606194	-1.77677	4.27274	8.94934e-08	4.4489e-05	monocarboxylate transporter 7
LOC106572132	-1.81288	1.23306	0.000103689	0.0166092	multiple epidermal growth factor-like domains protein 6
ptgfrnb	-1.81721	1.59663	8.62124e-06	0.00207147	prostaglandin F2 receptor inhibitor b
plaat1l	-1.84103	4.72926	4.17067e-05	0.00807068	phospholipase A and acyltransferase 1-like
LOC106600868	-1.87001	5.17638	3.33332e-05	0.00658285	sodium channel protein type 4 subunit alpha B
LOC106588303	-1.88679	7.30463	7.49052e-07	0.000268555	Ig kappa chain V-III region MOPC 321-like
LOC123743413	-1.88704	1.97769	0.000290986	0.0356113	uncharacterized LOC123743413
LOC123739521	-1.89341	4.66779	1.52146e-08	8.77365e-06	trifunctional enzyme subunit beta, mitochondrial-like
LOC123725541	-1.92733	2.98472	3.05297e-05	0.00611294	uncharacterized LOC123725541
rbp4	-1.93498	3.80098	1.13327e-05	0.00257287	retinol binding protein 4, plasma
LOC123738256	-1.96166	5.21788	5.44167e-05	0.00982509	uncharacterized LOC123738256
LOC106562417	-1.9637	2.36559	0.000372247	0.0397518	sodium-dependent noradrenaline transporter-like
si:dkey-22o22.2	-1.9843	2.55666	6.56063e-06	0.00163071	neural-cadherin
LOC106612582	-2.03643	4.21778	1.01637e-05	0.00234441	vitamin K-dependent protein S
LOC106576339	-2.04098	5.51989	4.32383e-10	3.46303e-07	uncharacterized LOC106576339
LOC106579371	-2.07315	6.12733	0.000316746	0.0372709	phenylethanolamine N-methyltransferase
LOC106565726	-2.07917	3.45016	3.00994e-06	0.00085084	band 4.1-like protein 1
LOC106570077	-2.09827	2.30715	1.28497e-06	0.000416286	sodium bicarbonate cotransporter 3
LOC106611978	-2.09976	7.83248	2.44213e-06	0.000711253	fibroblast growth factor receptor-like 1
LOC106571619	-2.10569	3.64406	1.38572e-07	6.54993e-05	caspase recruitment domain-containing protein 8-like
LOC106589870	-2.11785	6.19136	2.0195e-11	1.97988e-08	paralemmin-3-like
LOC106600430	-2.15863	1.54977	7.10787e-05	0.0123459	phospholipase ABHD3
LOC106571849	-2.21991	-1.04602	0.000215173	0.0287226	poly(rC)-binding protein 4
cef10	-2.24726	1.40264	2.19696e-06	0.000650436	CEF-10
LOC106576157	-2.26346	-1.01241	2.24796e-05	0.00476585	patatin-like phospholipase domain-containing protein 2
LOC106602332	-2.26467	2.8589	6.49788e-10	4.80393e-07	acidic leucine-rich nuclear phosphoprotein 32 family member B
LOC123729209	-2.27362	2.12287	5.29218e-06	0.00138718	neurogranin-like
LOC123728251	-2.29507	6.49668	1.74961e-11	1.80166e-08	uncharacterized LOC123728251
insl5a	-2.30061	4.96231	5.62683e-06	0.00143574	insulin-like 5a
LOC106587747	-2.34012	-1.03495	0.000320869	0.0372709	microtubule-associated protein 1B-like
LOC106578645	-2.36436	1.20676	0.000128667	0.0193222	uncharacterized LOC106578645
LOC106586468	-2.39822	1.74548	7.38159e-09	4.52837e-06	calcium/calmodulin-dependent 3',5'-cyclic nucleotide phosphodiesterase 1A
LOC106571040	-2.41349	-1.11297	4.7483e-05	0.00897902	prospero homeobox protein 1
LOC106610880	-2.43007	-1.34678	6.47e-05	0.011306	coiled-coil domain-containing protein 28B
LOC106601621	-2.44214	1.60375	6.36786e-05	0.0111954	B-cell receptor CD22-like
LOC123731870	-2.4574	-1.16791	0.000132713	0.0198265	cysteine-rich protein 2-like
LOC106575098	-2.50365	-1.63065	8.80415e-05	0.0143418	5'-AMP-activated protein kinase subunit gamma-1-like
LOC106610022	-2.5507	2.72633	0.000254886	0.0323751	meiotic nuclear division protein 1 homolog
LOC106599278	-2.59467	3.7589	2.45704e-10	2.14678e-07	ferritin, middle subunit-like
LOC106588302	-2.6286	1.29711	8.22965e-07	0.000289372	immunoglobulin kappa variable 1-39
pi15a	-2.71001	2.00035	0.000152036	0.0221067	peptidase inhibitor 15a
LOC106570346	-2.80345	1.4016	1.48299e-06	0.000464771	uncharacterized LOC106570346
LOC106578890	-2.80783	6.77934	1.13596e-11	1.21308e-08	snaclec 1-like
LOC106575792	-2.80784	1.9826	1.39384e-06	0.000446539	kalirin
LOC106592160	-2.81488	1.34999	4.82693e-05	0.00897902	Ig heavy chain V region-like
alb1	-2.93285	-1.06046	0.000251014	0.0321666	serum albumin 1
LOC106600951	-2.9513	1.33993	1.03958e-09	7.31075e-07	ferritin, middle subunit-like
LOC106575151	-3.03906	-1.01695	2.3021e-05	0.004845	single-stranded DNA cytosine deaminase-like
fzd3a	-3.21417	-1.1689	5.49005e-06	0.00142342	frizzled class receptor 3a
LOC106584751	-3.50021	2.85799	3.7792e-07	0.000145884	uncharacterized LOC106584751
LOC106613635	-3.6226	-1.18887	1.66421e-07	7.61653e-05	phosphatidylinositol 3-kinase regulatory subunit gamma-like
LOC106601394	-3.63329	-1.24825	5.83631e-07	0.000218543	uncharacterized LOC106601394
LOC106586938	-3.64432	2.11763	3.65214e-17	1.31628e-13	cytotoxic T-lymphocyte protein 4-like
LOC106591987	-3.87702	1.56968	5.70209e-11	5.13776e-08	NACHT, LRR and PYD domains-containing protein 12-like
LOC123724018	-4.77042	2.21876	3.25812e-06	0.000904887	E3 ubiquitin-protein ligase TRIM47-like
LOC123731929	-4.95435	3.74064	9.49024e-09	5.58433e-06	60S ribosomal protein L18a
LOC106570156	-5.0289	2.47661	2.45978e-08	1.33817e-05	Ig kappa-b4 chain C region-like
LOC106609258	-5.10444	2.74563	1.24998e-12	1.63821e-09	40S ribosomal protein S3a-like
LOC106606771	-5.26555	3.38632	4.7677e-14	8.08629e-11	adhesion G protein-coupled receptor E2
LOC106567912	-5.43933	1.7781	1.35633e-12	1.7003e-09	tumor necrosis factor receptor superfamily member 19
LOC106591553	-6.45773	3.14111	2.61956e-22	1.88825e-18	immunoglobulin lambda constant 1-like
LOC106583825	-6.75132	3.60552	5.11027e-09	3.27432e-06	phosphatase and actin regulator 3
LOC106579341	-7.07848	-1.86677	8.48492e-12	9.78583e-09	SRC kinase signaling inhibitor 1
LOC123743438	-7.55417	3.86278	7.6805e-08	3.9545e-05	hemoglobin subunit alpha-4-like

## Sheet: F1701265vsF1701419_GO
ID	Term	GOGroups	Ontology Source	Term PValue	Term PValue Corrected with Benjamini-Hochberg	Group PValue	Group PValue Corrected with Benjamini-Hochberg	GOLevels	% Associated Genes	Nr. Genes	Associated Genes Found
GO:1901618	organic hydroxy compound transmembrane transporter activity	Group0	GO_BiologicalProcess-EBI-UniProt-GOA-ACAP-ARAP_01.05.2024_00h00	0.000808399	0.000808399	0.000808399	0.000808399	[4, 6]	4.41176	3	[LOC106562417, LOC106587027, rbp4]
GO:0016358	dendrite development	Group1	GO_BiologicalProcess-EBI-UniProt-GOA-ACAP-ARAP_01.05.2024_00h00	1.1384e-05	1.62629e-05	1.1384e-05	3.41521e-05	[3, 6, 7, 9, 10, 11]	4.58716	5	[LOC106564602, LOC106566012, LOC106579341, LOC106587747, LOC106593355]
GO:0050773	regulation of dendrite development	Group1	GO_BiologicalProcess-EBI-UniProt-GOA-ACAP-ARAP_01.05.2024_00h00	0.000208916	0.000232129	1.1384e-05	3.41521e-05	[3, 4, 7, 8, 10, 11, 12]	6.97674	3	[LOC106564602, LOC106566012, LOC106593355]
KEGG:00860	Porphyrin metabolism	Group2	KEGG_01.05.2024	3.56245e-06	5.93742e-06	0.000526374	0.000789562	[-1]	5.81395	5	[LOC106599278, LOC106600764, LOC106600765, LOC106600766, LOC106600951]
KEGG:04216	Ferroptosis	Group2	KEGG_01.05.2024	1.60532e-05	2.00665e-05	0.000526374	0.000789562	[-1]	4.2735	5	[LOC106599278, LOC106600764, LOC106600765, LOC106600766, LOC106600951]
GO:0051238	sequestering of metal ion	Group2	GO_BiologicalProcess-EBI-UniProt-GOA-ACAP-ARAP_01.05.2024_00h00	9.35576e-09	9.35576e-08	0.000526374	0.000789562	[3]	18.5185	5	[LOC106599278, LOC106600764, LOC106600765, LOC106600766, LOC106600951]
GO:0097577	sequestering of iron ion	Group2	GO_BiologicalProcess-EBI-UniProt-GOA-ACAP-ARAP_01.05.2024_00h00	9.35576e-09	9.35576e-08	0.000526374	0.000789562	[3, 4, 5, 7]	18.5185	5	[LOC106599278, LOC106600764, LOC106600765, LOC106600766, LOC106600951]
GO:0006879	intracellular iron ion homeostasis	Group2	GO_BiologicalProcess-EBI-UniProt-GOA-ACAP-ARAP_01.05.2024_00h00	5.90233e-07	1.47558e-06	0.000526374	0.000789562	[4, 6]	8.33333	5	[LOC106599278, LOC106600764, LOC106600765, LOC106600766, LOC106600951]
GO:0006880	intracellular sequestering of iron ion	Group2	GO_BiologicalProcess-EBI-UniProt-GOA-ACAP-ARAP_01.05.2024_00h00	9.35576e-09	9.35576e-08	0.000526374	0.000789562	[4, 5, 6, 8]	18.5185	5	[LOC106599278, LOC106600764, LOC106600765, LOC106600766, LOC106600951]
GO:0006826	iron ion transport	Group2	GO_BiologicalProcess-EBI-UniProt-GOA-ACAP-ARAP_01.05.2024_00h00	3.17133e-06	6.34266e-06	0.000526374	0.000789562	[8]	5.95238	5	[LOC106599278, LOC106600764, LOC106600765, LOC106600766, LOC106600951]
GO:0008198	ferrous iron binding	Group2	GO_MolecularFunction-EBI-UniProt-GOA-ACAP-ARAP_01.05.2024_00h00	1.89809e-07	6.32697e-07	0.000526374	0.000789562	[8]	10.4167	5	[LOC106599278, LOC106600764, LOC106600765, LOC106600766, LOC106600951]
GO:0008199	ferric iron binding	Group2	GO_MolecularFunction-EBI-UniProt-GOA-ACAP-ARAP_01.05.2024_00h00	2.71575e-08	1.35787e-07	0.000526374	0.000789562	[8]	15.1515	5	[LOC106599278, LOC106600764, LOC106600765, LOC106600766, LOC106600951]

[truncated: 2 more sheets: F1701361vsF1701419_DEGs, F1701361vsF1701419_GO]
