# Supplementary material for: Family-based transcriptomic profiling of Atlantic salmon skin and head kidney in response to Lepeophtheirus salmonis infestation under physiological and elevated temperatures
Source: Comp Immunol Rep. 2026 Apr 22;10:200285. doi: 10.1016/j.cirep.2026.200285 (PMC13142024; doi:10.1016/j.cirep.2026.200285)
Supplement: Supplementary file 4 [file mmc3.xlsx]

## Sheet: File Summary
Supplementary Data File 3. List of differentially expressed genes (DEGs) and enriched GO terms/KEGG pathways based on comparisons of head kidney samples from salmon families infested with chalimus stages of sea lice at 10 °C (HK-T10C)
F1701265vsF1701175_DEGs: DEGs identified based on F1701265 vs. F1701175
F1701265vsF1701175_GO: GO terms and KEGG pathways enriched based on DEGs identified in F1701265 vs. F1701175 comparison
F1701361vsF1701175_DEGs: DEGs identified based on F1701361 vs. F1701175
F1701361vsF1701175_GO: GO terms and KEGG pathways enriched based on DEGs identified in F1701361 vs. F1701175 comparison
F1701265vsF1701361_DEGs: DEGs identified based on F1701265 vs. F1701361
F1701265vsF1701361_GO: GO terms and KEGG pathways enriched based on DEGs identified in F1701265 vs. F1701361 comparison
F1701175vsF1701419_DEGs: DEGs identified based on F1701175 vs. F1701419
F1701175vsF1701419_GO: GO terms and KEGG pathways enriched based on DEGs identified in F1701175 vs. F1701419 comparison
F1701265vsF1701419_DEGs: DEGs identified based on F1701265 vs. F1701419
F1701265vsF1701419_GO: GO terms and KEGG pathways enriched based on DEGs identified in F1701265 vs. F1701419 comparison
F1701361vsF1701419_DEGs: DEGs identified based on F1701361 vs. F1701419
F1701361vsF1701419_GO: GO terms and KEGG pathways enriched based on DEGs identified in F1701361 vs. F1701419 comparison

## Sheet: F1701265vsF1701175_DEGs
SYMBOL	logFC	logCPM	PValue	FDR	GENENAME
LOC123725129	10.0449	1.21201	5.69602e-23	1.09481e-19	uncharacterized LOC123725129
LOC123733062	7.0249	3.1022	4.51583e-78	1.30196e-73	protein NLRC3-like
atp2a1l	6.90113	4.76457	4.88493e-06	0.000687018	ATPase sarcoplasmic/endoplasmic reticulum Ca2+ transporting 1, like
LOC123732499	6.02762	1.32117	4.50227e-30	2.16342e-26	annexin A5-like
LOC106587486	5.91275	3.00874	3.82762e-05	0.0030569	actin, alpha skeletal muscle 2-like
gapdh	5.64768	3.33615	3.14195e-05	0.00268004	glyceraldehyde-3-phosphate dehydrogenase
LOC100136417	5.62761	3.79335	1.1496e-05	0.00131004	glyceraldehyde-3-phosphate dehydrogenase
LOC106564204	5.43114	2.68816	4.82113e-34	3.47495e-30	saposin-C-like
LOC106579178	5.40677	1.93959	2.86697e-06	0.000447331	myosin-binding protein C, fast-type-like
LOC106586586	5.34009	6.57553	2.69824e-40	3.88964e-36	acyl-CoA-binding protein
LOC123743438	4.35327	3.36247	0.000839535	0.0275993	hemoglobin subunit alpha-4-like
tap2b	4.28067	3.07296	7.31351e-19	1.24033e-15	transport-associated protein 2b
LOC100194624	4.16232	5.14262	2.60206e-07	6.04999e-05	aldolase a, fructose-bisphosphate 1
LOC106600766	4.04364	2.25196	2.13945e-26	6.16826e-23	ferritin, middle subunit-like
LOC106600765	3.99302	2.4468	3.18051e-15	3.3962e-12	ferritin, middle subunit-like
LOC123731929	3.67912	3.44675	0.0011181	0.0333865	60S ribosomal protein L18a
psmb9-a	3.59152	4.43924	9.89635e-19	1.33158e-15	proteasome subunit beta type-9a
LOC106575818	3.46012	1.22108	0.000316542	0.0141055	myosin light chain 3, skeletal muscle isoform
LOC106606771	3.28756	1.22953	0.00101595	0.0313522	adhesion G protein-coupled receptor E2
pygma	3.20779	2.49433	3.29454e-05	0.00277415	phosphorylase, glycogen, muscle A
LOC106601384	3.11351	4.0507	3.63781e-08	1.13277e-05	CD5 antigen-like
LOC106565513	3.04504	4.4169	7.74374e-05	0.00503973	uncharacterized LOC106565513
LOC106603195	2.60404	2.77923	2.72839e-06	0.00043221	XK-related protein 5-like
LOC123733151	2.60063	1.94633	0.000206848	0.0104093	CD5 antigen-like
LOC106586332	2.44744	3.34423	2.04944e-27	6.56526e-24	protein ADP-ribosylarginine hydrolase
prs27	2.41349	-1.5806	7.27567e-06	0.000944887	Serine protease 27
LOC123725581	2.41158	1.51234	1.04745e-12	8.65572e-10	5-aminolevulinate synthase, nonspecific, mitochondrial-like
LOC106594836	2.35375	2.48742	1.01609e-18	1.33158e-15	NACHT, LRR and PYD domains-containing protein 1 homolog
LOC123727360	2.34746	2.28021	0.000135409	0.00767564	uncharacterized LOC123727360
LOC106592359	2.323	2.14652	3.59761e-05	0.0029247	annexin A5
ckm2	2.29452	4.14607	3.72246e-05	0.00298947	creatine kinase-2
LOC101448011	2.2302	4.36691	0.000762956	0.0261866	Hemoglobin subunit beta-1
LOC123741784	2.12873	1.21245	0.000257507	0.0122714	stonustoxin subunit beta-like
LOC106577092	2.11957	1.57919	0.000609201	0.0225757	interferon-induced protein with tetratricopeptide repeats 1-like
LOC106589744	2.11924	2.64408	4.41459e-07	9.29029e-05	neurexin-1a
nar4	2.11199	-1.1553	0.00161792	0.0422904	Ecto-ADP-ribosyltransferase 4
LOC106604791	2.09323	1.00101	0.000902614	0.0287232	protocadherin beta-15-like
LOC123743784	2.07097	2.02372	0.00191985	0.0475526	Ig kappa chain V region K29-213-like
LOC123728169	1.99608	4.34893	7.08699e-10	3.58465e-07	NACHT, LRR and PYD domains-containing protein 12-like
LOC106575428	1.98038	1.06712	0.000806757	0.0272342	Ig kappa chain V region K16-167-like
cc2d1a	1.96488	1.22077	2.0244e-05	0.001992	coiled-coil and C2 domain containing 1A
dtl	1.95278	3.12391	1.77543e-18	2.22554e-15	denticleless E3 ubiquitin protein ligase homolog (Drosophila)
LOC106589970	1.9426	-1.013	0.000481623	0.0188157	uncharacterized LOC106589970
LOC106583141	1.9325	3.36753	6.41226e-07	0.000127498	low-density lipoprotein receptor-related protein 1-like
LOC106610494	1.82331	2.76456	0.00013551	0.00767564	interferon-induced very large GTPase 1-like
LOC123743726	1.8068	1.29765	0.00161194	0.0422498	type I phosphatidylinositol 4,5-bisphosphate 4-phosphatase-A-like
LOC106589818	1.69751	1.16055	5.81772e-06	0.000794933	myomesin-2-like
LOC106610138	1.63992	-1.15197	0.00169034	0.0435516	ena/VASP-like protein
LOC106588656	1.61939	1.58778	1.87296e-05	0.00189471	alpha-internexin
LOC106579017	1.61901	2.37952	0.00152033	0.0408504	ras-related protein Rab-26
LOC106567684	1.61511	1.33355	0.000167213	0.00897941	proenkephalin-A-like
LOC123732545	1.5966	1.42934	8.88233e-06	0.00108511	myelin-oligodendrocyte glycoprotein-like
LOC106606380	1.57754	1.16047	4.98017e-05	0.00374891	hemicentin-1
LOC106590529	1.57459	2.25805	0.000123531	0.00717955	lipocalin-like
egln3	1.56672	3.41596	4.79999e-08	1.39786e-05	egl-9 family hypoxia-inducible factor 3
LOC106602558	1.55771	5.01104	0.000404605	0.0170592	NLR family CARD domain-containing protein 3
LOC123727585	1.54899	2.45784	0.000819029	0.0272437	18S ribosomal RNA
LOC106611134	1.523	3.40134	6.41494e-05	0.0044566	potassium voltage-gated channel subfamily F member 1-like
LOC106600764	1.52038	1.24366	0.000392557	0.0166683	ferritin, middle subunit-like
LOC106583826	1.51829	6.03028	3.01685e-08	9.66432e-06	5'-3' exonuclease PLD4
LOC106581065	1.49821	5.27637	5.49586e-12	3.86466e-09	claudin-4-like
LOC123732865	1.48872	1.29225	0.000252496	0.0121127	18S ribosomal RNA
LOC106602072	1.45317	2.92422	3.66587e-10	2.07236e-07	acyl carrier protein, mitochondrial-like
LOC106576381	1.4496	4.42286	0.000295769	0.0133448	Ig kappa chain V region 3381-like
pvrl1	1.44741	6.97164	2.64631e-06	0.000423865	Poliovirus receptor-related protein 1
LOC106606032	1.44112	1.49224	3.54982e-05	0.00290753	carboxypeptidase Q-like
LOC106563426	1.43356	5.49701	4.61132e-05	0.0035265	ephrin type-B receptor 4a-like
LOC106576053	1.42668	2.93246	2.02965e-08	6.95123e-06	aldo-keto reductase family 1 member B1
LOC106589785	1.4081	5.45312	3.65396e-08	1.13277e-05	glycerophosphodiester phosphodiesterase 1
LOC106611899	1.39154	2.58982	8.5505e-07	0.000163258	wolframin
LOC106588381	1.38849	1.56677	2.23385e-05	0.00210345	major histocompatibility complex class I-related gene protein
dynlt2b	1.37882	4.9458	5.36409e-11	3.362e-08	dynein light chain Tctex-type 2B
LOC106563750	1.36758	6.57286	3.59799e-16	4.14934e-13	reticulon-3-like
LOC106601569	1.3644	1.72904	0.000428796	0.0176684	syntaxin-binding protein 6-like
LOC106569697	1.36336	7.07205	1.61282e-12	1.23524e-09	uridylate-specific endoribonuclease C-like
LOC123733099	1.35629	4.7092	9.48082e-06	0.0011342	CD9 antigen-like
LOC106594007	1.35405	6.63615	1.0798e-06	0.000197036	ictacalcin
LOC106599149	1.32804	2.72648	2.22483e-06	0.000366538	piggyBac transposable element-derived protein 4
zc3h15	1.32687	2.67617	0.000319522	0.0142163	zinc finger CCCH-type containing 15
sult2st3	1.3178	5.64539	3.04428e-05	0.00261999	sulfotransferase family 2, cytosolic sulfotransferase 3
LOC106570831	1.31523	2.71068	3.92526e-05	0.00310701	beta-1,3-galactosyl-O-glycosyl-glycoprotein beta-1,6-N-acetylglucosaminyltransferase 4
LOC100500786	1.29534	6.02979	2.48887e-07	5.83387e-05	arginase-1
ckba	1.27596	3.29916	3.84235e-06	0.000565199	creatine kinase, brain a
LOC106590517	1.25706	3.97877	0.00117631	0.034536	pectinesterase inhibitor 10-like
LOC106563818	1.2531	2.10082	1.00673e-05	0.00118955	claudin-4
LOC106582053	-1.25095	2.41382	0.00124744	0.0357505	B- and T-lymphocyte attenuator-like
LOC106584677	-1.2526	3.88465	0.000572066	0.0215036	E3 ubiquitin/ISG15 ligase TRIM25-like
LOC106601354	-1.2553	1.52994	0.000866227	0.0281354	uncharacterized LOC106601354
LOC106567680	-1.25881	2.14318	5.20571e-07	0.000106444	GTPase IMAP family member 8-like
LOC106591064	-1.25934	4.57569	3.36287e-05	0.00280216	sensor for unfolded proteins in the ER ire1
LOC106587046	-1.25992	1.71026	1.65743e-05	0.00173765	rho guanine nucleotide exchange factor 28-like
LOC106600234	-1.26497	4.71478	1.47917e-10	8.5292e-08	capping protein, Arp2/3 and myosin-I linker protein 3-like
LOC106581993	-1.26648	2.58622	0.00030323	0.0136175	uncharacterized LOC106581993
LOC123723718	-1.26656	1.47276	0.00077721	0.0264554	protein fosB-like
LOC106571619	-1.26704	3.09361	2.40707e-05	0.00221013	caspase recruitment domain-containing protein 8-like
adamtsl5	-1.26824	1.11738	4.40758e-05	0.00338866	ADAMTS like 5
plaat1l	-1.27169	4.38605	0.000359403	0.0155585	phospholipase A and acyltransferase 1-like
LOC106572677	-1.27476	2.67832	2.89624e-06	0.000448932	tyrosine-protein kinase receptor Tie-2-like
LOC106590896	-1.27959	2.47095	0.00171344	0.0439113	uncharacterized LOC106590896
LOC106605037	-1.28128	2.19138	1.93708e-05	0.00193812	uncharacterized LOC106605037
LOC106612213	-1.28163	2.10583	6.75528e-05	0.0046152	BTB/POZ domain-containing protein KCTD12
LOC106572983	-1.28964	1.16408	4.00663e-05	0.00312203	V-type proton ATPase subunit S1-like
LOC106586714	-1.2927	3.57904	0.000292021	0.0132796	uncharacterized LOC106586714
LOC123728782	-1.29467	2.08572	8.24108e-05	0.00529173	signaling mucin HKR1-like
LOC106601960	-1.29927	7.32098	0.00110379	0.0330637	rho GDP-dissociation inhibitor 2-like
LOC106584636	-1.30376	3.51404	1.2748e-05	0.00143169	tripartite motif-containing protein 16-like
LOC106599278	-1.30498	3.53603	7.72929e-05	0.00503973	ferritin, middle subunit-like
LOC106579515	-1.30559	1.90181	0.000281148	0.0129997	protein shisa-2
LOC106561189	-1.30904	3.28455	2.01544e-05	0.001992	FERM domain-containing protein 4A-like
LOC106607757	-1.30975	2.65962	0.000369034	0.0158328	enoyl-[acyl-carrier-protein] reductase, mitochondrial
LOC106561705	-1.3111	5.81399	0.000447572	0.0181235	nicotinamide phosphoribosyltransferase
LOC106563389	-1.3116	4.14297	2.59991e-08	8.42226e-06	period circadian protein homolog 1
si:dkey-56m19.5	-1.31233	1.84661	3.71817e-05	0.00298947	uncharacterized protein KIAA0754
nktr	-1.31654	4.54142	0.000264568	0.0124029	natural killer cell triggering receptor
LOC106561549	-1.31666	1.38443	7.92484e-06	0.00102458	suppressor of tumorigenicity 7 protein homolog
LOC106598526	-1.31843	7.10863	4.8417e-06	0.000687018	regulator of G-protein signaling 21
opn6b	-1.32147	2.71135	3.05619e-07	6.88384e-05	opsin 6, group member b
LOC106580977	-1.32544	1.69381	0.000496665	0.0193244	neurobeachin
cssa17h12orf56	-1.33318	2.61196	0.000352223	0.0152936	chromosome ssa17 C12orf56 homolog
LOC106605534	-1.33428	1.54462	7.99597e-06	0.00102916	matrilin-2-like
LOC106589772	-1.3437	7.41181	9.90848e-06	0.00118046	stromal cell-derived factor 1
LOC106602332	-1.34441	2.86441	8.4589e-05	0.00539554	acidic leucine-rich nuclear phosphoprotein 32 family member B
nell3	-1.34523	2.37161	0.000176658	0.00936257	NELL (neural EGFL like) family member 3
LOC123729261	-1.34534	3.72767	2.13503e-05	0.00205174	G-protein coupled receptor 4-like
LOC106564430	-1.34743	3.38842	0.000102657	0.00624354	synaptogyrin-1-like
LOC106607496	-1.35444	1.79935	0.000635544	0.0231356	nuclear receptor subfamily 1 group D member 1
nphs1	-1.35701	1.62764	3.22945e-05	0.00273045	NPHS1 adhesion molecule, nephrin
LOC100136378	-1.35782	5.15453	4.78178e-10	2.55303e-07	nuclear receptor subfamily 1 group D member 2
sla2b	-1.36094	4.34963	5.79652e-11	3.55573e-08	Src like adaptor 2b
LOC106597044	-1.36569	4.09578	7.22251e-06	0.000942227	NACHT, LRR and PYD domains-containing protein 12-like
LOC106580625	-1.36979	4.71478	4.10642e-08	1.23325e-05	ATP-binding cassette sub-family A member 2
wnt2ba	-1.37581	2.45064	0.00195655	0.0480897	wingless-type MMTV integration site family, member 2Ba
LOC106610834	-1.37917	4.4444	4.82777e-06	0.000687018	thrombospondin-1-like
LOC106568349	-1.38112	3.21887	2.25784e-07	5.42464e-05	septin-5
LOC106609323	-1.38423	3.7671	5.05173e-05	0.00379288	signal peptide, CUB and EGF-like domain-containing protein 1
LOC106585067	-1.3856	2.0579	1.94275e-05	0.00193812	uncharacterized LOC106585067
epsti1	-1.38671	5.63086	0.000329728	0.0144914	epithelial stromal interaction 1
aplp2	-1.38704	4.42372	6.62609e-05	0.00455922	amyloid beta (A4) precursor-like protein 2
LOC106576993	-1.39032	5.12159	3.3096e-06	0.000504863	CMRF35-like molecule 1
LOC106574369	-1.39418	1.48937	0.00016642	0.00897941	tripartite motif-containing protein 16-like
LOC106583079	-1.39911	3.58815	0.00047635	0.0186598	potassium voltage-gated channel subfamily C member 1-like
LOC106589221	-1.40057	1.75884	0.000852915	0.0279287	tumor necrosis factor receptor superfamily member 13B-like
LOC106566409	-1.40781	1.41026	3.76876e-05	0.00301825	myelin transcription factor 1
LOC106601458	-1.41227	1.18589	6.38673e-05	0.00444772	myosin-2 heavy chain-like
LOC106568624	-1.4123	1.50831	1.10728e-05	0.00128726	tripartite motif-containing protein 16-like
LOC106590850	-1.41559	2.62867	3.86054e-05	0.00307468	synaptogyrin-1
LOC106590674	-1.4184	2.01838	0.000272297	0.0127073	peptidase inhibitor 15-A
LOC106564602	-1.42568	4.2242	4.39325e-06	0.000633308	B-cell lymphoma/leukemia 11A-like
LOC123726630	-1.42813	3.42744	3.21799e-07	7.18476e-05	macrophage mannose receptor 1-like
LOC123731806	-1.43123	4.87099	1.00425e-05	0.00118955	uncharacterized LOC123731806
LOC106572540	-1.43374	1.09632	1.86285e-05	0.00189204	muscle, skeletal, receptor tyrosine kinase
tyrp-1	-1.43874	2.27303	0.000198423	0.0101252	tyrosinase-related protein 1
tdrd1	-1.44265	3.09322	4.64382e-09	1.93788e-06	tudor domain containing 1
LOC106601241	-1.44506	5.34537	8.00643e-07	0.000154922	thyrotroph embryonic factor-like
LOC106602440	-1.44749	1.91546	1.11838e-06	0.000201524	calmin-like
LOC106582531	-1.44966	-1.16502	0.00132114	0.0370888	spindle assembly checkpoint kinase-like
LOC106587081	-1.45434	2.40482	0.000179687	0.00945355	ryanodine receptor 3
LOC106570620	-1.46259	1.39315	0.00148067	0.0400641	receptor-transporting protein 3-like
LOC106578962	-1.46697	1.40905	0.000703725	0.0248946	interferon-induced protein with tetratricopeptide repeats 5-like
LOC106585544	-1.4777	1.39557	2.2398e-05	0.00210345	collagen alpha-6(VI) chain-like
LOC106571119	-1.48121	2.97007	2.00417e-09	9.02848e-07	tumor necrosis factor alpha-induced protein 2-like
LOC106565647	-1.48824	1.07543	3.20391e-05	0.00271682	von Willebrand factor A domain-containing protein 1-like
LOC106573364	-1.48937	2.69504	7.73667e-05	0.00503973	E3 ubiquitin-protein ligase TRIM47
hspb6l	-1.49487	1.99743	1.28745e-05	0.0014387	small heat shock protein-like
LOC106600407	-1.50705	1.91115	7.3838e-05	0.00494479	microsomal glutathione S-transferase 3
LOC106586142	-1.51352	6.09816	0.00104111	0.0318306	signal transducer and activator of transcription 1-alpha/beta
LOC106562009	-1.51714	2.34691	1.58157e-07	3.99985e-05	V-set and transmembrane domain-containing protein 2B
LOC106572523	-1.5208	1.90651	0.000214789	0.0106769	uncharacterized LOC106572523
LOC106581934	-1.52226	3.90856	0.00101151	0.0312905	protein FAM171B-like
LOC106582110	-1.52893	3.19672	2.75387e-11	1.84644e-08	nuclear receptor subfamily 1 group D member 2
LOC123741872	-1.53077	1.01257	6.2329e-05	0.00437228	NLR family CARD domain-containing protein 3-like
LOC106598885	-1.53913	2.98186	3.34119e-07	7.35343e-05	interferon-induced very large GTPase 1-like
LOC106593568	-1.54331	4.13829	1.36406e-05	0.00150104	GTPase IMAP family member 4-like
LOC123732782	-1.54725	3.97747	0.000814448	0.0272437	probable E3 ubiquitin-protein ligase HERC6
LOC106564532	-1.54994	1.04447	5.72431e-07	0.000115411	nuclear factor interleukin-3-regulated protein
LOC106603660	-1.55314	4.3098	4.82192e-09	1.95804e-06	heat shock cognate 70 kDa protein
LOC106578729	-1.55735	5.64594	0.000263801	0.0124029	uncharacterized LOC106578729
LOC106568067	-1.57238	-1.09165	0.000822505	0.0272608	transient receptor potential cation channel, subfamily V, member 1
LOC106580796	-1.57338	1.28038	6.07124e-05	0.00431321	sodium-dependent serotonin transporter
LOC106577662	-1.57802	1.98802	1.29532e-05	0.0014419	uncharacterized LOC106577662
LOC106594644	-1.58736	1.68538	0.000151669	0.00845415	E3 ubiquitin/ISG15 ligase TRIM25
LOC106584580	-1.59028	1.43082	3.43466e-05	0.00282122	tripartite motif-containing protein 16-like
LOC106596867	-1.59211	4.15142	3.38688e-05	0.00280595	uncharacterized LOC106596867
LOC106561052	-1.61118	-1.23797	0.000418638	0.0173916	harmonin
LOC106600701	-1.61259	3.24086	0.00145649	0.0397129	nuclear pore complex protein DDB_G0274915-like
LOC123733386	-1.6143	1.00445	2.30991e-05	0.00214138	C-type lectin domain family 4 member F-like
LOC106596145	-1.61583	2.54971	7.61105e-07	0.000148266	ferritin, middle subunit-like
LOC106582693	-1.61785	2.21227	1.37631e-05	0.00150575	protein TASOR
LOC123731780	-1.61928	2.18789	4.17634e-05	0.00323678	E3 ubiquitin/ISG15 ligase TRIM25-like
tlr7	-1.6334	1.78925	5.23966e-05	0.00391359	toll-like receptor 7
LOC106587999	-1.64684	-1.31122	0.000508647	0.0196579	transient receptor potential cation channel subfamily M member 1-like
LOC106601326	-1.65403	2.0757	0.000117489	0.00695548	low-density lipoprotein receptor-like
LOC123736412	-1.66003	3.74022	9.23139e-05	0.00572366	uncharacterized LOC123736412
LOC106600825	-1.6623	1.84707	4.38271e-06	0.000633308	nuclear receptor subfamily 1 group D member 1
ecop	-1.66296	2.6937	8.64781e-09	3.32433e-06	EGFR-coamplified and overexpressed protein
LOC106594672	-1.66443	1.46983	1.32343e-05	0.00146753	nucleoporin SEH1
LOC123732929	-1.66525	2.16336	8.6682e-07	0.000164416	scavenger receptor cysteine-rich type 1 protein M130-like
LOC123738256	-1.66865	5.39386	4.08884e-10	2.22425e-07	uncharacterized LOC123738256
LOC106590225	-1.66987	-1.10632	0.00023101	0.0113077	uncharacterized LOC106590225
LOC106569441	-1.6827	2.30138	6.24509e-07	0.000125036	putative leucine-rich repeat-containing protein DDB_G0290503
LOC106591106	-1.6932	1.69329	2.55518e-06	0.00041372	NACHT, LRR and PYD domains-containing protein 12-like
LOC106607151	-1.69921	4.94784	0.000221606	0.0109779	interferon-induced very large GTPase 1-like
rassf1	-1.70472	2.85722	1.06844e-10	6.28657e-08	Ras association domain family member 1
LOC106610521	-1.70516	3.39769	9.55427e-19	1.33158e-15	histone-lysine N-methyltransferase PRDM9
LOC106576446	-1.70782	1.67711	2.09201e-08	7.01336e-06	uncharacterized LOC106576446
LOC106573924	-1.7286	1.8647	5.88379e-05	0.00424089	paralemmin-1-like
LOC106581433	-1.73814	1.91803	3.44761e-07	7.53016e-05	pentraxin-related protein PTX3
LOC106613647	-1.74285	2.70499	5.89509e-06	0.000797941	AT-rich interactive domain-containing protein 3A-like
LOC123732568	-1.74819	2.98422	1.56812e-05	0.0016762	E3 ubiquitin/ISG15 ligase TRIM25-like
LOC106565112	-1.74833	5.65747	2.43227e-09	1.07884e-06	cryptochrome-1
megf10	-1.7513	1.99023	7.03153e-10	3.58465e-07	multiple EGF-like-domains 10
cfap54	-1.75826	3.32495	4.76962e-07	9.95109e-05	cilia and flagella associated protein 54
LOC123733088	-1.76572	-1.10566	0.00102237	0.0314242	uncharacterized LOC123733088
LOC106603159	-1.76967	-1.06686	0.00053592	0.020465	leucine-rich repeat and fibronectin type-III domain-containing protein 4-like
LOC106599864	-1.77082	1.59407	1.0546e-09	5.09803e-07	uncharacterized LOC106599864
LOC106608837	-1.78202	4.40187	4.40306e-08	1.29535e-05	ubiquitin carboxyl-terminal hydrolase 26
LOC106565475	-1.78794	4.37401	0.00101072	0.0312905	uncharacterized LOC106565475
LOC106581510	-1.8083	1.72395	9.6097e-07	0.000177601	syntaxin-1A-like
sdf1	-1.81852	3.78279	3.74805e-10	2.07808e-07	Stromal cell-derived factor 1
LOC106600115	-1.8335	1.10473	1.56975e-05	0.0016762	ferritin, middle subunit-like
LOC106572638	-1.85028	2.55797	9.58133e-11	5.75499e-08	protein diaphanous homolog 1
LOC106593843	-1.85087	6.07577	0.000101592	0.00620553	E3 ISG15--protein ligase HERC5
LOC106584879	-1.8589	-1.00344	0.000702508	0.0248821	metal transporter CNNM4
LOC106597511	-1.85969	4.38104	8.59556e-05	0.00544656	interferon-induced very large GTPase 1-like
LOC106589870	-1.863	6.06873	7.17689e-14	7.13507e-11	paralemmin-3-like
LOC106590763	-1.89637	-1.10647	0.000223873	0.0110522	CMRF35-like molecule 1
LOC106605509	-1.90614	3.9589	0.000619915	0.0227389	toll-like receptor 13
cfap43	-1.92293	2.91729	2.82798e-05	0.00248577	cilia and flagella associated protein 43
LOC106579519	-1.93113	-1.01222	0.000294941	0.0133448	uncharacterized LOC106579519
LOC106610287	-1.94406	3.09868	0.00123154	0.035471	probable E3 ubiquitin-protein ligase HERC6
LOC106613157	-1.95906	2.58226	3.70231e-08	1.13554e-05	stonustoxin subunit beta-like
LOC106592354	-1.99353	2.87709	7.51754e-07	0.000147441	NLR family CARD domain-containing protein 3-like
LOC106561510	-2.01982	4.70506	3.71021e-05	0.00298947	laminin subunit beta-4-like
LOC106605218	-2.04052	-1.01398	7.45982e-05	0.00494479	gamma-aminobutyric acid type B receptor subunit 1
LOC106564598	-2.06108	1.61058	4.35293e-11	2.85226e-08	germ cell-specific gene 1-like protein
LOC106602268	-2.0901	-1.12871	1.35893e-05	0.00150104	hydroperoxide isomerase ALOXE3-like
LOC106561394	-2.09524	1.10364	0.000890239	0.0286016	protein mono-ADP-ribosyltransferase PARP12-like
LOC106613533	-2.10972	4.07599	8.29885e-05	0.0053078	galectin-3-binding protein A
dnajb4	-2.11366	-1.2765	1.4022e-05	0.00151981	DnaJ heat shock protein family (Hsp40) member B4
LOC106567480	-2.12481	-1.08826	0.000417927	0.0173871	T-cell immunoglobulin and mucin domain-containing protein 4-like
LOC123723754	-2.13783	3.15298	0.00020688	0.0104093	interferon-induced very large GTPase 1-like
LOC106565346	-2.14356	7.83543	2.62251e-05	0.00235544	peptidyl-prolyl cis-trans isomerase FKBP5
LOC106591921	-2.152	5.74145	1.63016e-05	0.00172158	probable E3 ubiquitin-protein ligase HERC6
LOC106591235	-2.21239	2.39165	2.20507e-07	5.34239e-05	sialoadhesin
LOC106592479	-2.22204	3.07276	5.43234e-08	1.5662e-05	DNA damage-inducible transcript 4 protein
LOC106583080	-2.23694	3.41491	1.86375e-07	4.59263e-05	tripartite motif-containing protein 16-like protein
LOC106609751	-2.23867	2.07676	0.000899393	0.0286863	tetraspanin-8
LOC106591345	-2.25856	2.38684	4.3148e-07	9.20433e-05	uncharacterized LOC106591345
LOC106577395	-2.26629	4.84998	6.6584e-06	0.000884647	DNA damage-inducible transcript 4 protein-like
LOC106574348	-2.29968	3.43874	6.53362e-06	0.000872088	stonustoxin subunit beta
LOC106611882	-2.30882	1.50211	8.06523e-15	8.30459e-12	uncharacterized LOC106611882
tafa5l	-2.32926	-1.40439	8.83011e-06	0.00108437	TAFA chemokine like family member 5, like
LOC106572765	-2.37467	2.08131	1.62808e-12	1.23524e-09	uncharacterized LOC106572765
LOC106594559	-2.37614	6.96806	0.000257502	0.0122714	barrier-to-autointegration factor
si:ch211-237l4.6	-2.38632	2.40665	1.11663e-13	1.05027e-10	uncharacterized LOC106577779
LOC106591576	-2.39626	1.30075	0.000164371	0.00890784	uncharacterized LOC106591576
LOC123732586	-2.39963	-1.14427	8.54331e-07	0.000163258	uncharacterized LOC123732586
LOC106583653	-2.41082	5.44084	2.34443e-05	0.00216642	E3 ubiquitin-protein ligase rnf213-alpha
LOC123744281	-2.41317	1.21069	0.000338564	0.0148345	uncharacterized LOC123744281
LOC123743366	-2.44593	1.26301	0.000259544	0.0123074	uncharacterized LOC123743366
LOC106586429	-2.46241	5.62739	1.06095e-09	5.09803e-07	sterile alpha motif domain-containing protein 9-like
mx2	-2.56385	5.88582	1.12271e-05	0.00129476	myxovirus resistance 2
LOC106564892	-2.56906	3.70238	8.23716e-06	0.00104619	uncharacterized LOC106564892
LOC123743437	-2.58405	3.85174	4.70505e-09	1.93788e-06	uncharacterized LOC123743437
LOC106561182	-2.58696	10.739	8.30293e-05	0.0053078	uncharacterized LOC106561182
LOC106589983	-2.66398	2.34448	2.80115e-05	0.00246973	ribonuclease inhibitor-like
LOC106578964	-2.6752	1.48985	0.000594818	0.0222428	interferon-induced protein with tetratricopeptide repeats 5-like
LOC106585585	-2.68763	1.20794	1.61387e-08	5.67433e-06	stanniocalcin-like
LOC106608979	-2.69138	2.50921	2.87039e-06	0.000447331	E3 ubiquitin-protein ligase TRIM39-like
LOC106564213	-2.71561	1.29845	4.14001e-12	2.98401e-09	uncharacterized LOC106564213
ntrk3a	-2.81664	2.20935	0.00208389	0.0499838	neurotrophic tyrosine kinase, receptor, type 3a
LOC106609653	-2.92756	1.73864	1.13311e-05	0.00130154	protein mono-ADP-ribosyltransferase PARP11
LOC106601794	-2.95341	4.96168	1.07234e-17	1.2882e-14	sterile alpha motif domain-containing protein 9-like
ifit8	-3.09818	1.46877	3.99161e-05	0.00312198	interferon-induced protein with tetratricopeptide repeats 8
myripb	-3.65084	3.21433	1.17092e-09	5.44498e-07	myosin VIIA and Rab interacting protein b
LOC106567912	-4.18064	1.70255	4.0004e-30	2.16342e-26	tumor necrosis factor receptor superfamily member 19
LOC106569170	-4.22737	4.41822	8.46051e-24	2.03271e-20	desmocollin-2
LOC106561185	-4.42871	3.1383	3.00757e-09	1.2942e-06	telomere repeats-binding bouquet formation protein 1-like
LOC106567218	-4.44845	1.50118	6.73535e-21	1.21367e-17	tumor protein D54
LOC123734193	-6.31261	1.91583	1.21157e-15	1.34349e-12	protein asteroid homolog 1-like
LOC123728265	-7.12105	-1.47524	1.12928e-13	1.05027e-10	GTPase IMAP family member 6-like

## Sheet: F1701265vsF1701175_GO
ID	Term	GOGroups	Ontology Source	Term PValue	Term PValue Corrected with Benjamini-Hochberg	Group PValue	Group PValue Corrected with Benjamini-Hochberg	GOLevels	% Associated Genes	Nr. Genes	Associated Genes Found
GO:1990404	NAD+-protein ADP-ribosyltransferase activity	Group0	GO_MolecularFunction-EBI-UniProt-GOA-ACAP-ARAP_01.05.2024_00h00	0.00532882	0.00532882	0.00532882	0.00532882	[3, 5]	4	3	[LOC106561394, LOC106609653, nar4]
GO:0032922	circadian regulation of gene expression	Group1	GO_BiologicalProcess-EBI-UniProt-GOA-ACAP-ARAP_01.05.2024_00h00	0.00270963	0.00325155	0.00270963	0.00451605	[3, 6, 7, 8]	5.08475	3	[LOC106561705, LOC106563389, LOC106565112]
GO:0009615	response to virus	Group2	GO_BiologicalProcess-EBI-UniProt-GOA-ACAP-ARAP_01.05.2024_00h00	5.2296e-05	6.9728e-05	5.2296e-05	0.00026148	[3, 5]	4.31655	6	[LOC106577092, LOC106578962, LOC106578964, ifit8, mx2, tlr7]
GO:0051607	defense response to virus	Group2	GO_BiologicalProcess-EBI-UniProt-GOA-ACAP-ARAP_01.05.2024_00h00	4.63008e-05	6.94513e-05	5.2296e-05	0.00026148	[4, 5, 6, 7]	4.41176	6	[LOC106577092, LOC106578962, LOC106578964, ifit8, mx2, tlr7]
GO:0070482	response to oxygen levels	Group3	GO_BiologicalProcess-EBI-UniProt-GOA-ACAP-ARAP_01.05.2024_00h00	0.00494188	0.00539114	0.00494188	0.00617735	[3]	4.10959	3	[LOC106577395, LOC106592479, egln3]
GO:0001666	response to hypoxia	Group3	GO_BiologicalProcess-EBI-UniProt-GOA-ACAP-ARAP_01.05.2024_00h00	0.00270963	0.00325155	0.00494188	0.00617735	[3, 5]	5.08475	3	[LOC106577395, LOC106592479, egln3]
GO:0036293	response to decreased oxygen levels	Group3	GO_BiologicalProcess-EBI-UniProt-GOA-ACAP-ARAP_01.05.2024_00h00	0.00270963	0.00325155	0.00494188	0.00617735	[4]	5.08475	3	[LOC106577395, LOC106592479, egln3]
KEGG:00860	Porphyrin metabolism	Group4	KEGG_01.05.2024	3.36205e-06	6.72411e-06	0.000171612	0.000429029	[-1]	6.97674	6	[LOC106596145, LOC106599278, LOC106600115, LOC106600764, LOC106600765, LOC106600766]
KEGG:04216	Ferroptosis	Group4	KEGG_01.05.2024	1.9833e-05	3.39994e-05	0.000171612	0.000429029	[-1]	5.12821	6	[LOC106596145, LOC106599278, LOC106600115, LOC106600764, LOC106600765, LOC106600766]
GO:0051238	sequestering of metal ion	Group4	GO_BiologicalProcess-EBI-UniProt-GOA-ACAP-ARAP_01.05.2024_00h00	2.66249e-09	3.19499e-08	0.000171612	0.000429029	[3]	22.2222	6	[LOC106596145, LOC106599278, LOC106600115, LOC106600764, LOC106600765, LOC106600766]
GO:0097577	sequestering of iron ion	Group4	GO_BiologicalProcess-EBI-UniProt-GOA-ACAP-ARAP_01.05.2024_00h00	2.66249e-09	3.19499e-08	0.000171612	0.000429029	[3, 4, 5, 7]	22.2222	6	[LOC106596145, LOC106599278, LOC106600115, LOC106600764, LOC106600765, LOC106600766]
GO:0006879	intracellular iron ion homeostasis	Group4	GO_BiologicalProcess-EBI-UniProt-GOA-ACAP-ARAP_01.05.2024_00h00	3.96041e-07	1.18812e-06	0.000171612	0.000429029	[4, 6]	10	6	[LOC106596145, LOC106599278, LOC106600115, LOC106600764, LOC106600765, LOC106600766]
GO:0006880	intracellular sequestering of iron ion	Group4	GO_BiologicalProcess-EBI-UniProt-GOA-ACAP-ARAP_01.05.2024_00h00	2.66249e-09	3.19499e-08	0.000171612	0.000429029	[4, 5, 6, 8]	22.2222	6	[LOC106596145, LOC106599278, LOC106600115, LOC106600764, LOC106600765, LOC106600766]
GO:0006826	iron ion transport	Group4	GO_BiologicalProcess-EBI-UniProt-GOA-ACAP-ARAP_01.05.2024_00h00	2.92937e-06	7.0305e-06	0.000171612	0.000429029	[8]	7.14286	6	[LOC106596145, LOC106599278, LOC106600115, LOC106600764, LOC106600765, LOC106600766]
GO:0008198	ferrous iron binding	Group4	GO_MolecularFunction-EBI-UniProt-GOA-ACAP-ARAP_01.05.2024_00h00	2.7751e-09	1.66506e-08	0.000171612	0.000429029	[8]	14.5833	7	[LOC106596145, LOC106599278, LOC106600115, LOC106600764, LOC106600765, LOC106600766, egln3]
GO:0008199	ferric iron binding	Group4	GO_MolecularFunction-EBI-UniProt-GOA-ACAP-ARAP_01.05.2024_00h00	9.73205e-09	3.89282e-08	0.000171612	0.000429029	[8]	18.1818	6	[LOC106596145, LOC106599278, LOC106600115, LOC106600764, LOC106600765, LOC106600766]

## Sheet: F1701361vsF1701175_DEGs
SYMBOL	logFC	logCPM	PValue	FDR	GENENAME
LOC123725129	9.91911	1.09211	1.23e-43	8.91e-40	uncharacterized LOC123725129
LOC101448011	6.23386	8.0679	2.85e-10	1.23e-07	Hemoglobin subunit beta-1
LOC123733062	6.15389	2.25341	1.91e-11	1.01e-08	protein NLRC3-like
LOC106606889	6.09177	2.23429	1.34e-27	3.51e-24	cytochrome c oxidase subunit 6A, mitochondrial
LOC123743438	5.82858	4.7543	3.42e-06	0.000354466	hemoglobin subunit alpha-4-like
LOC123731929	5.79389	5.43534	4.24e-13	2.92e-10	60S ribosomal protein L18a
LOC106586586	5.59226	6.78156	2.11e-43	1.22e-39	acyl-CoA-binding protein
LOC106564204	5.39128	2.60444	2.54e-50	3.67e-46	saposin-C-like
LOC123724018	5.27416	3.55643	4.11e-31	1.7e-27	E3 ubiquitin-protein ligase TRIM47-like
LOC106570335	4.99436	1.01905	1.52e-15	1.41e-12	NACHT, LRR and PYD domains-containing protein 12-like
LOC106606878	4.89924	1.75847	5.54e-06	0.000526344	cytochrome c oxidase subunit 6A, mitochondrial
LOC106606771	4.67075	2.48504	5.52e-05	0.00286621	adhesion G protein-coupled receptor E2
LOC106592202	4.42539	2.26268	7.72e-10	3.1e-07	early growth response protein 2b
LOC106587646	3.98547	2.21729	1.56e-20	2.81e-17	tripartite motif-containing protein 16
LOC106565513	3.54732	4.83167	7.85e-07	0.000108171	uncharacterized LOC106565513
tap2b	3.54488	2.33307	0.000612743	0.0161594	transport-associated protein 2b
LOC106595643	3.14488	1.15021	3.85e-07	5.99e-05	uncharacterized protein C11orf98
LOC123733061	3.10038	-1.00075	2.75e-07	4.58e-05	NACHT, LRR and PYD domains-containing protein 1 homolog
LOC106603195	3.05633	3.12974	1.61e-15	1.45e-12	XK-related protein 5-like
LOC106607236	3.01076	7.62758	1.25e-06	0.000161678	hemoglobin subunit beta-1
psmb9-a	2.95403	3.82117	3.82e-07	5.99e-05	proteasome subunit beta type-9a
LOC106595268	2.91527	10.0897	1.06e-08	3.1e-06	hemoglobin subunit beta-like
LOC123739877	2.86868	3.51113	9.6e-05	0.00424464	immunoglobulin kappa variable 6D-21-like
hsc70	2.83615	6.29726	1.55e-09	5.66e-07	heat shock cognate 70
LOC106584772	2.8042	5.71627	4.33e-24	8.93e-21	uncharacterized LOC106584772
tmem243	2.76072	2.26876	5.83e-12	3.37e-09	transmembrane protein 243
hba	2.7207	8.98642	4.06e-07	6.21e-05	hemoglobin subunit alpha
LOC106577092	2.71414	2.02899	1.05e-07	2.1e-05	interferon-induced protein with tetratricopeptide repeats 1-like
LOC123743816	2.70102	-1.10763	5.02e-06	0.000488669	transmembrane protein 60-like
LOC106600954	2.69489	3.98866	2.35e-07	4e-05	ferritin, middle subunit-like
LOC106564353	2.68975	4.21233	7.88e-11	3.93e-08	antimicrobial peptide NK-lysin-like
LOC106584624	2.66896	1.46211	3.61e-08	8.69e-06	pleckstrin homology domain-containing family A member 7
zc3h15	2.62751	3.66001	5.61e-27	1.25e-23	zinc finger CCCH-type containing 15
LOC106597302	2.57623	8.77033	1.27e-12	7.96e-10	Ig kappa-b4 chain C region-like
lrat	2.57044	-1.43245	0.000159934	0.00616365	Lecithin retinol acyltransferase
LOC106594777	2.56377	3.11219	1.27e-06	0.00016326	hemoglobin subunit alpha-4
fxyd6l	2.53254	3.22014	0.000871042	0.0206535	FXYD domain containing ion transport regulator 6 like
LOC106600318	2.52899	8.6458	9.28e-14	7.08e-11	hemoglobin subunit beta-like
LOC123732677	2.52427	1.3412	9.73e-12	5.3e-09	ATP synthase subunit f, mitochondrial-like
LOC106606380	2.51962	1.85429	8.24e-12	4.58e-09	hemicentin-1
LOC106590529	2.51445	2.9667	0.00013866	0.00555102	lipocalin-like
LOC123743207	2.483	1.07068	1.32e-09	4.95e-07	membrane-spanning 4-domains subfamily A member 4D-like
LOC123743377	2.46426	1.36263	4.58e-05	0.00246745	uncharacterized LOC123743377
LOC100196683	2.42513	5.19827	0.00320713	0.0477902	uncharacterized LOC100196683
LOC106601345	2.3958	5.34807	2.98e-08	7.42e-06	N-acetylmuramoyl-L-alanine amidase-like
LOC106601569	2.3695	2.45808	6.37e-09	2.12e-06	syntaxin-binding protein 6-like
prf1.3	2.32716	6.68116	2.93e-07	4.79e-05	perforin 1.3
LOC123724067	2.32109	11.1657	1.03e-07	2.08e-05	hemoglobin subunit beta-like
LOC106604341	2.318	-1.21465	0.000513045	0.0143027	tripartite motif-containing protein 16-like
LOC106580366	2.25939	2.11438	3.65e-07	5.8e-05	leucine-rich repeat-containing protein 43
LOC106579498	2.23715	2.64824	3.42e-09	1.19e-06	eotaxin
lpp60	2.20518	6.25862	2.58e-12	1.55e-09	60 kDa lysophospholipase
LOC106608294	2.20502	1.45489	0.000878423	0.0207457	proto-oncogene c-Fos-like
LOC106607861	2.1783	4.44124	1.4e-08	3.88e-06	transcription factor 23-like
LOC106600952	2.16393	4.36825	2.73e-10	1.2e-07	ferritin, middle subunit-like
LOC106574918	2.15507	1.05483	5.23e-10	2.13e-07	E3 ubiquitin-protein ligase TRIM39
aqp1	2.15296	6.93402	5.07e-09	1.72e-06	Aquaporin-1
LOC106613233	2.13506	2.64602	3.32e-14	2.82e-11	dipeptidyl peptidase 1-like
LOC106602257	2.11482	2.67459	9.12e-07	0.000123787	CD209 antigen-like protein C
LOC106611194	2.10714	2.01418	1.36e-13	9.82e-11	major vault protein-like
LOC123726616	2.08788	2.41298	1.52e-05	0.00110178	uncharacterized LOC123726616
LOC123727286	2.04512	2.13306	3.45e-05	0.00200927	uncharacterized LOC123727286
LOC106576340	2.04274	7.97481	1.89e-06	0.000224258	Ig kappa-b4 chain C region-like
LOC106594836	2.03273	2.18014	9.1e-06	0.000758283	NACHT, LRR and PYD domains-containing protein 1 homolog
LOC106603726	2.02723	-1.14209	0.00224999	0.0381093	protein PRY2-like
LOC100195197	2.02328	2.21278	0.000287022	0.00950296	syncoilin, intermediate filament protein
gjz1	2.01542	3.22569	1.27e-09	4.9e-07	gap junction protein zeta 1
LOC106607380	2.00713	7.00153	5.07e-07	7.48e-05	hemoglobin subunit beta-1
LOC106579322	2.00156	5.96375	1.27e-07	2.46e-05	uncharacterized LOC106579322
prss35	1.99176	2.75707	5.32e-11	2.75e-08	serine protease 35
LOC106612585	1.99089	4.95104	7.07e-05	0.00343253	uncharacterized LOC106612585
LOC106598422	1.99042	1.26339	1.15e-07	2.26e-05	28S ribosomal protein S33, mitochondrial-like
LOC106584806	1.9786	1.3875	0.00241794	0.039777	myelin regulatory factor
LOC106574433	1.97426	1.31175	8.4e-06	0.000725005	inactive dipeptidyl peptidase 10-like
LOC106588381	1.95619	1.94508	7.99e-08	1.71e-05	major histocompatibility complex class I-related gene protein
LOC106613538	1.94051	2.2744	0.00013984	0.00557508	uncharacterized LOC106613538
zgc:64002	1.90671	5.42218	6.87e-08	1.53e-05	Nicotinamide N-methyltransferase
rab3il1	1.90637	3.84567	7.84e-20	1.33e-16	RAB3A interacting protein (rabin3)-like 1
LOC106584302	1.90193	3.19929	2.45e-10	1.09e-07	lysosome-associated membrane glycoprotein 3
LOC106576381	1.89785	4.72355	7.64e-08	1.65e-05	Ig kappa chain V region 3381-like
itpk1a	1.86655	1.27824	3.39e-05	0.00198548	inositol-tetrakisphosphate 1-kinase a
LOC123732865	1.85644	1.52069	2.43e-08	6.21e-06	18S ribosomal RNA
LOC106607381	1.85164	1.95213	0.000510212	0.014273	hemoglobin subunit alpha-2-like
LOC106569960	1.84093	6.89606	7.84e-05	0.00368528	H-2 class I histocompatibility antigen, Q9 alpha chain-like
LOC106583141	1.8359	3.25081	1.59e-07	2.99e-05	low-density lipoprotein receptor-related protein 1-like
LOC123728241	1.81809	5.5727	0.000190187	0.00698498	Ig kappa chain V region 3547-like
LOC106611276	1.81562	-1.04083	0.000531079	0.0146994	spectrin beta chain, erythrocytic-like
LOC123723791	1.81048	1.52716	5.67e-08	1.3e-05	28S ribosomal protein S33, mitochondrial-like
LOC123723900	1.80948	5.10609	7.63e-18	1.1e-14	60S ribosomal protein L7-like
tal1	1.80379	6.05873	6.3e-07	9.02e-05	T-cell acute lymphocytic leukemia 1
LOC106601072	1.79459	12.0412	1.35e-05	0.00101569	hemoglobin subunit alpha
LOC106606044	1.7926	1.19359	0.00190154	0.0342871	gasdermin-E
LOC123729209	1.77299	4.25367	0.00226272	0.0381991	neurogranin-like
LOC106575483	1.76296	4.13521	4.66e-05	0.00249322	paralemmin-1-like
LOC123743621	1.75051	-1.07632	0.000227612	0.00803177	small nucleolar RNA SNORA54
LOC106613936	1.74694	5.17976	4.07e-08	9.64e-06	lysosome-associated membrane glycoprotein 3
LOC123728848	1.7361	1.33352	1.59e-07	2.99e-05	small nucleolar RNA SNORD22
LOC106608136	1.72667	4.39472	7.04e-06	0.000628304	heat shock protein HSP 90-alpha
LOC106578255	1.72281	4.0502	1.51e-05	0.00109838	histone H1.0-B
LOC123741662	1.71237	1.12423	4.09e-05	0.00227154	ferritin, middle subunit-like
LOC106602581	1.69962	5.15815	0.000109228	0.00468415	lectin
LOC106561622	1.69922	4.06265	2.39e-05	0.00154939	cytochrome c oxidase subunit 8B, mitochondrial
LOC123731986	1.68965	2.99041	1.59e-05	0.00113229	uncharacterized LOC123731986
dtl	1.67751	2.87115	0.00109881	0.023737	denticleless E3 ubiquitin protein ligase homolog (Drosophila)
LOC106575228	1.67274	-1.24394	0.00329417	0.048577	von Willebrand factor D and EGF domain-containing protein
LOC106574478	1.67044	4.40624	3.2e-05	0.00190675	probable non-functional immunoglobulin kappa variable 6D-41
LOC106612582	1.66013	5.01855	3.02e-06	0.000320682	vitamin K-dependent protein S
LOC106610370	1.65795	4.19673	1.56e-05	0.0011196	cyclin-dependent kinase 4 inhibitor B
LOC106570153	1.65509	3.12193	1.42e-05	0.00104997	immunoglobulin kappa variable 4-1-like
LOC106607026	1.65366	1.44958	4.82e-06	0.000473947	zinc finger protein Gfi-1b
LOC106561137	1.63748	2.86515	1.22e-08	3.45e-06	2-iminobutanoate/2-iminopropanoate deaminase
nfixb	1.63276	2.72464	9.85e-07	0.000131871	nuclear factor I/Xb
LOC106570673	1.63082	2.23786	0.000962403	0.0217833	CCN family member 2-like
LOC106563818	1.6308	2.33059	5.07e-07	7.48e-05	claudin-4
LOC106605434	1.62925	2.04913	1.76e-05	0.00121748	uncharacterized LOC106605434
LOC123727584	1.62817	-1.20863	0.00289625	0.0448623	small Cajal body-specific RNA 2
LOC123742422	1.62769	1.9714	0.00169721	0.0317105	uncharacterized LOC123742422
LOC106563021	1.62076	1.26564	0.00329746	0.0485779	uncharacterized LOC106563021
LOC106585042	1.61754	-1.34899	0.00302496	0.0462268	proteinase-activated receptor 3-like
LOC106592549	1.61745	1.59743	1.45e-05	0.00106715	meteorin-like protein
LOC106584423	1.61633	1.41298	0.000731695	0.0183425	transmembrane protein 59
sb:cb288	1.61018	1.274	0.000738547	0.0184662	uncharacterized sb:cb288
egln3	1.58156	3.38535	1.02e-07	2.08e-05	egl-9 family hypoxia-inducible factor 3
LOC123726661	1.57423	-1.02716	0.00114219	0.0244158	uncharacterized LOC123726661
LOC106608670	1.56674	2.64044	7.73e-05	0.00365249	eukaryotic translation initiation factor 5A-1
rfesd	1.56447	3.21947	3.56e-05	0.00205246	Rieske (Fe-S) domain containing
LOC106601071	1.56399	10.7415	6.5e-05	0.00324884	hemoglobin subunit alpha-4
LOC123740075	1.56379	2.14169	1.87e-06	0.000223389	uncharacterized LOC123740075
LOC106601909	1.55653	1.14059	6.96e-05	0.0033945	mannose-binding protein-like
LOC106593736	1.55335	-1.09045	0.00191979	0.0345118	mast/stem cell growth factor receptor kita-like
LOC106591656	1.54258	4.85078	0.0001475	0.00582424	paralemmin-1
LOC106563387	1.53774	2.85203	0.000112366	0.00478326	uncharacterized LOC106563387
LOC106609490	1.53585	2.9337	0.000573082	0.0153445	normal mucosa of esophagus-specific gene 1 protein-like
LOC106600939	1.53302	6.37992	1.74e-05	0.00121328	uncharacterized LOC106600939
LOC100136584	1.53241	11.9374	3.39e-05	0.00198548	beta-globin
LOC106573095	1.53052	3.68961	5.9e-07	8.49e-05	cytochrome c oxidase subunit 8B, mitochondrial
LOC106592583	1.52087	1.85657	0.00105601	0.0232644	derlin-1
LOC106599970	1.52073	4.72354	1.16e-09	4.51e-07	ferritin, middle subunit-like
sult2st3	1.51898	5.75154	2.2e-05	0.00144875	sulfotransferase family 2, cytosolic sulfotransferase 3
LOC106564308	1.51703	4.79135	6.97e-08	1.53e-05	lipopolysaccharide-induced tumor necrosis factor-alpha factor homolog
LOC123731433	1.51592	1.34276	0.0010654	0.0233291	uncharacterized LOC123731433
rpl9	1.50975	7.71569	5.97e-06	0.000556678	ribosomal protein L9
pir	1.5029	2.33939	0.000174503	0.00657607	pirin
LOC123724045	1.49514	6.68981	5.35e-07	7.82e-05	Ig kappa-b4 chain C region-like
hs90a	1.4943	3.99355	0.000774248	0.0189973	Heat shock protein HSP 90-alpha
LOC123741962	1.49267	4.56289	1.16e-07	2.26e-05	small nucleolar RNA SNORA35
LOC123727585	1.49139	2.37406	0.000339903	0.0106789	18S ribosomal RNA
LOC106580235	1.48691	1.81122	5.56e-07	8.04e-05	T-cell receptor gamma chain C region C10.5
LOC123744634	1.48646	7.92687	1.24e-07	2.4e-05	uncharacterized LOC123744634
LOC106586332	1.48491	2.5467	2.37e-05	0.00154314	protein ADP-ribosylarginine hydrolase
LOC123732453	1.48366	1.90758	0.000399437	0.0120767	uncharacterized LOC123732453
LOC106601077	1.47934	11.8944	0.000206145	0.00743873	hemoglobin subunit alpha-like
nmes1	1.46805	5.87852	0.000128858	0.00524359	Normal mucosa of esophagus-specific gene 1 protein
LOC106580474	1.46593	5.27179	7.68e-06	0.000674988	platelet glycoprotein Ib beta chain-like
LOC106565189	1.46584	4.63397	7.55e-05	0.00357909	Rieske domain-containing protein
LOC123728324	1.46284	2.96458	0.000162748	0.00623056	Ig lambda-2 chain C region-like
cc068	1.46082	2.92149	2.57e-05	0.00162145	CC068 protein
LOC106577552	1.45666	4.40207	1.26e-06	0.000162499	macrophage-capping protein
LOC106612608	1.45624	4.32857	9.51e-08	1.98e-05	serine protease 16
LOC106608351	1.45488	2.38646	3.02e-07	4.88e-05	bromo adjacent homology domain-containing 1 protein
LOC106583826	1.45378	5.94264	2.45e-12	1.5e-09	5'-3' exonuclease PLD4
hsp7c	1.45318	4.87159	1.04e-05	0.000833794	Heat shock cognate 71 kDa protein
LOC106612962	1.44799	3.95898	0.000111831	0.00476748	protein FAM118B
LOC106592479	1.447	4.64528	0.00135798	0.0275353	DNA damage-inducible transcript 4 protein
LOC123739324	1.43977	3.05053	9.3e-06	0.000766911	18S ribosomal RNA
LOC123727952	1.4385	1.07104	0.00160369	0.030554	18S ribosomal RNA
LOC106588303	1.42809	7.48588	1e-05	0.000809786	Ig kappa chain V-III region MOPC 321-like
LOC106569697	1.42308	7.07534	5.87e-11	2.97e-08	uridylate-specific endoribonuclease C-like
LOC123723657	1.42071	11.3803	5.83e-05	0.00299484	hemoglobin subunit beta-like
LOC106609576	1.40947	1.97898	0.00327596	0.0484931	sortilin-like
adb4c	1.40853	3.86953	2e-05	0.00133869	Beta-4C adrenergic receptor
LOC123728138	1.40847	4.07383	0.000230364	0.00809046	calumenin-B-like
zgc:73226	1.40398	5.57134	0.000222195	0.00790927	uncharacterized LOC106562007
LOC106589417	1.40351	5.48164	0.000375561	0.0115114	neuronal-specific septin-3
bbc3	1.4029	4.62033	0.000290447	0.00958343	BCL2 binding component 3
ugpa	1.39615	2.58889	1.04e-07	2.08e-05	UTP--glucose-1-phosphate uridylyltransferase
LOC106560657	1.39588	1.43804	1.27e-05	0.000974465	uncharacterized LOC106560657
gfi1b	1.39578	3.35471	9.93e-05	0.00435372	Zinc finger protein Gfi-1b
tssp	1.39078	7.92304	0.000892542	0.020906	Thymus-specific serine protease
LOC106560654	1.38985	2.77837	0.000177746	0.00662914	14 kDa phosphohistidine phosphatase
LOC123732866	1.38684	8.60826	4.28e-07	6.48e-05	28S ribosomal RNA
LOC106609985	1.37595	4.32636	9.51e-06	0.000776813	uncharacterized LOC106609985
LOC100380644	1.37344	4.11501	1.74e-06	0.000212285	calcium/calmodulin-dependent protein kinase type II delta chain
LOC106572986	1.37224	2.84839	5.55e-06	0.000526344	secretagogin
LOC123742377	1.37097	1.29315	6.39e-05	0.00322404	testis-specific gene A8 protein-like
LOC106585104	1.3704	2.43152	2.39e-07	4.03e-05	U4/U6.U5 small nuclear ribonucleoprotein 27 kDa protein-like
LOC106601074	1.36789	11.8471	0.000245221	0.00851908	hemoglobin subunit beta-1
ckba	1.3649	3.32091	1.72e-05	0.00120171	creatine kinase, brain a
hop	1.35898	1.09111	0.000270729	0.00914154	Homeodomain-only protein
eomes	1.35756	4.4418	0.000411502	0.0123382	eomesodermin
LOC106606373	1.35351	3.5619	0.00135353	0.0275316	Ig lambda chain C region
if4e2	1.35103	4.50839	3.6e-08	8.69e-06	Eukaryotic translation initiation factor 4E type 2
LOC106574039	1.34931	4.57451	0.000877796	0.0207457	T-cell acute lymphocytic leukemia protein 1 homolog
LOC100136576	1.34798	12.219	3.96e-05	0.0022177	beta globin
LOC123729160	1.34126	4.27252	0.000655423	0.0170057	myeloid leukemia factor 1-like
LOC106584620	1.33946	4.70155	0.000317867	0.0101858	transcription factor SOX-6-like
LOC106605922	1.33675	1.91771	0.00164947	0.0311001	nuclear pore membrane glycoprotein 210
LOC106602008	1.33437	2.95612	0.00130182	0.0268386	NACHT, LRR and PYD domains-containing protein 12
LOC106571855	1.33318	3.74657	2.89e-05	0.00176599	glutamate receptor-interacting protein 2-like
dnaja	1.33247	3.75182	2.77e-05	0.00170211	DnaJ heat shock protein family (Hsp40) member A
LOC106606418	1.32847	1.38673	0.000489571	0.0139386	metalloproteinase inhibitor 2-like
LOC106569090	1.32766	1.06108	0.00265995	0.0423599	Krueppel-like factor 4
LOC106562061	1.32354	3.5417	2.93e-06	0.000312968	cytoplasmic tRNA 2-thiolation protein 2-like
LOC106611134	1.32276	3.21469	2.77e-08	6.97e-06	potassium voltage-gated channel subfamily F member 1-like
LOC106611044	1.31982	3.10513	1e-07	2.07e-05	transmembrane emp24 domain-containing protein 10
nol12	1.31764	1.88856	4.83e-05	0.00256025	nucleolar protein 12
LOC123741665	1.3147	4.74884	1.15e-05	0.000905237	ferritin, middle subunit-like
fabp2	1.31463	3.56624	0.000277832	0.00931608	fatty acid binding protein 2, intestinal
plin1	1.30852	1.596	0.00279998	0.0439125	perilipin 1
LOC106564783	1.30619	1.55651	8.34e-05	0.00382364	uncharacterized LOC106564783
LOC106573482	1.30331	12.3669	6.91e-06	0.000623928	uncharacterized LOC106573482
LOC106587409	1.30157	5.49903	0.000687354	0.0175506	lysozyme g-like
LOC106564518	1.29909	4.63477	2.07e-07	3.7e-05	iron-sulfur cluster assembly scaffold protein IscU
cish	1.2976	3.57542	0.000107675	0.00465902	cytokine inducible SH2 containing protein
LOC106584629	1.297	6.40678	1.38e-08	3.87e-06	40S ribosomal protein S13
gp9	1.29621	4.2524	0.000167196	0.00633965	glycoprotein IX (platelet)
LOC106578704	1.29252	1.10099	0.00085282	0.0203382	collectin-12
LOC106564541	1.29237	5.21404	0.00195264	0.0348604	neuronal-specific septin-3-like
5ntc	1.29071	6.71336	7.4e-05	0.00354228	Cytosolic purine 5-nucleotidase
LOC106570152	1.28929	5.51949	7.47e-08	1.62e-05	Ig kappa-b4 chain C region-like
LOC106592210	1.28656	7.24369	0.000177627	0.00662914	WW domain-binding protein 4
LOC106594007	1.28627	6.54744	5.36e-06	0.00051301	ictacalcin
LOC106565098	1.28423	2.10566	0.00260839	0.041843	uncharacterized LOC106565098
LOC106612804	1.28162	2.06898	0.000272747	0.00918822	diablo homolog, mitochondrial-like
LOC106604964	1.2788	1.86282	0.000226138	0.00801017	uncharacterized LOC106604964
pebp1	1.27875	3.78917	9.42e-06	0.000771051	phosphatidylethanolamine binding protein 1
zgc:103586	1.27342	1.32937	0.000417689	0.0124463	zgc:103586
LOC106565402	1.26943	1.92967	0.00186802	0.0338516	acyl-coenzyme A thioesterase 1-like
LOC106562606	1.26805	5.31952	7.86e-07	0.000108171	eukaryotic translation initiation factor 3 subunit M
si:dkey-126g1.9	1.26766	1.00163	0.000546172	0.014907	uncharacterized si:dkey-126g1.9
LOC106572153	1.26535	9.38044	0.000202865	0.00734788	aminolevulinate, delta-, synthase 2
LOC123736065	1.2624	2.51174	2.63e-05	0.00164614	zinc finger protein 883-like
LOC106599278	1.25804	4.76187	0.0031653	0.0475882	ferritin, middle subunit-like
LOC106599149	1.25711	2.63483	9.94e-07	0.000132413	piggyBac transposable element-derived protein 4
LOC106575220	1.25351	6.35533	0.00127325	0.0264381	uncharacterized LOC106575220
LOC106590752	1.2521	5.5678	6.05e-05	0.00308278	nuclear factor 1 X-type-like
LOC106610992	1.25209	1.51094	0.000139015	0.00555751	E3 ubiquitin-protein ligase RNF4
cyfip2	1.25138	5.97056	5.59e-06	0.000528106	cytoplasmic FMR1 interacting protein 2
LOC106606548	-1.2503	1.46181	0.00185578	0.0337143	uncharacterized LOC106606548
LOC106589004	-1.25034	1.97728	3.02e-05	0.00182477	zinc finger transcription factor Trps1
sema4gb	-1.2565	2.77106	2.33e-06	0.000261859	sema domain, immunoglobulin domain (Ig), transmembrane domain (TM) and short cytoplasmic domain, (semaphorin) 4Gb
LOC106600115	-1.25893	1.21655	0.00175401	0.0323741	ferritin, middle subunit-like
dipk2ab	-1.26148	1.79462	0.000479761	0.0137433	divergent protein kinase domain 2Ab
LOC106588159	-1.26209	1.94472	0.00012209	0.00505187	phosphatidylinositol 4-phosphate 5-kinase type-1 alpha-like
LOC100534606	-1.26324	1.62786	0.000886986	0.0208434	SCARB1-like protein 2
LOC106578662	-1.27453	1.32327	0.000166396	0.00631997	transmembrane protein 108-like
LOC106607827	-1.27473	4.59904	4.1e-05	0.0022732	feline leukemia virus subgroup C receptor-related protein 1-like
slc26a10	-1.28446	5.06887	0.000758068	0.0187509	solute carrier family 26 member 10
LOC106566028	-1.29078	1.55248	0.000162163	0.00622464	transcriptional enhancer factor TEF-5
LOC106581510	-1.30067	1.81797	1.82e-05	0.0012444	syntaxin-1A-like
LOC106572983	-1.30494	1.12777	0.00144953	0.0287361	V-type proton ATPase subunit S1-like
LOC106585544	-1.30899	1.40663	4.19e-05	0.00230748	collagen alpha-6(VI) chain-like
iqgap2	-1.31051	4.82455	7.91e-05	0.00369129	IQ motif containing GTPase activating protein 2
dhx33	-1.31086	5.26984	2e-07	3.61e-05	DEAH (Asp-Glu-Ala-His) box polypeptide 33
myo1hb	-1.31631	5.59201	5.24e-06	0.000504578	myosin IHb
LOC106611166	-1.31643	2.19887	0.00174957	0.0323741	sodium/potassium/calcium exchanger 4-like
LOC106574369	-1.31757	1.47638	0.00270325	0.0427667	tripartite motif-containing protein 16-like
LOC123744281	-1.31805	1.41039	0.00011305	0.00479119	uncharacterized LOC123744281
LOC106589983	-1.32306	2.57938	4.5e-05	0.00243534	ribonuclease inhibitor-like
LOC123744260	-1.33507	2.70986	7.49e-06	0.000662491	centromere-associated protein E-like
LOC123726630	-1.33517	3.41522	0.00155387	0.029962	macrophage mannose receptor 1-like
LOC106567148	-1.34065	3.22312	2.3e-06	0.000259527	basement membrane-specific heparan sulfate proteoglycan core protein-like
etv5a	-1.3409	3.94491	2.74e-06	0.000297425	ETS variant transcription factor 5a
LOC106581094	-1.34187	2.68162	3.73e-07	5.89e-05	histone-binding protein RBBP4-like
LOC106604741	-1.34422	4.34383	1.27e-11	6.81e-09	proto-oncogene DBL
LOC106565750	-1.34967	2.05851	0.000264397	0.00898019	endoglin-like
LOC106585067	-1.35004	2.03301	2.54e-05	0.00161516	uncharacterized LOC106585067
LOC106611173	-1.35716	4.64811	0.000492594	0.0139862	ral GTPase-activating protein subunit alpha-1-like
igf2b	-1.3632	1.92948	0.000781649	0.0191464	insulin-like growth factor 2b
LOC106567887	-1.36577	2.87953	2.86e-06	0.000307194	protein sprouty homolog 3-like
adamts9	-1.36653	1.05792	0.000154589	0.00599762	ADAM metallopeptidase with thrombospondin type 1 motif, 9
rxraa	-1.36803	1.7721	0.00131964	0.0270516	retinoid X receptor, alpha a
LOC123742406	-1.37939	1.03067	9.27e-05	0.00414133	zinc finger protein 26-like
LOC106573405	-1.38219	3.29322	9.18e-07	0.000123983	NACHT, LRR and PYD domains-containing protein 12-like
LOC106599588	-1.38673	3.02411	1.5e-07	2.86e-05	C-C chemokine receptor type 4-like
LOC106585561	-1.38959	2.58584	0.00130289	0.0268417	dedicator of cytokinesis protein 5-like
LOC106562009	-1.39133	2.34414	2.58e-05	0.00162145	V-set and transmembrane domain-containing protein 2B
LOC106575985	-1.39163	1.36694	6.44e-06	0.00058928	uncharacterized LOC106575985
LOC106582388	-1.39166	1.85625	4.11e-06	0.000414458	uncharacterized LOC106582388
sele	-1.39774	1.27935	0.00336893	0.0492045	selectin E
LOC123728229	-1.40004	1.81601	0.000786095	0.0192227	optineurin-like
LOC106570678	-1.40083	2.09013	4.94e-05	0.00261169	regulator of G-protein signaling 1-like
LOC106613009	-1.40393	1.35576	0.00287747	0.0446913	CD166 antigen homolog A-like
LOC106586179	-1.40612	3.23033	0.00105689	0.023266	bromodomain adjacent to zinc finger domain protein 2B
ddb2	-1.40992	1.34407	7.04e-06	0.000628304	damage-specific DNA binding protein 2
sdc2a	-1.41033	1.7956	0.000173888	0.00656142	Syndecan-2-A
dhh	-1.41162	2.60724	0.000238727	0.00832348	desert hedgehog signaling molecule
LOC106609713	-1.41465	1.738	4.44e-05	0.00241045	ATP-binding cassette sub-family C member 9-like
ankdd1a	-1.41535	2.00092	2.6e-06	0.000287231	ankyrin repeat and death domain containing 1A
LOC106611881	-1.42079	4.69737	0.00141455	0.028205	uncharacterized LOC106611881
tanc2b	-1.42654	-1.03369	0.00285412	0.044472	tetratricopeptide repeat, ankyrin repeat and coiled-coil containing 2b
LOC106570431	-1.42906	1.87098	0.00192056	0.0345118	uncharacterized LOC106570431
LOC123733088	-1.43652	-1.05115	0.00259971	0.0418386	uncharacterized LOC123733088
LOC123732929	-1.43947	2.18396	3.87e-06	0.000396537	scavenger receptor cysteine-rich type 1 protein M130-like
LOC106570236	-1.45733	2.58138	1.51e-08	4.08e-06	protein GREB1
snx17	-1.45914	2.69118	0.000462787	0.0133609	sorting nexin 17
LOC106574638	-1.46425	5.74788	2e-05	0.00133869	inositol polyphosphate-4-phosphatase type I A-like
LOC106611458	-1.46453	1.89117	0.000284116	0.00947183	ninein
LOC106610521	-1.46943	3.41821	1.08e-12	6.92e-10	histone-lysine N-methyltransferase PRDM9
LOC106601086	-1.48099	1.23335	0.00049511	0.0140438	E3 ubiquitin-protein ligase MGRN1
LOC106566784	-1.48176	1.05495	0.000322083	0.0102519	uncharacterized LOC106566784
LOC106579989	-1.48313	1.20976	0.00165269	0.0311404	adhesion G-protein coupled receptor D2-like
aplp2	-1.4839	4.35898	6.18e-06	0.000572202	amyloid beta (A4) precursor-like protein 2
si:ch211-237l4.6	-1.49035	2.55529	1.69e-06	0.000206643	uncharacterized LOC106577779
LOC106613219	-1.50238	3.28014	0.000305895	0.00993436	phosphatidylinositol 3,4,5-trisphosphate 5-phosphatase 2A
LOC106608866	-1.50903	2.75416	2.28e-07	3.95e-05	uncharacterized LOC106608866
LOC106605357	-1.5205	4.35209	1.15e-08	3.32e-06	uncharacterized LOC106605357
LOC106597653	-1.52675	1.02005	0.000690203	0.0175677	collagen alpha-1(XV) chain-like
LOC106585896	-1.53412	2.02854	1.35e-05	0.00101569	uncharacterized LOC106585896
LOC106566115	-1.54299	1.62516	1.9e-06	0.000224258	rho GTPase-activating protein 40
ptpro	-1.54384	2.13079	7.15e-05	0.00344617	protein tyrosine phosphatase receptor type O
LOC106603590	-1.5454	3.39352	2.73e-06	0.000297425	protein sprouty homolog 3
LOC106599276	-1.54572	-1.35207	0.00159334	0.0304588	potassium voltage-gated channel subfamily H member 2
chrna10a	-1.55064	2.55851	0.00102639	0.0227721	cholinergic receptor, nicotinic, alpha 10a
LOC106579420	-1.55974	-1.37038	0.00203757	0.0358786	uncharacterized LOC106579420
LOC106585892	-1.56546	6.26409	5.44e-06	0.000518989	piggyBac transposable element-derived protein 4-like
tafa5l	-1.57514	-1.28708	0.00285869	0.0444943	TAFA chemokine like family member 5, like
LOC106581190	-1.58882	2.3234	6.88e-09	2.25e-06	NIMA-related kinase 8
LOC106606832	-1.60326	4.36649	3.55e-05	0.00205097	uncharacterized LOC106606832
LOC123733153	-1.60601	-1.11505	0.00320638	0.0477902	deleted in malignant brain tumors 1 protein-like
LOC106577872	-1.61406	2.93567	7.4e-09	2.33e-06	GTPase IMAP family member 4-like
LOC123724058	-1.62668	1.7995	5.44e-05	0.00282735	ras-related protein Rab-33B-like
nin	-1.65828	3.60788	8.98e-11	4.32e-08	ninein (GSK3B interacting protein)
LOC106587245	-1.65946	2.55129	5.96e-08	1.35e-05	rhomboid-related protein 3-like
LOC106612213	-1.66762	1.97034	9.64e-07	0.000129598	BTB/POZ domain-containing protein KCTD12
LOC106581229	-1.67029	2.4422	3.3e-07	5.27e-05	beta-galactosidase-1-like protein 2
nphp3	-1.67221	3.77571	1.09e-05	0.000866767	nephronophthisis 3
LOC123723938	-1.68664	-1.09641	0.00178673	0.0327835	tripartite motif-containing protein 16-like
LOC106582976	-1.73087	-1.08469	0.00105991	0.0232971	chromodomain-helicase-DNA-binding protein 5
LOC106613647	-1.73411	2.67001	3.33e-08	8.23e-06	AT-rich interactive domain-containing protein 3A-like
LOC106577193	-1.75256	1.12177	0.000934931	0.0215045	calcium-activated potassium channel subunit alpha-1
LOC123741664	-1.75498	1.40591	0.000162616	0.00623056	ferritin, middle subunit-like
LOC106568349	-1.75773	3.08643	9.97e-10	3.95e-07	septin-5
LOC106607780	-1.78229	-1.29796	0.00223901	0.037979	protein FAM184A-like
LOC106586852	-1.7867	-1.33472	0.000502559	0.0141303	VPS10 domain-containing receptor SorCS1
sybu	-1.78775	-1.49502	0.000901953	0.0210412	syntabulin (syntaxin-interacting)
soat2	-1.79331	-1.01275	0.00101479	0.0226378	sterol O-acyltransferase 2
LOC123742430	-1.79807	5.42417	1.44e-15	1.39e-12	T-cell ecto-ADP-ribosyltransferase 2-like
LOC106596604	-1.80456	1.40861	0.000111811	0.00476748	uncharacterized LOC106596604
LOC106604363	-1.81673	-1.36869	0.000994121	0.0223091	leucine-rich repeat neuronal protein 4
tfa	-1.8505	4.35435	7.76e-09	2.37e-06	transferrin-a
usp13	-1.87665	2.23063	1.55e-05	0.00111646	ubiquitin specific peptidase 13
LOC106597511	-1.87888	4.338	9.93e-09	2.96e-06	interferon-induced very large GTPase 1-like
LOC106565512	-1.88405	4.92902	0.000217062	0.00774562	polymeric immunoglobulin receptor-like
LOC123743528	-1.89039	-1.31182	0.00218614	0.0374782	NLR family CARD domain-containing protein 3-like
LOC106608328	-1.92357	1.4623	3.51e-08	8.61e-06	E3 ubiquitin-protein ligase RNF19A-like
LOC106591235	-1.92481	2.41141	3.74e-08	8.94e-06	sialoadhesin
LOC106564213	-1.93797	1.39342	8.98e-07	0.000123001	uncharacterized LOC106564213
cfap43	-1.94446	2.87684	0.000412517	0.0123452	cilia and flagella associated protein 43
LOC123732586	-1.95343	-1.08678	0.000720308	0.0181674	uncharacterized LOC123732586
LOC123731755	-1.97595	1.705	1.99e-05	0.00133869	tripartite motif-containing protein 16-like
LOC106563940	-1.98221	1.12073	2.53e-05	0.00161516	palmitoyltransferase ZDHHC8B
LOC123723905	-1.98782	1.50577	1.94e-07	3.53e-05	sperm-associated antigen 1-like
slc18b1	-1.99917	1.54897	1.25e-05	0.00096568	solute carrier family 18 member B1
LOC106593497	-2.00418	3.20356	2.99e-07	4.85e-05	ras-related protein Rap-1b
LOC106611882	-2.05406	1.5132	1.35e-09	4.99e-07	uncharacterized LOC106611882
LOC106608581	-2.09166	2.32236	1.09e-07	2.16e-05	complement component C1q receptor
LOC106592354	-2.13683	2.81388	1.63e-06	0.000200355	NLR family CARD domain-containing protein 3-like
igf2bp3	-2.21927	1.75829	7.38e-09	2.33e-06	insulin-like growth factor 2 mRNA binding protein 3
LOC123731807	-2.22259	1.78735	0.000203731	0.00737	uncharacterized LOC123731807
LOC106582436	-2.25189	3.13839	0.000119583	0.00497326	major histocompatibility complex class I-related gene protein
LOC106591345	-2.30553	2.34332	2.23e-07	3.9e-05	uncharacterized LOC106591345
LOC106595073	-2.42452	1.6159	0.00230544	0.0386074	threonine--tRNA ligase 1, cytoplasmic-like
LOC123744744	-2.43084	2.38343	9.5e-11	4.5e-08	heat shock cognate 70 kDa protein-like
LOC106564352	-2.46393	5.01255	1.9e-17	2.49e-14	thymidine kinase, cytosolic
LOC106611902	-2.47587	4.60563	1.3e-09	4.94e-07	serine/threonine-protein phosphatase 2A 55 kDa regulatory subunit B
LOC106609914	-2.5289	-1.21851	4.96e-06	0.000484289	sorbin and SH3 domain-containing protein 2
LOC106613157	-2.52929	2.44885	1.85e-16	1.98e-13	stonustoxin subunit beta-like
LOC106574851	-2.54546	-1.20439	9.08e-06	0.000758283	microtubule-associated protein 2
LOC123743790	-2.54992	2.28304	3.94e-05	0.00221024	zinc finger protein 250-like
lrp1bb	-2.60058	-1.60195	8.55e-06	0.00072866	low density lipoprotein receptor-related protein 1Bb
tyrp-1	-2.61054	2.0078	3.21e-05	0.00190901	tyrosinase-related protein 1
LOC106572957	-2.64714	6.02828	0.000691619	0.0175677	transketolase-like
LOC106607091	-2.70405	-1.14091	2.29e-06	0.000259398	regulating synaptic membrane exocytosis protein 1
LOC106561185	-2.71776	3.23969	0.000937513	0.0215233	telomere repeats-binding bouquet formation protein 1-like
LOC123732568	-2.72963	2.77681	0.000209025	0.00750516	E3 ubiquitin/ISG15 ligase TRIM25-like
apobb.1	-2.80531	1.87018	3.37e-05	0.00197759	apolipoprotein Bb, tandem duplicate 1
LOC106599076	-2.88388	1.69816	4.75e-10	1.96e-07	uncharacterized LOC106599076
LOC106567218	-2.93453	1.57982	3.75e-10	1.59e-07	tumor protein D54
LOC106577579	-2.95758	3.82538	3.54e-17	4.45e-14	NLR family CARD domain-containing protein 3-like
rnd1b	-3.02361	-1.04996	5.98e-08	1.35e-05	Rho family GTPase 1b
LOC106569170	-3.15918	4.45746	5.64e-14	4.53e-11	desmocollin-2
LOC106592761	-3.32626	2.93597	2.11e-10	9.55e-08	natural killer cell receptor 2B4-like
LOC106609424	-3.39308	1.22438	3.67e-05	0.00209832	zinc finger protein 135
LOC106565583	-3.46773	4.43534	8.8e-29	2.54e-25	SLIT-ROBO Rho GTPase-activating protein 3
LOC123728265	-3.87247	-1.40789	8.58e-08	1.81e-05	GTPase IMAP family member 6-like
LOC106581497	-3.94813	1.66386	2.76e-07	4.58e-05	immunoglobulin superfamily member 10-like
LOC106565308	-3.96938	1.99981	2.05e-27	4.93e-24	sodium- and chloride-dependent neutral and basic amino acid transporter B(0+)-like
LOC106568453	-4.00954	4.07071	1.52e-52	4.41e-48	seizure 6-like protein
LOC106574348	-4.01609	3.22275	3.93e-12	2.32e-09	stonustoxin subunit beta
si:dkey-183c6.9	-4.06855	4.10428	2.55e-45	2.46e-41	tripartite motif-containing protein 34A
LOC123732697	-4.1336	2.1064	4.69e-13	3.15e-10	deleted in malignant brain tumors 1 protein-like
LOC106609653	-5.16975	1.57318	1.44e-15	1.39e-12	protein mono-ADP-ribosyltransferase PARP11
pygl	-5.2893	2.50137	1.48e-08	4.07e-06	phosphorylase, glycogen, liver
LOC106594111	-5.54467	2.59094	4.85e-06	0.000475004	60S ribosomal protein L18a-like
myripb	-6.07827	3.08907	6.57e-29	2.11e-25	myosin VIIA and Rab interacting protein b
LOC123734193	-6.28872	1.88356	3.02e-09	1.07e-06	protein asteroid homolog 1-like

## Sheet: F1701361vsF1701175_GO
ID	Term	GOGroups	Ontology Source	Term PValue	Term PValue Corrected with Benjamini-Hochberg	Group PValue	Group PValue Corrected with Benjamini-Hochberg	GOLevels	% Associated Genes	Nr. Genes	Associated Genes Found
GO:0008088	axo-dendritic transport	Group00	GO_BiologicalProcess-EBI-UniProt-GOA-ACAP-ARAP_01.05.2024_00h00	0.00729763	0.00761492	0.00729763	0.00875716	[5, 6, 7]	4.7619	3	[LOC106578662, hsp7c, sybu]
GO:1903131	mononuclear cell differentiation	Group01	GO_BiologicalProcess-EBI-UniProt-GOA-ACAP-ARAP_01.05.2024_00h00	0.00900195	0.00919348	0.00900195	0.00982031	[5, 6, 7]	4.41176	3	[LOC106593736, eomes, pir]
GO:0038024	cargo receptor activity	Group02	GO_BiologicalProcess-EBI-UniProt-GOA-ACAP-ARAP_01.05.2024_00h00	0.00667455	0.00711952	0.00667455	0.0088994	[3, 5]	4.91803	3	[LOC100534606, LOC106583141, lrp1bb]
GO:0051537	2 iron, 2 sulfur cluster binding	Group03	GO_MolecularFunction-EBI-UniProt-GOA-ACAP-ARAP_01.05.2024_00h00	0.00450649	0.00515028	0.00450649	0.00675974	[5]	5.66038	3	[LOC106564518, LOC106565189, rfesd]
GO:0015918	sterol transport	Group04	GO_BiologicalProcess-EBI-UniProt-GOA-ACAP-ARAP_01.05.2024_00h00	0.00729763	0.00761492	0.00729763	0.00875716	[5, 6]	4.7619	3	[LOC100534606, apobb.1, soat2]
GO:0030301	cholesterol transport	Group04	GO_BiologicalProcess-EBI-UniProt-GOA-ACAP-ARAP_01.05.2024_00h00	0.00474977	0.00530207	0.00729763	0.00875716	[6, 7]	5.55556	3	[LOC100534606, apobb.1, soat2]
GO:0030492	hemoglobin binding	Group05	GO_MolecularFunction-EBI-UniProt-GOA-ACAP-ARAP_01.05.2024_00h00	8.38153e-05	0.000143683	8.38153e-05	0.000251446	[3]	21.4286	3	[LOC106601074, LOC106607236, LOC106607380]
GO:0031721	hemoglobin alpha binding	Group05	GO_MolecularFunction-EBI-UniProt-GOA-ACAP-ARAP_01.05.2024_00h00	8.38153e-05	0.000143683	8.38153e-05	0.000251446	[4]	21.4286	3	[LOC106601074, LOC106607236, LOC106607380]
GO:0070482	response to oxygen levels	Group06	GO_BiologicalProcess-EBI-UniProt-GOA-ACAP-ARAP_01.05.2024_00h00	0.0109201	0.0109201	0.0109201	0.0109201	[3]	4.10959	3	[LOC106572153, LOC106592479, egln3]
GO:0001666	response to hypoxia	Group06	GO_BiologicalProcess-EBI-UniProt-GOA-ACAP-ARAP_01.05.2024_00h00	0.00608436	0.00663748	0.0109201	0.0109201	[3, 5]	5.08475	3	[LOC106572153, LOC106592479, egln3]
GO:0036293	response to decreased oxygen levels	Group06	GO_BiologicalProcess-EBI-UniProt-GOA-ACAP-ARAP_01.05.2024_00h00	0.00608436	0.00663748	0.0109201	0.0109201	[4]	5.08475	3	[LOC106572153, LOC106592479, egln3]
GO:0031105	septin complex	Group07	GO_CellularComponent-EBI-UniProt-GOA-ACAP-ARAP_01.05.2024_00h00	0.00201753	0.0027669	0.00178867	0.0030663	[2, 4, 5, 7]	7.5	3	[LOC106564541, LOC106568349, LOC106589417]
GO:0099569	presynaptic cytoskeleton	Group07	GO_CellularComponent-EBI-UniProt-GOA-ACAP-ARAP_01.05.2024_00h00	0.00248555	0.00305914	0.00178867	0.0030663	[3, 5, 6]	6.97674	3	[LOC106564541, LOC106589417, LOC106607091]
GO:0005940	septin ring	Group07	GO_CellularComponent-EBI-UniProt-GOA-ACAP-ARAP_01.05.2024_00h00	0.00216682	0.00281101	0.00178867	0.0030663	[4, 5, 6, 7]	7.31707	3	[LOC106564541, LOC106568349, LOC106589417]
GO:0032156	septin cytoskeleton	Group07	GO_CellularComponent-EBI-UniProt-GOA-ACAP-ARAP_01.05.2024_00h00	0.00232279	0.00293406	0.00178867	0.0030663	[6]	7.14286	3	[LOC106564541, LOC106568349, LOC106589417]
GO:0009266	response to temperature stimulus	Group08	GO_BiologicalProcess-EBI-UniProt-GOA-ACAP-ARAP_01.05.2024_00h00	0.00608436	0.00663748	0.00165439	0.00330877	[3]	5.08475	3	[LOC106608136, dnaja, hs90a]
GO:0009408	response to heat	Group08	GO_BiologicalProcess-EBI-UniProt-GOA-ACAP-ARAP_01.05.2024_00h00	0.00320634	0.0038476	0.00165439	0.00330877	[3, 4]	6.38298	3	[LOC106608136, dnaja, hs90a]
GO:0044183	protein folding chaperone	Group08	GO_BiologicalProcess-EBI-UniProt-GOA-ACAP-ARAP_01.05.2024_00h00	0.00212979	0.00283972	0.00165439	0.00330877	[3, 6, 7, 8]	4.65116	4	[LOC106608136, hs90a, hsc70, hsp7c]
GO:0140662	ATP-dependent protein folding chaperone	Group08	GO_BiologicalProcess-EBI-UniProt-GOA-ACAP-ARAP_01.05.2024_00h00	0.00110463	0.00155948	0.00165439	0.00330877	[4, 7, 8, 9]	5.55556	4	[LOC106608136, hs90a, hsc70, hsp7c]
GO:0141061	disruption of cell in another organism	Group09	GO_BiologicalProcess-EBI-UniProt-GOA-ACAP-ARAP_01.05.2024_00h00	0.000103797	0.000166075	2.00215e-05	8.00861e-05	[3]	10.2564	4	[LOC106564204, LOC106564353, LOC106587409, prf1.3]
GO:0031640	killing of cells of another organism	Group09	GO_BiologicalProcess-EBI-UniProt-GOA-ACAP-ARAP_01.05.2024_00h00	0.000103797	0.000166075	2.00215e-05	8.00861e-05	[3, 4]	10.2564	4	[LOC106564204, LOC106564353, LOC106587409, prf1.3]
GO:0042742	defense response to bacterium	Group09	GO_BiologicalProcess-EBI-UniProt-GOA-ACAP-ARAP_01.05.2024_00h00	4.46957e-05	7.9459e-05	2.00215e-05	8.00861e-05	[4, 5, 6]	8.06452	5	[LOC106564204, LOC106564353, LOC106587409, LOC106601345, tfa]
GO:0019730	antimicrobial humoral response	Group09	GO_BiologicalProcess-EBI-UniProt-GOA-ACAP-ARAP_01.05.2024_00h00	8.38153e-05	0.000143683	2.00215e-05	8.00861e-05	[4, 5, 6, 7]	21.4286	3	[LOC106564204, LOC106564353, tfa]
GO:0070069	cytochrome complex	Group10	GO_CellularComponent-EBI-UniProt-GOA-ACAP-ARAP_01.05.2024_00h00	5.32143e-06	1.02172e-05	0.000455404	0.00109297	[3]	8.57143	6	[LOC106561622, LOC106573095, LOC106606878, LOC106606889, LOC106609490, nmes1]
GO:0098803	respiratory chain complex	Group10	GO_CellularComponent-EBI-UniProt-GOA-ACAP-ARAP_01.05.2024_00h00	0.000307647	0.000447487	0.000455404	0.00109297	[3, 4]	4.16667	6	[LOC106561622, LOC106573095, LOC106606878, LOC106606889, LOC106609490, nmes1]
GO:0045277	respiratory chain complex IV	Group10	GO_CellularComponent-EBI-UniProt-GOA-ACAP-ARAP_01.05.2024_00h00	8.07308e-07	1.61462e-06	0.000455404	0.00109297	[4, 5]	11.7647	6	[LOC106561622, LOC106573095, LOC106606878, LOC106606889, LOC106609490, nmes1]
GO:0005746	mitochondrial respirasome	Group10	GO_CellularComponent-EBI-UniProt-GOA-ACAP-ARAP_01.05.2024_00h00	0.000254426	0.00038164	0.000455404	0.00109297	[3, 4, 5, 6, 7, 8, 9]	4.31655	6	[LOC106561622, LOC106573095, LOC106606878, LOC106606889, LOC106609490, nmes1]
GO:0005751	mitochondrial respiratory chain complex IV	Group10	GO_CellularComponent-EBI-UniProt-GOA-ACAP-ARAP_01.05.2024_00h00	2.8498e-07	6.21774e-07	0.000455404	0.00109297	[4, 5, 6, 7, 8, 9, 10]	13.9535	6	[LOC106561622, LOC106573095, LOC106606878, LOC106606889, LOC106609490, nmes1]
GO:0019646	aerobic electron transport chain	Group10	GO_BiologicalProcess-EBI-UniProt-GOA-ACAP-ARAP_01.05.2024_00h00	0.00329416	0.00385658	0.000455404	0.00109297	[6, 7, 8]	4.12371	4	[LOC106561622, LOC106573095, LOC106606878, LOC106606889]
GO:0006123	mitochondrial electron transport, cytochrome c to oxygen	Group10	GO_BiologicalProcess-EBI-UniProt-GOA-ACAP-ARAP_01.05.2024_00h00	0.000139185	0.000215513	0.000455404	0.00109297	[7, 8, 9, 10]	9.52381	4	[LOC106561622, LOC106573095, LOC106606878, LOC106606889]
KEGG:00860	Porphyrin metabolism	Group11	KEGG_01.05.2024	1.7552e-05	3.24037e-05	3.04708e-07	1.82825e-06	[-1]	6.97674	6	[LOC106572153, LOC106599278, LOC106599970, LOC106600115, LOC106600952, LOC106600954]
KEGG:04216	Ferroptosis	Group11	KEGG_01.05.2024	9.93468e-05	0.000164436	3.04708e-07	1.82825e-06	[-1]	5.12821	6	[LOC106599278, LOC106599970, LOC106600115, LOC106600952, LOC106600954, tfa]
GO:0051238	sequestering of metal ion	Group11	GO_BiologicalProcess-EBI-UniProt-GOA-ACAP-ARAP_01.05.2024_00h00	2.77128e-10	7.82479e-10	3.04708e-07	1.82825e-06	[3]	25.9259	7	[LOC106599278, LOC106599970, LOC106600115, LOC106600952, LOC106600954, LOC123741664, LOC123741665]
GO:0097577	sequestering of iron ion	Group11	GO_BiologicalProcess-EBI-UniProt-GOA-ACAP-ARAP_01.05.2024_00h00	2.77128e-10	7.82479e-10	3.04708e-07	1.82825e-06	[3, 4, 5, 7]	25.9259	7	[LOC106599278, LOC106599970, LOC106600115, LOC106600952, LOC106600954, LOC123741664, LOC123741665]
GO:0006879	intracellular iron ion homeostasis	Group11	GO_BiologicalProcess-EBI-UniProt-GOA-ACAP-ARAP_01.05.2024_00h00	4.08832e-09	9.81196e-09	3.04708e-07	1.82825e-06	[4, 6]	13.3333	8	[LOC106564518, LOC106599278, LOC106599970, LOC106600115, LOC106600952, LOC106600954, LOC123741664, LOC123741665]
GO:0006880	intracellular sequestering of iron ion	Group11	GO_BiologicalProcess-EBI-UniProt-GOA-ACAP-ARAP_01.05.2024_00h00	2.77128e-10	7.82479e-10	3.04708e-07	1.82825e-06	[4, 5, 6, 8]	25.9259	7	[LOC106599278, LOC106599970, LOC106600115, LOC106600952, LOC106600954, LOC123741664, LOC123741665]
GO:0000041	transition metal ion transport	Group11	GO_BiologicalProcess-EBI-UniProt-GOA-ACAP-ARAP_01.05.2024_00h00	7.25926e-07	1.51498e-06	3.04708e-07	1.82825e-06	[7]	5.73248	9	[LOC106599278, LOC106599970, LOC106600115, LOC106600952, LOC106600954, LOC106607827, LOC123741664, LOC123741665, tfa]
GO:0005506	iron ion binding	Group11	GO_MolecularFunction-EBI-UniProt-GOA-ACAP-ARAP_01.05.2024_00h00	1.37515e-08	3.1432e-08	3.04708e-07	1.82825e-06	[7]	4.96183	13	[LOC106564518, LOC106594777, LOC106599278, LOC106599970, LOC106600115, LOC106600952, LOC106600954, LOC106601071, LOC106601072, LOC106601077, LOC123741664, LOC123741665, egln3]
GO:0006826	iron ion transport	Group11	GO_BiologicalProcess-EBI-UniProt-GOA-ACAP-ARAP_01.05.2024_00h00	3.14277e-09	7.93964e-09	3.04708e-07	1.82825e-06	[8]	10.7143	9	[LOC106599278, LOC106599970, LOC106600115, LOC106600952, LOC106600954, LOC106607827, LOC123741664, LOC123741665, tfa]
GO:0008198	ferrous iron binding	Group11	GO_MolecularFunction-EBI-UniProt-GOA-ACAP-ARAP_01.05.2024_00h00	1.74189e-11	5.9722e-11	3.04708e-07	1.82825e-06	[8]	18.75	9	[LOC106564518, LOC106599278, LOC106599970, LOC106600115, LOC106600952, LOC106600954, LOC123741664, LOC123741665, egln3]
GO:0008199	ferric iron binding	Group11	GO_MolecularFunction-EBI-UniProt-GOA-ACAP-ARAP_01.05.2024_00h00	1.29115e-09	3.44307e-09	3.04708e-07	1.82825e-06	[8]	21.2121	7	[LOC106599278, LOC106599970, LOC106600115, LOC106600952, LOC106600954, LOC123741664, LOC123741665]
GO:0098754	detoxification	Group12	GO_BiologicalProcess-EBI-UniProt-GOA-ACAP-ARAP_01.05.2024_00h00	3.30043e-14	1.32017e-13	1.29472e-08	1.55367e-07	[1, 4]	11.7647	14	[LOC100136576, LOC106594777, LOC106595268, LOC106600318, LOC106601071, LOC106601072, LOC106601074, LOC106601077, LOC106607236, LOC106607380, LOC106607381, LOC123723657, LOC123724067, hba]
GO:0009636	response to toxic substance	Group12	GO_BiologicalProcess-EBI-UniProt-GOA-ACAP-ARAP_01.05.2024_00h00	1.14798e-13	4.23868e-13	1.29472e-08	1.55367e-07	[3]	10.7692	14	[LOC100136576, LOC106594777, LOC106595268, LOC106600318, LOC106601071, LOC106601072, LOC106601074, LOC106601077, LOC106607236, LOC106607380, LOC106607381, LOC123723657, LOC123724067, hba]
GO:0016684	oxidoreductase activity, acting on peroxide as acceptor	Group12	GO_MolecularFunction-EBI-UniProt-GOA-ACAP-ARAP_01.05.2024_00h00	1.30336e-15	8.93731e-15	1.29472e-08	1.55367e-07	[3]	14.7368	14	[LOC100136576, LOC106594777, LOC106595268, LOC106600318, LOC106601071, LOC106601072, LOC106601074, LOC106601077, LOC106607236, LOC106607380, LOC106607381, LOC123723657, LOC123724067, hba]
GO:0019825	oxygen binding	Group12	GO_MolecularFunction-EBI-UniProt-GOA-ACAP-ARAP_01.05.2024_00h00	3.99205e-20	6.38729e-19	1.29472e-08	1.55367e-07	[3]	29.1667	14	[LOC100136576, LOC106594777, LOC106595268, LOC106600318, LOC106601071, LOC106601072, LOC106601074, LOC106601077, LOC106607236, LOC106607380, LOC106607381, LOC123723657, LOC123724067, hba]
GO:0031720	haptoglobin binding	Group12	GO_MolecularFunction-EBI-UniProt-GOA-ACAP-ARAP_01.05.2024_00h00	8.46001e-22	4.0608e-20	1.29472e-08	1.55367e-07	[3]	36.8421	14	[LOC100136576, LOC106594777, LOC106595268, LOC106600318, LOC106601071, LOC106601072, LOC106601074, LOC106601077, LOC106607236, LOC106607380, LOC106607381, LOC123723657, LOC123724067, hba]
GO:0043177	organic acid binding	Group12	GO_MolecularFunction-EBI-UniProt-GOA-ACAP-ARAP_01.05.2024_00h00	5.78265e-15	2.77567e-14	1.29472e-08	1.55367e-07	[3]	10.0629	16	[LOC100136576, LOC106594777, LOC106595268, LOC106600318, LOC106601071, LOC106601072, LOC106601074, LOC106601077, LOC106607236, LOC106607380, LOC106607381, LOC123723657, LOC123724067, egln3, fabp2, hba]
GO:0046906	tetrapyrrole binding	Group12	GO_MolecularFunction-EBI-UniProt-GOA-ACAP-ARAP_01.05.2024_00h00	2.07743e-10	6.23229e-10	1.29472e-08	1.55367e-07	[3]	5.57621	15	[LOC100136576, LOC106594777, LOC106595268, LOC106600318, LOC106601071, LOC106601072, LOC106601074, LOC106601077, LOC106607236, LOC106607380, LOC106607381, LOC106607827, LOC123723657, LOC123724067, hba]
GO:0072562	blood microparticle	Group12	GO_CellularComponent-EBI-UniProt-GOA-ACAP-ARAP_01.05.2024_00h00	1.13884e-17	1.09329e-16	1.29472e-08	1.55367e-07	[2, 3, 4]	20.2899	14	[LOC100136576, LOC106594777, LOC106595268, LOC106600318, LOC106601071, LOC106601072, LOC106601074, LOC106601077, LOC106607236, LOC106607380, LOC106607381, LOC123723657, LOC123724067, hba]
GO:0072593	reactive oxygen species metabolic process	Group12	GO_BiologicalProcess-EBI-UniProt-GOA-ACAP-ARAP_01.05.2024_00h00	2.04612e-15	1.22767e-14	1.29472e-08	1.55367e-07	[3]	14.2857	14	[LOC100136576, LOC106594777, LOC106595268, LOC106600318, LOC106601071, LOC106601072, LOC106601074, LOC106601077, LOC106607236, LOC106607380, LOC106607381, LOC123723657, LOC123724067, hba]
GO:0005833	hemoglobin complex	Group12	GO_CellularComponent-EBI-UniProt-GOA-ACAP-ARAP_01.05.2024_00h00	8.46001e-22	4.0608e-20	1.29472e-08	1.55367e-07	[2, 3, 4, 5]	36.8421	14	[LOC100136576, LOC106594777, LOC106595268, LOC106600318, LOC106601071, LOC106601072, LOC106601074, LOC106601077, LOC106607236, LOC106607380, LOC106607381, LOC123723657, LOC123724067, hba]
GO:1990748	cellular detoxification	Group12	GO_BiologicalProcess-EBI-UniProt-GOA-ACAP-ARAP_01.05.2024_00h00	7.25581e-15	3.16617e-14	1.29472e-08	1.55367e-07	[2, 5]	13.0841	14	[LOC100136576, LOC106594777, LOC106595268, LOC106600318, LOC106601071, LOC106601072, LOC106601074, LOC106601077, LOC106607236, LOC106607380, LOC106607381, LOC123723657, LOC123724067, hba]
GO:0015669	gas transport	Group12	GO_BiologicalProcess-EBI-UniProt-GOA-ACAP-ARAP_01.05.2024_00h00	7.67302e-21	1.84152e-19	1.29472e-08	1.55367e-07	[4]	26.7857	15	[LOC100136576, LOC106594777, LOC106595268, LOC106600318, LOC106601071, LOC106601072, LOC106601074, LOC106601077, LOC106607236, LOC106607380, LOC106607381, LOC123723657, LOC123724067, aqp1, hba]
GO:0020037	heme binding	Group12	GO_MolecularFunction-EBI-UniProt-GOA-ACAP-ARAP_01.05.2024_00h00	1.22476e-10	3.91924e-10	1.29472e-08	1.55367e-07	[4]	5.79151	15	[LOC100136576, LOC106594777, LOC106595268, LOC106600318, LOC106601071, LOC106601072, LOC106601074, LOC106601077, LOC106607236, LOC106607380, LOC106607381, LOC106607827, LOC123723657, LOC123724067, hba]
GO:0042743	hydrogen peroxide metabolic process	Group12	GO_BiologicalProcess-EBI-UniProt-GOA-ACAP-ARAP_01.05.2024_00h00	1.05228e-19	1.26273e-18	1.29472e-08	1.55367e-07	[4]	27.451	14	[LOC100136576, LOC106594777, LOC106595268, LOC106600318, LOC106601071, LOC106601072, LOC106601074, LOC106601077, LOC106607236, LOC106607380, LOC106607381, LOC123723657, LOC123724067, hba]
GO:0097237	cellular response to toxic substance	Group12	GO_BiologicalProcess-EBI-UniProt-GOA-ACAP-ARAP_01.05.2024_00h00	7.25581e-15	3.16617e-14	1.29472e-08	1.55367e-07	[4]	13.0841	14	[LOC100136576, LOC106594777, LOC106595268, LOC106600318, LOC106601071, LOC106601072, LOC106601074, LOC106601077, LOC106607236, LOC106607380, LOC106607381, LOC123723657, LOC123724067, hba]
GO:0042744	hydrogen peroxide catabolic process	Group12	GO_BiologicalProcess-EBI-UniProt-GOA-ACAP-ARAP_01.05.2024_00h00	1.05228e-19	1.26273e-18	1.29472e-08	1.55367e-07	[4, 5]	27.451	14	[LOC100136576, LOC106594777, LOC106595268, LOC106600318, LOC106601071, LOC106601072, LOC106601074, LOC106601077, LOC106607236, LOC106607380, LOC106607381, LOC123723657, LOC123724067, hba]
GO:0098869	cellular oxidant detoxification	Group12	GO_BiologicalProcess-EBI-UniProt-GOA-ACAP-ARAP_01.05.2024_00h00	3.64695e-15	1.94504e-14	1.29472e-08	1.55367e-07	[3, 6]	13.7255	14	[LOC100136576, LOC106594777, LOC106595268, LOC106600318, LOC106601071, LOC106601072, LOC106601074, LOC106601077, LOC106607236, LOC106607380, LOC106607381, LOC123723657, LOC123724067, hba]
GO:0015671	oxygen transport	Group12	GO_BiologicalProcess-EBI-UniProt-GOA-ACAP-ARAP_01.05.2024_00h00	3.99205e-20	6.38729e-19	1.29472e-08	1.55367e-07	[5]	29.1667	14	[LOC100136576, LOC106594777, LOC106595268, LOC106600318, LOC106601071, LOC106601072, LOC106601074, LOC106601077, LOC106607236, LOC106607380, LOC106607381, LOC123723657, LOC123724067, hba]
GO:0016209	antioxidant activity	Group12	GO_BiologicalProcess-EBI-UniProt-GOA-ACAP-ARAP_01.05.2024_00h00	3.64695e-15	1.94504e-14	1.29472e-08	1.55367e-07	[4, 7]	13.7255	14	[LOC100136576, LOC106594777, LOC106595268, LOC106600318, LOC106601071, LOC106601072, LOC106601074, LOC106601077, LOC106607236, LOC106607380, LOC106607381, LOC123723657, LOC123724067, hba]
GO:0005344	oxygen carrier activity	Group12	GO_BiologicalProcess-EBI-UniProt-GOA-ACAP-ARAP_01.05.2024_00h00	3.99205e-20	6.38729e-19	1.29472e-08	1.55367e-07	[6]	29.1667	14	[LOC100136576, LOC106594777, LOC106595268, LOC106600318, LOC106601071, LOC106601072, LOC106601074, LOC106601077, LOC106607236, LOC106607380, LOC106607381, LOC123723657, LOC123724067, hba]
GO:0004601	peroxidase activity	Group12	GO_BiologicalProcess-EBI-UniProt-GOA-ACAP-ARAP_01.05.2024_00h00	3.04209e-16	2.43367e-15	1.29472e-08	1.55367e-07	[5, 8]	16.2791	14	[LOC100136576, LOC106594777, LOC106595268, LOC106600318, LOC106601071, LOC106601072, LOC106601074, LOC106601077, LOC106607236, LOC106607380, LOC106607381, LOC123723657, LOC123724067, hba]

## Sheet: F1701265vsF1701361_DEGs
SYMBOL	logFC	logCPM	PValue	FDR	GENENAME
LOC106594111	7.29845	4.22656	9.01e-11	1.23e-07	60S ribosomal protein L18a-like
atp2a1l	6.74926	4.68502	5.46e-06	0.000825343	ATPase sarcoplasmic/endoplasmic reticulum Ca2+ transporting 1, like
LOC106587486	6.02784	2.92683	4.51e-05	0.00356821	actin, alpha skeletal muscle 2-like
LOC106606900	5.83399	3.09627	5.84e-06	0.000865046	myosin regulatory light chain 2, skeletal muscle
LOC106564730	5.76315	3.21058	0.000130456	0.00735077	actin, alpha skeletal muscle 2
LOC106586427	5.59394	1.80532	3.24e-08	1.47e-05	sterile alpha motif domain-containing protein 9-like
LOC100136417	5.26867	3.7205	2.66e-05	0.00250214	glyceraldehyde-3-phosphate dehydrogenase
ldha	4.9079	2.43573	0.000679138	0.0206605	lactate dehydrogenase A4
gapdh	4.82536	3.27581	0.000105949	0.00642575	glyceraldehyde-3-phosphate dehydrogenase
LOC106600326	4.36964	1.52575	9.85e-05	0.00611744	calsequestrin-1-like
LOC100194624	4.23205	5.05653	3.07e-07	8.52e-05	aldolase a, fructose-bisphosphate 1
LOC123732697	4.02929	1.94464	1.77e-07	5.45e-05	deleted in malignant brain tumors 1 protein-like
LOC106579178	3.95186	1.91621	0.000213641	0.00984336	myosin-binding protein C, fast-type-like
pygma	3.60377	2.38026	1.11e-05	0.00135754	phosphorylase, glycogen, muscle A
LOC123733061	3.58293	2.31921	7.83e-07	0.000176166	NACHT, LRR and PYD domains-containing protein 1 homolog
si:dkey-183c6.9	3.52044	3.53089	1.73e-31	4.94e-27	tripartite motif-containing protein 34A
LOC123735260	3.37205	1.62068	1.99e-12	3.55e-09	NACHT, LRR and PYD domains-containing protein 3-like
LOC106593599	3.27336	2.25636	1.4e-05	0.00160428	NACHT, LRR and PYD domains-containing protein 1 homolog
LOC106599076	3.25925	1.96533	9.72e-06	0.00124557	uncharacterized LOC106599076
LOC106609424	3.24797	1.03385	1.59e-07	5.05e-05	zinc finger protein 135
si:busm1-57f23.1	3.19108	2.61809	1.24e-05	0.00146092	CY domain-containing protein
LOC106600058	3.10205	1.24045	0.000165304	0.00863268	contactin-6-like
LOC106592761	3.02627	2.59419	6.52e-05	0.00469248	natural killer cell receptor 2B4-like
LOC106589744	2.92485	2.43841	1.94e-08	9.88e-06	neurexin-1a
LOC123727360	2.79349	2.13054	2.41e-09	1.81e-06	uncharacterized LOC123727360
LOC106561493	2.73668	1.48817	2.42e-07	7.12e-05	neuron navigator 2-like
LOC106568453	2.69773	2.81052	0.000200522	0.00961887	seizure 6-like protein
LOC106565583	2.6678	3.65998	3.44e-10	4.27e-07	SLIT-ROBO Rho GTPase-activating protein 3
LOC106608328	2.58908	1.93567	2.27e-12	3.62e-09	E3 ubiquitin-protein ligase RNF19A-like
prs27	2.44558	-1.65978	8.01e-06	0.00107872	Serine protease 27
LOC106599588	2.33782	3.69837	1.03e-18	4.88e-15	C-C chemokine receptor type 4-like
LOC106600547	2.26954	1.53035	0.000175414	0.0089352	solute carrier family 17 member 9
LOC106564352	2.21518	4.73574	1.67e-13	3.4e-10	thymidine kinase, cytosolic
LOC106586179	2.08178	3.6837	3.86e-06	0.000630307	bromodomain adjacent to zinc finger domain protein 2B
tfa	2.07642	4.4654	0.000524543	0.0174436	transferrin-a
LOC123741784	2.05205	1.13398	0.00102958	0.0271991	stonustoxin subunit beta-like
igf2bp3	2.03273	1.54546	1.21e-06	0.000257956	insulin-like growth factor 2 mRNA binding protein 3
LOC106578397	1.98503	1.01313	0.000125864	0.00719086	claudin-11
LOC106609526	1.9643	1.20818	3.14e-05	0.00276445	diphosphoinositol polyphosphate phosphohydrolase 3-beta
LOC123728169	1.96328	4.26532	9.87e-09	5.88e-06	NACHT, LRR and PYD domains-containing protein 12-like
LOC106596219	1.95599	1.77278	3.4e-08	1.52e-05	butyrophilin subfamily 3 member A2-like
LOC106567924	1.94909	5.78146	4.35e-15	1.04e-11	collagenase 3
LOC106590517	1.93535	3.71566	9.4e-10	9.59e-07	pectinesterase inhibitor 10-like
LOC106611902	1.93434	4.09617	3.82e-07	0.000100605	serine/threonine-protein phosphatase 2A 55 kDa regulatory subunit B
LOC123732627	1.91638	2.05726	0.00145869	0.0337947	Ig heavy chain V region-like
LOC106577784	1.9007	2.77098	7.09e-06	0.000978422	basement membrane-specific heparan sulfate proteoglycan core protein-like
LOC106585561	1.89006	2.90106	5.23e-06	0.000798628	dedicator of cytokinesis protein 5-like
LOC106572747	1.8894	3.92181	3.03e-09	2.11e-06	plexin-B1-like
LOC123732670	1.88775	-1.31867	0.000598121	0.0190055	uncharacterized LOC123732670
LOC106600765	1.88319	2.61319	0.000242969	0.0105521	ferritin, middle subunit-like
LOC106580947	1.85907	1.93917	5.06e-08	2.07e-05	soluble guanylate cyclase gcy-31
LOC106577579	1.85475	2.83962	0.000500013	0.0168436	NLR family CARD domain-containing protein 3-like
LOC106592130	1.84641	1.40344	4.46e-06	0.000699252	N-acyl-phosphatidylethanolamine-hydrolyzing phospholipase D
LOC106600766	1.83414	2.42933	0.000282497	0.0117376	ferritin, middle subunit-like
LOC106565719	1.82424	1.12422	8.39e-05	0.00556091	nucleoside diphosphate kinase B
LOC123724058	1.80652	1.86762	0.0023535	0.0457348	ras-related protein Rab-33B-like
LOC106609713	1.79706	1.95399	7.11e-07	0.000161196	ATP-binding cassette sub-family C member 9-like
LOC106593497	1.77423	2.96623	0.000127455	0.00726723	ras-related protein Rap-1b
LOC106585892	1.75148	6.34361	6.58e-05	0.00471363	piggyBac transposable element-derived protein 4-like
LOC106601384	1.73684	4.1778	1.09e-11	1.55e-08	CD5 antigen-like
LOC123733099	1.73642	4.51844	0.000101772	0.00625207	CD9 antigen-like
LOC106561528	1.7353	1.60775	5.79e-06	0.000862376	terminal nucleotidyltransferase 4B
LOC106574348	1.72643	1.19594	2.07e-05	0.00206442	stonustoxin subunit beta
ankdd1a	1.71691	2.15755	4.09e-08	1.79e-05	ankyrin repeat and death domain containing 1A
LOC106582388	1.71635	2.02942	8.23e-08	2.9e-05	uncharacterized LOC106582388
LOC106562302	1.70704	3.08558	2.98e-06	0.000518916	protein phosphatase 1 regulatory subunit 3E-like
LOC106601402	1.69765	-1.05991	0.00106813	0.0277444	cytoglobin-2-like
LOC106589970	1.68586	-1.04414	0.00254776	0.0480995	uncharacterized LOC106589970
LOC100380654	1.68296	1.48532	5.81e-05	0.00430088	periostin
LOC106585896	1.67981	2.07535	4.82e-05	0.00376402	uncharacterized LOC106585896
LOC106586951	1.66809	1.02892	0.000282488	0.0117376	trichohyalin
t4s5	1.65902	-1.30962	0.001491	0.0341244	Transmembrane 4 L6 family member 5
LOC106568387	1.63303	2.59155	1.19e-06	0.000255733	toll-like receptor 8
ckap2l	1.63235	3.23644	3.84e-07	0.000100605	cytoskeleton associated protein 2-like
LOC106602558	1.62007	4.89916	0.000313725	0.0125341	NLR family CARD domain-containing protein 3
LOC106583774	1.61928	1.05665	3.66e-05	0.00306414	growth/differentiation factor 6-A
LOC106572508	1.60987	2.13503	8.51e-05	0.0056005	retinoic acid receptor gamma-A
LOC106588656	1.59362	1.50522	7.98e-05	0.0054172	alpha-internexin
mia3	1.59238	4.45737	6.77e-06	0.000947405	MIA SH3 domain ER export factor 3
LOC123728741	1.58914	1.04106	0.00104497	0.0273492	uncharacterized LOC123728741
LOC106582436	1.57615	2.55114	0.00023166	0.0102598	major histocompatibility complex class I-related gene protein
LOC106566299	1.55375	2.19954	0.000118525	0.00692639	ER membrane protein complex subunit 1
LOC123723905	1.52409	1.09733	0.000209904	0.00978159	sperm-associated antigen 1-like
LOC106595881	1.51351	4.73724	1.59e-05	0.00174425	CD9 antigen-like
LOC106579017	1.50001	2.31272	0.00186704	0.0394773	ras-related protein Rab-26
LOC106603177	1.48227	1.0306	0.000184275	0.00923509	thiosulfate:glutathione sulfurtransferase-like
iqca1	1.47931	3.68933	3.09e-05	0.00274185	IQ motif containing with AAA domain 1
LOC106593578	1.4758	2.31264	9.42e-05	0.00594167	dual specificity mitogen-activated protein kinase kinase 5-like
ehd2b	1.47306	2.09582	0.000103749	0.00635988	EH-domain containing 2b
LOC106606832	1.45981	4.19738	0.000227027	0.010213	uncharacterized LOC106606832
LOC106566596	1.45146	3.34208	2.26e-08	1.09e-05	solute carrier family 17 member 9-like
LOC106611458	1.44779	1.82187	0.000648852	0.0201469	ninein
LOC106567887	1.43836	2.87103	1.13e-05	0.00136901	protein sprouty homolog 3-like
LOC106565443	1.43753	1.39158	3.26e-05	0.00283224	matrix metalloproteinase-19
LOC106591493	1.42255	1.79649	5.62e-05	0.00421211	rho GTPase-activating protein 19-like
LOC106591986	1.41322	1.92184	0.00062566	0.0196402	ras-related protein Rab-11A
LOC106589451	1.41096	2.55008	1.76e-05	0.00185512	transmembrane protein 94-like
ubash3ba	1.40985	4.34603	2.3e-06	0.000424626	ubiquitin associated and SH3 domain containing Ba
LOC106608581	1.40944	1.74153	0.000450453	0.015886	complement component C1q receptor
LOC106605357	1.40521	4.19969	8e-05	0.00541794	uncharacterized LOC106605357
armc1l	1.3976	4.56524	2.64e-09	1.89e-06	armadillo repeat containing 1, like
LOC106564893	1.38256	2.23772	1.7e-05	0.0018357	E3 SUMO-protein ligase CBX4
LOC106574874	1.37566	2.1575	0.000136345	0.0075846	vesicle transport protein SFT2B
LOC106570505	1.37159	1.928	6.46e-05	0.00466894	outer dense fiber protein 2
LOC106580205	1.36855	1.9398	0.000157766	0.00844083	transcriptional repressor p66-beta-like
LOC106608453	1.3645	1.61044	0.000741014	0.021845	GTP-binding protein SAR1a
LOC123732507	1.36338	3.28941	0.000206559	0.00973991	ras-related protein Rap-1b-like
LOC106603058	1.36292	1.57007	6.48e-05	0.00467583	cystatin-B
LOC106586140	1.36174	4.20702	2.16e-07	6.49e-05	solute carrier family 40 member 1
LOC106605118	1.36172	2.22219	4.43e-05	0.00352159	multiple coagulation factor deficiency protein 2 homolog
setd4	1.35819	1.79262	2.82e-05	0.00259778	SET domain containing 4
kif23	1.35622	3.99552	0.000159685	0.00847872	kinesin family member 23
LOC106563498	1.35274	4.58838	7.76e-08	2.79e-05	pyruvate carboxylase, mitochondrial
LOC106607066	1.35058	5.85026	1.37e-09	1.22e-06	importin subunit alpha-1-like
LOC106574311	1.34119	1.90128	6.73e-05	0.00479353	pyridoxal kinase-like
LOC106578486	1.33765	4.48779	8.56e-06	0.00113979	ATP-binding cassette sub-family D member 3-like
ccsapb	1.33724	1.31236	4.57e-05	0.00360274	centriole, cilia and spindle-associated protein b
LOC106569808	1.33676	1.67495	0.000415419	0.0151363	1-phosphatidylinositol 4,5-bisphosphate phosphodiesterase delta-1-like
LOC123742419	1.33598	3.36334	6.89e-07	0.000157376	uncharacterized LOC123742419
LOC106581879	1.33313	3.72307	7.26e-05	0.00501229	inositol polyphosphate-4-phosphatase type I A-like
LOC106562295	1.33248	2.3152	0.000193488	0.00949685	ATM interactor
LOC106600512	1.32925	1.78563	8.29e-05	0.00552194	hippocampus abundant transcript 1 protein-like
LOC123727583	1.31531	1.23405	7.33e-05	0.00504643	small nucleolar RNA SNORD94
LOC106576430	1.31431	1.43588	0.00143949	0.0335678	cytoskeleton-associated protein 4-like
aldh4a1	1.31237	3.61854	6.08e-05	0.00444147	aldehyde dehydrogenase 4 family, member A1
mtmr8	1.31162	2.20453	0.00115974	0.0291373	myotubularin related protein 8
LOC106582464	1.30998	2.79862	0.0014564	0.0337947	oxysterol-binding protein-related protein 6-like
LOC106569162	1.30875	4.73992	7.78e-09	5.05e-06	phosphatase and actin regulator 1
aspm	1.30563	5.85444	5.78e-07	0.000137578	assembly factor for spindle microtubules
LOC106603590	1.30389	3.15727	0.000740566	0.021845	protein sprouty homolog 3
adam28	1.30093	5.59594	5.27e-06	0.00080127	ADAM metallopeptidase domain 28
LOC106591438	1.29731	2.21854	2.83e-05	0.00259818	14-3-3 protein beta/alpha-A
LOC106574638	1.29469	5.56589	0.00110271	0.0283018	inositol polyphosphate-4-phosphatase type I A-like
LOC106612300	1.29057	6.01363	1.22e-06	0.000258534	glutamine amidotransferase-like class 1 domain-containing protein 3, mitochondrial
LOC106572477	1.28294	5.67483	1.49e-06	0.000293136	tubulin alpha-8 chain
LOC106591299	1.26775	1.40279	0.00225547	0.0444037	butyrophilin-like protein 2
LOC106569767	1.26729	2.77814	3.86e-06	0.000630307	protein argonaute-3
LOC123725174	1.25736	1.60297	0.000892899	0.0248463	zinc finger protein 710-like
LOC106584051	1.25692	4.70379	1.34e-07	4.4e-05	G-protein-signaling modulator 2
p2ry5	1.25515	4.05086	0.00154861	0.0349427	P2Y purinoceptor 5
LOC106587104	1.25471	1.0522	0.000549859	0.0179512	activating molecule in BECN1-regulated autophagy protein 1A
LOC106560491	1.25363	1.74178	4.96e-05	0.00384895	oocyte zinc finger protein XlCOF6-like
LOC106565240	1.25094	1.20802	0.000157497	0.00844083	carbohydrate sulfotransferase 11-like
dhso	1.2506	4.93706	1.19e-08	6.78e-06	Sorbitol dehydrogenase
LOC106600863	-1.25606	1.376	0.000664232	0.0204466	integrin alpha-3
LOC106565752	-1.25638	3.8047	0.000139445	0.00767609	class E basic helix-loop-helix protein 40
LOC106578365	-1.25928	1.44182	0.00012402	0.00712826	uncharacterized LOC106578365
LOC106574999	-1.26287	8.45067	2.52e-05	0.00240701	translationally-controlled tumor protein homolog
creg1	-1.26529	5.60929	0.000533832	0.0176908	cellular repressor of E1A-stimulated genes 1
LOC106568053	-1.26599	3.55013	8.19e-05	0.00547835	TLR adapter interacting with SLC15A4 on the lysosome
LOC106592210	-1.27241	7.17639	0.00123328	0.0302788	WW domain-binding protein 4
LOC106606374	-1.27255	5.65525	0.000317748	0.0125717	immunoglobulin lambda-1 light chain-like
LOC106604170	-1.27302	7.89148	3.18e-08	1.47e-05	uncharacterized LOC106604170
nell3	-1.27424	2.22329	0.00111392	0.0285379	NELL (neural EGFL like) family member 3
LOC106601960	-1.27545	7.19956	0.0020938	0.0423202	rho GDP-dissociation inhibitor 2-like
LOC106581433	-1.27549	1.48377	0.000361896	0.0138392	pentraxin-related protein PTX3
LOC106571855	-1.27621	3.69633	0.000118833	0.00692771	glutamate receptor-interacting protein 2-like
LOC106566409	-1.27877	1.21826	0.000248011	0.0106732	myelin transcription factor 1
LOC106569441	-1.27899	1.91079	0.00257592	0.0484422	putative leucine-rich repeat-containing protein DDB_G0290503
LOC106579987	-1.28011	1.70682	0.000283528	0.0117376	uncharacterized LOC106579987
LOC106606429	-1.28047	3.81337	0.000238329	0.0104419	suppressor of cytokine signaling 3-like
zc3h15	-1.2837	3.87182	0.000494735	0.0167448	zinc finger CCCH-type containing 15
LOC106581262	-1.28454	6.01492	0.000194904	0.00954632	uncharacterized LOC106581262
LOC123729550	-1.28466	6.71569	3.08e-06	0.000532192	uncharacterized LOC123729550
LOC106582242	-1.28512	4.75429	1.71e-05	0.0018357	guanylate-binding protein 1
rbp4	-1.28675	4.00872	0.000374987	0.0142256	retinol binding protein 4, plasma
LOC106597530	-1.28959	3.04594	0.000260229	0.0110621	CD209 antigen-like protein 2
ripor3	-1.29261	5.2856	0.000769005	0.0222636	RIPOR family member 3
megf10	-1.29555	1.56356	0.000382156	0.014364	multiple EGF-like-domains 10
LOC106604483	-1.29636	3.26502	0.000540221	0.0178198	cytokine-dependent hematopoietic cell linker
LOC106607496	-1.29834	1.66679	0.000395537	0.0146739	nuclear receptor subfamily 1 group D member 1
LOC106564602	-1.30289	4.03759	1.7e-05	0.0018357	B-cell lymphoma/leukemia 11A-like
sla2b	-1.30514	4.21542	4.69e-08	1.94e-05	Src like adaptor 2b
LOC106580474	-1.30605	5.24317	0.000181431	0.00915681	platelet glycoprotein Ib beta chain-like
LOC106597727	-1.30844	5.05181	0.00097782	0.026277	Ig kappa-b4 chain C region-like
LOC106567186	-1.30908	1.11254	8.72e-05	0.00563813	uncharacterized LOC106567186
LOC106592666	-1.31319	3.79985	1e-06	0.000219655	GTPase IMAP family member 7-like
LOC106579276	-1.31346	5.38401	0.000155155	0.00837838	PDZ domain-containing protein 7
LOC106587881	-1.31428	3.44217	2.36e-07	7.02e-05	zinc finger protein Aiolos-like
LOC106576337	-1.31655	3.59033	0.000481075	0.016458	Ig kappa-b4 chain C region-like
LOC106584302	-1.31786	3.27702	2.83e-06	0.000505003	lysosome-associated membrane glycoprotein 3
LOC106571278	-1.32151	2.49729	7.21e-05	0.00500218	uncharacterized LOC106571278
LOC106574087	-1.32534	6.06929	0.00147166	0.0339028	carboxypeptidase N subunit 2
LOC106609541	-1.33048	8.38858	0.000612711	0.0193636	Ig kappa-b4 chain C region-like
LOC106586714	-1.33249	3.51009	0.000195275	0.00954632	uncharacterized LOC106586714
LOC106613249	-1.33491	2.35836	1.29e-05	0.00149226	pentraxin-related protein PTX3
LOC123724604	-1.34244	1.44814	0.000334331	0.0130471	uncharacterized LOC123724604
adarb2	-1.35032	1.07151	0.00248067	0.0473365	adenosine deaminase RNA specific B2 (inactive)
LOC106583817	-1.35611	2.15066	9.89e-05	0.00611744	deoxyribonuclease gamma
LOC106565406	-1.35714	2.15232	0.000290937	0.0119052	nuclear receptor subfamily 4 group A member 1-like
LOC100194566	-1.35721	5.81565	0.000230659	0.0102598	muscle specific ring finger protein 1-like
LOC106601507	-1.35866	1.82607	0.000132452	0.00744808	protein FAM83F
LOC106594092	-1.36157	3.69343	1.18e-05	0.0014134	acidic amino acid decarboxylase GADL1
LOC106561297	-1.36222	2.61748	1.36e-06	0.000278099	uncharacterized LOC106561297
ociad2	-1.36278	1.9631	8.58e-06	0.00113979	OCIA domain containing 2
LOC106577375	-1.36385	4.40595	7.21e-05	0.00500218	B-cell antigen receptor complex-associated protein alpha chain-like
kel	-1.36466	4.99777	0.0002095	0.00977874	Kell metallo-endopeptidase (Kell blood group)
cerk	-1.36538	3.36382	0.00120788	0.0297964	ceramide kinase
tal1	-1.36649	6.09459	0.00126929	0.0308657	T-cell acute lymphocytic leukemia 1
LOC106592099	-1.36917	4.30516	2.56e-06	0.000465795	collagen alpha-1(XI) chain-like
LOC106565694	-1.37089	5.52748	4.01e-07	0.000104126	transcription factor EB
dusp1	-1.37311	5.92415	5.33e-07	0.000131184	dual specificity phosphatase 1
LOC106612608	-1.37356	4.28094	6.67e-05	0.00476542	serine protease 16
LOC123731433	-1.37816	1.31581	0.00226285	0.0445184	uncharacterized LOC123731433
LOC106574583	-1.38616	5.56499	0.000159683	0.00847872	uncharacterized LOC106574583
LOC106577552	-1.38634	4.35599	2.81e-05	0.00259778	macrophage-capping protein
LOC106597044	-1.38655	4.01374	4e-06	0.000638818	NACHT, LRR and PYD domains-containing protein 12-like
LOC100169854	-1.38875	3.15057	5.84e-07	0.000137972	uncharacterized LOC100169854
LOC106613936	-1.38896	5.20275	3.97e-06	0.000637601	lysosome-associated membrane glycoprotein 3
ahcy	-1.39103	1.65449	0.000284014	0.0117376	adenosylhomocysteinase
zgc:113363	-1.39568	4.63265	0.00112114	0.028595	uncharacterized LOC106572953
LOC106583878	-1.396	5.10513	0.00226832	0.0445953	uncharacterized LOC106583878
LOC106589223	-1.39616	1.8166	0.000967098	0.0261659	uncharacterized LOC106589223
LOC106564308	-1.39703	4.75333	6.41e-05	0.00464991	lipopolysaccharide-induced tumor necrosis factor-alpha factor homolog
LOC106591603	-1.39953	4.52202	0.000707385	0.021226	lipopolysaccharide-induced tumor necrosis factor-alpha factor homolog
tsn8	-1.40273	1.19528	0.00242859	0.046671	Tetraspanin-8
LOC106611413	-1.4038	6.45901	0.000211804	0.00980616	phospholipase A and acyltransferase 1-like
tsc22d3	-1.40385	7.64071	1.26e-09	1.16e-06	TSC22 domain family, member 3
LOC106571119	-1.40454	2.81885	7.77e-06	0.0010521	tumor necrosis factor alpha-induced protein 2-like
LOC123729160	-1.40517	4.18183	0.00234666	0.045664	myeloid leukemia factor 1-like
cxl10	-1.406	1.13006	0.000633589	0.0198021	C-X-C motif chemokine 10
LOC106605168	-1.40867	4.77558	1.94e-06	0.00036194	sialoadhesin
cebpd	-1.40887	3.65949	1.74e-07	5.41e-05	CCAAT enhancer binding protein delta
LOC106585972	-1.40964	2.62011	6.46e-06	0.000924545	atrial natriuretic peptide receptor 3-like
LOC106589452	-1.41234	1.27566	0.00118762	0.0295261	unconventional myosin-XV
LOC106601178	-1.41323	5.14868	2.58e-09	1.89e-06	NF-kappa-B inhibitor alpha
LOC106562806	-1.41432	4.587	5.31e-07	0.000131184	CCAAT/enhancer-binding protein alpha-like
LOC106600234	-1.4158	4.72964	1.98e-08	9.88e-06	capping protein, Arp2/3 and myosin-I linker protein 3-like
LOC106605673	-1.41894	6.03983	3.46e-05	0.0029525	B-cell antigen receptor complex-associated protein alpha chain-like
5ntc	-1.42048	6.60608	0.000207449	0.00976274	Cytosolic purine 5-nucleotidase
tssp	-1.42063	7.84211	0.00113265	0.0286899	Thymus-specific serine protease
LOC106579322	-1.42145	6.0339	0.000201698	0.00961887	uncharacterized LOC106579322
LOC106611194	-1.42184	2.10518	0.000196235	0.00956596	major vault protein-like
LOC106576993	-1.42199	5.05351	1.1e-05	0.00135754	CMRF35-like molecule 1
LOC106600939	-1.42264	6.33764	0.000903576	0.0249615	uncharacterized LOC106600939
LOC106560850	-1.42474	5.59748	0.000201363	0.00961887	protein NLRC5-like
dusp22b	-1.42851	3.54877	0.000105804	0.00642575	dual specificity phosphatase 22b
aqp1	-1.436	7.02929	0.000192454	0.00949505	Aquaporin-1
LOC123728324	-1.43694	2.90832	0.00240001	0.0462921	Ig lambda-2 chain C region-like
LOC123728251	-1.43817	5.63119	1.3e-05	0.00149959	uncharacterized LOC123728251
LOC106602257	-1.43968	2.76112	0.00163945	0.0363325	CD209 antigen-like protein C
LOC106574918	-1.44198	1.14242	0.00171651	0.0375405	E3 ubiquitin-protein ligase TRIM39
LOC106583558	-1.44213	4.09954	0.00154479	0.0349118	sodium- and chloride-dependent GABA transporter 2
phop1	-1.44875	2.03158	2.36e-05	0.00229787	Probable phosphatase phospho1
LOC106579396	-1.45096	1.32394	4.11e-05	0.00333764	uncharacterized LOC106579396
LOC106605434	-1.4566	2.02153	0.000464471	0.0161303	uncharacterized LOC106605434
LOC106598436	-1.45786	4.0071	2.71e-05	0.00252471	tyrosine-protein kinase JAK1
LOC123732453	-1.45835	1.84461	0.000711691	0.0213175	uncharacterized LOC123732453
LOC106607861	-1.45898	4.5289	0.000303587	0.012249	transcription factor 23-like
LOC106572523	-1.46355	1.77661	0.000422951	0.0152759	uncharacterized LOC106572523
cish	-1.46571	3.4564	0.000157457	0.00844083	cytokine inducible SH2 containing protein
zgc:73226	-1.47758	5.47936	0.000182128	0.00917579	uncharacterized LOC106562007
LOC106596867	-1.48295	3.97211	0.0011554	0.0290538	uncharacterized LOC106596867
LOC106561157	-1.48383	1.02141	0.00112497	0.0286161	ras-specific guanine nucleotide-releasing factor 2
LOC106605836	-1.48405	1.17409	0.000963495	0.0261659	CD209 antigen-like protein E
LOC106564952	-1.48587	4.12581	3.44e-10	4.27e-07	zinc finger protein Aiolos-like
LOC106583450	-1.48695	5.96002	7.25e-08	2.69e-05	uncharacterized LOC106583450
LOC123743207	-1.48824	1.20399	0.00187597	0.0395782	membrane-spanning 4-domains subfamily A member 4D-like
LOC106578729	-1.4918	5.5	0.00188363	0.0396786	uncharacterized LOC106578729
LOC106600825	-1.49683	1.62942	3.07e-05	0.00274185	nuclear receptor subfamily 1 group D member 1
LOC106574478	-1.49885	4.37399	0.00113411	0.0286899	probable non-functional immunoglobulin kappa variable 6D-41
LOC123724045	-1.50079	6.6192	0.000396242	0.014681	Ig kappa-b4 chain C region-like
LOC106589417	-1.5012	5.38431	0.000295976	0.0120439	neuronal-specific septin-3
LOC106600951	-1.50415	1.59915	0.00172561	0.0375598	ferritin, middle subunit-like
LOC106601354	-1.50511	1.61093	0.000212722	0.00982454	uncharacterized LOC106601354
LOC106583433	-1.50605	1.02578	8.56e-05	0.00562115	interferon-induced protein 44
LOC106605191	-1.50862	2.19656	0.00016627	0.00864109	putative uncharacterized protein DDB_G0271982
tisb	-1.51349	6.72354	8.69e-09	5.35e-06	Butyrate response factor 1
LOC123744767	-1.51555	1.92269	0.000230839	0.0102598	uncharacterized LOC123744767
prf1.3	-1.52083	6.78461	0.0012456	0.0304379	perforin 1.3
LOC106566361	-1.52566	1.48039	1.71e-05	0.0018357	splicing factor SWAP
LOC106601345	-1.52883	5.45303	0.000704367	0.0212023	N-acetylmuramoyl-L-alanine amidase-like
bco2b	-1.53619	1.53255	0.000401579	0.0147829	beta-carotene oxygenase 2b
LOC106613233	-1.53941	2.70862	1.62e-06	0.000316244	dipeptidyl peptidase 1-like
nfixb	-1.53945	2.68287	1.11e-06	0.000239344	nuclear factor I/Xb
LOC106594672	-1.54286	1.27802	0.000284366	0.0117376	nucleoporin SEH1
LOC106565112	-1.54318	5.40652	1.82e-08	9.62e-06	cryptochrome-1
LOC106611675	-1.5442	3.17391	0.00257321	0.0484422	uncharacterized LOC106611675
LOC106567574	-1.54923	3.23113	7.21e-05	0.00500218	ubiquitin carboxyl-terminal hydrolase 2
LOC106603087	-1.55052	-1.01762	0.00110467	0.0283268	rho GTPase-activating protein 11A
LOC106571028	-1.55131	3.78003	2.66e-06	0.00047703	proto-oncogene c-Fos
LOC106574433	-1.55186	1.33885	0.00203347	0.0417158	inactive dipeptidyl peptidase 10-like
epsti1	-1.55218	5.65647	0.000210721	0.00978776	epithelial stromal interaction 1
LOC106604564	-1.5538	2.3255	4.98e-05	0.00385564	proteinase-activated receptor 4
LOC106564541	-1.5594	5.06941	0.000216868	0.00989625	neuronal-specific septin-3-like
LOC106583344	-1.56167	1.78051	0.00184898	0.0392116	probable nuclear hormone receptor HR38
LOC106591656	-1.5638	4.77197	0.000749388	0.0219559	paralemmin-1
LOC106569508	-1.56602	4.34158	3.64e-05	0.00306312	glutamate decarboxylase 1-like
LOC123730955	-1.56851	4.75996	7.21e-06	0.00099054	piggyBac transposable element-derived protein 4-like
tlr7	-1.5704	1.64784	0.000340095	0.0132206	toll-like receptor 7
LOC123731986	-1.57318	2.95145	0.000243896	0.0105723	uncharacterized LOC123731986
LOC100136378	-1.57595	5.21875	2.4e-09	1.81e-06	nuclear receptor subfamily 1 group D member 2
nmes1	-1.5772	5.77724	0.000365302	0.0139508	Normal mucosa of esophagus-specific gene 1 protein
LOC106582110	-1.57759	3.1374	1.08e-08	6.31e-06	nuclear receptor subfamily 1 group D member 2
LOC106610516	-1.57773	1.77705	0.000412269	0.01506	solute carrier family 43 member 3-like
hsp7c	-1.57885	4.77598	1.04e-05	0.00130098	Heat shock cognate 71 kDa protein
LOC106597302	-1.58044	8.90258	0.000429785	0.0154108	Ig kappa-b4 chain C region-like
LOC106574569	-1.58468	5.90131	1.33e-06	0.000272928	immunoglobulin kappa constant-like
LOC106610370	-1.5847	4.14066	0.000246121	0.0106204	cyclin-dependent kinase 4 inhibitor B
LOC106563436	-1.5859	5.27202	7.13e-10	7.83e-07	interleukin-13 receptor subunit alpha-2-like
LOC106608837	-1.58597	4.15421	4.78e-06	0.000733461	ubiquitin carboxyl-terminal hydrolase 26
LOC106568624	-1.58863	1.54286	4.4e-05	0.00350959	tripartite motif-containing protein 16-like
LOC106565979	-1.59014	2.45958	4.67e-05	0.00366543	cytokine-inducible SH2-containing protein
LOC106581934	-1.59318	3.86453	6.65e-06	0.000935494	protein FAM171B-like
LOC106596969	-1.59758	2.11599	0.000165885	0.00864109	uncharacterized LOC106596969
LOC106590880	-1.60395	2.5945	0.00233593	0.0455125	microsomal glutathione S-transferase 1-like
LOC106605239	-1.60417	2.95704	5.49e-07	0.000132949	sialic acid-binding Ig-like lectin 5
LOC106601824	-1.60458	3.41947	0.000348355	0.0134293	parvalbumin, thymic CPV3
LOC106601241	-1.6099	5.37034	1.78e-08	9.6e-06	thyrotroph embryonic factor-like
zgc:64002	-1.61835	5.41695	0.000230324	0.0102598	Nicotinamide N-methyltransferase
LOC100196464	-1.62329	4.52149	3.25e-08	1.47e-05	CCAAT/enhancer binding protein (C/EBP), delta
LOC106609487	-1.62449	6.06245	2.98e-05	0.0026935	Ig kappa chain C region, B allele-like
LOC106589221	-1.62478	1.82046	0.000531206	0.0176242	tumor necrosis factor receptor superfamily member 13B-like
LOC106609587	-1.62681	1.56819	0.000184212	0.00923509	immunoglobulin kappa variable 4-1-like
LOC106566111	-1.6312	2.84596	1.47e-06	0.000291396	PRELI domain containing protein 3B
LOC106580366	-1.63756	2.17437	0.000613458	0.0193636	leucine-rich repeat-containing protein 43
LOC106602008	-1.64638	2.80216	0.000129121	0.00733296	NACHT, LRR and PYD domains-containing protein 12
LOC106607381	-1.65829	1.93205	0.00198273	0.0412268	hemoglobin subunit alpha-2-like
LOC106612582	-1.66568	4.95607	8.27e-05	0.00552124	vitamin K-dependent protein S
LOC106575468	-1.6658	2.53911	1.43e-05	0.00161485	T-cell surface antigen CD2
LOC106612956	-1.66942	1.3065	0.00077578	0.0223622	arginine vasopressin-induced protein 1
LOC106602711	-1.67512	-1.13865	0.00203424	0.0417158	C-type lectin domain family 4 member E-like
LOC106578378	-1.68391	5.62681	7.77e-08	2.79e-05	lipocalin
LOC106565098	-1.68895	1.9274	0.000447963	0.0158177	uncharacterized LOC106565098
LOC106582897	-1.69255	1.86772	1.22e-05	0.00144972	src-like-adapter 2
LOC123730959	-1.7231	1.78177	3.41e-06	0.000578985	uncharacterized LOC123730959
LOC106583957	-1.72666	3.2106	0.000105649	0.00642575	transmembrane 4 L6 family member 1
LOC106601072	-1.72872	11.9822	0.0012971	0.0311594	hemoglobin subunit alpha
bbc3	-1.73257	4.46659	0.000409343	0.0149914	BCL2 binding component 3
ch25h	-1.73593	1.3218	0.00122319	0.0300963	cholesterol 25-hydroxylase
LOC106608136	-1.74378	4.32796	1.55e-05	0.00172043	heat shock protein HSP 90-alpha
LOC123729555	-1.74612	1.35978	2.49e-05	0.00240217	uncharacterized LOC123729555
LOC106569962	-1.749	2.87471	1.85e-06	0.000348162	tapasin-like
LOC123741665	-1.75262	4.56383	5.67e-08	2.25e-05	ferritin, middle subunit-like
LOC106575483	-1.75434	4.06427	0.00021476	0.00987896	paralemmin-1-like
LOC106608465	-1.7576	1.30569	0.000173697	0.00890814	piggyBac transposable element-derived protein 4-like
LOC106597035	-1.77464	1.93402	6.7e-08	2.55e-05	latent-transforming growth factor beta-binding protein 3
LOC106565346	-1.77635	7.44186	0.000121952	0.00703775	peptidyl-prolyl cis-trans isomerase FKBP5
LOC106563433	-1.77655	1.58209	3.47e-05	0.0029525	vegetative cell wall protein gp1-like
LOC106600954	-1.77718	4.07614	0.000291317	0.0119052	ferritin, middle subunit-like
LOC106609519	-1.77802	1.85493	0.000665374	0.0204509	anoctamin-4-like
LOC123736412	-1.78465	3.74801	0.000112375	0.00664619	uncharacterized LOC123736412
LOC106597928	-1.78905	2.49832	0.000110108	0.00656483	tripartite motif-containing protein 16-like
prss35	-1.79914	2.73594	4.23e-08	1.79e-05	serine protease 35
LOC123728782	-1.81658	2.37626	3.48e-06	0.000585279	signaling mucin HKR1-like
hspb6l	-1.81768	2.14351	2.23e-09	1.77e-06	small heat shock protein-like
LOC106564532	-1.82459	1.13541	0.000129852	0.00735077	nuclear factor interleukin-3-regulated protein
LOC106612375	-1.83005	2.63703	6.67e-07	0.000154881	rho-related GTP-binding protein RhoU-like
LOC106599975	-1.84197	2.46577	4.38e-10	5.22e-07	uncharacterized LOC106599975
LOC106579498	-1.84312	2.65688	9.64e-08	3.32e-05	eotaxin
LOC123724000	-1.85419	3.42347	6.81e-06	0.000948883	uncharacterized LOC123724000
LOC106576339	-1.85621	5.07353	5.49e-05	0.00415655	uncharacterized LOC106576339
LOC106571619	-1.86164	3.44118	5.34e-09	3.55e-06	caspase recruitment domain-containing protein 8-like
LOC106573364	-1.87051	2.88995	0.000146157	0.00797607	E3 ubiquitin-protein ligase TRIM47
LOC106565726	-1.8792	3.85694	0.00174294	0.0378312	band 4.1-like protein 1
LOC123739375	-1.88013	-1.32011	0.00228253	0.0446901	uncharacterized LOC123739375
LOC100380615	-1.88519	7.74397	9.82e-10	9.68e-07	complement component 1, q subcomponent, B chain
LOC106575031	-1.90031	3.05774	0.000173684	0.00890814	uncharacterized LOC106575031
lpp60	-1.90165	6.25478	7.01e-05	0.00491775	60 kDa lysophospholipase
LOC106594285	-1.91298	2.20189	0.000290735	0.0119052	uncharacterized LOC106594285
LOC106606905	-1.92329	1.31898	0.00012577	0.00719086	neurexophilin-1-like
LOC106560657	-1.92436	1.24157	0.000934506	0.0255945	uncharacterized LOC106560657
LOC106588303	-1.94581	7.29189	7.91e-05	0.00537839	Ig kappa chain V-III region MOPC 321-like
LOC106569459	-1.95389	-1.05418	7.85e-05	0.00535241	phosphatidylinositol 4-phosphate 5-kinase type-1 gamma-like
LOC106598878	-1.95639	2.79057	0.000586671	0.0187522	tripartite motif-containing protein 16
LOC106569843	-1.9676	5.48206	3.69e-09	2.51e-06	H-2 class I histocompatibility antigen, Q9 alpha chain
LOC106563597	-1.98347	1.40201	2.81e-07	7.94e-05	uncharacterized LOC106563597
errfi	-1.98551	3.84737	5.58e-08	2.25e-05	ERBB receptor feedback inhibitor 1
LOC123726616	-1.99825	2.35875	8.75e-05	0.00563957	uncharacterized LOC123726616
pnp6	-2.01358	-1.50766	0.00019304	0.00949685	purine nucleoside phosphorylase 6
LOC106597201	-2.01423	7.96034	0.00124206	0.0304034	golgin subfamily A member 4-like
LOC106600430	-2.0274	2.607	0.000135964	0.0075846	phospholipase ABHD3
LOC106602801	-2.08436	3.1287	0.000303284	0.012249	TBC1 domain family member 2A
LOC106598526	-2.09205	7.60337	2.28e-12	3.62e-09	regulator of G-protein signaling 21
LOC106583080	-2.09312	3.19981	2.67e-05	0.00250214	tripartite motif-containing protein 16-like protein
LOC106606889	-2.0984	2.45198	0.00172389	0.0375598	cytochrome c oxidase subunit 6A, mitochondrial
tmem243	-2.10834	2.29969	1.17e-07	3.89e-05	transmembrane protein 243
LOC123724067	-2.13001	11.1251	9.78e-05	0.0061153	hemoglobin subunit beta-like
LOC106608979	-2.13626	1.94627	0.000369747	0.0140542	E3 ubiquitin-protein ligase TRIM39-like
LOC106584800	-2.15198	1.1201	3.65e-05	0.00306312	epidermal growth factor receptor kinase substrate 8-like protein 2
LOC106603660	-2.15323	4.68341	1.62e-19	9.24e-16	heat shock cognate 70 kDa protein
LOC123743437	-2.16319	3.40706	9.75e-05	0.00610864	uncharacterized LOC123743437
LOC106596145	-2.16902	2.88155	2.86e-08	1.36e-05	ferritin, middle subunit-like
LOC123743377	-2.17032	1.34212	3.29e-05	0.00283754	uncharacterized LOC123743377
LOC106581278	-2.17962	3.76903	0.00147559	0.0339387	serpin H1-like
LOC106605922	-2.18903	1.65461	1.22e-08	6.84e-06	nuclear pore membrane glycoprotein 210
LOC106572765	-2.21263	1.85908	0.000504879	0.0169675	uncharacterized LOC106572765
LOC106600318	-2.22988	8.62916	6.24e-10	7.13e-07	hemoglobin subunit beta-like
efhd1	-2.24975	-1.55351	4.34e-05	0.00349538	EF-hand domain family, member D1
LOC123727286	-2.26175	2.02175	5.38e-05	0.00409526	uncharacterized LOC123727286
LOC100194720	-2.2715	4.23337	0.00155581	0.0349946	uncharacterized LOC100194720
hsc70	-2.2955	6.30399	4.6e-06	0.000715008	heat shock cognate 70
cef10	-2.30533	2.86518	8.14e-05	0.00547021	CEF-10
LOC106577662	-2.31588	2.46419	1.01e-07	3.4e-05	uncharacterized LOC106577662
LOC106606044	-2.32112	1.02715	0.000324949	0.0127682	gasdermin-E
rpl9	-2.34672	7.46813	1.3e-17	4.13e-14	ribosomal protein L9
LOC106613538	-2.35699	2.13715	1.76e-05	0.00185512	uncharacterized LOC106613538
LOC106594777	-2.37042	3.06908	4.46e-05	0.00354141	hemoglobin subunit alpha-4
LOC106561182	-2.37887	10.4627	0.000313113	0.0125341	uncharacterized LOC106561182
LOC106591921	-2.39386	5.8461	0.000168844	0.00870611	probable E3 ubiquitin-protein ligase HERC6
LOC106609751	-2.47748	2.1709	3.96e-05	0.00325287	tetraspanin-8
ubil	-2.51763	2.61366	1.63e-06	0.000317223	Ubiquitin-like protein
LOC106584772	-2.51913	5.68353	2e-18	8.18e-15	uncharacterized LOC106584772
LOC106569446	-2.53669	-1.31107	1.21e-05	0.00143845	dnaJ homolog subfamily B member 5-like
LOC106599278	-2.54659	4.41165	4.21e-07	0.00010843	ferritin, middle subunit-like
LOC106564353	-2.54913	4.16502	7.94e-10	8.4e-07	antimicrobial peptide NK-lysin-like
LOC106594610	-2.55914	1.73872	3.15e-05	0.00276445	uncharacterized LOC106594610
LOC106594559	-2.61142	7.06669	0.00012094	0.00701241	barrier-to-autointegration factor
LOC123728241	-2.6426	5.36692	2.8e-07	7.94e-05	Ig kappa chain V region 3547-like
LOC106595643	-2.64734	1.14603	9.01e-07	0.000199478	uncharacterized protein C11orf98
LOC106579570	-2.73571	1.0553	5.22e-07	0.000130794	regulating synaptic membrane exocytosis protein 2
LOC106610285	-2.7499	4.65141	0.000226034	0.0101844	probable E3 ubiquitin-protein ligase HERC3
LOC123739877	-2.78012	3.43417	0.000110449	0.00656483	immunoglobulin kappa variable 6D-21-like
LOC106601794	-2.79589	4.72332	7.57e-06	0.00102924	sterile alpha motif domain-containing protein 9-like
LOC106569960	-2.83719	6.65823	1.97e-08	9.88e-06	H-2 class I histocompatibility antigen, Q9 alpha chain-like
LOC100136434	-2.84338	1.09928	1.44e-06	0.000286987	matrix Gla protein
hba	-2.89317	8.88917	4.61e-06	0.000715008	hemoglobin subunit alpha
LOC106597308	-2.90724	1.10271	2.3e-05	0.00226329	CCN family member 2-like
LOC123729209	-2.952	3.98742	2.01e-08	9.88e-06	neurogranin-like
ifit8	-2.96024	1.24602	0.000322687	0.0127319	interferon-induced protein with tetratricopeptide repeats 8
LOC106608294	-2.97496	1.27791	4.3e-06	0.000679188	proto-oncogene c-Fos-like
LOC106586443	-3.06667	-1.34093	3.3e-07	9.07e-05	BRCA1-associated RING domain protein 1-like
LOC106606878	-3.26028	1.77855	0.000199782	0.00961887	cytochrome c oxidase subunit 6A, mitochondrial
LOC106607236	-3.40614	7.5115	2.85e-06	0.000505003	hemoglobin subunit beta-1
LOC106595268	-3.53146	9.95545	3.85e-12	5.78e-09	hemoglobin subunit beta-like
LOC106577395	-3.60951	5.93659	1.04e-12	1.97e-09	DNA damage-inducible transcript 4 protein-like
LOC123732677	-3.62712	1.15787	4.2e-18	1.5e-14	ATP synthase subunit f, mitochondrial-like
LOC106592479	-3.66456	4.24407	2.75e-16	7.86e-13	DNA damage-inducible transcript 4 protein
LOC106604341	-3.8205	-1.4303	8.3e-09	5.27e-06	tripartite motif-containing protein 16-like
LOC101448011	-3.98828	8.05945	0.000264524	0.0111781	Hemoglobin subunit beta-1
LOC106592202	-4.56581	2.18729	1.97e-09	1.61e-06	early growth response protein 2b
LOC106587646	-5.15413	2.09635	7.56e-30	7.2e-26	tripartite motif-containing protein 16
LOC123724018	-6.67844	3.46971	5.05e-31	7.21e-27	E3 ubiquitin-protein ligase TRIM47-like

## Sheet: F1701265vsF1701361_GO
ID	Term	GOGroups	Ontology Source	Term PValue	Term PValue Corrected with Benjamini-Hochberg	Group PValue	Group PValue Corrected with Benjamini-Hochberg	GOLevels	% Associated Genes	Nr. Genes	Associated Genes Found
GO:0019003	GDP binding	Group00	GO_MolecularFunction-EBI-UniProt-GOA-ACAP-ARAP_01.05.2024_00h00	0.0170169	0.0170169	0.0170169	0.0170169	[5, 6, 8]	4.05405	3	[LOC106584051, LOC106593497, LOC106601960]
GO:0120034	positive regulation of plasma membrane bounded cell projection assembly	Group01	GO_BiologicalProcess-EBI-UniProt-GOA-ACAP-ARAP_01.05.2024_00h00	0.0115329	0.0126313	0.0115329	0.0144161	[4, 5, 6, 7, 8]	4.6875	3	[LOC106575483, LOC106584800, LOC106591656]
GO:0004869	cysteine-type endopeptidase inhibitor activity	Group02	GO_MolecularFunction-EBI-UniProt-GOA-ACAP-ARAP_01.05.2024_00h00	0.00088201	0.00156048	0.00088201	0.00264603	[6]	11.5385	3	[LOC106578378, LOC106603058, si:busm1-57f23.1]
GO:0034593	phosphatidylinositol bisphosphate phosphatase activity	Group03	GO_MolecularFunction-EBI-UniProt-GOA-ACAP-ARAP_01.05.2024_00h00	0.009676	0.0111274	0.009676	0.014514	[7]	5	3	[LOC106574638, LOC106581879, mtmr8]
GO:0042742	defense response to bacterium	Group04	GO_BiologicalProcess-EBI-UniProt-GOA-ACAP-ARAP_01.05.2024_00h00	0.0105807	0.0118711	0.0105807	0.0144283	[4, 5, 6]	4.83871	3	[LOC106564353, LOC106601345, tfa]
GO:0070482	response to oxygen levels	Group05	GO_BiologicalProcess-EBI-UniProt-GOA-ACAP-ARAP_01.05.2024_00h00	0.0164137	0.0167784	0.0164137	0.0175861	[3]	4.10959	3	[LOC106577395, LOC106580947, LOC106592479]
GO:0099569	presynaptic cytoskeleton	Group06	GO_CellularComponent-EBI-UniProt-GOA-ACAP-ARAP_01.05.2024_00h00	0.00382106	0.00532633	0.00382106	0.00636844	[3, 5, 6]	6.97674	3	[LOC106564541, LOC106579570, LOC106589417]
GO:0044183	protein folding chaperone	Group07	GO_BiologicalProcess-EBI-UniProt-GOA-ACAP-ARAP_01.05.2024_00h00	0.00368596	0.00529856	0.00368596	0.00691117	[3, 6, 7, 8]	4.65116	4	[LOC106603660, LOC106608136, hsc70, hsp7c]
GO:0140662	ATP-dependent protein folding chaperone	Group07	GO_BiologicalProcess-EBI-UniProt-GOA-ACAP-ARAP_01.05.2024_00h00	0.00193339	0.00296454	0.00368596	0.00691117	[4, 7, 8, 9]	5.55556	4	[LOC106603660, LOC106608136, hsc70, hsp7c]
GO:0042379	chemokine receptor binding	Group08	GO_MolecularFunction-EBI-UniProt-GOA-ACAP-ARAP_01.05.2024_00h00	0.0141231	0.0147651	0.0141231	0.0162959	[5]	4.34783	3	[LOC106579498, LOC106590517, cxl10]
GO:0008009	chemokine activity	Group08	GO_BiologicalProcess-EBI-UniProt-GOA-ACAP-ARAP_01.05.2024_00h00	0.0130509	0.0139614	0.0141231	0.0162959	[5, 6, 7]	4.47761	3	[LOC106579498, LOC106590517, cxl10]
GO:0016903	oxidoreductase activity, acting on the aldehyde or oxo group of donors	Group09	GO_MolecularFunction-EBI-UniProt-GOA-ACAP-ARAP_01.05.2024_00h00	0.0164137	0.0167784	0.00126672	0.00316679	[3]	4.10959	3	[LOC100136417, aldh4a1, gapdh]
GO:0016620	oxidoreductase activity, acting on the aldehyde or oxo group of donors, NAD or NADP as acceptor	Group09	GO_MolecularFunction-EBI-UniProt-GOA-ACAP-ARAP_01.05.2024_00h00	0.00724137	0.00900279	0.00126672	0.00316679	[4]	5.55556	3	[LOC100136417, aldh4a1, gapdh]
GO:0006090	pyruvate metabolic process	Group09	GO_BiologicalProcess-EBI-UniProt-GOA-ACAP-ARAP_01.05.2024_00h00	0.00111011	0.00182375	0.00126672	0.00316679	[7]	4.71698	5	[LOC100136417, LOC100194624, LOC106563498, gapdh, ldha]
GO:0070069	cytochrome complex	Group10	GO_CellularComponent-EBI-UniProt-GOA-ACAP-ARAP_01.05.2024_00h00	0.00174282	0.00276448	0.00174282	0.00373462	[3]	5.71429	4	[LOC106603058, LOC106606878, LOC106606889, nmes1]
GO:0045277	respiratory chain complex IV	Group10	GO_CellularComponent-EBI-UniProt-GOA-ACAP-ARAP_01.05.2024_00h00	0.00617786	0.00789393	0.00174282	0.00373462	[4, 5]	5.88235	3	[LOC106606878, LOC106606889, nmes1]
GO:0005751	mitochondrial respiratory chain complex IV	Group10	GO_CellularComponent-EBI-UniProt-GOA-ACAP-ARAP_01.05.2024_00h00	0.00382106	0.00532633	0.00174282	0.00373462	[4, 5, 6, 7, 8, 9, 10]	6.97674	3	[LOC106606878, LOC106606889, nmes1]
GO:0038187	pattern recognition receptor activity	Group11	GO_MolecularFunction-EBI-UniProt-GOA-ACAP-ARAP_01.05.2024_00h00	6.06995e-05	0.000116341	0.000816531	0.00306199	[3]	27.2727	3	[LOC106568387, LOC106601345, tlr7]
GO:0002218	activation of innate immune response	Group11	GO_BiologicalProcess-EBI-UniProt-GOA-ACAP-ARAP_01.05.2024_00h00	0.00525145	0.0069019	0.000816531	0.00306199	[3, 5, 6, 7, 8, 9, 10]	4.21053	4	[LOC106568053, LOC106568387, LOC106601178, tlr7]
GO:0002758	innate immune response-activating signaling pathway	Group11	GO_BiologicalProcess-EBI-UniProt-GOA-ACAP-ARAP_01.05.2024_00h00	0.00384177	0.00519769	0.000816531	0.00306199	[4, 5, 6, 7, 8, 9, 10, 11]	4.5977	4	[LOC106568053, LOC106568387, LOC106601178, tlr7]
GO:0002221	pattern recognition receptor signaling pathway	Group11	GO_BiologicalProcess-EBI-UniProt-GOA-ACAP-ARAP_01.05.2024_00h00	0.00368596	0.00529856	0.000816531	0.00306199	[5, 6, 7, 8, 9, 10, 11, 12]	4.65116	4	[LOC106568053, LOC106568387, LOC106601178, tlr7]
GO:0002224	toll-like receptor signaling pathway	Group11	GO_BiologicalProcess-EBI-UniProt-GOA-ACAP-ARAP_01.05.2024_00h00	0.0088182	0.0104009	0.000816531	0.00306199	[6, 7, 8, 9, 10, 11, 12, 13]	5.17241	3	[LOC106568053, LOC106568387, tlr7]
GO:0061629	RNA polymerase II-specific DNA-binding transcription factor binding	Group12	GO_MolecularFunction-EBI-UniProt-GOA-ACAP-ARAP_01.05.2024_00h00	0.00324434	0.00481418	0.000358658	0.00179329	[5]	4.81928	4	[LOC106565406, LOC106572508, LOC106583344, LOC106601178]
GO:0043435	response to corticotropin-releasing hormone	Group12	GO_BiologicalProcess-EBI-UniProt-GOA-ACAP-ARAP_01.05.2024_00h00	0.00109942	0.00187309	0.000358658	0.00179329	[5, 6]	10.7143	3	[LOC106565406, LOC106572508, LOC106583344]
GO:0016922	nuclear receptor binding	Group12	GO_MolecularFunction-EBI-UniProt-GOA-ACAP-ARAP_01.05.2024_00h00	0.00761841	0.00922228	0.000358658	0.00179329	[6]	5.45455	3	[LOC106565406, LOC106572508, LOC106583344]
GO:0071376	cellular response to corticotropin-releasing hormone stimulus	Group12	GO_BiologicalProcess-EBI-UniProt-GOA-ACAP-ARAP_01.05.2024_00h00	0.00109942	0.00187309	0.000358658	0.00179329	[6, 7]	10.7143	3	[LOC106565406, LOC106572508, LOC106583344]
GO:0035259	nuclear glucocorticoid receptor binding	Group12	GO_MolecularFunction-EBI-UniProt-GOA-ACAP-ARAP_01.05.2024_00h00	0.00088201	0.00156048	0.000358658	0.00179329	[7]	11.5385	3	[LOC106565406, LOC106572508, LOC106583344]
GO:0004879	nuclear receptor activity	Group12	GO_BiologicalProcess-EBI-UniProt-GOA-ACAP-ARAP_01.05.2024_00h00	0.000267552	0.000492296	0.000358658	0.00179329	[4, 5, 6, 9, 10, 11, 12]	4.11765	7	[LOC100136378, LOC106565406, LOC106572508, LOC106582110, LOC106583344, LOC106600825, LOC106607496]
GO:0098531	ligand-activated transcription factor activity	Group12	GO_BiologicalProcess-EBI-UniProt-GOA-ACAP-ARAP_01.05.2024_00h00	0.000267552	0.000492296	0.000358658	0.00179329	[8, 9, 10, 11]	4.11765	7	[LOC100136378, LOC106565406, LOC106572508, LOC106582110, LOC106583344, LOC106600825, LOC106607496]
KEGG:00860	Porphyrin metabolism	Group13	KEGG_01.05.2024	4.13049e-05	8.26098e-05	0.000261952	0.00196464	[-1]	6.97674	6	[LOC106596145, LOC106599278, LOC106600765, LOC106600766, LOC106600951, LOC106600954]
KEGG:04216	Ferroptosis	Group13	KEGG_01.05.2024	2.50498e-06	7.2018e-06	0.000261952	0.00196464	[-1]	6.83761	8	[LOC106586140, LOC106596145, LOC106599278, LOC106600765, LOC106600766, LOC106600951, LOC106600954, tfa]
GO:0051651	maintenance of location in cell	Group13	GO_BiologicalProcess-EBI-UniProt-GOA-ACAP-ARAP_01.05.2024_00h00	2.28671e-05	5.00897e-05	0.000261952	0.00196464	[2, 3]	4.36893	9	[LOC106569808, LOC106596145, LOC106599278, LOC106600326, LOC106600765, LOC106600766, LOC106600951, LOC106600954, LOC123741665]
GO:0051238	sequestering of metal ion	Group13	GO_BiologicalProcess-EBI-UniProt-GOA-ACAP-ARAP_01.05.2024_00h00	8.03675e-10	9.24226e-09	0.000261952	0.00196464	[3]	25.9259	7	[LOC106596145, LOC106599278, LOC106600765, LOC106600766, LOC106600951, LOC106600954, LOC123741665]
GO:0097577	sequestering of iron ion	Group13	GO_BiologicalProcess-EBI-UniProt-GOA-ACAP-ARAP_01.05.2024_00h00	8.03675e-10	9.24226e-09	0.000261952	0.00196464	[3, 4, 5, 7]	25.9259	7	[LOC106596145, LOC106599278, LOC106600765, LOC106600766, LOC106600951, LOC106600954, LOC123741665]
GO:0006879	intracellular iron ion homeostasis	Group13	GO_BiologicalProcess-EBI-UniProt-GOA-ACAP-ARAP_01.05.2024_00h00	2.84478e-07	1.18963e-06	0.000261952	0.00196464	[4, 6]	11.6667	7	[LOC106596145, LOC106599278, LOC106600765, LOC106600766, LOC106600951, LOC106600954, LOC123741665]
GO:0006880	intracellular sequestering of iron ion	Group13	GO_BiologicalProcess-EBI-UniProt-GOA-ACAP-ARAP_01.05.2024_00h00	8.03675e-10	9.24226e-09	0.000261952	0.00196464	[4, 5, 6, 8]	25.9259	7	[LOC106596145, LOC106599278, LOC106600765, LOC106600766, LOC106600951, LOC106600954, LOC123741665]
GO:0000041	transition metal ion transport	Group13	GO_BiologicalProcess-EBI-UniProt-GOA-ACAP-ARAP_01.05.2024_00h00	2.55831e-06	6.92249e-06	0.000261952	0.00196464	[7]	5.73248	9	[LOC106586140, LOC106596145, LOC106599278, LOC106600765, LOC106600766, LOC106600951, LOC106600954, LOC123741665, tfa]
GO:0005506	iron ion binding	Group13	GO_MolecularFunction-EBI-UniProt-GOA-ACAP-ARAP_01.05.2024_00h00	4.16367e-06	1.00805e-05	0.000261952	0.00196464	[7]	4.19847	11	[LOC106594777, LOC106596145, LOC106599278, LOC106600765, LOC106600766, LOC106600951, LOC106600954, LOC106601072, LOC106601402, LOC123741665, ch25h]
GO:0006826	iron ion transport	Group13	GO_BiologicalProcess-EBI-UniProt-GOA-ACAP-ARAP_01.05.2024_00h00	1.18503e-08	7.78735e-08	0.000261952	0.00196464	[8]	10.7143	9	[LOC106586140, LOC106596145, LOC106599278, LOC106600765, LOC106600766, LOC106600951, LOC106600954, LOC123741665, tfa]
GO:0008198	ferrous iron binding	Group13	GO_MolecularFunction-EBI-UniProt-GOA-ACAP-ARAP_01.05.2024_00h00	5.84476e-08	2.98732e-07	0.000261952	0.00196464	[8]	14.5833	7	[LOC106596145, LOC106599278, LOC106600765, LOC106600766, LOC106600951, LOC106600954, LOC123741665]
GO:0008199	ferric iron binding	Group13	GO_MolecularFunction-EBI-UniProt-GOA-ACAP-ARAP_01.05.2024_00h00	3.72402e-09	2.85508e-08	0.000261952	0.00196464	[8]	21.2121	7	[LOC106596145, LOC106599278, LOC106600765, LOC106600766, LOC106600951, LOC106600954, LOC123741665]
GO:0098754	detoxification	Group14	GO_BiologicalProcess-EBI-UniProt-GOA-ACAP-ARAP_01.05.2024_00h00	2.8448e-06	7.27003e-06	0.000243498	0.00365247	[1, 4]	6.72269	8	[LOC106594777, LOC106595268, LOC106600318, LOC106601072, LOC106607236, LOC106607381, LOC123724067, hba]
GO:0009636	response to toxic substance	Group14	GO_BiologicalProcess-EBI-UniProt-GOA-ACAP-ARAP_01.05.2024_00h00	5.49776e-06	1.26448e-05	0.000243498	0.00365247	[3]	6.15385	8	[LOC106594777, LOC106595268, LOC106600318, LOC106601072, LOC106607236, LOC106607381, LOC123724067, hba]
GO:0016684	oxidoreductase activity, acting on peroxide as acceptor	Group14	GO_MolecularFunction-EBI-UniProt-GOA-ACAP-ARAP_01.05.2024_00h00	5.12856e-07	1.96595e-06	0.000243498	0.00365247	[3]	8.42105	8	[LOC106594777, LOC106595268, LOC106600318, LOC106601072, LOC106607236, LOC106607381, LOC123724067, hba]
GO:0019825	oxygen binding	Group14	GO_MolecularFunction-EBI-UniProt-GOA-ACAP-ARAP_01.05.2024_00h00	6.79214e-11	1.56219e-09	0.000243498	0.00365247	[3]	18.75	9	[LOC106594777, LOC106595268, LOC106600318, LOC106601072, LOC106601402, LOC106607236, LOC106607381, LOC123724067, hba]
GO:0031720	haptoglobin binding	Group14	GO_MolecularFunction-EBI-UniProt-GOA-ACAP-ARAP_01.05.2024_00h00	2.95721e-10	4.53439e-09	0.000243498	0.00365247	[3]	21.0526	8	[LOC106594777, LOC106595268, LOC106600318, LOC106601072, LOC106607236, LOC106607381, LOC123724067, hba]
GO:0043177	organic acid binding	Group14	GO_MolecularFunction-EBI-UniProt-GOA-ACAP-ARAP_01.05.2024_00h00	2.38998e-05	4.99723e-05	0.000243498	0.00365247	[3]	5.03145	8	[LOC106594777, LOC106595268, LOC106600318, LOC106601072, LOC106607236, LOC106607381, LOC123724067, hba]
GO:0072562	blood microparticle	Group14	GO_CellularComponent-EBI-UniProt-GOA-ACAP-ARAP_01.05.2024_00h00	4.15667e-08	2.39008e-07	0.000243498	0.00365247	[2, 3, 4]	11.5942	8	[LOC106594777, LOC106595268, LOC106600318, LOC106601072, LOC106607236, LOC106607381, LOC123724067, hba]
GO:0072593	reactive oxygen species metabolic process	Group14	GO_BiologicalProcess-EBI-UniProt-GOA-ACAP-ARAP_01.05.2024_00h00	6.51537e-07	2.30544e-06	0.000243498	0.00365247	[3]	8.16327	8	[LOC106594777, LOC106595268, LOC106600318, LOC106601072, LOC106607236, LOC106607381, LOC123724067, hba]
GO:0005833	hemoglobin complex	Group14	GO_CellularComponent-EBI-UniProt-GOA-ACAP-ARAP_01.05.2024_00h00	2.95721e-10	4.53439e-09	0.000243498	0.00365247	[2, 3, 4, 5]	21.0526	8	[LOC106594777, LOC106595268, LOC106600318, LOC106601072, LOC106607236, LOC106607381, LOC123724067, hba]
GO:1990748	cellular detoxification	Group14	GO_BiologicalProcess-EBI-UniProt-GOA-ACAP-ARAP_01.05.2024_00h00	1.27513e-06	3.91041e-06	0.000243498	0.00365247	[2, 5]	7.47664	8	[LOC106594777, LOC106595268, LOC106600318, LOC106601072, LOC106607236, LOC106607381, LOC123724067, hba]
GO:0015669	gas transport	Group14	GO_BiologicalProcess-EBI-UniProt-GOA-ACAP-ARAP_01.05.2024_00h00	9.74734e-12	4.48378e-10	0.000243498	0.00365247	[4]	17.8571	10	[LOC106594777, LOC106595268, LOC106600318, LOC106601072, LOC106601402, LOC106607236, LOC106607381, LOC123724067, aqp1, hba]
GO:0042743	hydrogen peroxide metabolic process	Group14	GO_BiologicalProcess-EBI-UniProt-GOA-ACAP-ARAP_01.05.2024_00h00	3.54668e-09	3.26295e-08	0.000243498	0.00365247	[4]	15.6863	8	[LOC106594777, LOC106595268, LOC106600318, LOC106601072, LOC106607236, LOC106607381, LOC123724067, hba]
GO:0097237	cellular response to toxic substance	Group14	GO_BiologicalProcess-EBI-UniProt-GOA-ACAP-ARAP_01.05.2024_00h00	1.27513e-06	3.91041e-06	0.000243498	0.00365247	[4]	7.47664	8	[LOC106594777, LOC106595268, LOC106600318, LOC106601072, LOC106607236, LOC106607381, LOC123724067, hba]
GO:0042744	hydrogen peroxide catabolic process	Group14	GO_BiologicalProcess-EBI-UniProt-GOA-ACAP-ARAP_01.05.2024_00h00	3.54668e-09	3.26295e-08	0.000243498	0.00365247	[4, 5]	15.6863	8	[LOC106594777, LOC106595268, LOC106600318, LOC106601072, LOC106607236, LOC106607381, LOC123724067, hba]
GO:0098869	cellular oxidant detoxification	Group14	GO_BiologicalProcess-EBI-UniProt-GOA-ACAP-ARAP_01.05.2024_00h00	8.85341e-07	2.90898e-06	0.000243498	0.00365247	[3, 6]	7.84314	8	[LOC106594777, LOC106595268, LOC106600318, LOC106601072, LOC106607236, LOC106607381, LOC123724067, hba]
GO:0015671	oxygen transport	Group14	GO_BiologicalProcess-EBI-UniProt-GOA-ACAP-ARAP_01.05.2024_00h00	6.79214e-11	1.56219e-09	0.000243498	0.00365247	[5]	18.75	9	[LOC106594777, LOC106595268, LOC106600318, LOC106601072, LOC106601402, LOC106607236, LOC106607381, LOC123724067, hba]
GO:0016209	antioxidant activity	Group14	GO_BiologicalProcess-EBI-UniProt-GOA-ACAP-ARAP_01.05.2024_00h00	8.85341e-07	2.90898e-06	0.000243498	0.00365247	[4, 7]	7.84314	8	[LOC106594777, LOC106595268, LOC106600318, LOC106601072, LOC106607236, LOC106607381, LOC123724067, hba]
GO:0005344	oxygen carrier activity	Group14	GO_BiologicalProcess-EBI-UniProt-GOA-ACAP-ARAP_01.05.2024_00h00	6.79214e-11	1.56219e-09	0.000243498	0.00365247	[6]	18.75	9	[LOC106594777, LOC106595268, LOC106600318, LOC106601072, LOC106601402, LOC106607236, LOC106607381, LOC123724067, hba]
GO:0004601	peroxidase activity	Group14	GO_BiologicalProcess-EBI-UniProt-GOA-ACAP-ARAP_01.05.2024_00h00	2.36946e-07	1.08995e-06	0.000243498	0.00365247	[5, 8]	9.30233	8	[LOC106594777, LOC106595268, LOC106600318, LOC106601072, LOC106607236, LOC106607381, LOC123724067, hba]

## Sheet: F1701175vsF1701419_DEGs
SYMBOL	logFC	logCPM	PValue	FDR	GENENAME
LOC106609543	11.2375	2.35988	8.67551e-40	2.52136e-36	angiopoietin-related protein 5-like
LOC123744732	9.90018	3.06151	1.53307e-83	1.48519e-79	uncharacterized LOC123744732
LOC106577279	7.51248	1.78129	7.51746e-46	2.42755e-42	prostaglandin reductase 1
LOC123728158	7.14944	4.35164	2.1806e-140	6.3375e-136	ictacalcin-like
ntrk3a	6.86286	2.05356	8.69237e-66	6.31566e-62	neurotrophic tyrosine kinase, receptor, type 3a
LOC123734193	6.83151	1.93283	3.34373e-16	3.03684e-13	protein asteroid homolog 1-like
LOC106561185	6.61095	3.11013	1.1418e-55	5.53069e-52	telomere repeats-binding bouquet formation protein 1-like
myripb	6.37065	3.14396	4.30076e-60	2.49986e-56	myosin VIIA and Rab interacting protein b
LOC106594111	6.27839	2.63186	1.58056e-07	3.47998e-05	60S ribosomal protein L18a-like
LOC106577273	5.44878	2.56641	1.63139e-39	4.31029e-36	CD209 antigen-like
pygl	5.18593	2.55735	6.37106e-08	1.58258e-05	phosphorylase, glycogen, liver
LOC106611562	4.91835	1.44451	1.67946e-22	2.44051e-19	NADH dehydrogenase [ubiquinone] 1 alpha subcomplex subunit 1
LOC106568453	4.21793	4.12162	1.19361e-30	2.47784e-27	seizure 6-like protein
LOC123742440	3.99659	1.53166	1.20914e-07	2.74081e-05	uncharacterized LOC123742440
LOC106591345	3.76849	2.23865	4.95383e-12	2.44022e-09	uncharacterized LOC106591345
LOC106588252	3.53766	1.65755	6.22912e-05	0.00501487	Ig kappa-b4 chain C region-like
LOC106584879	3.47902	-1.1946	7.98924e-09	2.29892e-06	metal transporter CNNM4
LOC106578587	3.31179	-1.59323	2.64061e-07	5.44284e-05	divergent protein kinase domain 1C-like
LOC106565583	3.25442	4.51639	7.32289e-33	1.63712e-29	SLIT-ROBO Rho GTPase-activating protein 3
LOC106569170	3.24059	4.51252	1.70198e-16	1.70568e-13	desmocollin-2
LOC106577579	2.93589	3.88881	8.37959e-23	1.28177e-19	NLR family CARD domain-containing protein 3-like
LOC123723911	2.82991	-1.10132	4.57717e-06	0.000599217	uncharacterized LOC123723911
LOC123732697	2.44863	2.32212	4.16596e-06	0.000552855	deleted in malignant brain tumors 1 protein-like
LOC106570337	2.39994	-1.04551	0.000323415	0.0176669	ubiquitin-conjugating enzyme E2Q-like protein 1
LOC106611882	2.3504	1.51545	5.05736e-11	2.19376e-08	uncharacterized LOC106611882
LOC106577875	2.32048	-1.16158	0.00128023	0.0487008	GTPase IMAP family member 7-like
apobb.1	2.31012	1.99612	0.000616118	0.028881	apolipoprotein Bb, tandem duplicate 1
LOC106574348	2.29994	3.46245	8.27016e-06	0.000965284	stonustoxin subunit beta
LOC106586429	2.23525	5.6889	9.67707e-09	2.67852e-06	sterile alpha motif domain-containing protein 9-like
LOC106583976	2.22148	4.27957	1.75217e-15	1.41453e-12	integrin beta-1-like
LOC106576993	2.21724	4.96052	2.04358e-20	2.28433e-17	CMRF35-like molecule 1
LOC106565512	2.14405	4.94037	2.45371e-05	0.00236918	polymeric immunoglobulin receptor-like
LOC106599291	2.12764	4.20065	1.66313e-14	1.15085e-11	E3 ubiquitin-protein ligase HECW1
LOC106597511	2.12052	4.35373	6.89103e-09	2.02297e-06	interferon-induced very large GTPase 1-like
LOC106587082	2.04555	2.41974	1.80964e-06	0.000284289	uncharacterized LOC106587082
LOC106580796	2.0353	1.20054	1.39893e-07	3.10359e-05	sodium-dependent serotonin transporter
LOC106610540	2.01146	-1.57016	0.000207864	0.0126384	heparan sulfate glucosamine 3-O-sulfotransferase 3B1-like
LOC123723938	1.99492	-1.12701	0.000259358	0.0149558	tripartite motif-containing protein 16-like
LOC106592031	1.9721	-1.15469	0.000166363	0.0105338	X-ray repair cross-complementing protein 5-like
LOC106581229	1.92935	2.44379	2.77371e-08	7.32839e-06	beta-galactosidase-1-like protein 2
LOC123726857	1.8931	4.40033	2.73743e-11	1.22397e-08	uncharacterized LOC123726857
LOC123732568	1.85601	2.98356	3.17069e-12	1.73867e-09	E3 ubiquitin/ISG15 ligase TRIM25-like
LOC106602268	1.83613	-1.06854	0.000746547	0.0330242	hydroperoxide isomerase ALOXE3-like
LOC106597100	1.82941	2.49513	4.02723e-05	0.00364326	probable E3 ubiquitin-protein ligase HERC3
ost4	1.8119	1.07335	2.60613e-06	0.000384477	oligosaccharyltransferase complex subunit 4 (non-catalytic)
LOC106610521	1.80901	3.397	4.7827e-22	6.61903e-19	histone-lysine N-methyltransferase PRDM9
LOC106611902	1.80334	4.79257	1.31687e-11	6.17295e-09	serine/threonine-protein phosphatase 2A 55 kDa regulatory subunit B
LOC106605190	1.79504	1.07486	0.00120635	0.0468094	sialic acid-binding Ig-like lectin 5
LOC106575222	1.73365	-1.05882	0.000117476	0.0081522	SH3 domain-binding protein 4-A-like
LOC106571787	1.7122	1.66881	2.79657e-05	0.0026561	uncharacterized LOC106571787
LOC123732435	1.68249	2.75624	0.000137042	0.00917708	double-strand-break repair protein rad21 homolog A-like
eno3	1.68158	5.97369	2.1916e-05	0.00219636	enolase 3, (beta, muscle)
LOC106580597	1.63604	5.89342	0.000938742	0.0396122	cyclic AMP-responsive element-binding protein 3
LOC106597044	1.62732	4.05052	1.73026e-11	7.982e-09	NACHT, LRR and PYD domains-containing protein 12-like
cfap43	1.60076	3.01325	0.000447293	0.0226081	cilia and flagella associated protein 43
LOC106568354	1.58496	3.70193	9.12835e-07	0.000158861	thrombospondin-4-B-like
LOC106573924	1.5826	1.92226	0.000175655	0.0110499	paralemmin-1-like
LOC106602813	1.57666	3.55177	1.76607e-12	1.00642e-09	FERM domain-containing protein 7
cfap54	1.54658	3.39899	4.35908e-10	1.68917e-07	cilia and flagella associated protein 54
LOC106606832	1.49163	4.45815	1.65663e-05	0.00174444	uncharacterized LOC106606832
LOC123732929	1.46939	2.2343	5.26562e-05	0.00444868	scavenger receptor cysteine-rich type 1 protein M130-like
LOC106608675	1.4451	6.42893	2.04768e-15	1.57286e-12	macrophage-capping protein-like
LOC106579211	1.43684	1.06666	2.94177e-06	0.000423251	retinol dehydrogenase 13
LOC106613157	1.42965	2.72964	5.0751e-09	1.52059e-06	stonustoxin subunit beta-like
LOC106598885	1.41548	3.03811	5.57496e-07	0.000102644	interferon-induced very large GTPase 1-like
LOC106609753	1.41338	4.12996	7.04999e-06	0.000860898	zinc finger protein 41
LOC106601846	1.40966	2.98403	0.000140803	0.00936423	arf-GAP with dual PH domain-containing protein 1
LOC106604536	1.40086	1.04799	2.64995e-06	0.000387013	dihydropteridine reductase
LOC106581934	1.39039	3.96762	0.000934958	0.0395527	protein FAM171B-like
LOC106590674	1.37434	2.05236	9.50111e-08	2.24497e-05	peptidase inhibitor 15-A
LOC106566948	1.36641	1.50246	0.000472087	0.0232153	tyrosine-protein phosphatase non-receptor type 11-like
jcada	1.34745	1.10933	9.18562e-06	0.00105518	junctional cadherin 5 associated a
LOC106574723	1.34188	1.49125	6.17553e-06	0.000770298	gamma-aminobutyric acid type B receptor subunit 2
LOC106562427	1.31707	3.49715	2.89232e-05	0.0027116	uncharacterized LOC106562427
LOC123732222	1.30393	1.06581	0.000997789	0.041133	E3 ubiquitin/ISG15 ligase TRIM25-like
LOC106606347	1.29513	3.10444	4.08079e-05	0.003664	NACHT, LRR and PYD domains-containing protein 12-like
LOC106587245	1.28991	2.70652	4.78954e-07	8.92298e-05	rhomboid-related protein 3-like
LOC106603944	1.25354	3.93451	1.66638e-05	0.00174838	complement component 1 Q subcomponent-binding protein, mitochondrial
LOC106592654	-1.26283	2.89333	2.63145e-06	0.000386252	serine/threonine-protein kinase haspin-like
LOC123739521	-1.27177	3.99068	1.2306e-05	0.00135988	trifunctional enzyme subunit beta, mitochondrial-like
LOC106574825	-1.28266	4.83185	1.13279e-07	2.61287e-05	OX-2 membrane glycoprotein-like
LOC106589331	-1.2829	1.12547	0.00101787	0.0415168	arf-GAP with dual PH domain-containing protein 1
LOC100136451	-1.29011	3.38664	5.66613e-07	0.000103569	CD8 beta
LOC106602581	-1.2918	4.92159	1.61704e-07	3.53353e-05	lectin
aif1l	-1.29831	2.98172	3.16741e-07	6.37983e-05	allograft inflammatory factor 1-like
LOC106594777	-1.29843	2.19666	8.05734e-05	0.00603532	hemoglobin subunit alpha-4
LOC106601051	-1.29959	4.02375	0.000810464	0.0352612	hemoglobin subunit beta-like
nrt1	-1.31026	2.96401	5.69889e-06	0.000720117	NADP+--arginine ADP-ribosyltransferase 1
eomes	-1.31316	4.47574	4.96295e-08	1.25424e-05	eomesodermin
cyfip2	-1.31817	6.08239	1.05106e-13	6.45847e-11	cytoplasmic FMR1 interacting protein 2
LOC106578890	-1.31955	6.82974	4.92635e-06	0.000642038	snaclec 1-like
LOC106579498	-1.31983	2.01663	0.000142364	0.00943895	eotaxin
LOC106609576	-1.32112	1.98907	7.44833e-05	0.00569737	sortilin-like
LOC106601076	-1.32195	8.37008	0.000404313	0.0208713	hemoglobin subunit alpha-4
LOC106589684	-1.32394	2.14959	2.59311e-06	0.000384477	G-protein coupled receptor 4-like
LOC106577561	-1.33427	2.7208	2.01088e-08	5.36166e-06	cell adhesion molecule 4-like
LOC106598866	-1.34839	1.89427	2.3321e-05	0.00228208	CMRF-35-like molecule 4
LOC106608318	-1.35012	1.26854	0.000455939	0.0228859	neuronal acetylcholine receptor subunit alpha-2-like
LOC106604964	-1.35097	1.98042	0.000110497	0.00783712	uncharacterized LOC106604964
LOC106583429	-1.35098	1.71234	7.54099e-05	0.00573727	uncharacterized LOC106583429
LOC106590055	-1.35586	2.32612	1.34226e-09	4.75733e-07	cadherin-6
LOC123731433	-1.3623	1.30883	7.12554e-05	0.00552239	uncharacterized LOC123731433
LOC106601002	-1.36298	1.42428	0.000122336	0.00840532	protein phosphatase 1 regulatory subunit 1B
LOC106596680	-1.36475	2.089	4.56976e-05	0.00400033	membrane-spanning 4-domains subfamily A member 4D-like
LOC106565450	-1.37304	3.41705	6.71536e-09	1.99152e-06	G-protein coupled receptor 182
LOC106565579	-1.38703	7.55922	3.83661e-07	7.33575e-05	uncharacterized LOC106565579
zdhhc23a	-1.40185	3.93469	1.44184e-09	4.98859e-07	zinc finger DHHC-type palmitoyltransferase 23a
LOC106613936	-1.41253	4.99517	2.57021e-07	5.33557e-05	lysosome-associated membrane glycoprotein 3
trappc5	-1.42777	3.45493	3.10488e-16	2.91088e-13	trafficking protein particle complex subunit 5
LOC106582626	-1.43664	1.51937	0.000132865	0.00895927	uncharacterized LOC106582626
LOC106592659	-1.44791	2.69877	4.64214e-07	8.76069e-05	protein NLRC3-like
sult2st3	-1.45644	5.76789	1.18075e-05	0.0013148	sulfotransferase family 2, cytosolic sulfotransferase 3
s10a5	-1.45984	2.51512	7.75562e-06	0.000916266	S100-A5
LOC106582581	-1.46431	2.94148	2.35421e-07	4.92234e-05	collagen alpha-2(VI) chain
LOC106574656	-1.46858	1.11944	0.00099359	0.0410181	prolactin receptor-like
LOC106576724	-1.4742	2.6387	5.51112e-06	0.000699431	synapse differentiation-inducing gene protein 1
LOC123725225	-1.48876	3.55228	7.06974e-08	1.72662e-05	dynactin subunit 5
LOC106579322	-1.48991	5.63581	7.52119e-08	1.81651e-05	uncharacterized LOC106579322
LOC106595268	-1.49712	8.9935	1.38759e-06	0.000230444	hemoglobin subunit beta-like
LOC106601569	-1.50771	1.85721	3.34313e-06	0.000467122	syntaxin-binding protein 6-like
LOC106606171	-1.50902	1.36815	0.000323639	0.0176669	uncharacterized LOC106606171
LOC100380644	-1.51347	4.28104	3.46734e-15	2.51928e-12	calcium/calmodulin-dependent protein kinase type II delta chain
LOC106584302	-1.51994	2.97682	1.38981e-07	3.10359e-05	lysosome-associated membrane glycoprotein 3
gfi1b	-1.58451	3.56086	2.86356e-08	7.49762e-06	Zinc finger protein Gfi-1b
prf1.3	-1.59381	6.16422	1.57827e-09	5.39638e-07	perforin 1.3
cavin2	-1.59598	2.06239	4.32952e-09	1.31072e-06	caveolae associated protein 2
LOC106607026	-1.59633	1.4775	1.30998e-06	0.000220069	zinc finger protein Gfi-1b
LOC123743793	-1.598	1.12364	8.49412e-07	0.000149615	microsomal glutathione S-transferase 1-like
LOC106600954	-1.61123	3.18131	0.000319178	0.0175687	ferritin, middle subunit-like
LOC106563021	-1.61399	1.32903	4.03651e-05	0.00364326	uncharacterized LOC106563021
hba	-1.62235	8.15418	2.16985e-09	7.16618e-07	hemoglobin subunit alpha
LOC106574433	-1.63696	1.13435	0.00120563	0.0468094	inactive dipeptidyl peptidase 10-like
LOC106594801	-1.67854	-1.02645	0.00011733	0.0081522	BAH and coiled-coil domain-containing protein 1-like
LOC106590529	-1.68121	2.36463	9.76585e-05	0.00700803	lipocalin-like
LOC106582017	-1.68586	3.2278	2.30084e-05	0.0022591	uncharacterized LOC106582017
LOC106607236	-1.68593	6.58959	2.15168e-09	7.16618e-07	hemoglobin subunit beta-1
LOC106574877	-1.69644	1.28302	4.13188e-08	1.0627e-05	protein S100-A5
LOC106583141	-1.71404	3.22161	2.12129e-06	0.000324479	low-density lipoprotein receptor-related protein 1-like
gjz1	-1.72032	3.06416	3.27429e-10	1.32168e-07	gap junction protein zeta 1
LOC106607381	-1.75004	1.93928	5.00608e-06	0.000649516	hemoglobin subunit alpha-2-like
LOC106602072	-1.75411	3.17309	2.23155e-14	1.50827e-11	acyl carrier protein, mitochondrial-like
LOC106592549	-1.76535	1.78178	9.36318e-09	2.64196e-06	meteorin-like protein
LOC106576759	-1.76829	1.04382	0.000363743	0.0194328	alpha-2,8-sialyltransferase 8E
aqp1	-1.77295	6.69683	6.58211e-11	2.81317e-08	Aquaporin-1
LOC106563818	-1.77425	2.50786	3.55377e-10	1.39572e-07	claudin-4
LOC106602257	-1.78297	2.48602	8.9547e-10	3.29431e-07	CD209 antigen-like protein C
LOC123725581	-1.81069	1.0692	1.94405e-06	0.000298942	5-aminolevulinate synthase, nonspecific, mitochondrial-like
LOC106602008	-1.81326	3.37555	2.53727e-09	8.10336e-07	NACHT, LRR and PYD domains-containing protein 12
LOC106578911	-1.83648	1.74737	5.34953e-08	1.34029e-05	carcinoembryonic antigen-related cell adhesion molecule 1-like
prss35	-1.83829	2.70288	1.86664e-13	1.085e-10	serine protease 35
LOC106612582	-1.85979	5.2359	7.60676e-06	0.000906047	vitamin K-dependent protein S
LOC106560605	-1.86956	2.58048	3.72332e-05	0.00339219	uncharacterized LOC106560605
LOC123728211	-1.88229	1.26682	2.29562e-07	4.8346e-05	centromere protein Q
mypc1	-1.91848	-1.12452	3.03639e-05	0.00280148	Myosin-binding protein C, slow-type
LOC106579632	-1.92054	2.68612	1.66757e-13	9.89071e-11	adenosine 3'-phospho 5'-phosphosulfate transporter 2-like
tmem243	-1.93308	1.66203	3.39412e-06	0.000471978	transmembrane protein 243
rab3il1	-1.9941	3.98016	6.21378e-29	1.12869e-25	RAB3A interacting protein (rabin3)-like 1
LOC106610494	-2.02644	2.94745	3.02255e-07	6.14297e-05	interferon-induced very large GTPase 1-like
LOC106577092	-2.03432	1.53955	3.22307e-05	0.0029643	interferon-induced protein with tetratricopeptide repeats 1-like
zc3h15	-2.08306	3.27398	3.27507e-07	6.47505e-05	zinc finger CCCH-type containing 15
LOC123743726	-2.08823	1.5429	0.000118558	0.00818446	type I phosphatidylinositol 4,5-bisphosphate 4-phosphatase-A-like
fam189a1	-2.09511	-1.12984	0.000609368	0.0286571	family with sequence similarity 189 member A1
LOC106584624	-2.09798	1.07732	1.96954e-05	0.00200142	pleckstrin homology domain-containing family A member 7
LOC106600318	-2.12812	8.37673	1.96283e-05	0.00200142	hemoglobin subunit beta-like
LOC106564353	-2.17651	3.84967	7.77766e-10	2.93561e-07	antimicrobial peptide NK-lysin-like
LOC106603195	-2.185	2.45638	8.18549e-16	6.99691e-13	XK-related protein 5-like
emp2	-2.33651	1.79598	0.000142576	0.00943895	epithelial membrane protein 2
LOC106589744	-2.42354	2.91818	9.75875e-06	0.00110789	neurexin-1a
LOC123741784	-2.45886	1.49509	7.64232e-07	0.000135432	stonustoxin subunit beta-like
plaub	-2.53979	1.01835	1.68454e-07	3.65357e-05	plasminogen activator, urokinase b
LOC106601384	-2.54647	3.5784	5.03574e-06	0.000650461	CD5 antigen-like
cc2d1a	-2.62773	1.7789	1.87584e-10	7.67853e-08	coiled-coil and C2 domain containing 1A
LOC106587646	-2.64054	1.09106	1.07539e-07	2.52049e-05	tripartite motif-containing protein 16
trpm2	-2.70064	-1.13675	4.27659e-07	8.12357e-05	transient receptor potential cation channel, subfamily M, member 2
LOC106570156	-2.88545	1.14603	1.30282e-05	0.00142345	Ig kappa-b4 chain C region-like
LOC106613538	-3.0108	3.24566	8.10785e-15	5.74728e-12	uncharacterized LOC106613538
LOC123741610	-3.04617	-1.14673	1.31104e-08	3.5946e-06	uncharacterized LOC123741610
LOC106610022	-3.13498	3.18705	2.17e-07	4.63725e-05	meiotic nuclear division protein 1 homolog
LOC106606771	-3.38915	1.33456	0.000180113	0.011209	adhesion G protein-coupled receptor E2
LOC106565513	-3.53264	4.88245	5.58019e-07	0.000102644	uncharacterized LOC106565513
LOC106600058	-3.82163	2.44333	3.11887e-06	0.000442164	contactin-6-like
LOC106590939	-3.82492	-1.24073	1.78355e-10	7.40507e-08	protocadherin Fat 3
LOC123731929	-3.97651	3.74791	2.03443e-05	0.00204591	60S ribosomal protein L18a
LOC106586586	-4.34031	5.63391	6.69497e-14	4.22991e-11	acyl-CoA-binding protein
LOC123724018	-4.36674	2.74697	4.25039e-12	2.19797e-09	E3 ubiquitin-protein ligase TRIM47-like
LOC106591684	-4.53066	3.28718	0.00120884	0.0468434	GTPase IMAP family member 8-like
LOC106586941	-4.54215	1.09837	3.352e-15	2.49793e-12	complement C1q subcomponent subunit B-like
LOC106613635	-4.84015	-1.18167	6.89159e-12	3.33817e-09	phosphatidylinositol 3-kinase regulatory subunit gamma-like
LOC106564204	-4.99216	2.29038	9.67683e-48	3.51547e-44	saposin-C-like
LOC123729649	-5.05505	-1.40034	3.92222e-12	2.11095e-09	uncharacterized LOC123729649
LOC106591987	-5.62991	1.95801	2.43368e-30	4.71533e-27	NACHT, LRR and PYD domains-containing protein 12-like
LOC106583825	-6.20549	4.49523	6.0766e-119	8.8302e-115	phosphatase and actin regulator 3
LOC106606889	-7.25109	3.44699	1.31375e-52	5.45451e-49	cytochrome c oxidase subunit 6A, mitochondrial
LOC106604902	-7.55905	-1.08744	1.41678e-18	1.52503e-15	storkhead-box protein 2-like
LOC123743438	-7.58547	6.55267	1.21654e-07	2.74081e-05	hemoglobin subunit alpha-4-like
LOC123730801	-9.98896	1.15553	1.55284e-35	3.76084e-32	uncharacterized LOC123730801

## Sheet: F1701175vsF1701419_GO
ID	Term	GOGroups	Ontology Source	Term PValue	Term PValue Corrected with Benjamini-Hochberg	Group PValue	Group PValue Corrected with Benjamini-Hochberg	GOLevels	% Associated Genes	Nr. Genes	Associated Genes Found
GO:0141061	disruption of cell in another organism	Group0	GO_BiologicalProcess-EBI-UniProt-GOA-ACAP-ARAP_01.05.2024_00h00	0.000269098	0.000269098	0.000269098	0.000269098	[3]	7.69231	3	[LOC106564204, LOC106564353, prf1.3]
GO:0031640	killing of cells of another organism	Group0	GO_BiologicalProcess-EBI-UniProt-GOA-ACAP-ARAP_01.05.2024_00h00	0.000269098	0.000269098	0.000269098	0.000269098	[3, 4]	7.69231	3	[LOC106564204, LOC106564353, prf1.3]
GO:0098754	detoxification	Group1	GO_BiologicalProcess-EBI-UniProt-GOA-ACAP-ARAP_01.05.2024_00h00	5.19041e-09	6.60597e-09	1.82313e-06	3.64626e-06	[1, 4]	6.72269	8	[LOC106594777, LOC106595268, LOC106600318, LOC106601051, LOC106601076, LOC106607236, LOC106607381, hba]
GO:0009636	response to toxic substance	Group1	GO_BiologicalProcess-EBI-UniProt-GOA-ACAP-ARAP_01.05.2024_00h00	1.04375e-08	1.21771e-08	1.82313e-06	3.64626e-06	[3]	6.15385	8	[LOC106594777, LOC106595268, LOC106600318, LOC106601051, LOC106601076, LOC106607236, LOC106607381, hba]
GO:0016684	oxidoreductase activity, acting on peroxide as acceptor	Group1	GO_MolecularFunction-EBI-UniProt-GOA-ACAP-ARAP_01.05.2024_00h00	8.57856e-10	1.71571e-09	1.82313e-06	3.64626e-06	[3]	8.42105	8	[LOC106594777, LOC106595268, LOC106600318, LOC106601051, LOC106601076, LOC106607236, LOC106607381, hba]
GO:0019825	oxygen binding	Group1	GO_MolecularFunction-EBI-UniProt-GOA-ACAP-ARAP_01.05.2024_00h00	3.02048e-12	1.40956e-11	1.82313e-06	3.64626e-06	[3]	16.6667	8	[LOC106594777, LOC106595268, LOC106600318, LOC106601051, LOC106601076, LOC106607236, LOC106607381, hba]
GO:0031720	haptoglobin binding	Group1	GO_MolecularFunction-EBI-UniProt-GOA-ACAP-ARAP_01.05.2024_00h00	4.02077e-13	2.81454e-12	1.82313e-06	3.64626e-06	[3]	21.0526	8	[LOC106594777, LOC106595268, LOC106600318, LOC106601051, LOC106601076, LOC106607236, LOC106607381, hba]
GO:0043177	organic acid binding	Group1	GO_MolecularFunction-EBI-UniProt-GOA-ACAP-ARAP_01.05.2024_00h00	5.0374e-08	5.4249e-08	1.82313e-06	3.64626e-06	[3]	5.03145	8	[LOC106594777, LOC106595268, LOC106600318, LOC106601051, LOC106601076, LOC106607236, LOC106607381, hba]
GO:0072562	blood microparticle	Group1	GO_CellularComponent-EBI-UniProt-GOA-ACAP-ARAP_01.05.2024_00h00	6.32674e-11	1.77149e-10	1.82313e-06	3.64626e-06	[2, 3, 4]	11.5942	8	[LOC106594777, LOC106595268, LOC106600318, LOC106601051, LOC106601076, LOC106607236, LOC106607381, hba]
GO:0072593	reactive oxygen species metabolic process	Group1	GO_BiologicalProcess-EBI-UniProt-GOA-ACAP-ARAP_01.05.2024_00h00	1.10174e-09	1.92805e-09	1.82313e-06	3.64626e-06	[3]	8.16327	8	[LOC106594777, LOC106595268, LOC106600318, LOC106601051, LOC106601076, LOC106607236, LOC106607381, hba]
GO:0005833	hemoglobin complex	Group1	GO_CellularComponent-EBI-UniProt-GOA-ACAP-ARAP_01.05.2024_00h00	4.02077e-13	2.81454e-12	1.82313e-06	3.64626e-06	[2, 3, 4, 5]	21.0526	8	[LOC106594777, LOC106595268, LOC106600318, LOC106601051, LOC106601076, LOC106607236, LOC106607381, hba]
GO:1990748	cellular detoxification	Group1	GO_BiologicalProcess-EBI-UniProt-GOA-ACAP-ARAP_01.05.2024_00h00	2.22768e-09	3.11875e-09	1.82313e-06	3.64626e-06	[2, 5]	7.47664	8	[LOC106594777, LOC106595268, LOC106600318, LOC106601051, LOC106601076, LOC106607236, LOC106607381, hba]
GO:0015669	gas transport	Group1	GO_BiologicalProcess-EBI-UniProt-GOA-ACAP-ARAP_01.05.2024_00h00	1.79145e-13	2.50803e-12	1.82313e-06	3.64626e-06	[4]	16.0714	9	[LOC106594777, LOC106595268, LOC106600318, LOC106601051, LOC106601076, LOC106607236, LOC106607381, aqp1, hba]
GO:0042743	hydrogen peroxide metabolic process	Group1	GO_BiologicalProcess-EBI-UniProt-GOA-ACAP-ARAP_01.05.2024_00h00	5.05614e-12	1.76965e-11	1.82313e-06	3.64626e-06	[4]	15.6863	8	[LOC106594777, LOC106595268, LOC106600318, LOC106601051, LOC106601076, LOC106607236, LOC106607381, hba]
GO:0097237	cellular response to toxic substance	Group1	GO_BiologicalProcess-EBI-UniProt-GOA-ACAP-ARAP_01.05.2024_00h00	2.22768e-09	3.11875e-09	1.82313e-06	3.64626e-06	[4]	7.47664	8	[LOC106594777, LOC106595268, LOC106600318, LOC106601051, LOC106601076, LOC106607236, LOC106607381, hba]
GO:0042744	hydrogen peroxide catabolic process	Group1	GO_BiologicalProcess-EBI-UniProt-GOA-ACAP-ARAP_01.05.2024_00h00	5.05614e-12	1.76965e-11	1.82313e-06	3.64626e-06	[4, 5]	15.6863	8	[LOC106594777, LOC106595268, LOC106600318, LOC106601051, LOC106601076, LOC106607236, LOC106607381, hba]
GO:0098869	cellular oxidant detoxification	Group1	GO_BiologicalProcess-EBI-UniProt-GOA-ACAP-ARAP_01.05.2024_00h00	1.51895e-09	2.36282e-09	1.82313e-06	3.64626e-06	[3, 6]	7.84314	8	[LOC106594777, LOC106595268, LOC106600318, LOC106601051, LOC106601076, LOC106607236, LOC106607381, hba]
GO:0015671	oxygen transport	Group1	GO_BiologicalProcess-EBI-UniProt-GOA-ACAP-ARAP_01.05.2024_00h00	3.02048e-12	1.40956e-11	1.82313e-06	3.64626e-06	[5]	16.6667	8	[LOC106594777, LOC106595268, LOC106600318, LOC106601051, LOC106601076, LOC106607236, LOC106607381, hba]
GO:0016209	antioxidant activity	Group1	GO_BiologicalProcess-EBI-UniProt-GOA-ACAP-ARAP_01.05.2024_00h00	1.51895e-09	2.36282e-09	1.82313e-06	3.64626e-06	[4, 7]	7.84314	8	[LOC106594777, LOC106595268, LOC106600318, LOC106601051, LOC106601076, LOC106607236, LOC106607381, hba]
GO:0005344	oxygen carrier activity	Group1	GO_BiologicalProcess-EBI-UniProt-GOA-ACAP-ARAP_01.05.2024_00h00	3.02048e-12	1.40956e-11	1.82313e-06	3.64626e-06	[6]	16.6667	8	[LOC106594777, LOC106595268, LOC106600318, LOC106601051, LOC106601076, LOC106607236, LOC106607381, hba]
GO:0004601	peroxidase activity	Group1	GO_BiologicalProcess-EBI-UniProt-GOA-ACAP-ARAP_01.05.2024_00h00	3.83613e-10	8.95097e-10	1.82313e-06	3.64626e-06	[5, 8]	9.30233	8	[LOC106594777, LOC106595268, LOC106600318, LOC106601051, LOC106601076, LOC106607236, LOC106607381, hba]

## Sheet: F1701265vsF1701419_DEGs
SYMBOL	logFC	logCPM	PValue	FDR	GENENAME
LOC123725129	8.73983	1.16754	3.85388e-22	1.38533e-18	uncharacterized LOC123725129
LOC106594111	8.00151	4.28026	1.88859e-13	2.26292e-10	60S ribosomal protein L18a-like
LOC106591439	7.99892	2.64568	5.61816e-41	8.07807e-37	transmembrane protein 8B-like
LOC106565481	7.45713	-1.28173	9.40488e-16	1.69035e-12	U3 small nucleolar RNA-interacting protein 2-like
LOC123728158	6.98415	4.12044	1.0522e-11	7.33115e-09	ictacalcin-like
LOC123733062	6.67451	3.06478	8.29661e-67	2.38586e-62	protein NLRC3-like
LOC106579178	5.11353	1.90836	2.52716e-06	0.000335592	myosin-binding protein C, fast-type-like
atp2a1l	4.89666	4.7674	0.00116031	0.0260272	ATPase sarcoplasmic/endoplasmic reticulum Ca2+ transporting 1, like
LOC106577273	4.73358	1.83941	5.9351e-13	6.56445e-10	CD209 antigen-like
lce	4.68695	2.36957	1.10376e-09	4.28932e-07	Low choriolytic enzyme
LOC106566457	4.68478	2.50929	0.00265165	0.0445667	troponin C, skeletal muscle
LOC106612591	4.61759	2.85387	0.00095372	0.0228742	creatine kinase M-type
LOC100136417	4.60937	3.78861	0.000900743	0.0221201	glyceraldehyde-3-phosphate dehydrogenase
LOC123742440	4.53921	1.98563	1.87281e-29	1.07713e-25	uncharacterized LOC123742440
gapdh	4.31419	3.34424	0.00132894	0.0285174	glyceraldehyde-3-phosphate dehydrogenase
LOC106600766	4.2333	2.20118	7.94173e-32	5.70951e-28	ferritin, middle subunit-like
LOC123724004	4.21501	1.21567	4.59617e-07	8.05927e-05	low choriolytic enzyme-like
ampd1	4.18242	1.6995	0.000230648	0.00900034	adenosine monophosphate deaminase 1
LOC106606900	4.13693	3.19624	0.00213151	0.0389428	myosin regulatory light chain 2, skeletal muscle
pygma	3.59121	2.42521	2.04112e-05	0.00162145	phosphorylase, glycogen, muscle A
LOC106600326	3.58853	1.61114	0.000501589	0.014901	calsequestrin-1-like
LOC106567109	3.36101	2.82306	9.53362e-05	0.0049309	G0/G1 switch protein 2
LOC100194624	3.26897	5.17385	0.000134145	0.00620193	aldolase a, fructose-bisphosphate 1
LOC123727360	3.26587	2.12859	4.01295e-10	1.84242e-07	uncharacterized LOC123727360
LOC106572624	3.2485	2.41742	0.000330541	0.0113987	G0/G1 switch protein 2
LOC123735260	3.19248	1.68516	2.72309e-11	1.59812e-08	NACHT, LRR and PYD domains-containing protein 3-like
LOC106600765	3.00465	2.4876	9.00736e-12	7.00067e-09	ferritin, middle subunit-like
si:busm1-57f23.1	2.95545	2.69716	0.000107459	0.00532056	CY domain-containing protein
LOC106588252	2.89075	1.04354	0.000645477	0.0175776	Ig kappa-b4 chain C region-like
LOC106568453	2.87602	2.83753	0.000204616	0.00822958	seizure 6-like protein
LOC106587070	2.76824	-1.52418	7.27336e-07	0.000113059	zinc transporter ZIP1-like
LOC106598140	2.68695	1.20774	0.000454193	0.0137325	tumor necrosis factor receptor superfamily member 11B-like
cb032	2.66913	-1.26436	6.64391e-07	0.000105557	CB032 protein
LOC106577875	2.58615	-1.01196	0.00123168	0.0268939	GTPase IMAP family member 7-like
LOC106594836	2.57228	2.41646	1.82302e-19	4.76588e-16	NACHT, LRR and PYD domains-containing protein 1 homolog
LOC106567569	2.56486	1.01078	5.34992e-09	1.78893e-06	hepatocyte cell adhesion molecule
ost4	2.54121	1.59587	2.7047e-11	1.59812e-08	oligosaccharyltransferase complex subunit 4 (non-catalytic)
LOC123739882	2.48817	4.5909	0.000319413	0.0111961	immunoglobulin kappa variable 3D-15-like
LOC106565583	2.44417	3.74913	6.17397e-10	2.61095e-07	SLIT-ROBO Rho GTPase-activating protein 3
LOC123732697	2.32057	2.16098	0.00120728	0.0266768	deleted in malignant brain tumors 1 protein-like
LOC123735237	2.2724	-1.04873	0.000153845	0.00682386	NACHT, LRR and PYD domains-containing protein 1 homolog
LOC123728169	2.24509	4.26656	1.07073e-11	7.33115e-09	NACHT, LRR and PYD domains-containing protein 12-like
t4s5	2.20999	-1.38302	3.57599e-05	0.00244433	Transmembrane 4 L6 family member 5
LOC106581822	2.18292	2.137	0.000789272	0.0202653	glycerol-3-phosphate dehydrogenase, mitochondrial
LOC106578982	2.16384	4.79393	0.000352472	0.0118728	retinol-binding protein 4-B
si:dkeyp-34c12.1	2.12105	-1.1906	0.000754888	0.01961	uncharacterized LOC106575654
LOC123743784	2.11596	1.97016	0.0014706	0.0305563	Ig kappa chain V region K29-213-like
LOC106601846	2.112	3.46265	4.00825e-19	9.60543e-16	arf-GAP with dual PH domain-containing protein 1
LOC106587082	2.10571	2.41015	5.68078e-06	0.000618796	uncharacterized LOC106587082
LOC106568695	2.03939	2.06606	1.23607e-05	0.0011108	probable G-protein coupled receptor 158
LOC123731814	1.99954	-1.50866	0.00199639	0.0373036	PX domain-containing protein kinase-like protein
jcada	1.96597	1.51196	7.03869e-07	0.000110006	junctional cadherin 5 associated a
LOC106608675	1.94858	6.75371	4.02648e-17	8.27067e-14	macrophage-capping protein-like
ileu	1.94551	4.32305	3.76137e-14	5.17949e-11	Leukocyte elastase inhibitor
psmb9-a	1.91707	4.62598	5.97714e-05	0.00345844	proteasome subunit beta type-9a
LOC106579211	1.90016	1.35023	8.91247e-07	0.000134893	retinol dehydrogenase 13
LOC106597038	1.83096	2.72116	3.71738e-05	0.0025173	NACHT, LRR and PYD domains-containing protein 12-like
LOC106601402	1.82189	-1.0557	0.000108235	0.00532056	cytoglobin-2-like
LOC106577579	1.82055	2.90085	0.00026238	0.00973422	NLR family CARD domain-containing protein 3-like
LOC100380654	1.806	1.50758	2.26686e-05	0.00176184	periostin
LOC106598107	1.7824	1.10965	0.000418642	0.0130858	probable G-protein coupled receptor 158
LOC123733099	1.76138	4.56892	4.87016e-07	8.33638e-05	CD9 antigen-like
LOC106565719	1.74778	1.18962	3.36955e-06	0.000419473	nucleoside diphosphate kinase B
ckm2	1.73345	4.22336	0.00227593	0.0404321	creatine kinase-2
LOC106602558	1.72369	4.93323	6.3559e-05	0.00361934	NLR family CARD domain-containing protein 3
dtl	1.71513	3.13834	5.832e-15	9.31727e-12	denticleless E3 ubiquitin protein ligase homolog (Drosophila)
LOC123728253	1.7143	-1.43474	0.00289722	0.0474191	hyphal wall protein 2-like
LOC106562302	1.70994	3.13943	5.36647e-08	1.35372e-05	protein phosphatase 1 regulatory subunit 3E-like
egln3	1.70013	3.34628	2.39737e-07	4.78758e-05	egl-9 family hypoxia-inducible factor 3
LOC106596219	1.6799	1.88385	2.91608e-06	0.000376043	butyrophilin subfamily 3 member A2-like
LOC106575638	1.6714	-1.01311	0.00250907	0.0430089	T cell immunoreceptor with Ig and ITIM domains
arg2	1.63385	2.79307	0.000324481	0.0112694	arginase 2
ass1	1.62785	3.96649	3.6361e-09	1.2598e-06	argininosuccinate synthase 1
LOC100136439	1.61254	3.16167	0.00194709	0.0369182	cathelicidin antimicrobial peptide
eno3	1.57657	5.83483	2.75705e-05	0.00202256	enolase 3, (beta, muscle)
dpep1	1.57122	-1.12295	0.00085433	0.0212526	dipeptidase 1
LOC123732878	1.56348	-1.37887	0.00229448	0.0405739	zinc finger protein 135-like
LOC106562143	1.55019	1.02789	0.00205547	0.0380252	lysyl oxidase homolog 1
LOC106609526	1.54767	1.34989	0.000433205	0.013381	diphosphoinositol polyphosphate phosphohydrolase 3-beta
LOC106589862	1.53937	2.65072	5.76047e-06	0.000622759	transmembrane protein 100
LOC106579017	1.53341	2.36016	2.30973e-05	0.00178072	ras-related protein Rab-26
LOC123733151	1.53247	2.11043	0.00157022	0.0319566	CD5 antigen-like
LOC106563426	1.52978	5.43752	6.23489e-06	0.000659179	ephrin type-B receptor 4a-like
itpa	1.51715	-1.06982	0.000994562	0.0234788	inosine triphosphatase (nucleoside triphosphate pyrophosphatase)
LOC123743783	1.50104	5.90597	0.00252636	0.0432444	Ig kappa chain V region 3547-like
LOC106590517	1.44978	3.88741	4.8576e-05	0.00301707	pectinesterase inhibitor 10-like
LOC106593304	1.44592	2.07032	0.00279975	0.0462715	uncharacterized LOC106593304
LOC106575191	1.43218	2.72025	6.09986e-08	1.46315e-05	ras-related protein ralB-B-like
LOC123732545	1.42463	1.43122	6.38611e-07	0.000103991	myelin-oligodendrocyte glycoprotein-like
LOC106588656	1.42093	1.59822	0.000871622	0.0215708	alpha-internexin
LOC106586332	1.41393	3.52222	2.98968e-05	0.00216016	protein ADP-ribosylarginine hydrolase
LOC106606032	1.41296	1.46	0.000145436	0.00656561	carboxypeptidase Q-like
LOC106567640	1.41247	1.95233	8.31817e-07	0.000127917	histone H2A
LOC106572747	1.40613	4.09318	0.000357051	0.0119807	plexin-B1-like
LOC106563787	1.39654	2.33199	3.31959e-05	0.00232524	uncharacterized LOC106563787
LOC106593679	1.37022	1.88471	0.000228705	0.00897255	sterile alpha motif domain-containing protein 9-like
LOC106583976	1.3691	3.56287	3.37302e-05	0.00234862	integrin beta-1-like
LOC106583721	1.36054	1.0707	0.000258983	0.00965583	gamma-glutamyl hydrolase
LOC106585868	1.3544	1.7838	1.45551e-05	0.00124943	malate dehydrogenase, cytoplasmic
LOC106585432	1.34832	1.60819	3.12333e-05	0.00220141	2-oxoglutarate receptor 1-like
LOC106606832	1.33648	4.28595	0.000150788	0.00674373	uncharacterized LOC106606832
LOC106606327	1.32318	3.09282	1.5001e-05	0.00127628	peripheral myelin protein 22
zgc:113208	1.31516	4.07785	1.02262e-11	7.33115e-09	uncharacterized LOC106567768
LOC106572174	1.30978	1.00214	0.00117384	0.0262286	BTB/POZ domain-containing protein KCTD20-like
LOC106611136	1.29037	5.80335	0.000720597	0.0190881	ornithine decarboxylase 1
LOC106601913	1.28472	1.43568	0.000276477	0.0100641	ADP-ribosylation factor-like protein 16
LOC106602282	1.28173	4.61269	4.31919e-11	2.43543e-08	inorganic pyrophosphatase
LOC106561136	1.27762	1.7293	0.00249569	0.0428981	flocculation protein FLO11
LOC106568354	1.26916	3.41474	0.00026704	0.00984657	thrombospondin-4-B-like
LOC106571406	1.26507	2.37664	0.000126365	0.00596698	scavenger receptor class A member 5-like
LOC106586281	1.26141	1.10346	0.000190783	0.00784885	tRNA (adenine(58)-N(1))-methyltransferase catalytic subunit TRMT61A
LOC106606216	1.25616	1.72943	0.00168586	0.0334347	jmjC domain-containing protein 8
LOC106612787	1.25098	1.09194	0.00144343	0.0302039	ribosomal protein S6 kinase-related protein
LOC123728764	-1.2553	1.03645	0.000544843	0.0157944	uncharacterized LOC123728764
LOC106607825	-1.25758	6.18862	0.000115713	0.00561534	cyclic AMP-dependent transcription factor ATF-3
LOC106567574	-1.25806	3.08091	0.00117799	0.0262933	ubiquitin carboxyl-terminal hydrolase 2
LOC123726171	-1.2584	2.68379	6.86601e-07	0.000108393	rab11 family-interacting protein 1-like
phop1	-1.26162	1.95994	5.08099e-05	0.00310881	Probable phosphatase phospho1
nfasca	-1.26596	2.35895	1.52569e-06	0.00021507	neurofascin homolog (chicken) a
LOC106602801	-1.26686	2.57988	0.000103556	0.00519715	TBC1 domain family member 2A
LOC106573466	-1.26846	5.32815	0.00132982	0.0285174	uncharacterized LOC106573466
LOC123739521	-1.27	3.92938	0.0021715	0.0394977	trifunctional enzyme subunit beta, mitochondrial-like
LOC106569441	-1.27464	1.96899	0.000233524	0.00907491	putative leucine-rich repeat-containing protein DDB_G0290503
LOC106588001	-1.28128	4.19367	3.19104e-06	0.000402477	Krueppel-like factor 13
LOC123741795	-1.28444	1.18199	0.00149693	0.0308906	NLR family CARD domain-containing protein 3-like
LOC106601277	-1.2853	1.63857	0.000108137	0.00532056	collagen alpha-1(XI) chain
LOC106598526	-1.28578	7.04882	3.70687e-08	1.02498e-05	regulator of G-protein signaling 21
LOC106567965	-1.28691	6.45007	1.81178e-08	5.26278e-06	uncharacterized LOC106567965
LOC106589331	-1.2875	1.05978	0.000592801	0.0167622	arf-GAP with dual PH domain-containing protein 1
LOC106587322	-1.29271	5.03082	2.75474e-10	1.3203e-07	cingulin-like protein 1
LOC106611166	-1.2931	2.24903	1.88553e-05	0.00152309	sodium/potassium/calcium exchanger 4-like
LOC106575792	-1.29543	1.32507	0.000825196	0.0208525	kalirin
LOC123724000	-1.29756	3.07258	0.00287831	0.0471901	uncharacterized LOC123724000
LOC106601326	-1.2978	1.78684	0.00103394	0.0240364	low-density lipoprotein receptor-like
tmem243	-1.29802	1.75135	0.001705	0.0336913	transmembrane protein 243
LOC106594353	-1.30067	1.42799	0.0004751	0.0142466	methyltransferase 14, N6-adenosine-methyltransferase subun
LOC106597073	-1.30232	1.17671	0.000106818	0.00532056	uncharacterized LOC106597073
LOC123742472	-1.3064	4.17586	0.000411306	0.0129877	uncharacterized LOC123742472
LOC106563433	-1.30933	1.30448	0.000617459	0.0172167	vegetative cell wall protein gp1-like
LOC106607162	-1.31624	4.20389	6.06861e-07	0.000100876	thyrotroph embryonic factor
LOC123725213	-1.32484	2.12289	2.32983e-06	0.000314548	keratin-associated protein 16-1-like
LOC106561689	-1.32519	1.62406	0.000330446	0.0113987	transmembrane and coiled-coil domain protein 3
LOC106566409	-1.32797	1.31798	9.97918e-06	0.000948049	myelin transcription factor 1
LOC123725224	-1.32893	2.05934	9.37603e-07	0.000139703	splicing regulatory glutamine/lysine-rich protein 1-like
LOC123744190	-1.33198	4.37886	0.000107786	0.00532056	beta-1,4-galactosyltransferase 1-like
LOC106596145	-1.33327	2.30844	0.000105471	0.00526681	ferritin, middle subunit-like
LOC106564952	-1.33333	4.07457	3.18524e-10	1.50161e-07	zinc finger protein Aiolos-like
LOC106581510	-1.34015	1.34908	0.000185173	0.00772864	syntaxin-1A-like
LOC106605564	-1.34254	1.89631	0.00191964	0.0366067	carcinoembryonic antigen-related cell adhesion molecule 5-like
LOC106608837	-1.34297	4.03686	8.38348e-06	0.000825629	ubiquitin carboxyl-terminal hydrolase 26
LOC106568207	-1.34398	1.28154	0.000412345	0.0129877	forkhead box protein N4-like
prom1a	-1.3498	3.39553	4.38721e-09	1.50194e-06	prominin 1a
LOC106571119	-1.35397	2.84226	5.77808e-09	1.90989e-06	tumor necrosis factor alpha-induced protein 2-like
LOC123731554	-1.35676	2.93416	7.8826e-09	2.4722e-06	uncharacterized LOC123731554
plcd4b	-1.35819	1.15826	4.34601e-06	0.000510115	phospholipase C, delta 4b
LOC106588082	-1.3589	2.42411	3.00654e-05	0.00216148	group XIIB secretory phospholipase A2-like protein
LOC123725421	-1.35956	4.04077	0.000256113	0.00959932	CMRF35-like molecule 5
LOC106596680	-1.36276	2.02603	3.99784e-05	0.00262479	membrane-spanning 4-domains subfamily A member 4D-like
LOC106563389	-1.36682	4.14802	8.8656e-08	2.0234e-05	period circadian protein homolog 1
trappc5	-1.37067	3.40915	1.72773e-12	1.71325e-09	trafficking protein particle complex subunit 5
LOC106601076	-1.37684	8.29215	0.00173961	0.0341708	hemoglobin subunit alpha-4
LOC106571028	-1.37685	3.70998	3.48339e-06	0.000429922	proto-oncogene c-Fos
sdf1	-1.37746	3.41771	0.00113143	0.0255791	Stromal cell-derived factor 1
LOC106564598	-1.3818	1.06785	0.000144056	0.00652381	germ cell-specific gene 1-like protein
LOC106577561	-1.38181	2.64578	6.24832e-08	1.48498e-05	cell adhesion molecule 4-like
LOC123729555	-1.38301	1.16525	1.92126e-05	0.00154666	uncharacterized LOC123729555
LOC106602046	-1.38893	1.83025	0.000448942	0.0136761	NACHT, LRR and PYD domains-containing protein 12-like
LOC106587204	-1.39016	3.53396	1.47662e-09	5.58726e-07	pro-adrenomedullin
LOC106561182	-1.39276	9.74915	0.00206925	0.0382426	uncharacterized LOC106561182
LOC100136378	-1.39462	5.14455	1.59025e-11	1.06351e-08	nuclear receptor subfamily 1 group D member 2
LOC106606718	-1.39778	1.69997	2.76689e-06	0.00036167	cytohesin-3
LOC106605348	-1.40078	4.00641	6.28747e-09	2.03156e-06	PR domain zinc finger protein 1
LOC123730410	-1.40362	-1.31889	0.00187816	0.0360309	uncharacterized LOC123730410
LOC106572865	-1.40517	4.93629	1.46782e-05	0.00125625	sortilin
LOC106605773	-1.40579	4.01274	2.19391e-12	1.97157e-09	hepatic leukemia factor
LOC106586805	-1.40582	1.91204	0.00143556	0.0301331	C-X-C chemokine receptor type 1-like
LOC106592099	-1.41734	4.39946	1.3156e-10	6.41233e-08	collagen alpha-1(XI) chain-like
adamtsl5	-1.41969	1.18921	5.80203e-06	0.000624902	ADAMTS like 5
LOC106592820	-1.42309	2.93192	4.90725e-08	1.24883e-05	E-selectin
LOC106582110	-1.42439	3.08431	9.39453e-09	2.87403e-06	nuclear receptor subfamily 1 group D member 2
LOC106585627	-1.42987	-1.38681	0.00205249	0.0380061	uncharacterized LOC106585627
LOC106605922	-1.43148	1.14412	0.0019652	0.037114	nuclear pore membrane glycoprotein 210
LOC123727286	-1.43182	1.45735	0.00130948	0.0281441	uncharacterized LOC123727286
LOC106609497	-1.43332	5.53486	5.74086e-11	3.1149e-08	muscarinic acetylcholine receptor M2-like
LOC106597035	-1.43442	1.7458	9.67033e-06	0.000926965	latent-transforming growth factor beta-binding protein 3
LOC123730801	-1.43447	1.52767	0.000280846	0.0101845	uncharacterized LOC123730801
LOC106613505	-1.43951	1.3747	0.000159038	0.00696113	uncharacterized LOC106613505
tdrd1	-1.44551	3.06082	4.28281e-12	3.51888e-09	tudor domain containing 1
bbc3	-1.45156	4.31869	4.01895e-05	0.00263264	BCL2 binding component 3
LOC106600951	-1.45876	1.63639	0.000148881	0.0066688	ferritin, middle subunit-like
sele	-1.45894	1.34931	0.000611692	0.0170947	selectin E
LOC123738256	-1.46211	5.20345	1.81195e-11	1.15792e-08	uncharacterized LOC123738256
LOC106609323	-1.4784	3.79971	1.35854e-05	0.00119108	signal peptide, CUB and EGF-like domain-containing protein 1
LOC123730767	-1.48546	2.62076	4.25809e-07	7.60558e-05	uncharacterized LOC123730767
LOC106568624	-1.48751	1.52554	4.79536e-05	0.00299133	tripartite motif-containing protein 16-like
LOC123728251	-1.48946	5.72823	1.0175e-08	3.08004e-06	uncharacterized LOC123728251
cavin2	-1.48962	2.02635	7.38024e-08	1.72548e-05	caveolae associated protein 2
LOC106581433	-1.49278	1.70022	8.94189e-06	0.000865798	pentraxin-related protein PTX3
LOC123742470	-1.50071	-1.2127	0.0015795	0.032084	SLAIN motif-containing protein-like
mybpc2a	-1.50628	2.70844	2.12836e-05	0.00168147	myosin binding protein Ca
LOC106602332	-1.50983	2.94793	0.00010813	0.00532056	acidic leucine-rich nuclear phosphoprotein 32 family member B
LOC106583450	-1.51062	6.03744	1.67746e-09	6.18446e-07	uncharacterized LOC106583450
LOC106570952	-1.5133	-1.34205	0.0016645	0.0331712	mitogen-activated protein kinase 1
LOC106585067	-1.51522	2.11427	1.83226e-06	0.000255298	uncharacterized LOC106585067
LOC106589452	-1.51815	1.41414	3.94333e-06	0.000476463	unconventional myosin-XV
capn12	-1.52106	1.58468	2.43725e-05	0.00183733	calpain 12
LOC106584580	-1.52178	1.34333	0.000162743	0.00708018	tripartite motif-containing protein 16-like
LOC123732912	-1.52523	1.45786	0.000629715	0.0173621	stonustoxin subunit beta-like
LOC106605239	-1.52953	2.96258	1.09757e-09	4.28932e-07	sialic acid-binding Ig-like lectin 5
mypc1	-1.53053	-1.11857	0.0014601	0.0304262	Myosin-binding protein C, slow-type
LOC106602440	-1.53297	1.94129	6.83653e-08	1.61146e-05	calmin-like
LOC106596182	-1.53588	1.96887	1.20568e-05	0.00109072	pre-mRNA 3'-end-processing factor FIP1-like
LOC123727356	-1.54573	1.83395	1.79887e-07	3.69501e-05	tumor necrosis factor receptor superfamily member 14-like
LOC106601241	-1.54618	5.38299	2.06369e-08	5.87579e-06	thyrotroph embryonic factor-like
LOC106598738	-1.55255	1.05695	3.40288e-06	0.000421796	CMRF35-like molecule 5
LOC106607381	-1.5589	1.92023	7.18115e-05	0.00399436	hemoglobin subunit alpha-2-like
LOC106578890	-1.56189	6.70518	2.71236e-06	0.000356161	snaclec 1-like
rassf1	-1.56425	2.71661	5.87647e-10	2.52224e-07	Ras association domain family member 1
LOC106579632	-1.57646	2.7025	6.55428e-11	3.38192e-08	adenosine 3'-phospho 5'-phosphosulfate transporter 2-like
aif1l	-1.58776	2.84233	7.84339e-10	3.22218e-07	allograft inflammatory factor 1-like
LOC123728211	-1.59691	1.26582	9.31479e-07	0.000139513	centromere protein Q
ptgfrnb	-1.59899	1.41961	1.6545e-06	0.00023209	prostaglandin F2 receptor inhibitor b
LOC123728782	-1.59996	2.27235	2.99552e-07	5.7428e-05	signaling mucin HKR1-like
LOC106599864	-1.60558	1.43669	3.75872e-08	1.02942e-05	uncharacterized LOC106599864
LOC123731780	-1.60649	2.13997	1.12427e-05	0.0010463	E3 ubiquitin/ISG15 ligase TRIM25-like
LOC106591921	-1.61186	5.2801	9.39037e-06	0.000906171	probable E3 ubiquitin-protein ligase HERC6
LOC106590896	-1.6122	2.67266	5.73159e-06	0.000621974	uncharacterized LOC106590896
LOC106597201	-1.61459	7.71113	0.0013025	0.028057	golgin subfamily A member 4-like
adarb2	-1.63377	1.33075	7.25456e-05	0.00399725	adenosine deaminase RNA specific B2 (inactive)
LOC123743153	-1.63523	1.43157	0.000937189	0.0226097	uncharacterized LOC123743153
LOC106601394	-1.64052	-1.02933	0.00261349	0.0441885	uncharacterized LOC106601394
LOC106609519	-1.64256	1.81273	0.000250083	0.00951275	anoctamin-4-like
prss35	-1.65312	2.68384	2.50181e-09	8.88204e-07	serine protease 35
LOC106583433	-1.65822	1.20172	6.69999e-06	0.000695565	interferon-induced protein 44
LOC106605191	-1.68476	2.38975	1.03884e-06	0.000152419	putative uncharacterized protein DDB_G0271982
tsn8	-1.68744	1.46887	0.00060528	0.0169902	Tetraspanin-8
LOC106600838	-1.69309	-1.09167	0.00143795	0.0301613	uncharacterized LOC106600838
LOC106583080	-1.69776	2.94997	1.28148e-06	0.000185184	tripartite motif-containing protein 16-like protein
plaub	-1.7073	1.10119	0.00266666	0.0446883	plasminogen activator, urokinase b
LOC106572765	-1.71762	1.53014	6.50133e-06	0.00067985	uncharacterized LOC106572765
LOC106597653	-1.72213	1.19775	3.73252e-05	0.00251963	collagen alpha-1(XV) chain-like
LOC106565112	-1.72639	5.60419	1.51525e-09	5.65897e-07	cryptochrome-1
LOC123728161	-1.72754	-1.15401	0.000290157	0.0104431	uncharacterized LOC123728161
LOC106586767	-1.73497	-1.05628	0.000107616	0.00532056	titin homolog
LOC106591106	-1.7453	1.69531	5.3915e-07	9.1202e-05	NACHT, LRR and PYD domains-containing protein 12-like
LOC123733088	-1.74998	-1.13643	0.0024072	0.0419031	uncharacterized LOC123733088
LOC106591717	-1.77475	2.09504	0.000743285	0.0194745	lipopolysaccharide-induced tumor necrosis factor-alpha factor homolog
opn6b	-1.80124	3.03267	1.21955e-10	6.04665e-08	opsin 6, group member b
LOC123736412	-1.80259	3.81522	1.96706e-05	0.00157567	uncharacterized LOC123736412
hba	-1.81441	8.04897	2.30864e-05	0.00178072	hemoglobin subunit alpha
LOC106600318	-1.83551	8.37174	0.0003213	0.0112268	hemoglobin subunit beta-like
LOC106608315	-1.83917	3.47661	1.72936e-11	1.13026e-08	zygotic DNA replication licensing factor mcm3
LOC106601794	-1.84147	3.99178	0.000423273	0.0131732	sterile alpha motif domain-containing protein 9-like
si:ch211-237l4.6	-1.85227	1.9433	4.27973e-08	1.1379e-05	uncharacterized LOC106577779
LOC106565308	-1.85777	2.68034	0.00216714	0.0394682	sodium- and chloride-dependent neutral and basic amino acid transporter B(0+)-like
LOC106612582	-1.87107	5.17172	7.78641e-05	0.00423277	vitamin K-dependent protein S
LOC106599278	-1.8983	3.94322	1.8377e-06	0.000255298	ferritin, middle subunit-like
LOC106565346	-1.91146	7.61068	4.48461e-05	0.00285319	peptidyl-prolyl cis-trans isomerase FKBP5
LOC106562261	-1.92346	1.12066	6.47298e-07	0.000103991	cytochrome P450 2C8-like
LOC123728742	-1.92876	1.79541	4.70164e-11	2.6001e-08	uncharacterized LOC123728742
LOC123741610	-1.9715	-1.0828	3.57848e-05	0.00244433	uncharacterized LOC123741610
LOC106606905	-1.99105	1.43261	3.28554e-07	6.17531e-05	neurexophilin-1-like
LOC123736411	-2.01062	-1.12729	0.00100909	0.0237078	uncharacterized LOC123736411
LOC123743437	-2.01718	3.3459	3.29483e-06	0.000411954	uncharacterized LOC123743437
LOC106564353	-2.04843	3.81009	7.90911e-09	2.4722e-06	antimicrobial peptide NK-lysin-like
LOC106571619	-2.06334	3.66077	1.19285e-10	6.01805e-08	caspase recruitment domain-containing protein 8-like
LOC106592479	-2.08638	2.92724	1.92283e-07	3.92161e-05	DNA damage-inducible transcript 4 protein
LOC106607236	-2.10182	6.44097	5.27409e-06	0.000590913	hemoglobin subunit beta-1
LOC106610022	-2.10438	3.27167	0.00101356	0.0237255	meiotic nuclear division protein 1 homolog
LOC106595268	-2.13251	8.79229	1.88617e-12	1.80802e-09	hemoglobin subunit beta-like
LOC106572375	-2.1336	-1.28438	7.01941e-05	0.00392718	protein-serine O-palmitoleoyltransferase porcupine-like
LOC106589870	-2.13976	6.25423	4.15761e-18	9.19696e-15	paralemmin-3-like
LOC106602008	-2.14099	3.24648	5.88957e-11	3.13641e-08	NACHT, LRR and PYD domains-containing protein 12
LOC106582626	-2.19653	1.29076	6.76687e-10	2.82022e-07	uncharacterized LOC106582626
LOC123729209	-2.28441	3.47945	0.000363709	0.0120359	neurogranin-like
LOC106592897	-2.30307	2.05293	5.57922e-10	2.43093e-07	NACHT, LRR and PYD domains-containing protein 3-like
LOC123732586	-2.31243	-1.23928	5.64251e-06	0.000618796	uncharacterized LOC123732586
LOC106577395	-2.3505	4.88431	1.58576e-07	3.40311e-05	DNA damage-inducible transcript 4 protein-like
LOC106591987	-2.38262	2.1146	3.21472e-07	6.10295e-05	NACHT, LRR and PYD domains-containing protein 12-like
LOC106572132	-2.3846	2.27638	1.79514e-08	5.26278e-06	multiple epidermal growth factor-like domains protein 6
LOC123744281	-2.45772	1.21576	0.000193907	0.00794327	uncharacterized LOC123744281
LOC106591576	-2.47144	1.33424	3.10577e-05	0.00219562	uncharacterized LOC106591576
LOC106564213	-2.76897	1.31221	2.32974e-13	2.67985e-10	uncharacterized LOC106564213
LOC106598866	-2.77574	1.55638	4.42022e-12	3.5309e-09	CMRF-35-like molecule 4
emp2	-3.26638	1.61814	1.01503e-11	7.33115e-09	epithelial membrane protein 2
LOC106606889	-3.27425	3.5148	6.29851e-07	0.000103721	cytochrome c oxidase subunit 6A, mitochondrial
LOC106590939	-3.32414	-1.28357	7.78951e-09	2.4722e-06	protocadherin Fat 3
LOC106613538	-3.43664	3.14403	3.05883e-15	5.17429e-12	uncharacterized LOC106613538
LOC106613635	-3.61275	-1.20358	8.5993e-09	2.65903e-06	phosphatidylinositol 3-kinase regulatory subunit gamma-like
LOC106567912	-3.70708	1.24762	0.00045015	0.0136917	tumor necrosis factor receptor superfamily member 19
trpm2	-4.75929	-1.3386	1.58597e-13	1.98294e-10	transient receptor potential cation channel, subfamily M, member 2
LOC106604902	-5.484	-1.14166	3.7485e-16	7.18637e-13	storkhead-box protein 2-like
LOC123724018	-5.78632	2.64337	3.78236e-14	5.17949e-11	E3 ubiquitin-protein ligase TRIM47-like
LOC106579341	-6.26044	-1.09525	2.93043e-12	2.55365e-09	SRC kinase signaling inhibitor 1
LOC123729649	-7.17207	-1.50299	1.57806e-14	2.38844e-11	uncharacterized LOC123729649
LOC106583825	-7.24231	4.42291	2.98836e-35	2.86454e-31	phosphatase and actin regulator 3

[truncated: 3 more sheets: F1701265vsF1701419_GO, F1701361vsF1701419_DEGs, F1701361vsF1701419_GO]
