# Supplementary material for: Family-based transcriptomic profiling of Atlantic salmon skin and head kidney in response to Lepeophtheirus salmonis infestation under physiological and elevated temperatures
Source: Comp Immunol Rep. 2026 Apr 22;10:200285. doi: 10.1016/j.cirep.2026.200285 (PMC13142024; doi:10.1016/j.cirep.2026.200285)
Supplement: Supplementary file 5 [file mmc4.xlsx]

## Sheet: File Summary
Supplementary Data File 4. List of differentially expressed genes (DEGs) and enriched GO terms/KEGG pathways based on comparisons of head kidney samples from salmon families infested with adult stages of sea lice at 20 °C (HK-T20A)
F1701292vsF1701175_DEGs: DEGs identified based on F1701292 vs. F1701175
F1701292vsF1701175_GO: GO terms and KEGG pathways enriched based on DEGs identified in F1701292 vs. F1701175 comparison
F1701361vsF1701175_DEGs: DEGs identified based on F1701361 vs. F1701175
F1701361vsF1701175_GO: GO terms and KEGG pathways enriched based on DEGs identified in F1701361 vs. F1701175 comparison
F1701361vsF1701292_DEGs: DEGs identified based on F1701361 vs. F1701292
F1701361vsF1701292_GO: GO terms and KEGG pathways enriched based on DEGs identified in F1701361 vs. F1701292 comparison
F1701175vsF1701419_DEGs: DEGs identified based on F1701175 vs. F1701419
F1701175vsF1701419_GO: GO terms and KEGG pathways enriched based on DEGs identified in F1701175 vs. F1701419 comparison
F1701292vsF1701419_DEGs: DEGs identified based on F1701292 vs. F1701419
F1701292vsF1701419_GO: GO terms and KEGG pathways enriched based on DEGs identified in F1701292 vs. F1701419 comparison
F1701361vsF1701419_DEGs: DEGs identified based on F1701361 vs. F1701419
F1701361vsF1701419_GO: GO terms and KEGG pathways enriched based on DEGs identified in F1701361 vs. F1701419 comparison

## Sheet: F1701292vsF1701175_DEGs
SYMBOL	logFC	logCPM	PValue	FDR	GENENAME
LOC106584954	8.09779	2.86543	1.27731e-38	1.87414e-34	uncharacterized LOC106584954
LOC106606771	7.12076	4.5751	1.23528e-10	9.29466e-08	adhesion G protein-coupled receptor E2
LOC123730801	6.88275	1.62799	2.16585e-25	9.07954e-22	uncharacterized LOC123730801
LOC106564204	6.52479	3.93532	2.14352e-25	9.07954e-22	saposin-C-like
LOC123732499	6.05389	1.79693	1.99428e-24	7.31529e-21	annexin A5-like
LOC123743438	6.0318	1.94198	5.38636e-13	4.78978e-10	hemoglobin subunit alpha-4-like
tap2b	5.17434	2.65484	2.42301e-21	6.46392e-18	transport-associated protein 2b
LOC106591553	4.56387	2.78124	1.18049e-07	5.02049e-05	immunoglobulin lambda constant 1-like
LOC106586941	4.49915	1.88595	1.99742e-11	1.54248e-08	complement C1q subcomponent subunit B-like
LOC106589744	4.44504	4.253	1.47425e-11	1.20172e-08	neurexin-1a
LOC106590500	4.41817	1.0926	0.000128643	0.0230185	lipase member H-like
LOC106569077	4.39409	-1.50285	1.84124e-09	1.05943e-06	tenascin-N
LOC106583825	4.09264	2.80507	6.29895e-05	0.0126605	phosphatase and actin regulator 3
LOC106570335	4.06298	3.27605	2.86578e-24	9.34402e-21	NACHT, LRR and PYD domains-containing protein 12-like
LOC106571144	3.58375	-1.01385	5.75747e-09	2.96409e-06	cytoglobin-2
LOC106567039	3.40773	1.46909	1.13406e-13	1.14755e-10	glycoprotein-N-acetylgalactosamine 3-beta-galactosyltransferase 1-B-like
LOC123725581	3.19296	1.7969	2.64568e-09	1.43773e-06	5-aminolevulinate synthase, nonspecific, mitochondrial-like
LOC106600765	3.15147	1.07625	6.40523e-08	2.8479e-05	ferritin, middle subunit-like
LOC106600766	3.138	3.42561	3.01813e-08	1.38386e-05	ferritin, middle subunit-like
LOC106574479	3.09133	3.18853	2.88619e-08	1.34437e-05	probable non-functional immunoglobulin kappa variable 6D-41
LOC106601036	3.06922	2.85383	3.38632e-09	1.80676e-06	meiosis-specific coiled-coil domain-containing protein MEIOC-like
LOC123741795	3.0395	1.18095	1.32145e-10	9.69451e-08	NLR family CARD domain-containing protein 3-like
psmb9-a	3.00608	4.08619	1.29752e-14	1.73071e-11	proteasome subunit beta type-9a
LOC123732932	2.89803	1.51439	0.000207236	0.0341648	uncharacterized LOC123732932
LOC106574762	2.882	1.90093	4.1346e-05	0.00919165	protein asteroid homolog 1
LOC106610447	2.87363	-1.0438	4.23368e-06	0.0013338	ecto-ADP-ribosyltransferase 5
LOC106565513	2.86076	5.31082	7.95613e-14	8.64713e-11	uncharacterized LOC106565513
LOC106587200	2.75669	2.3662	7.28922e-06	0.00209708	polypeptide N-acetylgalactosaminyltransferase 18
LOC123723702	2.70693	2.43917	6.6358e-08	2.90638e-05	uncharacterized LOC123723702
LOC106568013	2.68328	1.37244	9.05235e-05	0.0171381	uncharacterized LOC106568013
LOC123741603	2.60682	1.36893	5.92819e-06	0.00173963	uncharacterized LOC123741603
LOC106602206	2.57298	1.74479	1.18412e-05	0.00318788	sterile alpha motif domain-containing protein 9
LOC106598988	2.57186	2.03258	1.85558e-07	7.56276e-05	uncharacterized LOC106598988
LOC106605150	2.56082	1.32205	0.000169013	0.0286687	adhesion G protein-coupled receptor E2-like
LOC123741610	2.4614	1.14019	8.54875e-06	0.00237009	uncharacterized LOC123741610
LOC106583653	2.38734	4.85619	0.000256551	0.0398332	E3 ubiquitin-protein ligase rnf213-alpha
LOC106583141	2.36738	3.84002	2.34849e-13	2.22312e-10	low-density lipoprotein receptor-related protein 1-like
LOC106597686	2.34316	2.11947	2.66766e-06	0.00087958	alpha-2-macroglobulin
LOC123725433	2.33789	1.22113	2.39069e-05	0.00599613	B-cell receptor CD22-like
cmpk2	2.10704	2.42211	0.000213604	0.0346309	cytidine monophosphate (UMP-CMP) kinase 2, mitochondrial
LOC106586332	2.10403	2.76127	0.0001859	0.0313519	protein ADP-ribosylarginine hydrolase
LOC123725438	2.04444	1.53542	3.83844e-05	0.00873171	B-cell receptor CD22-like
LOC106566123	2.04381	2.74659	9.44768e-07	0.000334027	protein phosphatase 1 regulatory inhibitor subunit 16B-like
cd9	2.02217	7.4789	8.65928e-07	0.000309886	CD9 molecule
si:dkeyp-118h9.7	1.99652	5.62304	0.00032528	0.0482088	sacsin
LOC106606032	1.92756	1.51617	0.000228786	0.0361009	carboxypeptidase Q-like
LOC123731986	1.90104	6.22106	9.70859e-05	0.0181464	uncharacterized LOC123731986
LOC106600764	1.89457	1.82385	8.04493e-06	0.00229203	ferritin, middle subunit-like
LOC106577579	1.83091	3.01099	6.85556e-05	0.0136855	NLR family CARD domain-containing protein 3-like
zc3h15	1.824	4.79478	2.45131e-08	1.16022e-05	zinc finger CCCH-type containing 15
dtl	1.81181	2.85165	2.01363e-09	1.13635e-06	denticleless E3 ubiquitin protein ligase homolog (Drosophila)
LOC106606432	1.80807	3.32833	5.87287e-05	0.0120517	metalloproteinase inhibitor 2
tmem243	1.80482	2.90032	1.06771e-07	4.60763e-05	transmembrane protein 243
cyfip2	1.77201	6.39709	2.74697e-10	1.87312e-07	cytoplasmic FMR1 interacting protein 2
LOC106586938	1.75182	3.21983	3.02336e-05	0.00721305	cytotoxic T-lymphocyte protein 4-like
LOC106609519	1.69336	1.72802	0.00028387	0.0433863	anoctamin-4-like
LOC106599515	1.62624	1.97584	4.91335e-05	0.0105243	integrin beta-1-like
LOC106599631	1.58729	4.35767	3.63055e-05	0.00834951	uncharacterized LOC106599631
zgc:171971	1.44806	2.2174	0.000135556	0.0239631	uncharacterized LOC106577402
cenpl	1.3682	2.15459	0.000158252	0.0271573	centromere protein L
LOC106586639	1.35872	3.67254	0.000233541	0.0366484	nectin-3
LOC106586586	1.32338	6.41359	0.000273843	0.042084	acyl-CoA-binding protein
LOC106613233	1.26591	2.59961	0.000152664	0.0263525	dipeptidyl peptidase 1-like
LOC106588921	-1.31479	4.01575	0.000144797	0.025292	chromatin accessibility complex protein 1
LOC106613249	-1.32109	3.12402	4.03138e-05	0.0090306	pentraxin-related protein PTX3
LOC106581094	-1.34466	2.81801	7.44899e-05	0.0147696	histone-binding protein RBBP4-like
vegfab	-1.36484	2.80775	9.6955e-06	0.00263439	vascular endothelial growth factor Ab
LOC106589782	-1.36797	3.16898	6.14272e-05	0.0124316	nuclear factor 7, brain
dnal1	-1.38317	5.18488	0.000133383	0.023722	dynein, axonemal, light chain 1
LOC106561691	-1.3913	4.67372	0.000254286	0.0396916	coiled-coil domain-containing protein 136-like
LOC106583102	-1.40607	1.99952	9.01145e-05	0.0171381	microfibril associated protein 2
htr2b	-1.43925	2.09125	0.000101183	0.0186743	5-hydroxytryptamine (serotonin) receptor 2B, G protein-coupled
LOC123733166	-1.44174	3.17063	8.20535e-05	0.0159461	uncharacterized LOC123733166
LOC106581773	-1.44808	4.50367	0.000151594	0.0263227	glutamate decarboxylase 1
LOC106602813	-1.48844	3.22728	1.95935e-05	0.00508823	FERM domain-containing protein 7
LOC100286442	-1.52845	2.09734	4.76106e-05	0.010273	vacuolar protein sorting-associated protein 52 homolog
nattl	-1.54655	6.46297	3.33626e-06	0.00107585	Natterin-like protein
LOC106575846	-1.58074	3.04919	1.64604e-06	0.000555207	nectin-1
LOC106563599	-1.58966	1.08952	0.000194692	0.0326471	uncharacterized LOC106563599
LOC106578890	-1.59715	7.42132	0.000327836	0.0483434	snaclec 1-like
LOC106611945	-1.66271	2.29369	5.40715e-05	0.0113338	ras-GEF domain-containing family member 1C
LOC123725421	-1.69964	3.1316	8.70309e-05	0.0166923	CMRF35-like molecule 5
LOC106612993	-1.70115	2.10151	8.56122e-06	0.00237009	beta-secretase 2
LOC106579017	-1.83578	2.58524	7.4068e-07	0.000271691	ras-related protein Rab-26
LOC106564213	-1.86463	1.70588	5.76553e-06	0.00172642	uncharacterized LOC106564213
LOC106610521	-1.87852	3.26767	6.4777e-09	3.27738e-06	histone-lysine N-methyltransferase PRDM9
LOC106562009	-1.92271	2.16688	3.1263e-05	0.00733931	V-set and transmembrane domain-containing protein 2B
LOC106598995	-1.9405	1.49336	2.47755e-05	0.00616133	uncharacterized LOC106598995
zgc:92429	-1.96702	1.7405	1.20551e-06	0.000411345	uncharacterized LOC106609053
LOC106564529	-1.97722	1.90483	5.80111e-05	0.0119883	Kruppel-like factor 1
LOC106570914	-1.99244	2.13562	2.22201e-05	0.00569912	phosphatidate cytidylyltransferase 1
LOC123741872	-1.99368	1.02104	5.29623e-05	0.0111812	NLR family CARD domain-containing protein 3-like
LOC106589870	-1.9996	5.45614	6.58624e-10	4.11219e-07	paralemmin-3-like
LOC106574309	-2.01442	1.90293	4.28291e-05	0.00944977	sugar transporter SWEET1
LOC106577272	-2.07088	9.54067	0.000223883	0.0359008	hepatic lectin-like
LOC106595268	-2.11266	5.65083	8.14109e-05	0.0159267	hemoglobin subunit beta-like
LOC106580947	-2.11331	2.07251	4.20546e-06	0.0013338	soluble guanylate cyclase gcy-31
tmod4	-2.12447	3.33812	0.000200427	0.0334178	tropomodulin 4 (muscle)
LOC123727356	-2.15972	1.12036	4.39611e-05	0.00962716	tumor necrosis factor receptor superfamily member 14-like
LOC106611882	-2.19231	1.30043	7.15824e-07	0.000265897	uncharacterized LOC106611882
LOC123726857	-2.21848	4.89665	5.14617e-10	3.32825e-07	uncharacterized LOC123726857
LOC106605190	-2.22903	1.90814	0.000205383	0.0340507	sialic acid-binding Ig-like lectin 5
LOC123744258	-2.28584	-1.55341	0.000319293	0.0475616	CD209 antigen-like protein C
LOC106584173	-2.32557	-1.4109	8.08634e-05	0.0159258	guanine nucleotide-binding protein G(I)/G(S)/G(O) subunit gamma-12-like
LOC106581229	-2.37021	1.22031	2.60287e-05	0.00641859	beta-galactosidase-1-like protein 2
LOC106607946	-2.42565	1.46483	8.46276e-06	0.00237009	serine protease 23-like
LOC123724067	-2.47425	7.26566	1.62809e-05	0.00426575	hemoglobin subunit beta-like
LOC123744744	-2.51237	4.0308	1.44312e-09	8.46967e-07	heat shock cognate 70 kDa protein-like
LOC123741585	-2.54296	1.78415	3.37551e-08	1.52391e-05	CD209 antigen-like protein E
LOC106591135	-2.65801	-1.31536	0.000313339	0.0469129	uncharacterized LOC106591135
LOC106611902	-2.77606	4.7539	1.23799e-11	1.03797e-08	serine/threonine-protein phosphatase 2A 55 kDa regulatory subunit B
LOC106576993	-2.8545	5.66638	5.17078e-06	0.00159723	CMRF35-like molecule 1
LOC123739007	-3.03039	-1.54444	3.29551e-06	0.00107452	sister chromatid cohesion protein DCC1-like
LOC106576869	-3.03767	1.24894	2.95986e-05	0.00711944	uncharacterized LOC106576869
hba	-3.04355	4.63712	0.000209313	0.0343145	hemoglobin subunit alpha
LOC106598658	-3.04532	1.59136	1.24468e-05	0.00329055	T-cell surface antigen CD2-like
LOC106607236	-3.11521	3.02987	0.000105013	0.0191404	hemoglobin subunit beta-1
LOC106613147	-3.16099	3.10173	1.17168e-06	0.000404505	von Willebrand factor A domain-containing protein 5A-like
LOC123728780	-3.23629	7.42363	1.50769e-10	1.0791e-07	profilin-2-like
LOC106607372	-3.25692	7.86797	2.34352e-05	0.00592849	hemoglobin subunit beta-like
LOC106596943	-3.37316	-1.26691	1.60605e-07	6.63796e-05	ubiquitin carboxyl-terminal hydrolase 26
LOC106607373	-3.40674	6.13593	3.88419e-05	0.00876782	hemoglobin subunit alpha-like
LOC106568453	-3.46051	3.06549	7.25325e-19	1.52033e-15	seizure 6-like protein
LOC106607371	-3.49753	6.3282	1.86348e-06	0.000621407	hemoglobin subunit beta-1
nmt1b	-3.54942	2.63169	5.39786e-06	0.00164889	N-myristoyltransferase 1b
LOC106585833	-3.61879	5.48834	5.87197e-06	0.00173963	histone H1
cfap43	-3.64754	4.56258	2.46355e-10	1.72126e-07	cilia and flagella associated protein 43
LOC123732955	-3.72684	-1.36416	3.36365e-07	0.000131609	uncharacterized LOC123732955
LOC123732929	-3.73495	2.87413	1.73758e-11	1.37809e-08	scavenger receptor cysteine-rich type 1 protein M130-like
LOC106577273	-3.77917	3.67314	4.16357e-14	5.09083e-11	CD209 antigen-like
LOC106570622	-4.01193	1.56516	2.24727e-07	9.03371e-05	scavenger receptor cysteine-rich type 1 protein M130-like
LOC106609721	-4.32794	-1.32307	7.72091e-10	4.72021e-07	glycerol-3-phosphate phosphatase-like
LOC106602066	-4.387	-1.10095	5.21723e-10	3.32825e-07	uncharacterized LOC106602066
LOC123729209	-4.45493	1.46964	1.23938e-07	5.19566e-05	neurogranin-like
LOC106589968	-4.48237	1.45575	4.75156e-05	0.010273	butyrophilin subfamily 1 member A1-like
LOC106591345	-5.11017	2.96719	5.28231e-17	9.68809e-14	uncharacterized LOC106591345
LOC123728056	-5.93873	2.53859	4.37819e-27	2.56956e-23	uncharacterized LOC123728056
myripb	-5.96049	3.23645	1.03922e-08	5.08908e-06	myosin VIIA and Rab interacting protein b
LOC123728158	-7.12461	3.80878	2.60952e-20	5.89049e-17	ictacalcin-like
LOC106577279	-8.1844	1.22043	2.1458e-32	2.09895e-28	prostaglandin reductase 1
c209d	-13.4565	6.46821	8.8655e-111	2.6016e-106	CD209 antigen-like protein D

## Sheet: F1701292vsF1701175_GO
ID	Term	GOGroups	Ontology Source	Term PValue	Term PValue Corrected with Benjamini-Hochberg	Group PValue	Group PValue Corrected with Benjamini-Hochberg	GOLevels	% Associated Genes	Nr. Genes	Associated Genes Found
GO:0002040	sprouting angiogenesis	Group0	GO_BiologicalProcess-EBI-UniProt-GOA-ACAP-ARAP_01.05.2024_00h00	0.000234586	0.000262185	0.000234586	0.000469173	[4, 5, 6, 7, 8, 9, 10]	5.35714	3	[LOC106566123, LOC106583653, vegfab]
GO:0070482	response to oxygen levels	Group1	GO_BiologicalProcess-EBI-UniProt-GOA-ACAP-ARAP_01.05.2024_00h00	0.000512847	0.000512847	0.000512847	0.000683796	[3]	4.10959	3	[LOC106571144, LOC106580947, vegfab]
GO:0051238	sequestering of metal ion	Group2	GO_BiologicalProcess-EBI-UniProt-GOA-ACAP-ARAP_01.05.2024_00h00	2.58775e-05	3.51195e-05	0.000622526	0.000622526	[3]	11.1111	3	[LOC106600764, LOC106600765, LOC106600766]
GO:0097577	sequestering of iron ion	Group2	GO_BiologicalProcess-EBI-UniProt-GOA-ACAP-ARAP_01.05.2024_00h00	2.58775e-05	3.51195e-05	0.000622526	0.000622526	[3, 4, 5, 7]	11.1111	3	[LOC106600764, LOC106600765, LOC106600766]
GO:0006879	intracellular iron ion homeostasis	Group2	GO_BiologicalProcess-EBI-UniProt-GOA-ACAP-ARAP_01.05.2024_00h00	0.000287828	0.000303818	0.000622526	0.000622526	[4, 6]	5	3	[LOC106600764, LOC106600765, LOC106600766]
GO:0006880	intracellular sequestering of iron ion	Group2	GO_BiologicalProcess-EBI-UniProt-GOA-ACAP-ARAP_01.05.2024_00h00	2.58775e-05	3.51195e-05	0.000622526	0.000622526	[4, 5, 6, 8]	11.1111	3	[LOC106600764, LOC106600765, LOC106600766]
GO:0008198	ferrous iron binding	Group2	GO_MolecularFunction-EBI-UniProt-GOA-ACAP-ARAP_01.05.2024_00h00	0.000148174	0.000175956	0.000622526	0.000622526	[8]	6.25	3	[LOC106600764, LOC106600765, LOC106600766]
GO:0008199	ferric iron binding	Group2	GO_MolecularFunction-EBI-UniProt-GOA-ACAP-ARAP_01.05.2024_00h00	4.78274e-05	6.05814e-05	0.000622526	0.000622526	[8]	9.09091	3	[LOC106600764, LOC106600765, LOC106600766]
GO:0098754	detoxification	Group3	GO_BiologicalProcess-EBI-UniProt-GOA-ACAP-ARAP_01.05.2024_00h00	6.95114e-09	1.20065e-08	7.38738e-07	2.95495e-06	[1, 4]	5.88235	7	[LOC106595268, LOC106607236, LOC106607371, LOC106607372, LOC106607373, LOC123724067, hba]
GO:0009636	response to toxic substance	Group3	GO_BiologicalProcess-EBI-UniProt-GOA-ACAP-ARAP_01.05.2024_00h00	1.28643e-08	2.03685e-08	7.38738e-07	2.95495e-06	[3]	5.38462	7	[LOC106595268, LOC106607236, LOC106607371, LOC106607372, LOC106607373, LOC123724067, hba]
GO:0016684	oxidoreductase activity, acting on peroxide as acceptor	Group3	GO_MolecularFunction-EBI-UniProt-GOA-ACAP-ARAP_01.05.2024_00h00	1.42861e-09	3.87765e-09	7.38738e-07	2.95495e-06	[3]	7.36842	7	[LOC106595268, LOC106607236, LOC106607371, LOC106607372, LOC106607373, LOC123724067, hba]
GO:0019825	oxygen binding	Group3	GO_MolecularFunction-EBI-UniProt-GOA-ACAP-ARAP_01.05.2024_00h00	1.03399e-13	1.96458e-12	7.38738e-07	2.95495e-06	[3]	16.6667	8	[LOC106571144, LOC106595268, LOC106607236, LOC106607371, LOC106607372, LOC106607373, LOC123724067, hba]
GO:0031720	haptoglobin binding	Group3	GO_MolecularFunction-EBI-UniProt-GOA-ACAP-ARAP_01.05.2024_00h00	1.79861e-12	1.13912e-11	7.38738e-07	2.95495e-06	[3]	18.4211	7	[LOC106595268, LOC106607236, LOC106607371, LOC106607372, LOC106607373, LOC123724067, hba]
GO:0043177	organic acid binding	Group3	GO_MolecularFunction-EBI-UniProt-GOA-ACAP-ARAP_01.05.2024_00h00	5.16702e-08	7.5518e-08	7.38738e-07	2.95495e-06	[3]	4.40252	7	[LOC106595268, LOC106607236, LOC106607371, LOC106607372, LOC106607373, LOC123724067, hba]
GO:0072562	blood microparticle	Group3	GO_CellularComponent-EBI-UniProt-GOA-ACAP-ARAP_01.05.2024_00h00	1.45825e-10	5.54133e-10	7.38738e-07	2.95495e-06	[2, 3, 4]	10.1449	7	[LOC106595268, LOC106607236, LOC106607371, LOC106607372, LOC106607373, LOC123724067, hba]
GO:0072593	reactive oxygen species metabolic process	Group3	GO_BiologicalProcess-EBI-UniProt-GOA-ACAP-ARAP_01.05.2024_00h00	1.77943e-09	4.22615e-09	7.38738e-07	2.95495e-06	[3]	7.14286	7	[LOC106595268, LOC106607236, LOC106607371, LOC106607372, LOC106607373, LOC123724067, hba]
GO:0005833	hemoglobin complex	Group3	GO_CellularComponent-EBI-UniProt-GOA-ACAP-ARAP_01.05.2024_00h00	1.79861e-12	1.13912e-11	7.38738e-07	2.95495e-06	[2, 3, 4, 5]	18.4211	7	[LOC106595268, LOC106607236, LOC106607371, LOC106607372, LOC106607373, LOC123724067, hba]
GO:1990748	cellular detoxification	Group3	GO_BiologicalProcess-EBI-UniProt-GOA-ACAP-ARAP_01.05.2024_00h00	3.30278e-09	6.27529e-09	7.38738e-07	2.95495e-06	[2, 5]	6.54206	7	[LOC106595268, LOC106607236, LOC106607371, LOC106607372, LOC106607373, LOC123724067, hba]
GO:0015669	gas transport	Group3	GO_BiologicalProcess-EBI-UniProt-GOA-ACAP-ARAP_01.05.2024_00h00	3.83927e-13	3.64731e-12	7.38738e-07	2.95495e-06	[4]	14.2857	8	[LOC106571144, LOC106595268, LOC106607236, LOC106607371, LOC106607372, LOC106607373, LOC123724067, hba]
GO:0042743	hydrogen peroxide metabolic process	Group3	GO_BiologicalProcess-EBI-UniProt-GOA-ACAP-ARAP_01.05.2024_00h00	1.61373e-11	7.66522e-11	7.38738e-07	2.95495e-06	[4]	13.7255	7	[LOC106595268, LOC106607236, LOC106607371, LOC106607372, LOC106607373, LOC123724067, hba]
GO:0097237	cellular response to toxic substance	Group3	GO_BiologicalProcess-EBI-UniProt-GOA-ACAP-ARAP_01.05.2024_00h00	3.30278e-09	6.27529e-09	7.38738e-07	2.95495e-06	[4]	6.54206	7	[LOC106595268, LOC106607236, LOC106607371, LOC106607372, LOC106607373, LOC123724067, hba]
GO:0042744	hydrogen peroxide catabolic process	Group3	GO_BiologicalProcess-EBI-UniProt-GOA-ACAP-ARAP_01.05.2024_00h00	1.61373e-11	7.66522e-11	7.38738e-07	2.95495e-06	[4, 5]	13.7255	7	[LOC106595268, LOC106607236, LOC106607371, LOC106607372, LOC106607373, LOC123724067, hba]
GO:0098869	cellular oxidant detoxification	Group3	GO_BiologicalProcess-EBI-UniProt-GOA-ACAP-ARAP_01.05.2024_00h00	2.3591e-09	4.98032e-09	7.38738e-07	2.95495e-06	[3, 6]	6.86275	7	[LOC106595268, LOC106607236, LOC106607371, LOC106607372, LOC106607373, LOC123724067, hba]
GO:0015671	oxygen transport	Group3	GO_BiologicalProcess-EBI-UniProt-GOA-ACAP-ARAP_01.05.2024_00h00	1.03399e-13	1.96458e-12	7.38738e-07	2.95495e-06	[5]	16.6667	8	[LOC106571144, LOC106595268, LOC106607236, LOC106607371, LOC106607372, LOC106607373, LOC123724067, hba]
GO:0016209	antioxidant activity	Group3	GO_BiologicalProcess-EBI-UniProt-GOA-ACAP-ARAP_01.05.2024_00h00	2.3591e-09	4.98032e-09	7.38738e-07	2.95495e-06	[4, 7]	6.86275	7	[LOC106595268, LOC106607236, LOC106607371, LOC106607372, LOC106607373, LOC123724067, hba]
GO:0005344	oxygen carrier activity	Group3	GO_BiologicalProcess-EBI-UniProt-GOA-ACAP-ARAP_01.05.2024_00h00	1.03399e-13	1.96458e-12	7.38738e-07	2.95495e-06	[6]	16.6667	8	[LOC106571144, LOC106595268, LOC106607236, LOC106607371, LOC106607372, LOC106607373, LOC123724067, hba]
GO:0004601	peroxidase activity	Group3	GO_BiologicalProcess-EBI-UniProt-GOA-ACAP-ARAP_01.05.2024_00h00	7.05443e-10	2.2339e-09	7.38738e-07	2.95495e-06	[5, 8]	8.13953	7	[LOC106595268, LOC106607236, LOC106607371, LOC106607372, LOC106607373, LOC123724067, hba]

## Sheet: F1701361vsF1701175_DEGs
SYMBOL	logFC	logCPM	PValue	FDR	GENENAME
LOC123725129	11.5467	2.38522	7.37342e-28	3.64419e-24	uncharacterized LOC123725129
LOC123727331	9.95845	2.8349	7.23573e-56	7.15228e-52	uncharacterized LOC123727331
LOC106573544	8.74675	4.23362	1.94715e-18	3.20782e-15	lipoprotein lipase
LOC123743438	8.56832	4.29635	6.77114e-42	4.01583e-38	hemoglobin subunit alpha-4-like
LOC106606771	7.69591	5.01685	3.1371e-63	4.65138e-59	adhesion G protein-coupled receptor E2
LOC123733062	7.3906	2.55027	1.20293e-15	1.48632e-12	protein NLRC3-like
LOC106580287	7.09889	-1.75648	4.78219e-11	3.08285e-08	dnaJ homolog subfamily B member 5-like
LOC106577026	6.26623	-1.31372	2.13681e-13	2.04855e-10	uncharacterized LOC106577026
LOC106602727	6.15636	1.45007	6.2122e-23	1.84217e-19	uncharacterized LOC106602727
LOC106613315	5.51293	-1.36074	4.60464e-12	3.59332e-09	uncharacterized LOC106613315
LOC100136417	5.46296	3.75696	0.000289545	0.0340159	glyceraldehyde-3-phosphate dehydrogenase
LOC123732499	5.39265	1.02835	6.01162e-15	6.85649e-12	annexin A5-like
gapdh	5.28212	3.13096	6.08515e-05	0.0106933	glyceraldehyde-3-phosphate dehydrogenase
LOC106564204	5.23333	2.54632	7.28276e-20	1.66125e-16	saposin-C-like
LOC106586941	5.09754	2.32653	1.04799e-09	5.75504e-07	complement C1q subcomponent subunit B-like
LOC106577092	4.91077	2.8097	0.00015646	0.0216807	interferon-induced protein with tetratricopeptide repeats 1-like
atp2a1l	4.80709	3.46716	1.8336e-05	0.00411922	ATPase sarcoplasmic/endoplasmic reticulum Ca2+ transporting 1, like
LOC106606833	4.69969	-1.11019	1.30081e-11	8.97075e-09	uncharacterized LOC106606833
LOC123741796	4.35807	-1.17198	2.64754e-09	1.33068e-06	uncharacterized LOC123741796
LOC106592202	4.04711	1.91183	4.68627e-06	0.00128673	early growth response protein 2b
LOC106570335	3.90119	3.01422	9.09544e-25	3.37145e-21	NACHT, LRR and PYD domains-containing protein 12-like
tap2b	3.70414	1.1556	0.000267238	0.0319543	transport-associated protein 2b
LOC106598432	3.66623	4.37709	1.64868e-16	2.44449e-13	uncharacterized LOC106598432
LOC100194624	3.58896	4.30655	8.47182e-05	0.0135066	aldolase a, fructose-bisphosphate 1
LOC106576830	3.44229	-1.67955	3.80623e-06	0.00106481	myopalladin
LOC106584200	3.38125	-1.33601	7.11995e-08	2.75746e-05	leukocyte elastase inhibitor
LOC106565513	3.1943	5.51057	1.003e-18	1.74958e-15	uncharacterized LOC106565513
prf1.3	2.91802	4.21412	7.99135e-07	0.000257582	perforin 1.3
aqp1	2.84981	4.86783	9.12889e-06	0.00235398	Aquaporin-1
LOC123741756	2.82454	-1.66695	1.81219e-05	0.00411922	cell wall protein DAN4-like
gjz1	2.80849	1.51262	7.09698e-06	0.00189598	gap junction protein zeta 1
LOC106579322	2.65847	4.06283	1.58126e-06	0.000478477	uncharacterized LOC106579322
kcnj11l	2.51771	2.49026	4.64982e-07	0.000156688	potassium inwardly rectifying channel subfamily J member 11, like
LOC106576381	2.41983	5.21234	1.02621e-09	5.74176e-07	Ig kappa chain V region 3381-like
LOC106607207	2.27721	-1.36051	0.000212649	0.0279022	angiopoietin-related protein 2
LOC106606032	2.2767	1.71548	7.91151e-07	0.000257582	carboxypeptidase Q-like
LOC106590934	2.15601	5.2348	7.07495e-09	3.33017e-06	uncharacterized LOC106590934
psmb9-a	2.14107	3.27976	4.84081e-05	0.00908541	proteasome subunit beta type-9a
dtl	2.09499	3.00503	9.49183e-13	7.81863e-10	denticleless E3 ubiquitin protein ligase homolog (Drosophila)
LOC123723666	2.08237	2.35574	1.99022e-05	0.00437169	trichohyalin-like
LOC106602206	2.0684	1.27155	1.13501e-05	0.00278161	sterile alpha motif domain-containing protein 9
LOC106598988	1.9805	1.47706	8.51863e-05	0.0135086	uncharacterized LOC106598988
LOC106586586	1.97322	6.84069	1.59795e-08	6.86749e-06	acyl-CoA-binding protein
LOC106608465	1.9669	1.89349	1.21989e-06	0.000384836	piggyBac transposable element-derived protein 4-like
LOC106613233	1.96564	3.05644	4.13313e-10	2.40322e-07	dipeptidyl peptidase 1-like
LOC106605718	1.88222	5.62482	8.78357e-05	0.0136371	chromodomain-helicase-DNA-binding protein 4
LOC123723702	1.81722	1.65755	0.000136854	0.0194175	uncharacterized LOC123723702
LOC123727343	1.7358	2.06335	0.000238401	0.0299557	LIM domain and actin-binding protein 1-like
LOC106581351	1.70464	1.50151	0.00013066	0.0188087	ephexin-1
LOC106600234	1.63021	6.07628	4.10803e-05	0.00796207	capping protein, Arp2/3 and myosin-I linker protein 3-like
LOC106601036	1.62827	1.61423	0.000474065	0.0484057	meiosis-specific coiled-coil domain-containing protein MEIOC-like
LOC106613542	1.62063	1.43336	9.27192e-05	0.0143005	alpha-N-acetylgalactosaminide alpha-2,6-sialyltransferase 5-like
zc3h15	1.56899	4.55105	4.97366e-09	2.44658e-06	zinc finger CCCH-type containing 15
cyfip2	1.56758	6.18959	7.14164e-08	2.75746e-05	cytoplasmic FMR1 interacting protein 2
LOC106595587	1.5363	3.89996	3.11002e-05	0.00644927	immunoglobulin lambda-1 light chain-like
LOC106597975	1.45933	2.85305	0.000245638	0.0305234	interleukin-1 receptor-associated kinase 3-like
LOC123728138	1.45344	4.18872	9.30735e-05	0.0143005	calumenin-B-like
LOC106583141	1.45263	3.07921	5.97979e-05	0.0106822	low-density lipoprotein receptor-related protein 1-like
LOC106565726	1.45261	4.29833	0.000431038	0.0445366	band 4.1-like protein 1
LOC123726712	1.43933	1.60057	0.000202704	0.0269551	uncharacterized LOC123726712
nfixb	1.38592	1.62266	0.0002559	0.0309733	nuclear factor I/Xb
LOC106599149	1.38343	2.20181	3.28547e-05	0.00667311	piggyBac transposable element-derived protein 4
lpar5a	1.33616	3.14566	0.000341262	0.0379018	lysophosphatidic acid receptor 5a
LOC106611134	1.33351	3.26438	0.000230146	0.0291655	potassium voltage-gated channel subfamily F member 1-like
LOC123723791	1.30374	1.90837	0.000210947	0.0278019	28S ribosomal protein S33, mitochondrial-like
LOC106593210	1.28799	4.17232	7.53105e-05	0.012689	RNA demethylase ALKBH5-like
LOC106608612	1.28364	4.84957	0.000171292	0.0235162	synaptopodin-2-like
LOC106582510	1.2704	5.73649	0.000452889	0.046493	sialic acid-binding Ig-like lectin 14
LOC106612375	1.25179	3.55909	0.000378665	0.0409815	rho-related GTP-binding protein RhoU-like
serpinh1a	-1.2674	4.99594	0.00028824	0.0340159	serpin peptidase inhibitor, clade H (heat shock protein 47), member 1a
LOC123741345	-1.27003	4.69502	3.56647e-05	0.00719456	annexin A5-like
LOC106586160	-1.29532	3.89117	0.00020386	0.0269878	myosin light chain kinase, smooth muscle-like
ifm5	-1.32172	5.02799	0.000104921	0.0158742	Interferon-induced transmembrane protein 5
i14k	-1.33429	5.97288	2.57761e-05	0.00553888	14 kDa transmembrane protein
LOC106586233	-1.34136	3.73552	0.000103368	0.0157194	rap guanine nucleotide exchange factor 4
LOC106606033	-1.35954	4.19138	0.000388396	0.0413521	syndecan-2-like
LOC100286442	-1.37012	2.24011	0.000172897	0.0236271	vacuolar protein sorting-associated protein 52 homolog
LOC106563802	-1.38807	4.12274	0.000228876	0.0291655	leukemia inhibitory factor receptor
LOC106562414	-1.39875	2.8564	0.000128856	0.0186395	solute carrier family 12 member 4-like
LOC106588322	-1.4001	3.20822	0.000120918	0.0178069	atrial natriuretic peptide receptor 1
masp1	-1.40694	1.70354	0.000224364	0.0291655	MBL associated serine protease 1
tnfrsf1b	-1.44	4.46016	3.63538e-05	0.00728402	tumor necrosis factor receptor superfamily, member 1B
LOC106561186	-1.47043	2.10588	0.000246007	0.0305234	E3 ubiquitin/ISG15 ligase TRIM25-like
LOC106568872	-1.47207	2.75116	0.000113398	0.0169368	carbonic anhydrase-related protein
LOC106604437	-1.48942	2.67349	0.000413275	0.0431523	protein ATP1B4-like
LOC106562884	-1.5061	1.73311	0.000251267	0.0309173	immediate early response gene 5-like protein
LOC106613157	-1.5223	2.50996	9.89037e-06	0.00250779	stonustoxin subunit beta-like
LOC106582502	-1.52507	4.73555	5.61182e-05	0.0101471	guanylate-binding protein 1
LOC123727344	-1.5682	1.3244	8.72152e-05	0.013612	E3 SUMO-protein ligase NSE2-like
LOC106610521	-1.59627	3.44263	1.08469e-07	3.97104e-05	histone-lysine N-methyltransferase PRDM9
LOC106591235	-1.60056	3.0209	2.59992e-05	0.00554663	sialoadhesin
loxa	-1.60505	3.86921	1.15236e-05	0.00280099	lysyl oxidase a
LOC106610834	-1.60707	4.35152	0.00019456	0.0259887	thrombospondin-1-like
LOC106609713	-1.60938	1.45413	0.000381093	0.0410111	ATP-binding cassette sub-family C member 9-like
LOC106604535	-1.61308	1.92516	0.000331734	0.0372622	follistatin-related protein 5
LOC123742430	-1.62898	5.39766	1.01474e-07	3.809e-05	T-cell ecto-ADP-ribosyltransferase 2-like
LOC106575543	-1.64877	4.40943	0.000253518	0.0309632	uncharacterized LOC106575543
LOC106562009	-1.67125	2.3372	1.71227e-05	0.00393611	V-set and transmembrane domain-containing protein 2B
LOC106565802	-1.67847	1.9215	0.000397193	0.0416197	dysbindin
b2mg	-1.69315	6.17899	0.000228928	0.0291655	Beta-2-microglobulin precursor
c8g	-1.74095	4.62236	6.06302e-05	0.0106933	complement component 8, gamma polypeptide
igf2b	-1.75064	1.80698	2.78351e-05	0.00589587	insulin-like growth factor 2b
adamtsl5	-1.75581	2.29278	7.69249e-05	0.0128877	ADAMTS like 5
LOC106607151	-1.76909	3.89915	4.25372e-05	0.0081442	interferon-induced very large GTPase 1-like
LOC106582746	-1.81441	1.73628	0.000481279	0.0485437	leiomodin-1-like
LOC106606663	-1.86155	2.10828	0.000269711	0.0321205	tetratricopeptide repeat protein 27-like
LOC106581190	-1.86474	3.31463	1.93831e-08	7.98315e-06	NIMA-related kinase 8
LOC106579293	-1.87411	5.54769	0.000107091	0.0161202	chondroadherin-like
LOC106600115	-1.9021	2.12411	4.4556e-05	0.00841569	ferritin, middle subunit-like
LOC123733101	-1.90225	1.47586	7.93339e-07	0.000257582	transmembrane protein 243-like
LOC123741872	-1.9383	1.1592	1.40365e-05	0.00331273	NLR family CARD domain-containing protein 3-like
LOC106613071	-1.96499	4.13563	6.31326e-08	2.56457e-05	glycerophosphodiester phosphodiesterase domain-containing protein 5-like
LOC106576675	-1.96962	3.05298	4.25694e-05	0.0081442	serine protease FAM111A
nua4l	-1.97276	1.54965	0.000188891	0.025577	NADH dehydrogenase 1 alpha subcomplex subunit 4-like 2
LOC106565647	-1.978	1.43605	0.000121299	0.0178069	von Willebrand factor A domain-containing protein 1-like
tfa	-1.99854	6.45322	8.97632e-06	0.00233495	transferrin-a
si:ch211-237l4.6	-2.03107	2.32174	1.05675e-05	0.00263334	uncharacterized LOC106577779
LOC106613695	-2.05692	5.62244	0.000128356	0.0186395	lipoprotein lipase
LOC106571856	-2.08392	5.23544	1.31909e-05	0.0031802	sodium- and chloride-dependent taurine transporter-like
LOC123723754	-2.10881	2.9309	5.02513e-06	0.00136711	interferon-induced very large GTPase 1-like
LOC106578137	-2.11399	1.45672	5.31211e-05	0.00972378	4F2 cell-surface antigen heavy chain
LOC106566700	-2.12501	2.69328	9.89449e-06	0.00250779	NADH dehydrogenase [ubiquinone] 1 alpha subcomplex subunit 4-like 2
LOC106565079	-2.24217	1.40373	0.000142951	0.0200904	phospholipid transfer protein
LOC100194731	-2.28436	4.24378	0.000485874	0.0488411	primary amine oxidase, liver isozyme
LOC123732929	-2.31359	3.16593	0.000383087	0.0410111	scavenger receptor cysteine-rich type 1 protein M130-like
LOC106585067	-2.31411	3.202	1.31405e-09	7.08486e-07	uncharacterized LOC106585067
LOC106612251	-2.35339	1.16956	2.41727e-05	0.00523223	solute carrier family 25 member 48-like
LOC106613694	-2.36002	4.26278	6.11847e-05	0.0106933	lipoprotein lipase
LOC106565583	-2.38476	4.35941	9.60604e-12	6.78232e-09	SLIT-ROBO Rho GTPase-activating protein 3
LOC123743364	-2.38503	1.08364	1.82869e-05	0.00411922	uncharacterized LOC123743364
LOC106598617	-2.39776	3.74322	1.9329e-05	0.00427749	regulator of G-protein signaling 5
LOC106605973	-2.42149	1.85267	0.00023652	0.0298459	diacylglycerol O-acyltransferase 1
LOC106613504	-2.46474	-1.30621	8.37275e-05	0.0134938	thromboxane A2 receptor-like
LOC123732697	-2.51866	1.80317	6.75342e-05	0.0115095	deleted in malignant brain tumors 1 protein-like
LOC106612267	-2.55403	2.00437	7.9935e-11	5.04339e-08	protocadherin-11 X-linked
LOC106581229	-2.59177	1.33692	2.38449e-05	0.00519924	beta-galactosidase-1-like protein 2
LOC106564213	-2.61137	1.72085	3.38402e-10	2.04796e-07	uncharacterized LOC106564213
LOC106567480	-2.61413	1.37508	1.12848e-07	4.03178e-05	T-cell immunoglobulin and mucin domain-containing protein 4-like
LOC106608865	-2.66429	-1.48567	0.000230045	0.0291655	dual specificity testis-specific protein kinase 2-like
LOC106613505	-2.69465	1.61849	2.65412e-06	0.000764128	uncharacterized LOC106613505
LOC106568095	-2.7098	-1.4516	8.4466e-05	0.0135066	protocadherin-1-like
LOC106610758	-2.7113	1.34043	0.00022803	0.0291655	uncharacterized LOC106610758
LOC123741664	-2.71638	2.98341	3.64562e-10	2.16214e-07	ferritin, middle subunit-like
sigirr	-2.72196	-1.4394	0.00012602	0.0184089	single immunoglobulin and toll-interleukin 1 receptor (TIR) domain
LOC106609402	-2.73509	-1.71466	0.000307051	0.0354292	LHFPL tetraspan subfamily member 3 protein
si:busm1-57f23.1	-2.74152	2.15058	6.63245e-08	2.65782e-05	CY domain-containing protein
LOC106611047	-2.85311	2.6173	1.04252e-05	0.0026199	transforming growth factor beta-3 proprotein
LOC106588252	-2.86713	3.52362	7.76006e-05	0.0129279	Ig kappa-b4 chain C region-like
LOC106562254	-2.92148	-1.41952	3.15918e-05	0.00648342	meiosis-specific nuclear structural protein 1
LOC106591345	-2.95223	3.2554	3.17022e-05	0.00648342	uncharacterized LOC106591345
LOC106608633	-2.95762	1.06201	1.92281e-05	0.00427749	serum amyloid P-component-like
LOC106611881	-2.99264	6.09469	2.88529e-13	2.67376e-10	uncharacterized LOC106611881
LOC106609007	-3.00714	1.21146	0.000378343	0.0409815	Fc receptor-like protein 4
LOC106608737	-3.04015	2.00549	1.77349e-08	7.513e-06	uncharacterized LOC106608737
LOC123741667	-3.06168	1.12207	1.76041e-06	0.000527306	ferritin, middle subunit-like
LOC106613792	-3.08769	4.42795	0.000300502	0.034809	SHC-transforming protein 2
LOC106586429	-3.1989	4.38694	5.06163e-09	2.44658e-06	sterile alpha motif domain-containing protein 9-like
LOC106568453	-3.23116	3.23818	4.78508e-19	8.86855e-16	seizure 6-like protein
LOC100136583	-3.24368	2.30299	3.33006e-07	0.000114825	pentraxin
LOC106569899	-3.37895	2.00904	1.09915e-07	3.97488e-05	uncharacterized LOC106569899
LOC106562102	-3.41399	2.27836	0.000315251	0.0358179	protein-methionine sulfoxide oxidase mical2b
LOC106564352	-3.43801	5.32912	2.42348e-20	5.98881e-17	thymidine kinase, cytosolic
LOC106599076	-3.46037	2.97549	1.90149e-11	1.25304e-08	uncharacterized LOC106599076
LOC123732955	-3.62425	-1.20347	1.82522e-06	0.000541249	uncharacterized LOC123732955
LOC106611902	-3.75232	4.82317	2.14153e-13	2.04855e-10	serine/threonine-protein phosphatase 2A 55 kDa regulatory subunit B
LOC100136456	-3.82904	1.8773	0.000166878	0.0230168	prostaglandin G/H synthase 2
LOC123744744	-3.83852	4.0574	3.44711e-16	4.86764e-13	heat shock cognate 70 kDa protein-like
LOC106573832	-3.85325	1.50922	0.000389786	0.0413521	uncharacterized LOC106573832
LOC106595200	-3.9857	-1.3668	8.35901e-06	0.00219361	NLR family CARD domain-containing protein 3-like
LOC106571040	-4.03576	-1.31062	1.12761e-05	0.00278161	prospero homeobox protein 1
LOC123732100	-4.05432	-1.3239	3.98042e-05	0.00782244	E3 ubiquitin/ISG15 ligase TRIM25-like
LOC106596943	-4.24383	-1.15921	1.02766e-07	3.80926e-05	ubiquitin carboxyl-terminal hydrolase 26
LOC106591277	-4.32231	-1.42304	3.996e-05	0.00782244	uncharacterized LOC106591277
LOC106584171	-4.34472	5.7497	1.07649e-13	1.14008e-10	gelsolin
cfap43	-4.42818	4.68469	8.80199e-24	2.90016e-20	cilia and flagella associated protein 43
LOC106587655	-4.45431	4.46391	4.56105e-07	0.000155464	thrombospondin-1-like
LOC106569488	-4.55123	3.68281	0.000147295	0.0205065	uncharacterized LOC106569488
LOC106609721	-4.61361	-1.17165	1.01089e-08	4.68388e-06	glycerol-3-phosphate phosphatase-like
LOC106609424	-4.80101	1.09922	1.45927e-05	0.00340734	zinc finger protein 135
LOC106602851	-5.38699	-1.55503	1.48551e-08	6.47811e-06	trafficking regulator of GLUT4 1-like
LOC106589059	-5.76344	1.08466	7.59124e-22	2.04646e-18	uncharacterized LOC106589059
myripb	-5.9514	3.41994	1.87006e-07	6.60177e-05	myosin VIIA and Rab interacting protein b
LOC100380695	-6.00932	-1.03819	2.15659e-09	1.10261e-06	solute carrier family 28 member 3
pygl	-6.35251	3.81979	8.7015e-05	0.013612	phosphorylase, glycogen, liver
LOC106601329	-6.96027	-1.58686	4.93779e-07	0.000164523	microtubule-associated serine/threonine-protein kinase 1-like
LOC106578026	-7.17898	-1.42952	1.91777e-07	6.69053e-05	uncharacterized LOC106578026
LOC106589984	-7.44684	-1.18955	6.22346e-12	4.64006e-09	uncharacterized LOC106589984
c209d	-11.5811	6.6537	5.61132e-84	1.66398e-79	CD209 antigen-like protein D
LOC106609543	-11.6268	2.78296	2.048e-53	1.51829e-49	angiopoietin-related protein 5-like

## Sheet: F1701361vsF1701175_GO
ID	Term	GOGroups	Ontology Source	Term PValue	Term PValue Corrected with Benjamini-Hochberg	Group PValue	Group PValue Corrected with Benjamini-Hochberg	GOLevels	% Associated Genes	Nr. Genes	Associated Genes Found
GO:0001848	complement binding	Group0	GO_MolecularFunction-EBI-UniProt-GOA-ACAP-ARAP_01.05.2024_00h00	3.93032e-06	1.27735e-05	3.93032e-06	1.1791e-05	[3]	27.2727	3	[LOC100136583, LOC106608633, c8g]
GO:0006959	humoral immune response	Group1	GO_BiologicalProcess-EBI-UniProt-GOA-ACAP-ARAP_01.05.2024_00h00	0.000116361	0.000189087	0.000116361	0.000116361	[3]	4.70588	4	[LOC106564204, c8g, masp1, tfa]
GO:0097006	regulation of plasma lipoprotein particle levels	Group2	GO_BiologicalProcess-EBI-UniProt-GOA-ACAP-ARAP_01.05.2024_00h00	1.14932e-06	4.98039e-06	7.71631e-05	0.000115745	[2, 3]	14.8148	4	[LOC106565079, LOC106573544, LOC106613694, LOC106613695]
GO:0034185	apolipoprotein binding	Group2	GO_MolecularFunction-EBI-UniProt-GOA-ACAP-ARAP_01.05.2024_00h00	5.22924e-06	1.3596e-05	7.71631e-05	0.000115745	[3]	25	3	[LOC106573544, LOC106613694, LOC106613695]
GO:0071827	plasma lipoprotein particle organization	Group2	GO_BiologicalProcess-EBI-UniProt-GOA-ACAP-ARAP_01.05.2024_00h00	1.22187e-07	1.58843e-06	7.71631e-05	0.000115745	[2, 6]	25	4	[LOC106565079, LOC106573544, LOC106613694, LOC106613695]
GO:0034369	plasma lipoprotein particle remodeling	Group2	GO_BiologicalProcess-EBI-UniProt-GOA-ACAP-ARAP_01.05.2024_00h00	1.22187e-07	1.58843e-06	7.71631e-05	0.000115745	[3, 4, 7]	25	4	[LOC106565079, LOC106573544, LOC106613694, LOC106613695]
GO:0004806	triglyceride lipase activity	Group2	GO_MolecularFunction-EBI-UniProt-GOA-ACAP-ARAP_01.05.2024_00h00	0.000175102	0.000206939	7.71631e-05	0.000115745	[5]	8.10811	3	[LOC106573544, LOC106613694, LOC106613695]
GO:0034367	protein-containing complex remodeling	Group2	GO_BiologicalProcess-EBI-UniProt-GOA-ACAP-ARAP_01.05.2024_00h00	1.59422e-07	1.03624e-06	7.71631e-05	0.000115745	[5]	23.5294	4	[LOC106565079, LOC106573544, LOC106613694, LOC106613695]
GO:0071825	protein-lipid complex organization	Group2	GO_BiologicalProcess-EBI-UniProt-GOA-ACAP-ARAP_01.05.2024_00h00	1.22187e-07	1.58843e-06	7.71631e-05	0.000115745	[5]	25	4	[LOC106565079, LOC106573544, LOC106613694, LOC106613695]
GO:0046461	neutral lipid catabolic process	Group2	GO_BiologicalProcess-EBI-UniProt-GOA-ACAP-ARAP_01.05.2024_00h00	0.000482403	0.000522604	7.71631e-05	0.000115745	[5, 6]	5.76923	3	[LOC106573544, LOC106613694, LOC106613695]
GO:0046503	glycerolipid catabolic process	Group2	GO_BiologicalProcess-EBI-UniProt-GOA-ACAP-ARAP_01.05.2024_00h00	0.00129847	0.00129847	7.71631e-05	0.000115745	[5, 6]	4.10959	3	[LOC106573544, LOC106613694, LOC106613695]
GO:0034370	triglyceride-rich lipoprotein particle remodeling	Group2	GO_BiologicalProcess-EBI-UniProt-GOA-ACAP-ARAP_01.05.2024_00h00	6.78352e-06	1.46976e-05	7.71631e-05	0.000115745	[4, 5, 8]	23.0769	3	[LOC106573544, LOC106613694, LOC106613695]
GO:0004465	lipoprotein lipase activity	Group2	GO_MolecularFunction-EBI-UniProt-GOA-ACAP-ARAP_01.05.2024_00h00	1.0746e-05	1.99568e-05	7.71631e-05	0.000115745	[6]	20	3	[LOC106573544, LOC106613694, LOC106613695]
GO:0034368	protein-lipid complex remodeling	Group2	GO_BiologicalProcess-EBI-UniProt-GOA-ACAP-ARAP_01.05.2024_00h00	1.22187e-07	1.58843e-06	7.71631e-05	0.000115745	[6]	25	4	[LOC106565079, LOC106573544, LOC106613694, LOC106613695]
GO:0006641	triglyceride metabolic process	Group2	GO_BiologicalProcess-EBI-UniProt-GOA-ACAP-ARAP_01.05.2024_00h00	0.000121763	0.00017588	7.71631e-05	0.000115745	[6, 7]	4.65116	4	[LOC106573544, LOC106605973, LOC106613694, LOC106613695]
GO:0046464	acylglycerol catabolic process	Group2	GO_BiologicalProcess-EBI-UniProt-GOA-ACAP-ARAP_01.05.2024_00h00	0.000482403	0.000522604	7.71631e-05	0.000115745	[6, 7]	5.76923	3	[LOC106573544, LOC106613694, LOC106613695]
GO:0034372	very-low-density lipoprotein particle remodeling	Group2	GO_BiologicalProcess-EBI-UniProt-GOA-ACAP-ARAP_01.05.2024_00h00	6.78352e-06	1.46976e-05	7.71631e-05	0.000115745	[5, 6, 9]	23.0769	3	[LOC106573544, LOC106613694, LOC106613695]
GO:0019433	triglyceride catabolic process	Group2	GO_BiologicalProcess-EBI-UniProt-GOA-ACAP-ARAP_01.05.2024_00h00	0.000148125	0.000192563	7.71631e-05	0.000115745	[7, 8]	8.57143	3	[LOC106573544, LOC106613694, LOC106613695]

## Sheet: F1701361vsF1701292_DEGs
SYMBOL	logFC	logCPM	PValue	FDR	GENENAME
LOC123727331	9.94442	2.81956	2.53951e-54	7.47098e-50	uncharacterized LOC123727331
LOC106573544	9.04342	4.21554	3.82783e-21	1.60873e-17	lipoprotein lipase
LOC106577823	7.34393	-1.58173	1.73743e-11	1.38144e-08	cytosolic phospholipase A2 gamma-like
atp2a1l	5.74669	3.41792	2.0986e-06	0.000566411	ATPase sarcoplasmic/endoplasmic reticulum Ca2+ transporting 1, like
LOC106584806	5.60395	1.7762	2.79692e-09	1.5525e-06	myelin regulatory factor
LOC106592202	5.11341	1.83347	4.62331e-08	1.96833e-05	early growth response protein 2b
LOC100194564	5.06338	1.88266	0.000167293	0.0207662	phosphorylase, glycogen (muscle) A
LOC106606833	4.65664	-1.12043	1.12403e-09	6.61357e-07	uncharacterized LOC106606833
LOC123729209	4.51975	1.38099	1.50023e-14	2.10167e-11	neurogranin-like
LOC106605589	4.29306	2.17735	7.72628e-24	4.54599e-20	carcinoembryonic antigen-related cell adhesion molecule 18
LOC123728780	3.91245	7.90696	5.72599e-15	8.97128e-12	profilin-2-like
LOC106593421	3.8814	1.08211	3.0349e-13	2.88012e-10	GTPase IMAP family member 9-like
LOC100194624	3.79205	4.26995	2.79198e-05	0.00500838	aldolase a, fructose-bisphosphate 1
LOC123732620	3.71934	1.08861	4.74793e-14	5.58718e-11	NLR family CARD domain-containing protein 3-like
LOC123733185	3.71697	-1.21365	1.4381e-07	5.22316e-05	E3 ubiquitin-protein ligase RNF170-like
LOC106613147	3.69913	3.45662	1.16495e-07	4.33817e-05	von Willebrand factor A domain-containing protein 5A-like
LOC106598432	3.69871	4.36445	3.44661e-32	5.06979e-28	uncharacterized LOC106598432
LOC106595268	3.67566	6.88577	4.51724e-15	8.36056e-12	hemoglobin subunit beta-like
LOC106607236	3.28343	3.05203	4.48195e-06	0.00106784	hemoglobin subunit beta-1
LOC106564067	3.27732	-1.42897	1.758e-06	0.000487912	protein Ycf2-like
LOC106607807	3.2755	-1.40971	0.0002481	0.0283416	E3 ubiquitin-protein ligase TRIM9
nmt1b	3.25366	2.23601	1.09735e-07	4.14179e-05	N-myristoyltransferase 1b
LOC106600318	3.16213	6.10494	4.34014e-13	3.99008e-10	hemoglobin subunit beta-like
LOC106577273	3.11284	2.94164	8.67618e-08	3.4717e-05	CD209 antigen-like
LOC123742440	3.08497	2.79546	0.0002476	0.0283416	uncharacterized LOC123742440
LOC106576869	3.07678	1.16501	3.33961e-06	0.000846966	uncharacterized LOC106576869
LOC106607373	3.0624	5.69978	1.77057e-05	0.00346515	hemoglobin subunit alpha-like
LOC123733409	3.03127	-1.06482	9.76162e-07	0.000293038	uncharacterized LOC123733409
LOC123724067	3.0237	7.62044	1.102e-10	6.89781e-08	hemoglobin subunit beta-like
LOC106585833	3.01174	4.81423	4.71097e-07	0.000152299	histone H1
LOC106562816	3.00798	3.47339	1.73967e-13	1.76481e-10	telomeric repeat-binding factor 2
LOC106587081	2.99726	1.31319	4.61741e-10	2.82999e-07	ryanodine receptor 3
hba	2.97608	4.4543	1.05045e-06	0.000312153	hemoglobin subunit alpha
LOC106607371	2.94255	5.70598	4.01274e-06	0.000992023	hemoglobin subunit beta-1
LOC106607372	2.9145	7.44058	2.01856e-06	0.000549853	hemoglobin subunit beta-like
LOC106562725	2.90585	2.02539	5.58177e-09	2.98564e-06	uncharacterized LOC106562725
LOC106564853	2.82355	3.09248	1.04208e-10	6.66454e-08	eosinophil peroxidase-like
LOC106593304	2.8224	1.37156	2.78868e-05	0.00500838	uncharacterized LOC106593304
LOC123732727	2.7626	-1.47179	8.27431e-05	0.0119324	ATP synthase subunit f, mitochondrial-like
LOC106567570	2.76087	2.11959	6.92444e-07	0.000216713	HLA class II histocompatibility antigen, DQ beta 1 chain
LOC123744180	2.74259	-1.09441	0.000188954	0.0230657	zinc finger protein 271-like
LOC106576993	2.7192	5.43373	8.23649e-06	0.00175586	CMRF35-like molecule 1
vac14	2.70406	-1.02393	1.80443e-05	0.0034924	vac14 homolog (S. cerevisiae)
nattl	2.6529	7.24379	5.96066e-14	6.49469e-11	Natterin-like protein
LOC123741585	2.65024	1.76345	3.1806e-08	1.43954e-05	CD209 antigen-like protein E
LOC106584200	2.55073	-1.24987	5.28719e-05	0.00827342	leukocyte elastase inhibitor
kcnj11l	2.54796	2.48107	1.32657e-05	0.00267304	potassium inwardly rectifying channel subfamily J member 11, like
LOC123743438	2.53094	4.55474	4.24196e-05	0.00705053	hemoglobin subunit alpha-4-like
LOC106597038	2.5143	2.93958	8.6765e-09	4.47814e-06	NACHT, LRR and PYD domains-containing protein 12-like
LOC106607375	2.47668	7.08155	0.000265662	0.0299236	hemoglobin subunit alpha-4
LOC106564846	2.46927	3.29746	0.000283981	0.0314076	prosaposin
LOC106612375	2.26913	3.26994	1.79437e-12	1.5526e-09	rho-related GTP-binding protein RhoU-like
LOC106607946	2.19403	1.18074	1.63291e-06	0.000457511	serine protease 23-like
tmod4	2.16906	3.2761	7.01559e-06	0.00156357	tropomodulin 4 (muscle)
LOC106610601	2.15951	1.23956	7.86921e-06	0.00168981	leucine-rich repeat and fibronectin type-III domain-containing protein 2
prf1.3	2.14026	4.33436	3.33952e-06	0.000846966	perforin 1.3
LOC106608465	2.09797	1.85208	2.64013e-06	0.000689136	piggyBac transposable element-derived protein 4-like
LOC106580115	2.08714	4.00788	4.98898e-11	3.26157e-08	apoptosis-inducing factor 3
LOC123734128	2.07338	1.00342	4.65043e-05	0.00751709	ATP synthase subunit f, mitochondrial-like
LOC106566670	2.06737	3.9985	5.45665e-09	2.97277e-06	dedicator of cytokinesis protein 3-like
LOC123744234	2.04053	1.10867	4.32083e-06	0.00104192	NACHT, LRR and PYD domains-containing protein 12-like
LOC106564529	1.98988	1.82493	0.000165472	0.0206273	Kruppel-like factor 1
LOC106583442	1.97909	1.27122	4.03785e-05	0.00690637	uncharacterized LOC106583442
LOC106584065	1.9035	2.31758	0.000422048	0.0432621	rhophilin-1-like
LOC106606636	1.88646	2.11288	0.000140999	0.0184357	uncharacterized LOC106606636
LOC106562189	1.87982	2.57537	7.01346e-06	0.00156357	sulfotransferase 2B1
LOC123725421	1.87247	3.17916	5.99031e-08	2.44762e-05	CMRF35-like molecule 5
LOC106593679	1.86405	2.21142	0.000152152	0.0193773	sterile alpha motif domain-containing protein 9-like
LOC106605718	1.84002	5.62637	9.76699e-05	0.0135311	chromodomain-helicase-DNA-binding protein 4
LOC106610494	1.83965	3.02639	5.39214e-05	0.00834902	interferon-induced very large GTPase 1-like
LOC106580917	1.80882	3.04622	4.0852e-05	0.00692698	tropomodulin-4-like
LOC106589870	1.7913	5.20885	2.66974e-06	0.000689136	paralemmin-3-like
LOC106602476	1.77573	2.53602	7.80992e-06	0.00168981	uncharacterized LOC106602476
LOC106583093	1.77121	2.5179	6.09506e-06	0.00137992	cadherin EGF LAG seven-pass G-type receptor 2-like
LOC106611945	1.75501	2.28185	7.47499e-06	0.00165343	ras-GEF domain-containing family member 1C
LOC106569508	1.69372	2.55733	0.000451041	0.0454424	glutamate decarboxylase 1-like
LOC106563214	1.68476	1.83903	7.56209e-06	0.00166022	phospholipid-transporting ATPase ID
LOC106570831	1.67267	2.45038	0.000411861	0.0425142	beta-1,3-galactosyl-O-glycosyl-glycoprotein beta-1,6-N-acetylglucosaminyltransferase 4
zgc:92429	1.65996	1.42974	8.14609e-05	0.0119229	uncharacterized LOC106609053
LOC106574435	1.65112	4.32347	9.93646e-06	0.0020442	nck-associated protein 5-like
LOC106563599	1.60044	1.02479	0.0001977	0.0239347	uncharacterized LOC106563599
LOC106569962	1.59417	2.28705	0.000146533	0.0189073	tapasin-like
LOC106586061	1.5712	2.20648	0.000357836	0.0382806	collagen alpha-3(VI) chain
LOC106575953	1.57	1.58365	3.39535e-05	0.00601734	sodium- and chloride-dependent GABA transporter 2
LOC106576154	1.53562	4.69865	0.000321659	0.03479	signal peptide, CUB and EGF-like domain-containing protein 1
LOC106569843	1.53095	5.16781	8.00866e-05	0.0117803	H-2 class I histocompatibility antigen, Q9 alpha chain
LOC106583652	1.52186	1.06253	0.000132875	0.017671	stathmin-3
LOC106566780	1.5132	2.00635	3.48018e-05	0.00613074	cadherin EGF LAG seven-pass G-type receptor 3-like
LOC123731816	1.51055	2.12978	0.000293616	0.0321111	uncharacterized LOC123731816
LOC106607170	1.48818	2.35243	4.14562e-05	0.00696915	uncharacterized LOC106607170
LOC106599032	1.43389	2.41375	0.000184099	0.0225667	DNA helicase B
LOC106590214	1.39534	3.68757	1.01504e-05	0.00207372	syndecan binding protein (syntenin)
LOC106603116	1.38018	2.84364	4.16961e-05	0.00696965	latent-transforming growth factor beta-binding protein 3-like
LOC106561691	1.36362	4.58945	1.77857e-05	0.00346515	coiled-coil domain-containing protein 136-like
LOC123730412	1.36089	1.4927	0.000320374	0.0347789	uncharacterized LOC123730412
LOC123742523	1.34906	3.62186	0.000130848	0.0175772	gastrula zinc finger protein xLCGF3.1-like
LOC106576381	1.33644	5.47554	0.000372523	0.0394218	Ig kappa chain V region 3381-like
LOC106609323	1.33302	4.21129	0.00013356	0.017671	signal peptide, CUB and EGF-like domain-containing protein 1
LOC106568066	-1.25121	4.66131	0.000202462	0.0244108	uncharacterized LOC106568066
LOC106578023	-1.28983	5.84752	0.000204286	0.0245301	SLAM family member 9
LOC106606884	-1.29358	4.49812	0.000249515	0.0283416	perforin-1
anxa1	-1.31888	7.92237	9.31419e-05	0.0131486	Annexin A1
LOC106572390	-1.32016	2.84702	0.000130645	0.0175772	tumor necrosis factor receptor superfamily member 9-like
p2ry5	-1.37238	4.07619	0.000159851	0.020183	P2Y purinoceptor 5
LOC106578227	-1.40124	3.94706	5.79576e-06	0.00133207	calcium uniporter regulatory subunit MCUb, mitochondrial
LOC106612600	-1.42802	4.83111	0.000410753	0.0425142	WD repeat-containing protein 20-like
LOC106606431	-1.48004	5.62067	2.50705e-05	0.00460969	metalloproteinase inhibitor 2
LOC106597727	-1.48236	6.99704	8.22413e-05	0.0119324	Ig kappa-b4 chain C region-like
LOC106560797	-1.53758	2.89469	0.000266494	0.0299236	procathepsin L-like
LOC123741345	-1.57757	4.92017	1.12037e-06	0.000326338	annexin A5-like
ifm5	-1.58641	5.21834	0.000144542	0.0187325	Interferon-induced transmembrane protein 5
timp2	-1.6061	4.37591	3.58186e-05	0.00627231	Metalloproteinase inhibitor 2
ci150	-1.62214	2.2841	0.000365064	0.0389123	CI150 protein
si:ch1073-126c3.2	-1.63177	2.84944	4.68956e-05	0.00752707	uncharacterized LOC106608805
LOC106578511	-1.6424	4.25345	7.05808e-05	0.010594	putative ferric-chelate reductase 1
LOC106574553	-1.64445	3.04268	7.21117e-05	0.0107688	2-oxoglutarate receptor 1-like
LOC106613157	-1.6717	2.61629	4.12283e-06	0.00101075	stonustoxin subunit beta-like
LOC106566700	-1.696	2.32755	3.94064e-05	0.00677952	NADH dehydrogenase [ubiquinone] 1 alpha subcomplex subunit 4-like 2
LOC106575543	-1.74325	4.47424	0.000125074	0.0169565	uncharacterized LOC106575543
LOC106600407	-1.75027	2.61906	8.83108e-06	0.00186034	microsomal glutathione S-transferase 3
LOC123743784	-1.7645	2.27982	0.000495858	0.0492826	Ig kappa chain V region K29-213-like
LOC106613524	-1.77103	2.20586	0.000269574	0.0301544	transmembrane protein 47
LOC123725438	-1.77335	1.6834	8.83084e-05	0.0125505	B-cell receptor CD22-like
LOC106574975	-1.78417	4.26189	0.000232085	0.027202	OX-2 membrane glycoprotein-like
LOC106565583	-1.80723	3.86643	0.000388751	0.0405556	SLIT-ROBO Rho GTPase-activating protein 3
LOC106578347	-1.83037	2.67399	8.62965e-07	0.000261728	uncharacterized LOC106578347
LOC123741664	-1.84859	2.23574	6.33915e-05	0.00966277	ferritin, middle subunit-like
LOC106605357	-1.85126	4.82469	3.49154e-08	1.55633e-05	uncharacterized LOC106605357
LOC106586639	-1.87585	3.64241	5.73299e-07	0.000181354	nectin-3
LOC123732550	-1.88899	1.02856	0.000226936	0.0268122	translation initiation factor IF-2-like
LOC106576675	-1.90905	2.994	2.2935e-05	0.00429761	serine protease FAM111A
LOC106579293	-1.91252	5.57065	4.25273e-07	0.000140574	chondroadherin-like
LOC106569488	-1.92838	1.30078	0.000439486	0.0445836	uncharacterized LOC106569488
LOC100136583	-1.94208	1.16344	0.000487559	0.048622	pentraxin
LOC106571856	-1.97272	5.13156	2.71353e-08	1.28757e-05	sodium- and chloride-dependent taurine transporter-like
LOC106567039	-1.98159	1.7589	4.50093e-06	0.00106784	glycoprotein-N-acetylgalactosamine 3-beta-galactosyltransferase 1-B-like
LOC106585067	-2.01494	2.93468	9.48744e-08	3.72148e-05	uncharacterized LOC106585067
LOC106612399	-2.02901	1.66484	8.85305e-06	0.00186034	prolactin-releasing peptide receptor-like
isg15	-2.03026	3.89131	0.00020914	0.025011	ISG15 ubiquitin like modifier
LOC106599631	-2.03867	4.36065	4.17425e-06	0.00101489	uncharacterized LOC106599631
LOC106564352	-2.07427	4.10174	0.000153135	0.0194184	thymidine kinase, cytosolic
LOC106563139	-2.1477	4.07203	0.000192244	0.0233703	tumor necrosis factor receptor superfamily member 10A-like
LOC106584580	-2.1606	2.73935	0.000273206	0.03033	tripartite motif-containing protein 16-like
LOC106607151	-2.16856	4.21267	5.31519e-05	0.00827342	interferon-induced very large GTPase 1-like
LOC106576191	-2.19174	2.07523	3.46426e-06	0.000863686	complement decay-accelerating factor
LOC100136439	-2.23111	5.67711	7.7005e-07	0.00023598	cathelicidin antimicrobial peptide
LOC106611881	-2.2805	5.45452	1.14615e-06	0.000327366	uncharacterized LOC106611881
LOC106566123	-2.30338	2.80979	5.28007e-07	0.000168842	protein phosphatase 1 regulatory inhibitor subunit 16B-like
zgc:171971	-2.33822	2.13981	8.10588e-09	4.25834e-06	uncharacterized LOC106577402
LOC106577579	-2.3846	3.01983	3.52157e-11	2.46669e-08	NLR family CARD domain-containing protein 3-like
camk1a	-2.38773	1.53528	4.70778e-05	0.00752707	calcium/calmodulin-dependent protein kinase Ia
LOC106569899	-2.42992	1.14957	4.56871e-06	0.00107526	uncharacterized LOC106569899
LOC123741610	-2.44822	1.25472	9.42493e-05	0.0132034	uncharacterized LOC123741610
LOC106610335	-2.47855	-1.39892	0.000429896	0.0439136	dickkopf-related protein 2
LOC106599477	-2.52242	2.8189	4.09699e-05	0.00692698	vasoactive intestinal polypeptide receptor 2
LOC106563086	-2.64661	2.83041	0.000164214	0.0205575	jeltraxin-like
LOC123723754	-2.65581	3.38405	1.91694e-05	0.00368591	interferon-induced very large GTPase 1-like
si:dkey-183c6.9	-2.67719	3.67442	2.81194e-14	3.59672e-11	tripartite motif-containing protein 34A
LOC106613505	-2.72688	1.62822	2.23916e-07	7.84213e-05	uncharacterized LOC106613505
LOC106613792	-2.82512	4.18282	0.00010922	0.0149448	SHC-transforming protein 2
LOC106587200	-2.86708	2.47647	1.49721e-05	0.00297611	polypeptide N-acetylgalactosaminyltransferase 18
LOC106600775	-2.88855	-1.10289	0.000237887	0.0276481	uncharacterized LOC106600775
LOC123724450	-3.03375	1.34435	4.34134e-05	0.00713507	uncharacterized LOC123724450
LOC106577307	-3.04121	-1.34786	5.25573e-05	0.00826836	cytochrome P450 26A1
LOC106612267	-3.05146	2.43355	3.22209e-11	2.36976e-08	protocadherin-11 X-linked
LOC106562102	-3.05992	1.94338	5.55766e-06	0.00128741	protein-methionine sulfoxide oxidase mical2b
LOC106597686	-3.08797	2.1502	2.49564e-08	1.2036e-05	alpha-2-macroglobulin
LOC106587655	-3.38436	3.43697	0.000101026	0.0138882	thrombospondin-1-like
LOC106569077	-3.49638	-1.32674	2.67043e-06	0.000689136	tenascin-N
mpv17l	-3.73531	-1.87715	2.92796e-05	0.00522046	MPV17 mitochondrial membrane protein like
LOC106595274	-3.87558	2.50861	3.87661e-05	0.00670859	OX-2 membrane glycoprotein
LOC106605150	-4.01096	1.32774	7.53872e-10	4.52616e-07	adhesion G protein-coupled receptor E2-like
LOC106583825	-4.02723	2.94988	0.000391685	0.0407173	phosphatase and actin regulator 3
LOC106577438	-4.35005	-1.77689	4.24093e-07	0.000140574	formin-2-like
LOC106599177	-4.42617	-1.73863	4.85298e-05	0.00771729	complement factor H-like
LOC106581497	-4.58069	2.50312	1.42082e-07	5.22316e-05	immunoglobulin superfamily member 10-like
si:busm1-57f23.1	-4.60015	3.86992	2.99333e-08	1.37595e-05	CY domain-containing protein
LOC123723707	-4.67407	-1.54149	2.16565e-05	0.00408406	uncharacterized LOC123723707
LOC106599076	-4.94497	4.37625	2.2377e-22	1.09718e-18	uncharacterized LOC106599076
LOC106562747	-5.02828	-1.22931	3.7989e-07	0.00012846	uncharacterized LOC106562747
LOC106589744	-5.33079	4.37596	3.4094e-11	2.44637e-08	neurexin-1a
LOC123732702	-5.65055	-1.37203	1.81548e-06	0.000499154	deleted in malignant brain tumors 1 protein-like
LOC106590500	-5.74297	1.20623	4.6847e-11	3.13225e-08	lipase member H-like
LOC106591553	-5.8157	2.90254	9.83733e-08	3.80795e-05	immunoglobulin lambda constant 1-like
LOC123741717	-6.64577	1.32849	7.21425e-07	0.000223406	Ig heavy chain V region 914-like
mylk2	-6.86019	-1.69386	1.13414e-06	0.000327111	myosin light chain kinase 2
LOC106600624	-6.93891	-1.63213	2.16904e-09	1.22714e-06	tetratricopeptide repeat protein 9A
LOC106584954	-7.11846	3.02739	2.02067e-26	1.48615e-22	uncharacterized LOC106584954
LOC106587407	-8.49261	4.29981	4.37107e-30	4.28642e-26	uncharacterized LOC106587407
LOC106594111	-9.67798	4.94323	2.00062e-14	2.67528e-11	60S ribosomal protein L18a-like
LOC106609543	-11.4586	2.5995	4.83122e-15	8.36056e-12	angiopoietin-related protein 5-like

## Sheet: F1701361vsF1701292_GO
ID	Term	GOGroups	Ontology Source	Term PValue	Term PValue Corrected with Benjamini-Hochberg	Group PValue	Group PValue Corrected with Benjamini-Hochberg	GOLevels	% Associated Genes	Nr. Genes	Associated Genes Found
GO:0002460	adaptive immune response based on somatic recombination of immune receptors built from immunoglobulin superfamily domains	Group0	GO_BiologicalProcess-EBI-UniProt-GOA-ACAP-ARAP_01.05.2024_00h00	0.00118791	0.00118791	0.00118791	0.00118791	[4]	4	3	[LOC106606884, anxa1, prf1.3]
GO:0098754	detoxification	Group1	GO_BiologicalProcess-EBI-UniProt-GOA-ACAP-ARAP_01.05.2024_00h00	3.48866e-14	6.97732e-14	3.80665e-08	7.61331e-08	[1, 4]	9.2437	11	[LOC106564853, LOC106595268, LOC106600318, LOC106600407, LOC106607236, LOC106607371, LOC106607372, LOC106607373, LOC106607375, LOC123724067, hba]
GO:0009636	response to toxic substance	Group1	GO_BiologicalProcess-EBI-UniProt-GOA-ACAP-ARAP_01.05.2024_00h00	9.3774e-14	1.50038e-13	3.80665e-08	7.61331e-08	[3]	8.46154	11	[LOC106564853, LOC106595268, LOC106600318, LOC106600407, LOC106607236, LOC106607371, LOC106607372, LOC106607373, LOC106607375, LOC123724067, hba]
GO:0016684	oxidoreductase activity, acting on peroxide as acceptor	Group1	GO_MolecularFunction-EBI-UniProt-GOA-ACAP-ARAP_01.05.2024_00h00	2.72981e-15	1.4559e-14	3.80665e-08	7.61331e-08	[3]	11.5789	11	[LOC106564853, LOC106595268, LOC106600318, LOC106600407, LOC106607236, LOC106607371, LOC106607372, LOC106607373, LOC106607375, LOC123724067, hba]
GO:0019825	oxygen binding	Group1	GO_MolecularFunction-EBI-UniProt-GOA-ACAP-ARAP_01.05.2024_00h00	1.01573e-14	3.25034e-14	3.80665e-08	7.61331e-08	[3]	18.75	9	[LOC106595268, LOC106600318, LOC106607236, LOC106607371, LOC106607372, LOC106607373, LOC106607375, LOC123724067, hba]
GO:0031720	haptoglobin binding	Group1	GO_MolecularFunction-EBI-UniProt-GOA-ACAP-ARAP_01.05.2024_00h00	1.01014e-15	8.08111e-15	3.80665e-08	7.61331e-08	[3]	23.6842	9	[LOC106595268, LOC106600318, LOC106607236, LOC106607371, LOC106607372, LOC106607373, LOC106607375, LOC123724067, hba]
GO:0043177	organic acid binding	Group1	GO_MolecularFunction-EBI-UniProt-GOA-ACAP-ARAP_01.05.2024_00h00	6.6763e-10	7.12139e-10	3.80665e-08	7.61331e-08	[3]	5.66038	9	[LOC106595268, LOC106600318, LOC106607236, LOC106607371, LOC106607372, LOC106607373, LOC106607375, LOC123724067, hba]
GO:0046906	tetrapyrrole binding	Group1	GO_MolecularFunction-EBI-UniProt-GOA-ACAP-ARAP_01.05.2024_00h00	2.55023e-10	2.91455e-10	3.80665e-08	7.61331e-08	[3]	4.08922	11	[LOC106564853, LOC106577307, LOC106595268, LOC106600318, LOC106607236, LOC106607371, LOC106607372, LOC106607373, LOC106607375, LOC123724067, hba]
GO:0072562	blood microparticle	Group1	GO_CellularComponent-EBI-UniProt-GOA-ACAP-ARAP_01.05.2024_00h00	3.27119e-13	4.75809e-13	3.80665e-08	7.61331e-08	[2, 3, 4]	13.0435	9	[LOC106595268, LOC106600318, LOC106607236, LOC106607371, LOC106607372, LOC106607373, LOC106607375, LOC123724067, hba]
GO:0072593	reactive oxygen species metabolic process	Group1	GO_BiologicalProcess-EBI-UniProt-GOA-ACAP-ARAP_01.05.2024_00h00	8.4999e-12	1.13332e-11	3.80665e-08	7.61331e-08	[3]	9.18367	9	[LOC106595268, LOC106600318, LOC106607236, LOC106607371, LOC106607372, LOC106607373, LOC106607375, LOC123724067, hba]
GO:0005833	hemoglobin complex	Group1	GO_CellularComponent-EBI-UniProt-GOA-ACAP-ARAP_01.05.2024_00h00	1.01014e-15	8.08111e-15	3.80665e-08	7.61331e-08	[2, 3, 4, 5]	23.6842	9	[LOC106595268, LOC106600318, LOC106607236, LOC106607371, LOC106607372, LOC106607373, LOC106607375, LOC123724067, hba]
GO:1990748	cellular detoxification	Group1	GO_BiologicalProcess-EBI-UniProt-GOA-ACAP-ARAP_01.05.2024_00h00	1.05387e-14	2.81031e-14	3.80665e-08	7.61331e-08	[2, 5]	10.2804	11	[LOC106564853, LOC106595268, LOC106600318, LOC106600407, LOC106607236, LOC106607371, LOC106607372, LOC106607373, LOC106607375, LOC123724067, hba]
GO:0015669	gas transport	Group1	GO_BiologicalProcess-EBI-UniProt-GOA-ACAP-ARAP_01.05.2024_00h00	4.50507e-14	8.00901e-14	3.80665e-08	7.61331e-08	[4]	16.0714	9	[LOC106595268, LOC106600318, LOC106607236, LOC106607371, LOC106607372, LOC106607373, LOC106607375, LOC123724067, hba]
GO:0020037	heme binding	Group1	GO_MolecularFunction-EBI-UniProt-GOA-ACAP-ARAP_01.05.2024_00h00	1.70622e-10	2.09996e-10	3.80665e-08	7.61331e-08	[4]	4.2471	11	[LOC106564853, LOC106577307, LOC106595268, LOC106600318, LOC106607236, LOC106607371, LOC106607372, LOC106607373, LOC106607375, LOC123724067, hba]
GO:0042743	hydrogen peroxide metabolic process	Group1	GO_BiologicalProcess-EBI-UniProt-GOA-ACAP-ARAP_01.05.2024_00h00	1.82995e-14	4.18274e-14	3.80665e-08	7.61331e-08	[4]	17.6471	9	[LOC106595268, LOC106600318, LOC106607236, LOC106607371, LOC106607372, LOC106607373, LOC106607375, LOC123724067, hba]
GO:0097237	cellular response to toxic substance	Group1	GO_BiologicalProcess-EBI-UniProt-GOA-ACAP-ARAP_01.05.2024_00h00	1.05387e-14	2.81031e-14	3.80665e-08	7.61331e-08	[4]	10.2804	11	[LOC106564853, LOC106595268, LOC106600318, LOC106600407, LOC106607236, LOC106607371, LOC106607372, LOC106607373, LOC106607375, LOC123724067, hba]
GO:0042744	hydrogen peroxide catabolic process	Group1	GO_BiologicalProcess-EBI-UniProt-GOA-ACAP-ARAP_01.05.2024_00h00	1.82995e-14	4.18274e-14	3.80665e-08	7.61331e-08	[4, 5]	17.6471	9	[LOC106595268, LOC106600318, LOC106607236, LOC106607371, LOC106607372, LOC106607373, LOC106607375, LOC123724067, hba]
GO:0098869	cellular oxidant detoxification	Group1	GO_BiologicalProcess-EBI-UniProt-GOA-ACAP-ARAP_01.05.2024_00h00	6.12918e-15	2.45167e-14	3.80665e-08	7.61331e-08	[3, 6]	10.7843	11	[LOC106564853, LOC106595268, LOC106600318, LOC106600407, LOC106607236, LOC106607371, LOC106607372, LOC106607373, LOC106607375, LOC123724067, hba]
GO:0015671	oxygen transport	Group1	GO_BiologicalProcess-EBI-UniProt-GOA-ACAP-ARAP_01.05.2024_00h00	1.01573e-14	3.25034e-14	3.80665e-08	7.61331e-08	[5]	18.75	9	[LOC106595268, LOC106600318, LOC106607236, LOC106607371, LOC106607372, LOC106607373, LOC106607375, LOC123724067, hba]
GO:0016209	antioxidant activity	Group1	GO_BiologicalProcess-EBI-UniProt-GOA-ACAP-ARAP_01.05.2024_00h00	6.12918e-15	2.45167e-14	3.80665e-08	7.61331e-08	[4, 7]	10.7843	11	[LOC106564853, LOC106595268, LOC106600318, LOC106600407, LOC106607236, LOC106607371, LOC106607372, LOC106607373, LOC106607375, LOC123724067, hba]
GO:0005344	oxygen carrier activity	Group1	GO_BiologicalProcess-EBI-UniProt-GOA-ACAP-ARAP_01.05.2024_00h00	1.01573e-14	3.25034e-14	3.80665e-08	7.61331e-08	[6]	18.75	9	[LOC106595268, LOC106600318, LOC106607236, LOC106607371, LOC106607372, LOC106607373, LOC106607375, LOC123724067, hba]
GO:0004601	peroxidase activity	Group1	GO_BiologicalProcess-EBI-UniProt-GOA-ACAP-ARAP_01.05.2024_00h00	8.73088e-16	1.39694e-14	3.80665e-08	7.61331e-08	[5, 8]	12.7907	11	[LOC106564853, LOC106595268, LOC106600318, LOC106600407, LOC106607236, LOC106607371, LOC106607372, LOC106607373, LOC106607375, LOC123724067, hba]

## Sheet: F1701175vsF1701419_DEGs
SYMBOL	logFC	logCPM	PValue	FDR	GENENAME
LOC106609543	11.709	2.83024	1.57808e-58	2.36893e-54	angiopoietin-related protein 5-like
LOC123744732	8.90211	3.15952	9.47216e-33	3.15981e-29	uncharacterized LOC123744732
LOC123741852	7.28821	-1.39908	3.44441e-07	9.34407e-05	protein NLRC3-like
LOC106578026	7.26206	-1.41759	9.26446e-08	3.09052e-05	uncharacterized LOC106578026
LOC106577279	7.20448	1.44803	8.50181e-30	2.5525e-26	prostaglandin reductase 1
LOC106560864	7.17367	-1.47858	7.48778e-11	4.16307e-08	cerebellin-1
LOC123728158	7.08601	4.04248	8.87434e-18	1.40229e-14	ictacalcin-like
LOC106577273	6.97501	3.81716	1.10708e-38	5.53966e-35	CD209 antigen-like
LOC106591345	6.31372	3.1742	6.94485e-21	1.48932e-17	uncharacterized LOC106591345
LOC106561185	6.26128	2.76526	1.12017e-34	4.20387e-31	telomere repeats-binding bouquet formation protein 1-like
myripb	5.98423	3.46416	2.85959e-08	1.08675e-05	myosin VIIA and Rab interacting protein b
LOC123728056	5.74096	2.76332	1.28131e-24	2.95915e-21	uncharacterized LOC123728056
LOC106587070	5.73171	-1.38023	3.23166e-10	1.6403e-07	zinc transporter ZIP1-like
LOC106598502	5.49886	-1.59723	5.0987e-09	2.18683e-06	gamma-secretase-activating protein-like
LOC100380695	5.43541	-1.01337	4.8512e-09	2.14188e-06	solute carrier family 28 member 3
LOC106594111	5.41595	2.68887	3.2343e-05	0.00465866	60S ribosomal protein L18a-like
LOC106611562	5.13108	2.56872	3.22528e-20	6.4555e-17	NADH dehydrogenase [ubiquinone] 1 alpha subcomplex subunit 1
LOC106563108	5.09905	2.72813	0.000609806	0.0371594	corticotropin-releasing factor-binding protein-like
LOC106565928	4.83335	-1.52253	1.85138e-08	7.21869e-06	cell death activator CIDE-3
LOC106588252	4.82552	3.46095	4.43805e-10	2.18432e-07	Ig kappa-b4 chain C region-like
LOC106601329	4.77292	-1.54878	6.45078e-06	0.00121806	microtubule-associated serine/threonine-protein kinase 1-like
LOC106611902	4.69046	4.8335	6.46336e-17	8.43693e-14	serine/threonine-protein phosphatase 2A 55 kDa regulatory subunit B
ntrk3a	4.68001	1.30136	1.44529e-15	1.54972e-12	neurotrophic tyrosine kinase, receptor, type 3a
LOC106569488	4.59431	3.72774	0.000245845	0.0206448	uncharacterized LOC106569488
ost4	4.5134	2.1979	1.24092e-11	7.30515e-09	oligosaccharyltransferase complex subunit 4 (non-catalytic)
LOC123732955	4.33243	-1.21911	2.1621e-07	6.42702e-05	uncharacterized LOC123732955
LOC106602851	4.32721	-1.52017	1.11461e-07	3.67734e-05	trafficking regulator of GLUT4 1-like
LOC123742440	4.15799	1.99589	3.24305e-05	0.00465866	uncharacterized LOC123742440
LOC106563404	3.84051	5.47554	6.21424e-08	2.22107e-05	uncharacterized LOC106563404
LOC100136456	3.78079	1.9233	0.000280238	0.0223172	prostaglandin G/H synthase 2
insl5a	3.7619	5.04638	0.000939809	0.0486799	insulin-like 5a
hapln2	3.64428	-1.14114	2.7401e-06	0.000591842	hyaluronan and proteoglycan link protein 2
LOC100136453	3.49847	4.51388	0.000663261	0.0388844	cathelicidin
LOC106576993	3.46002	5.81754	3.96462e-14	3.60696e-11	CMRF35-like molecule 1
LOC106577875	3.39667	-1.33766	1.10801e-05	0.00192287	GTPase IMAP family member 7-like
LOC106585833	3.37266	5.71764	8.98425e-05	0.0102172	histone H1
cdo1	3.33807	3.98523	2.54168e-07	7.2675e-05	cysteine dioxygenase type 1
nmt1b	3.29234	2.86064	0.000191021	0.0174849	N-myristoyltransferase 1b
LOC106562178	3.20373	-1.65757	3.11279e-05	0.00455879	synaptotagmin-5-like
LOC106607371	3.14841	6.56563	2.95496e-05	0.00439192	hemoglobin subunit beta-1
LOC106598879	3.10373	2.60626	0.000360208	0.0267025	hemagglutinin/amebocyte aggregation factor-like
cfap43	3.01006	4.81962	1.22949e-06	0.000292959	cilia and flagella associated protein 43
LOC106568453	3.00146	3.30723	3.89776e-15	4.03525e-12	seizure 6-like protein
LOC106565512	2.98038	6.11994	5.57309e-08	2.01591e-05	polymeric immunoglobulin receptor-like
LOC100136439	2.9801	5.65415	0.000300287	0.0235947	cathelicidin antimicrobial peptide
LOC123732531	2.97301	-1.49521	0.000806384	0.0440985	uncharacterized LOC123732531
LOC106607373	2.97204	6.37845	0.000224731	0.0193701	hemoglobin subunit alpha-like
LOC123735845	2.9359	-1.29306	0.000666421	0.038926	uncharacterized LOC123735845
LOC106607236	2.91672	3.24764	8.4958e-05	0.00977277	hemoglobin subunit beta-1
LOC106609007	2.91657	1.26175	0.000161299	0.0155214	Fc receptor-like protein 4
LOC123726857	2.87618	4.99903	1.18314e-13	9.60037e-11	uncharacterized LOC123726857
cibar2	2.86574	-1.02856	0.000112391	0.0120082	CBY1 interacting BAR domain containing 2
hba	2.77973	4.86157	0.00051794	0.0344792	hemoglobin subunit alpha
LOC106607372	2.70767	8.12628	0.000515507	0.0344701	hemoglobin subunit beta-like
LOC123744258	2.7022	-1.45589	4.16387e-05	0.0058145	CD209 antigen-like protein C
LOC106591603	2.64307	1.61759	9.9457e-06	0.0017602	lipopolysaccharide-induced tumor necrosis factor-alpha factor homolog
LOC106581229	2.60163	1.3756	3.25341e-06	0.000678313	beta-galactosidase-1-like protein 2
LOC123733101	2.58406	1.42184	3.74183e-06	0.000743979	transmembrane protein 243-like
LOC106612251	2.53629	1.18764	1.48709e-05	0.00242646	solute carrier family 25 member 48-like
LOC106606009	2.48332	2.59343	0.00010072	0.0110362	protein S100-A1-like
LOC123732435	2.48155	1.56566	1.29738e-05	0.00216788	double-strand-break repair protein rad21 homolog A-like
LOC106581681	2.47577	-1.52158	0.000760899	0.042383	sodium channel subunit beta-1-like
LOC106565583	2.46171	4.3994	5.30645e-14	4.68575e-11	SLIT-ROBO Rho GTPase-activating protein 3
LOC106581805	2.45865	-1.61726	0.000594555	0.0366536	sodium-driven chloride bicarbonate exchanger-like
LOC106607320	2.44375	-1.0345	6.25478e-05	0.00766479	homologous-pairing protein 2 homolog
LOC106594049	2.43726	4.2355	3.33776e-06	0.000691099	gamma-secretase-activating protein-like
LOC106570598	2.38526	3.62529	0.000157517	0.0153543	fatty acid-binding protein, heart
LOC106579017	2.35295	2.67159	1.94227e-11	1.1214e-08	ras-related protein Rab-26
LOC106597044	2.35147	4.57403	1.18468e-11	7.11351e-09	NACHT, LRR and PYD domains-containing protein 12-like
LOC100194731	2.3489	4.28131	0.000812107	0.0442644	primary amine oxidase, liver isozyme
LOC123744214	2.27123	1.20961	3.45466e-07	9.34407e-05	C-type lectin domain family 4 member M-like
LOC123727342	2.25065	-1.33	0.000689366	0.0397252	uncharacterized LOC123727342
LOC106598617	2.20737	3.81483	1.29973e-05	0.00216788	regulator of G-protein signaling 5
LOC106601074	2.14159	8.12167	0.000628477	0.0376226	hemoglobin subunit beta-1
LOC106567480	2.11816	1.4819	1.21095e-05	0.0020775	T-cell immunoglobulin and mucin domain-containing protein 4-like
LOC106614019	2.10062	1.78092	1.29121e-05	0.00216788	39S ribosomal protein L55, mitochondrial-like
LOC106564308	2.07576	2.05008	3.18583e-07	8.85671e-05	lipopolysaccharide-induced tumor necrosis factor-alpha factor homolog
LOC106612658	2.06398	3.93589	7.58871e-05	0.00889984	phosphatidylinositol transfer protein
LOC123725549	2.04957	1.2762	0.000414922	0.02966	uncharacterized LOC123725549
LOC106575031	2.03105	2.16429	0.000529528	0.0347426	uncharacterized LOC106575031
LOC106607380	2.03075	2.52255	0.000991726	0.0497903	hemoglobin subunit beta-1
LOC106564305	2.02875	5.24227	9.8967e-06	0.0017602	lipopolysaccharide-induced tumor necrosis factor-alpha factor homolog
LOC106609751	1.99355	2.02151	0.000882877	0.0469144	tetraspanin-8
LOC106568695	1.99125	1.71149	0.000201964	0.0182089	probable G-protein coupled receptor 158
LOC106605190	1.98661	2.11749	0.000471232	0.0322274	sialic acid-binding Ig-like lectin 5
dtna	1.95386	2.63244	0.000688725	0.0397252	dystrobrevin, alpha
LOC106586429	1.94078	4.58602	1.17894e-06	0.000284525	sterile alpha motif domain-containing protein 9-like
LOC106602813	1.88575	3.30057	6.00793e-07	0.000156849	FERM domain-containing protein 7
LOC106581773	1.87769	4.56867	1.22258e-07	3.98973e-05	glutamate decarboxylase 1
LOC106578262	1.84742	4.60172	1.07341e-06	0.000264156	histone H3.3A
si:busm1-57f23.1	1.83062	2.32276	0.000341755	0.0258036	CY domain-containing protein
LOC106593568	1.80795	4.89352	0.000564945	0.0358268	GTPase IMAP family member 4-like
LOC123724035	1.80192	3.71738	2.12413e-07	6.37727e-05	acyl carrier protein, mitochondrial-like
acbd7	1.77787	1.18451	0.000233223	0.0198922	acyl-CoA binding domain containing 7
LOC106579596	1.76392	5.04656	7.96377e-08	2.73654e-05	cytochrome c oxidase subunit 4 isoform 1, mitochondrial
LOC106564529	1.76068	2.11568	0.000146231	0.0145246	Kruppel-like factor 1
LOC106603227	1.76019	1.58185	0.00013929	0.0140332	guanine nucleotide-binding protein G(I)/G(S)/G(O) subunit gamma-2-like
LOC106609496	1.75924	1.75157	0.000313532	0.0242608	protein FAM180A
LOC106611881	1.73289	6.31659	3.20909e-06	0.000673751	uncharacterized LOC106611881
LOC106588175	1.71155	4.43751	5.59646e-05	0.0071196	protein S100-A1
LOC106567144	1.69218	2.25619	0.00034822	0.0260065	mitochondrial ubiquitin ligase activator of NFKB 1-like
LOC106568731	1.68477	3.141	0.000592489	0.0366015	regulator of G-protein signaling 5
ier3	1.66881	6.30496	2.30802e-06	0.000513287	immediate early response 3
LOC106575543	1.64939	4.45636	0.000252496	0.0208569	uncharacterized LOC106575543
LOC106590915	1.61316	2.29769	0.000124701	0.0130449	neurotrypsin
eno3	1.58383	5.76872	4.09754e-06	0.000804056	enolase 3, (beta, muscle)
LOC106560799	1.5473	1.71532	6.09491e-05	0.00759284	lysM and putative peptidoglycan-binding domain-containing protein 4
crp	1.53171	4.12258	9.96374e-06	0.0017602	c-reactive protein, pentraxin-related
LOC106574723	1.53079	4.81685	0.000103028	0.0112231	gamma-aminobutyric acid type B receptor subunit 2
dirc2	1.52963	2.29144	2.2877e-05	0.00351364	disrupted in renal carcinoma 2
ox2g	1.52703	2.10888	6.57249e-05	0.00792474	OX-2 membrane glycoprotein
leg3	1.52616	5.63845	2.95657e-06	0.000634036	Galectin-3
LOC106575703	1.52561	4.80714	8.3887e-05	0.00968669	uncharacterized LOC106575703
prxl2b	1.52408	4.32872	6.63994e-06	0.00123821	peroxiredoxin like 2B
LOC106603944	1.52205	4.92376	3.07544e-05	0.00454484	complement component 1 Q subcomponent-binding protein, mitochondrial
ccl25b	1.51627	8.48762	0.000744102	0.0418355	chemokine (C-C motif) ligand 25b
eif1b	1.51466	5.62505	5.99383e-05	0.00749804	eukaryotic translation initiation factor 1B
LOC106613699	1.5076	6.1024	9.38467e-05	0.0105527	40S ribosomal protein S27-like
LOC123729642	1.5014	3.84242	0.000302639	0.0236618	uncharacterized LOC123729642
LOC106587367	1.49263	6.72394	4.9661e-05	0.00659722	uncharacterized LOC106587367
LOC100194723	1.49115	5.14438	0.000562009	0.0357483	thioredoxin-dependent peroxide reductase, mitochondrial
LOC106562427	1.48817	3.17712	5.93727e-05	0.00745835	uncharacterized LOC106562427
clm7	1.48745	3.52144	1.81894e-06	0.000423334	CMRF35-like molecule 7
LOC106597511	1.48321	4.17974	0.000258144	0.0211178	interferon-induced very large GTPase 1-like
LOC106585791	1.47439	2.37394	5.19154e-05	0.00677676	nuclear receptor subfamily 2 group F member 1-A
LOC106609055	1.47177	1.73656	0.000208847	0.0187171	ras-related protein Rab-38
LOC106611882	1.45911	1.60834	0.000146586	0.0145246	uncharacterized LOC106611882
LOC123731571	1.458	1.56718	0.000132432	0.0135803	small nucleolar SNORD12/SNORD106
LOC106561969	1.44424	4.75716	0.00042556	0.0301881	FAS-associated death domain protein
LOC123741657	1.44116	1.8855	0.000445884	0.031132	uncharacterized LOC123741657
LOC100380654	1.43786	1.44767	0.00039755	0.0285541	periostin
LOC106610521	1.43783	3.52585	5.64125e-07	0.000148568	histone-lysine N-methyltransferase PRDM9
nattl	1.43222	6.64603	1.79481e-08	7.09019e-06	Natterin-like protein
LOC106608737	1.4284	2.28983	6.40086e-05	0.00778028	uncharacterized LOC106608737
LOC106574105	1.4257	4.33406	0.0005396	0.0352183	unconventional myosin-Ie-like
LOC106565289	1.40902	2.41206	0.000239511	0.0202559	uncharacterized LOC106565289
LOC123725386	1.40521	1.14251	0.000610185	0.0371594	uncharacterized LOC123725386
smdt1b	1.4002	2.2536	0.000255779	0.0210004	single-pass membrane protein with aspartate-rich tail 1b
LOC106589862	1.39892	4.13265	0.000904424	0.0475543	transmembrane protein 100
LOC106588921	1.38613	4.14977	7.35043e-05	0.00865419	chromatin accessibility complex protein 1
zgc:113223	1.38454	3.11881	3.68978e-05	0.00522539	tetraspanin
myg1	1.38158	3.87201	1.5417e-05	0.00250198	myg1 exonuclease
spaca4l	1.37907	3.18761	0.000246173	0.0206448	sperm acrosome associated 4 like
LOC106581934	1.37122	4.15077	5.4087e-05	0.00695526	protein FAM171B-like
LOC106584016	1.35942	3.97226	5.7887e-05	0.00733308	interferon-induced protein with tetratricopeptide repeats 2-like
LOC106602241	1.35106	4.21407	0.000501494	0.0336831	CD209 antigen-like protein C
tmsb1	1.3357	8.16355	4.49166e-05	0.00617109	thymosin beta 1
LOC106563387	1.33418	5.64766	0.000713453	0.0407224	uncharacterized LOC106563387
LOC106571782	1.33234	3.41456	4.44785e-05	0.00615382	zinc finger protein 135-like
LOC123733166	1.33215	3.34557	0.000548016	0.0352314	uncharacterized LOC123733166
LOC106605374	1.31624	3.6432	8.80448e-05	0.0100892	NADH dehydrogenase (ubiquinone) complex I, assembly factor 6
LOC106605668	1.312	3.09885	0.000414047	0.02966	protoporphyrinogen oxidase-like
LOC106600953	1.30624	5.0812	0.000212843	0.0189085	ferritin, middle subunit-like
LOC106568438	1.29094	2.56236	0.000995094	0.049876	uncharacterized LOC106568438
LOC123724386	1.28249	3.77817	6.9272e-05	0.00828587	nicotinamide riboside kinase 2-like
LOC106610326	1.27203	3.59729	0.000710563	0.0407123	S-methyl-5'-thioadenosine phosphorylase
LOC106573549	1.26465	5.63766	9.61191e-05	0.0106881	40S ribosomal protein S27-like
LOC106606518	1.26079	3.65753	0.000396865	0.0285541	centromere protein X-like
LOC106573914	-1.25108	4.89402	0.000235754	0.0200291	arrestin domain-containing protein 2
LOC106586343	-1.25325	2.01771	0.000832555	0.0448758	inactive phospholipase C-like protein 1
LOC106604881	-1.25677	6.77285	0.000664415	0.0388844	protocadherin alpha-C2
LOC106582598	-1.25844	1.17493	0.000979496	0.0495183	uncharacterized LOC106582598
LOC106590401	-1.2594	2.71059	0.00024888	0.0208137	brefeldin A-inhibited guanine nucleotide-exchange protein 1
LOC106572896	-1.26376	5.20554	0.000212873	0.0189085	AMP deaminase 2
LOC106576445	-1.27337	5.12854	0.000626454	0.0376161	apoptotic protease-activating factor 1-like
LOC106566210	-1.28271	1.0197	0.000568177	0.0358268	putative RNA-binding protein 15B
LOC106608678	-1.28703	3.28959	0.000358196	0.0266191	zinc finger and BTB domain-containing protein 38
LOC106571619	-1.28742	3.15011	0.000986623	0.049617	caspase recruitment domain-containing protein 8-like
LOC106570908	-1.29692	4.1509	0.000117175	0.0124309	uncharacterized LOC106570908
LOC106583499	-1.29694	3.83311	0.000149337	0.0147001	plasma membrane calcium-transporting ATPase 1-like
LOC106579329	-1.29786	3.13541	6.38022e-05	0.00778028	thyroid hormone receptor alpha-like
si:dkeyp-118h9.7	-1.30597	5.11546	0.000942201	0.0486879	sacsin
LOC106578727	-1.30731	3.35409	9.58506e-05	0.0106881	serine/threonine-protein kinase PRP4 homolog
LOC106595097	-1.3187	4.34506	1.25489e-05	0.00214065	phospholipid-transporting ATPase IH
tmem131	-1.31977	2.50278	0.000194006	0.0176976	transmembrane protein 131
LOC123726630	-1.32393	2.81828	8.3506e-06	0.00153292	macrophage mannose receptor 1-like
LOC106582464	-1.33079	2.93495	0.000978862	0.0495183	oxysterol-binding protein-related protein 6-like
LOC106594520	-1.33373	4.2211	0.000675691	0.0391756	protein kinase C beta type
LOC106586714	-1.33895	3.45093	0.000168635	0.0159211	uncharacterized LOC106586714
LOC106588723	-1.34991	5.59664	0.00062554	0.0376161	uncharacterized LOC106588723
LOC106606682	-1.35093	4.8009	0.000241131	0.0203356	sterile alpha motif domain-containing protein 9-like
p5cs	-1.35095	2.73153	0.000290414	0.0229201	Delta-1-pyrroline-5-carboxylate synthetase
LOC123741681	-1.35364	1.61045	5.2616e-05	0.00683422	uncharacterized LOC123741681
LOC106571356	-1.36287	1.67471	0.000714886	0.0407268	lethal(3)malignant brain tumor-like protein 3
LOC106573240	-1.36558	1.29002	0.000342065	0.0258036	ankyrin repeat and IBR domain-containing protein 1
LOC106599585	-1.37398	2.56033	0.000428335	0.0302586	chromodomain-helicase-DNA-binding protein 7-like
LOC106612473	-1.37527	4.33811	9.82163e-06	0.0017602	Cbl proto-oncogene, E3 ubiquitin protein ligase
rxraa	-1.37602	2.76133	0.000820937	0.0444891	retinoid X receptor, alpha a
LOC106592583	-1.3804	1.68283	0.000107453	0.0116046	derlin-1
LOC106577830	-1.39465	4.17615	1.76654e-05	0.00280619	uncharacterized LOC106577830
chordc1b	-1.40225	3.9573	0.000179879	0.0167718	cysteine and histidine-rich domain (CHORD) containing 1b
LOC106589038	-1.4043	3.22091	5.44411e-05	0.00695526	unconventional myosin-Ig
LOC106587322	-1.40442	5.2296	3.42311e-06	0.000703919	cingulin-like protein 1
LOC106566727	-1.40858	2.94173	0.000532871	0.0348549	RNA-binding protein 38-like
LOC106613542	-1.4201	1.34795	0.00065179	0.0385837	alpha-N-acetylgalactosaminide alpha-2,6-sialyltransferase 5-like
tlr2	-1.42544	3.75215	0.000556413	0.0356131	toll-like receptor 2
LOC106611978	-1.42965	7.4471	0.00052347	0.0347089	fibroblast growth factor receptor-like 1
cubn	-1.43106	1.98876	0.000543911	0.0352314	cubilin (intrinsic factor-cobalamin receptor)
smg6	-1.43204	2.54725	2.41402e-05	0.00366042	SMG6 nonsense mediated mRNA decay factor
LOC123729311	-1.43321	1.25043	0.000453725	0.0315328	proteoglycan 4-like
gpr155b	-1.43341	1.39504	0.000217612	0.0191594	G protein-coupled receptor 155b
mafa	-1.44323	1.82662	3.13929e-05	0.00457008	MAF bZIP transcription factor a
LOC106574333	-1.44336	1.71052	0.000528384	0.0347426	junctional adhesion molecule 2A-like
LOC106574739	-1.44687	1.50265	0.000818425	0.0444333	probable G-protein coupled receptor 34
LOC106596013	-1.4568	2.85815	0.000813841	0.0442644	basement membrane-specific heparan sulfate proteoglycan core protein
LOC106593210	-1.46373	4.34218	4.09565e-06	0.000804056	RNA demethylase ALKBH5-like
LOC106562829	-1.46575	2.17658	0.000195114	0.0176976	ral guanine nucleotide dissociation stimulator
LOC106577561	-1.4753	2.43461	0.000433174	0.030386	cell adhesion molecule 4-like
LOC106605239	-1.47713	4.04972	2.67419e-06	0.000586039	sialic acid-binding Ig-like lectin 5
LOC106606790	-1.49228	6.85034	0.000315302	0.0242921	Ig mu chain C region membrane-bound form-like
LOC106570506	-1.49289	2.27656	4.50144e-05	0.00617109	potassium voltage-gated channel subfamily KQT member 4-like
LOC123723847	-1.50259	3.24367	0.000116345	0.0123867	zinc finger protein 263-like
LOC106572123	-1.50554	2.02226	0.000733553	0.0413975	WD repeat-containing protein 7
wu:fj29h11	-1.50719	4.8345	4.4595e-07	0.000118485	protein NO VEIN
LOC106572778	-1.51646	2.72333	2.24976e-05	0.00348167	polypyrimidine tract-binding protein 3
LOC106569614	-1.53254	1.61517	6.68271e-05	0.0080254	unconventional myosin-IXb
LOC106606258	-1.5328	2.143	8.37689e-05	0.00968669	guanine nucleotide-binding protein subunit alpha-13
wdfy4	-1.5344	5.82636	1.97846e-06	0.000453429	WDFY family member 4
hsp90b1	-1.53618	4.9944	1.18461e-06	0.000284525	heat shock protein 90, beta (grp94), member 1
LOC106590896	-1.53811	2.27887	0.000129936	0.0134985	uncharacterized LOC106590896
phf13	-1.53879	1.479	0.000769246	0.0426896	PHD finger protein 13
cyfip2	-1.54056	6.22134	6.35898e-09	2.68895e-06	cytoplasmic FMR1 interacting protein 2
kcnq3	-1.54085	2.05638	2.36153e-06	0.000521326	potassium voltage-gated channel, KQT-like subfamily, member 3
LOC106596752	-1.55037	2.12437	0.000337635	0.0258036	Ig heavy chain V region-like
LOC106588129	-1.57091	3.79219	0.00057427	0.0359944	FH1/FH2 domain-containing protein 1-like
usp3	-1.57437	2.2399	4.58176e-06	0.000887472	ubiquitin specific peptidase 3
LOC123743825	-1.57808	2.46543	2.58733e-05	0.00388398	uncharacterized LOC123743825
LOC106585952	-1.57837	3.69266	8.51027e-07	0.000216529	WD repeat and FYVE domain-containing protein 3
LOC106576617	-1.58561	2.2316	0.000290863	0.0229201	receptor-type tyrosine-protein phosphatase beta
atp7a	-1.59171	1.22528	6.181e-05	0.00763671	ATPase copper transporting alpha
LOC106592420	-1.59493	3.10841	0.000659397	0.0388178	coiled-coil and C2 domain-containing protein 1A-like
LOC106598738	-1.59933	2.72507	8.02102e-08	2.73654e-05	CMRF35-like molecule 5
LOC106592657	-1.60395	1.54171	0.000426331	0.0301881	CUB and sushi domain-containing protein 3
LOC106583141	-1.6142	3.24084	6.42942e-05	0.00778349	low-density lipoprotein receptor-related protein 1-like
LOC106603933	-1.62721	1.35789	0.000146281	0.0145246	sarcoplasmic/endoplasmic reticulum calcium ATPase 1
LOC106568819	-1.63132	2.73249	1.92334e-05	0.00302327	nuclear receptor coactivator 2-like
LOC106569510	-1.6439	1.04119	3.53498e-05	0.00502988	C2 calcium-dependent domain-containing protein 4C-like
LOC106598866	-1.648	3.5371	1.84297e-07	5.82436e-05	CMRF-35-like molecule 4
LOC106589122	-1.66402	1.90106	5.02974e-05	0.00665232	protein FAM91A1
LOC106581205	-1.67256	4.51088	9.64926e-05	0.01069	uncharacterized LOC106581205
LOC106593574	-1.67983	1.37317	0.000168485	0.0159211	proto-oncogene tyrosine-protein kinase Yrk
LOC123730406	-1.68146	1.20889	6.99077e-05	0.00832873	SET-binding protein-like
LOC106574784	-1.70429	2.20046	0.000160737	0.0155214	protein asteroid homolog 1
LOC106560605	-1.71426	2.84491	0.000153586	0.0150472	uncharacterized LOC106560605
LOC106582462	-1.72078	1.14871	0.000278556	0.0222423	caspase-8-like
LOC123732613	-1.73138	-1.39005	0.000962121	0.049042	uncharacterized LOC123732613
LOC106592047	-1.73788	1.73961	8.94274e-06	0.0016272	uncharacterized LOC106592047
LOC100136451	-1.7459	3.92244	1.75098e-08	7.0093e-06	CD8 beta
LOC106582652	-1.75228	1.35934	0.000343323	0.0258336	matrilin-4-like
stat1b	-1.75965	1.97527	0.000184463	0.017093	signal transducer and activator of transcription 1b
LOC106602289	-1.77962	1.35475	3.98949e-05	0.00559704	glutathione S-transferase C-terminal domain-containing protein-like
LOC106601708	-1.79933	1.72872	3.016e-06	0.000642195	sialoadhesin-like
LOC123732627	-1.81555	2.81078	0.000135458	0.013786	Ig heavy chain V region-like
dusp2	-1.81563	1.19278	1.01866e-05	0.0017781	dual specificity phosphatase 2
pcdh12	-1.82705	1.73209	1.42539e-05	0.00235135	protocadherin 12
mri1	-1.83088	2.16713	0.000397096	0.0285541	methylthioribose-1-phosphate isomerase 1
LOC106610494	-1.84516	3.66505	0.000286818	0.0227808	interferon-induced very large GTPase 1-like
LOC106613636	-1.85073	2.20811	1.17155e-06	0.000284525	microtubule-associated serine/threonine-protein kinase 3
prf1.3	-1.86599	3.42555	0.00054709	0.0352314	perforin 1.3
LOC106613235	-1.87243	3.34506	2.19438e-06	0.000491656	F-BAR and double SH3 domains protein 2
LOC106564242	-1.89115	3.17571	2.45935e-07	7.16866e-05	GTPase IMAP family member 7
il11ra	-1.9258	1.49867	0.000215971	0.0191272	interleukin 11 receptor subunit alpha
LOC106593421	-1.95825	2.00935	0.000577333	0.0360359	GTPase IMAP family member 9-like
LOC106586938	-1.97051	3.37775	0.000393667	0.0284796	cytotoxic T-lymphocyte protein 4-like
LOC123732651	-1.98534	1.74399	1.90377e-07	5.95383e-05	NLR family CARD domain-containing protein 3-like
vav3b	-1.98743	1.80104	6.2343e-06	0.00118464	vav 3 guanine nucleotide exchange factor b
prss35	-2.01916	2.83105	8.87192e-05	0.0101278	serine protease 35
LOC123733241	-2.0363	-1.06043	0.00094745	0.0487077	uncharacterized LOC123733241
LOC106566619	-2.04009	1.38524	1.86752e-06	0.000431296	interleukin-17 receptor C-like
LOC106588079	-2.04319	-1.21234	0.000547614	0.0352314	phosphatidylinositol 4,5-bisphosphate 3-kinase catalytic subunit
itga8	-2.05665	1.49236	9.98116e-06	0.0017602	integrin, alpha 8
LOC106602008	-2.0635	3.64211	2.92114e-10	1.51209e-07	NACHT, LRR and PYD domains-containing protein 12
LOC106602987	-2.08222	1.94586	1.46063e-05	0.00239631	neurexin-2-like
LOC106565513	-2.08242	4.6361	1.94891e-10	1.02653e-07	uncharacterized LOC106565513
LOC106591968	-2.08505	1.44524	1.47253e-06	0.000348107	disks large homolog 4
LOC106579767	-2.0957	-1.28529	0.000904114	0.0475543	1-phosphatidylinositol 4,5-bisphosphate phosphodiesterase delta-1
LOC123743406	-2.10566	4.21	2.71594e-06	0.000590874	Ig heavy chain V region 914-like
LOC106606797	-2.11183	3.24021	7.55284e-08	2.63673e-05	uncharacterized LOC106606797
LOC106586711	-2.13061	2.68044	0.00038515	0.0279985	NACHT, LRR and PYD domains-containing protein 12-like
LOC106589767	-2.14084	1.90146	3.07708e-07	8.7154e-05	uncharacterized LOC106589767
LOC123743384	-2.14432	3.88838	3.10868e-06	0.000657267	uncharacterized LOC123743384
LOC106590934	-2.17987	5.3029	8.51558e-12	5.5579e-09	uncharacterized LOC106590934
LOC106574762	-2.20168	1.29665	1.35814e-05	0.00225279	protein asteroid homolog 1
LOC123728701	-2.22714	1.51264	4.87666e-05	0.00656556	polymeric immunoglobulin receptor-like
LOC123743413	-2.22787	3.12336	1.15809e-11	7.0958e-09	uncharacterized LOC123743413
LOC123739521	-2.24591	3.6469	1.25183e-07	3.99825e-05	trifunctional enzyme subunit beta, mitochondrial-like
LOC106598988	-2.26331	1.74859	3.54917e-06	0.000719977	uncharacterized LOC106598988
LOC123743726	-2.2673	1.62428	0.000607693	0.0371594	type I phosphatidylinositol 4,5-bisphosphate 4-phosphatase-A-like
LOC106601621	-2.26808	3.03973	4.54652e-06	0.000886364	B-cell receptor CD22-like
LOC123724123	-2.30082	-1.84256	0.000341533	0.0258036	uncharacterized LOC123724123
LOC106570156	-2.30762	2.70799	3.08812e-05	0.00454484	Ig kappa-b4 chain C region-like
LOC123723794	-2.33021	1.14345	0.000139051	0.0140332	endonuclease domain-containing 1 protein-like
LOC106587775	-2.34879	-1.11097	9.74445e-05	0.0107558	E3 ubiquitin-protein ligase TRIM39-like
LOC123744257	-2.36788	-1.09896	0.000103173	0.0112231	NACHT, LRR and PYD domains-containing protein 3-like
LOC123743114	-2.39419	2.743	8.71124e-12	5.56463e-09	uncharacterized LOC123743114
LOC106566782	-2.49118	2.20754	5.98429e-13	4.49166e-10	DALR anticodon-binding domain-containing protein 3
LOC106597542	-2.4969	1.43396	2.19026e-08	8.43052e-06	B-cell receptor CD22-like
LOC106576381	-2.545	5.36295	1.1195e-10	6.11106e-08	Ig kappa chain V region 3381-like
LOC106574479	-2.59837	2.72838	0.000109445	0.0117353	probable non-functional immunoglobulin kappa variable 6D-41
LOC106599211	-2.6786	2.47203	8.10982e-14	6.76336e-11	NACHT, LRR and PYD domains-containing protein 12-like
LOC106563402	-2.69723	2.47246	7.37973e-10	3.51685e-07	uncharacterized LOC106563402
LOC123725433	-2.7067	1.48589	1.72857e-06	0.000405443	B-cell receptor CD22-like
LOC123741784	-2.83051	2.02626	8.23975e-08	2.77957e-05	stonustoxin subunit beta-like
LOC106601385	-2.90881	-1.52942	6.59823e-06	0.00123812	deleted in malignant brain tumors 1 protein-like
LOC123733170	-3.02186	1.42641	2.44918e-07	7.16866e-05	B-cell receptor CD22-like
zgc:56231	-3.04533	3.30248	3.84887e-12	2.68732e-09	uncharacterized LOC106590219
LOC106605150	-3.13168	1.7559	9.09936e-07	0.000229571	adhesion G protein-coupled receptor E2-like
cc2d1a	-3.20677	2.11196	1.3422e-10	7.19587e-08	coiled-coil and C2 domain containing 1A
LOC123724018	-3.25363	1.19059	6.88398e-07	0.000178171	E3 ubiquitin-protein ligase TRIM47-like
LOC106606380	-3.49175	2.74209	1.59872e-17	2.39992e-14	hemicentin-1
LOC106575571	-3.50976	-1.14786	9.75194e-07	0.000241969	uncharacterized LOC106575571
LOC106581497	-3.52732	4.22731	2.04252e-06	0.000461071	immunoglobulin superfamily member 10-like
LOC123733204	-3.75574	1.22817	6.28793e-14	5.39378e-11	sialoadhesin-like
LOC123741795	-3.75911	1.76544	3.61609e-20	6.78536e-17	NLR family CARD domain-containing protein 3-like
LOC106607561	-3.78174	1.65484	5.91403e-06	0.00113819	rho-associated protein kinase 2
LOC106583669	-3.79258	2.29993	3.15094e-05	0.00457008	transcription factor SPT20 homolog
LOC106570335	-4.0644	3.21444	5.10643e-28	1.39373e-24	NACHT, LRR and PYD domains-containing protein 12-like
LOC106607995	-4.08294	-1.31808	1.24361e-07	3.99825e-05	metabotropic glutamate receptor 1
LOC106600058	-4.09755	2.50168	1.1241e-11	7.03103e-09	contactin-6-like
LOC123743414	-4.46136	-1.45087	4.93062e-09	2.14539e-06	uncharacterized LOC123743414
LOC106583825	-4.47849	3.09971	1.10684e-08	4.55213e-06	phosphatase and actin regulator 3
LOC123731929	-4.50779	5.05655	2.47091e-42	2.4728e-38	60S ribosomal protein L18a
LOC106604902	-4.56391	-1.39839	1.51459e-08	6.14495e-06	storkhead-box protein 2-like
LOC106586941	-4.85653	2.14723	2.80842e-12	2.00755e-09	complement C1q subcomponent subunit B-like
LOC106564204	-4.93549	2.31332	2.82157e-18	4.70623e-15	saposin-C-like
LOC106591553	-5.60864	3.69281	4.90203e-40	2.94347e-36	immunoglobulin lambda constant 1-like
LOC123743438	-6.53863	2.33996	5.31292e-38	2.27871e-34	hemoglobin subunit alpha-4-like
LOC123730801	-6.544	1.22413	8.4317e-28	2.10954e-24	uncharacterized LOC123730801
LOC123732499	-6.59989	2.26294	1.31563e-41	9.87478e-38	annexin A5-like
LOC106606771	-6.96057	4.33999	2.35734e-79	7.07745e-75	adhesion G protein-coupled receptor E2
LOC123731877	-7.68672	-1.27577	2.08401e-11	1.18053e-08	B-cell receptor CD22-like
LOC106579341	-7.69337	-1.26595	9.26952e-15	8.97738e-12	SRC kinase signaling inhibitor 1

## Sheet: F1701175vsF1701419_GO
ID	Term	GOGroups	Ontology Source	Term PValue	Term PValue Corrected with Benjamini-Hochberg	Group PValue	Group PValue Corrected with Benjamini-Hochberg	GOLevels	% Associated Genes	Nr. Genes	Associated Genes Found
GO:0042255	ribosome assembly	Group0	GO_BiologicalProcess-EBI-UniProt-GOA-ACAP-ARAP_01.05.2024_00h00	0.00194134	0.00213547	0.00194134	0.00226489	[6, 7]	6.25	3	[LOC106573549, LOC106603944, LOC106613699]
GO:0048306	calcium-dependent protein binding	Group1	GO_MolecularFunction-EBI-UniProt-GOA-ACAP-ARAP_01.05.2024_00h00	0.00114285	0.0013233	0.00114285	0.00159999	[3]	7.5	3	[LOC106588175, LOC106606009, LOC123728158]
GO:0043094	cellular metabolic compound salvage	Group2	GO_BiologicalProcess-EBI-UniProt-GOA-ACAP-ARAP_01.05.2024_00h00	0.00333568	0.00349452	0.000679515	0.00158554	[3]	5.17241	3	[LOC106572896, LOC106610326, mri1]
GO:0000096	sulfur amino acid metabolic process	Group2	GO_BiologicalProcess-EBI-UniProt-GOA-ACAP-ARAP_01.05.2024_00h00	0.000591314	0.00076523	0.000679515	0.00158554	[4, 6]	9.375	3	[LOC106610326, cdo1, mri1]
GO:0140358	P-type transmembrane transporter activity	Group3	GO_BiologicalProcess-EBI-UniProt-GOA-ACAP-ARAP_01.05.2024_00h00	0.00440391	0.00440391	0.00440391	0.00440391	[7, 9]	4.6875	3	[LOC106583499, LOC106603933, atp7a]
GO:0015662	P-type ion transporter activity	Group3	GO_BiologicalProcess-EBI-UniProt-GOA-ACAP-ARAP_01.05.2024_00h00	0.00440391	0.00440391	0.00440391	0.00440391	[8, 10]	4.6875	3	[LOC106583499, LOC106603933, atp7a]
GO:0006692	prostanoid metabolic process	Group4	GO_BiologicalProcess-EBI-UniProt-GOA-ACAP-ARAP_01.05.2024_00h00	0.000708027	0.000865366	0.000708027	0.00123905	[6, 7, 9]	8.82353	3	[LOC100136456, LOC106577279, prxl2b]
GO:0006693	prostaglandin metabolic process	Group4	GO_BiologicalProcess-EBI-UniProt-GOA-ACAP-ARAP_01.05.2024_00h00	0.000708027	0.000865366	0.000708027	0.00123905	[7, 8, 10]	8.82353	3	[LOC100136456, LOC106577279, prxl2b]
GO:0098574	cytoplasmic side of lysosomal membrane	Group5	GO_CellularComponent-EBI-UniProt-GOA-ACAP-ARAP_01.05.2024_00h00	0.000121341	0.000166844	0.000121341	0.000424694	[4, 5, 7, 8, 9]	15.7895	3	[LOC106564305, LOC106564308, LOC106591603]
GO:0010009	cytoplasmic side of endosome membrane	Group5	GO_CellularComponent-EBI-UniProt-GOA-ACAP-ARAP_01.05.2024_00h00	0.00010257	0.000150436	0.000121341	0.000424694	[4, 5, 6, 7, 8, 9]	16.6667	3	[LOC106564305, LOC106564308, LOC106591603]
GO:0098560	cytoplasmic side of late endosome membrane	Group5	GO_CellularComponent-EBI-UniProt-GOA-ACAP-ARAP_01.05.2024_00h00	0.00010257	0.000150436	0.000121341	0.000424694	[5, 6, 7, 8, 9, 10]	16.6667	3	[LOC106564305, LOC106564308, LOC106591603]
GO:0098754	detoxification	Group6	GO_BiologicalProcess-EBI-UniProt-GOA-ACAP-ARAP_01.05.2024_00h00	1.23496e-08	3.39615e-08	1.29772e-05	9.08402e-05	[1, 4]	7.56302	9	[LOC100136456, LOC100194723, LOC106601074, LOC106607236, LOC106607371, LOC106607372, LOC106607373, LOC106607380, hba]
GO:0009636	response to toxic substance	Group6	GO_BiologicalProcess-EBI-UniProt-GOA-ACAP-ARAP_01.05.2024_00h00	2.67759e-08	5.8907e-08	1.29772e-05	9.08402e-05	[3]	6.92308	9	[LOC100136456, LOC100194723, LOC106601074, LOC106607236, LOC106607371, LOC106607372, LOC106607373, LOC106607380, hba]
GO:0016684	oxidoreductase activity, acting on peroxide as acceptor	Group6	GO_MolecularFunction-EBI-UniProt-GOA-ACAP-ARAP_01.05.2024_00h00	1.66833e-09	9.17579e-09	1.29772e-05	9.08402e-05	[3]	9.47368	9	[LOC100136456, LOC100194723, LOC106601074, LOC106607236, LOC106607371, LOC106607372, LOC106607373, LOC106607380, hba]
GO:0019825	oxygen binding	Group6	GO_MolecularFunction-EBI-UniProt-GOA-ACAP-ARAP_01.05.2024_00h00	5.2192e-09	1.64032e-08	1.29772e-05	9.08402e-05	[3]	14.5833	7	[LOC106601074, LOC106607236, LOC106607371, LOC106607372, LOC106607373, LOC106607380, hba]
GO:0030492	hemoglobin binding	Group6	GO_MolecularFunction-EBI-UniProt-GOA-ACAP-ARAP_01.05.2024_00h00	6.47121e-07	1.09513e-06	1.29772e-05	9.08402e-05	[3]	28.5714	4	[LOC106601074, LOC106607236, LOC106607371, LOC106607380]
GO:0031720	haptoglobin binding	Group6	GO_MolecularFunction-EBI-UniProt-GOA-ACAP-ARAP_01.05.2024_00h00	9.34324e-10	6.85171e-09	1.29772e-05	9.08402e-05	[3]	18.4211	7	[LOC106601074, LOC106607236, LOC106607371, LOC106607372, LOC106607373, LOC106607380, hba]
GO:0043177	organic acid binding	Group6	GO_MolecularFunction-EBI-UniProt-GOA-ACAP-ARAP_01.05.2024_00h00	1.83636e-06	2.88571e-06	1.29772e-05	9.08402e-05	[3]	5.03145	8	[LOC106570598, LOC106601074, LOC106607236, LOC106607371, LOC106607372, LOC106607373, LOC106607380, hba]
GO:0072562	blood microparticle	Group6	GO_CellularComponent-EBI-UniProt-GOA-ACAP-ARAP_01.05.2024_00h00	6.9812e-08	1.27989e-07	1.29772e-05	9.08402e-05	[2, 3, 4]	10.1449	7	[LOC106601074, LOC106607236, LOC106607371, LOC106607372, LOC106607373, LOC106607380, hba]
GO:0072593	reactive oxygen species metabolic process	Group6	GO_BiologicalProcess-EBI-UniProt-GOA-ACAP-ARAP_01.05.2024_00h00	4.45684e-08	8.91368e-08	1.29772e-05	9.08402e-05	[3]	8.16327	8	[LOC100194723, LOC106601074, LOC106607236, LOC106607371, LOC106607372, LOC106607373, LOC106607380, hba]
GO:0005833	hemoglobin complex	Group6	GO_CellularComponent-EBI-UniProt-GOA-ACAP-ARAP_01.05.2024_00h00	9.34324e-10	6.85171e-09	1.29772e-05	9.08402e-05	[2, 3, 4, 5]	18.4211	7	[LOC106601074, LOC106607236, LOC106607371, LOC106607372, LOC106607373, LOC106607380, hba]
GO:1990748	cellular detoxification	Group6	GO_BiologicalProcess-EBI-UniProt-GOA-ACAP-ARAP_01.05.2024_00h00	4.82751e-09	1.77009e-08	1.29772e-05	9.08402e-05	[2, 5]	8.41121	9	[LOC100136456, LOC100194723, LOC106601074, LOC106607236, LOC106607371, LOC106607372, LOC106607373, LOC106607380, hba]
GO:0015669	gas transport	Group6	GO_BiologicalProcess-EBI-UniProt-GOA-ACAP-ARAP_01.05.2024_00h00	1.5878e-08	3.88129e-08	1.29772e-05	9.08402e-05	[4]	12.5	7	[LOC106601074, LOC106607236, LOC106607371, LOC106607372, LOC106607373, LOC106607380, hba]
GO:0031721	hemoglobin alpha binding	Group6	GO_MolecularFunction-EBI-UniProt-GOA-ACAP-ARAP_01.05.2024_00h00	6.47121e-07	1.09513e-06	1.29772e-05	9.08402e-05	[4]	28.5714	4	[LOC106601074, LOC106607236, LOC106607371, LOC106607380]
GO:0042743	hydrogen peroxide metabolic process	Group6	GO_BiologicalProcess-EBI-UniProt-GOA-ACAP-ARAP_01.05.2024_00h00	2.21685e-10	4.87706e-09	1.29772e-05	9.08402e-05	[4]	15.6863	8	[LOC100194723, LOC106601074, LOC106607236, LOC106607371, LOC106607372, LOC106607373, LOC106607380, hba]
GO:0097237	cellular response to toxic substance	Group6	GO_BiologicalProcess-EBI-UniProt-GOA-ACAP-ARAP_01.05.2024_00h00	4.82751e-09	1.77009e-08	1.29772e-05	9.08402e-05	[4]	8.41121	9	[LOC100136456, LOC100194723, LOC106601074, LOC106607236, LOC106607371, LOC106607372, LOC106607373, LOC106607380, hba]
GO:0042744	hydrogen peroxide catabolic process	Group6	GO_BiologicalProcess-EBI-UniProt-GOA-ACAP-ARAP_01.05.2024_00h00	2.21685e-10	4.87706e-09	1.29772e-05	9.08402e-05	[4, 5]	15.6863	8	[LOC100194723, LOC106601074, LOC106607236, LOC106607371, LOC106607372, LOC106607373, LOC106607380, hba]
GO:0098869	cellular oxidant detoxification	Group6	GO_BiologicalProcess-EBI-UniProt-GOA-ACAP-ARAP_01.05.2024_00h00	3.15286e-09	1.38726e-08	1.29772e-05	9.08402e-05	[3, 6]	8.82353	9	[LOC100136456, LOC100194723, LOC106601074, LOC106607236, LOC106607371, LOC106607372, LOC106607373, LOC106607380, hba]
GO:0015671	oxygen transport	Group6	GO_BiologicalProcess-EBI-UniProt-GOA-ACAP-ARAP_01.05.2024_00h00	5.2192e-09	1.64032e-08	1.29772e-05	9.08402e-05	[5]	14.5833	7	[LOC106601074, LOC106607236, LOC106607371, LOC106607372, LOC106607373, LOC106607380, hba]
GO:0016209	antioxidant activity	Group6	GO_BiologicalProcess-EBI-UniProt-GOA-ACAP-ARAP_01.05.2024_00h00	3.15286e-09	1.38726e-08	1.29772e-05	9.08402e-05	[4, 7]	8.82353	9	[LOC100136456, LOC100194723, LOC106601074, LOC106607236, LOC106607371, LOC106607372, LOC106607373, LOC106607380, hba]
GO:0005344	oxygen carrier activity	Group6	GO_BiologicalProcess-EBI-UniProt-GOA-ACAP-ARAP_01.05.2024_00h00	5.2192e-09	1.64032e-08	1.29772e-05	9.08402e-05	[6]	14.5833	7	[LOC106601074, LOC106607236, LOC106607371, LOC106607372, LOC106607373, LOC106607380, hba]
GO:0004601	peroxidase activity	Group6	GO_BiologicalProcess-EBI-UniProt-GOA-ACAP-ARAP_01.05.2024_00h00	6.79472e-10	7.47419e-09	1.29772e-05	9.08402e-05	[5, 8]	10.4651	9	[LOC100136456, LOC100194723, LOC106601074, LOC106607236, LOC106607371, LOC106607372, LOC106607373, LOC106607380, hba]

## Sheet: F1701292vsF1701419_DEGs
SYMBOL	logFC	logCPM	PValue	FDR	GENENAME
LOC106609543	11.5421	2.64794	1.60492e-15	3.68452e-12	angiopoietin-related protein 5-like
LOC106599949	10.2815	1.40687	6.97931e-11	5.62967e-08	actin-binding protein IPP-like
LOC106584954	8.12747	3.07328	8.45744e-36	1.26206e-31	uncharacterized LOC106584954
LOC106594111	7.77433	4.99857	1.58998e-12	1.69475e-09	60S ribosomal protein L18a-like
LOC123723707	7.12076	-1.56353	2.7292e-07	0.000104908	uncharacterized LOC123723707
LOC123741717	7.09905	1.37021	1.54698e-07	6.32463e-05	Ig heavy chain V region 914-like
mylk2	6.94417	-1.68422	5.54407e-07	0.000183847	myosin light chain kinase 2
LOC106591439	6.77933	2.10924	2.39766e-07	9.41555e-05	transmembrane protein 8B-like
LOC106568013	6.63523	1.38199	7.0549e-25	5.26384e-21	uncharacterized LOC106568013
LOC106611562	5.50559	2.91541	5.38095e-33	5.35315e-29	NADH dehydrogenase [ubiquinone] 1 alpha subcomplex subunit 1
LOC123733062	5.18997	2.64844	4.26748e-07	0.000148096	protein NLRC3-like
LOC106577026	5.13727	-1.27744	9.56411e-07	0.000297334	uncharacterized LOC106577026
LOC106588252	4.87971	3.49799	2.54464e-05	0.00438987	Ig kappa-b4 chain C region-like
LOC106600766	4.6853	3.52564	6.79286e-14	1.12629e-10	ferritin, middle subunit-like
LOC106604935	4.65911	-1.26817	2.74178e-07	0.000104908	C-X-C motif chemokine 14
LOC106589744	4.53898	4.44743	1.91117e-09	1.18831e-06	neurexin-1a
LOC106562747	4.3684	-1.193	7.42913e-07	0.000235875	uncharacterized LOC106562747
LOC106583099	4.10037	-1.17055	4.94284e-09	2.83691e-06	transmembrane protein 240-like
LOC106577438	4.057	-1.75756	2.10075e-07	8.3596e-05	formin-2-like
LOC123725310	3.94432	-1.85844	3.30526e-06	0.000850392	U8 small nucleolar RNA
ost4	3.72662	1.44716	9.51022e-09	5.25616e-06	oligosaccharyltransferase complex subunit 4 (non-catalytic)
si:busm1-57f23.1	3.70327	3.95975	5.16302e-06	0.00125357	CY domain-containing protein
LOC106577875	3.63666	-1.14544	1.63574e-06	0.000469411	GTPase IMAP family member 7-like
LOC106563404	3.59464	5.22395	1.1817e-14	2.51913e-11	uncharacterized LOC106563404
LOC106595319	3.59146	-1.19768	2.82896e-07	0.000106874	uncharacterized LOC106595319
LOC106594791	3.58914	-1.40569	9.2841e-07	0.000291667	myosin heavy chain, fast skeletal muscle
LOC123733377	3.29776	1.09915	2.68843e-05	0.00461127	uncharacterized LOC123733377
LOC106574977	3.24629	-1.31624	0.000242132	0.0241759	uncharacterized LOC106574977
LOC106584959	3.21926	-1.36168	1.51719e-05	0.00294029	uncharacterized LOC106584959
LOC106599177	3.19964	-1.67038	0.000463914	0.0372191	complement factor H-like
cdo1	3.07144	3.72641	0.000182478	0.0199489	cysteine dioxygenase type 1
LOC106587407	3.06408	4.48017	4.14788e-07	0.00014564	uncharacterized LOC106587407
LOC106565983	3.00642	-1.67615	8.94304e-05	0.0120772	uncharacterized LOC106565983
LOC106608642	2.98959	1.45214	1.77517e-06	0.00049981	CD276 antigen-like
LOC100136439	2.98295	5.64154	7.79533e-12	7.05005e-09	cathelicidin antimicrobial peptide
LOC106567039	2.92831	1.68687	4.98756e-13	6.47191e-10	glycoprotein-N-acetylgalactosamine 3-beta-galactosyltransferase 1-B-like
LOC123729671	2.87435	7.12976	0.000434308	0.0353186	uncharacterized LOC123729671
saa5	2.81803	2.13664	1.58756e-06	0.000460006	Serum amyloid A-5 protein
LOC100136453	2.79295	3.85302	3.87173e-08	1.83416e-05	cathelicidin
LOC106565773	2.6624	-1.02417	0.000689971	0.0485851	uncharacterized LOC106565773
LOC101448011	2.56991	4.87883	0.000284691	0.0268002	Hemoglobin subunit beta-1
LOC106562102	2.56694	2.04196	0.000221747	0.0228208	protein-methionine sulfoxide oxidase mical2b
LOC106587200	2.55164	2.55979	8.66957e-05	0.0117611	polypeptide N-acetylgalactosaminyltransferase 18
LOC106577579	2.55035	3.04986	9.42805e-13	1.08223e-09	NLR family CARD domain-containing protein 3-like
LOC123732435	2.54913	1.60913	3.08396e-05	0.00514365	double-strand-break repair protein rad21 homolog A-like
LOC106600765	2.51747	1.31502	9.09859e-06	0.00195358	ferritin, middle subunit-like
LOC123725581	2.36811	2.06214	1.55536e-05	0.00297563	5-aminolevulinate synthase, nonspecific, mitochondrial-like
LOC106597686	2.36609	2.27638	1.48027e-07	6.13593e-05	alpha-2-macroglobulin
LOC106601036	2.32126	3.11478	1.60548e-05	0.00305195	meiosis-specific coiled-coil domain-containing protein MEIOC-like
LOC123724035	2.3144	4.12922	2.29537e-08	1.18113e-05	acyl carrier protein, mitochondrial-like
LOC106599477	2.29952	2.89779	2.80768e-06	0.000741551	vasoactive intestinal polypeptide receptor 2
LOC106580299	2.27895	3.7853	0.00013125	0.01612	polyubiquitin
LOC106599631	2.23646	4.38177	7.18624e-09	4.04667e-06	uncharacterized LOC106599631
LOC106603882	2.1872	1.41143	0.00020241	0.0214217	uncharacterized LOC106603882
LOC123728324	2.17498	3.7155	8.25678e-05	0.0113559	Ig lambda-2 chain C region-like
LOC123744587	2.14708	2.05648	4.83874e-06	0.00119349	uncharacterized LOC123744587
LOC106606009	2.1317	2.27866	0.000480566	0.0376891	protein S100-A1-like
LOC106564305	2.12166	5.30478	2.94955e-08	1.4431e-05	lipopolysaccharide-induced tumor necrosis factor-alpha factor homolog
LOC106575572	2.11133	-1.07477	0.000510314	0.0390521	sodium/potassium-transporting ATPase subunit alpha-1
LOC106600764	2.10397	1.93536	1.23559e-06	0.000372528	ferritin, middle subunit-like
LOC106578347	2.06445	2.68434	4.99464e-07	0.000171339	uncharacterized LOC106578347
LOC106587082	2.02346	3.59529	0.000156172	0.0179267	uncharacterized LOC106587082
dtl	2.0226	2.95982	9.07769e-11	7.12957e-08	denticleless E3 ubiquitin protein ligase homolog (Drosophila)
LOC106611902	1.91064	2.28352	0.000468306	0.0373706	serine/threonine-protein phosphatase 2A 55 kDa regulatory subunit B
LOC106565583	1.89556	3.90253	0.000126105	0.0158638	SLIT-ROBO Rho GTPase-activating protein 3
LOC106573841	1.89009	2.31265	2.96608e-07	0.000110653	nectin-1-like
LOC106599203	1.88782	5.44311	0.000275178	0.0264074	tissue factor
cssa17h15orf48	1.87964	1.72359	0.000362472	0.0313905	chromosome ssa17 C15orf48 homolog
LOC106568880	1.86629	2.35731	5.96449e-05	0.00885622	uncharacterized LOC106568880
LOC106607343	1.85229	3.51708	1.38399e-05	0.00273926	recQ-mediated genome instability protein 2-like
LOC106588175	1.84142	4.52624	5.15481e-05	0.00797126	protein S100-A1
LOC123731986	1.84048	6.3824	7.97461e-06	0.00177614	uncharacterized LOC123731986
dtna	1.80229	2.48979	0.000357125	0.0311649	dystrobrevin, alpha
leg3	1.76613	5.81393	1.79062e-10	1.33603e-07	Galectin-3
LOC123741610	1.76504	1.40731	0.000480304	0.0376891	uncharacterized LOC123741610
LOC106606432	1.7624	3.48229	0.000187567	0.0203562	metalloproteinase inhibitor 2
LOC106575543	1.7541	4.52463	0.000127569	0.0158638	uncharacterized LOC106575543
LOC106583432	1.72276	3.05182	2.97554e-05	0.00507457	interferon-induced protein 44-like
LOC106612658	1.72102	3.63917	0.000190319	0.0205752	phosphatidylinositol transfer protein
LOC123724026	1.69994	3.20927	1.2953e-05	0.00261985	cysteine-rich protein 2-like
LOC106603657	1.68442	3.68167	4.67501e-06	0.00117248	uncharacterized LOC106603657
LOC106566123	1.68106	2.96454	0.000119591	0.015451	protein phosphatase 1 regulatory inhibitor subunit 16B-like
LOC106575004	1.67882	1.717	0.000648867	0.0463288	GPALPP motifs-containing protein 1-like
LOC106597928	1.66093	2.23753	0.000666053	0.0474424	tripartite motif-containing protein 16-like
ccl25b	1.63909	8.5699	6.30567e-06	0.00147026	chemokine (C-C motif) ligand 25b
sox12	1.61398	1.44414	0.000497494	0.038321	SRY-box transcription factor 12
LOC123723702	1.61373	2.77684	0.000341533	0.0299795	uncharacterized LOC123723702
LOC106606263	1.6087	5.34152	1.28604e-05	0.00261985	immunoglobulin lambda-1 light chain-like
LOC106586639	1.60826	3.74536	1.26556e-06	0.000377707	nectin-3
LOC106564204	1.58617	4.47095	6.07068e-05	0.00896927	saposin-C-like
LOC123731571	1.58214	1.64507	0.000569073	0.0416274	small nucleolar SNORD12/SNORD106
rpl9	1.55268	8.35922	0.000285558	0.0268002	ribosomal protein L9
LOC106589862	1.54511	4.23077	4.83566e-06	0.00119349	transmembrane protein 100
LOC106590915	1.52636	2.21269	0.000550916	0.0409007	neurotrypsin
cg047	1.5158	2.10533	0.000269466	0.0260812	CG047 protein
LOC106604100	1.49329	3.48096	0.000133536	0.0163335	transcription termination factor 1
LOC106606284	1.4841	2.39699	0.000615074	0.0443403	serine/threonine-protein kinase LMTK1-like
LOC100194722	1.47929	2.87461	0.000566372	0.0415316	uncharacterized LOC100194722
cc068	1.47789	3.7643	8.54845e-06	0.00184876	CC068 protein
wu:fj16a03	1.47569	2.48607	0.000411578	0.0339324	uncharacterized LOC106576749
LOC123733183	1.46528	3.03275	5.64601e-05	0.00851037	2-iminobutanoate/2-iminopropanoate deaminase-like
LOC106612828	1.46283	2.39094	2.53252e-05	0.00438987	phosphorylase b kinase gamma catalytic chain, skeletal muscle/heart isoform
fabp2	1.452	4.85255	6.98544e-06	0.00159145	fatty acid binding protein 2, intestinal
LOC106597727	1.38966	7.07061	6.15851e-05	0.00905423	Ig kappa-b4 chain C region-like
LOC106611162	1.38554	3.06407	0.000399321	0.0332898	uncharacterized LOC106611162
LOC106597044	1.38454	3.76726	0.000122323	0.0156426	NACHT, LRR and PYD domains-containing protein 12-like
LOC106600762	1.38143	4.17959	0.000105728	0.0137194	ferritin, middle subunit-like
LOC106580767	1.37608	3.01421	0.000153377	0.017775	cytochrome c oxidase subunit 7A2, mitochondrial
serb	1.36283	3.04468	0.000394528	0.0329823	Phosphoserine phosphatase
LOC106586296	1.34928	6.78889	0.000324196	0.0292315	uncharacterized LOC106586296
sh2d1ab	1.33396	4.93994	0.000227563	0.0230224	SH2 domain containing 1A duplicate b
LOC106588972	1.33293	5.81962	1.37384e-05	0.00273926	CCN family member 4-like
LOC106573549	1.30868	5.65489	1.99253e-05	0.00364828	40S ribosomal protein S27-like
jakmip1	1.29579	3.74912	0.000122675	0.0156426	janus kinase and microtubule interacting protein 1
prxl2b	1.2909	4.13415	2.50444e-05	0.00437106	peroxiredoxin like 2B
LOC106577071	1.28847	3.64292	1.95736e-05	0.00362841	uncharacterized LOC106577071
LOC100136446	1.28038	9.01091	0.000382336	0.0323003	C type lectin receptor A
LOC106609153	1.27804	6.23145	1.97109e-05	0.0036313	metalloproteinase inhibitor 3
dnjc8	1.27331	4.52892	2.75433e-06	0.000736279	DnaJ homolog subfamily C member 8
LOC100136538	1.271	5.10641	3.08498e-05	0.00514365	protein S100-A1
LOC106586251	1.26711	4.97516	0.000141029	0.0169037	cytochrome c
LOC106605681	1.26542	7.94141	7.16067e-05	0.0101436	40S ribosomal protein S19
LOC106604326	1.26066	3.89706	5.13141e-05	0.00797126	uncharacterized LOC106604326
lyve1b	-1.25431	4.69048	0.000126664	0.0158638	lymphatic vessel endothelial hyaluronic receptor 1b
LOC123724054	-1.25904	2.0037	0.000246816	0.0243915	E3 SUMO-protein ligase CBX4-like
LOC106598866	-1.26515	3.64018	6.42543e-05	0.00932545	CMRF-35-like molecule 4
LOC106606797	-1.29334	3.45065	0.000494041	0.0381986	uncharacterized LOC106606797
LOC106565579	-1.29508	8.02488	0.000363416	0.0313905	uncharacterized LOC106565579
LOC106584386	-1.3165	5.1688	1.10414e-05	0.00232065	ral guanine nucleotide dissociation stimulator-like 1
smarca2	-1.32394	4.23531	0.000138306	0.0167115	SWI/SNF related, matrix associated, actin dependent regulator of chromatin, subfamily a, member 2
LOC106580115	-1.32544	3.51297	3.99848e-05	0.00641583	apoptosis-inducing factor 3
LOC106603590	-1.33141	2.79484	0.000440038	0.0355906	protein sprouty homolog 3
LOC106611173	-1.34012	4.63121	0.000160878	0.0182563	ral GTPase-activating protein subunit alpha-1-like
LOC123723723	-1.35045	1.08507	0.000358575	0.0312002	zinc finger protein 263-like
LOC106586343	-1.37076	1.96252	0.000243015	0.0241759	inactive phospholipase C-like protein 1
gfi1b	-1.37354	2.54131	0.00028931	0.0269827	Zinc finger protein Gfi-1b
zgc:92429	-1.38914	1.2988	0.000339525	0.0298912	uncharacterized LOC106609053
LOC106611246	-1.4139	1.3422	0.000689084	0.0485851	mitogen-activated protein kinase-binding protein 1
LOC123741681	-1.41425	1.57431	0.000468227	0.0373706	uncharacterized LOC123741681
LOC106604741	-1.41989	3.76596	5.34869e-06	0.00128735	proto-oncogene DBL
LOC106573225	-1.42365	3.55014	5.16634e-06	0.00125357	spondin-1-like
LOC106563214	-1.42636	1.71345	0.000571986	0.0417382	phospholipid-transporting ATPase ID
LOC123744744	-1.42861	3.15964	1.01064e-05	0.00215447	heat shock cognate 70 kDa protein-like
LOC106589098	-1.45479	2.81066	0.000384644	0.0323003	stromal membrane-associated protein 2
LOC106576381	-1.45548	5.60793	9.85154e-05	0.0130097	Ig kappa chain V region 3381-like
LOC106564500	-1.45795	3.11334	0.000171241	0.0193586	uncharacterized LOC106564500
LOC106608781	-1.46199	2.14962	0.000150602	0.0177656	arf-GAP domain and FG repeat-containing protein 2
chordc1b	-1.46546	3.92189	8.05687e-05	0.0111841	cysteine and histidine-rich domain (CHORD) containing 1b
snx17	-1.49074	2.51786	0.000151221	0.0177685	sorting nexin 17
LOC106595801	-1.49498	3.44298	0.000471809	0.0375497	large neutral amino acids transporter small subunit 1-like
LOC106610313	-1.52895	2.33369	0.000287587	0.026906	nephronectin
LOC106571295	-1.53132	1.80412	0.000129198	0.0159335	ankyrin repeat domain-containing protein 6
LOC106611028	-1.54757	1.85427	0.000563902	0.0414523	endothelial PAS domain-containing protein 1
frem1a	-1.57065	1.35743	0.000227127	0.0230224	Fras1 related extracellular matrix 1a
LOC106576617	-1.61993	2.2049	0.000218471	0.0225615	receptor-type tyrosine-protein phosphatase beta
LOC123725421	-1.62115	3.04984	7.92842e-05	0.0110971	CMRF35-like molecule 5
LOC106578890	-1.6255	7.41893	1.86773e-05	0.00348389	snaclec 1-like
LOC106561152	-1.62631	1.50232	0.000304458	0.0278729	talin-2
LOC106599406	-1.63161	1.48776	1.50467e-05	0.00293508	alpha-2-macroglobulin-like
LOC106607958	-1.63624	1.24136	0.000176387	0.0197021	fibronectin type III domain-containing protein 1
LOC106582598	-1.63722	1.04395	5.4882e-05	0.00835691	uncharacterized LOC106582598
LOC106588414	-1.64567	4.10946	5.68878e-05	0.00853174	sodium/potassium-transporting ATPase subunit alpha-3
LOC106586040	-1.68266	3.33465	0.000174224	0.0196215	uncharacterized LOC106586040
LOC106587322	-1.69885	5.12457	1.02171e-10	7.81873e-08	cingulin-like protein 1
LOC106564213	-1.70023	1.55688	3.79496e-05	0.00612219	uncharacterized LOC106564213
LOC106611166	-1.71265	2.26491	0.000529412	0.0398998	sodium/potassium/calcium exchanger 4-like
LOC106560605	-1.74294	2.82284	0.000197077	0.0210103	uncharacterized LOC106560605
LOC106593574	-1.768	1.3324	0.000328749	0.0293779	proto-oncogene tyrosine-protein kinase Yrk
LOC106566115	-1.78167	2.10972	5.18096e-07	0.000173737	rho GTPase-activating protein 40
LOC106592407	-1.7878	1.66983	0.000226535	0.0230224	4-aminobutyrate aminotransferase, mitochondrial
iffo2b	-1.79844	1.5718	0.000297436	0.0275683	intermediate filament family orphan 2b
LOC106596398	-1.89297	2.26239	3.47849e-05	0.00573996	protein lifeguard 1-like
LOC106564853	-1.91127	2.41886	0.000225313	0.0230224	eosinophil peroxidase-like
LOC106586805	-1.92172	2.4529	0.000123878	0.0156658	C-X-C chemokine receptor type 1-like
LOC106564346	-1.92345	2.04481	0.0003755	0.0321112	uncharacterized LOC106564346
LOC106611928	-1.92682	1.31138	7.14136e-05	0.0101436	alpha-1A adrenergic receptor
LOC106594799	-1.95269	-1.2778	0.000365565	0.0313905	zinc finger protein 271-like
LOC106592897	-1.97091	1.36397	2.62353e-08	1.3271e-05	NACHT, LRR and PYD domains-containing protein 3-like
LOC106590738	-1.98473	1.58007	8.31401e-05	0.0113822	beta-1,4-mannosyl-glycoprotein 4-beta-N-acetylglucosaminyltransferase-like
LOC106589870	-2.02489	5.43663	1.40862e-12	1.55705e-09	paralemmin-3-like
LOC106581168	-2.04226	-1.33366	0.000199849	0.0212259	pre-rRNA-processing protein TSR1 homolog
LOC123723863	-2.05774	-1.79106	0.000550023	0.0409007	uridylate-specific endoribonuclease B-like
LOC106607946	-2.05881	1.13329	1.95419e-06	0.000539263	serine protease 23-like
LOC106611945	-2.05882	2.56155	6.29652e-07	0.000206505	ras-GEF domain-containing family member 1C
LOC106583093	-2.05981	2.78539	1.23714e-07	5.20036e-05	cadherin EGF LAG seven-pass G-type receptor 2-like
ak9	-2.07039	-1.03165	0.000302598	0.0278234	adenylate kinase 9
LOC106595035	-2.07146	-1.20553	0.000315649	0.0286338	zinc finger and BTB domain-containing protein 5-like
LOC106587757	-2.08145	-1.4015	0.000224939	0.0230224	SKI family transcriptional corepressor 1 homolog-B
LOC106597732	-2.12701	1.27555	3.98097e-07	0.000142509	protein Jumonji-like
LOC106592657	-2.15506	1.38895	1.24712e-05	0.00258474	CUB and sushi domain-containing protein 3
LOC106592420	-2.17357	2.94725	3.71005e-05	0.00601774	coiled-coil and C2 domain-containing protein 1A-like
LOC123743187	-2.21474	-1.23816	0.000104183	0.0136195	uncharacterized LOC123743187
LOC123729962	-2.23624	-1.66803	0.00020447	0.0214874	small nucleolar RNA SNORD16
LOC123743114	-2.23977	2.75828	4.2025e-10	2.86128e-07	uncharacterized LOC123743114
LOC123727356	-2.26052	1.15818	1.9695e-06	0.000539263	tumor necrosis factor receptor superfamily member 14-like
LOC106579641	-2.27875	1.14248	1.76198e-05	0.00330731	piezo-type mechanosensitive ion channel component 2
LOC106562725	-2.28564	1.57469	6.9514e-07	0.000225505	uncharacterized LOC106562725
LOC106583433	-2.28889	1.96733	3.30881e-07	0.000121915	interferon-induced protein 44
LOC123728701	-2.28959	1.48214	4.52632e-05	0.0071099	polymeric immunoglobulin receptor-like
LOC123738367	-2.29392	1.12356	7.43339e-08	3.26249e-05	uncharacterized LOC123738367
LOC106578160	-2.3447	-1.78637	0.000642621	0.0459929	cyclin-dependent kinase-like 2
LOC106562816	-2.35216	2.98285	1.93205e-11	1.69594e-08	telomeric repeat-binding factor 2
LOC106606380	-2.35994	2.88709	0.000702499	0.049332	hemicentin-1
LOC106610494	-2.41218	3.52176	1.38592e-05	0.00273926	interferon-induced very large GTPase 1-like
LOC106592359	-2.47339	1.71479	1.79688e-07	7.247e-05	annexin A5
LOC106593292	-2.51273	-1.25424	4.98059e-05	0.00778249	WD repeat-containing protein 19
LOC123744215	-2.56574	1.55286	9.8271e-07	0.000302361	GRIP domain-containing protein RUD3-like
LOC106570914	-2.56587	2.5498	4.51717e-08	2.10648e-05	phosphatidate cytidylyltransferase 1
LOC106581672	-2.59413	-1.47149	0.000554486	0.040962	uncharacterized LOC106581672
LOC106582652	-2.59679	1.16777	9.64163e-10	6.25553e-07	matrilin-4-like
LOC106588079	-2.6413	-1.33013	5.7634e-06	0.00136515	phosphatidylinositol 4,5-bisphosphate 3-kinase catalytic subunit
LOC123723794	-2.65093	1.06565	1.437e-05	0.00282154	endonuclease domain-containing 1 protein-like
LOC123744180	-2.65276	-1.11256	0.000281885	0.0267925	zinc finger protein 271-like
LOC106586427	-2.6798	2.10045	1.90465e-06	0.000531255	sterile alpha motif domain-containing protein 9-like
LOC106588302	-2.73569	1.17889	2.76305e-06	0.000736279	immunoglobulin kappa variable 1-39
LOC106566782	-2.91407	2.12442	6.10147e-14	1.07117e-10	DALR anticodon-binding domain-containing protein 3
LOC106604902	-2.9797	-1.29953	1.05125e-05	0.00222515	storkhead-box protein 2-like
zgc:56231	-3.05017	3.28659	2.67129e-21	1.32874e-17	uncharacterized LOC106590219
LOC106613147	-3.10637	2.98415	3.10765e-06	0.000806503	von Willebrand factor A domain-containing protein 5A-like
LOC106576869	-3.16023	1.28875	6.78496e-06	0.00155767	uncharacterized LOC106576869
LOC106586711	-3.22954	2.48452	1.02815e-18	3.0685e-15	NACHT, LRR and PYD domains-containing protein 12-like
LOC106576481	-3.24694	-1.81514	4.07242e-06	0.00103001	leucine-rich repeat-containing protein 4-like
LOC106571140	-3.25938	2.31699	5.63545e-05	0.00851037	papilin-like
LOC123728780	-3.42955	7.52072	1.23391e-20	5.26087e-17	profilin-2-like
LOC106600058	-3.52747	2.53573	2.62919e-09	1.60139e-06	contactin-6-like
LOC123743406	-3.54618	3.97541	1.76866e-23	1.05571e-19	Ig heavy chain V region 914-like
LOC106568207	-3.64826	-1.55698	4.70257e-08	2.1592e-05	forkhead box protein N4-like
cabp1a	-3.79591	-1.34318	4.01097e-07	0.000142509	calcium binding protein 1a
LOC123744257	-3.9681	-1.28678	1.23677e-08	6.59132e-06	NACHT, LRR and PYD domains-containing protein 3-like
LOC106602066	-4.04839	-1.42864	3.66494e-09	2.14471e-06	uncharacterized LOC106602066
LOC106593421	-4.46691	1.67323	2.70253e-12	2.78128e-09	GTPase IMAP family member 9-like
LOC106589968	-4.51062	1.39274	3.46046e-06	0.000882712	butyrophilin subfamily 1 member A1-like
LOC123731877	-4.84943	-1.25098	2.91953e-08	1.4431e-05	B-cell receptor CD22-like
LOC123728265	-5.35855	-1.48597	3.70197e-10	2.6306e-07	GTPase IMAP family member 6-like
LOC106591987	-5.35992	1.55144	3.21957e-08	1.54981e-05	NACHT, LRR and PYD domains-containing protein 12-like
LOC106607561	-5.72175	1.54838	1.05941e-07	4.51686e-05	rho-associated protein kinase 2
LOC123731929	-5.79086	4.99623	3.60982e-44	1.07735e-39	60S ribosomal protein L18a

[truncated: 3 more sheets: F1701292vsF1701419_GO, F1701361vsF1701419_DEGs, F1701361vsF1701419_GO]
