# Supplementary material for: Family-based transcriptomic profiling of Atlantic salmon skin and head kidney in response to Lepeophtheirus salmonis infestation under physiological and elevated temperatures
Source: Comp Immunol Rep. 2026 Apr 22;10:200285. doi: 10.1016/j.cirep.2026.200285 (PMC13142024; doi:10.1016/j.cirep.2026.200285)
Supplement: Supplementary file 6 [file mmc5.xlsx]

## Sheet: File Summary
Supplementary Data File 5. List of differentially expressed genes (DEGs) and enriched GO terms/KEGG pathways based on comparisons of head kidney samples from salmon families infested with chalimus stages of sea lice at 20 °C (HK-T20C)
F1701292vsF1701175_DEGs: DEGs identified based on F1701292 vs. F1701175 [no GO terms/KEGG pathways were enriched for this comparison]
F1701361vsF1701175_DEGs: DEGs identified based on F1701361 vs. F1701175
F1701361vsF1701175_GO: GO terms and KEGG pathways enriched based on DEGs identified in F1701361 vs. F1701175 comparison
F1701361vsF1701292_DEGs: DEGs identified based on F1701361 vs. F1701292 [no GO terms/KEGG pathways were enriched for this comparison]
F1701175vsF1701419_DEGs: DEGs identified based on F1701175 vs. F1701419
F1701175vsF1701419_GO: GO terms and KEGG pathways enriched based on DEGs identified in F1701175 vs. F1701419 comparison
F1701292vsF1701419_DEGs: DEGs identified based on F1701292 vs. F1701419
F1701292vsF1701419_GO: GO terms and KEGG pathways enriched based on DEGs identified in F1701292 vs. F1701419 comparison
F1701361vsF1701419_DEGs: DEGs identified based on F1701361 vs. F1701419
F1701361vsF1701419_GO: GO terms and KEGG pathways enriched based on DEGs identified in F1701361 vs. F1701419 comparison

## Sheet: F1701292vsF1701175_DEGs
SYMBOL	logFC	logCPM	PValue	FDR	GENENAME
LOC123725129	10.7734	1.86937	5.93086e-10	5.85653e-06	uncharacterized LOC123725129
fam228a	6.81014	-1.78577	3.18526e-06	0.00674001	family with sequence similarity 228 member A
LOC106580287	5.99581	-1.16881	1.26178e-06	0.0028753	dnaJ homolog subfamily B member 5-like
LOC123743438	5.40614	7.01922	4.82509e-06	0.00952923	hemoglobin subunit alpha-4-like
LOC123743784	2.63376	2.29359	6.33178e-07	0.00170521	Ig kappa chain V region K29-213-like
LOC106583878	-1.28992	4.75352	8.19197e-06	0.0127726	uncharacterized LOC106583878
LOC106601258	-1.30102	3.55034	1.35462e-05	0.0171822	serine/threonine-protein kinase WNK4
LOC106591656	-1.35982	4.17092	3.25363e-05	0.0344234	paralemmin-1
LOC106612131	-1.52669	2.64625	6.11956e-06	0.0111983	cysteine-rich and transmembrane domain-containing protein 1
LOC106561060	-1.57367	3.62987	6.42627e-06	0.0111983	transcription factor SOX-6
LOC106589417	-1.59782	5.31791	5.81487e-07	0.00170521	neuronal-specific septin-3
LOC106601073	-1.72125	5.68787	2.45329e-07	0.00103823	hemoglobin subunit beta-1
LOC106591788	-1.72476	1.31014	1.03601e-05	0.0153455	cartilage acidic protein 1-like
LOC106601078	-1.81267	6.00349	1.63977e-07	0.00080961	hemoglobin subunit alpha-like
LOC106564346	-2.13745	1.56022	2.24495e-05	0.0255786	uncharacterized LOC106564346
LOC106600115	-2.33632	1.80325	8.18328e-07	0.00202018	ferritin, middle subunit-like
LOC123741664	-2.34306	2.77844	2.59995e-05	0.0285262	ferritin, middle subunit-like
LOC106611902	-2.77346	4.20275	3.34402e-07	0.00123829	serine/threonine-protein phosphatase 2A 55 kDa regulatory subunit B
LOC106568453	-2.91101	2.90412	1.07656e-07	0.000637842	seizure 6-like protein
myripb	-5.4683	2.81001	2.31728e-13	6.86471e-09	myosin VIIA and Rab interacting protein b

## Sheet: F1701361vsF1701175_DEGs
SYMBOL	logFC	logCPM	PValue	FDR	GENENAME
LOC106606210	5.30639	-1.7255	7.84916e-06	0.0071263	uncharacterized LOC106606210
LOC123733062	5.04492	1.83722	2.03918e-08	5.92444e-05	protein NLRC3-like
LOC123744215	3.38459	1.6491	1.33465e-05	0.0102041	GRIP domain-containing protein RUD3-like
LOC106574479	3.21178	3.00556	3.33497e-05	0.0210632	probable non-functional immunoglobulin kappa variable 6D-41
tap2b	2.99862	3.75001	5.98809e-05	0.0347944	transport-associated protein 2b
LOC106576381	2.49383	5.83867	2.99805e-06	0.00362926	Ig kappa chain V region 3381-like
LOC106588381	2.01715	1.8351	1.88964e-05	0.0140769	major histocompatibility complex class I-related gene protein
LOC106564305	-1.42115	5.51071	4.19411e-05	0.0253857	lipopolysaccharide-induced tumor necrosis factor-alpha factor homolog
col1a1a	-1.69248	5.91651	7.72984e-05	0.0431875	collagen, type I, alpha 1a
LOC106607946	-1.80584	2.5412	1.14268e-05	0.00933386	serine protease 23-like
LOC106600852	-1.83587	6.00853	5.72371e-05	0.0339369	collagen alpha-1(I) chain
leca	-1.96537	4.07506	2.24872e-05	0.016333	Lectin
LOC106608467	-1.99393	5.07245	3.16946e-05	0.0209278	zinc finger protein 239-like
LOC106570460	-2.01716	5.64417	2.34062e-05	0.0165859	collagen alpha-2(I) chain
LOC106605668	-2.07864	3.8247	3.30662e-05	0.0210632	protoporphyrinogen oxidase-like
LOC106610502	-2.15693	6.17549	2.49698e-05	0.0172725	collagen alpha-1(I) chain
LOC106601076	-2.50246	7.03803	1.28203e-05	0.0100667	hemoglobin subunit alpha-4
LOC106565512	-2.69027	5.49726	1.37103e-06	0.00199162	polymeric immunoglobulin receptor-like
LOC100136576	-2.72455	10.8468	4.68002e-06	0.00503588	beta globin
LOC100136584	-2.89386	10.2162	1.91724e-06	0.00253189	beta-globin
LOC106580917	-2.91716	4.72855	6.37386e-06	0.00617266	tropomodulin-4-like
LOC106591345	-2.96262	1.41583	6.27382e-05	0.0357398	uncharacterized LOC106591345
LOC106601077	-3	10.1044	7.70477e-06	0.0071263	hemoglobin subunit alpha-like
LOC106586705	-3.0845	1.73781	1.10134e-05	0.00933386	target of Nesh-SH3
LOC106601072	-3.09243	9.98473	1.19151e-06	0.0018297	hemoglobin subunit alpha
LOC106564374	-3.15608	2.32331	5.7745e-06	0.00592569	uncharacterized LOC106564374
LOC106607236	-3.16969	4.17046	2.97351e-06	0.00362926	hemoglobin subunit beta-1
LOC106601071	-3.25377	8.84674	4.47478e-06	0.00500023	hemoglobin subunit alpha-4
tmod4	-3.32722	4.96975	1.19658e-06	0.0018297	tropomodulin 4 (muscle)
hba	-3.32869	6.32899	5.91488e-06	0.00592569	hemoglobin subunit alpha
LOC106601074	-3.33581	10.1119	1.16769e-07	0.00024232	hemoglobin subunit beta-1
LOC106607375	-3.37637	9.93729	3.77949e-08	9.15046e-05	hemoglobin subunit alpha-4
lce	-3.54383	1.24124	1.82115e-09	7.55856e-06	Low choriolytic enzyme
LOC106568453	-3.66961	2.83398	8.12687e-11	4.7222e-07	seizure 6-like protein
LOC106607372	-3.97437	10.5732	8.38171e-09	3.04392e-05	hemoglobin subunit beta-like
LOC106607371	-4.01371	9.16724	1.65299e-06	0.00228687	hemoglobin subunit beta-1
nmt1b	-4.24403	4.20246	9.91592e-06	0.00872992	N-myristoyltransferase 1b
LOC106607373	-4.61433	9.22776	1.28481e-08	4.14752e-05	hemoglobin subunit alpha-like
LOC106571909	-5.0278	1.47659	1.00436e-06	0.00176026	troponin C, slow skeletal and cardiac muscles
LOC106585833	-5.1022	8.06324	9.7723e-08	0.000218396	histone H1
LOC106607378	-7.86134	-1.08295	4.96898e-14	3.60909e-10	hemoglobin subunit beta
c209d	-12.7872	5.74599	3.86215e-88	1.12207e-83	CD209 antigen-like protein D

## Sheet: F1701361vsF1701175_GO
ID	Term	GOGroups	Ontology Source	Term PValue	Term PValue Corrected with Benjamini-Hochberg	Group PValue	Group PValue Corrected with Benjamini-Hochberg	GOLevels	% Associated Genes	Nr. Genes	Associated Genes Found
GO:0098644	complex of collagen trimers	Group0	GO_CellularComponent-EBI-UniProt-GOA-ACAP-ARAP_01.05.2024_00h00	2.28252e-06	2.28252e-06	2.28252e-06	2.28252e-06	[3, 5, 6]	8.82353	3	[LOC106570460, LOC106610502, col1a1a]
GO:0030492	hemoglobin binding	Group1	GO_MolecularFunction-EBI-UniProt-GOA-ACAP-ARAP_01.05.2024_00h00	2.63291e-10	2.79747e-10	2.63291e-10	3.94936e-10	[3]	28.5714	4	[LOC106601074, LOC106607236, LOC106607371, LOC106607378]
GO:0031721	hemoglobin alpha binding	Group1	GO_MolecularFunction-EBI-UniProt-GOA-ACAP-ARAP_01.05.2024_00h00	2.63291e-10	2.79747e-10	2.63291e-10	3.94936e-10	[4]	28.5714	4	[LOC106601074, LOC106607236, LOC106607371, LOC106607378]
GO:0098754	detoxification	Group2	GO_BiologicalProcess-EBI-UniProt-GOA-ACAP-ARAP_01.05.2024_00h00	1.09528e-25	1.6927e-25	5.82341e-17	1.74702e-16	[1, 4]	10.9244	13	[LOC100136576, LOC106601071, LOC106601072, LOC106601074, LOC106601076, LOC106601077, LOC106607236, LOC106607371, LOC106607372, LOC106607373, LOC106607375, LOC106607378, hba]
GO:0009636	response to toxic substance	Group2	GO_BiologicalProcess-EBI-UniProt-GOA-ACAP-ARAP_01.05.2024_00h00	3.65195e-25	5.17359e-25	5.82341e-17	1.74702e-16	[3]	10	13	[LOC100136576, LOC106601071, LOC106601072, LOC106601074, LOC106601076, LOC106601077, LOC106607236, LOC106607371, LOC106607372, LOC106607373, LOC106607375, LOC106607378, hba]
GO:0016684	oxidoreductase activity, acting on peroxide as acceptor	Group2	GO_MolecularFunction-EBI-UniProt-GOA-ACAP-ARAP_01.05.2024_00h00	4.94325e-27	1.2005e-26	5.82341e-17	1.74702e-16	[3]	13.6842	13	[LOC100136576, LOC106601071, LOC106601072, LOC106601074, LOC106601076, LOC106601077, LOC106607236, LOC106607371, LOC106607372, LOC106607373, LOC106607375, LOC106607378, hba]
GO:0019825	oxygen binding	Group2	GO_MolecularFunction-EBI-UniProt-GOA-ACAP-ARAP_01.05.2024_00h00	2.78678e-31	2.36876e-30	5.82341e-17	1.74702e-16	[3]	27.0833	13	[LOC100136576, LOC106601071, LOC106601072, LOC106601074, LOC106601076, LOC106601077, LOC106607236, LOC106607371, LOC106607372, LOC106607373, LOC106607375, LOC106607378, hba]
GO:0031720	haptoglobin binding	Group2	GO_MolecularFunction-EBI-UniProt-GOA-ACAP-ARAP_01.05.2024_00h00	7.85427e-33	1.33523e-31	5.82341e-17	1.74702e-16	[3]	34.2105	13	[LOC100136576, LOC106601071, LOC106601072, LOC106601074, LOC106601076, LOC106601077, LOC106607236, LOC106607371, LOC106607372, LOC106607373, LOC106607375, LOC106607378, hba]
GO:0043177	organic acid binding	Group2	GO_MolecularFunction-EBI-UniProt-GOA-ACAP-ARAP_01.05.2024_00h00	5.55483e-24	7.264e-24	5.82341e-17	1.74702e-16	[3]	8.1761	13	[LOC100136576, LOC106601071, LOC106601072, LOC106601074, LOC106601076, LOC106601077, LOC106607236, LOC106607371, LOC106607372, LOC106607373, LOC106607375, LOC106607378, hba]
GO:0046906	tetrapyrrole binding	Group2	GO_MolecularFunction-EBI-UniProt-GOA-ACAP-ARAP_01.05.2024_00h00	6.08564e-21	6.89706e-21	5.82341e-17	1.74702e-16	[3]	4.83271	13	[LOC100136576, LOC106601071, LOC106601072, LOC106601074, LOC106601076, LOC106601077, LOC106607236, LOC106607371, LOC106607372, LOC106607373, LOC106607375, LOC106607378, hba]
GO:0072562	blood microparticle	Group2	GO_CellularComponent-EBI-UniProt-GOA-ACAP-ARAP_01.05.2024_00h00	5.53444e-29	1.88171e-28	5.82341e-17	1.74702e-16	[2, 3, 4]	18.8406	13	[LOC100136576, LOC106601071, LOC106601072, LOC106601074, LOC106601076, LOC106601077, LOC106607236, LOC106607371, LOC106607372, LOC106607373, LOC106607375, LOC106607378, hba]
GO:0072593	reactive oxygen species metabolic process	Group2	GO_BiologicalProcess-EBI-UniProt-GOA-ACAP-ARAP_01.05.2024_00h00	7.60262e-27	1.61556e-26	5.82341e-17	1.74702e-16	[3]	13.2653	13	[LOC100136576, LOC106601071, LOC106601072, LOC106601074, LOC106601076, LOC106601077, LOC106607236, LOC106607371, LOC106607372, LOC106607373, LOC106607375, LOC106607378, hba]
GO:0005833	hemoglobin complex	Group2	GO_CellularComponent-EBI-UniProt-GOA-ACAP-ARAP_01.05.2024_00h00	7.85427e-33	1.33523e-31	5.82341e-17	1.74702e-16	[2, 3, 4, 5]	34.2105	13	[LOC100136576, LOC106601071, LOC106601072, LOC106601074, LOC106601076, LOC106601077, LOC106607236, LOC106607371, LOC106607372, LOC106607373, LOC106607375, LOC106607378, hba]
GO:1990748	cellular detoxification	Group2	GO_BiologicalProcess-EBI-UniProt-GOA-ACAP-ARAP_01.05.2024_00h00	2.55312e-26	4.3403e-26	5.82341e-17	1.74702e-16	[2, 5]	12.1495	13	[LOC100136576, LOC106601071, LOC106601072, LOC106601074, LOC106601076, LOC106601077, LOC106607236, LOC106607371, LOC106607372, LOC106607373, LOC106607375, LOC106607378, hba]
GO:0015669	gas transport	Group2	GO_BiologicalProcess-EBI-UniProt-GOA-ACAP-ARAP_01.05.2024_00h00	2.72085e-30	1.15636e-29	5.82341e-17	1.74702e-16	[4]	23.2143	13	[LOC100136576, LOC106601071, LOC106601072, LOC106601074, LOC106601076, LOC106601077, LOC106607236, LOC106607371, LOC106607372, LOC106607373, LOC106607375, LOC106607378, hba]
GO:0020037	heme binding	Group2	GO_MolecularFunction-EBI-UniProt-GOA-ACAP-ARAP_01.05.2024_00h00	3.6916e-21	4.48266e-21	5.82341e-17	1.74702e-16	[4]	5.01931	13	[LOC100136576, LOC106601071, LOC106601072, LOC106601074, LOC106601076, LOC106601077, LOC106607236, LOC106607371, LOC106607372, LOC106607373, LOC106607375, LOC106607378, hba]
GO:0042743	hydrogen peroxide metabolic process	Group2	GO_BiologicalProcess-EBI-UniProt-GOA-ACAP-ARAP_01.05.2024_00h00	6.87083e-31	3.89347e-30	5.82341e-17	1.74702e-16	[4]	25.4902	13	[LOC100136576, LOC106601071, LOC106601072, LOC106601074, LOC106601076, LOC106601077, LOC106607236, LOC106607371, LOC106607372, LOC106607373, LOC106607375, LOC106607378, hba]
GO:0097237	cellular response to toxic substance	Group2	GO_BiologicalProcess-EBI-UniProt-GOA-ACAP-ARAP_01.05.2024_00h00	2.55312e-26	4.3403e-26	5.82341e-17	1.74702e-16	[4]	12.1495	13	[LOC100136576, LOC106601071, LOC106601072, LOC106601074, LOC106601076, LOC106601077, LOC106607236, LOC106607371, LOC106607372, LOC106607373, LOC106607375, LOC106607378, hba]
GO:0042744	hydrogen peroxide catabolic process	Group2	GO_BiologicalProcess-EBI-UniProt-GOA-ACAP-ARAP_01.05.2024_00h00	6.87083e-31	3.89347e-30	5.82341e-17	1.74702e-16	[4, 5]	25.4902	13	[LOC100136576, LOC106601071, LOC106601072, LOC106601074, LOC106601076, LOC106601077, LOC106607236, LOC106607371, LOC106607372, LOC106607373, LOC106607375, LOC106607378, hba]
GO:0098869	cellular oxidant detoxification	Group2	GO_BiologicalProcess-EBI-UniProt-GOA-ACAP-ARAP_01.05.2024_00h00	1.32101e-26	2.49525e-26	5.82341e-17	1.74702e-16	[3, 6]	12.7451	13	[LOC100136576, LOC106601071, LOC106601072, LOC106601074, LOC106601076, LOC106601077, LOC106607236, LOC106607371, LOC106607372, LOC106607373, LOC106607375, LOC106607378, hba]
GO:0015671	oxygen transport	Group2	GO_BiologicalProcess-EBI-UniProt-GOA-ACAP-ARAP_01.05.2024_00h00	2.78678e-31	2.36876e-30	5.82341e-17	1.74702e-16	[5]	27.0833	13	[LOC100136576, LOC106601071, LOC106601072, LOC106601074, LOC106601076, LOC106601077, LOC106607236, LOC106607371, LOC106607372, LOC106607373, LOC106607375, LOC106607378, hba]
GO:0016209	antioxidant activity	Group2	GO_BiologicalProcess-EBI-UniProt-GOA-ACAP-ARAP_01.05.2024_00h00	1.32101e-26	2.49525e-26	5.82341e-17	1.74702e-16	[4, 7]	12.7451	13	[LOC100136576, LOC106601071, LOC106601072, LOC106601074, LOC106601076, LOC106601077, LOC106607236, LOC106607371, LOC106607372, LOC106607373, LOC106607375, LOC106607378, hba]
GO:0005344	oxygen carrier activity	Group2	GO_BiologicalProcess-EBI-UniProt-GOA-ACAP-ARAP_01.05.2024_00h00	2.78678e-31	2.36876e-30	5.82341e-17	1.74702e-16	[6]	27.0833	13	[LOC100136576, LOC106601071, LOC106601072, LOC106601074, LOC106601076, LOC106601077, LOC106607236, LOC106607371, LOC106607372, LOC106607373, LOC106607375, LOC106607378, hba]
GO:0004601	peroxidase activity	Group2	GO_BiologicalProcess-EBI-UniProt-GOA-ACAP-ARAP_01.05.2024_00h00	1.23751e-27	3.50627e-27	5.82341e-17	1.74702e-16	[5, 8]	15.1163	13	[LOC100136576, LOC106601071, LOC106601072, LOC106601074, LOC106601076, LOC106601077, LOC106607236, LOC106607371, LOC106607372, LOC106607373, LOC106607375, LOC106607378, hba]

## Sheet: F1701361vsF1701292_DEGs
SYMBOL	logFC	logCPM	PValue	FDR	GENENAME
LOC106585833	-4.81562	7.93463	1.34208e-06	0.0191729	histone H1
LOC106606771	-6.71379	3.49054	1.07921e-08	0.000308353	adhesion G protein-coupled receptor E2

## Sheet: F1701175vsF1701419_DEGs
SYMBOL	logFC	logCPM	PValue	FDR	GENENAME
LOC106571909	7.12173	1.6234	7.86812e-09	1.49322e-06	troponin C, slow skeletal and cardiac muscles
LOC106607373	6.88795	9.36209	2.27174e-12	7.5938e-10	hemoglobin subunit alpha-like
LOC123728158	6.66988	3.79343	1.16965e-20	2.29376e-17	ictacalcin-like
LOC106607371	6.47366	9.27016	1.01059e-12	3.58162e-10	hemoglobin subunit beta-1
LOC106594111	6.32086	4.35843	5.67086e-07	7.90587e-05	60S ribosomal protein L18a-like
LOC106607380	5.87468	5.00571	3.56325e-15	2.4376e-12	hemoglobin subunit beta-1
LOC106585833	5.79843	8.23172	6.62408e-09	1.28035e-06	histone H1
LOC106607372	5.72949	10.6842	1.37682e-12	4.76478e-10	hemoglobin subunit beta-like
myripb	5.62502	3.01447	2.69769e-10	6.6685e-08	myosin VIIA and Rab interacting protein b
LOC106611562	5.5913	2.59056	4.23759e-24	1.62223e-20	NADH dehydrogenase [ubiquinone] 1 alpha subcomplex subunit 1
LOC123728677	5.3409	1.37604	2.46838e-09	5.14963e-07	hemicentin-2-like
LOC106601071	5.31545	8.90022	6.11179e-15	3.90836e-12	hemoglobin subunit alpha-4
LOC106607375	5.2901	10.0044	2.53112e-14	1.26196e-11	hemoglobin subunit alpha-4
LOC106601072	5.09711	10.0252	6.53903e-16	5.1987e-13	hemoglobin subunit alpha
LOC106561185	5.09376	1.42028	2.55754e-08	4.53208e-06	telomere repeats-binding bouquet formation protein 1-like
wnk4a	4.90554	1.63905	1.33358e-18	1.7056e-15	WNK lysine deficient protein kinase 4a
LOC106601077	4.90165	10.1383	8.68917e-14	3.75883e-11	hemoglobin subunit alpha-like
LOC106601074	4.88493	10.1878	6.30402e-15	3.94551e-12	hemoglobin subunit beta-1
LOC100136576	4.82744	10.8435	2.6143e-19	3.84511e-16	beta globin
LOC123742440	4.73063	1.85584	1.17764e-09	2.62436e-07	uncharacterized LOC123742440
LOC106600318	4.7193	6.7263	3.87266e-32	5.69591e-28	hemoglobin subunit beta-like
LOC106584860	4.64284	1.2074	9.54919e-15	5.61798e-12	anoctamin-1
LOC100380859	4.55056	7.05253	2.41539e-18	2.84205e-15	band 3 anion exchange protein
LOC106589255	4.4698	-1.06043	3.41856e-09	6.98335e-07	uncharacterized LOC106589255
LOC106577273	4.46637	2.19343	6.15841e-25	3.01926e-21	CD209 antigen-like
si:ch211-215c18.3	4.46539	1.09971	6.17528e-09	1.20299e-06	uncharacterized si:ch211-215c18.3
LOC106606856	4.46308	6.98532	8.59397e-18	9.02858e-15	band 3 anion exchange protein
LOC100136584	4.46013	10.2528	2.02351e-15	1.45179e-12	beta-globin
ost4	4.44939	3.04285	9.88966e-07	0.000130455	oligosaccharyltransferase complex subunit 4 (non-catalytic)
LOC123743438	4.40835	1.57147	0.000139903	0.0102119	hemoglobin subunit alpha-4-like
hba	4.32517	6.42692	7.21088e-12	2.16444e-09	hemoglobin subunit alpha
cahz	4.27707	8.10801	6.28673e-20	1.08783e-16	carbonic anhydrase
LOC100196095	4.13494	5.56821	1.67961e-16	1.41164e-13	Rhesus blood group, B glycoprotein
LOC106581681	4.11643	-1.61592	9.62965e-07	0.000128175	sodium channel subunit beta-1-like
LOC106602801	4.07714	1.90538	8.69225e-19	1.16223e-15	TBC1 domain family member 2A
LOC106564374	4.02893	2.41483	6.22299e-08	1.05812e-05	uncharacterized LOC106564374
LOC106611902	4.02046	4.25984	3.24228e-36	9.5375e-32	serine/threonine-protein phosphatase 2A 55 kDa regulatory subunit B
LOC123723657	3.96026	9.61045	1.13098e-10	2.91833e-08	hemoglobin subunit beta-like
nmt1b	3.93612	4.39503	3.48983e-06	0.000401003	N-myristoyltransferase 1b
LOC106610275	3.85782	5.60645	9.49194e-22	2.14781e-18	hemogen-like
LOC106591603	3.84293	2.43848	6.0731e-10	1.42917e-07	lipopolysaccharide-induced tumor necrosis factor-alpha factor homolog
LOC106601076	3.82455	7.04405	3.13297e-14	1.46285e-11	hemoglobin subunit alpha-4
LOC106602333	3.80042	5.44414	2.36891e-22	6.3349e-19	hemogen-like
spaca4l	3.79675	4.29799	3.27917e-14	1.50719e-11	sperm acrosome associated 4 like
LOC106601051	3.79189	2.54236	2.30012e-08	4.17656e-06	hemoglobin subunit beta-like
LOC106569950	3.77618	-1.02648	6.46077e-07	8.83953e-05	uncharacterized LOC106569950
LOC106572153	3.66051	8.69387	2.55888e-28	1.8818e-24	aminolevulinate, delta-, synthase 2
LOC106580774	3.64193	3.50223	7.11024e-17	6.33803e-14	tubulin-specific chaperone cofactor E-like protein
LOC106561060	3.63322	3.45285	1.415e-22	4.16235e-19	transcription factor SOX-6
rn151	3.57745	2.70513	8.18271e-15	4.9123e-12	RING finger protein 151
LOC100196543	3.55856	4.72953	6.16889e-13	2.38769e-10	equilibrative nucleoside transporter 1
LOC106573055	3.54022	5.49533	1.42211e-17	1.40071e-14	methionine aminopeptidase 2
LOC101448011	3.53584	4.81848	2.18419e-08	3.9907e-06	Hemoglobin subunit beta-1
LOC106578213	3.51734	2.09121	6.38775e-13	2.44029e-10	FH2 domain-containing protein 1
LOC123724067	3.51634	9.11486	5.06095e-15	3.30829e-12	hemoglobin subunit beta-like
LOC100194720	3.48621	1.40614	0.000103088	0.00793833	uncharacterized LOC100194720
LOC106574087	3.47901	4.64991	5.43897e-16	4.44425e-13	carboxypeptidase N subunit 2
LOC106586175	3.46843	6.00657	1.42819e-14	7.50206e-12	catalase
abcg4a	3.46017	2.3753	1.04067e-14	5.88985e-12	ATP-binding cassette, sub-family G (WHITE), member 4a
gal3st1a	3.45816	1.65121	4.94242e-10	1.19169e-07	galactose-3-O-sulfotransferase 1a
ank1a	3.42737	4.4869	1.3956e-22	4.16235e-19	ankyrin 1, erythrocytic a
tssp	3.40526	6.82098	1.63864e-28	1.60674e-24	Thymus-specific serine protease
LOC106607236	3.38843	4.3114	3.80396e-10	9.24771e-08	hemoglobin subunit beta-1
LOC100194566	3.35803	4.54377	4.41182e-24	1.62223e-20	muscle specific ring finger protein 1-like
LOC106565583	3.34408	4.13658	7.81238e-18	8.51145e-15	SLIT-ROBO Rho GTPase-activating protein 3
LOC106594777	3.32135	1.21466	1.61869e-09	3.45039e-07	hemoglobin subunit alpha-4
LOC106564529	3.30126	2.94708	8.20441e-09	1.54706e-06	Kruppel-like factor 1
LOC106595268	3.28764	7.82262	3.84663e-13	1.5087e-10	hemoglobin subunit beta-like
LOC106583878	3.28454	4.51255	1.74738e-20	3.21256e-17	uncharacterized LOC106583878
LOC106601078	3.27795	5.91687	3.03323e-14	1.43912e-11	hemoglobin subunit alpha-like
LOC106592998	3.25136	3.3627	1.22158e-07	1.9636e-05	transmembrane protein 26
LOC106594548	3.23013	4.873	1.3839e-14	7.4016e-12	trichohyalin-like
wipi2	3.22542	-1.76767	2.57227e-05	0.00237197	WD repeat domain, phosphoinositide interacting 2
LOC106590880	3.2169	1.47022	2.05563e-06	0.000250907	microsomal glutathione S-transferase 1-like
LOC106592009	3.21332	2.47775	1.42852e-17	1.40071e-14	Fc receptor-like protein 5
LOC106568959	3.18971	1.73062	1.44486e-09	3.14829e-07	small conductance calcium-activated potassium channel protein 2
LOC106569327	3.18354	5.09518	2.11065e-18	2.58696e-15	aquaporin FA-CHIP
LOC106593497	3.17899	2.24183	4.28486e-12	1.31295e-09	ras-related protein Rap-1b
LOC106569142	3.16594	2.79815	2.25021e-14	1.14124e-11	2-oxoglutarate dehydrogenase, mitochondrial-like
LOC106575220	3.13897	4.61953	2.71064e-14	1.32894e-11	uncharacterized LOC106575220
LOC106576756	3.12209	1.24127	6.49105e-11	1.75175e-08	transmembrane protein 229B
LOC100217346	3.11677	4.83672	1.2314e-09	2.72353e-07	Kruppel-like factor 4
dpysl2a	3.10078	1.10554	4.82058e-07	6.81741e-05	dihydropyrimidinase like 2a
LOC106597201	3.09182	6.57091	1.27858e-11	3.76108e-09	golgin subfamily A member 4-like
LOC106595881	3.08785	4.52619	1.05381e-09	2.38453e-07	CD9 antigen-like
LOC106611675	3.07783	2.20779	2.14919e-13	8.66033e-11	uncharacterized LOC106611675
LOC106573466	3.07656	3.56499	3.81526e-13	1.5087e-10	uncharacterized LOC106573466
LOC106564308	3.07242	3.03315	4.53702e-14	2.05324e-11	lipopolysaccharide-induced tumor necrosis factor-alpha factor homolog
LOC106575060	3.06198	2.40966	4.5651e-06	0.000508663	microsomal glutathione S-transferase 1-like
LOC106569932	3.05312	4.02436	3.08524e-06	0.000363021	ATPase family AAA domain-containing protein 2
tmod4	3.04188	5.16073	7.1505e-07	9.66295e-05	tropomodulin 4 (muscle)
LOC106564359	3.02711	4.61878	1.06266e-13	4.53032e-11	Fc receptor-like protein 5
LOC106564824	3.0199	3.435	1.04118e-14	5.88985e-12	catalase
LOC106585259	3.01759	6.02298	5.14274e-21	1.08056e-17	ankyrin-1
LOC106600430	2.9704	1.70804	1.37586e-10	3.45918e-08	phospholipase ABHD3
LOC106589620	2.96243	3.01096	7.16115e-07	9.66295e-05	Kruppel-like factor 1
LOC106575031	2.95957	2.02607	2.37668e-12	7.85534e-10	uncharacterized LOC106575031
5ntc	2.95753	6.34004	3.29646e-26	1.93937e-22	Cytosolic purine 5-nucleotidase
LOC106593477	2.93848	3.38993	4.17821e-11	1.14866e-08	protein 4.1-like
LOC106584620	2.93687	3.49634	9.98179e-17	8.63601e-14	transcription factor SOX-6-like
LOC106570673	2.93148	1.33532	2.60081e-09	5.3877e-07	CCN family member 2-like
LOC106574165	2.90772	1.36457	4.09011e-06	0.000459217	calmodulin-regulated spectrin-associated protein 2
LOC106601073	2.89904	5.61839	4.83368e-12	1.46585e-09	hemoglobin subunit beta-1
LOC106588007	2.89809	-1.25224	2.96494e-05	0.00265904	corticosteroid 11-beta-dehydrogenase isozyme 2-like
addb	2.88985	4.54404	7.36024e-19	1.03099e-15	Beta-adducin
traf4a	2.87226	1.07575	1.11191e-05	0.00113176	tnf receptor-associated factor 4a
LOC106580917	2.8606	4.88915	1.23181e-06	0.000158231	tropomodulin-4-like
LOC106589417	2.82866	5.22616	1.13474e-14	6.29804e-12	neuronal-specific septin-3
LOC106583558	2.80709	2.76403	2.16439e-12	7.31812e-10	sodium- and chloride-dependent GABA transporter 2
rfesd	2.79274	3.82981	2.43848e-12	7.97005e-10	Rieske (Fe-S) domain containing
LOC106579182	2.78281	1.81718	1.28963e-10	3.27033e-08	heparan sulfate glucosamine 3-O-sulfotransferase 2-like
cerk	2.7729	2.10765	4.41008e-06	0.000493259	ceramide kinase
zgc:64002	2.76953	3.80095	4.00875e-09	8.13251e-07	Nicotinamide N-methyltransferase
LOC106585251	2.76253	3.05974	3.66921e-11	1.01824e-08	nodal homolog
misp	2.75215	3.74769	4.11659e-17	3.78418e-14	mitotic spindle positioning
lce	2.75116	1.4841	3.375e-06	0.000389329	Low choriolytic enzyme
LOC106575483	2.74202	3.58436	1.56371e-11	4.50961e-09	paralemmin-1-like
LOC123741886	2.73887	1.39735	3.68109e-06	0.000421335	uncharacterized LOC123741886
LOC106600435	2.70569	3.63488	9.59066e-08	1.56733e-05	aquaporin FA-CHIP
LOC106581229	2.70077	1.01928	6.95938e-05	0.00563959	beta-galactosidase-1-like protein 2
LOC123733099	2.70064	3.97272	1.58004e-09	3.39259e-07	CD9 antigen-like
LOC106568453	2.68038	3.10259	6.37566e-06	0.000681987	seizure 6-like protein
LOC106606537	2.66856	2.08051	8.31515e-11	2.22362e-08	Na(+)/H(+) exchange regulatory cofactor NHE-RF2-like
LOC106563000	2.65834	3.7374	1.08495e-13	4.55928e-11	2-oxoglutarate dehydrogenase, mitochondrial-like
nmes1	2.65793	4.93215	4.23397e-12	1.31101e-09	Normal mucosa of esophagus-specific gene 1 protein
LOC123732697	2.65785	1.44391	0.000498213	0.0290782	deleted in malignant brain tumors 1 protein-like
LOC106576993	2.65671	5.32652	9.40518e-08	1.5456e-05	CMRF35-like molecule 1
si:ch73-344o19.1	2.63639	2.11676	1.28498e-06	0.000164344	salivary glue protein Sgs-3
LOC106569170	2.62298	3.69413	2.91433e-10	7.14399e-08	desmocollin-2
LOC106572811	2.62089	3.37588	2.07808e-13	8.60969e-11	G2/M phase-specific E3 ubiquitin-protein ligase
LOC106564541	2.61839	4.94403	1.4692e-14	7.58209e-12	neuronal-specific septin-3-like
LOC106567990	2.61611	2.99533	5.84687e-07	8.07472e-05	uncharacterized LOC106567990
pk	2.60748	2.02706	4.04381e-06	0.000455758	pyruvate kinase
zgc:113363	2.59885	3.76702	1.08227e-10	2.86812e-08	uncharacterized LOC106572953
LOC106605668	2.59345	3.86768	6.00542e-06	0.000651865	protoporphyrinogen oxidase-like
LOC106582469	2.57721	-1.51476	0.000421407	0.025559	myelin-associated glycoprotein-like
LOC123726616	2.56781	1.93492	1.1379e-06	0.000148108	uncharacterized LOC123726616
slc25a37	2.547	4.83983	9.7967e-06	0.00100411	solute carrier family 25 member 37
LOC106612131	2.52096	2.57606	9.79185e-13	3.51265e-10	cysteine-rich and transmembrane domain-containing protein 1
LOC106613164	2.51604	3.43228	8.4563e-13	3.10938e-10	ephexin-1
LOC106600939	2.51137	5.39026	1.22072e-14	6.64976e-12	uncharacterized LOC106600939
LOC106579160	2.49922	1.25216	5.88854e-05	0.00496325	probable phosphatase phospho1
kel	2.48362	4.42725	1.9602e-12	6.70481e-10	Kell metallo-endopeptidase (Kell blood group)
LOC106591656	2.47247	4.05411	1.50073e-11	4.37083e-09	paralemmin-1
si:dkey-97m3.1	2.45801	2.13036	9.46976e-06	0.000980854	fatty acyl-CoA reductase
LOC106601791	2.45763	3.39862	8.28967e-13	3.08669e-10	Na(+)/H(+) exchange regulatory cofactor NHE-RF2
LOC123729160	2.44463	3.07652	7.97091e-16	6.01211e-13	myeloid leukemia factor 1-like
LOC106596609	2.42736	1.47053	9.41007e-05	0.0073047	trichohyalin
LOC123728324	2.4259	3.61176	0.000341481	0.0216955	Ig lambda-2 chain C region-like
LOC106567992	2.42524	-1.04725	0.000389718	0.0239832	T-box transcription factor TBX6L
LOC106605399	2.41904	3.10584	1.12322e-10	2.91833e-08	dynein axonemal heavy chain 5
rhd	2.41481	4.77264	8.10252e-06	0.000851227	Rh blood group, D antigen
LOC123729720	2.40859	1.41241	2.46928e-05	0.00230776	actin-associated protein FAM107A-like
LOC106602827	2.39277	4.28267	0.000252885	0.0170226	rho-related GTP-binding protein RhoG
gp9	2.39068	2.69541	8.56445e-08	1.43143e-05	glycoprotein IX (platelet)
LOC106586296	2.38901	6.04812	1.67412e-17	1.58858e-14	uncharacterized LOC106586296
LOC106587137	2.36603	4.32829	6.38015e-05	0.00527187	G1/S-specific cyclin-D1
zgc:73226	2.36463	4.28464	2.95825e-14	1.42655e-11	uncharacterized LOC106562007
tfr1a	2.35737	7.39456	4.71797e-07	6.70453e-05	transferrin receptor 1a
LOC106565012	2.35532	1.76871	1.0542e-08	1.97519e-06	CSC1-like protein 2
LOC106609490	2.34689	1.43804	4.55709e-09	9.18161e-07	normal mucosa of esophagus-specific gene 1 protein-like
LOC106562874	2.34149	1.26247	3.10766e-07	4.59371e-05	alpha-N-acetylgalactosaminide alpha-2,6-sialyltransferase 6
adb4c	2.3079	3.05612	4.18779e-12	1.31051e-09	Beta-4C adrenergic receptor
LOC106574433	2.28454	1.09059	1.28101e-05	0.00127736	inactive dipeptidyl peptidase 10-like
LOC106597044	2.27566	4.31622	9.52529e-13	3.45921e-10	NACHT, LRR and PYD domains-containing protein 12-like
LOC106612419	2.27393	4.80842	2.13529e-13	8.66033e-11	endothelin-converting enzyme 2
LOC106580076	2.27122	3.53464	1.31635e-12	4.60972e-10	calphotin
LOC106600766	2.26931	1.66586	0.000710143	0.0381893	ferritin, middle subunit-like
LOC106585544	2.26719	1.56758	9.78392e-06	0.00100411	collagen alpha-6(VI) chain-like
LOC123724614	2.2658	-1.31658	0.000484071	0.0284789	uncharacterized LOC123724614
LOC106582154	2.25648	3.86565	5.00341e-09	9.87788e-07	interphotoreceptor matrix proteoglycan 2
ripor3	2.25629	4.63155	4.0604e-15	2.71456e-12	RIPOR family member 3
LOC106567574	2.24316	1.55898	2.19213e-05	0.00209362	ubiquitin carboxyl-terminal hydrolase 2
LOC106580299	2.238	3.803	0.000819599	0.0432843	polyubiquitin
LOC106602627	2.23737	5.99237	2.04348e-07	3.13077e-05	spectrin beta chain, erythrocytic
LOC106575454	2.2304	6.20385	6.92898e-15	4.24631e-12	WW domain-binding protein 4
LOC106592210	2.22108	6.26275	2.30511e-15	1.61446e-12	WW domain-binding protein 4
fam210b	2.2168	1.52049	0.000215209	0.0150014	family with sequence similarity 210 member B
LOC123729220	2.21379	5.13888	0.000595099	0.0334712	porphobilinogen deaminase-like
LOC106607861	2.17445	4.35579	1.16064e-10	2.96881e-08	transcription factor 23-like
LOC106579276	2.16268	4.50348	2.52816e-08	4.53208e-06	PDZ domain-containing protein 7
rell2	2.15941	1.27821	0.000114906	0.00866686	RELT like 2
LOC106567164	2.14209	2.61122	7.91335e-07	0.000106292	rap guanine nucleotide exchange factor 3-like
LOC106610370	2.13969	2.97425	6.65943e-09	1.28035e-06	cyclin-dependent kinase 4 inhibitor B
LOC106572659	2.13872	1.86141	1.81538e-07	2.82545e-05	beta-1,4 N-acetylgalactosaminyltransferase 1-like
LOC106589946	2.12173	3.97343	1.96395e-05	0.00190038	nuclear factor 1 X-type
LOC106609055	2.11096	1.85269	0.000383816	0.0236695	ras-related protein Rab-38
LOC106565512	2.10972	5.74195	0.000348638	0.0220549	polymeric immunoglobulin receptor-like
LOC106606009	2.10899	2.82801	2.69268e-05	0.00246753	protein S100-A1-like
LOC106580739	2.10336	6.76279	7.68012e-16	5.94522e-13	flavin reductase (NADPH)
cish	2.09516	2.81624	3.13145e-11	8.77282e-09	cytokine inducible SH2 containing protein
LOC106592181	2.08684	3.16572	0.000307974	0.0199107	collagen alpha-2(VI) chain-like
si:busm1-57f23.1	2.08466	1.76599	3.26188e-06	0.000379255	CY domain-containing protein
mak	2.05934	1.55	1.94194e-07	3.00653e-05	male germ cell-associated kinase
LOC123743345	2.05531	1.36445	0.000416721	0.0253444	GRB2-related adapter protein-like
LOC106591788	2.03188	1.37751	6.54509e-07	8.91344e-05	cartilage acidic protein 1-like
hsc70	2.03101	6.54778	3.65051e-07	5.34246e-05	heat shock cognate 70
LOC106601345	2.02339	4.62687	1.7521e-11	4.95574e-09	N-acetylmuramoyl-L-alanine amidase-like
LOC106581773	2.01679	5.01742	1.43232e-07	2.25311e-05	glutamate decarboxylase 1
LOC106601362	2.00858	5.65925	4.54232e-08	7.90632e-06	erythropoietin receptor
xk	1.99719	1.99396	2.22797e-06	0.000269704	X-linked Kx blood group (McLeod syndrome)
cb055	1.99445	5.39757	1.00425e-11	2.98393e-09	CB055 protein
LOC106565189	1.98823	3.75686	7.26634e-09	1.38796e-06	Rieske domain-containing protein
LOC106577862	1.98053	2.63349	1.21145e-05	0.00122041	amyloid beta precursor like protein 1
LOC106571794	1.94893	2.88871	2.83007e-07	4.20451e-05	pleckstrin homology domain-containing family G member 1-like
LOC106582671	1.94523	1.95027	1.25402e-05	0.0012547	R3H domain-containing protein 2
LOC106561282	1.94372	2.24094	0.000291393	0.0190058	cilia- and flagella-associated protein 44
LOC106571314	1.94184	5.02951	7.99583e-08	1.34403e-05	monocarboxylate transporter 10-like
LOC106587020	1.93702	5.93293	6.9724e-13	2.62949e-10	dematin
LOC106577562	1.93058	4.41342	7.96216e-10	1.85885e-07	phospholipid scramblase 2
LOC106568452	1.90437	3.62467	2.26928e-10	5.65705e-08	trimeric intracellular cation channel type B
LOC106574039	1.90288	2.48087	0.000101382	0.00782746	T-cell acute lymphocytic leukemia protein 1 homolog
LOC106593628	1.90061	4.32899	7.38429e-06	0.000781354	fibronectin-like
LOC123730737	1.87124	1.77739	3.18221e-06	0.00037146	MAPK regulated corepressor interacting protein 2-like
frrs1b	1.86584	3.68054	1.35917e-07	2.16115e-05	ferric-chelate reductase 1b
LOC106575566	1.86317	1.2055	6.31034e-06	0.000677463	insulin-like growth factor-binding protein 5
LOC123742472	1.85617	3.13478	8.87903e-06	0.000922917	uncharacterized LOC123742472
LOC106563387	1.85383	4.46821	0.000332548	0.0213586	uncharacterized LOC106563387
LOC106600954	1.83367	2.68461	2.49068e-08	4.49483e-06	ferritin, middle subunit-like
LOC106590013	1.81744	1.34331	0.000558292	0.031814	kelch domain-containing protein 3-like
LOC106570460	1.80621	5.82017	0.000492008	0.0287732	collagen alpha-2(I) chain
LOC106612116	1.79853	2.87301	0.000269861	0.0179193	PH and SEC7 domain-containing protein 2
gata1	1.79483	5.19615	6.31984e-08	1.06842e-05	GATA-binding factor 1
LOC123741844	1.79435	3.06049	2.67699e-07	3.99727e-05	uncharacterized LOC123741844
LOC106569524	1.79424	8.49864	0.000180238	0.0127449	elongation factor 2
LOC106582502	1.78649	5.18464	1.61339e-06	0.000201099	guanylate-binding protein 1
LOC106584373	1.77653	2.30247	0.000574805	0.0324539	F-BAR domain only protein 1
cdn2b	1.77479	1.8387	1.68178e-05	0.00165456	Cyclin-dependent kinase 4 inhibitor B
LOC123733166	1.77143	2.93746	0.000185093	0.0130256	uncharacterized LOC123733166
st6galnac6	1.7575	4.16359	3.16279e-12	1.00039e-09	ST6 (alpha-N-acetyl-neuraminyl-2,3-beta-galactosyl-1,3)-N-acetylgalactosaminide alpha-2,6-sialyltransferase 6
LOC106565136	1.75417	3.39328	1.37837e-05	0.00136519	NCK-interacting protein with SH3 domain
LOC106584421	1.74708	2.34378	6.21933e-06	0.000670139	cytokine receptor-like factor 1
LOC106567988	1.74203	4.02276	1.49534e-06	0.000189598	protein FAM222B-like
LOC106600896	1.7415	2.02761	7.46134e-05	0.0059968	trichohyalin
rerea	1.73695	5.19317	3.7064e-05	0.00326903	arginine-glutamic acid dipeptide (RE) repeats a
LOC106602813	1.73632	3.31646	1.1266e-05	0.00114276	FERM domain-containing protein 7
LOC123729209	1.7272	2.08997	0.00087552	0.0458262	neurogranin-like
LOC106608183	1.7218	1.8415	1.25033e-05	0.0012547	dynein axonemal heavy chain 8
LOC106608992	1.7207	2.66306	2.25626e-05	0.0021479	purine nucleoside phosphorylase-like
LOC106566651	1.71994	1.50968	0.000266791	0.0177957	embryonic polyadenylate-binding protein-like
apoob	1.71361	6.16634	0.000478859	0.0283756	apolipoprotein O, b
LOC106564305	1.71169	5.54024	2.21915e-06	0.000269704	lipopolysaccharide-induced tumor necrosis factor-alpha factor homolog
LOC123727322	1.71153	4.7595	0.000486295	0.0284957	uncharacterized protein KIAA0754-like
LOC106590915	1.69497	1.83274	1.14135e-05	0.00115375	neurotrypsin
LOC106566941	1.69486	1.4977	0.0004241	0.0256694	mitochondrial carrier homolog 1-like
LOC106566109	1.69179	6.92321	9.31455e-08	1.53931e-05	tubulin beta-6 chain-like
LOC106570714	1.68665	2.1365	9.40318e-05	0.0073047	nucleoporin NUP42-like
LOC123726857	1.68649	4.14833	3.34407e-06	0.00038728	uncharacterized LOC123726857
LOC106567575	1.67242	1.37932	4.98031e-05	0.00427116	ceramide synthase
LOC106594412	1.67228	1.17988	0.000165288	0.0118588	F-box only protein 7-like
col1a1a	1.67143	6.04002	0.000509215	0.0294986	collagen, type I, alpha 1a
LOC106600852	1.66712	6.17172	0.0008372	0.0440556	collagen alpha-1(I) chain
LOC106577633	1.6619	3.6443	1.36032e-06	0.000173226	insulin receptor substrate 1-B
LOC106603998	1.65387	4.19436	2.4076e-09	5.05872e-07	solute carrier family 12 member 7-like
LOC106580423	1.6492	1.0759	0.000470357	0.0280082	clathrin heavy chain 1
prodhb	1.64349	1.0629	0.000339948	0.0216448	proline dehydrogenase (oxidase) 1b
epor	1.63465	5.73053	1.1687e-07	1.88892e-05	erythropoietin receptor
LOC106566560	1.63231	4.08757	1.01134e-06	0.00013281	tumor protein p53-inducible nuclear protein 2
LOC106583003	1.61811	3.79549	2.62123e-06	0.00031148	complement decay-accelerating factor
LOC106579950	1.61663	5.65589	1.42076e-08	2.61206e-06	myotubularin-related protein 3
selja	1.6157	5.61419	1.57158e-09	3.39259e-07	selenoprotein Ja
LOC106588745	1.61334	3.92304	0.000475075	0.0282319	programmed cell death 6-interacting protein
LOC106605605	1.6099	2.66888	1.9661e-06	0.000241987	intermediate conductance calcium-activated potassium channel protein 4-like
fech	1.58367	6.17057	0.000256623	0.0172348	ferrochelatase
LOC106564811	1.57739	3.12692	8.15299e-05	0.00648185	fumarate hydratase, mitochondrial-like
LOC106563383	1.56603	5.21322	5.76923e-07	8.00507e-05	lysine-specific demethylase 6B
LOC106582882	1.56384	4.67394	2.48017e-05	0.00230776	GATA-binding factor 2-like
plpp3	1.541	3.38438	6.06876e-05	0.00506444	phospholipid phosphatase 3
hem4	1.53484	4.04528	8.39136e-05	0.00665337	Uroporphyrinogen-III synthase
LOC100380654	1.53283	1.55141	0.000587454	0.0331045	periostin
LOC106574435	1.52472	4.05185	0.000334119	0.0213816	nck-associated protein 5-like
LOC106597038	1.52249	2.64058	0.000240527	0.0164161	NACHT, LRR and PYD domains-containing protein 12-like
LOC106570046	1.52168	2.55814	0.000178328	0.0126708	syndecan-2-A
ub2r2	1.51896	3.54116	0.000315562	0.0203565	Ubiquitin-conjugating enzyme E2 R2
ints6	1.5098	2.39747	0.000197245	0.0138146	integrator complex subunit 6
tal1	1.5029	4.98012	1.09369e-07	1.77746e-05	T-cell acute lymphocytic leukemia 1
aplp2	1.50042	4.32868	4.32284e-07	6.17284e-05	amyloid beta (A4) precursor-like protein 2
LOC106563235	1.49189	3.23128	0.000655857	0.0359268	zinc finger protein Gfi-1b-like
hectd1	1.48494	6.66554	4.95162e-07	6.96923e-05	HECT domain containing 1
LOC106601432	1.48328	1.74254	0.000357046	0.0224901	matrix-remodeling-associated protein 7
LOC106587409	1.48231	3.56898	0.000433492	0.0260769	lysozyme g-like
lpin2	1.48129	4.98277	2.62602e-06	0.00031148	lipin 2
LOC106585229	1.48042	2.75245	5.78776e-06	0.000630566	scavenger receptor class F member 2
LOC106571904	1.4724	3.07963	4.01211e-07	5.78531e-05	haloacid dehalogenase-like hydrolase domain-containing 5
LOC106567511	1.47203	2.26775	6.30025e-05	0.00523526	serine/threonine-protein kinase 10
LOC123723956	1.45256	2.53494	0.000244866	0.0166735	uncharacterized LOC123723956
LOC106583595	1.43695	3.499	1.90193e-05	0.00184644	uncharacterized LOC106583595
LOC106572826	1.43484	3.62779	0.000163882	0.0118156	zinc finger protein PLAGL2
LOC106611638	1.43026	4.59489	2.16735e-07	3.28633e-05	elongator complex protein 1-like
LOC106590752	1.42923	3.93551	0.00088183	0.0460744	nuclear factor 1 X-type-like
LOC106606114	1.42233	5.80722	0.000221364	0.0153576	uncharacterized LOC106606114
LOC106565457	1.38789	3.43691	0.000429299	0.0259307	zinc finger protein Gfi-1b
LOC106603098	1.37746	2.79138	0.000112888	0.00855345	proteasome subunit beta type-6
LOC106599262	1.37143	1.87924	0.000870945	0.045668	pre-B-cell leukemia transcription factor 1-like
LOC106610521	1.36893	3.14851	6.90988e-05	0.00561494	histone-lysine N-methyltransferase PRDM9
mllt3	1.36456	3.18287	0.000168352	0.01202	MLLT3 super elongation complex subunit
LOC106612608	1.35491	3.34918	6.07747e-05	0.00506444	serine protease 16
LOC106561705	1.34566	4.79653	0.000269627	0.0179193	nicotinamide phosphoribosyltransferase
tmem43	1.33671	6.97103	2.2992e-06	0.000276273	transmembrane protein 43
LOC106593568	1.33349	4.03047	0.000230029	0.0158097	GTPase IMAP family member 4-like
LOC106610326	1.32867	3.4954	4.17518e-05	0.00365527	S-methyl-5'-thioadenosine phosphorylase
LOC106567335	1.32565	4.21489	6.12195e-06	0.000662071	zinc finger protein 395
LOC106601258	1.31631	3.65826	2.5851e-06	0.000309119	serine/threonine-protein kinase WNK4
LOC106564370	1.31362	3.22169	8.65791e-05	0.00680966	LIM domain-binding protein 1
LOC106609978	1.30918	5.39045	0.000479422	0.0283756	RING finger protein 24
LOC106568955	1.30363	4.31927	0.000379883	0.0235255	uncharacterized LOC106568955
LOC106588970	1.30179	3.78084	2.73985e-05	0.00249521	protein NDRG1
LOC106584025	1.29876	4.20431	0.000616485	0.0342161	KN motif and ankyrin repeat domain-containing protein 4
mthfd2	1.2963	5.20225	1.97542e-06	0.000242121	methylenetetrahydrofolate dehydrogenase (NADP+ dependent) 2, methenyltetrahydrofolate cyclohydrolase
LOC106607108	1.29578	1.57359	0.000348306	0.0220549	protein FAM234B-like
LOC100136352	1.28772	9.95469	0.000110222	0.0083997	beta actin
mmp9	1.28336	11.2178	0.00022485	0.0154899	matrix metalloproteinase 9
creg1	1.27565	5.37576	1.41877e-07	2.2438e-05	cellular repressor of E1A-stimulated genes 1
LOC106600193	1.25269	4.69444	2.12557e-07	3.23967e-05	14-3-3 protein beta/alpha-A-like
hdr	1.25041	5.14907	0.000109946	0.0083997	hematopoietic death receptor
LOC106612582	-1.25343	6.06121	0.000485731	0.0284957	vitamin K-dependent protein S
nudt12	-1.26563	3.70775	2.32224e-05	0.00220358	nudix (nucleoside diphosphate linked moiety X)-type motif 12
LOC106577931	-1.31951	3.53919	2.48695e-05	0.00230776	presenilin enhancer, gamma-secretase subunit
LOC106613542	-1.32955	2.05835	0.00022463	0.0154899	alpha-N-acetylgalactosaminide alpha-2,6-sialyltransferase 5-like
LOC106582626	-1.33166	1.70354	0.000697473	0.0376456	uncharacterized LOC106582626
LOC123724424	-1.33882	2.99072	0.000603209	0.0336268	phospholipase A and acyltransferase 4-like
LOC106575849	-1.34727	4.49654	3.76116e-07	5.47714e-05	OX-2 membrane glycoprotein-like
LOC106605081	-1.37534	4.02792	5.08404e-07	7.12153e-05	centrosomal protein of 85 kDa-like
LOC106599065	-1.39561	1.91678	0.000516701	0.0297442	flagellar attachment zone protein 1-like
LOC106572986	-1.41506	3.24398	2.89195e-05	0.0026095	secretagogin
LOC106572043	-1.4182	3.80278	1.51379e-06	0.000191114	E3 ubiquitin-protein ligase rnf213-alpha
kcnq3	-1.44688	1.98524	0.00037745	0.0234242	potassium voltage-gated channel, KQT-like subfamily, member 3
LOC123723847	-1.44951	3.12655	2.57199e-07	3.86008e-05	zinc finger protein 263-like
LOC123743825	-1.45672	2.44515	0.000115819	0.00869116	uncharacterized LOC123743825
LOC106583429	-1.48676	2.06826	3.23493e-05	0.00287489	uncharacterized LOC106583429
LOC123743413	-1.53347	2.42126	0.000464378	0.0277645	uncharacterized LOC123743413
rerg	-1.53425	3.43017	3.81151e-06	0.000434571	Ras-related and estrogen-regulated growth inhibitor
LOC123727356	-1.54084	1.93671	0.000400989	0.0245498	tumor necrosis factor receptor superfamily member 14-like
grm2b	-1.55818	1.40438	0.000123717	0.00919006	glutamate receptor, metabotropic 2b
LOC100136451	-1.56174	4.16781	9.12058e-10	2.09602e-07	CD8 beta
LOC123743114	-1.59556	2.38543	0.000152778	0.0111241	uncharacterized LOC123743114
LOC106598738	-1.59779	1.97791	0.000130669	0.00963347	CMRF35-like molecule 5
LOC106578911	-1.59917	1.31542	0.00090623	0.0470983	carcinoembryonic antigen-related cell adhesion molecule 1-like
LOC106595550	-1.60148	2.953	1.17371e-06	0.000152097	gasdermin-E
fa36a	-1.62305	2.24925	1.72542e-05	0.00168621	FAM36A
LOC106573979	-1.63021	2.44323	0.000869178	0.0456567	B-cadherin
LOC106587941	-1.63137	5.61487	1.55171e-06	0.000194234	C-C motif chemokine 13
LOC106606797	-1.67037	2.53859	0.00016009	0.0115706	uncharacterized LOC106606797
LOC123742453	-1.67232	1.63931	2.73933e-05	0.00249521	uncharacterized LOC123742453
LOC106597757	-1.67411	4.42355	7.44736e-06	0.000785203	uncharacterized LOC106597757
LOC106583957	-1.68066	4.87293	0.000167235	0.0119693	transmembrane 4 L6 family member 1
LOC106569698	-1.68808	4.58784	2.59736e-12	8.30477e-10	serine protease FAM111A
LOC106592710	-1.70619	3.06407	0.000282378	0.0184588	uncharacterized LOC106592710
LOC106560605	-1.72695	2.32447	0.000264418	0.0176775	uncharacterized LOC106560605
LOC106570812	-1.73438	2.50398	0.000127634	0.00945713	up-regulator of cell proliferation-like
LOC123731986	-1.74684	3.62068	0.000237615	0.0162551	uncharacterized LOC123731986
LOC106588381	-1.75553	1.56804	2.9138e-05	0.00262117	major histocompatibility complex class I-related gene protein
cd8a	-1.79797	4.2812	1.64117e-11	4.68707e-09	CD8a molecule
LOC106566782	-1.82849	1.34079	0.000560227	0.031814	DALR anticodon-binding domain-containing protein 3
LOC106601627	-1.82924	1.51513	9.19903e-05	0.00719677	sialoadhesin-like
LOC106561134	-1.8424	1.32805	4.25538e-05	0.00371443	protein BTG3-like
LOC106583826	-1.85145	6.56422	2.49222e-07	3.75954e-05	5'-3' exonuclease PLD4
LOC106598954	-1.86887	2.12541	0.000438617	0.0263313	B-cell receptor CD22-like
LOC106601682	-1.89218	1.85511	9.89193e-06	0.00101035	Ig heavy chain V region 6.96-like
LOC123723668	-1.91407	2.78338	1.28372e-09	2.81805e-07	interferon-induced protein 44-like
LOC106576381	-1.98691	5.34881	8.8606e-06	0.000922917	Ig kappa chain V region 3381-like
LOC123723666	-2.00356	2.31421	6.58888e-05	0.00538385	trichohyalin-like
LOC106586711	-2.03219	3.06873	0.000252487	0.0170226	NACHT, LRR and PYD domains-containing protein 12-like
LOC106586303	-2.03479	1.92599	1.94753e-06	0.000240708	receptor activity-modifying protein 1-like
LOC123743784	-2.07756	1.76192	4.60047e-05	0.00399196	Ig kappa chain V region K29-213-like
LOC123725438	-2.10004	1.22962	9.59196e-06	0.000990025	B-cell receptor CD22-like
LOC106591735	-2.14587	-1.06223	0.000349999	0.0220935	T-box transcription factor TBX18-like
LOC106565118	-2.15826	-1.18391	0.000272523	0.0180536	calcium/calmodulin-dependent protein kinase type 1D-like
LOC106577764	-2.29055	1.15458	1.53371e-06	0.000192802	ribonuclease P protein subunit p20-like
LOC106602008	-2.36336	3.75331	4.90442e-09	9.74787e-07	NACHT, LRR and PYD domains-containing protein 12
LOC106571885	-2.47161	-1.82525	0.000369146	0.0231122	transmembrane and coiled-coil domains protein 1-like
cef10	-2.54525	3.24295	0.000306794	0.0198781	CEF-10
LOC106563402	-2.56658	1.30585	0.000468841	0.0279745	uncharacterized LOC106563402
LOC106569077	-2.58797	-1.41505	6.54164e-05	0.00537511	tenascin-N
LOC106568615	-2.60213	-1.08079	0.000397112	0.0243871	ephrin type-A receptor 5
LOC106596604	-2.6869	1.2056	1.20052e-06	0.000154888	uncharacterized LOC106596604
LOC123728245	-2.69575	5.60746	0.000978908	0.0499923	immunoglobulin kappa variable 4-1-like
LOC106586332	-2.69886	2.93093	5.79849e-18	6.56032e-15	protein ADP-ribosylarginine hydrolase
LOC106574479	-2.75863	2.51386	0.000120417	0.00899818	probable non-functional immunoglobulin kappa variable 6D-41
LOC123727952	-2.81556	3.18476	0.000723698	0.0388473	18S ribosomal RNA
LOC106584751	-2.87089	2.61281	0.000977585	0.0499923	uncharacterized LOC106584751
LOC106589173	-2.88333	-1.45787	8.53766e-05	0.00675118	40S ribosomal protein S15a
LOC123725433	-2.90709	1.2663	4.62067e-08	7.99539e-06	B-cell receptor CD22-like
LOC123741784	-2.98553	1.44546	0.000235286	0.0161333	stonustoxin subunit beta-like
zgc:56231	-3.07171	2.8098	4.74281e-05	0.00409134	uncharacterized LOC106590219
LOC106588495	-3.08739	-2.00278	8.57414e-05	0.00676184	uncharacterized LOC106588495
LOC106591335	-3.13447	2.35089	2.6756e-09	5.50388e-07	uncharacterized LOC106591335
LOC106565513	-3.1739	5.36975	3.90107e-06	0.000441361	uncharacterized LOC106565513
LOC106593421	-3.19887	1.85198	6.97545e-14	3.06254e-11	GTPase IMAP family member 9-like
LOC123744215	-3.22646	1.41384	5.06772e-10	1.21197e-07	GRIP domain-containing protein RUD3-like
LOC106603753	-3.27351	-1.65905	6.6494e-05	0.00541825	uncharacterized LOC106603753
LOC106605150	-3.54965	1.06213	3.71177e-05	0.00326903	adhesion G protein-coupled receptor E2-like
LOC106609424	-3.5889	2.77211	3.81013e-07	5.52113e-05	zinc finger protein 135
LOC123732776	-3.83267	-1.73398	8.2702e-07	0.00011058	NACHT, LRR and PYD domains-containing protein 1 homolog
LOC123729649	-4.25084	-1.13316	4.97199e-08	8.55298e-06	uncharacterized LOC123729649
LOC106610022	-4.37878	3.39311	1.01116e-09	2.30576e-07	meiotic nuclear division protein 1 homolog
LOC106600058	-4.73991	2.53619	4.22951e-11	1.15199e-08	contactin-6-like
LOC106570156	-4.92349	3.7136	1.96423e-09	4.15682e-07	Ig kappa-b4 chain C region-like
LOC106591553	-5.66901	2.51006	1.33098e-07	2.12783e-05	immunoglobulin lambda constant 1-like

## Sheet: F1701175vsF1701419_GO
ID	Term	GOGroups	Ontology Source	Term PValue	Term PValue Corrected with Benjamini-Hochberg	Group PValue	Group PValue Corrected with Benjamini-Hochberg	GOLevels	% Associated Genes	Nr. Genes	Associated Genes Found
GO:0016328	lateral plasma membrane	Group00	GO_CellularComponent-EBI-UniProt-GOA-ACAP-ARAP_01.05.2024_00h00	0.0049264	0.00564483	0.0049264	0.00582211	[2, 4]	4.08163	4	[LOC100196095, LOC100196543, LOC106575483, LOC106591656]
KEGG:00760	Nicotinate and nicotinamide metabolism	Group01	KEGG_01.05.2024	0.000217198	0.000373309	0.000217198	0.000564715	[-1]	6.41026	5	[5ntc, LOC106561705, LOC106608992, nudt12, zgc:64002]
GO:0048872	homeostasis of number of cells	Group02	GO_BiologicalProcess-EBI-UniProt-GOA-ACAP-ARAP_01.05.2024_00h00	0.0033259	0.00397662	0.0033259	0.00432367	[3]	6.97674	3	[LOC106572153, LOC106589620, hdr]
GO:0006879	intracellular iron ion homeostasis	Group03	GO_BiologicalProcess-EBI-UniProt-GOA-ACAP-ARAP_01.05.2024_00h00	0.000816561	0.00115156	0.000624276	0.00101445	[4, 6]	6.66667	4	[LOC106600766, LOC106600954, frrs1b, tfr1a]
GO:0006826	iron ion transport	Group03	GO_BiologicalProcess-EBI-UniProt-GOA-ACAP-ARAP_01.05.2024_00h00	0.00283755	0.00346811	0.000624276	0.00101445	[8]	4.7619	4	[LOC106600766, LOC106600954, slc25a37, tfr1a]
GO:0005227	calcium-activated cation channel activity	Group04	GO_BiologicalProcess-EBI-UniProt-GOA-ACAP-ARAP_01.05.2024_00h00	0.00481586	0.00563558	0.00734372	0.00734372	[8, 9, 10, 11, 12]	6.12245	3	[LOC106565012, LOC106568959, LOC106605605]
GO:0022839	monoatomic ion-gated channel activity	Group04	GO_BiologicalProcess-EBI-UniProt-GOA-ACAP-ARAP_01.05.2024_00h00	0.00734372	0.00791969	0.00734372	0.00734372	[8, 10]	5.26316	3	[LOC106565012, LOC106568959, LOC106605605]
GO:0030492	hemoglobin binding	Group05	GO_MolecularFunction-EBI-UniProt-GOA-ACAP-ARAP_01.05.2024_00h00	2.96041e-08	1.01764e-07	2.96041e-08	1.92427e-07	[3]	35.7143	5	[LOC106601073, LOC106601074, LOC106607236, LOC106607371, LOC106607380]
GO:0031721	hemoglobin alpha binding	Group05	GO_MolecularFunction-EBI-UniProt-GOA-ACAP-ARAP_01.05.2024_00h00	2.96041e-08	1.01764e-07	2.96041e-08	1.92427e-07	[4]	35.7143	5	[LOC106601073, LOC106601074, LOC106607236, LOC106607371, LOC106607380]
GO:0098574	cytoplasmic side of lysosomal membrane	Group06	GO_CellularComponent-EBI-UniProt-GOA-ACAP-ARAP_01.05.2024_00h00	0.000295279	0.00046401	0.000295279	0.000639772	[4, 5, 7, 8, 9]	15.7895	3	[LOC106564305, LOC106564308, LOC106591603]
GO:0010009	cytoplasmic side of endosome membrane	Group06	GO_CellularComponent-EBI-UniProt-GOA-ACAP-ARAP_01.05.2024_00h00	0.000249938	0.000404311	0.000295279	0.000639772	[4, 5, 6, 7, 8, 9]	16.6667	3	[LOC106564305, LOC106564308, LOC106591603]
GO:0098560	cytoplasmic side of late endosome membrane	Group06	GO_CellularComponent-EBI-UniProt-GOA-ACAP-ARAP_01.05.2024_00h00	0.000249938	0.000404311	0.000295279	0.000639772	[5, 6, 7, 8, 9, 10]	16.6667	3	[LOC106564305, LOC106564308, LOC106591603]
GO:0141110	transporter inhibitor activity	Group07	GO_MolecularFunction-EBI-UniProt-GOA-ACAP-ARAP_01.05.2024_00h00	0.00199421	0.00249277	0.00322089	0.00465239	[3]	8.33333	3	[LOC106581681, LOC106601258, wnk4a]
GO:0016248	channel inhibitor activity	Group07	GO_MolecularFunction-EBI-UniProt-GOA-ACAP-ARAP_01.05.2024_00h00	0.00199421	0.00249277	0.00322089	0.00465239	[4]	8.33333	3	[LOC106581681, LOC106601258, wnk4a]
GO:0008200	ion channel inhibitor activity	Group07	GO_MolecularFunction-EBI-UniProt-GOA-ACAP-ARAP_01.05.2024_00h00	0.00199421	0.00249277	0.00322089	0.00465239	[5]	8.33333	3	[LOC106581681, LOC106601258, wnk4a]
GO:0043266	regulation of potassium ion transport	Group07	GO_BiologicalProcess-EBI-UniProt-GOA-ACAP-ARAP_01.05.2024_00h00	0.012864	0.012864	0.00322089	0.00465239	[6, 7, 8]	4.28571	3	[LOC106574433, LOC106601258, wnk4a]
GO:1901379	regulation of potassium ion transmembrane transport	Group07	GO_BiologicalProcess-EBI-UniProt-GOA-ACAP-ARAP_01.05.2024_00h00	0.00600009	0.0066001	0.00322089	0.00465239	[6, 7, 8, 9]	5.66038	3	[LOC106574433, LOC106601258, wnk4a]
GO:0019755	one-carbon compound transport	Group08	GO_BiologicalProcess-EBI-UniProt-GOA-ACAP-ARAP_01.05.2024_00h00	0.00105778	0.00145445	3.80732e-05	0.000123738	[5]	10.3448	3	[LOC106569327, LOC106600435, cahz]
GO:1901618	organic hydroxy compound transmembrane transporter activity	Group08	GO_BiologicalProcess-EBI-UniProt-GOA-ACAP-ARAP_01.05.2024_00h00	0.0118969	0.0121172	3.80732e-05	0.000123738	[4, 6]	4.41176	3	[LOC106569327, LOC106600435, abcg4a]
GO:0015670	carbon dioxide transport	Group08	GO_BiologicalProcess-EBI-UniProt-GOA-ACAP-ARAP_01.05.2024_00h00	1.8059e-05	3.82018e-05	3.80732e-05	0.000123738	[5, 6]	37.5	3	[LOC106569327, LOC106600435, cahz]
GO:0072488	ammonium transmembrane transport	Group08	GO_BiologicalProcess-EBI-UniProt-GOA-ACAP-ARAP_01.05.2024_00h00	8.1159e-06	1.94076e-05	3.80732e-05	0.000123738	[5, 7]	21.0526	4	[LOC100196095, LOC106569327, LOC106600435, rhd]
GO:0008519	ammonium transmembrane transporter activity	Group08	GO_BiologicalProcess-EBI-UniProt-GOA-ACAP-ARAP_01.05.2024_00h00	6.44248e-06	1.68732e-05	3.80732e-05	0.000123738	[6, 8]	22.2222	4	[LOC100196095, LOC106569327, LOC106600435, rhd]
GO:0031333	negative regulation of protein-containing complex assembly	Group09	GO_BiologicalProcess-EBI-UniProt-GOA-ACAP-ARAP_01.05.2024_00h00	0.00178884	0.00228805	0.000592412	0.00110019	[4, 5, 6, 7]	4.03226	5	[LOC106580917, LOC106584025, LOC106602627, addb, tmod4]
GO:0032272	negative regulation of protein polymerization	Group09	GO_BiologicalProcess-EBI-UniProt-GOA-ACAP-ARAP_01.05.2024_00h00	0.00172635	0.00226069	0.000592412	0.00110019	[5, 6, 7, 8]	4.06504	5	[LOC106580917, LOC106584025, LOC106602627, addb, tmod4]
GO:1901880	negative regulation of protein depolymerization	Group09	GO_BiologicalProcess-EBI-UniProt-GOA-ACAP-ARAP_01.05.2024_00h00	0.00160618	0.00215463	0.000592412	0.00110019	[5, 6, 7, 8]	4.13223	5	[LOC106574165, LOC106580917, LOC106602627, addb, tmod4]
GO:0030834	regulation of actin filament depolymerization	Group09	GO_BiologicalProcess-EBI-UniProt-GOA-ACAP-ARAP_01.05.2024_00h00	0.0051063	0.00573156	0.000592412	0.00110019	[6, 7, 8, 9, 10]	4.0404	4	[LOC106580917, LOC106602627, addb, tmod4]
GO:0030835	negative regulation of actin filament depolymerization	Group09	GO_BiologicalProcess-EBI-UniProt-GOA-ACAP-ARAP_01.05.2024_00h00	0.0051063	0.00573156	0.000592412	0.00110019	[5, 6, 7, 8, 9, 10, 11]	4.0404	4	[LOC106580917, LOC106602627, addb, tmod4]
GO:0030837	negative regulation of actin filament polymerization	Group09	GO_BiologicalProcess-EBI-UniProt-GOA-ACAP-ARAP_01.05.2024_00h00	0.00172635	0.00226069	0.000592412	0.00110019	[5, 6, 7, 8, 9, 10, 11]	4.06504	5	[LOC106580917, LOC106584025, LOC106602627, addb, tmod4]
GO:0051693	actin filament capping	Group09	GO_BiologicalProcess-EBI-UniProt-GOA-ACAP-ARAP_01.05.2024_00h00	0.0049264	0.00564483	0.000592412	0.00110019	[6, 7, 8, 9, 10, 11, 12]	4.08163	4	[LOC106580917, LOC106602627, addb, tmod4]
KEGG:00860	Porphyrin metabolism	Group10	KEGG_01.05.2024	2.42925e-06	7.03203e-06	3.21212e-06	1.39192e-05	[-1]	8.13953	7	[LOC106572153, LOC106580739, LOC106600766, LOC106600954, LOC106605668, fech, hem4]
GO:0046148	pigment biosynthetic process	Group10	GO_BiologicalProcess-EBI-UniProt-GOA-ACAP-ARAP_01.05.2024_00h00	3.09714e-05	5.87388e-05	3.21212e-06	1.39192e-05	[3]	9.61539	5	[LOC106572153, LOC106605668, LOC123729220, fech, hem4]
GO:0033013	tetrapyrrole metabolic process	Group10	GO_BiologicalProcess-EBI-UniProt-GOA-ACAP-ARAP_01.05.2024_00h00	1.68999e-05	3.71797e-05	3.21212e-06	1.39192e-05	[4]	10.8696	5	[LOC106572153, LOC106605668, LOC123729220, fech, hem4]
GO:0042168	heme metabolic process	Group10	GO_BiologicalProcess-EBI-UniProt-GOA-ACAP-ARAP_01.05.2024_00h00	7.38592e-06	1.84648e-05	3.21212e-06	1.39192e-05	[3, 6]	12.8205	5	[LOC106572153, LOC106605668, LOC123729220, fech, hem4]
GO:0006778	porphyrin-containing compound metabolic process	Group10	GO_BiologicalProcess-EBI-UniProt-GOA-ACAP-ARAP_01.05.2024_00h00	8.39329e-06	1.92346e-05	3.21212e-06	1.39192e-05	[5]	12.5	5	[LOC106572153, LOC106605668, LOC123729220, fech, hem4]
GO:0033014	tetrapyrrole biosynthetic process	Group10	GO_BiologicalProcess-EBI-UniProt-GOA-ACAP-ARAP_01.05.2024_00h00	1.92394e-06	5.87871e-06	3.21212e-06	1.39192e-05	[5]	16.6667	5	[LOC106572153, LOC106605668, LOC123729220, fech, hem4]
GO:0006783	heme biosynthetic process	Group10	GO_BiologicalProcess-EBI-UniProt-GOA-ACAP-ARAP_01.05.2024_00h00	1.61242e-06	5.21666e-06	3.21212e-06	1.39192e-05	[4, 7]	17.2414	5	[LOC106572153, LOC106605668, LOC123729220, fech, hem4]
GO:0006779	porphyrin-containing compound biosynthetic process	Group10	GO_BiologicalProcess-EBI-UniProt-GOA-ACAP-ARAP_01.05.2024_00h00	1.92394e-06	5.87871e-06	3.21212e-06	1.39192e-05	[6]	16.6667	5	[LOC106572153, LOC106605668, LOC123729220, fech, hem4]
GO:0046501	protoporphyrinogen IX metabolic process	Group10	GO_BiologicalProcess-EBI-UniProt-GOA-ACAP-ARAP_01.05.2024_00h00	3.87401e-06	1.06535e-05	3.21212e-06	1.39192e-05	[6]	25	4	[LOC106572153, LOC106605668, LOC123729220, hem4]
GO:0006782	protoporphyrinogen IX biosynthetic process	Group10	GO_BiologicalProcess-EBI-UniProt-GOA-ACAP-ARAP_01.05.2024_00h00	3.87401e-06	1.06535e-05	3.21212e-06	1.39192e-05	[5, 7, 8]	25	4	[LOC106572153, LOC106605668, LOC123729220, hem4]
KEGG:00604	Glycosphingolipid biosynthesis	Group11	KEGG_01.05.2024	3.01274e-05	5.91787e-05	0.00713646	0.00773117	[-1]	15.3846	4	[LOC106562874, LOC106572659, LOC106613542, st6galnac6]
GO:0008373	sialyltransferase activity	Group11	GO_MolecularFunction-EBI-UniProt-GOA-ACAP-ARAP_01.05.2024_00h00	0.00845895	0.00877816	0.00713646	0.00773117	[4]	5	3	[LOC106562874, LOC106613542, st6galnac6]
GO:0009311	oligosaccharide metabolic process	Group11	GO_BiologicalProcess-EBI-UniProt-GOA-ACAP-ARAP_01.05.2024_00h00	0.00770511	0.00814963	0.00713646	0.00773117	[4]	5.17241	3	[LOC106562874, LOC106613542, st6galnac6]
GO:1903509	liposaccharide metabolic process	Group11	GO_BiologicalProcess-EBI-UniProt-GOA-ACAP-ARAP_01.05.2024_00h00	0.000748646	0.00108357	0.00713646	0.00773117	[4]	4.90196	5	[LOC106562874, LOC106572659, LOC106613542, gal3st1a, st6galnac6]
GO:0001665	alpha-N-acetylgalactosaminide alpha-2,6-sialyltransferase activity	Group11	GO_MolecularFunction-EBI-UniProt-GOA-ACAP-ARAP_01.05.2024_00h00	8.98837e-05	0.000159471	0.00713646	0.00773117	[5]	23.0769	3	[LOC106562874, LOC106613542, st6galnac6]
GO:0006672	ceramide metabolic process	Group11	GO_BiologicalProcess-EBI-UniProt-GOA-ACAP-ARAP_01.05.2024_00h00	0.000218827	0.000364712	0.00713646	0.00773117	[3, 5, 6, 7]	4.91803	6	[LOC106562874, LOC106572659, LOC106613542, cerk, gal3st1a, st6galnac6]
GO:0006664	glycolipid metabolic process	Group11	GO_BiologicalProcess-EBI-UniProt-GOA-ACAP-ARAP_01.05.2024_00h00	0.000748646	0.00108357	0.00713646	0.00773117	[5, 6]	4.90196	5	[LOC106562874, LOC106572659, LOC106613542, gal3st1a, st6galnac6]
GO:0006687	glycosphingolipid metabolic process	Group11	GO_BiologicalProcess-EBI-UniProt-GOA-ACAP-ARAP_01.05.2024_00h00	1.68999e-05	3.71797e-05	0.00713646	0.00773117	[5, 6, 7]	10.8696	5	[LOC106562874, LOC106572659, LOC106613542, gal3st1a, st6galnac6]
GO:0009247	glycolipid biosynthetic process	Group11	GO_BiologicalProcess-EBI-UniProt-GOA-ACAP-ARAP_01.05.2024_00h00	0.000324417	0.000495637	0.00713646	0.00773117	[5, 6, 7]	5.88235	5	[LOC106562874, LOC106572659, LOC106613542, gal3st1a, st6galnac6]
GO:0001573	ganglioside metabolic process	Group11	GO_BiologicalProcess-EBI-UniProt-GOA-ACAP-ARAP_01.05.2024_00h00	7.01298e-05	0.000128571	0.00713646	0.00773117	[4, 6, 7, 8]	12.5	4	[LOC106562874, LOC106572659, LOC106613542, st6galnac6]
GO:0046513	ceramide biosynthetic process	Group11	GO_BiologicalProcess-EBI-UniProt-GOA-ACAP-ARAP_01.05.2024_00h00	0.000444664	0.000660987	0.00713646	0.00773117	[4, 6, 7, 8]	5.49451	5	[LOC106562874, LOC106572659, LOC106613542, gal3st1a, st6galnac6]
GO:0006688	glycosphingolipid biosynthetic process	Group11	GO_BiologicalProcess-EBI-UniProt-GOA-ACAP-ARAP_01.05.2024_00h00	1.92394e-06	5.87871e-06	0.00713646	0.00773117	[6, 7, 8]	16.6667	5	[LOC106562874, LOC106572659, LOC106613542, gal3st1a, st6galnac6]
GO:0001574	ganglioside biosynthetic process	Group11	GO_BiologicalProcess-EBI-UniProt-GOA-ACAP-ARAP_01.05.2024_00h00	1.81399e-05	3.69516e-05	0.00713646	0.00773117	[5, 7, 8, 9]	17.3913	4	[LOC106562874, LOC106572659, LOC106613542, st6galnac6]
GO:0098754	detoxification	Group12	GO_BiologicalProcess-EBI-UniProt-GOA-ACAP-ARAP_01.05.2024_00h00	1.12831e-26	5.64154e-26	1.74988e-14	2.27484e-13	[1, 4]	19.3277	23	[LOC100136576, LOC106564824, LOC106586175, LOC106594777, LOC106595268, LOC106600318, LOC106601051, LOC106601071, LOC106601072, LOC106601073, LOC106601074, LOC106601076, LOC106601077, LOC106601078, LOC106607236, LOC106607371, LOC106607372, LOC106607373, LOC106607375, LOC106607380, LOC123723657, LOC123724067, hba]
GO:0009636	response to toxic substance	Group12	GO_BiologicalProcess-EBI-UniProt-GOA-ACAP-ARAP_01.05.2024_00h00	9.88934e-26	4.53261e-25	1.74988e-14	2.27484e-13	[3]	17.6923	23	[LOC100136576, LOC106564824, LOC106586175, LOC106594777, LOC106595268, LOC106600318, LOC106601051, LOC106601071, LOC106601072, LOC106601073, LOC106601074, LOC106601076, LOC106601077, LOC106601078, LOC106607236, LOC106607371, LOC106607372, LOC106607373, LOC106607375, LOC106607380, LOC123723657, LOC123724067, hba]
GO:0016684	oxidoreductase activity, acting on peroxide as acceptor	Group12	GO_MolecularFunction-EBI-UniProt-GOA-ACAP-ARAP_01.05.2024_00h00	3.92557e-29	3.59844e-28	1.74988e-14	2.27484e-13	[3]	24.2105	23	[LOC100136576, LOC106564824, LOC106586175, LOC106594777, LOC106595268, LOC106600318, LOC106601051, LOC106601071, LOC106601072, LOC106601073, LOC106601074, LOC106601076, LOC106601077, LOC106601078, LOC106607236, LOC106607371, LOC106607372, LOC106607373, LOC106607375, LOC106607380, LOC123723657, LOC123724067, hba]
GO:0019825	oxygen binding	Group12	GO_MolecularFunction-EBI-UniProt-GOA-ACAP-ARAP_01.05.2024_00h00	4.27107e-33	5.87272e-32	1.74988e-14	2.27484e-13	[3]	43.75	21	[LOC100136576, LOC106594777, LOC106595268, LOC106600318, LOC106601051, LOC106601071, LOC106601072, LOC106601073, LOC106601074, LOC106601076, LOC106601077, LOC106601078, LOC106607236, LOC106607371, LOC106607372, LOC106607373, LOC106607375, LOC106607380, LOC123723657, LOC123724067, hba]
GO:0031720	haptoglobin binding	Group12	GO_MolecularFunction-EBI-UniProt-GOA-ACAP-ARAP_01.05.2024_00h00	5.85985e-36	1.07431e-34	1.74988e-14	2.27484e-13	[3]	55.2632	21	[LOC100136576, LOC106594777, LOC106595268, LOC106600318, LOC106601051, LOC106601071, LOC106601072, LOC106601073, LOC106601074, LOC106601076, LOC106601077, LOC106601078, LOC106607236, LOC106607371, LOC106607372, LOC106607373, LOC106607375, LOC106607380, LOC123723657, LOC123724067, hba]
GO:0043177	organic acid binding	Group12	GO_MolecularFunction-EBI-UniProt-GOA-ACAP-ARAP_01.05.2024_00h00	8.03645e-21	3.40004e-20	1.74988e-14	2.27484e-13	[3]	13.2075	21	[LOC100136576, LOC106594777, LOC106595268, LOC106600318, LOC106601051, LOC106601071, LOC106601072, LOC106601073, LOC106601074, LOC106601076, LOC106601077, LOC106601078, LOC106607236, LOC106607371, LOC106607372, LOC106607373, LOC106607375, LOC106607380, LOC123723657, LOC123724067, hba]
GO:0046906	tetrapyrrole binding	Group12	GO_MolecularFunction-EBI-UniProt-GOA-ACAP-ARAP_01.05.2024_00h00	2.31641e-18	8.49349e-18	1.74988e-14	2.27484e-13	[3]	8.55019	23	[LOC100136576, LOC106564824, LOC106586175, LOC106594777, LOC106595268, LOC106600318, LOC106601051, LOC106601071, LOC106601072, LOC106601073, LOC106601074, LOC106601076, LOC106601077, LOC106601078, LOC106607236, LOC106607371, LOC106607372, LOC106607373, LOC106607375, LOC106607380, LOC123723657, LOC123724067, hba]
GO:0072562	blood microparticle	Group12	GO_CellularComponent-EBI-UniProt-GOA-ACAP-ARAP_01.05.2024_00h00	4.53596e-29	3.56397e-28	1.74988e-14	2.27484e-13	[2, 3, 4]	30.4348	21	[LOC100136576, LOC106594777, LOC106595268, LOC106600318, LOC106601051, LOC106601071, LOC106601072, LOC106601073, LOC106601074, LOC106601076, LOC106601077, LOC106601078, LOC106607236, LOC106607371, LOC106607372, LOC106607373, LOC106607375, LOC106607380, LOC123723657, LOC123724067, hba]
GO:0072593	reactive oxygen species metabolic process	Group12	GO_BiologicalProcess-EBI-UniProt-GOA-ACAP-ARAP_01.05.2024_00h00	8.6802e-29	5.96764e-28	1.74988e-14	2.27484e-13	[3]	23.4694	23	[LOC100136576, LOC106564824, LOC106586175, LOC106594777, LOC106595268, LOC106600318, LOC106601051, LOC106601071, LOC106601072, LOC106601073, LOC106601074, LOC106601076, LOC106601077, LOC106601078, LOC106607236, LOC106607371, LOC106607372, LOC106607373, LOC106607375, LOC106607380, LOC123723657, LOC123724067, hba]
GO:0005833	hemoglobin complex	Group12	GO_CellularComponent-EBI-UniProt-GOA-ACAP-ARAP_01.05.2024_00h00	5.85985e-36	1.07431e-34	1.74988e-14	2.27484e-13	[2, 3, 4, 5]	55.2632	21	[LOC100136576, LOC106594777, LOC106595268, LOC106600318, LOC106601051, LOC106601071, LOC106601072, LOC106601073, LOC106601074, LOC106601076, LOC106601077, LOC106601078, LOC106607236, LOC106607371, LOC106607372, LOC106607373, LOC106607375, LOC106607380, LOC123723657, LOC123724067, hba]
GO:1990748	cellular detoxification	Group12	GO_BiologicalProcess-EBI-UniProt-GOA-ACAP-ARAP_01.05.2024_00h00	7.99807e-28	4.39894e-27	1.74988e-14	2.27484e-13	[2, 5]	21.4953	23	[LOC100136576, LOC106564824, LOC106586175, LOC106594777, LOC106595268, LOC106600318, LOC106601051, LOC106601071, LOC106601072, LOC106601073, LOC106601074, LOC106601076, LOC106601077, LOC106601078, LOC106607236, LOC106607371, LOC106607372, LOC106607373, LOC106607375, LOC106607380, LOC123723657, LOC123724067, hba]
GO:0015669	gas transport	Group12	GO_BiologicalProcess-EBI-UniProt-GOA-ACAP-ARAP_01.05.2024_00h00	2.14676e-37	1.18072e-35	1.74988e-14	2.27484e-13	[4]	42.8571	24	[LOC100136576, LOC106569327, LOC106594777, LOC106595268, LOC106600318, LOC106600435, LOC106601051, LOC106601071, LOC106601072, LOC106601073, LOC106601074, LOC106601076, LOC106601077, LOC106601078, LOC106607236, LOC106607371, LOC106607372, LOC106607373, LOC106607375, LOC106607380, LOC123723657, LOC123724067, cahz, hba]
GO:0020037	heme binding	Group12	GO_MolecularFunction-EBI-UniProt-GOA-ACAP-ARAP_01.05.2024_00h00	9.91927e-19	3.89686e-18	1.74988e-14	2.27484e-13	[4]	8.88031	23	[LOC100136576, LOC106564824, LOC106586175, LOC106594777, LOC106595268, LOC106600318, LOC106601051, LOC106601071, LOC106601072, LOC106601073, LOC106601074, LOC106601076, LOC106601077, LOC106601078, LOC106607236, LOC106607371, LOC106607372, LOC106607373, LOC106607375, LOC106607380, LOC123723657, LOC123724067, hba]
GO:0042743	hydrogen peroxide metabolic process	Group12	GO_BiologicalProcess-EBI-UniProt-GOA-ACAP-ARAP_01.05.2024_00h00	1.55232e-36	4.26888e-35	1.74988e-14	2.27484e-13	[4]	45.098	23	[LOC100136576, LOC106564824, LOC106586175, LOC106594777, LOC106595268, LOC106600318, LOC106601051, LOC106601071, LOC106601072, LOC106601073, LOC106601074, LOC106601076, LOC106601077, LOC106601078, LOC106607236, LOC106607371, LOC106607372, LOC106607373, LOC106607375, LOC106607380, LOC123723657, LOC123724067, hba]
GO:0097237	cellular response to toxic substance	Group12	GO_BiologicalProcess-EBI-UniProt-GOA-ACAP-ARAP_01.05.2024_00h00	7.99807e-28	4.39894e-27	1.74988e-14	2.27484e-13	[4]	21.4953	23	[LOC100136576, LOC106564824, LOC106586175, LOC106594777, LOC106595268, LOC106600318, LOC106601051, LOC106601071, LOC106601072, LOC106601073, LOC106601074, LOC106601076, LOC106601077, LOC106601078, LOC106607236, LOC106607371, LOC106607372, LOC106607373, LOC106607375, LOC106607380, LOC123723657, LOC123724067, hba]
GO:0042744	hydrogen peroxide catabolic process	Group12	GO_BiologicalProcess-EBI-UniProt-GOA-ACAP-ARAP_01.05.2024_00h00	1.55232e-36	4.26888e-35	1.74988e-14	2.27484e-13	[4, 5]	45.098	23	[LOC100136576, LOC106564824, LOC106586175, LOC106594777, LOC106595268, LOC106600318, LOC106601051, LOC106601071, LOC106601072, LOC106601073, LOC106601074, LOC106601076, LOC106601077, LOC106601078, LOC106607236, LOC106607371, LOC106607372, LOC106607373, LOC106607375, LOC106607380, LOC123723657, LOC123724067, hba]
GO:0098869	cellular oxidant detoxification	Group12	GO_BiologicalProcess-EBI-UniProt-GOA-ACAP-ARAP_01.05.2024_00h00	2.3953e-28	1.46379e-27	1.74988e-14	2.27484e-13	[3, 6]	22.549	23	[LOC100136576, LOC106564824, LOC106586175, LOC106594777, LOC106595268, LOC106600318, LOC106601051, LOC106601071, LOC106601072, LOC106601073, LOC106601074, LOC106601076, LOC106601077, LOC106601078, LOC106607236, LOC106607371, LOC106607372, LOC106607373, LOC106607375, LOC106607380, LOC123723657, LOC123724067, hba]
GO:0015671	oxygen transport	Group12	GO_BiologicalProcess-EBI-UniProt-GOA-ACAP-ARAP_01.05.2024_00h00	4.27107e-33	5.87272e-32	1.74988e-14	2.27484e-13	[5]	43.75	21	[LOC100136576, LOC106594777, LOC106595268, LOC106600318, LOC106601051, LOC106601071, LOC106601072, LOC106601073, LOC106601074, LOC106601076, LOC106601077, LOC106601078, LOC106607236, LOC106607371, LOC106607372, LOC106607373, LOC106607375, LOC106607380, LOC123723657, LOC123724067, hba]
GO:0016209	antioxidant activity	Group12	GO_BiologicalProcess-EBI-UniProt-GOA-ACAP-ARAP_01.05.2024_00h00	2.3953e-28	1.46379e-27	1.74988e-14	2.27484e-13	[4, 7]	22.549	23	[LOC100136576, LOC106564824, LOC106586175, LOC106594777, LOC106595268, LOC106600318, LOC106601051, LOC106601071, LOC106601072, LOC106601073, LOC106601074, LOC106601076, LOC106601077, LOC106601078, LOC106607236, LOC106607371, LOC106607372, LOC106607373, LOC106607375, LOC106607380, LOC123723657, LOC123724067, hba]
GO:0005344	oxygen carrier activity	Group12	GO_BiologicalProcess-EBI-UniProt-GOA-ACAP-ARAP_01.05.2024_00h00	4.27107e-33	5.87272e-32	1.74988e-14	2.27484e-13	[6]	43.75	21	[LOC100136576, LOC106594777, LOC106595268, LOC106600318, LOC106601051, LOC106601071, LOC106601072, LOC106601073, LOC106601074, LOC106601076, LOC106601077, LOC106601078, LOC106607236, LOC106607371, LOC106607372, LOC106607373, LOC106607375, LOC106607380, LOC123723657, LOC123724067, hba]
GO:0004601	peroxidase activity	Group12	GO_BiologicalProcess-EBI-UniProt-GOA-ACAP-ARAP_01.05.2024_00h00	3.00565e-30	3.30622e-29	1.74988e-14	2.27484e-13	[5, 8]	26.7442	23	[LOC100136576, LOC106564824, LOC106586175, LOC106594777, LOC106595268, LOC106600318, LOC106601051, LOC106601071, LOC106601072, LOC106601073, LOC106601074, LOC106601076, LOC106601077, LOC106601078, LOC106607236, LOC106607371, LOC106607372, LOC106607373, LOC106607375, LOC106607380, LOC123723657, LOC123724067, hba]

## Sheet: F1701292vsF1701419_DEGs
SYMBOL	logFC	logCPM	PValue	FDR	GENENAME
LOC123725129	10.6959	1.89555	6.51703e-10	1.13151e-06	uncharacterized LOC123725129
LOC123743438	9.83252	7.04414	2.15969e-23	6.37455e-19	hemoglobin subunit alpha-4-like
LOC106609543	7.94505	2.31859	5.92564e-09	5.34243e-06	angiopoietin-related protein 5-like
LOC106594111	6.6341	4.80981	3.72983e-06	0.00107931	60S ribosomal protein L18a-like
LOC123728158	6.45657	3.70658	1.91742e-09	2.44633e-06	ictacalcin-like
LOC106600318	6.39159	8.50219	4.4764e-17	6.60627e-13	hemoglobin subunit beta-like
LOC123742440	6.25399	3.46032	5.38963e-08	3.11922e-05	uncharacterized LOC123742440
LOC106607380	6.0614	5.32983	4.46619e-11	1.46471e-07	hemoglobin subunit beta-1
LOC106607373	6.00618	8.6333	1.18911e-08	8.99947e-06	hemoglobin subunit alpha-like
LOC106604946	5.81822	3.21154	0.000327992	0.0381212	fibroblast growth factor receptor-like 1
LOC100194720	5.58823	3.52913	2.21096e-05	0.00471926	uncharacterized LOC100194720
LOC106607371	5.562	8.51326	2.95533e-09	3.35498e-06	hemoglobin subunit beta-1
LOC106585833	5.5111	8.08746	2.72389e-07	0.000125622	histone H1
LOC106611562	5.4727	2.67435	7.86262e-08	4.29765e-05	NADH dehydrogenase [ubiquinone] 1 alpha subcomplex subunit 1
ntrk3a	5.38729	1.33214	5.485e-07	0.00021586	neurotrophic tyrosine kinase, receptor, type 3a
LOC106561185	5.22661	1.66918	7.43053e-07	0.00027762	telomere repeats-binding bouquet formation protein 1-like
LOC106607372	4.94401	10.0556	1.40973e-08	1.04024e-05	hemoglobin subunit beta-like
ifit8	4.83175	1.97089	0.000273543	0.0336412	interferon-induced protein with tetratricopeptide repeats 8
LOC106601071	4.62645	8.36654	9.73616e-10	1.43686e-06	hemoglobin subunit alpha-4
LOC106594559	4.58942	7.59644	0.00011085	0.0162778	barrier-to-autointegration factor
LOC106607375	4.55854	9.43065	5.78203e-09	5.34243e-06	hemoglobin subunit alpha-4
LOC106577273	4.43642	2.28109	1.24338e-05	0.00296325	CD209 antigen-like
LOC106601072	4.3984	9.48377	2.797e-12	2.06391e-08	hemoglobin subunit alpha
wnk4a	4.38488	1.2896	2.78314e-08	1.78581e-05	WNK lysine deficient protein kinase 4a
LOC106601074	4.29127	9.74902	1.04884e-08	8.14676e-06	hemoglobin subunit beta-1
LOC106606856	4.26429	6.92547	5.91004e-11	1.74441e-07	band 3 anion exchange protein
LOC100136576	4.1723	10.3462	1.84051e-11	6.79057e-08	beta globin
nmt1b	4.16612	4.73766	4.48635e-05	0.00838095	N-myristoyltransferase 1b
LOC106601077	4.14968	9.54733	5.97304e-09	5.34243e-06	hemoglobin subunit alpha-like
LOC100380859	4.04584	6.69967	1.26487e-10	3.39399e-07	band 3 anion exchange protein
LOC100136584	3.8277	9.78048	1.45356e-09	2.04302e-06	beta-globin
LOC106591603	3.8186	2.53424	3.2422e-06	0.000966633	lipopolysaccharide-induced tumor necrosis factor-alpha factor homolog
LOC123723657	3.80831	9.59379	7.36062e-08	4.09917e-05	hemoglobin subunit beta-like
ost4	3.65772	2.42355	4.13369e-05	0.00792273	oligosaccharyltransferase complex subunit 4 (non-catalytic)
LOC106608642	3.56071	1.16258	6.83585e-05	0.0115295	CD276 antigen-like
cahz	3.53543	7.53419	3.27146e-07	0.000146304	carbonic anhydrase
LOC106598502	3.52768	-1.43744	9.75918e-06	0.00240043	gamma-secretase-activating protein-like
LOC106564374	3.52248	2.06347	4.22935e-05	0.00800215	uncharacterized LOC106564374
LOC100196095	3.50481	5.101	9.58074e-09	7.64284e-06	Rhesus blood group, B glycoprotein
LOC106601051	3.48379	2.37338	1.68066e-05	0.00378674	hemoglobin subunit beta-like
LOC106589255	3.45568	-1.77442	6.57947e-05	0.0112907	uncharacterized LOC106589255
LOC106561182	3.38044	10.3009	0.000435083	0.047728	uncharacterized LOC106561182
LOC106564529	3.37272	3.12208	8.71315e-05	0.0137528	Kruppel-like factor 1
LOC106592202	3.347	1.57754	0.000362514	0.0413126	early growth response protein 2b
spaca4l	3.33573	3.98877	1.77348e-07	8.87223e-05	sperm acrosome associated 4 like
LOC101448011	3.30404	4.7258	3.50189e-05	0.0069839	Hemoglobin subunit beta-1
LOC106610275	3.24104	5.15478	1.46e-10	3.59111e-07	hemogen-like
LOC106595268	3.23318	7.88958	3.50673e-10	6.90032e-07	hemoglobin subunit beta-like
LOC106580774	3.1927	3.20458	2.307e-07	0.000109828	tubulin-specific chaperone cofactor E-like protein
LOC106589620	3.11629	3.25811	9.03942e-06	0.00224208	Kruppel-like factor 1
hba	3.06596	5.37451	8.92584e-09	7.52729e-06	hemoglobin subunit alpha
gal3st1a	3.06071	1.40611	1.35365e-07	7.13471e-05	galactose-3-O-sulfotransferase 1a
LOC106578213	3.05835	1.78774	6.62859e-06	0.00173141	FH2 domain-containing protein 1
LOC106601076	3.05553	6.45357	5.93406e-07	0.000227467	hemoglobin subunit alpha-4
LOC100217346	3.03439	4.87503	9.55012e-09	7.64284e-06	Kruppel-like factor 4
LOC106567574	3.02682	2.32595	6.70619e-05	0.0113759	ubiquitin carboxyl-terminal hydrolase 2
LOC106602333	3.01302	4.83744	1.34615e-11	6.62216e-08	hemogen-like
LOC106569932	3.01013	4.09528	2.35601e-06	0.000731999	ATPase family AAA domain-containing protein 2
LOC106568959	2.9048	1.58964	6.67691e-05	0.0113759	small conductance calcium-activated potassium channel protein 2
LOC106564308	2.89619	2.977	1.35408e-05	0.00317198	lipopolysaccharide-induced tumor necrosis factor-alpha factor homolog
LOC100196543	2.89283	4.23863	7.19221e-08	4.08241e-05	equilibrative nucleoside transporter 1
LOC106586296	2.86335	6.56455	9.0725e-05	0.014139	uncharacterized LOC106586296
LOC106588252	2.85291	1.86059	4.77437e-06	0.00131701	Ig kappa-b4 chain C region-like
LOC106600435	2.83678	3.85372	2.9335e-06	0.00090193	aquaporin FA-CHIP
LOC100194566	2.80493	4.15567	2.35108e-09	2.77577e-06	muscle specific ring finger protein 1-like
LOC106586175	2.80324	5.5177	1.8217e-08	1.22572e-05	catalase
LOC106573055	2.77064	4.91111	1.56595e-09	2.10094e-06	methionine aminopeptidase 2
LOC106579160	2.75782	1.57066	0.000305216	0.0361798	probable phosphatase phospho1
pk	2.73438	2.23788	4.16267e-05	0.0079268	pyruvate kinase
tmod4	2.72054	4.98358	0.000109182	0.0161941	tropomodulin 4 (muscle)
LOC106565475	2.7076	3.79377	0.00033396	0.0386555	uncharacterized LOC106565475
LOC123729220	2.64781	5.60704	0.000275829	0.033678	porphobilinogen deaminase-like
LOC123724067	2.63883	8.4356	4.20338e-09	4.28107e-06	hemoglobin subunit beta-like
rn151	2.63236	1.96659	1.01918e-06	0.000366855	RING finger protein 151
LOC106574087	2.62912	3.997	1.35359e-06	0.000464563	carboxypeptidase N subunit 2
LOC106594548	2.60223	4.42174	1.98916e-09	2.44633e-06	trichohyalin-like
LOC106576993	2.58381	5.36594	4.1896e-07	0.00017175	CMRF35-like molecule 1
LOC106580917	2.53715	4.70974	0.000236585	0.0300077	tropomodulin-4-like
si:ch73-344o19.1	2.53118	2.12504	8.14605e-05	0.0130673	salivary glue protein Sgs-3
LOC106574165	2.53014	1.13873	1.02122e-05	0.00249111	calmodulin-regulated spectrin-associated protein 2
abcg4a	2.51992	1.64534	1.55902e-06	0.00052051	ATP-binding cassette, sub-family G (WHITE), member 4a
slc25a37	2.49373	4.89403	7.27502e-06	0.00188359	solute carrier family 25 member 37
LOC106569327	2.47851	4.57869	6.86421e-12	4.05208e-08	aquaporin FA-CHIP
ank1a	2.46035	3.73118	3.13527e-06	0.000944293	ankyrin 1, erythrocytic a
LOC106564359	2.40498	4.17702	4.75316e-08	2.86315e-05	Fc receptor-like protein 5
tfr1a	2.37714	7.50682	9.51558e-05	0.0146282	transferrin receptor 1a
LOC106564824	2.36845	2.96931	3.85697e-07	0.000164989	catalase
LOC106607236	2.34738	3.49524	9.04838e-07	0.000329718	hemoglobin subunit beta-1
rhd	2.32449	4.79176	6.1979e-06	0.00165217	Rh blood group, D antigen
LOC106593477	2.26314	2.90797	3.67023e-05	0.00727051	protein 4.1-like
LOC106575220	2.25087	3.94611	1.58336e-07	8.19904e-05	uncharacterized LOC106575220
LOC106587137	2.24538	4.32006	0.000272549	0.0336412	G1/S-specific cyclin-D1
LOC106592998	2.24108	2.58486	2.4717e-05	0.00521106	transmembrane protein 26
LOC106573466	2.21543	2.91768	1.87204e-10	4.25038e-07	uncharacterized LOC106573466
LOC106572153	2.20898	7.50746	3.53998e-07	0.000153656	aminolevulinate, delta-, synthase 2
zgc:64002	2.17978	3.39243	3.93728e-07	0.000166018	Nicotinamide N-methyltransferase
tssp	2.1702	5.83642	4.20622e-09	4.28107e-06	Thymus-specific serine protease
LOC106579182	2.12334	1.35543	1.44096e-05	0.00334893	heparan sulfate glucosamine 3-O-sulfotransferase 2-like
addb	2.12247	3.98216	4.54683e-09	4.47347e-06	Beta-adducin
LOC106583558	2.11921	2.27555	1.21105e-06	0.000420534	sodium- and chloride-dependent GABA transporter 2
gp9	2.09787	2.54189	2.08572e-06	0.000669153	glycoprotein IX (platelet)
LOC106561060	2.06551	2.17995	5.01566e-07	0.000200057	transcription factor SOX-6
fech	2.03557	6.60792	0.000188035	0.024888	ferrochelatase
LOC106596079	2.02542	2.78283	0.00018641	0.0247841	uncharacterized LOC106596079
LOC106585544	2.02426	1.45766	0.000441701	0.048108	collagen alpha-6(VI) chain-like
LOC106575060	2.02238	1.62238	0.000394942	0.0443236	microsomal glutathione S-transferase 1-like
LOC106577862	2.02116	2.74829	6.97775e-05	0.0116359	amyloid beta precursor like protein 1
LOC106613164	2.01977	3.10717	3.55777e-06	0.00103972	ephexin-1
LOC106583878	1.99881	3.49687	1.99248e-08	1.30689e-05	uncharacterized LOC106583878
misp	1.99505	3.199	1.51716e-05	0.00347136	mitotic spindle positioning
LOC106597201	1.99332	5.7211	1.8272e-08	1.22572e-05	golgin subfamily A member 4-like
LOC106577562	1.99043	4.54561	7.3005e-10	1.19712e-06	phospholipid scramblase 2
LOC106567990	1.97115	2.54459	1.70574e-05	0.00381414	uncharacterized LOC106567990
LOC106585259	1.96197	5.21371	8.70052e-10	1.3516e-06	ankyrin-1
LOC106597044	1.96159	4.14542	3.10342e-05	0.006274	NACHT, LRR and PYD domains-containing protein 12-like
cd9	1.91696	8.38386	0.000311924	0.0366802	CD9 molecule
LOC106602627	1.89131	5.79406	0.000293612	0.0352941	spectrin beta chain, erythrocytic
dtl	1.88872	3.24141	1.6303e-08	1.14571e-05	denticleless E3 ubiquitin protein ligase homolog (Drosophila)
cited4b	1.88198	1.2639	0.000101594	0.0154569	Cbp/p300-interacting transactivator, with Glu/Asp-rich carboxy-terminal domain, 4b
LOC106581773	1.86567	4.97855	1.93249e-07	9.50658e-05	glutamate decarboxylase 1
LOC106595881	1.86458	3.57525	3.74584e-05	0.00737082	CD9 antigen-like
LOC106611675	1.85563	1.27255	7.37576e-06	0.00189307	uncharacterized LOC106611675
LOC106569142	1.84623	1.77243	0.000116937	0.0170025	2-oxoglutarate dehydrogenase, mitochondrial-like
LOC106563000	1.8395	3.14461	2.25161e-07	0.000108948	2-oxoglutarate dehydrogenase, mitochondrial-like
LOC123730955	1.80105	3.18276	6.94369e-05	0.0116359	piggyBac transposable element-derived protein 4-like
LOC106601791	1.79475	2.93681	0.000176323	0.0238731	Na(+)/H(+) exchange regulatory cofactor NHE-RF2
5ntc	1.79372	5.44571	5.00385e-13	4.92312e-09	Cytosolic purine 5-nucleotidase
LOC106601362	1.76108	5.54052	0.000105041	0.015738	erythropoietin receptor
LOC106593628	1.75004	4.2883	5.65858e-05	0.0100614	fibronectin-like
LOC106570714	1.73978	2.25068	0.000107654	0.0160481	nucleoporin NUP42-like
LOC106580076	1.72352	3.17349	1.69924e-07	8.64737e-05	calphotin
LOC106584620	1.70666	2.5543	6.55355e-06	0.00172709	transcription factor SOX-6-like
bbc3	1.67304	2.67407	5.42749e-05	0.00970895	BCL2 binding component 3
zgc:113363	1.66541	3.08575	1.6111e-05	0.00365794	uncharacterized LOC106572953
zgc:73226	1.63907	3.77848	2.89834e-07	0.000131611	uncharacterized LOC106562007
LOC123729160	1.63773	2.50329	2.13473e-06	0.000677514	myeloid leukemia factor 1-like
mmp9	1.62642	11.5401	2.96414e-06	0.000901953	matrix metalloproteinase 9
LOC106567164	1.62378	2.27799	0.000173845	0.0237556	rap guanine nucleotide exchange factor 3-like
kel	1.60639	3.79488	1.5695e-06	0.00052051	Kell metallo-endopeptidase (Kell blood group)
LOC106571314	1.57855	4.81886	0.000147273	0.0207987	monocarboxylate transporter 10-like
LOC106589946	1.5763	3.61889	7.08257e-05	0.0116787	nuclear factor 1 X-type
nmes1	1.56028	4.11318	8.67642e-07	0.000320117	Normal mucosa of esophagus-specific gene 1 protein
LOC106600939	1.53106	4.67476	3.87896e-05	0.00748311	uncharacterized LOC106600939
LOC106574039	1.53086	2.26814	0.000260969	0.032501	T-cell acute lymphocytic leukemia protein 1 homolog
LOC106601078	1.47046	4.48197	0.000152148	0.021023	hemoglobin subunit alpha-like
LOC123726857	1.45218	4.03618	8.51196e-05	0.0135075	uncharacterized LOC123726857
LOC106575454	1.44171	5.65269	4.01692e-08	2.47007e-05	WW domain-binding protein 4
adb4c	1.43884	2.44261	8.962e-05	0.0140703	Beta-4C adrenergic receptor
LOC106579276	1.4251	3.99476	1.99491e-05	0.00432955	PDZ domain-containing protein 7
epor	1.40176	5.61998	0.000291243	0.0352308	erythropoietin receptor
LOC106602241	1.39543	3.77012	3.07281e-05	0.00625497	CD209 antigen-like protein C
LOC106612419	1.39394	4.18595	0.000152423	0.021023	endothelin-converting enzyme 2
LOC106566109	1.38867	6.75869	0.000104139	0.0156967	tubulin beta-6 chain-like
cb055	1.3714	4.98393	2.59315e-05	0.0053901	CB055 protein
LOC106603998	1.34306	4.02438	0.000110011	0.0162355	solute carrier family 12 member 7-like
LOC106592210	1.30837	5.61786	6.21327e-06	0.00165217	WW domain-binding protein 4
LOC106587409	1.29513	3.49283	0.000150899	0.0210091	lysozyme g-like
LOC106580739	1.26749	6.18303	7.59927e-06	0.00193362	flavin reductase (NADPH)
LOC106563383	1.26199	5.0479	0.000294157	0.0352941	lysine-specific demethylase 6B
LOC106569698	-1.27825	4.61952	0.000140087	0.0199502	serine protease FAM111A
LOC123723847	-1.30092	3.09111	4.83546e-05	0.00892021	zinc finger protein 263-like
LOC106598738	-1.33007	1.97223	0.000276124	0.033678	CMRF35-like molecule 5
LOC123732559	-1.393	2.77522	5.19359e-06	0.00140637	low affinity immunoglobulin gamma Fc region receptor III-like
LOC106609013	-1.40021	2.40581	4.35003e-05	0.00817806	natural killer cell receptor 2B4-like
LOC106564500	-1.43226	2.92835	6.15375e-05	0.0106844	uncharacterized LOC106564500
ltc4s	-1.44448	4.21783	7.97895e-05	0.0129399	leukotriene C4 synthase
si:ch211-194m7.8	-1.45477	7.15198	0.000174879	0.0237867	olfactomedin-4
LOC106603660	-1.51687	4.38314	8.11917e-05	0.0130673	heat shock cognate 70 kDa protein
LOC106589870	-1.52966	5.69891	3.3518e-07	0.000147659	paralemmin-3-like
LOC106603058	-1.5428	2.59486	0.000192738	0.0251719	cystatin-B
LOC106578890	-1.63765	7.50544	1.23245e-05	0.00296325	snaclec 1-like
LOC106582626	-1.76349	1.50009	0.000322638	0.0377896	uncharacterized LOC106582626
LOC123728251	-1.85175	7.48859	0.000149535	0.0209179	uncharacterized LOC123728251
LOC123744600	-1.95166	1.24695	3.82491e-05	0.00742737	uncharacterized LOC123744600
LOC106566782	-1.95688	1.21348	3.37139e-05	0.00676939	DALR anticodon-binding domain-containing protein 3
LOC123724424	-1.97081	2.73239	4.29626e-07	0.00017371	phospholipase A and acyltransferase 4-like
LOC106608294	-2.12546	1.3247	0.000213152	0.0275019	proto-oncogene c-Fos-like
LOC106585114	-2.29761	1.15325	5.09047e-08	3.005e-05	calcium-activated potassium channel subunit alpha-1
LOC106586711	-2.31241	2.9005	1.17139e-06	0.000411606	NACHT, LRR and PYD domains-containing protein 12-like
trpm2	-2.3323	-1.27449	9.85133e-05	0.0150659	transient receptor potential cation channel, subfamily M, member 2
LOC106593421	-2.38368	1.83782	0.000382633	0.0432713	GTPase IMAP family member 9-like
LOC106586040	-2.41756	3.49805	2.29805e-06	0.000721587	uncharacterized LOC106586040
LOC106588302	-2.4217	1.38344	3.4252e-06	0.00101098	immunoglobulin kappa variable 1-39
LOC123743406	-2.47034	3.58201	0.000154895	0.0212646	Ig heavy chain V region 914-like
LOC106609136	-2.48663	-1.67586	0.00014059	0.0199502	uncharacterized LOC106609136
LOC123744215	-2.52692	1.37683	3.03612e-05	0.0062232	GRIP domain-containing protein RUD3-like
cef10	-2.75825	3.07938	8.23767e-05	0.0131429	CEF-10
LOC106604902	-2.7663	-1.1289	0.000436595	0.047728	storkhead-box protein 2-like
LOC106581497	-2.92619	2.41391	0.000184185	0.0245991	immunoglobulin superfamily member 10-like
LOC106609424	-3.24317	2.65997	4.66512e-05	0.0086601	zinc finger protein 135
LOC106610022	-3.47962	3.30055	1.54156e-06	0.00052051	meiotic nuclear division protein 1 homolog
LOC123729649	-3.54197	-1.20868	3.39245e-08	2.13046e-05	uncharacterized LOC123729649
LOC106600058	-3.7201	2.43651	1.61459e-08	1.14571e-05	contactin-6-like
LOC106571040	-3.75317	-1.60809	5.77614e-07	0.000224327	prospero homeobox protein 1
LOC106570156	-4.65264	3.55947	3.0843e-10	6.50259e-07	Ig kappa-b4 chain C region-like

## Sheet: F1701292vsF1701419_GO
ID	Term	GOGroups	Ontology Source	Term PValue	Term PValue Corrected with Benjamini-Hochberg	Group PValue	Group PValue Corrected with Benjamini-Hochberg	GOLevels	% Associated Genes	Nr. Genes	Associated Genes Found
GO:0030492	hemoglobin binding	Group0	GO_MolecularFunction-EBI-UniProt-GOA-ACAP-ARAP_01.05.2024_00h00	1.03801e-07	1.8814e-07	1.03801e-07	2.59504e-07	[3]	28.5714	4	[LOC106601074, LOC106607236, LOC106607371, LOC106607380]
GO:0031721	hemoglobin alpha binding	Group0	GO_MolecularFunction-EBI-UniProt-GOA-ACAP-ARAP_01.05.2024_00h00	1.03801e-07	1.8814e-07	1.03801e-07	2.59504e-07	[4]	28.5714	4	[LOC106601074, LOC106607236, LOC106607371, LOC106607380]
GO:1901880	negative regulation of protein depolymerization	Group1	GO_BiologicalProcess-EBI-UniProt-GOA-ACAP-ARAP_01.05.2024_00h00	4.92842e-05	7.14621e-05	4.92842e-05	6.16053e-05	[5, 6, 7, 8]	4.13223	5	[LOC106574165, LOC106580917, LOC106602627, addb, tmod4]
GO:0030834	regulation of actin filament depolymerization	Group1	GO_BiologicalProcess-EBI-UniProt-GOA-ACAP-ARAP_01.05.2024_00h00	0.000315256	0.000351631	4.92842e-05	6.16053e-05	[6, 7, 8, 9, 10]	4.0404	4	[LOC106580917, LOC106602627, addb, tmod4]
GO:0030835	negative regulation of actin filament depolymerization	Group1	GO_BiologicalProcess-EBI-UniProt-GOA-ACAP-ARAP_01.05.2024_00h00	0.000315256	0.000351631	4.92842e-05	6.16053e-05	[5, 6, 7, 8, 9, 10, 11]	4.0404	4	[LOC106580917, LOC106602627, addb, tmod4]
GO:0051693	actin filament capping	Group1	GO_BiologicalProcess-EBI-UniProt-GOA-ACAP-ARAP_01.05.2024_00h00	0.000303276	0.000351801	4.92842e-05	6.16053e-05	[6, 7, 8, 9, 10, 11, 12]	4.08163	4	[LOC106580917, LOC106602627, addb, tmod4]
GO:0019755	one-carbon compound transport	Group2	GO_BiologicalProcess-EBI-UniProt-GOA-ACAP-ARAP_01.05.2024_00h00	0.000115002	0.000158812	4.88864e-07	8.14774e-07	[5]	10.3448	3	[LOC106569327, LOC106600435, cahz]
GO:1901618	organic hydroxy compound transmembrane transporter activity	Group2	GO_BiologicalProcess-EBI-UniProt-GOA-ACAP-ARAP_01.05.2024_00h00	0.00143805	0.00143805	4.88864e-07	8.14774e-07	[4, 6]	4.41176	3	[LOC106569327, LOC106600435, abcg4a]
GO:0015670	carbon dioxide transport	Group2	GO_BiologicalProcess-EBI-UniProt-GOA-ACAP-ARAP_01.05.2024_00h00	1.8528e-06	2.82796e-06	4.88864e-07	8.14774e-07	[5, 6]	37.5	3	[LOC106569327, LOC106600435, cahz]
GO:0072488	ammonium transmembrane transport	Group2	GO_BiologicalProcess-EBI-UniProt-GOA-ACAP-ARAP_01.05.2024_00h00	3.96894e-07	6.39441e-07	4.88864e-07	8.14774e-07	[5, 7]	21.0526	4	[LOC100196095, LOC106569327, LOC106600435, rhd]
GO:0008519	ammonium transmembrane transporter activity	Group2	GO_BiologicalProcess-EBI-UniProt-GOA-ACAP-ARAP_01.05.2024_00h00	3.14129e-07	5.35867e-07	4.88864e-07	8.14774e-07	[6, 8]	22.2222	4	[LOC100196095, LOC106569327, LOC106600435, rhd]
GO:0046148	pigment biosynthetic process	Group3	GO_BiologicalProcess-EBI-UniProt-GOA-ACAP-ARAP_01.05.2024_00h00	0.000658612	0.000682134	0.00149987	0.00149987	[3]	5.76923	3	[LOC106572153, LOC123729220, fech]
GO:0033013	tetrapyrrole metabolic process	Group3	GO_BiologicalProcess-EBI-UniProt-GOA-ACAP-ARAP_01.05.2024_00h00	0.000458863	0.000492853	0.00149987	0.00149987	[4]	6.52174	3	[LOC106572153, LOC123729220, fech]
GO:0042168	heme metabolic process	Group3	GO_BiologicalProcess-EBI-UniProt-GOA-ACAP-ARAP_01.05.2024_00h00	0.00028088	0.000354153	0.00149987	0.00149987	[3, 6]	7.69231	3	[LOC106572153, LOC123729220, fech]
GO:0006778	porphyrin-containing compound metabolic process	Group3	GO_BiologicalProcess-EBI-UniProt-GOA-ACAP-ARAP_01.05.2024_00h00	0.000302934	0.000366046	0.00149987	0.00149987	[5]	7.5	3	[LOC106572153, LOC123729220, fech]
GO:0033014	tetrapyrrole biosynthetic process	Group3	GO_BiologicalProcess-EBI-UniProt-GOA-ACAP-ARAP_01.05.2024_00h00	0.000127476	0.000168037	0.00149987	0.00149987	[5]	10	3	[LOC106572153, LOC123729220, fech]
GO:0006783	heme biosynthetic process	Group3	GO_BiologicalProcess-EBI-UniProt-GOA-ACAP-ARAP_01.05.2024_00h00	0.000115002	0.000158812	0.00149987	0.00149987	[4, 7]	10.3448	3	[LOC106572153, LOC123729220, fech]
GO:0006779	porphyrin-containing compound biosynthetic process	Group3	GO_BiologicalProcess-EBI-UniProt-GOA-ACAP-ARAP_01.05.2024_00h00	0.000127476	0.000168037	0.00149987	0.00149987	[6]	10	3	[LOC106572153, LOC123729220, fech]
GO:0098754	detoxification	Group4	GO_BiologicalProcess-EBI-UniProt-GOA-ACAP-ARAP_01.05.2024_00h00	1.22425e-32	3.55031e-32	1.38044e-21	6.90219e-21	[1, 4]	18.4874	22	[LOC100136576, LOC106564824, LOC106586175, LOC106595268, LOC106600318, LOC106601051, LOC106601071, LOC106601072, LOC106601074, LOC106601076, LOC106601077, LOC106601078, LOC106607236, LOC106607371, LOC106607372, LOC106607373, LOC106607375, LOC106607380, LOC123723657, LOC123724067, hba, ltc4s]
GO:0009636	response to toxic substance	Group4	GO_BiologicalProcess-EBI-UniProt-GOA-ACAP-ARAP_01.05.2024_00h00	1.00202e-31	2.42155e-31	1.38044e-21	6.90219e-21	[3]	16.9231	22	[LOC100136576, LOC106564824, LOC106586175, LOC106595268, LOC106600318, LOC106601051, LOC106601071, LOC106601072, LOC106601074, LOC106601076, LOC106601077, LOC106601078, LOC106607236, LOC106607371, LOC106607372, LOC106607373, LOC106607375, LOC106607380, LOC123723657, LOC123724067, hba, ltc4s]
GO:0016684	oxidoreductase activity, acting on peroxide as acceptor	Group4	GO_MolecularFunction-EBI-UniProt-GOA-ACAP-ARAP_01.05.2024_00h00	5.19849e-35	2.5126e-34	1.38044e-21	6.90219e-21	[3]	23.1579	22	[LOC100136576, LOC106564824, LOC106586175, LOC106595268, LOC106600318, LOC106601051, LOC106601071, LOC106601072, LOC106601074, LOC106601076, LOC106601077, LOC106601078, LOC106607236, LOC106607371, LOC106607372, LOC106607373, LOC106607375, LOC106607380, LOC123723657, LOC123724067, hba, ltc4s]
GO:0019825	oxygen binding	Group4	GO_MolecularFunction-EBI-UniProt-GOA-ACAP-ARAP_01.05.2024_00h00	1.52637e-35	8.85293e-35	1.38044e-21	6.90219e-21	[3]	39.5833	19	[LOC100136576, LOC106595268, LOC106600318, LOC106601051, LOC106601071, LOC106601072, LOC106601074, LOC106601076, LOC106601077, LOC106601078, LOC106607236, LOC106607371, LOC106607372, LOC106607373, LOC106607375, LOC106607380, LOC123723657, LOC123724067, hba]
GO:0031720	haptoglobin binding	Group4	GO_MolecularFunction-EBI-UniProt-GOA-ACAP-ARAP_01.05.2024_00h00	4.80054e-38	4.64052e-37	1.38044e-21	6.90219e-21	[3]	50	19	[LOC100136576, LOC106595268, LOC106600318, LOC106601051, LOC106601071, LOC106601072, LOC106601074, LOC106601076, LOC106601077, LOC106601078, LOC106607236, LOC106607371, LOC106607372, LOC106607373, LOC106607375, LOC106607380, LOC123723657, LOC123724067, hba]
GO:0043177	organic acid binding	Group4	GO_MolecularFunction-EBI-UniProt-GOA-ACAP-ARAP_01.05.2024_00h00	1.76973e-24	3.94785e-24	1.38044e-21	6.90219e-21	[3]	11.9497	19	[LOC100136576, LOC106595268, LOC106600318, LOC106601051, LOC106601071, LOC106601072, LOC106601074, LOC106601076, LOC106601077, LOC106601078, LOC106607236, LOC106607371, LOC106607372, LOC106607373, LOC106607375, LOC106607380, LOC123723657, LOC123724067, hba]
GO:0046906	tetrapyrrole binding	Group4	GO_MolecularFunction-EBI-UniProt-GOA-ACAP-ARAP_01.05.2024_00h00	5.37323e-23	1.03882e-22	1.38044e-21	6.90219e-21	[3]	7.80669	21	[LOC100136576, LOC106564824, LOC106586175, LOC106595268, LOC106600318, LOC106601051, LOC106601071, LOC106601072, LOC106601074, LOC106601076, LOC106601077, LOC106601078, LOC106607236, LOC106607371, LOC106607372, LOC106607373, LOC106607375, LOC106607380, LOC123723657, LOC123724067, hba]
GO:0072562	blood microparticle	Group4	GO_CellularComponent-EBI-UniProt-GOA-ACAP-ARAP_01.05.2024_00h00	5.78371e-32	1.5248e-31	1.38044e-21	6.90219e-21	[2, 3, 4]	27.5362	19	[LOC100136576, LOC106595268, LOC106600318, LOC106601051, LOC106601071, LOC106601072, LOC106601074, LOC106601076, LOC106601077, LOC106601078, LOC106607236, LOC106607371, LOC106607372, LOC106607373, LOC106607375, LOC106607380, LOC123723657, LOC123724067, hba]
GO:0072593	reactive oxygen species metabolic process	Group4	GO_BiologicalProcess-EBI-UniProt-GOA-ACAP-ARAP_01.05.2024_00h00	1.1532e-32	3.71586e-32	1.38044e-21	6.90219e-21	[3]	21.4286	21	[LOC100136576, LOC106564824, LOC106586175, LOC106595268, LOC106600318, LOC106601051, LOC106601071, LOC106601072, LOC106601074, LOC106601076, LOC106601077, LOC106601078, LOC106607236, LOC106607371, LOC106607372, LOC106607373, LOC106607375, LOC106607380, LOC123723657, LOC123724067, hba]
GO:0005833	hemoglobin complex	Group4	GO_CellularComponent-EBI-UniProt-GOA-ACAP-ARAP_01.05.2024_00h00	4.80054e-38	4.64052e-37	1.38044e-21	6.90219e-21	[2, 3, 4, 5]	50	19	[LOC100136576, LOC106595268, LOC106600318, LOC106601051, LOC106601071, LOC106601072, LOC106601074, LOC106601076, LOC106601077, LOC106601078, LOC106607236, LOC106607371, LOC106607372, LOC106607373, LOC106607375, LOC106607380, LOC123723657, LOC123724067, hba]
GO:1990748	cellular detoxification	Group4	GO_BiologicalProcess-EBI-UniProt-GOA-ACAP-ARAP_01.05.2024_00h00	9.49119e-34	3.44056e-33	1.38044e-21	6.90219e-21	[2, 5]	20.5607	22	[LOC100136576, LOC106564824, LOC106586175, LOC106595268, LOC106600318, LOC106601051, LOC106601071, LOC106601072, LOC106601074, LOC106601076, LOC106601077, LOC106601078, LOC106607236, LOC106607371, LOC106607372, LOC106607373, LOC106607375, LOC106607380, LOC123723657, LOC123724067, hba, ltc4s]
GO:0015669	gas transport	Group4	GO_BiologicalProcess-EBI-UniProt-GOA-ACAP-ARAP_01.05.2024_00h00	5.9998e-41	1.73994e-39	1.38044e-21	6.90219e-21	[4]	39.2857	22	[LOC100136576, LOC106569327, LOC106595268, LOC106600318, LOC106600435, LOC106601051, LOC106601071, LOC106601072, LOC106601074, LOC106601076, LOC106601077, LOC106601078, LOC106607236, LOC106607371, LOC106607372, LOC106607373, LOC106607375, LOC106607380, LOC123723657, LOC123724067, cahz, hba]
GO:0020037	heme binding	Group4	GO_MolecularFunction-EBI-UniProt-GOA-ACAP-ARAP_01.05.2024_00h00	2.41213e-23	4.99656e-23	1.38044e-21	6.90219e-21	[4]	8.10811	21	[LOC100136576, LOC106564824, LOC106586175, LOC106595268, LOC106600318, LOC106601051, LOC106601071, LOC106601072, LOC106601074, LOC106601076, LOC106601077, LOC106601078, LOC106607236, LOC106607371, LOC106607372, LOC106607373, LOC106607375, LOC106607380, LOC123723657, LOC123724067, hba]
GO:0042743	hydrogen peroxide metabolic process	Group4	GO_BiologicalProcess-EBI-UniProt-GOA-ACAP-ARAP_01.05.2024_00h00	1.17547e-39	1.70444e-38	1.38044e-21	6.90219e-21	[4]	41.1765	21	[LOC100136576, LOC106564824, LOC106586175, LOC106595268, LOC106600318, LOC106601051, LOC106601071, LOC106601072, LOC106601074, LOC106601076, LOC106601077, LOC106601078, LOC106607236, LOC106607371, LOC106607372, LOC106607373, LOC106607375, LOC106607380, LOC123723657, LOC123724067, hba]
GO:0097237	cellular response to toxic substance	Group4	GO_BiologicalProcess-EBI-UniProt-GOA-ACAP-ARAP_01.05.2024_00h00	9.49119e-34	3.44056e-33	1.38044e-21	6.90219e-21	[4]	20.5607	22	[LOC100136576, LOC106564824, LOC106586175, LOC106595268, LOC106600318, LOC106601051, LOC106601071, LOC106601072, LOC106601074, LOC106601076, LOC106601077, LOC106601078, LOC106607236, LOC106607371, LOC106607372, LOC106607373, LOC106607375, LOC106607380, LOC123723657, LOC123724067, hba, ltc4s]
GO:0042744	hydrogen peroxide catabolic process	Group4	GO_BiologicalProcess-EBI-UniProt-GOA-ACAP-ARAP_01.05.2024_00h00	1.17547e-39	1.70444e-38	1.38044e-21	6.90219e-21	[4, 5]	41.1765	21	[LOC100136576, LOC106564824, LOC106586175, LOC106595268, LOC106600318, LOC106601051, LOC106601071, LOC106601072, LOC106601074, LOC106601076, LOC106601077, LOC106601078, LOC106607236, LOC106607371, LOC106607372, LOC106607373, LOC106607375, LOC106607380, LOC123723657, LOC123724067, hba]
GO:0098869	cellular oxidant detoxification	Group4	GO_BiologicalProcess-EBI-UniProt-GOA-ACAP-ARAP_01.05.2024_00h00	2.96711e-34	1.22923e-33	1.38044e-21	6.90219e-21	[3, 6]	21.5686	22	[LOC100136576, LOC106564824, LOC106586175, LOC106595268, LOC106600318, LOC106601051, LOC106601071, LOC106601072, LOC106601074, LOC106601076, LOC106601077, LOC106601078, LOC106607236, LOC106607371, LOC106607372, LOC106607373, LOC106607375, LOC106607380, LOC123723657, LOC123724067, hba, ltc4s]
GO:0015671	oxygen transport	Group4	GO_BiologicalProcess-EBI-UniProt-GOA-ACAP-ARAP_01.05.2024_00h00	1.52637e-35	8.85293e-35	1.38044e-21	6.90219e-21	[5]	39.5833	19	[LOC100136576, LOC106595268, LOC106600318, LOC106601051, LOC106601071, LOC106601072, LOC106601074, LOC106601076, LOC106601077, LOC106601078, LOC106607236, LOC106607371, LOC106607372, LOC106607373, LOC106607375, LOC106607380, LOC123723657, LOC123724067, hba]
GO:0016209	antioxidant activity	Group4	GO_BiologicalProcess-EBI-UniProt-GOA-ACAP-ARAP_01.05.2024_00h00	2.96711e-34	1.22923e-33	1.38044e-21	6.90219e-21	[4, 7]	21.5686	22	[LOC100136576, LOC106564824, LOC106586175, LOC106595268, LOC106600318, LOC106601051, LOC106601071, LOC106601072, LOC106601074, LOC106601076, LOC106601077, LOC106601078, LOC106607236, LOC106607371, LOC106607372, LOC106607373, LOC106607375, LOC106607380, LOC123723657, LOC123724067, hba, ltc4s]
GO:0005344	oxygen carrier activity	Group4	GO_BiologicalProcess-EBI-UniProt-GOA-ACAP-ARAP_01.05.2024_00h00	1.52637e-35	8.85293e-35	1.38044e-21	6.90219e-21	[6]	39.5833	19	[LOC100136576, LOC106595268, LOC106600318, LOC106601051, LOC106601071, LOC106601072, LOC106601074, LOC106601076, LOC106601077, LOC106601078, LOC106607236, LOC106607371, LOC106607372, LOC106607373, LOC106607375, LOC106607380, LOC123723657, LOC123724067, hba]
GO:0004601	peroxidase activity	Group4	GO_BiologicalProcess-EBI-UniProt-GOA-ACAP-ARAP_01.05.2024_00h00	4.39759e-36	3.18825e-35	1.38044e-21	6.90219e-21	[5, 8]	25.5814	22	[LOC100136576, LOC106564824, LOC106586175, LOC106595268, LOC106600318, LOC106601051, LOC106601071, LOC106601072, LOC106601074, LOC106601076, LOC106601077, LOC106601078, LOC106607236, LOC106607371, LOC106607372, LOC106607373, LOC106607375, LOC106607380, LOC123723657, LOC123724067, hba, ltc4s]

## Sheet: F1701361vsF1701419_DEGs
SYMBOL	logFC	logCPM	PValue	FDR	GENENAME
LOC123744732	8.0287	2.72295	1.15872e-40	1.68988e-36	uncharacterized LOC123744732
LOC106591439	7.84114	2.27372	1.00165e-13	5.84324e-10	transmembrane protein 8B-like
LOC123743438	7.17061	4.39922	5.45628e-14	3.97872e-10	hemoglobin subunit alpha-4-like
LOC123742440	6.18616	3.40017	6.50347e-10	1.89693e-06	uncharacterized LOC123742440
LOC123733062	5.16293	1.87696	1.65852e-07	0.00018606	protein NLRC3-like
LOC106611562	4.5211	1.75266	6.1554e-07	0.000561065	NADH dehydrogenase [ubiquinone] 1 alpha subcomplex subunit 1
LOC106606210	4.46588	-1.63861	3.85716e-05	0.0128932	uncharacterized LOC106606210
LOC106600318	3.94109	6.11659	3.40417e-08	4.96464e-05	hemoglobin subunit beta-like
LOC106588252	3.73944	2.67593	6.24637e-05	0.0171881	Ig kappa-b4 chain C region-like
LOC106608642	3.70217	1.29545	7.60927e-06	0.00372755	CD276 antigen-like
LOC100194720	3.51829	1.54772	5.99922e-06	0.00318155	uncharacterized LOC100194720
LOC106600766	3.48418	2.84367	1.34889e-09	3.57677e-06	ferritin, middle subunit-like
si:dkey-97m3.1	3.4829	3.14566	0.000116653	0.0242113	fatty acyl-CoA reductase
LOC106607380	3.41455	2.78099	2.96586e-06	0.00188061	hemoglobin subunit beta-1
LOC106606856	3.36686	6.08164	9.91881e-06	0.00459225	band 3 anion exchange protein
LOC106572153	3.32254	8.50606	0.00024427	0.0387221	aminolevulinate, delta-, synthase 2
LOC100380859	3.28315	5.98737	2.24002e-05	0.00859696	band 3 anion exchange protein
LOC106593497	3.22607	2.41585	3.46874e-07	0.000361343	ras-related protein Rap-1b
LOC106561060	3.14945	3.12482	0.000110605	0.0235485	transcription factor SOX-6
5ntc	3.12339	6.60541	9.84189e-05	0.0225166	Cytosolic purine 5-nucleotidase
LOC106589417	3.116	5.59771	8.38079e-05	0.0207162	neuronal-specific septin-3
LOC106573055	3.08274	5.19742	9.88113e-05	0.0225166	methionine aminopeptidase 2
LOC106585251	3.07154	3.44544	0.000110415	0.0235485	nodal homolog
LOC106578213	3.00224	1.7331	0.000131288	0.0258743	FH2 domain-containing protein 1
LOC106585259	2.95033	6.07676	0.000101849	0.0229832	ankyrin-1
kel	2.94385	4.93947	0.000219267	0.0367562	Kell metallo-endopeptidase (Kell blood group)
LOC106602827	2.87712	4.8142	3.39366e-05	0.0120715	rho-related GTP-binding protein RhoG
LOC101448011	2.87387	4.33644	1.86818e-05	0.00767479	Hemoglobin subunit beta-1
tssp	2.77872	6.37196	7.22584e-06	0.00363385	Thymus-specific serine protease
LOC106605399	2.77266	3.51665	0.000264461	0.0412503	dynein axonemal heavy chain 5
LOC106595881	2.6953	4.28929	1.74816e-08	2.8328e-05	CD9 antigen-like
LOC100196095	2.66552	4.33913	0.00016801	0.0304379	Rhesus blood group, B glycoprotein
ost4	2.66095	1.51667	0.000102435	0.0229832	oligosaccharyltransferase complex subunit 4 (non-catalytic)
LOC106564541	2.64025	5.06912	0.000209649	0.035879	neuronal-specific septin-3-like
LOC106586296	2.62419	6.35533	1.78647e-11	8.68463e-08	uncharacterized LOC106586296
LOC106600765	2.62257	1.60991	1.04317e-06	0.000894919	ferritin, middle subunit-like
LOC123732793	2.48707	1.00458	4.57428e-05	0.0138982	serine/threonine-protein kinase TBK1-like
LOC106607371	2.47391	5.60105	0.00033629	0.0488005	hemoglobin subunit beta-1
LOC106606537	2.43454	1.97297	0.000350891	0.0493917	Na(+)/H(+) exchange regulatory cofactor NHE-RF2-like
LOC106601345	2.41102	5.0451	0.000240033	0.0387221	N-acetylmuramoyl-L-alanine amidase-like
LOC123725581	2.37545	1.63791	1.25728e-07	0.000146689	5-aminolevulinate synthase, nonspecific, mitochondrial-like
LOC106572968	2.37006	1.07259	4.86468e-05	0.0145188	ubiquitin-like modifier-activating enzyme 1
LOC106569327	2.34777	4.46822	6.36256e-05	0.0173442	aquaporin FA-CHIP
LOC106576993	2.31452	5.13563	5.36462e-05	0.0154926	CMRF35-like molecule 1
LOC106586175	2.30618	5.08472	0.000124927	0.0247882	catalase
LOC106580076	2.18948	3.5597	0.000217507	0.036672	calphotin
LOC106578055	2.15686	2.7066	4.52676e-05	0.0138982	putative ferric-chelate reductase 1
LOC100136576	2.13213	8.49012	7.97514e-05	0.019882	beta globin
LOC100196543	2.1217	3.56913	0.000182286	0.0324203	equilibrative nucleoside transporter 1
LOC106601071	2.09484	6.04209	0.000279801	0.0429539	hemoglobin subunit alpha-4
LOC106564824	2.09135	2.73662	0.000103238	0.0229866	catalase
LOC106601072	2.0343	7.32831	8.57535e-05	0.0208438	hemoglobin subunit alpha
zgc:73226	2.02786	4.09776	0.000345828	0.0493917	uncharacterized LOC106562007
LOC106601078	2.00716	4.91668	0.000353282	0.0493917	hemoglobin subunit alpha-like
LOC106561136	1.98738	1.72672	0.00012066	0.0242787	flocculation protein FLO11
LOC106588745	1.97704	4.29318	7.66401e-05	0.0196298	programmed cell death 6-interacting protein
LOC106601077	1.93324	7.54661	0.000242818	0.0387221	hemoglobin subunit alpha-like
LOC106607375	1.9314	7.03531	7.61106e-05	0.0196298	hemoglobin subunit alpha-4
LOC106610472	1.86578	3.85092	0.000353911	0.0493917	E3 ubiquitin-protein ligase DTX4-like
LOC106602813	1.86049	3.49514	2.25794e-06	0.00153162	FERM domain-containing protein 7
LOC106583721	1.81037	2.30162	0.000121527	0.0242787	gamma-glutamyl hydrolase
LOC106569843	1.78107	5.00261	0.000185253	0.0327482	H-2 class I histocompatibility antigen, Q9 alpha chain
LOC106577562	1.78091	4.3785	1.37372e-08	2.50429e-05	phospholipid scramblase 2
LOC106593340	1.75243	1.93685	1.29265e-05	0.00554472	asparagine--tRNA ligase, cytoplasmic-like
LOC106584015	1.7439	1.89148	0.000202576	0.034963	protein O-linked-mannose beta-1,2-N-acetylglucosaminyltransferase 1
LOC123733099	1.74214	3.27055	1.14852e-06	0.000939949	CD9 antigen-like
LOC106594412	1.72929	1.29465	0.000322843	0.04732	F-box only protein 7-like
rerea	1.69286	5.23871	1.25904e-05	0.00548117	arginine-glutamic acid dipeptide (RE) repeats a
hectd1	1.68308	6.89216	0.000349793	0.0493917	HECT domain containing 1
LOC106568136	1.65421	3.92785	9.79821e-05	0.0225166	serine/threonine-protein phosphatase 2B catalytic subunit
LOC106581773	1.54779	4.72873	1.52484e-06	0.00111192	glutamate decarboxylase 1
LOC123733166	1.48083	2.78813	0.000227631	0.0376852	uncharacterized LOC123733166
LOC106596079	1.47849	2.35084	0.000160565	0.0293373	uncharacterized LOC106596079
LOC106591786	1.47092	1.1444	0.000317662	0.0467958	speckle-type POZ protein-like A
ddx6	1.42845	3.24408	5.74047e-05	0.0164155	DEAD (Asp-Glu-Ala-Asp) box helicase 6
LOC106564255	1.42097	4.50137	3.35656e-05	0.0120715	far upstream element-binding protein 2
rab10	1.32581	6.13137	0.000315427	0.0467023	RAB10, member RAS oncogene family
tpp2	1.2763	3.96136	0.000228685	0.0376852	tripeptidyl peptidase 2
LOC100136451	-1.26116	4.18006	1.92222e-05	0.00778714	CD8 beta
LOC106565855	-1.32007	5.12873	4.69136e-06	0.00263149	C-C motif chemokine 19
gfi1b	-1.32723	3.38804	0.000304741	0.045818	Zinc finger protein Gfi-1b
LOC106607336	-1.32736	3.55617	3.84881e-05	0.0128932	transmembrane protein 184B
LOC106569698	-1.38053	4.59136	7.37944e-08	9.35841e-05	serine protease FAM111A
sh2d1ab	-1.38909	5.01564	0.000254048	0.0400544	SH2 domain containing 1A duplicate b
LOC123723847	-1.40245	3.06386	5.19654e-06	0.0028069	zinc finger protein 263-like
LOC106610669	-1.40421	3.75895	3.66081e-05	0.0127117	procathepsin L
LOC106571295	-1.43187	1.70379	0.000149797	0.0280367	ankyrin repeat domain-containing protein 6
LOC106580587	-1.46003	3.3586	0.000108753	0.0235485	FYN-binding protein 1-like
LOC106587004	-1.46623	4.91708	4.9495e-07	0.0004657	far upstream element-binding protein 3
LOC106603660	-1.47551	4.40116	0.000225819	0.0376382	heat shock cognate 70 kDa protein
LOC106576675	-1.51546	3.04026	0.000235432	0.0385792	serine protease FAM111A
LOC123739521	-1.5357	4.26613	0.000349653	0.0493917	trifunctional enzyme subunit beta, mitochondrial-like
LOC106570346	-1.53639	1.51274	0.000137961	0.0264788	uncharacterized LOC106570346
LOC106606635	-1.53947	3.93903	4.40084e-05	0.0137554	uncharacterized LOC106606635
LOC106563758	-1.54112	4.81788	2.91019e-06	0.00188061	interleukin-7 receptor subunit alpha-like
LOC106592659	-1.54198	2.25873	5.13092e-05	0.0149659	protein NLRC3-like
il12rb1	-1.54567	5.81988	4.10701e-05	0.0133104	interleukin 12 receptor subunit beta 1
LOC106604964	-1.60392	3.15456	3.88987e-05	0.0128932	uncharacterized LOC106604964
LOC106596680	-1.62476	1.9828	0.000154627	0.0285454	membrane-spanning 4-domains subfamily A member 4D-like
LOC106609013	-1.6263	2.34426	6.5028e-06	0.00338703	natural killer cell receptor 2B4-like
LOC106580131	-1.63745	3.06897	2.82361e-06	0.0018718	uncharacterized LOC106580131
LOC106567801	-1.67793	1.21535	0.000325566	0.0474805	SH2 domain-containing protein 1A-like
ccl8	-1.70458	1.27307	0.000178919	0.0320166	C-C motif chemokine 8
LOC123728251	-1.72157	7.52811	0.000113453	0.0239797	uncharacterized LOC123728251
LOC123743406	-1.735	3.75398	8.48369e-05	0.0207943	Ig heavy chain V region 914-like
LOC106598866	-1.73678	2.95583	3.72099e-05	0.0127687	CMRF-35-like molecule 4
LOC106591335	-1.74451	2.48178	0.000308564	0.0459799	uncharacterized LOC106591335
LOC106592660	-1.79562	3.42411	6.12732e-05	0.0170211	protein NLRC3-like
LOC106608737	-1.83631	1.76639	2.28633e-05	0.00863243	uncharacterized LOC106608737
cd8a	-1.84153	4.17643	2.33559e-07	0.000252313	CD8a molecule
LOC106601708	-1.87364	1.13476	1.4714e-05	0.00621997	sialoadhesin-like
ltc4s	-1.92546	4.08855	9.37147e-07	0.000828324	leukotriene C4 synthase
LOC123727356	-1.93875	1.75343	0.000303982	0.045818	tumor necrosis factor receptor superfamily member 14-like
LOC106592710	-1.95266	2.91347	2.03166e-05	0.00811772	uncharacterized LOC106592710
LOC106575435	-1.96873	2.63466	0.000120302	0.0242787	Ig lambda-2 chain C region-like
LOC106583429	-1.98328	1.85916	3.55493e-06	0.00220617	uncharacterized LOC106583429
LOC106579641	-1.9953	1.53923	2.09926e-05	0.00816417	piezo-type mechanosensitive ion channel component 2
LOC106588302	-1.99726	1.48157	0.000339538	0.0488614	immunoglobulin kappa variable 1-39
LOC106585114	-2.05217	1.21648	1.92764e-06	0.0013387	calcium-activated potassium channel subunit alpha-1
LOC106570812	-2.08766	2.32968	4.08413e-06	0.00243301	up-regulator of cell proliferation-like
grm2b	-2.10748	1.19008	7.92242e-06	0.00378822	glutamate receptor, metabotropic 2b
LOC106600813	-2.121	-1.23896	0.000193543	0.033804	syntaxin-1B
nrt1	-2.2017	3.79332	4.6546e-08	6.17116e-05	NADP+--arginine ADP-ribosyltransferase 1
cssa24h9orf116	-2.21047	-1.47566	0.000273943	0.0422771	chromosome ssa24 open reading frame, human C9orf116
LOC106586711	-2.23229	2.92377	1.08668e-05	0.00495255	NACHT, LRR and PYD domains-containing protein 12-like
LOC106586040	-2.34456	3.5182	4.96356e-06	0.00273164	uncharacterized LOC106586040
LOC106602102	-2.38673	1.40859	4.30901e-07	0.000433397	uncharacterized LOC106602102
LOC106583577	-2.42151	1.28982	1.24687e-05	0.00548117	low affinity immunoglobulin gamma Fc region receptor III-like
LOC106589173	-2.49353	-1.46301	6.62815e-05	0.0179009	40S ribosomal protein S15a
LOC106610447	-2.57513	1.31423	6.09599e-05	0.0170211	ecto-ADP-ribosyltransferase 5
leca	-2.61837	4.62506	1.17703e-08	2.28878e-05	Lectin
LOC106587655	-2.65444	1.47068	4.90019e-05	0.0145188	thrombospondin-1-like
LOC106609136	-2.93663	-1.70285	3.03501e-05	0.0110656	uncharacterized LOC106609136
LOC123729649	-3.08686	-1.13414	1.19111e-05	0.00534496	uncharacterized LOC123729649
LOC106584751	-3.33357	2.43024	9.79262e-05	0.0225166	uncharacterized LOC106584751
LOC123741784	-3.43775	1.27034	4.42417e-05	0.0137554	stonustoxin subunit beta-like
LOC106600058	-3.54073	2.4613	5.29257e-09	1.22337e-05	contactin-6-like
LOC106589744	-3.81826	3.05615	7.58482e-11	3.16049e-07	neurexin-1a
LOC106610022	-3.94961	3.26641	5.87386e-10	1.89693e-06	meiotic nuclear division protein 1 homolog
LOC106591735	-3.95788	-1.33181	8.95307e-08	0.00010881	T-box transcription factor TBX18-like
LOC106570156	-4.62992	3.56662	2.73104e-10	9.95737e-07	Ig kappa-b4 chain C region-like
LOC106591553	-5.50423	2.35415	3.89979e-08	5.41662e-05	immunoglobulin lambda constant 1-like
c209d	-12.4408	5.45191	1.9612e-143	5.7205e-139	CD209 antigen-like protein D

[truncated: 1 more sheets: F1701361vsF1701419_GO]
