# Supplementary material for: Family-based transcriptomic profiling of Atlantic salmon skin and head kidney in response to Lepeophtheirus salmonis infestation under physiological and elevated temperatures
Source: Comp Immunol Rep. 2026 Apr 22;10:200285. doi: 10.1016/j.cirep.2026.200285 (PMC13142024; doi:10.1016/j.cirep.2026.200285)
Supplement: Supplementary file 7 [file mmc6.xlsx]

## Sheet: File Summary
Supplementary Data File 6. List of differentially expressed genes (DEGs) and enriched GO terms/KEGG pathways based on comparisons of skin samples from salmon families infested with adult stages of sea lice at 10 °C (SK-T10A)
F1701265vsF1701175_DEGs: DEGs identified based on F1701265 vs. F1701175
F1701265vsF1701175_GO: GO terms and KEGG pathways enriched based on DEGs identified in F1701265 vs. F1701175 comparison
F1701361vsF1701175_DEGs: DEGs identified based on F1701361 vs. F1701175
F1701361vsF1701175_GO: GO terms and KEGG pathways enriched based on DEGs identified in F1701361 vs. F1701175 comparison
F1701265vsF1701361_DEGs: DEGs identified based on F1701265 vs. F1701361
F1701265vsF1701361_GO: GO terms and KEGG pathways enriched based on DEGs identified in F1701265 vs. F1701361 comparison
F1701175vsF1701419_DEGs: DEGs identified based on F1701175 vs. F1701419
F1701175vsF1701419_GO: GO terms and KEGG pathways enriched based on DEGs identified in F1701175 vs. F1701419 comparison
F1701265vsF1701419_DEGs: DEGs identified based on F1701265 vs. F1701419
F1701265vsF1701419_GO: GO terms and KEGG pathways enriched based on DEGs identified in F1701265 vs. F1701419 comparison
F1701361vsF1701419_DEGs: DEGs identified based on F1701361 vs. F1701419
F1701361vsF1701419_GO: GO terms and KEGG pathways enriched based on DEGs identified in F1701361 vs. F1701419 comparison

## Sheet: F1701265vsF1701175_DEGs
SYMBOL	logFC	logCPM	PValue	FDR	GENENAME
LOC123725129	12.4883	3.23879	6.9822e-117	2.1312e-112	uncharacterized LOC123725129
LOC123727857	8.66	1.46502	1.60864e-56	2.45503e-52	ras-related protein Rab-6B-like
LOC106600689	6.5257	-1.22247	1.26832e-14	1.24881e-11	ATP-sensitive inward rectifier potassium channel 12-like
LOC123732499	6.07042	2.59577	6.62886e-50	6.74442e-46	annexin A5-like
tap2b	5.33157	3.21042	6.6499e-15	6.76583e-12	transport-associated protein 2b
LOC123726710	5.21558	1.75896	1.64303e-30	6.26877e-27	uncharacterized LOC123726710
LOC123743055	4.3795	-1.6992	7.90134e-10	3.93158e-07	angiopoietin-1-like
LOC123723725	4.36748	-1.25547	2.402e-11	1.62925e-08	zinc finger protein 239-like
LOC106600765	4.12937	2.65389	1.44826e-17	2.78844e-14	ferritin, middle subunit-like
LOC123733062	3.87779	2.62375	7.98603e-10	3.93158e-07	protein NLRC3-like
LOC106573544	3.81703	2.86459	1.14056e-13	9.6704e-11	lipoprotein lipase
LOC106597563	3.77581	-1.41371	1.48665e-09	6.87528e-07	complement C1q subcomponent subunit B-like
LOC106612585	3.54758	1.11544	1.67935e-20	4.65989e-17	uncharacterized LOC106612585
psmb9-a	3.40826	4.50911	1.30131e-16	1.72695e-13	proteasome subunit beta type-9a
LOC106587367	3.35002	4.68487	2.59494e-15	2.82876e-12	uncharacterized LOC106587367
LOC106598598	3.30899	4.05511	4.25966e-07	0.000120582	apolipoprotein D-like
LOC106599563	3.20847	1.70896	6.53708e-07	0.000179758	serotransferrin-2-like
LOC106569697	3.18522	4.26134	9.64527e-40	5.88805e-36	uridylate-specific endoribonuclease C-like
LOC106603981	2.9287	2.20475	3.8343e-17	6.1597e-14	von Willebrand factor A domain-containing protein 7-like
ileu	2.83893	3.41322	1.37536e-08	5.31394e-06	Leukocyte elastase inhibitor
LOC123743816	2.83756	-1.20704	3.37055e-06	0.000745503	transmembrane protein 60-like
LOC123732727	2.78008	-1.73718	2.74227e-05	0.00421598	ATP synthase subunit f, mitochondrial-like
LOC106600766	2.54503	1.41206	1.95979e-06	0.000460143	ferritin, middle subunit-like
LOC106579771	2.51294	-1.15365	0.000123019	0.0130379	uncharacterized LOC106579771
LOC106600764	2.49059	1.74814	3.28976e-11	2.09195e-08	ferritin, middle subunit-like
LOC106606349	2.45883	5.0328	1.07922e-08	4.33435e-06	uncharacterized LOC106606349
LOC106594836	2.40296	3.48699	1.1002e-10	6.45795e-08	NACHT, LRR and PYD domains-containing protein 1 homolog
LOC106606032	2.36072	1.14143	1.06587e-12	8.34195e-10	carboxypeptidase Q-like
LOC123741603	2.35514	-1.14231	0.000268696	0.0226668	uncharacterized LOC123741603
LOC123726764	2.32736	1.30757	0.000573679	0.0387398	perforin-1-like
LOC106583826	2.32277	2.3124	1.3184e-06	0.000319378	5'-3' exonuclease PLD4
igfbp-6b2	2.31369	1.23862	3.24024e-05	0.00477787	insulin-like growth factor binding protein 6 paralog B2
LOC106613875	2.28039	1.67381	4.94121e-14	4.57032e-11	uncharacterized LOC106613875
LOC106602704	2.26994	1.26711	9.4321e-10	4.56978e-07	uncharacterized LOC106602704
LOC106579373	2.2399	2.1512	8.57892e-08	2.90949e-05	sodium- and chloride-dependent transporter XTRP3-like
LOC106592061	2.22498	-1.55108	1.89854e-05	0.00316661	NACHT, LRR and PYD domains-containing protein 1 homolog
LOC106597100	2.22205	2.73205	0.000119928	0.0127992	probable E3 ubiquitin-protein ligase HERC3
LOC106602661	2.20211	-1.25537	7.49876e-05	0.00897587	probable E3 ubiquitin-protein ligase HERC3
LOC106577897	2.14098	5.55626	3.80221e-05	0.00532362	plasminogen activator inhibitor 1
cd9	2.12691	5.81005	8.68778e-06	0.00164706	CD9 molecule
LOC106569186	2.04694	5.78421	0.000339623	0.0267173	laminin subunit alpha-3-like
LOC106569065	2.02758	6.90618	0.000567881	0.0386045	laminin subunit gamma-2
LOC106560267	1.95737	4.10242	2.47466e-08	9.21146e-06	ras-like protein family member 11B
LOC106613792	1.95544	1.88763	1.58966e-06	0.000379071	SHC-transforming protein 2
LOC106565802	1.95171	1.88498	0.000369568	0.0282008	dysbindin
LOC106567684	1.91439	2.27649	6.32467e-06	0.00125356	proenkephalin-A-like
LOC106590581	1.89843	-1.11523	2.48812e-05	0.00395546	uncharacterized LOC106590581
LOC106574762	1.87216	3.71503	8.76361e-05	0.0100561	protein asteroid homolog 1
LOC106584009	1.85423	4.49294	7.06255e-08	2.42214e-05	myomegalin-like
LOC106610207	1.84363	-1.06074	0.000642757	0.0416537	kinesin-like protein KIF19
LOC106592479	1.83259	3.35901	0.000496147	0.0349991	DNA damage-inducible transcript 4 protein
LOC106564240	1.83069	5.15716	1.31171e-06	0.000319378	GTPase IMAP family member 4
LOC106572181	1.81073	3.36832	0.000333701	0.0263874	tumor necrosis factor receptor superfamily member 6B-like
cc2d1a	1.77117	1.72388	4.01898e-07	0.000116457	coiled-coil and C2 domain containing 1A
LOC106560605	1.76629	1.50796	0.00032262	0.025711	uncharacterized LOC106560605
LOC106561476	1.76177	1.69214	1.35575e-07	4.44964e-05	platelet-activating factor receptor-like
plek2	1.75306	5.21735	5.13651e-06	0.00105403	pleckstrin 2
LOC106593843	1.74899	4.91478	0.000261495	0.0224834	E3 ISG15--protein ligase HERC5
cxcr4	1.73756	3.6326	3.79179e-05	0.00532362	C-X-C chemokine receptor type 4
LOC106574503	1.70651	2.07927	0.000368305	0.0282008	outer dense fiber protein 3-like protein 2
LOC106588035	1.68964	3.29462	9.765e-06	0.00182857	tubulin polymerization-promoting protein family member 3-like
im:7151449	1.6662	3.88588	1.0392e-05	0.00193412	complement decay-accelerating factor
LOC106602018	1.64629	2.58948	9.093e-05	0.010334	uncharacterized LOC106602018
LOC106584205	1.64356	4.67967	8.35104e-05	0.0096664	palladin-like
dtl	1.6401	2.29766	1.26527e-09	6.03434e-07	denticleless E3 ubiquitin protein ligase homolog (Drosophila)
ccr9a	1.59801	4.71993	4.40223e-08	1.56243e-05	chemokine (C-C motif) receptor 9a
LOC106591921	1.59069	3.43502	0.00030302	0.0245986	probable E3 ubiquitin-protein ligase HERC6
LOC106574723	1.58874	3.45478	3.33944e-10	1.75741e-07	gamma-aminobutyric acid type B receptor subunit 2
gadl1	1.58136	4.98594	0.000105254	0.0116824	glutamate decarboxylase like 1
LOC123723900	1.57575	4.07609	4.26657e-07	0.000120582	60S ribosomal protein L7-like
LOC106602306	1.57047	4.09682	2.65146e-08	9.75067e-06	tetratricopeptide repeat protein 39B-like
LOC106610421	1.56188	1.75956	2.12811e-05	0.00345513	ecto-ADP-ribosyltransferase 5
LOC123742576	1.5435	2.31101	7.34907e-05	0.00883132	uncharacterized LOC123742576
LOC106597650	1.52481	2.09737	2.1493e-05	0.00347106	NACHT, LRR and PYD domains-containing protein 5-like
LOC106581841	1.51773	5.77381	0.000298558	0.0244313	C-X-C chemokine receptor type 4
LOC106601031	1.51329	3.06146	3.64414e-06	0.000794501	coenzyme Q-binding protein COQ10 homolog, mitochondrial
LOC106573483	1.50134	5.33738	0.000724034	0.0455664	uncharacterized LOC106573483
LOC106604170	1.49666	5.58773	0.000681699	0.0434799	uncharacterized LOC106604170
LOC106570099	1.47784	6.94203	7.29383e-09	3.00851e-06	ictacalcin
LOC106574784	1.47708	5.10116	0.000113592	0.0122514	protein asteroid homolog 1
LOC106586714	1.46596	1.31887	0.000127656	0.013436	uncharacterized LOC106586714
LOC106588491	1.46377	3.61457	2.02442e-07	6.37026e-05	prolyl endopeptidase-like
fstl3	1.4529	2.81361	4.788e-05	0.00635409	follistatin-like 3 (secreted glycoprotein)
hce1	1.4476	5.44589	1.01855e-10	6.09593e-08	High choriolytic enzyme 1
LOC106604712	1.43691	1.39355	0.000214693	0.0194481	fos-related antigen 1
LOC106601241	1.42694	5.74249	0.000687226	0.0435191	thyrotroph embryonic factor-like
LOC106594115	1.42453	2.33434	2.76249e-05	0.00421598	von Willebrand factor A domain-containing protein 7-like
LOC106595941	1.42221	1.12244	0.00060827	0.0400665	uncharacterized LOC106595941
LOC106584449	1.38776	3.91989	1.54578e-05	0.00263585	complement factor D
LOC106594878	1.3826	3.59842	1.59649e-09	7.27307e-07	guanine nucleotide-binding protein subunit alpha-13
LOC106587857	1.37934	5.25123	2.68444e-05	0.00415924	tensin-4-like
LOC106571348	1.3659	5.29951	7.65315e-05	0.0090192	elongation of very long chain fatty acids protein 7-like
LOC106564604	1.36499	5.37312	8.94575e-08	3.00056e-05	protein transport protein Sec23A-like
rasgef1bb	1.36489	3.18342	0.000528825	0.0368523	RasGEF domain family, member 1Bb
tfa	1.35046	5.7235	0.000556769	0.0380185	transferrin-a
si:ch211-252f13.5	1.3472	2.24927	0.000133434	0.0139003	uncharacterized si:ch211-252f13.5
LOC123733099	1.33593	5.82197	2.31467e-07	7.06506e-05	CD9 antigen-like
LOC106598526	1.33511	3.9298	7.30745e-05	0.00881602	regulator of G-protein signaling 21
tppp3	1.33396	4.64219	0.000530844	0.0369088	tubulin polymerization-promoting protein family member 3
LOC106570032	1.32728	3.12663	0.000114733	0.012331	palmitoyl-protein thioesterase 1
srk2	1.32698	5.76107	5.34641e-06	0.00108273	Tyrosine-protein kinase SRK2
LOC106583108	1.32206	3.27333	3.11718e-05	0.00461873	solute carrier family 45 member 3
LOC106577569	1.31163	1.60253	6.13244e-05	0.0077888	protein Dok-7
LOC106606596	1.31126	1.29148	0.000267241	0.0226668	extracellular serine/threonine protein kinase FAM20C
LOC106564242	1.3103	3.34079	0.000592383	0.0394788	GTPase IMAP family member 7
dlec1	1.30679	1.95708	2.56255e-05	0.00401111	DLEC1 cilia and flagella associated protein
LOC123728205	1.30147	1.21463	6.59972e-05	0.0081556	cytochrome P450 27C1-like
LOC106604277	1.30015	1.11172	0.000147332	0.0149403	uncharacterized LOC106604277
LOC106567515	1.29253	1.05914	0.000255196	0.0221289	PDZ and LIM domain protein 4-like
LOC106597311	1.28351	3.60108	0.000318468	0.0255805	C-C chemokine receptor type 9
LOC106604324	1.28323	2.23317	0.000153927	0.0153243	solute carrier family 25 member 53
LOC100194575	1.2829	5.35613	5.12248e-06	0.00105403	ADP-ribosylarginine hydrolase
zgc:113208	1.27627	3.05057	1.94308e-05	0.0032233	uncharacterized LOC106567768
LOC100192336	1.27071	5.52666	0.000544961	0.0375482	interferon regulatory factor 7
zgc:154054	1.25784	2.99639	2.83948e-05	0.00431192	Alpha-1,3-mannosyl-glycoprotein 4-beta-N-acetylglucosaminyltransferase B-like
LOC106592957	1.25255	2.24991	0.000110004	0.0120516	transmembrane protein 144
ognb	1.25134	1.02536	0.000189568	0.0178036	osteoglycin, paralog b
ret	-1.25466	1.99379	6.1086e-05	0.0077888	ret proto-oncogene receptor tyrosine kinase
LOC106606186	-1.25653	3.26753	4.30079e-06	0.000916253	uncharacterized LOC106606186
LOC106592407	-1.26778	2.36466	0.000180279	0.0171422	4-aminobutyrate aminotransferase, mitochondrial
LOC106594960	-1.2959	2.83521	1.73956e-05	0.0029174	cytosolic endo-beta-N-acetylglucosaminidase-like
LOC106589870	-1.31138	5.41718	1.05278e-05	0.00194751	paralemmin-3-like
glb1l2	-1.31906	2.25768	4.05603e-05	0.0056019	galactosidase beta 1 like 2
LOC106605128	-1.32988	1.70937	0.000320749	0.0256289	complement C3-like
tert	-1.35569	2.34412	4.82041e-07	0.000134985	telomerase reverse transcriptase
LOC106584622	-1.36131	1.24823	4.21726e-05	0.00579835	uncharacterized LOC106584622
LOC106606194	-1.36507	1.32653	0.000268826	0.0226668	monocarboxylate transporter 7
LOC123723938	-1.37147	2.27026	4.25066e-05	0.00581807	tripartite motif-containing protein 16-like
coil	-1.37158	2.59723	1.31362e-05	0.00234477	coilin p80
LOC106613157	-1.39066	2.34684	1.09052e-05	0.00200517	stonustoxin subunit beta-like
tyrp-1b	-1.39153	3.55733	3.57469e-05	0.00509861	tyrosinase-related protein 1b
LOC106603660	-1.40334	4.16976	1.57954e-10	8.92819e-08	heat shock cognate 70 kDa protein
LOC106603376	-1.43539	3.57508	0.000155501	0.0153243	arf-GAP with Rho-GAP domain, ANK repeat and PH domain-containing protein 1
crlf3	-1.44148	5.33775	7.51648e-06	0.00147068	cytokine receptor-like factor 3
LOC106562250	-1.45627	4.88991	7.26341e-06	0.00143033	ammonium transporter Rh type C-like
LOC106595664	-1.5042	2.75839	0.000214802	0.0194481	trichohyalin-like
LOC106596145	-1.56057	3.30085	0.000493577	0.0349546	ferritin, middle subunit-like
LOC106573924	-1.56285	1.41257	0.000432027	0.031472	paralemmin-1-like
LOC106600447	-1.572	1.15744	5.14531e-06	0.00105403	C-C motif chemokine 4-like
LOC106586577	-1.59768	1.86522	5.15836e-05	0.00675745	CMP-N-acetylneuraminate-beta-galactosamide-alpha-2,3-sialyltransferase 1-like
LOC106576675	-1.60804	4.10713	0.000452921	0.032605	serine protease FAM111A
LOC106580096	-1.62783	1.1538	5.35638e-06	0.00108273	small G protein signaling modulator 1
LOC106568016	-1.62843	1.63243	8.27214e-07	0.000217664	histone-lysine N-methyltransferase NSD3-like
LOC100137092	-1.63108	2.64284	4.32265e-06	0.000916253	dopachrome tautomerase-like
LOC106605217	-1.65014	1.0797	3.40608e-06	0.000747941	uncharacterized LOC106605217
LOC106612309	-1.69022	3.31035	7.26935e-11	4.43765e-08	HIG1 domain family member 2A
mal2	-1.69272	2.19449	2.68176e-09	1.18631e-06	mal, T cell differentiation protein 2
LOC106588536	-1.70433	2.29851	0.000260057	0.0224229	uncharacterized LOC106588536
LOC123731725	-1.75301	1.63955	8.27889e-06	0.00157935	RNA demethylase ALKBH5-like
LOC106605374	-1.75991	2.38069	0.000143516	0.0146655	NADH dehydrogenase (ubiquinone) complex I, assembly factor 6
topaz1	-1.76886	2.9115	0.00011345	0.0122514	testis and ovary specific TOPAZ 1
trdn	-1.77387	2.06761	1.24112e-06	0.000305505	triadin
rbm11	-1.79205	-1.14669	0.000329377	0.0261132	RNA binding motif protein 11
LOC106595027	-1.82678	2.07883	5.98935e-06	0.00120272	immunoglobulin-like domain-containing receptor 1
LOC123738256	-1.83217	4.65356	2.91571e-09	1.27137e-06	uncharacterized LOC123738256
LOC106583557	-1.85295	-1.06734	0.000519356	0.0363585	fibroblast growth factor receptor substrate 2-like
LOC106577563	-1.87008	2.07836	0.000264383	0.0226044	activated CDC42 kinase 1-like
LOC106578622	-1.87759	-1.05423	0.000554681	0.0379608	zinc finger protein OZF-like
LOC106569510	-1.87921	1.80208	1.15764e-06	0.000288357	C2 calcium-dependent domain-containing protein 4C-like
LOC106610013	-1.91568	-1.39092	0.000631281	0.0411722	uncharacterized LOC106610013
LOC106578890	-1.93638	4.05269	0.000400018	0.0299258	snaclec 1-like
LOC106594672	-1.93804	1.30156	4.04429e-07	0.000116457	nucleoporin SEH1
LOC106597511	-1.94634	2.37821	3.33963e-05	0.00485407	interferon-induced very large GTPase 1-like
LOC106573957	-1.97155	1.01009	2.6859e-06	0.000611803	non-homologous end-joining factor 1-like
LOC123726941	-1.97869	1.0006	9.9266e-07	0.000256771	small nucleolar RNA SNORD74
LOC106601675	-2.04627	1.62193	7.82669e-05	0.00918824	uncharacterized LOC106601675
LOC106572755	-2.04709	1.53496	0.000230643	0.0205246	cytochrome P450 2K1-like
LOC106602332	-2.07536	2.18755	3.70606e-12	2.75903e-09	acidic leucine-rich nuclear phosphoprotein 32 family member B
LOC106593568	-2.08041	3.97111	1.38991e-13	1.11643e-10	GTPase IMAP family member 4-like
LOC123743366	-2.09439	-1.26246	0.000639053	0.0415017	uncharacterized LOC123743366
hapln2	-2.15689	-1.1465	8.36068e-05	0.0096664	hyaluronan and proteoglycan link protein 2
LOC123731756	-2.17738	-1.1902	7.54692e-05	0.00897705	uncharacterized LOC123731756
LOC106599407	-2.19239	4.2485	2.12019e-05	0.00345513	deoxyribonuclease gamma-like
acot5	-2.2145	-1.27427	3.03043e-05	0.0045428	Acyl-coenzyme A thioesterase 5
LOC106608289	-2.23663	-1.69631	0.000288812	0.0240202	uncharacterized LOC106608289
LOC106581915	-2.2471	1.33207	0.000150926	0.0151537	uncharacterized LOC106581915
LOC106593960	-2.2592	2.50436	4.02652e-10	2.08307e-07	uncharacterized LOC106593960
LOC106605334	-2.32715	-1.63641	0.000436081	0.0316917	soluble guanylate cyclase 88E-like
LOC106587473	-2.36336	1.61196	0.000228689	0.0204102	plakophilin-3-like
LOC106603906	-2.37118	6.14164	0.00019742	0.0183715	early growth response protein 1
LOC100286442	-2.40957	2.25717	1.27125e-10	7.32118e-08	vacuolar protein sorting-associated protein 52 homolog
LOC106605218	-2.43047	-1.57395	0.000307052	0.0247941	gamma-aminobutyric acid type B receptor subunit 1
LOC123723709	-2.45833	5.54205	0.000144053	0.0146655	deoxyribonuclease gamma-like
LOC106606455	-2.49915	2.03733	1.11427e-06	0.000283424	cytochrome P450 2K1-like
LOC106587646	-2.54966	-1.34779	7.18756e-05	0.00870579	tripartite motif-containing protein 16
LOC106593855	-2.5663	-1.07223	2.7563e-05	0.00421598	prolactin-like
LOC106604295	-2.65006	-1.28117	0.000108186	0.0119211	stanniocalcin-2-like
LOC106560379	-2.66871	6.21687	6.26879e-05	0.00786451	GDP-L-fucose synthase
egr1	-2.77159	2.04286	0.000167826	0.0161595	early growth response 1
LOC123728160	-2.85	-1.25791	3.83844e-07	0.000113748	uncharacterized LOC123728160
LOC106598885	-2.8522	1.45278	1.34047e-07	4.4473e-05	interferon-induced very large GTPase 1-like
LOC106572957	-2.86299	1.44864	0.000409633	0.0302742	transketolase-like
LOC106594603	-2.8651	3.58752	1.8618e-06	0.000440525	serine protease FAM111A
LOC123727808	-2.87474	-1.01677	1.09231e-06	0.000280173	uncharacterized LOC123727808
LOC123741664	-2.90049	1.70173	2.42809e-10	1.32344e-07	ferritin, middle subunit-like
LOC106592354	-3.14029	2.21796	1.22455e-15	1.38433e-12	NLR family CARD domain-containing protein 3-like
LOC123730504	-3.22311	1.89411	5.69387e-10	2.89656e-07	E3 ubiquitin-protein ligase TRIM39-like
pygl	-3.30349	-1.90047	0.000163382	0.0158818	phosphorylase, glycogen, liver
agrp	-3.45195	-2.07477	1.95427e-05	0.00322434	agouti related neuropeptide
LOC106563746	-3.50085	2.34047	1.69303e-11	1.20178e-08	arf-GAP with Rho-GAP domain, ANK repeat and PH domain-containing protein 1
LOC106585899	-3.65205	2.21624	3.15891e-09	1.35802e-06	protein-lysine 6-oxidase
LOC106561185	-3.65239	2.3982	5.94091e-14	5.33336e-11	telomere repeats-binding bouquet formation protein 1-like
LOC106598314	-3.65971	-1.22805	4.6878e-05	0.00624829	RNA-binding Raly-like protein
LOC123742628	-3.70949	-1.15892	2.26849e-09	1.01825e-06	small nucleolar RNA SNORD14
LOC123724067	-3.91193	3.67921	0.000646339	0.0417971	hemoglobin subunit beta-like
LOC100136576	-3.92115	4.37906	0.000482766	0.0342685	beta globin
LOC100136584	-4.02988	4.8983	0.000686792	0.0435191	beta-globin
LOC106595268	-4.05099	2.29239	0.000338158	0.0266708	hemoglobin subunit beta-like
cahz	-4.05645	2.43675	0.000354098	0.0274318	carbonic anhydrase
LOC106601077	-4.07729	4.59593	0.000399012	0.0299239	hemoglobin subunit alpha-like
LOC106601072	-4.18413	4.31863	0.000405349	0.0301768	hemoglobin subunit alpha
LOC106601071	-4.251	2.50591	0.000609077	0.0400665	hemoglobin subunit alpha-4
LOC123723657	-4.27789	4.20123	0.000763087	0.0475341	hemoglobin subunit beta-like
LOC106592359	-4.33947	1.28804	4.18731e-22	1.27809e-18	annexin A5
LOC106601074	-4.471	4.66845	0.000320675	0.0256289	hemoglobin subunit beta-1
LOC106572153	-4.51461	3.45832	0.000445142	0.0321968	aminolevulinate, delta-, synthase 2
LOC106604029	-4.61371	1.19309	6.40334e-12	4.65355e-09	integrin beta-like protein A
LOC106609258	-4.88293	2.27447	1.74303e-31	7.60035e-28	40S ribosomal protein S3a-like
LOC123728168	-5.0051	2.81411	8.26422e-16	1.009e-12	uncharacterized LOC123728168
LOC106600521	-5.77669	-1.25825	2.30571e-07	7.06506e-05	zinc finger protein 239-like
LOC106595073	-6.72709	2.83542	1.6031e-48	1.22329e-44	threonine--tRNA ligase 1, cytoplasmic-like
LOC106591135	-6.98947	-1.63083	1.88883e-11	1.31029e-08	uncharacterized LOC106591135
LOC106579877	-7.21119	-1.45138	1.2347e-13	1.01856e-10	leucine-rich repeat transmembrane neuronal protein 4-like
LOC106589059	-7.39476	-1.29299	9.79443e-14	8.54158e-11	uncharacterized LOC106589059
LOC123729707	-7.51843	-1.19561	1.42304e-14	1.35736e-11	uncharacterized LOC123729707
LOC106597861	-7.56424	-1.15252	9.49955e-16	1.11521e-12	zona pellucida sperm-binding protein 4-like

## Sheet: F1701265vsF1701175_GO
ID	Term	GOGroups	Ontology Source	Term PValue	Term PValue Corrected with Benjamini-Hochberg	Group PValue	Group PValue Corrected with Benjamini-Hochberg	GOLevels	% Associated Genes	Nr. Genes	Associated Genes Found
GO:0046785	microtubule polymerization	Group0	GO_BiologicalProcess-EBI-UniProt-GOA-ACAP-ARAP_01.05.2024_00h00	0.00177224	0.00190352	0.00177224	0.00248114	[5, 7, 8]	4.54545	3	[LOC106584009, LOC106588035, tppp3]
GO:0070482	response to oxygen levels	Group1	GO_BiologicalProcess-EBI-UniProt-GOA-ACAP-ARAP_01.05.2024_00h00	0.00236499	0.00236499	0.00236499	0.00236499	[3]	4.10959	3	[LOC106572153, LOC106592479, LOC106605334]
KEGG:00062	Fatty acid elongation	Group2	KEGG_01.05.2024	0.00193079	0.00199975	0.00193079	0.00225259	[-1]	4.41176	3	[LOC106570032, LOC106571348, acot5]
KEGG:04672	Intestinal immune network for IgA production	Group3	KEGG_01.05.2024	0.000196579	0.000237533	0.000196579	0.000458684	[-1]	5.06329	4	[LOC106581841, LOC106597311, ccr9a, cxcr4]
GO:0046148	pigment biosynthetic process	Group4	GO_BiologicalProcess-EBI-UniProt-GOA-ACAP-ARAP_01.05.2024_00h00	0.000887973	0.00103005	0.000398364	0.000697137	[3]	5.76923	3	[LOC100137092, LOC106572153, tyrp-1b]
GO:0018958	phenol-containing compound metabolic process	Group4	GO_BiologicalProcess-EBI-UniProt-GOA-ACAP-ARAP_01.05.2024_00h00	0.00134635	0.0015017	0.000398364	0.000697137	[4]	5	3	[LOC100137092, LOC106606032, tyrp-1b]
KEGG:00860	Porphyrin metabolism	Group5	KEGG_01.05.2024	1.55805e-05	1.9645e-05	2.12464e-05	7.43626e-05	[-1]	5.81395	5	[LOC106572153, LOC106596145, LOC106600764, LOC106600765, LOC106600766]
KEGG:04216	Ferroptosis	Group5	KEGG_01.05.2024	4.43527e-06	5.8465e-06	2.12464e-05	7.43626e-05	[-1]	5.12821	6	[LOC106596145, LOC106599563, LOC106600764, LOC106600765, LOC106600766, tfa]
GO:0051238	sequestering of metal ion	Group5	GO_BiologicalProcess-EBI-UniProt-GOA-ACAP-ARAP_01.05.2024_00h00	4.28477e-08	7.76615e-08	2.12464e-05	7.43626e-05	[3]	18.5185	5	[LOC106596145, LOC106600764, LOC106600765, LOC106600766, LOC123741664]
GO:0097577	sequestering of iron ion	Group5	GO_BiologicalProcess-EBI-UniProt-GOA-ACAP-ARAP_01.05.2024_00h00	4.28477e-08	7.76615e-08	2.12464e-05	7.43626e-05	[3, 4, 5, 7]	18.5185	5	[LOC106596145, LOC106600764, LOC106600765, LOC106600766, LOC123741664]
GO:0006879	intracellular iron ion homeostasis	Group5	GO_BiologicalProcess-EBI-UniProt-GOA-ACAP-ARAP_01.05.2024_00h00	2.63425e-06	3.63778e-06	2.12464e-05	7.43626e-05	[4, 6]	8.33333	5	[LOC106596145, LOC106600764, LOC106600765, LOC106600766, LOC123741664]
GO:0006880	intracellular sequestering of iron ion	Group5	GO_BiologicalProcess-EBI-UniProt-GOA-ACAP-ARAP_01.05.2024_00h00	4.28477e-08	7.76615e-08	2.12464e-05	7.43626e-05	[4, 5, 6, 8]	18.5185	5	[LOC106596145, LOC106600764, LOC106600765, LOC106600766, LOC123741664]
GO:0000041	transition metal ion transport	Group5	GO_BiologicalProcess-EBI-UniProt-GOA-ACAP-ARAP_01.05.2024_00h00	1.76885e-06	2.56483e-06	2.12464e-05	7.43626e-05	[7]	4.4586	7	[LOC106596145, LOC106599563, LOC106600764, LOC106600765, LOC106600766, LOC123741664, tfa]
GO:0006826	iron ion transport	Group5	GO_BiologicalProcess-EBI-UniProt-GOA-ACAP-ARAP_01.05.2024_00h00	2.44851e-08	5.07192e-08	2.12464e-05	7.43626e-05	[8]	8.33333	7	[LOC106596145, LOC106599563, LOC106600764, LOC106600765, LOC106600766, LOC123741664, tfa]
GO:0008198	ferrous iron binding	Group5	GO_MolecularFunction-EBI-UniProt-GOA-ACAP-ARAP_01.05.2024_00h00	8.55113e-07	1.30517e-06	2.12464e-05	7.43626e-05	[8]	10.4167	5	[LOC106596145, LOC106600764, LOC106600765, LOC106600766, LOC123741664]
GO:0008199	ferric iron binding	Group5	GO_MolecularFunction-EBI-UniProt-GOA-ACAP-ARAP_01.05.2024_00h00	1.23793e-07	2.11176e-07	2.12464e-05	7.43626e-05	[8]	15.1515	5	[LOC106596145, LOC106600764, LOC106600765, LOC106600766, LOC123741664]
GO:0098754	detoxification	Group6	GO_BiologicalProcess-EBI-UniProt-GOA-ACAP-ARAP_01.05.2024_00h00	1.31092e-08	2.92435e-08	7.23861e-07	5.06703e-06	[1, 4]	6.72269	8	[LOC100136576, LOC106595268, LOC106601071, LOC106601072, LOC106601074, LOC106601077, LOC123723657, LOC123724067]
GO:0009636	response to toxic substance	Group6	GO_BiologicalProcess-EBI-UniProt-GOA-ACAP-ARAP_01.05.2024_00h00	2.62589e-08	5.07673e-08	7.23861e-07	5.06703e-06	[3]	6.15385	8	[LOC100136576, LOC106595268, LOC106601071, LOC106601072, LOC106601074, LOC106601077, LOC123723657, LOC123724067]
GO:0016684	oxidoreductase activity, acting on peroxide as acceptor	Group6	GO_MolecularFunction-EBI-UniProt-GOA-ACAP-ARAP_01.05.2024_00h00	2.18517e-09	9.05285e-09	7.23861e-07	5.06703e-06	[3]	8.42105	8	[LOC100136576, LOC106595268, LOC106601071, LOC106601072, LOC106601074, LOC106601077, LOC123723657, LOC123724067]
GO:0019825	oxygen binding	Group6	GO_MolecularFunction-EBI-UniProt-GOA-ACAP-ARAP_01.05.2024_00h00	7.8235e-12	7.56271e-11	7.23861e-07	5.06703e-06	[3]	16.6667	8	[LOC100136576, LOC106595268, LOC106601071, LOC106601072, LOC106601074, LOC106601077, LOC123723657, LOC123724067]
GO:0031720	haptoglobin binding	Group6	GO_MolecularFunction-EBI-UniProt-GOA-ACAP-ARAP_01.05.2024_00h00	1.04516e-12	1.51548e-11	7.23861e-07	5.06703e-06	[3]	21.0526	8	[LOC100136576, LOC106595268, LOC106601071, LOC106601072, LOC106601074, LOC106601077, LOC123723657, LOC123724067]
GO:0043177	organic acid binding	Group6	GO_MolecularFunction-EBI-UniProt-GOA-ACAP-ARAP_01.05.2024_00h00	1.25438e-07	2.02095e-07	7.23861e-07	5.06703e-06	[3]	5.03145	8	[LOC100136576, LOC106595268, LOC106601071, LOC106601072, LOC106601074, LOC106601077, LOC123723657, LOC123724067]
GO:0046906	tetrapyrrole binding	Group6	GO_MolecularFunction-EBI-UniProt-GOA-ACAP-ARAP_01.05.2024_00h00	4.4857e-09	1.18259e-08	7.23861e-07	5.06703e-06	[3]	4.08922	11	[LOC100136576, LOC106572755, LOC106595268, LOC106601071, LOC106601072, LOC106601074, LOC106601077, LOC106605334, LOC106606455, LOC123723657, LOC123724067]
GO:0072562	blood microparticle	Group6	GO_CellularComponent-EBI-UniProt-GOA-ACAP-ARAP_01.05.2024_00h00	1.62653e-10	9.43387e-10	7.23861e-07	5.06703e-06	[2, 3, 4]	11.5942	8	[LOC100136576, LOC106595268, LOC106601071, LOC106601072, LOC106601074, LOC106601077, LOC123723657, LOC123724067]
GO:0072593	reactive oxygen species metabolic process	Group6	GO_BiologicalProcess-EBI-UniProt-GOA-ACAP-ARAP_01.05.2024_00h00	2.80342e-09	1.01624e-08	7.23861e-07	5.06703e-06	[3]	8.16327	8	[LOC100136576, LOC106595268, LOC106601071, LOC106601072, LOC106601074, LOC106601077, LOC123723657, LOC123724067]
GO:0005833	hemoglobin complex	Group6	GO_CellularComponent-EBI-UniProt-GOA-ACAP-ARAP_01.05.2024_00h00	1.04516e-12	1.51548e-11	7.23861e-07	5.06703e-06	[2, 3, 4, 5]	21.0526	8	[LOC100136576, LOC106595268, LOC106601071, LOC106601072, LOC106601074, LOC106601077, LOC123723657, LOC123724067]
GO:1990748	cellular detoxification	Group6	GO_BiologicalProcess-EBI-UniProt-GOA-ACAP-ARAP_01.05.2024_00h00	5.65033e-09	1.3655e-08	7.23861e-07	5.06703e-06	[2, 5]	7.47664	8	[LOC100136576, LOC106595268, LOC106601071, LOC106601072, LOC106601074, LOC106601077, LOC123723657, LOC123724067]
GO:0015669	gas transport	Group6	GO_BiologicalProcess-EBI-UniProt-GOA-ACAP-ARAP_01.05.2024_00h00	5.2422e-13	1.52024e-11	7.23861e-07	5.06703e-06	[4]	16.0714	9	[LOC100136576, LOC106595268, LOC106601071, LOC106601072, LOC106601074, LOC106601077, LOC123723657, LOC123724067, cahz]
GO:0020037	heme binding	Group6	GO_MolecularFunction-EBI-UniProt-GOA-ACAP-ARAP_01.05.2024_00h00	3.02448e-09	9.74554e-09	7.23861e-07	5.06703e-06	[4]	4.2471	11	[LOC100136576, LOC106572755, LOC106595268, LOC106601071, LOC106601072, LOC106601074, LOC106601077, LOC106605334, LOC106606455, LOC123723657, LOC123724067]
GO:0042743	hydrogen peroxide metabolic process	Group6	GO_BiologicalProcess-EBI-UniProt-GOA-ACAP-ARAP_01.05.2024_00h00	1.30822e-11	9.4846e-11	7.23861e-07	5.06703e-06	[4]	15.6863	8	[LOC100136576, LOC106595268, LOC106601071, LOC106601072, LOC106601074, LOC106601077, LOC123723657, LOC123724067]
GO:0097237	cellular response to toxic substance	Group6	GO_BiologicalProcess-EBI-UniProt-GOA-ACAP-ARAP_01.05.2024_00h00	5.65033e-09	1.3655e-08	7.23861e-07	5.06703e-06	[4]	7.47664	8	[LOC100136576, LOC106595268, LOC106601071, LOC106601072, LOC106601074, LOC106601077, LOC123723657, LOC123724067]
GO:0042744	hydrogen peroxide catabolic process	Group6	GO_BiologicalProcess-EBI-UniProt-GOA-ACAP-ARAP_01.05.2024_00h00	1.30822e-11	9.4846e-11	7.23861e-07	5.06703e-06	[4, 5]	15.6863	8	[LOC100136576, LOC106595268, LOC106601071, LOC106601072, LOC106601074, LOC106601077, LOC123723657, LOC123724067]
GO:0098869	cellular oxidant detoxification	Group6	GO_BiologicalProcess-EBI-UniProt-GOA-ACAP-ARAP_01.05.2024_00h00	3.85955e-09	1.11927e-08	7.23861e-07	5.06703e-06	[3, 6]	7.84314	8	[LOC100136576, LOC106595268, LOC106601071, LOC106601072, LOC106601074, LOC106601077, LOC123723657, LOC123724067]
GO:0015671	oxygen transport	Group6	GO_BiologicalProcess-EBI-UniProt-GOA-ACAP-ARAP_01.05.2024_00h00	7.8235e-12	7.56271e-11	7.23861e-07	5.06703e-06	[5]	16.6667	8	[LOC100136576, LOC106595268, LOC106601071, LOC106601072, LOC106601074, LOC106601077, LOC123723657, LOC123724067]
GO:0016209	antioxidant activity	Group6	GO_BiologicalProcess-EBI-UniProt-GOA-ACAP-ARAP_01.05.2024_00h00	3.85955e-09	1.11927e-08	7.23861e-07	5.06703e-06	[4, 7]	7.84314	8	[LOC100136576, LOC106595268, LOC106601071, LOC106601072, LOC106601074, LOC106601077, LOC123723657, LOC123724067]
GO:0005344	oxygen carrier activity	Group6	GO_BiologicalProcess-EBI-UniProt-GOA-ACAP-ARAP_01.05.2024_00h00	7.8235e-12	7.56271e-11	7.23861e-07	5.06703e-06	[6]	16.6667	8	[LOC100136576, LOC106595268, LOC106601071, LOC106601072, LOC106601074, LOC106601077, LOC123723657, LOC123724067]
GO:0004601	peroxidase activity	Group6	GO_BiologicalProcess-EBI-UniProt-GOA-ACAP-ARAP_01.05.2024_00h00	9.80284e-10	4.73804e-09	7.23861e-07	5.06703e-06	[5, 8]	9.30233	8	[LOC100136576, LOC106595268, LOC106601071, LOC106601072, LOC106601074, LOC106601077, LOC123723657, LOC123724067]

## Sheet: F1701361vsF1701175_DEGs
SYMBOL	logFC	logCPM	PValue	FDR	GENENAME
LOC123725129	12.8705	3.70784	6.45209e-74	2.02486e-69	uncharacterized LOC123725129
LOC106611533	10.8361	1.68164	2.0621e-31	7.19055e-28	short transient receptor potential channel 3
LOC106576154	9.84741	2.03347	1.45504e-14	4.26762e-12	signal peptide, CUB and EGF-like domain-containing protein 1
LOC106573596	9.00644	2.98858	1.57496e-19	1.49778e-16	cartilage intermediate layer protein 1
LOC123727857	8.63658	1.55209	1.32056e-40	6.90717e-37	ras-related protein Rab-6B-like
LOC106567109	8.28612	5.87914	1.34613e-15	5.28071e-13	G0/G1 switch protein 2
ca9	8.10868	3.85624	5.93864e-18	4.14161e-15	carbonic anhydrase IX
LOC106608497	8.01378	-1.01541	3.71809e-15	1.34121e-12	cell wall protein DAN4-like
plin1	7.39098	4.91476	1.92381e-18	1.50937e-15	perilipin 1
LOC106586941	7.37656	4.40534	1.57717e-69	2.47482e-65	complement C1q subcomponent subunit B-like
LOC106572624	7.33671	5.33645	2.0666e-14	5.63966e-12	G0/G1 switch protein 2
LOC106564204	7.27514	-1.6204	1.5062e-14	4.29718e-12	saposin-C-like
LOC123733170	6.84378	-1.96167	2.79246e-12	4.46197e-10	B-cell receptor CD22-like
LOC106576381	6.81736	1.57497	5.42642e-18	3.8704e-15	Ig kappa chain V region 3381-like
LOC106580984	6.79124	1.03721	3.92214e-28	1.11899e-24	uncharacterized LOC106580984
LOC100195997	6.57579	2.44868	4.46731e-18	3.33804e-15	matrix Gla protein
LOC106588725	6.3299	2.41448	4.90914e-14	1.2131e-11	1-acylglycerol-3-phosphate O-acyltransferase ABHD5
LOC106612380	6.28614	1.24342	1.00143e-14	3.17454e-12	uncharacterized LOC106612380
LOC106599483	6.06288	1.95798	9.9409e-13	1.72362e-10	uncharacterized LOC106599483
LOC106560996	5.90462	1.05791	1.10168e-12	1.89967e-10	arg8-vasotocin receptor-like
tnmd	5.90005	4.61032	3.74151e-11	4.25434e-09	tenomodulin
LOC106611510	5.82388	3.38777	1.39646e-13	3.08627e-11	tenomodulin
LOC106609284	5.79036	-1.12937	3.45934e-15	1.26238e-12	unique cartilage matrix-associated protein
LOC106598655	5.69777	1.01955	1.49563e-13	3.28233e-11	CCN family member 3-like
LOC100136517	5.69319	2.13558	2.2154e-16	9.93229e-14	insulin-like growth factor I
LOC106569629	5.66446	3.38467	3.11176e-20	3.61691e-17	lipoprotein lipase
LOC106593744	5.62518	2.15976	2.73485e-13	5.50177e-11	collagen alpha-1(VIII) chain-like
LOC123729814	5.61565	7.57752	2.34114e-13	4.74014e-11	uncharacterized LOC123729814
LOC123726710	5.56887	2.20376	2.77317e-42	1.74061e-38	uncharacterized LOC123726710
LOC106611257	5.5313	6.91943	4.726e-16	1.97755e-13	thrombospondin-2
mstnb	5.51967	4.02412	4.22131e-16	1.79023e-13	myostatin b
LOC106597668	5.3615	2.39923	2.62992e-11	3.16225e-09	zymogen granule membrane protein 16-like
hp	5.34437	3.63784	3.66363e-09	2.16935e-07	haptoglobin
LOC106612585	5.27491	2.82556	8.51384e-25	1.78127e-21	uncharacterized LOC106612585
LOC106611541	5.26432	2.09159	1.43766e-21	2.14849e-18	collagen alpha-1(XXI) chain
LOC106613315	5.26114	-1.18204	8.13062e-11	8.4725e-09	uncharacterized LOC106613315
loxa	5.23619	5.24415	2.66079e-20	3.21167e-17	lysyl oxidase a
LOC106564819	5.23489	1.32386	1.6593e-14	4.69135e-12	3-oxo-5-alpha-steroid 4-dehydrogenase 2
LOC123732499	5.20257	1.8679	3.47677e-26	8.39319e-23	annexin A5-like
gdf-8	5.13356	3.2548	7.37472e-17	3.79411e-14	myostatin 1b
zgc:101540	5.03353	3.13655	6.20535e-13	1.16282e-10	hsFATP2a_ACSVL_like domain-containing protein
egfl6	4.99633	1.54944	9.72534e-18	6.35855e-15	EGF-like-domain, multiple 6
LOC106573544	4.95699	4.04101	2.59115e-21	3.69628e-18	lipoprotein lipase
LOC106605048	4.77725	-1.01809	1.22886e-11	1.6695e-09	inactive serine protease 35-like
LOC106613981	4.76419	1.73062	2.50949e-09	1.58462e-07	C-type natriuretic peptide 4
LOC106609931	4.7284	2.70005	1.07738e-19	1.12738e-16	uncharacterized protein DDB_G0283357-like
LOC106597919	4.70581	-1.64227	1.01504e-09	7.20698e-08	zinc-binding protein A33-like
LOC106584658	4.68513	1.85764	2.04438e-16	9.29838e-14	uncharacterized protein C11orf96 homolog
LOC106610323	4.68235	2.8642	1.2443e-07	4.26277e-06	pseudokinase FAM20A-like
LOC106598432	4.64003	2.90348	8.87788e-11	9.10505e-09	uncharacterized LOC106598432
LOC106606349	4.62361	7.07318	1.18262e-16	5.89112e-14	uncharacterized LOC106606349
col10a1a	4.62042	4.1863	1.5729e-07	5.17424e-06	collagen, type X, alpha 1a
LOC106564129	4.57665	2.2454	2.08945e-20	2.73222e-17	uncharacterized LOC106564129
LOC106570152	4.53831	1.47708	3.11349e-07	9.04401e-06	Ig kappa-b4 chain C region-like
LOC106602737	4.53268	3.60252	1.83756e-06	3.88337e-05	tropomyosin-1
LOC123740290	4.51707	-1.48618	3.11792e-10	2.68082e-08	uncharacterized LOC123740290
spon2b	4.51626	5.49517	5.64515e-12	8.35668e-10	spondin 2b, extracellular matrix protein
LOC106573554	4.46318	1.99505	4.71429e-11	5.20945e-09	C-C motif chemokine 21
itga11b	4.41202	3.22703	4.31071e-14	1.08226e-11	integrin, alpha 11b
LOC106567102	4.40709	4.32306	5.59765e-09	3.0928e-07	UDP-glucuronosyltransferase 2A2-like
LOC106586471	4.38653	3.873	7.58988e-15	2.49541e-12	secreted frizzled-related protein 3-like
LOC106561935	4.3726	3.17665	3.3586e-17	1.8822e-14	fin bud initiation factor-like
LOC106602653	4.35993	2.93224	2.06438e-11	2.57089e-09	mucin-5AC-like
LOC106566720	4.33561	-1.60988	1.77508e-10	1.65304e-08	rho-related GTP-binding protein Rho6-like
fam228a	4.33523	-1.60349	5.21523e-09	2.91246e-07	family with sequence similarity 228 member A
LOC106572659	4.29048	1.95496	2.97762e-06	5.81136e-05	beta-1,4 N-acetylgalactosaminyltransferase 1-like
LOC106580215	4.25563	1.73344	2.54184e-05	0.000334467	leucine-rich repeat-containing protein 75B-like
LOC106588972	4.25449	5.58251	1.70319e-17	1.02791e-14	CCN family member 4-like
cacna2d2b	4.21682	-1.70056	4.50953e-09	2.57782e-07	calcium channel, voltage-dependent, alpha 2/delta subunit 2b
LOC106601904	4.21591	2.41419	2.41201e-08	1.0727e-06	Ig lambda chain C region-like
LOC106585899	4.18691	6.1774	1.15452e-11	1.57531e-09	protein-lysine 6-oxidase
LOC106603827	4.17372	1.25857	6.09209e-14	1.48208e-11	stonustoxin subunit beta-like
LOC106570416	4.16328	2.4634	1.77572e-13	3.79098e-11	CCN family member 4-like
entpd5a	4.16043	1.76596	6.28213e-07	1.61072e-05	ectonucleoside triphosphate diphosphohydrolase 5a
LOC106562147	4.15458	2.70405	5.08331e-09	2.85384e-07	cartilage intermediate layer protein 1-like
LOC106591138	4.13846	1.70306	2.0511e-11	2.56452e-09	C-type lectin domain family 4 member M-like
ognb	4.11628	3.45943	1.85867e-14	5.13554e-12	osteoglycin, paralog b
LOC106594720	4.08495	-1.82402	4.35465e-09	2.49839e-07	testican-3-like
ret7	4.05854	2.8543	8.55247e-08	3.11699e-06	Retinoid-binding protein 7
LOC106609542	4.02035	1.14088	1.23893e-07	4.24932e-06	Ig kappa chain V region K29-213-like
LOC106560296	3.98273	4.49923	1.1236e-18	9.04154e-16	regulator of G-protein signaling 5
LOC106597727	3.97202	1.24894	1.26262e-07	4.30235e-06	Ig kappa-b4 chain C region-like
LOC123725650	3.97179	-1.67936	2.17843e-09	1.38741e-07	uncharacterized LOC123725650
LOC106573951	3.95405	2.3434	5.20061e-18	3.7956e-15	roquin-1
thbs4a	3.95271	4.34569	1.08135e-08	5.46473e-07	thrombospondin 4a
LOC106594461	3.946	1.18706	3.61891e-06	6.81565e-05	amine sulfotransferase-like
LOC106588813	3.91256	4.4608	6.81409e-12	9.80947e-10	fatty acid-binding protein, heart
LOC100380652	3.91105	3.53474	7.15157e-18	4.87908e-15	peptidase inhibitor 16
LOC106592202	3.90266	1.32209	7.11527e-10	5.38069e-08	early growth response protein 2b
LOC100195750	3.84018	2.54832	1.80856e-09	1.17755e-07	salarin
LOC106609541	3.82491	3.9123	1.0499e-07	3.68146e-06	Ig kappa-b4 chain C region-like
LOC106562426	3.7862	1.05044	2.37191e-09	1.50076e-07	hyaluronan and proteoglycan link protein 3
LOC106597302	3.78513	2.74795	7.27895e-10	5.47807e-08	Ig kappa-b4 chain C region-like
LOC106585738	3.78486	2.84362	5.09097e-17	2.68752e-14	long-chain-fatty-acid--CoA ligase ACSBG2-like
LOC106607958	3.77838	3.97231	1.99253e-16	9.19583e-14	fibronectin type III domain-containing protein 1
LOC106589744	3.77567	1.32483	4.8019e-11	5.28765e-09	neurexin-1a
LOC106594602	3.75972	2.34581	1.97783e-10	1.8195e-08	uncharacterized LOC106594602
LOC106576386	3.7577	1.34657	6.25705e-08	2.40689e-06	uncharacterized LOC106576386
LOC106609323	3.75656	1.86916	1.08431e-07	3.77631e-06	signal peptide, CUB and EGF-like domain-containing protein 1
LOC106613694	3.7461	3.47467	5.3602e-22	8.85365e-19	lipoprotein lipase
LOC106572690	3.7194	1.37437	2.68831e-08	1.17996e-06	tachykinin-3-like
LOC106599115	3.711	2.41126	1.41352e-09	9.56047e-08	olfactomedin-like protein 2B
LOC106568513	3.70683	5.30667	1.48624e-08	7.11014e-07	lysosome membrane protein 2-like
LOC123744260	3.65982	-1.40284	3.94689e-09	2.29805e-07	centromere-associated protein E-like
cssa29h11orf65	3.65469	1.15481	1.52505e-05	0.000219444	chromosome ssa29 C11orf65 homolog
LOC106613695	3.64637	3.82355	4.15339e-12	6.26662e-10	lipoprotein lipase
LOC106607866	3.64442	1.16073	1.45646e-07	4.84197e-06	leucine-rich repeat-containing protein 15-like
LOC106570071	3.63732	7.21761	2.27763e-13	4.64148e-11	tetranectin-like
LOC100194500	3.63122	4.25937	2.43259e-16	1.07524e-13	insulin-like growth factor-binding protein 5
LOC106562293	3.62924	2.73905	1.0056e-13	2.2704e-11	mucin-5AC
tph2	3.61088	-1.70981	5.29166e-07	1.38969e-05	tryptophan hydroxylase 2 (tryptophan 5-monooxygenase)
aldh1a2	3.60285	1.33371	4.52612e-08	1.83518e-06	aldehyde dehydrogenase 1 family, member A2
LOC106560709	3.59296	2.23783	9.13473e-06	0.00014413	lysosome membrane protein 2-like
si:ch73-74h11.1	3.56608	3.64019	0.000137319	0.00131347	desmoglein-2
LOC106562326	3.56241	-1.12235	7.25175e-09	3.88364e-07	synaptotagmin-7-like
nppc	3.55363	3.86629	1.72804e-05	0.000242862	natriuretic peptide C
fam180a	3.55069	2.77761	1.77407e-08	8.28505e-07	family with sequence similarity 180 member A
crhbp	3.53766	-1.34317	5.03707e-08	2.01117e-06	corticotropin releasing hormone binding protein
LOC106584894	3.50292	1.5831	0.00660784	0.0276057	uncharacterized LOC106584894
LOC106610015	3.49644	2.90146	7.99802e-05	0.000846835	nematocyst expressed protein 3-like
LOC106567289	3.48878	1.19617	4.30131e-08	1.75537e-06	suppressor of cytokine signaling 2-like
LOC106569697	3.48687	4.63498	1.42735e-50	1.49315e-46	uridylate-specific endoribonuclease C-like
rcan3	3.48565	-1.68954	5.2451e-08	2.08363e-06	regulator of calcineurin 3
rbp7b	3.45088	2.31158	9.00932e-05	0.000929452	retinol binding protein 7b, cellular
LOC106611720	3.44611	3.4553	2.02439e-17	1.19871e-14	four and a half LIM domains protein 1
LOC106597822	3.42727	1.34206	0.000494093	0.00366922	keratin, type I cytoskeletal 13-like
LOC106579751	3.41999	4.09043	1.96737e-11	2.46968e-09	procollagen-lysine,2-oxoglutarate 5-dioxygenase 2-like
LOC123727938	3.41883	-1.11179	8.8391e-08	3.19215e-06	small nucleolar RNA SNORA75
LOC106575680	3.41315	1.83859	1.73548e-09	1.13943e-07	atypical chemokine receptor 3
LOC106611949	3.40967	2.51562	1.05531e-14	3.24693e-12	A disintegrin and metalloproteinase with thrombospondin motifs 2-like
glis2b	3.38981	1.48464	9.60945e-14	2.18531e-11	GLIS family zinc finger 2b
ggt5a	3.38891	1.55678	2.74652e-08	1.20215e-06	gamma-glutamyltransferase 5a
LOC106607946	3.37821	3.20035	6.54012e-15	2.23096e-12	serine protease 23-like
LOC106575566	3.37299	2.69188	3.21731e-14	8.34452e-12	insulin-like growth factor-binding protein 5
LOC106564861	3.37233	4.25113	1.62289e-11	2.11333e-09	protein-lysine 6-oxidase
LOC106570698	3.36141	-1.25542	3.79246e-08	1.59116e-06	fibronectin type III domain-containing protein 5-like
LOC106601002	3.34768	2.08456	7.73716e-08	2.88037e-06	protein phosphatase 1 regulatory subunit 1B
rxfp2a	3.3458	-1.78135	3.46063e-07	9.84634e-06	relaxin family peptide receptor 2a
LOC106569421	3.3157	3.13806	1.33484e-10	1.32568e-08	putative ferric-chelate reductase 1
col2a1b	3.31201	1.58337	3.05841e-12	4.82322e-10	collagen, type II, alpha 1b
LOC106572039	3.30899	1.81447	2.49513e-08	1.106e-06	biglycan-like
LOC106592479	3.3077	4.66865	5.26091e-07	1.38277e-05	DNA damage-inducible transcript 4 protein
ogna	3.29851	3.541	1.37833e-14	4.12426e-12	osteoglycin, paralog a
LOC123742352	3.28342	-1.81238	2.52218e-07	7.56726e-06	protocadherin gamma-A11-like
sost	3.28158	5.43757	2.16815e-12	3.60016e-10	sclerostin
LOC106591876	3.2734	-1.32731	2.59686e-08	1.14302e-06	piezo-type mechanosensitive ion channel component 2
tfpi2	3.2713	4.17958	1.66289e-20	2.26898e-17	tissue factor pathway inhibitor 2
LOC106570248	3.25185	2.51767	1.8655e-14	5.13554e-12	terminal nucleotidyltransferase 5A-like
LOC106561641	3.22787	4.59498	8.91252e-14	2.05654e-11	contactin-1a
LOC106612876	3.22461	9.24835	2.1494e-17	1.24916e-14	periostin-like
LOC123743428	3.22125	1.1613	2.03996e-08	9.23879e-07	calponin-1-like
LOC106588874	3.22075	1.05909	7.64673e-09	4.06741e-07	polypeptide N-acetylgalactosaminyltransferase 15
tap2b	3.17476	1.30064	0.00433787	0.0199028	transport-associated protein 2b
LOC106587367	3.17339	4.63223	2.20763e-08	9.94003e-07	uncharacterized LOC106587367
LOC106575852	3.17125	-1.21774	9.09856e-08	3.26705e-06	Nance-Horan syndrome protein-like
LOC106611653	3.16828	1.49468	3.84768e-15	1.35676e-12	thyroxine 5-deiodinase-like
LOC106609893	3.15989	2.75509	4.70382e-09	2.66944e-07	membrane-spanning 4-domains subfamily A member 12-like
LOC123738259	3.1509	-1.53525	7.22295e-07	1.80764e-05	globoside alpha-1,3-N-acetylgalactosaminyltransferase 1-like
LOC123743397	3.14646	1.48267	1.68028e-07	5.48152e-06	nuclear GTPase SLIP-GC-like
LOC106581008	3.13724	9.52433	3.14756e-18	2.40927e-15	periostin-like
LOC106601460	3.13031	-1.15284	4.66785e-09	2.65864e-07	serine/threonine-protein kinase SBK1
LOC106566248	3.11109	3.45399	6.78081e-15	2.26385e-12	mimecan-like
LOC106611368	3.10831	-1.07271	6.28171e-09	3.42795e-07	type II iodothyronine deiodinase-like
LOC106585590	3.09724	3.46645	3.73066e-05	0.000460942	long-chain-fatty-acid--CoA ligase 1
si:dkey-12l12.1	3.09024	3.36446	4.06734e-10	3.3415e-08	uncharacterized si:dkey-12l12.1
cndp1	3.08197	3.52457	9.20354e-13	1.62267e-10	Beta-Ala-His dipeptidase
LOC106603059	3.07211	5.79855	4.94698e-05	0.000576285	uncharacterized LOC106603059
LOC100194587	3.06909	2.50835	1.57412e-10	1.50154e-08	protein phosphatase 1, regulatory (inhibitor) subunit 1b-like
LOC106576340	3.0629	1.33418	7.4246e-07	1.85072e-05	Ig kappa-b4 chain C region-like
LOC106603096	3.06047	2.32966	3.81449e-13	7.38952e-11	chordin-like protein 2
LOC123725185	3.03911	-2.00045	1.56684e-06	3.42662e-05	uncharacterized LOC123725185
derl3	3.03688	2.72233	6.77601e-10	5.16983e-08	derlin 3
LOC106584034	3.03205	-1.42067	6.49234e-07	1.6571e-05	failed axon connections homolog
LOC106565446	3.01669	2.07886	0.000622023	0.00437788	25-hydroxyvitamin D-1 alpha hydroxylase, mitochondrial-like
LOC106569355	2.99336	1.84725	1.22969e-06	2.80459e-05	CCN family member 1
LOC106592807	2.98557	3.91674	2.09845e-05	0.000285708	high affinity choline transporter 1
epdr1	2.98307	1.91136	6.49642e-14	1.56829e-11	ependymin related 1
LOC106561005	2.98296	2.39143	1.13823e-08	5.68807e-07	fibulin-7
LOC106567416	2.98289	1.41608	2.81329e-06	5.54896e-05	thymosin beta-11
acbd7	2.96922	1.05181	6.80954e-11	7.30433e-09	acyl-CoA binding domain containing 7
LOC106607477	2.96691	2.70195	1.0544e-14	3.24693e-12	pyruvate dehydrogenase (acetyl-transferring) kinase isozyme 2, mitochondrial
LOC106575940	2.95847	3.78194	3.2724e-07	9.40931e-06	cytochrome P450 27C1
LOC106581051	2.95418	5.80425	1.07769e-19	1.12738e-16	elastin
LOC106572352	2.95241	2.30768	3.2444e-06	6.25425e-05	signal peptide, CUB and EGF-like domain-containing protein 3
LOC106576384	2.95204	3.58264	1.37263e-06	3.08355e-05	Ig kappa-b4 chain C region-like
cssa10h11orf96	2.94214	3.03501	2.41163e-15	9.11857e-13	chromosome ssa10 C11orf96 homolog
LOC106577395	2.93408	3.66199	3.30824e-06	6.35388e-05	DNA damage-inducible transcript 4 protein-like
LOC106573614	2.93081	3.26275	4.32686e-09	2.49156e-07	uncharacterized LOC106573614
LOC106613702	2.92755	3.66381	7.72285e-09	4.09432e-07	C-C motif chemokine 17
LOC123726114	2.92462	3.61977	6.73343e-15	2.26385e-12	uncharacterized LOC123726114
thbs3a	2.90841	1.9843	8.78893e-08	3.18135e-06	thrombospondin 3a
LOC106564532	2.90794	1.33749	4.28767e-05	0.000516941	nuclear factor interleukin-3-regulated protein
cidec	2.90093	3.29144	4.7032e-09	2.66944e-07	Cell death activator CIDE-3
LOC106578982	2.89572	9.91041	2.74275e-09	1.70075e-07	retinol-binding protein 4-B
LOC106578664	2.8944	2.33321	4.3119e-11	4.7986e-09	zinc finger protein OZF-like
LOC106601675	2.8897	4.24631	3.75885e-09	2.20493e-07	uncharacterized LOC106601675
LOC106606439	2.88791	1.74522	1.6723e-08	7.85656e-07	sialoadhesin
LOC106613881	2.88726	-1.1769	1.33003e-07	4.49303e-06	leucine-rich repeat-containing protein 7-like
LOC106578378	2.88366	11.4686	4.013e-09	2.33222e-07	lipocalin
clec3ba	2.87919	3.86413	1.47382e-14	4.28269e-12	C-type lectin domain family 3, member Ba
LOC106594055	2.87452	2.33959	1.10777e-08	5.57136e-07	beta-1,3-N-acetylglucosaminyltransferase lunatic fringe
LOC123729214	2.86266	1.80676	1.37596e-09	9.35732e-08	TLC domain-containing protein 5-like
zc3h15	2.85924	2.9431	9.97108e-17	5.04713e-14	zinc finger CCCH-type containing 15
il17d	2.85706	5.21443	9.37553e-12	1.29618e-09	interleukin 17D
LOC106568353	2.8538	-1.64375	1.90327e-06	4.00607e-05	uncharacterized LOC106568353
leg4	2.84822	1.00632	5.62203e-07	1.46057e-05	Galectin-4
ccdc3b	2.84487	1.2786	2.79011e-15	1.03014e-12	coiled-coil domain containing 3b
LOC106560251	2.8416	1.96798	2.94222e-10	2.56568e-08	complement C1q tumor necrosis factor-related protein 7-like
LOC106571277	2.83879	2.48323	6.87335e-11	7.33695e-09	snake venom 5'-nucleotidase
LOC106598075	2.83812	-1.55682	4.23825e-07	1.16064e-05	B-cell receptor CD22-like
LOC106602739	2.8345	2.55023	2.71371e-12	4.36741e-10	SPARC-like protein 1
ackr3b	2.82506	1.13534	6.99474e-13	1.27697e-10	atypical chemokine receptor 3b
LOC106599005	2.8249	2.67406	6.67377e-12	9.65175e-10	phosphatidylinositol 3-kinase regulatory subunit beta-like
LOC106570545	2.82334	5.49035	3.62653e-20	4.06469e-17	collagen alpha-1(XVI) chain
LOC106584144	2.82242	2.05757	2.9035e-09	1.78318e-07	regulator of G-protein signaling 5-like
LOC106584498	2.82065	1.8465	2.92729e-06	5.73095e-05	sodium- and chloride-dependent GABA transporter 2-like
LOC106580734	2.81896	1.62654	2.21013e-10	1.99886e-08	latent-transforming growth factor beta-binding protein 4
ox2g	2.81768	1.53384	1.59584e-09	1.06174e-07	OX-2 membrane glycoprotein
LOC106569460	2.81749	2.23558	2.43281e-10	2.169e-08	uncharacterized LOC106569460
LOC106577957	2.81556	1.29428	3.72494e-05	0.000460417	butyrophilin subfamily 2 member A1-like
LOC106573026	2.80952	5.11845	4.7851e-09	2.70578e-07	ectonucleotide pyrophosphatase/phosphodiesterase family member 2
LOC106611278	2.80735	1.72134	4.39905e-13	8.36699e-11	stAR-related lipid transfer protein 9
LOC106605173	2.80394	-1.66433	3.03881e-06	5.91268e-05	transmembrane protein 222
LOC106587960	2.80378	-1.13205	1.06374e-06	2.49876e-05	C-C motif chemokine 13-like
wfdc2	2.79217	2.20059	7.10999e-09	3.82077e-07	WAP four-disulfide core domain 2
LOC106607496	2.78814	2.4172	8.9199e-07	2.15665e-05	nuclear receptor subfamily 1 group D member 1
LOC106568851	2.78646	1.36538	2.4687e-07	7.43575e-06	C-type lectin domain family 10 member A
LOC106600932	2.78542	6.16154	8.98392e-22	1.40971e-18	heme-binding protein 2
LOC106567734	2.78481	2.04793	2.95131e-10	2.56568e-08	junctional adhesion molecule 3B-like
LOC106570127	2.77906	2.25805	8.56146e-08	3.11699e-06	uncharacterized LOC106570127
LOC106594819	2.77631	2.52333	2.05729e-09	1.31763e-07	corticosteroid 11-beta-dehydrogenase isozyme 2-like
rgcc	2.77259	2.26323	6.22481e-13	1.16282e-10	regulator of cell cycle
LOC106590420	2.76941	-1.45295	8.02416e-06	0.000130141	LIM zinc-binding domain-containing Nebulette-like
LOC106588304	2.76828	1.06543	7.91058e-06	0.000128831	Ig kappa chain V region Mem5-like
LOC106609153	2.76653	4.9039	2.55587e-26	6.68424e-23	metalloproteinase inhibitor 3
wnt2ba	2.7623	4.16018	7.49221e-06	0.000122975	wingless-type MMTV integration site family, member 2Ba
LOC106608098	2.7604	-1.19038	1.46813e-05	0.000212814	heme-binding protein 1
ntn1a	2.74871	1.62284	8.49299e-10	6.21295e-08	netrin 1a
sytl3	2.74519	-1.12023	1.66811e-06	3.59271e-05	synaptotagmin-like 3
LOC123723771	2.74466	1.28496	3.71834e-05	0.000460068	uncharacterized LOC123723771
LOC106587132	2.74293	2.13577	5.61359e-05	0.000639925	uncharacterized LOC106587132
ighd	2.74117	3.52931	1.89024e-11	2.39199e-09	immunoglobulin heavy constant delta
LOC106581115	2.73569	3.59565	7.91573e-08	2.93293e-06	tumor necrosis factor receptor superfamily member 19-like
LOC106570295	2.7329	-1.36969	8.8718e-07	2.15056e-05	protachykinin
tpm2	2.73135	1.9795	5.4834e-11	5.93398e-09	tropomyosin 2 (beta)
LOC106571324	2.72843	9.5702	5.22934e-07	1.37794e-05	collagen alpha-1(X) chain-like
LOC106576454	2.71991	7.52089	1.41366e-10	1.3864e-08	lumican
LOC106590023	2.71198	1.89704	8.78111e-10	6.40878e-08	homeobox protein Mohawk-like
LOC106578944	2.70622	-1.14722	1.80182e-06	3.83106e-05	glutamate receptor ionotropic, kainate 2
LOC106588303	2.706	1.7388	1.30509e-06	2.95502e-05	Ig kappa chain V-III region MOPC 321-like
itgbl1	2.7028	4.65525	9.68776e-15	3.10236e-12	integrin, beta-like 1
LOC106573765	2.68129	-1.66168	5.45859e-06	9.49069e-05	synemin
LOC106587287	2.67157	2.00876	3.65624e-07	1.03064e-05	cadherin-5
gamt	2.66757	1.90137	1.61413e-06	3.50079e-05	guanidinoacetate N-methyltransferase
pdli3	2.65695	1.19206	9.60679e-10	6.91491e-08	PDZ and LIM domain protein 3
c1qtnf6a	2.64374	2.51997	8.72163e-09	4.53164e-07	C1q and TNF related 6a
LOC106590605	2.64229	5.06093	0.000204502	0.00180111	serine-rich adhesin for platelets
lgi2a	2.64105	-1.16807	3.53949e-06	6.70772e-05	leucine-rich repeat LGI family, member 2a
LOC106572767	2.63538	-1.23494	2.16419e-05	0.000292591	tumor necrosis factor receptor superfamily member 14-like
LOC106595778	2.62034	2.11408	6.63161e-06	0.000111652	uncharacterized LOC106595778
LOC106567285	2.61879	2.70539	6.78288e-16	2.76451e-13	protein phosphatase 1 regulatory subunit 12B-like
LOC106604599	2.61563	2.48211	9.28166e-10	6.71167e-08	sorbin and SH3 domain-containing protein 1
LOC106574034	2.61471	1.61556	2.76756e-13	5.53213e-11	leukocyte elastase inhibitor-like
kcnab2b	2.61346	-1.04291	1.28266e-06	2.91061e-05	potassium voltage-gated channel subfamily A regulatory beta subunit 2b
LOC106581167	2.60966	2.22318	6.72689e-10	5.14903e-08	hypermethylated in cancer 1 protein-like
LOC106578905	2.60714	-1.17048	2.73419e-05	0.000356638	voltage-dependent T-type calcium channel subunit alpha-1G-like
LOC106561987	2.60203	1.89716	4.14175e-09	2.39817e-07	cadherin-5-like
LOC106612470	2.60118	1.5949	2.29814e-11	2.81729e-09	TLC domain-containing protein 5
LOC106585061	2.58847	-1.43222	0.000125571	0.00122233	tricarboxylate transport protein B, mitochondrial
LOC106568823	2.58666	-1.16399	3.70686e-06	6.94964e-05	vasoactive intestinal polypeptide receptor 2-like
LOC106589028	2.58634	1.19722	2.3763e-06	4.82688e-05	uncharacterized LOC106589028
LOC106573051	2.58575	3.44313	4.60405e-15	1.60543e-12	coiled-coil domain-containing protein 136-like
rnf182	2.58566	-1.45836	1.19686e-06	2.73969e-05	ring finger protein 182
LOC106573721	2.57952	1.89972	5.01552e-08	2.00671e-06	cholesteryl ester transfer protein
LOC106588826	2.57413	2.64537	4.04807e-07	1.11826e-05	collagen alpha-2(VIII) chain-like
LOC106565579	2.57225	6.11573	0.00191241	0.0105423	uncharacterized LOC106565579
LOC106567727	2.57133	3.82631	4.16356e-11	4.66661e-09	zinc finger and BTB domain-containing protein 16-A
LOC106577565	2.56994	3.95329	3.86266e-10	3.23258e-08	carboxypeptidase Z
LOC106579293	2.56595	2.88394	1.75157e-09	1.1452e-07	chondroadherin-like
adgrf3a	2.56246	2.99349	1.76207e-11	2.25711e-09	adhesion G protein-coupled receptor F3a
LOC106609115	2.56091	2.40934	7.46041e-07	1.85818e-05	kinesin-like protein KIF21A
LOC106604241	2.5551	2.51893	1.54202e-11	2.04191e-09	uncharacterized LOC106604241
LOC106606596	2.55162	2.31106	1.37752e-09	9.35732e-08	extracellular serine/threonine protein kinase FAM20C
LOC106577638	2.54917	1.56165	4.05316e-06	7.50003e-05	netrin-3
si:ch211-57n23.1	2.54574	5.65563	2.10932e-11	2.61647e-09	uncharacterized si:ch211-57n23.1
LOC106609426	2.5441	3.32777	8.20024e-08	3.00992e-06	Ig kappa-b4 chain C region-like
LOC106589304	2.53846	3.57105	5.12506e-08	2.04112e-06	thyroid hormone receptor alpha
klf9	2.52818	5.51771	1.88928e-13	4.00617e-11	Kruppel-like factor 9
LOC123728200	2.52789	-1.75259	5.53987e-06	9.61602e-05	uncharacterized LOC123728200
LOC106566838	2.52729	4.97433	2.08105e-07	6.47272e-06	biglycan-like
LOC106575308	2.51763	2.11947	6.32284e-06	0.000107028	collagen alpha-1(XXVIII) chain-like
LOC123732602	2.51677	-1.35502	3.61496e-06	6.81565e-05	uncharacterized LOC123732602
LOC106598560	2.51529	-1.31082	2.83343e-05	0.0003679	regulator of G-protein signaling 2
LOC106583141	2.50782	3.4546	3.65717e-10	3.07703e-08	low-density lipoprotein receptor-related protein 1-like
LOC106571490	2.50601	3.03169	4.47216e-09	2.56113e-07	serine protease 23-like
LOC106576242	2.50446	1.22189	1.74365e-07	5.63554e-06	secretory phospholipase A2 receptor-like
si:dkey-27i16.2	2.50378	2.69304	1.04663e-18	8.6438e-16	regulator of cell cycle RGCC-like
LOC106582261	2.5029	4.67535	1.51093e-16	7.29498e-14	secreted frizzled-related protein 3-like
LOC106578890	2.50275	6.34696	0.00904544	0.0352418	snaclec 1-like
LOC106578950	2.50249	-1.27212	2.18337e-05	0.00029446	cGMP-dependent protein kinase 1-like
LOC106603326	2.49947	2.15368	2.13322e-07	6.6153e-06	SH3 domain-binding glutamic acid-rich-like protein
LOC106580742	2.49771	2.30221	7.61119e-14	1.79595e-11	periaxin-like
nbl1	2.49095	5.24955	3.59002e-14	9.2349e-12	NBL1, DAN family BMP antagonist
LOC106610475	2.48981	1.66192	9.40254e-09	4.84532e-07	thymosin beta-b
LOC106588374	2.48555	3.49613	2.15951e-10	1.95873e-08	tenascin-X
LOC106603525	2.48421	-1.88022	1.38354e-05	0.000202801	coxsackievirus and adenovirus receptor homolog
LOC106590344	2.48339	-1.03367	7.6493e-06	0.000125226	transmembrane protein 200C-like
LOC106584284	2.47839	3.13234	3.61675e-11	4.14249e-09	angiopoietin-related protein 1-like
LOC106613622	2.47719	5.91169	1.94234e-06	4.07192e-05	arrestin domain-containing protein 2
LOC106590888	2.47576	1.31387	1.29916e-07	4.40298e-06	3-oxo-5-alpha-steroid 4-dehydrogenase 2-like
LOC106583687	2.47255	2.11274	8.37236e-09	4.37916e-07	protein APCDD1-like
LOC106612711	2.46903	3.21098	1.33295e-13	2.9668e-11	latent-transforming growth factor beta-binding protein 4
LOC106560332	2.46386	2.0753	4.36825e-10	3.55152e-08	pre-B-cell leukemia transcription factor 1
LOC106570812	2.45983	4.39874	1.56617e-08	7.42581e-07	up-regulator of cell proliferation-like
zgc:113307	2.45269	1.57704	2.99055e-10	2.59066e-08	uncharacterized LOC106565325
LOC106565878	2.45265	1.09535	1.17838e-06	2.71522e-05	plexin-A2-like
LOC106582800	2.45107	-1.08205	3.83389e-05	0.000470916	twinfilin-2
LOC106570894	2.44377	2.19327	0.000327279	0.00263494	extracellular matrix organizing protein FRAS1
gria1b	2.44367	3.0928	6.17966e-12	9.02029e-10	glutamate receptor, ionotropic, AMPA 1b
LOC106577493	2.43888	3.13156	8.86532e-10	6.45523e-08	VPS10 domain-containing receptor SorCS2
LOC106608606	2.43687	3.01327	1.05451e-06	2.4845e-05	receptor-type tyrosine-protein phosphatase delta
LOC106582194	2.43216	3.60564	7.0389e-14	1.68627e-11	transmembrane protein 106B
bco2b	2.42993	5.31439	8.88841e-07	2.15235e-05	beta-carotene oxygenase 2b
LOC106573546	2.42523	5.18371	1.18025e-12	2.02404e-10	lipoprotein lipase
mia	2.42207	2.36741	9.63845e-10	6.92182e-08	MIA SH3 domain containing
LOC106572912	2.42121	-1.49144	2.29561e-05	0.000307469	laminin subunit alpha-5
LOC106598110	2.42055	2.17073	1.03579e-08	5.26843e-07	C-type mannose receptor 2
LOC106577652	2.41717	2.61646	2.50144e-05	0.000329843	uncharacterized LOC106577652
LOC106606700	2.4163	-1.33527	8.50691e-05	0.000889908	heparan sulfate glucosamine 3-O-sulfotransferase 6
LOC106576803	2.41571	1.07855	0.000616306	0.00435326	cytochrome P450 1B1-like
LOC106611910	2.41507	1.17395	6.52337e-07	1.66171e-05	uncharacterized LOC106611910
LOC106573078	2.41222	3.17679	6.51329e-15	2.23096e-12	non-muscle caldesmon-like
LOC106608229	2.40954	2.76627	7.58025e-16	3.04989e-13	forkhead box protein N3-like
LOC106572541	2.40729	5.49531	4.33845e-25	9.72525e-22	uncharacterized LOC106572541
prelp	2.40614	6.59003	2.33914e-20	2.93637e-17	proline/arginine-rich end leucine-rich repeat protein
LOC106612870	2.40433	5.13791	5.63059e-09	3.10008e-07	complement C4
LOC106570335	2.39912	-1.12403	0.000508036	0.00374793	NACHT, LRR and PYD domains-containing protein 12-like
endouc	2.39592	7.34133	1.13463e-15	4.50737e-13	endonuclease, polyU-specific C
dkk3a	2.39124	-1.34554	7.13891e-05	0.000772021	dickkopf WNT signaling pathway inhibitor 3a
fgl1	2.39078	3.02246	1.50571e-06	3.32304e-05	fibrinogen-like 1
LOC106568443	2.38702	1.51406	7.46954e-08	2.79733e-06	uncharacterized LOC106568443
LOC106562775	2.38681	-1.02652	1.33107e-05	0.000196672	GRAM domain-containing protein 2A-like
LOC106574939	2.38642	-1.46777	9.22222e-05	0.000947678	E3 ubiquitin-protein ligase HECW2
LOC106562656	2.38622	3.3857	4.14899e-08	1.70384e-06	cell migration inducing hyaluronidase 1
LOC106611225	2.38563	-1.27443	9.11905e-06	0.000144028	neuronal PAS domain-containing protein 3-like
LOC106588402	2.37925	5.79477	7.05943e-11	7.51004e-09	major histocompatibility complex class I-related gene protein
LOC106572113	2.37354	2.392	2.0083e-07	6.30265e-06	cytochrome c oxidase subunit 4 isoform 2, mitochondrial
cpn1	2.37318	2.42574	1.52362e-09	1.0217e-07	carboxypeptidase N, polypeptide 1
LOC106574241	2.37311	-1.08659	1.80477e-06	3.83214e-05	desmin
LOC106588185	2.37143	1.79927	1.64168e-10	1.54254e-08	cellular retinoic acid-binding protein 2
LOC106600825	2.36135	1.23828	3.84689e-07	1.07408e-05	nuclear receptor subfamily 1 group D member 1
LOC106568392	2.36112	3.14184	5.55524e-10	4.36943e-08	ras-GEF domain-containing family member 1B-B-like
cf12	2.36084	2.10758	3.18742e-12	5.00155e-10	cofilin 2
LOC106608647	2.35896	3.60784	1.86372e-05	0.000258003	perilipin-2
LOC106590649	2.3573	2.44485	8.18614e-07	2.00394e-05	tissue factor
LOC106600868	2.35706	5.58659	3.54565e-16	1.52429e-13	sodium channel protein type 4 subunit alpha B
LOC106572986	2.35651	1.7875	4.32866e-10	3.52848e-08	secretagogin
dlk2	2.35569	-1.1581	0.000132704	0.00127711	delta-like 2 homolog (Drosophila)
fa70b	2.35033	1.62479	1.57116e-07	5.17394e-06	FAM70B
LOC106576389	2.34913	1.35086	0.000104016	0.00104895	Ig kappa-b4 chain C region-like
LOC106589129	2.34802	1.23239	0.000101527	0.00102715	protein spire homolog 1-like
LOC106569925	2.3477	2.07614	1.21295e-09	8.4031e-08	secretagogin
LOC106606284	2.34364	1.72122	3.8077e-08	1.59542e-06	serine/threonine-protein kinase LMTK1-like
LOC106594217	2.34192	2.24335	2.01321e-07	6.31175e-06	beta-1,3-N-acetylglucosaminyltransferase lunatic fringe
elavl4	2.34187	-1.7152	0.00155713	0.00901612	ELAV like neuron-specific RNA binding protein 4
LOC106594543	2.34028	-1.16743	4.01542e-05	0.000489261	BAH and coiled-coil domain-containing protein 1-like
LOC106610908	2.33875	1.00107	2.24585e-08	1.00832e-06	adhesion G-protein coupled receptor G5
LOC106600142	2.33862	1.61616	9.63235e-08	3.42303e-06	C-C motif chemokine 20
LOC106599039	2.33836	4.67932	1.94703e-16	9.11994e-14	solute carrier family 25 member 36-A-like
LOC106567762	2.33754	3.28678	4.32586e-08	1.76081e-06	uncharacterized LOC106567762
LOC106582826	2.33587	1.45229	1.32117e-09	9.05292e-08	membrane metallo-endopeptidase-like 1
LOC106572662	2.33571	2.86671	1.18719e-08	5.90452e-07	low-density lipoprotein receptor-related protein 1-like
si:ch211-256a21.4	2.33296	1.13779	0.000184209	0.00166138	uncharacterized si:ch211-256a21.4
LOC106601120	2.33118	2.52263	1.98168e-13	4.16782e-11	transcription factor MafK-like
LOC106579931	2.3271	-1.03563	0.000757939	0.00512748	Golgi-associated kinase 1A
LOC106563108	2.32644	1.01941	8.1891e-06	0.000132133	corticotropin-releasing factor-binding protein-like
spata1	2.32536	-1.54752	4.92517e-05	0.000575453	spermatogenesis associated 1
LOC106589905	2.32325	1.0428	1.645e-06	3.55545e-05	calcium-activated potassium channel subunit alpha-1
LOC106610162	2.32275	-1.58441	0.000147945	0.00139554	ankyrin repeat and SOCS box protein 5
LOC106580977	2.31903	-1.11035	8.59678e-05	0.000894835	neurobeachin
LOC106604958	2.31883	1.47909	1.82831e-07	5.86374e-06	AF4/FMR2 family member 2-like
LOC106580619	2.31719	7.39026	1.15335e-17	7.38688e-15	selenoprotein Pa-like
LOC106579798	2.3166	-1.49879	0.000320189	0.00258781	potassium channel subfamily T member 1
LOC106609337	2.31548	3.03201	4.40006e-14	1.09593e-11	CUGBP Elav-like family member 2
LOC106599968	2.31536	4.2429	0.00330082	0.0161835	uncharacterized LOC106599968
LOC106586280	2.3123	1.0059	1.97082e-06	4.1206e-05	glycophorin-C-like
ccl25a	2.31118	8.54925	9.63484e-05	0.00098524	chemokine (C-C motif) ligand 25a
LOC106600858	2.30668	-1.43992	6.31728e-06	0.000106992	uncharacterized LOC106600858
LOC106575214	2.30637	3.10511	2.15717e-08	9.7408e-07	signal transducer and activator of transcription 1-alpha/beta-like
col1a1a	2.30547	10.1562	5.70566e-10	4.47651e-08	collagen, type I, alpha 1a
LOC106576177	2.30417	2.94865	1.98282e-15	7.68232e-13	suppressor of cytokine signaling 2
LOC106584996	2.29913	-1.52592	2.96569e-05	0.000382383	putative phospholipase B-like 2
LOC106568217	2.29892	1.49103	8.32893e-08	3.05002e-06	proteinase-activated receptor 1
pdgfrl	2.29876	5.51925	1.75204e-10	1.63643e-08	platelet-derived growth factor receptor-like
LOC123744727	2.29804	1.31954	1.25134e-08	6.16498e-07	uncharacterized LOC123744727
LOC106588007	2.29681	1.72974	1.41393e-08	6.87958e-07	corticosteroid 11-beta-dehydrogenase isozyme 2-like
mpz	2.29617	1.7719	2.62237e-08	1.15263e-06	myelin protein zero
LOC123728252	2.29002	1.48734	0.000745965	0.00505957	uncharacterized LOC123728252
LOC106597262	2.28762	-1.40246	0.000163982	0.00151316	protein NLRC5-like
LOC106592443	2.2859	1.0552	1.57173e-05	0.000224513	parathyroid hormone-related protein-like
LOC106578670	2.2851	1.18693	1.11724e-06	2.5972e-05	uncharacterized LOC106578670
LOC106602916	2.28336	1.48893	1.1078e-07	3.83464e-06	collagen alpha-1(XXIII) chain
id2	2.27311	4.61015	1.27504e-19	1.25045e-16	DNA-binding protein inhibitor ID-2
LOC106607470	2.2721	-1.46757	6.08635e-05	0.000681172	uncharacterized LOC106607470
LOC106564982	2.27178	1.41527	0.0102365	0.0387987	uncharacterized LOC106564982
LOC106567001	2.26887	-1.32389	0.000104826	0.0010561	sodium channel protein type 8 subunit alpha-like
LOC106570460	2.26876	10.3646	7.4647e-11	7.8877e-09	collagen alpha-2(I) chain
LOC106565379	2.26772	4.71623	7.63341e-15	2.49541e-12	lysyl oxidase homolog 2A-like
LOC106573113	2.26341	4.83382	1.20232e-19	1.21717e-16	kit ligand
LOC100196153	2.26211	-1.52008	4.93102e-05	0.000575494	heat shock protein, alpha-crystallin-related, 1
LOC106565890	2.25889	-1.66683	4.48827e-05	0.00053598	alkaline phosphatase-like
LOC106607337	2.25882	2.85861	1.70701e-13	3.69455e-11	transcription factor MafK-like
LOC106569960	2.2585	5.75706	1.05393e-07	3.69145e-06	H-2 class I histocompatibility antigen, Q9 alpha chain-like
pcolcea	2.25841	4.53958	3.46397e-09	2.06673e-07	procollagen C-endopeptidase enhancer a
LOC106582652	2.25831	3.89227	1.44727e-11	1.94102e-09	matrilin-4-like
LOC106577144	2.25679	5.52033	1.05878e-07	3.69606e-06	ankyrin-3
LOC123723791	2.25657	1.73405	1.94637e-10	1.79656e-08	28S ribosomal protein S33, mitochondrial-like
ahr1	2.25374	-1.42291	4.28567e-05	0.000516916	aryl hydrocarbon receptor 1 alpha
LOC106571900	2.2531	1.17513	8.19743e-07	2.00395e-05	fibulin-2-like
LOC106565616	2.25277	-1.26401	0.000725503	0.00494967	protein Wnt-4a
LOC106583230	2.24971	1.92127	7.90325e-06	0.000128779	uncharacterized LOC106583230
LOC106587635	2.24924	-1.25919	0.000199393	0.00176517	electron transfer flavoprotein subunit alpha, mitochondrial
LOC106604868	2.24716	-1.21813	5.60376e-05	0.000639037	Kv channel-interacting protein 1
si:ch211-272n13.3	2.24644	2.87542	4.20244e-09	2.42436e-07	ankyrin repeat domain-containing protein 26
col1a1b	2.24638	11.1388	1.64755e-10	1.54343e-08	collagen, type I, alpha 1b
LOC106571495	2.24628	-1.01735	0.000139709	0.00133389	uncharacterized protein KIAA0408-like
LOC106563133	2.24175	2.9071	0.000430598	0.00328795	collagen alpha-1(I) chain
LOC106590043	2.24089	2.01671	1.58518e-08	7.50341e-07	zinc finger E-box-binding homeobox 1
LOC106580395	2.23949	-1.33652	9.53619e-05	0.000976744	glutamic acid-rich protein-like
LOC106567151	2.23888	3.4371	7.72341e-09	4.09432e-07	transmembrane protein 269
thbd	2.23678	4.42664	4.07851e-12	6.18338e-10	thrombomodulin
LOC106571269	2.23678	5.74228	8.67415e-15	2.8064e-12	collagen alpha-1(XII) chain
LOC106588620	2.23484	1.6372	2.32185e-05	0.000310334	collagen alpha-1(XXII) chain-like
LOC106572685	2.23453	2.34587	2.30096e-09	1.45881e-07	rho guanine nucleotide exchange factor 25
aspn	2.23372	1.62406	1.32438e-07	4.47879e-06	asporin (LRR class 1)
LOC106609188	2.23176	-1.53161	0.00110533	0.00686635	cGMP-inhibited 3',5'-cyclic phosphodiesterase A
LOC106600852	2.23041	10.8085	1.48208e-10	1.44e-08	collagen alpha-1(I) chain
gja4	2.22892	-1.68046	0.000854546	0.00560933	gap junction protein alpha 4
LOC106583520	2.22882	2.93185	1.30638e-10	1.30153e-08	prolargin-like
LOC106603630	2.22789	1.15863	6.20463e-09	3.39825e-07	uncharacterized LOC106603630
cytl1	2.21926	3.9731	1.55199e-10	1.48494e-08	Cytokine-like protein 1
LOC106583677	2.21902	3.67638	5.50588e-07	1.43514e-05	phospholipid transfer protein
LOC106572707	2.21634	-1.00415	0.000360942	0.00285326	vasopressin V2 receptor-like
LOC106610502	2.21583	10.2839	4.57446e-11	5.0728e-09	collagen alpha-1(I) chain
LOC106605434	2.21187	1.55065	1.27961e-09	8.80658e-08	uncharacterized LOC106605434
LOC106566570	2.21175	2.44056	2.71477e-06	5.37462e-05	EMILIN-3
mamdc2a	2.20623	1.95055	3.05975e-09	1.86455e-07	MAM domain containing 2a
LOC106582958	2.20614	2.52217	0.00169184	0.00959087	intermediate filament family orphan 2
LOC106610834	2.20482	5.85258	1.27684e-08	6.26108e-07	thrombospondin-1-like
LOC106611071	2.20307	1.15484	1.59686e-09	1.06174e-07	regulator of G-protein signaling 6-like
LOC106603112	2.20284	1.11069	4.89221e-06	8.72573e-05	transmembrane protein 47-like
LOC106604192	2.19694	8.70903	1.79074e-11	2.28451e-09	SPARC
LOC106587011	2.19682	2.93132	1.06934e-09	7.5076e-08	myosin-10
LOC106591474	2.19386	1.24585	3.38046e-08	1.43557e-06	28S ribosomal protein S33, mitochondrial
LOC106572227	2.19355	3.36413	3.19341e-11	3.72561e-09	protein-L-isoaspartate O-methyltransferase domain-containing protein 2-like
LOC106566425	2.19292	-1.67632	0.00507574	0.022464	zinc finger protein PLAGL2
LOC106574056	2.19157	-1.71716	0.000259042	0.00217774	calcium/calmodulin-dependent protein kinase type IV-like
LOC100526765	2.19139	-1.66477	0.000214468	0.0018717	vascular cell adhesion molecule-like protein
fstl3	2.19096	3.46062	2.99656e-10	2.59066e-08	follistatin-like 3 (secreted glycoprotein)
LOC106589996	2.18763	1.88552	1.47071e-05	0.000212991	protein jagged-1b
LOC106567181	2.18645	2.88388	2.29155e-14	6.19963e-12	diacylglycerol kinase alpha-like
fkbp5	2.18249	2.47981	4.38515e-06	7.99647e-05	FKBP prolyl isomerase 5
LOC106613003	2.18119	2.15491	1.91911e-06	4.034e-05	mucin-2
si:ch73-389b16.1	2.1809	1.2611	1.51723e-08	7.23635e-07	coiled-coil domain-containing protein 18
LOC123741603	2.17863	-1.14779	0.000965089	0.00617354	uncharacterized LOC123741603
LOC106575629	2.17609	1.8385	0.000608962	0.00431332	intermediate filament protein ON3-like
LOC106592054	2.17465	2.27314	3.15625e-07	9.12926e-06	cartilage acidic protein 1-like
LOC106580092	2.17416	1.42985	0.000289565	0.0023864	BDNF/NT-3 growth factors receptor
LOC106607464	2.17391	5.69962	4.10916e-10	3.36704e-08	globoside alpha-1,3-N-acetylgalactosaminyltransferase 1
wu:fj16a03	2.17107	1.37484	6.13087e-05	0.000684715	uncharacterized LOC106576749
LOC123723800	2.17065	2.65351	0.00099283	0.00631239	uncharacterized LOC123723800
LOC106609985	2.1654	2.88408	6.68605e-06	0.000112268	uncharacterized LOC106609985
LOC106563762	2.16299	3.99052	1.88166e-12	3.14106e-10	A disintegrin and metalloproteinase with thrombospondin motifs 2-like
LOC106612296	2.15823	-1.40959	1.67668e-05	0.000236811	cationic amino acid transporter 2
LOC106612882	2.15256	1.44303	1.04493e-09	7.3692e-08	unconventional myosin-VIIa-like
LOC106607636	2.15149	3.42602	3.08591e-05	0.000393199	papilin-like
dlec1	2.14983	2.66494	1.40118e-05	0.000204336	DLEC1 cilia and flagella associated protein
foxc1	2.14647	2.65094	1.00134e-05	0.000154804	Forkhead box protein C1
LOC106594836	2.14563	3.38996	6.29882e-08	2.41658e-06	NACHT, LRR and PYD domains-containing protein 1 homolog
LOC106611650	2.14284	1.58442	2.56052e-06	5.10851e-05	transcription factor COE3-like
LOC106578314	2.14277	1.40432	2.37971e-07	7.20872e-06	angiotensin-converting enzyme-like
LOC106562806	2.14068	4.26406	2.94413e-06	5.75316e-05	CCAAT/enhancer-binding protein alpha-like
LOC106570233	2.13807	3.4074	0.000159485	0.00147861	collagen alpha-1(XXII) chain-like
LOC106582581	2.13638	3.20581	0.0104397	0.0393881	collagen alpha-2(VI) chain
LOC106561895	2.1323	5.02993	0.00458998	0.0207678	collagen alpha-1(X) chain-like
LOC123729569	2.13133	3.84404	2.71051e-14	7.14822e-12	uncharacterized LOC123729569
LOC106571458	2.1304	2.77147	8.91493e-07	2.15665e-05	adhesion G protein-coupled receptor F5
LOC106601965	2.12859	2.95033	3.53156e-07	1.0039e-05	RNA binding protein fox-1 homolog 1
LOC106598526	2.12364	4.60323	3.11662e-07	9.04401e-06	regulator of G-protein signaling 21
LOC106604833	2.12342	4.19589	9.17678e-10	6.65115e-08	A disintegrin and metalloproteinase with thrombospondin motifs 2
LOC106570964	2.1195	1.2476	1.91232e-07	6.09901e-06	elongation factor 2-like
LOC106580183	2.1194	4.37535	2.18762e-13	4.54664e-11	cysteine dioxygenase type 1-like
LOC106586196	2.11874	1.63354	3.37757e-09	2.01902e-07	sodium channel protein type 2 subunit alpha
LOC106587747	2.11653	1.42459	2.9776e-08	1.28713e-06	microtubule-associated protein 1B-like
LOC106601102	2.1134	3.77179	2.14313e-11	2.63756e-09	interleukin-21 receptor-like
LOC106587392	2.11245	1.10201	0.000988106	0.00629384	ammonium transporter Rh type C
ccn1	2.11242	3.12076	8.83858e-13	1.57603e-10	cellular communication network factor 1
LOC106586149	2.11089	1.62649	0.00142733	0.00841358	acid-sensing ion channel 4-A-like
LOC106563420	2.11054	2.46856	6.23607e-10	4.86832e-08	chordin-like protein 2
LOC106592571	2.10788	1.17519	1.88089e-08	8.65512e-07	GTP-binding protein Rheb
LOC106567157	2.10661	3.08986	3.63143e-11	4.14419e-09	hematopoietic progenitor cell antigen CD34-like
LOC106569776	2.10442	1.08696	4.65456e-05	0.000552265	uncharacterized LOC106569776
LOC100136434	2.10332	2.79344	9.31413e-09	4.81557e-07	matrix Gla protein
olfml2ba	2.10264	1.45174	1.06258e-06	2.49791e-05	olfactomedin-like 2Ba
LOC106591712	2.10253	2.60285	8.89666e-06	0.000141155	CD151 antigen-like
LOC106579126	2.10103	2.83032	4.46931e-06	8.12601e-05	receptor activity-modifying protein 1
LOC106575116	2.10027	2.65153	1.62803e-08	7.68981e-07	A disintegrin and metalloproteinase with thrombospondin motifs 5
hoxd11ab	2.09919	1.43964	4.08197e-08	1.68337e-06	homeobox protein HoxD11ab
thbs2a	2.09667	5.56098	4.90683e-11	5.3665e-09	thrombospondin 2a
LOC106588001	2.09666	2.77107	1.29149e-07	4.38645e-06	Krueppel-like factor 13
LOC106579430	2.09524	-1.18374	0.00332826	0.0162721	uncharacterized LOC106579430
LOC106575686	2.09455	1.40509	5.16778e-06	9.10104e-05	calcitonin gene-related peptide type 1 receptor-like
LOC106589772	2.09332	3.59319	7.55419e-14	1.79595e-11	stromal cell-derived factor 1
cef10	2.09328	4.07627	1.52103e-11	2.02265e-09	CEF-10
LOC106597308	2.09301	2.40916	8.95113e-08	3.22889e-06	CCN family member 2-like
LOC106569189	2.09283	3.71926	2.60805e-16	1.13679e-13	apoptosis regulator Bcl-2
LOC123743201	2.09109	2.19224	1.0428e-06	2.46433e-05	uncharacterized LOC123743201
LOC106589424	2.09012	1.76204	4.88443e-07	1.30126e-05	alpha-synuclein-like
stmn1b	2.08921	1.44231	3.19804e-07	9.22463e-06	stathmin 1b
slmapb	2.08911	1.63125	1.69924e-09	1.12268e-07	sarcolemma associated protein b
LOC106566689	2.08897	5.51549	1.41011e-14	4.17485e-12	MAM domain-containing protein 2-like
LOC106570420	2.08895	4.41279	2.96925e-05	0.000382469	otolith matrix protein OMM-64
LOC106589308	2.08613	1.50874	5.91403e-05	0.00066571	sclerostin domain-containing protein 1-like
LOC106607441	2.08323	1.2876	9.67224e-07	2.3136e-05	uncharacterized LOC106607441
LOC106588966	2.08187	-1.21894	0.00238345	0.0125314	otolith matrix protein OMM-64-like
LOC106610601	2.08084	-1.35003	4.83637e-05	0.000566977	leucine-rich repeat and fibronectin type-III domain-containing protein 2
LOC106607594	2.08007	-1.33315	0.000141904	0.00135196	potassium channel subfamily K member 3
LOC106605154	2.07668	4.20539	2.65286e-06	5.26929e-05	uncharacterized LOC106605154
LOC106583098	2.07599	2.01412	8.34349e-08	3.05179e-06	neuroblastoma suppressor of tumorigenicity 1-like
LOC106574458	2.07571	2.94406	0.000140639	0.00134195	nuclear receptor subfamily 4, group A, member 3
prr5l	2.07374	1.00104	4.94095e-07	1.3152e-05	proline rich 5 like
ntm	2.07341	1.4255	1.99791e-07	6.29523e-06	neurotrimin
cd8a	2.07005	1.88017	2.18545e-07	6.74395e-06	CD8a molecule
LOC106592181	2.06877	6.73143	1.241e-10	1.24828e-08	collagen alpha-2(VI) chain-like
LOC106565346	2.06745	6.44476	3.18297e-06	6.15852e-05	peptidyl-prolyl cis-trans isomerase FKBP5
LOC106594684	2.06709	5.83042	0.00635357	0.0267692	keratin, type I cytoskeletal 9-like
LOC106610542	2.0667	1.2591	8.6059e-06	0.000137271	receptor-type tyrosine-protein phosphatase delta-like
LOC106610617	2.06425	2.07485	1.02921e-08	5.24895e-07	prostaglandin E2 receptor EP2 subtype-like
si:dkey-215k6.1	2.06365	-1.26597	4.81202e-05	0.000564544	transmembrane protein 132C
LOC106587462	2.0633	2.76342	6.25824e-08	2.40689e-06	mucin-5AC
LOC106580011	2.06323	-1.4037	0.000700538	0.00481072	LIM domain transcription factor LMO4.1-like
LOC106571431	2.06273	1.1862	5.37241e-06	9.37721e-05	protein stum homolog
LOC106605196	2.06192	-1.24496	6.61791e-05	0.00072525	zona pellucida sperm-binding protein 3-like
klf12b	2.06189	2.04824	1.96858e-08	9.00584e-07	Kruppel-like factor 12b
LOC106585744	2.05995	1.07351	9.87226e-06	0.000153225	uncharacterized LOC106585744
LOC106608304	2.05891	1.24144	4.833e-07	1.29415e-05	acetyl-coenzyme A synthetase 2-like, mitochondrial
roraa	2.05854	2.58661	1.34507e-10	1.33162e-08	RAR-related orphan receptor A, paralog a
cfd	2.05804	9.17458	3.25117e-12	5.07619e-10	complement factor D (adipsin)
LOC106605765	2.05769	3.53186	2.88672e-11	3.41864e-09	uncharacterized LOC106605765
LOC106583652	2.05757	1.03618	4.11111e-05	0.000499686	stathmin-3
LOC106588939	2.05661	10.7963	1.35392e-09	9.25709e-08	collagen alpha-2(I) chain
LOC100195459	2.05653	1.28268	4.62952e-05	0.000550543	zic family member 1 (odd-paired homolog, Drosophila)
gcshb	2.05614	3.09635	7.9005e-12	1.11685e-09	glycine cleavage system protein H (aminomethyl carrier), b
LOC106584780	2.05577	-1.00559	0.000340117	0.00271601	mitochondrial glutamate carrier 1-like
LOC106612255	2.05525	9.36818	1.72728e-12	2.91437e-10	SPARC
ccdc80l2	2.05492	1.68955	4.96537e-06	8.82379e-05	coiled-coil domain containing 80 like 2
LOC106607312	2.05413	4.74128	3.11002e-09	1.89151e-07	receptor activity-modifying protein 1-like
LOC106590282	2.05358	4.44687	3.84822e-09	2.24895e-07	collagen alpha-1(XVIII) chain-like
LOC106562108	2.05329	2.04296	2.66976e-05	0.000348959	ras association domain-containing protein 10-like
LOC106605327	2.05278	1.00471	0.000149144	0.00140431	leucine-rich repeat and immunoglobulin-like domain-containing nogo receptor-interacting protein 1
LOC106600778	2.04556	7.3314	0.000623525	0.00438549	cell wall protein IFF6
LOC106608597	2.04267	5.07788	2.85238e-12	4.52102e-10	ependymin
nfasca	2.04208	1.08189	4.36132e-07	1.18709e-05	neurofascin homolog (chicken) a
LOC106612917	2.04166	2.63434	6.64919e-10	5.102e-08	inactive heparanase-2
LOC106577240	2.03792	-1.00393	1.74459e-05	0.000244422	CMRF35-like molecule 5
zgc:92275	2.03652	2.79837	1.42029e-07	4.74548e-06	Rieske (2Fe-2S) protein
LOC106601689	2.03399	3.41619	8.06478e-06	0.000130664	beta-galactoside-binding lectin
LOC106562413	2.03348	2.36584	5.52104e-08	2.17946e-06	talin-2
prss35	2.02805	2.64707	1.11909e-07	3.85938e-06	serine protease 35
LOC106564959	2.02766	9.15609	0.000470625	0.00352834	keratin, type I cytoskeletal 13-like
LOC106583079	2.02758	5.07034	3.44053e-07	9.81589e-06	potassium voltage-gated channel subfamily C member 1-like
LOC106607062	2.02719	-1.45374	0.000449843	0.00339851	netrin-1
LOC106609454	2.02588	2.16502	1.84709e-07	5.90899e-06	cdc42 effector protein 1
LOC106592549	2.02582	2.16322	3.4081e-08	1.44536e-06	meteorin-like protein
LOC106608674	2.02479	1.34897	6.15741e-06	0.000104736	receptor-type tyrosine-protein phosphatase eta
LOC106569929	2.02435	4.5694	3.54729e-05	0.000443172	collagen alpha-1(XIV) chain
zdhhc2	2.02279	3.85024	4.06152e-14	1.02792e-11	zinc finger DHHC-type palmitoyltransferase 2
LOC106613341	2.02194	1.69437	1.2726e-05	0.000189639	protein Atg16l2-like
col11a1a	2.02022	3.35624	0.000486009	0.00362104	collagen, type XI, alpha 1a
LOC106597885	2.01956	3.78452	5.26639e-05	0.000605847	ectonucleotide pyrophosphatase/phosphodiesterase family member 2-like
LOC106608163	2.01896	5.68081	0.000460139	0.00346545	thrombospondin-1
LOC106588169	2.01834	2.39536	1.38679e-09	9.3999e-08	SH2 domain-containing adapter protein E
LOC106591367	2.01495	2.25174	0.00118849	0.00727771	ABC transporter G family member 23-like
LOC106560807	2.01276	2.87399	3.68402e-09	2.1728e-07	synemin, intermediate filament protein
LOC106582280	2.01254	3.16683	4.04279e-10	3.33005e-08	TGF-beta receptor type-2-like
dpt	2.01145	4.0836	4.27798e-13	8.18633e-11	dermatopontin
LOC106574424	2.01072	-1.44123	0.00068699	0.00473203	gamma-aminobutyric acid receptor subunit gamma-3-like
ddah1	2.01046	3.65202	4.90771e-11	5.3665e-09	dimethylarginine dimethylaminohydrolase 1
LOC106592167	2.00891	3.09704	1.62429e-10	1.53539e-08	polycystin-1
c1qtnf4	2.00862	-1.51692	0.000925244	0.00596364	C1q and TNF related 4
LOC106604170	2.00809	6.06453	8.78267e-06	0.000139628	uncharacterized LOC106604170
dapl1	2.00555	5.47741	2.32466e-14	6.23545e-12	death associated protein like 1
LOC106602704	2.00395	1.17411	2.1149e-05	0.000287697	uncharacterized LOC106602704
LOC106575248	2.00232	1.02637	8.00023e-07	1.96736e-05	guanine nucleotide-binding protein G(I)/G(S)/G(O) subunit gamma-7-like
LOC106608957	2.00225	2.92849	5.19045e-07	1.36971e-05	serine protease HTRA3
LOC123742580	2.002	3.78179	3.8497e-11	4.33231e-09	uncharacterized LOC123742580
LOC106605312	2.00062	1.67328	1.11562e-06	2.59536e-05	nestin-like
si:dkey-126g1.9	1.99929	1.6961	2.17874e-09	1.38741e-07	uncharacterized si:dkey-126g1.9
pdpk1a	1.9977	2.41247	2.96849e-09	1.81953e-07	3-phosphoinositide dependent protein kinase 1a
LOC106569811	1.99625	2.53877	4.9811e-08	1.99645e-06	vasoactive intestinal polypeptide receptor
LOC106581102	1.99616	-1.16583	0.00102024	0.00645268	CXADR-like membrane protein
LOC106579714	1.99403	2.15463	1.52149e-06	3.35499e-05	extracellular sulfatase Sulf-1-like
LOC106581928	1.99375	-1.19769	0.000227931	0.00196461	anion exchange protein 3
LOC106607706	1.99249	-1.39426	0.000852934	0.00560407	uncharacterized LOC106607706
LOC106561616	1.99134	3.96366	8.50695e-12	1.18655e-09	anoctamin-1-like
LOC106569518	1.98887	3.04164	3.52202e-10	2.99543e-08	nuclear receptor ROR-beta
fxyd6l	1.98875	2.3643	0.00345445	0.0167275	FXYD domain containing ion transport regulator 6 like
c1ql2	1.98866	1.12997	0.00276287	0.0140827	complement component 1, q subcomponent-like 2
LOC123723888	1.98571	6.22954	1.54326e-12	2.63218e-10	signal transducer and activator of transcription 1-alpha/beta-like
dal1b	1.98564	8.00523	4.03683e-08	1.67134e-06	Death-associated protein-like 1-B
LOC106580696	1.98542	2.04626	8.53766e-08	3.11555e-06	nestin
eif4ebp3	1.98538	1.84373	0.000554685	0.00401219	eukaryotic translation initiation factor 4E binding protein 3
arhgef25a	1.98534	2.21842	1.42815e-10	1.39625e-08	Rho guanine nucleotide exchange factor (GEF) 25a
LOC106569927	1.98447	-1.32737	0.00322223	0.0158877	tumor necrosis factor receptor superfamily member 11B-like
LOC106581990	1.98356	1.53295	3.36536e-07	9.64522e-06	transmembrane protein 182
nr2f2	1.98282	1.40824	9.41708e-06	0.000147621	nuclear receptor subfamily 2, group F, member 2
LOC106581541	1.98202	1.81306	1.73638e-05	0.000243695	high affinity cationic amino acid transporter 1-like
hapln1b	1.98068	4.35711	5.39026e-13	1.01905e-10	hyaluronan and proteoglycan link protein 1b
LOC106577835	1.98058	-1.15525	0.00132299	0.00791145	uncharacterized LOC106577835
LOC106575713	1.97836	2.42757	2.29876e-08	1.02798e-06	calcitonin gene-related peptide type 1 receptor
LOC123730768	1.97778	1.38922	3.5036e-06	6.65981e-05	uncharacterized LOC123730768
otor	1.97556	3.67295	7.10816e-08	2.67476e-06	otoraplin
ppr1c	1.97387	2.00625	3.6592e-07	1.03064e-05	phosphatase 1 regulatory subunit 1C
LOC106574049	1.97073	5.65834	5.01949e-08	2.00671e-06	sterile alpha motif domain-containing protein 9-like
prex2	1.97073	2.30406	2.03169e-10	1.85891e-08	phosphatidylinositol-3,4,5-trisphosphate-dependent Rac exchange factor 2
LOC106592419	1.96992	2.34421	1.90739e-07	6.08949e-06	rho GTPase-activating protein 20-like
LOC106588669	1.96935	3.71492	2.2748e-07	6.97849e-06	thyroid hormone receptor beta
LOC106591190	1.96872	1.60161	0.000672264	0.00465629	NACHT, LRR and PYD domains-containing protein 12-like
LOC106589269	1.96706	1.05587	3.37936e-07	9.6765e-06	chondroadherin-like
LOC106604545	1.96695	3.22085	4.2845e-11	4.78507e-09	LIM and calponin homology domains-containing protein 1-like
LOC106611784	1.96597	1.72735	5.47885e-05	0.000627071	protocadherin-10
LOC123743133	1.96559	2.06862	2.98126e-06	5.81484e-05	uncharacterized LOC123743133
LOC106584000	1.96281	-1.20659	0.00169728	0.0096165	uncharacterized LOC106584000
si:ch211-212d10.1	1.96259	2.57741	8.64566e-09	4.49962e-07	granzyme-like protein 2
LOC106596065	1.96183	-1.2412	0.000863123	0.00565381	rap guanine nucleotide exchange factor 5-like
emp3	1.96118	3.88544	1.41899e-09	9.57679e-08	Epithelial membrane protein 3
LOC106605695	1.96102	3.95114	0.000165301	0.00152396	meprin A subunit beta
grik4	1.96094	1.74074	7.9227e-06	0.000128886	glutamate receptor, ionotropic, kainate 4
LOC106613481	1.95908	-1.72296	0.000382568	0.0029948	nuclear receptor subfamily 5 group A member 2
LOC106580806	1.95882	1.35627	8.87413e-07	2.15056e-05	limbic system-associated membrane protein
postna	1.95824	6.7639	1.46664e-09	9.85598e-08	periostin, osteoblast specific factor a
LOC106607255	1.95623	2.96192	3.3797e-08	1.43557e-06	alpha-2,8-sialyltransferase 8E-like
LOC106573095	1.95616	2.68339	9.77378e-10	6.97115e-08	cytochrome c oxidase subunit 8B, mitochondrial
LOC106584368	1.95514	6.15468	7.61966e-08	2.84676e-06	MAP kinase-interacting serine/threonine-protein kinase 2-like
LOC106565747	1.95482	-1.18144	0.000159924	0.00148137	leucine-rich repeat neuronal protein 1-like
LOC106612838	1.95368	-1.3887	0.000433362	0.00330468	uncharacterized LOC106612838
LOC106609899	1.95121	-1.13936	0.00136386	0.0081179	syntaxin-3
LOC106577588	1.95093	5.17371	8.97768e-14	2.05654e-11	mucin-5AC
LOC106591416	1.95076	2.23255	4.92106e-05	0.000575187	A disintegrin and metalloproteinase with thrombospondin motifs 17-like
cd82	1.94979	1.38611	1.49347e-07	4.95449e-06	CD82 antigen
LOC106612984	1.94913	1.54391	2.35948e-07	7.1682e-06	sacsin-like
spy1	1.94672	1.61734	1.19774e-07	4.12157e-06	sprouty homolog 1
pknox2	1.94568	1.57276	0.0030356	0.0151384	pbx/knotted 1 homeobox 2
slc38a5b	1.94525	2.86574	8.03675e-09	4.23184e-07	solute carrier family 38 member 5b
LOC106573607	1.94243	3.51015	2.00507e-07	6.30265e-06	follistatin-related protein 3
LOC106573451	1.9415	2.11037	3.91621e-06	7.29392e-05	semaphorin-3ab
lum	1.94115	7.76481	4.76743e-08	1.9157e-06	lumican
LOC106602290	1.94095	1.30914	0.000440261	0.00335007	rho guanine nucleotide exchange factor 38-like
LOC106564752	1.94025	2.79101	5.58025e-07	1.45091e-05	anthrax toxin receptor 1-like
LOC106568000	1.93944	3.34877	4.62731e-08	1.86897e-06	delta-sarcoglycan-like
LOC106603046	1.93825	3.14245	3.21486e-09	1.93651e-07	rho GTPase-activating protein 31
LOC106605775	1.93778	1.09277	9.40061e-06	0.000147436	beta-2-glycoprotein 1-like
LOC106597106	1.93776	-1.07443	5.90901e-05	0.000665623	uncharacterized LOC106597106
psmb9-a	1.93648	3.39562	0.000631947	0.00443172	proteasome subunit beta type-9a
ppp1r14ba	1.93473	1.7118	6.69769e-07	1.69785e-05	protein phosphatase 1, regulatory (inhibitor) subunit 14Ba
chdh	1.93393	1.29128	2.02232e-06	4.20403e-05	choline dehydrogenase
LOC106585698	1.93208	7.66118	0.000861058	0.00564499	fibrous sheath CABYR-binding protein
LOC106599513	1.93187	3.2006	3.11436e-08	1.33888e-06	neuropilin-1a
cdhr2	1.9318	3.82312	1.73393e-14	4.85857e-12	cadherin related family member 2
LOC106581984	1.93044	3.08204	2.76942e-09	1.71088e-07	four and a half LIM domains protein 2
LOC106561678	1.92937	3.18747	3.9986e-12	6.09165e-10	probable G-protein coupled receptor 21
LOC106584025	1.92665	2.27194	8.15239e-08	3.00642e-06	KN motif and ankyrin repeat domain-containing protein 4
gpr52	1.92481	-1.09754	0.000275599	0.00228874	G protein-coupled receptor 52
LOC106608758	1.92336	1.46524	5.58609e-08	2.1996e-06	uncharacterized LOC106608758
LOC106565502	1.92263	-1.13084	0.000494085	0.00366922	RING finger protein 223
LOC106562073	1.92095	-1.35767	0.000312828	0.00253879	uncharacterized LOC106562073
LOC106574007	1.92076	-1.02973	0.0011355	0.00701763	E3 ubiquitin-protein ligase RNF220
LOC106602029	1.92015	5.06113	5.5355e-10	4.36484e-08	peripheral myelin protein 22
LOC123725213	1.91987	1.45797	2.49362e-05	0.000328951	keratin-associated protein 16-1-like
LOC106581657	1.919	2.70671	2.23141e-10	2.01231e-08	melanophilin
LOC123742703	1.91826	3.21212	1.25858e-07	4.29327e-06	complement component C1q receptor-like
LOC123741732	1.91801	-1.55681	0.000311232	0.00252845	zinc finger protein GLIS2-like
LOC106590025	1.91798	4.14111	4.21153e-13	8.10862e-11	integrin beta-1
LOC106610874	1.91603	2.62411	2.02751e-08	9.22165e-07	coiled-coil domain-containing protein 9B
smpdl3a	1.91545	2.20941	1.03317e-09	7.30268e-08	sphingomyelin phosphodiesterase acid like 3A
LOC106592411	1.91542	-1.31357	0.000611324	0.00432391	GTPase IMAP family member 7-like
LOC106561792	1.91519	2.07301	1.46676e-08	7.06003e-07	follistatin-A-like
LOC106610849	1.91501	-1.03278	0.000425851	0.00325963	cytochrome P450 1B1-like
zgc:113337	1.91316	4.51068	1.95521e-07	6.21055e-06	Ig1_MRC-OX-2_like and Ig domain-containing protein
neil1	1.91308	4.60534	2.32042e-05	0.000310276	nei-like DNA glycosylase 1
LOC100195253	1.91286	4.42493	2.56587e-05	0.000337347	Leucine-rich glioma-inactivated protein 1
LOC106579677	1.91258	1.61607	2.9484e-06	5.75791e-05	collagen alpha-1(XVIII) chain-like
LOC106573312	1.91164	3.48503	1.94307e-07	6.17826e-06	zinc finger protein 469
LOC106579913	1.90961	1.78455	0.000128025	0.00124223	RIMS-binding protein 2
LOC106566111	1.90854	1.9378	1.61218e-05	0.000229248	PRELI domain containing protein 3B
LOC106569490	1.90833	2.08307	6.5854e-10	5.06543e-08	SH2 domain-containing protein 1A
LOC123733073	1.9083	-1.49871	0.0049084	0.0218776	uncharacterized LOC123733073
LOC106568957	1.90715	3.20672	3.8515e-11	4.33231e-09	angiopoietin-related protein 4-like
LOC106613571	1.90686	1.82213	3.18342e-07	9.19937e-06	G-protein coupled receptor 52-like
LOC106561713	1.90646	1.47573	3.38793e-05	0.000426658	homeobox protein aristaless-like 4
LOC106578869	1.90553	1.41382	5.20768e-06	9.14742e-05	uncharacterized LOC106578869
LOC106570132	1.90515	3.33512	0.000464928	0.00349314	mucin-5AC-like
cd2l6	1.90477	-1.20049	0.000991141	0.00630677	Cell division cycle 2-like protein kinase 6
LOC106566621	1.90375	1.29168	0.00338672	0.0164988	interleukin-17 receptor C-like
LOC106580280	1.90299	2.47669	1.19926e-08	5.95515e-07	SET-binding protein-like
LOC106599103	1.90286	1.70527	6.9691e-07	1.74969e-05	retinoic acid receptor RXR-gamma-A
LOC106569843	1.90208	6.17951	3.77293e-15	1.34552e-12	H-2 class I histocompatibility antigen, Q9 alpha chain
ehd2b	1.89879	4.60866	3.2915e-07	9.45078e-06	EH-domain containing 2b
htra1b	1.89769	6.41255	7.16896e-12	1.02732e-09	HtrA serine peptidase 1b
LOC106586705	1.89756	5.08096	1.05942e-06	2.4942e-05	target of Nesh-SH3
LOC106589861	1.89721	3.0716	0.005278	0.0231372	hepatic leukemia factor
LOC106576109	1.89644	2.21601	1.27834e-05	0.000190223	transmembrane protein 229A-like
LOC106594801	1.89574	1.55612	5.66724e-08	2.22404e-06	BAH and coiled-coil domain-containing protein 1-like
tac3a	1.89553	1.60518	9.46239e-06	0.000148257	tachykinin precursor 3a
LOC106582078	1.89508	3.41067	6.5905e-11	7.10755e-09	gap junction beta-2 protein-like
LOC106606634	1.89386	1.61852	1.51742e-05	0.000218547	uncharacterized LOC106606634
LOC106591630	1.89332	1.97226	9.48868e-05	0.000973148	lysyl oxidase homolog 4-like
si:ch73-288o11.4	1.89249	6.06558	4.61822e-08	1.8677e-06	Beta-microseminoprotein
LOC106602380	1.89152	2.87389	3.93365e-10	3.25725e-08	neuronal membrane glycoprotein M6-a
LOC106561152	1.89146	1.60996	1.74055e-08	8.14062e-07	talin-2
LOC106560914	1.89102	3.95438	2.95096e-10	2.56568e-08	septin-7-like
LOC106587376	1.8905	1.18122	0.00032899	0.00264532	carboxylesterase 3
LOC106562591	1.88968	1.48324	6.12292e-05	0.000684071	A disintegrin and metalloproteinase with thrombospondin motifs 17-like
LOC106571924	1.88949	1.48951	4.2085e-07	1.15552e-05	cadherin-4-like
LOC106573017	1.88783	-1.083	0.000146418	0.0013853	adhesion G-protein coupled receptor G7-like
LOC106573930	1.88597	5.44137	5.30777e-06	9.28949e-05	growth arrest and DNA damage-inducible protein GADD45 beta
LOC106592074	1.88445	2.10504	2.94185e-06	5.75227e-05	collectin-12
LOC106574162	1.88426	1.50628	0.000339116	0.00270939	protein naked cuticle homolog 2-like
LOC106564956	1.88364	2.3991	8.19892e-07	2.00395e-05	keratin, type I cytoskeletal 18-A
LOC123728302	1.8824	-1.55697	0.00306917	0.0152889	28S ribosomal protein S33, mitochondrial-like
LOC106613524	1.88204	1.74481	7.94207e-09	4.18901e-07	transmembrane protein 47
LOC106591222	1.88087	3.9055	0.000180704	0.00163903	zymogen granule membrane protein 16
LOC106600976	1.88024	2.25797	1.38832e-06	3.11435e-05	guanine nucleotide-binding protein G(I)/G(S)/G(O) subunit gamma-T2-like
mcamb	1.87643	3.93352	1.38825e-11	1.86985e-09	melanoma cell adhesion molecule b
mmrn2a	1.87614	2.9401	1.88697e-09	1.22353e-07	multimerin 2a
LOC106607925	1.87553	1.08421	2.98816e-05	0.000384176	R-spondin-3-like
LOC106576815	1.87282	2.04232	0.000489995	0.00364655	rab11 family-interacting protein 2
hcrtr2	1.87266	-1.06256	0.00242767	0.0126916	hypocretin (orexin) receptor 2
LOC106612642	1.87244	1.22613	5.82521e-06	0.000100118	limbic system-associated membrane protein-like
LOC106565749	1.87231	2.48032	2.33796e-07	7.11972e-06	inositol 1,4,5-trisphosphate receptor type 1
LOC106560289	1.872	2.57155	1.30613e-05	0.000193716	discoidin domain-containing receptor 2-like
LOC106576709	1.87148	2.45138	1.71822e-09	1.13046e-07	synuclein
ltc4s	1.87024	2.84464	3.61269e-11	4.14249e-09	leukotriene C4 synthase
LOC106610734	1.87007	2.62292	8.00533e-07	1.96736e-05	phosphatidate phosphatase LPIN1
LOC106579083	1.86831	2.04157	3.7397e-06	7.00256e-05	mitochondrial amidoxime-reducing component 1
LOC106584751	1.86405	2.36339	0.00246185	0.0128318	uncharacterized LOC106584751
LOC106567101	1.86201	2.3219	8.49791e-09	4.43743e-07	CCN family member 5
tm4sf18	1.86115	1.40064	3.46574e-05	0.000435357	transmembrane 4 L six family member 18
LOC106588212	1.86082	5.17155	3.98925e-10	3.29459e-08	ly-6/neurotoxin-like protein 1
ldb2a	1.86029	1.23055	1.31597e-06	2.97115e-05	LIM domain binding 2a
ttyh3b	1.85925	2.74422	1.64517e-07	5.37816e-06	tweety family member 3b
LOC106606783	1.85902	1.0084	0.00389657	0.0183668	neurotrypsin-like
cssa14h10orf67	1.85794	-1.04666	0.000481929	0.00359933	chromosome ssa14 C10orf67 homolog
LOC106613844	1.85536	2.548	3.95026e-07	1.09806e-05	A disintegrin and metalloproteinase with thrombospondin motifs 10
LOC106579490	1.85507	-1.38214	0.00117948	0.00722821	disco-interacting protein 2 homolog C
LOC106605402	1.85366	-1.51061	0.000454495	0.00342788	uncharacterized LOC106605402
LOC106571097	1.85224	5.01799	1.0061e-08	5.15922e-07	thrombospondin-1-like
hecd2	1.8489	3.07822	1.09516e-09	7.65465e-08	Probable E3 ubiquitin-protein ligase HECTD2
LOC106562104	1.84585	1.62013	0.00172325	0.00972502	AMP deaminase 3-like
tm149	1.84507	2.91133	5.33736e-09	2.96464e-07	Transmembrane protein 149
LOC106577131	1.84327	1.29609	1.21579e-05	0.00018256	probable E3 ubiquitin-protein ligase HECTD2
LOC106610060	1.84098	1.88809	1.34127e-07	4.52126e-06	teneurin-3
LOC106606614	1.84084	1.01546	0.000726853	0.00495672	hormonally up-regulated neu tumor-associated kinase homolog A
LOC106608422	1.83834	-1.62313	0.000867896	0.0056756	FRAS1-related extracellular matrix protein 2-like
LOC106590999	1.83833	1.57043	1.70389e-06	3.65754e-05	oxysterol-binding protein-related protein 10
opn8b	1.83758	1.43636	5.21522e-06	9.15377e-05	opsin 8, group member b
LOC106595617	1.83642	2.84401	5.77818e-12	8.51345e-10	voltage-dependent calcium channel subunit alpha-2/delta-1-like
LOC106565544	1.83613	1.01035	1.22371e-05	0.000183399	FYVE, RhoGEF and PH domain-containing protein 5
rasgef1bb	1.83475	3.61945	2.32063e-06	4.71992e-05	RasGEF domain family, member 1Bb
LOC106607299	1.83464	3.80701	7.47324e-12	1.06606e-09	caveolae-associated protein 1-like
LOC106605589	1.834	4.8266	6.09673e-05	0.000681873	carcinoembryonic antigen-related cell adhesion molecule 18
LOC106569131	1.83208	2.19066	9.4384e-08	3.3698e-06	dystrobrevin alpha
cd9	1.83078	5.68933	0.000299836	0.00245394	CD9 molecule
LOC106584806	1.83036	-1.02856	0.00166054	0.00944585	myelin regulatory factor
LOC106576046	1.82919	2.44251	6.58946e-06	0.000111101	ras-related and estrogen-regulated growth inhibitor
LOC106579914	1.82891	2.63048	3.98379e-08	1.65594e-06	adhesion G-protein coupled receptor D1
LOC106571406	1.82843	4.42018	6.78701e-10	5.16983e-08	scavenger receptor class A member 5-like
LOC106610685	1.82458	-1.31424	0.000567832	0.00408628	peptidase M20 domain-containing protein 2-like
k1c20	1.82421	4.56523	7.89237e-05	0.000838477	Keratin, type I cytoskeletal 20
LOC106589862	1.82357	2.7502	7.39326e-05	0.000794165	transmembrane protein 100
gabarapl2	1.82338	1.92668	1.31198e-06	2.96641e-05	GABA(A) receptor-associated protein like 2
LOC106606948	1.823	2.10381	1.58707e-06	3.46362e-05	transmembrane protein 100
LOC106608569	1.82247	4.38658	5.00715e-16	2.06762e-13	actin-binding LIM protein 2
zic1	1.82233	1.32814	3.22309e-05	0.000408358	zic family member 1 (odd-paired homolog, Drosophila)
LOC106605088	1.82121	5.71517	1.52677e-05	0.000219479	C-type lectin domain family 4 member E
cdh19	1.81951	2.42402	5.94467e-08	2.30893e-06	cadherin 19, type 2
LOC123725563	1.81893	1.00961	2.07928e-06	4.2949e-05	lysosomal membrane ascorbate-dependent ferrireductase CYB561A3-like
LOC106581837	1.81882	1.43899	0.000125329	0.00122074	protein Wnt-6
LOC106580130	1.81833	-1.31222	0.000242669	0.00206275	formin-binding protein 1
LOC106583976	1.81684	3.67298	1.23945e-09	8.54893e-08	integrin beta-1-like
ano8b	1.81378	-1.02489	0.00023693	0.00202604	anoctamin 8b
LOC106603654	1.81358	1.38553	3.69567e-07	1.03647e-05	galactosylgalactosylxylosylprotein 3-beta-glucuronosyltransferase 1
LOC106602284	1.81356	1.82503	1.17242e-06	2.70545e-05	nephronectin
LOC106582436	1.81237	1.96439	0.0133949	0.0476776	major histocompatibility complex class I-related gene protein
LOC106607182	1.81175	1.63532	1.54746e-05	0.000221754	protocadherin-15
LOC106600896	1.81087	2.408	2.37926e-07	7.20872e-06	trichohyalin
LOC106571459	1.81041	1.84944	4.0626e-05	0.000494365	adhesion G-protein coupled receptor F3-like
dtnbb	1.80992	1.56744	1.13098e-08	5.66085e-07	dystrobrevin, beta b
LOC106584276	1.80927	3.53357	5.58157e-05	0.000636737	flavin-containing monooxygenase 5-like
cspg4	1.80762	1.64062	9.12578e-08	3.27308e-06	chondroitin sulfate proteoglycan 4
LOC106608866	1.80672	2.03397	0.000946283	0.00607181	uncharacterized LOC106608866
LOC106612758	1.80578	1.23364	1.15479e-05	0.000174823	short transient receptor potential channel 4-like
LOC106593178	1.80539	2.19974	0.000200245	0.00177072	A disintegrin and metalloproteinase with thrombospondin motifs 3
rbp4	1.80436	9.12639	1.47479e-11	1.9695e-09	retinol binding protein 4, plasma
ccl27a	1.80415	8.22812	0.000232723	0.00199878	chemokine (C-C motif) ligand 27a
LOC123728146	1.80268	1.41125	1.25141e-07	4.27344e-06	uncharacterized LOC123728146
LOC106576375	1.80193	2.657	0.0002082	0.0018287	uncharacterized LOC106576375
LOC100194722	1.80147	1.80578	0.00362396	0.0173661	uncharacterized LOC100194722
LOC123726227	1.80095	2.22049	3.36098e-06	6.42373e-05	multiple epidermal growth factor-like domains protein 6
snrkb	1.80081	2.32265	1.45108e-06	3.22972e-05	SNF related kinase b
LOC106588895	1.8008	-1.41645	0.0136105	0.0482316	potassium voltage-gated channel subfamily KQT member 4-like
LOC123728738	1.8003	2.12527	3.4041e-05	0.000428523	dedicator of cytokinesis protein 11-like
LOC106561804	1.80025	3.22243	1.60835e-07	5.26878e-06	growth arrest-specific protein 2-like
LOC106561459	1.79951	2.4239	8.59614e-05	0.000894835	ras association domain-containing protein 10
mcf2l2	1.79703	1.77091	2.49054e-07	7.48666e-06	MCF.2 cell line derived transforming sequence-like 2
LOC106589077	1.79611	2.62581	1.03967e-07	3.64966e-06	delta-like protein 4
myct1a	1.79563	2.76231	9.69156e-08	3.43479e-06	myc target 1a
LOC106601246	1.79546	1.74396	1.41236e-06	3.15698e-05	uncharacterized LOC106601246
LOC106611011	1.79523	1.1121	7.82589e-07	1.93392e-05	uncharacterized LOC106611011
LOC106560399	1.79522	1.63091	4.51951e-07	1.21957e-05	1-phosphatidylinositol 4,5-bisphosphate phosphodiesterase gamma-1
LOC106571415	1.79495	2.37331	2.44684e-06	4.94139e-05	adhesion G-protein coupled receptor G6-like
LOC106606489	1.79459	1.4049	1.7248e-05	0.000242733	adenylate cyclase type 9
LOC106561057	1.79374	1.5774	6.73699e-05	0.000735654	pleckstrin homology domain-containing family A member 7
LOC106603674	1.79258	3.21701	6.56209e-09	3.56912e-07	junctional adhesion molecule 3B
chp2	1.79133	2.18789	3.38424e-06	6.45247e-05	calcineurin-like EF-hand protein 2
LOC106577222	1.78927	2.78922	1.33672e-05	0.000197321	ankyrin-3
LOC106588322	1.78865	1.53625	2.04011e-08	9.23879e-07	atrial natriuretic peptide receptor 1
LOC106581954	1.78799	1.8283	9.96282e-07	2.37586e-05	UDP-glucuronosyltransferase
LOC106562718	1.78795	2.35621	1.60111e-06	3.48329e-05	prostaglandin E synthase
LOC100136473	1.78777	5.52579	1.51771e-10	1.46555e-08	follistatin-related protein 1
LOC106612647	1.78744	1.03181	1.00039e-06	2.38384e-05	uncharacterized LOC106612647
LOC106607745	1.78632	3.38474	5.61673e-09	3.09789e-07	ankyrin-3-like
LOC106609408	1.78265	-1.10073	0.00104391	0.00657324	protein lin-7 homolog A
LOC106562158	1.78262	6.01732	8.52994e-08	3.11555e-06	soluble lamin-associated protein of 75 kDa-like
LOC106565525	1.78093	2.64779	4.0562e-07	1.11859e-05	uncharacterized LOC106565525
LOC106586023	1.78075	2.2053	5.49708e-08	2.17273e-06	regulator of nonsense transcripts 3A
LOC106570042	1.77935	4.00782	3.30537e-06	6.35388e-05	uncharacterized LOC106570042
LOC106566647	1.77929	2.47439	3.69401e-05	0.000458078	uncharacterized LOC106566647
tns2a	1.77924	4.40281	3.61306e-10	3.06456e-08	tensin 2a
si:dkeyp-23e4.3	1.7792	1.28565	5.89832e-06	0.000100906	rho GTPase-activating protein 7
LOC106585609	1.77825	1.4254	1.77914e-06	3.78798e-05	inositol polyphosphate-5-phosphatase A
LOC106596680	1.77805	-1.30426	0.00106622	0.00668421	membrane-spanning 4-domains subfamily A member 4D-like
LOC106570983	1.77787	1.53363	2.59898e-07	7.73115e-06	DNA (cytosine-5)-methyltransferase 3A
si:zfos-911d5.4	1.77779	3.09047	2.68153e-09	1.66973e-07	uncharacterized si:zfos-911d5.4
LOC100286414	1.77522	4.00104	9.53378e-06	0.000148947	fibromodulin
LOC106599844	1.77508	1.14518	5.20869e-06	9.14742e-05	uncharacterized LOC106599844
LOC106586168	1.7744	-1.14191	0.001054	0.0066208	nuclear receptor subfamily 4 group A member 2-like
LOC106585857	1.77376	1.11097	3.5303e-05	0.000441575	arrestin domain-containing protein 3-like
LOC106572423	1.77366	2.18765	9.53858e-06	0.000148947	protein phosphatase 1 regulatory subunit 12B
LOC106604624	1.7722	1.97658	0.00375538	0.0178514	hyaluronan mediated motility receptor
LOC106561385	1.77212	2.84269	2.62392e-09	1.64037e-07	tetraspanin-9
LOC106588718	1.77104	-1.13483	0.0019302	0.0106124	neurexophilin-1
LOC106561882	1.77063	2.71164	3.24112e-08	1.38578e-06	MAM domain-containing glycosylphosphatidylinositol anchor protein 1-like
LOC106601169	1.7702	-1.18148	0.000840234	0.00553856	RNA binding protein fox-1 homolog 3-like
LOC106574316	1.7696	1.81447	2.05383e-07	6.41348e-06	T-cell-specific surface glycoprotein CD28-like
LOC106565647	1.76907	5.01823	1.5648e-05	0.000223829	von Willebrand factor A domain-containing protein 1-like
LOC106599515	1.76844	3.26741	3.93271e-10	3.25725e-08	integrin beta-1-like
LOC106613091	1.76842	2.33709	8.32168e-07	2.03079e-05	CUE domain-containing protein 1-like
LOC106582620	1.76771	1.22304	1.1615e-06	2.68419e-05	tumor necrosis factor receptor superfamily member 5-like
LOC106584012	1.76757	2.63874	7.10679e-09	3.82077e-07	phosphatidylinositol 3-kinase regulatory subunit gamma
LOC106606344	1.76744	5.3998	1.07325e-08	5.43256e-07	NLR family CARD domain-containing protein 3-like
LOC106603773	1.76687	2.06862	2.55902e-06	5.10851e-05	transforming growth factor beta activator LRRC32-like
c1qtnf2	1.76681	3.36294	2.85723e-08	1.24532e-06	C1q and TNF related 2
LOC106560801	1.76624	2.0904	6.51364e-06	0.00011002	COUP transcription factor 2
LOC106588785	1.76614	3.59144	1.2143e-08	6.0203e-07	growth factor receptor-bound protein 10-like
cxcl12a	1.76521	6.80409	8.61001e-09	4.4885e-07	chemokine (C-X-C motif) ligand 12a (stromal cell-derived factor 1)
LOC106606354	1.7651	3.50805	3.52014e-09	2.09228e-07	uncharacterized LOC106606354
LOC106607829	1.76492	3.28587	0.000402027	0.0031168	polypeptide N-acetylgalactosaminyltransferase 14-like
LOC106568968	1.76383	3.17776	3.71868e-08	1.56439e-06	CMP-N-acetylneuraminate-beta-1,4-galactoside alpha-2,3-sialyltransferase-like
LOC123727179	1.75925	2.37425	0.00220908	0.0118025	uncharacterized abhydrolase domain-containing protein DDB_G0269086-like
LOC100380463	1.75833	4.5778	9.84023e-06	0.000152879	Hepatic leukemia factor
esyt2b	1.7583	2.38605	4.89389e-05	0.000573507	extended synaptotagmin-like protein 2b
LOC106566684	1.75561	1.92517	1.09783e-06	2.56022e-05	interleukin-17 receptor B
LOC106581834	1.75539	-1.56065	0.000892962	0.00580204	beta-crystallin A2-like
LOC106608508	1.75471	1.42689	7.17357e-05	0.000773636	fatty acid-binding protein, intestinal
LOC106571802	1.75454	4.52305	4.14817e-10	3.39015e-08	sestrin-1-like
LOC106602664	1.75401	3.99109	2.00714e-07	6.30265e-06	T-cell ecto-ADP-ribosyltransferase 2-like
LOC106571332	1.75329	2.79281	4.22814e-07	1.15888e-05	transcription regulator protein BACH2-like
LOC106585177	1.75315	-1.18747	0.00119235	0.00729007	lipoxygenase homology domain-containing protein 1
LOC106575469	1.75203	-1.32947	0.00182272	0.0101513	uncharacterized LOC106575469
LOC106584765	1.75159	2.94578	0.000284641	0.00235262	CD81 antigen
LOC106600490	1.75065	4.22068	6.29163e-09	3.42795e-07	myelin protein P0
LOC106570550	1.75017	2.04143	0.000460653	0.00346849	collagen alpha-2(VIII) chain-like
LOC106591335	1.7497	1.37071	0.0014182	0.00836889	uncharacterized LOC106591335
LOC106575075	1.748	4.82911	7.9996e-12	1.12579e-09	follistatin-related protein 1-like
ubil	1.74573	3.18625	5.66704e-05	0.000643913	Ubiquitin-like protein
LOC106579279	1.74507	2.98414	9.18678e-08	3.28744e-06	peroxiredoxin-like 2A
crp	1.7444	3.56639	3.21623e-08	1.37701e-06	c-reactive protein, pentraxin-related
ntd5	1.7425	2.98692	4.82078e-07	1.29198e-05	ntl-dependent gene 5
LOC106577776	1.74229	1.9261	1.20675e-07	4.14804e-06	transmembrane protein 88-like
si:ch73-347e22.4	1.74226	3.39851	1.46159e-06	3.24851e-05	uncharacterized si:ch73-347e22.4
LOC106578970	1.74225	1.12916	7.43279e-05	0.000797753	probable E3 ubiquitin-protein ligase HECTD2
LOC106609494	1.74192	4.03437	2.93942e-11	3.46796e-09	semaphorin-3C-like
ehd2a	1.73979	1.1023	5.38664e-05	0.00061832	EH-domain containing 2a
LOC106601241	1.73884	6.06746	0.000871619	0.00569401	thyrotroph embryonic factor-like
LOC106571140	1.73533	6.14707	0.00102626	0.00648293	papilin-like
LOC106603639	1.73531	4.4718	3.72072e-07	1.04257e-05	zinc finger and BTB domain-containing protein 16-A
LOC106583694	1.73522	3.14831	4.79696e-05	0.000562988	deoxyribonuclease-1-like
LOC106565101	1.73323	5.14689	2.82134e-11	3.35387e-09	uncharacterized LOC106565101
LOC106596907	1.73321	-1.15325	0.00806385	0.0322215	uncharacterized LOC106596907
LOC106563906	1.73292	1.23622	0.00101617	0.00643083	cell adhesion molecule 2
LOC106608844	1.73292	2.07479	0.00372683	0.017741	uncharacterized LOC106608844
LOC106582105	1.73047	-1.25615	0.00129005	0.00775882	vang-like protein 1
mustn1a	1.73025	3.19218	2.06759e-10	1.88078e-08	musculoskeletal, embryonic nuclear protein 1a
tgfb5	1.73017	2.68257	0.000827993	0.00548089	transforming growth factor, beta 5
si:dkey-49n23.1	1.72986	1.39313	7.3708e-05	0.000792727	semaphorin-3D
hsd17b2	1.7269	1.61356	0.00270936	0.0138617	hydroxysteroid (17-beta) dehydrogenase 2
LOC106574327	1.72683	-1.19598	0.00572691	0.0246642	partitioning defective 3 homolog B
LOC106581857	1.72663	1.03095	4.26979e-06	7.82246e-05	sterol 26-hydroxylase, mitochondrial
LOC106574165	1.72585	2.7142	1.37031e-05	0.000201354	calmodulin-regulated spectrin-associated protein 2
LOC106587327	1.72521	5.16941	1.27201e-11	1.72067e-09	cysteine-rich secretory protein LCCL domain-containing 2-like
LOC106564208	1.72446	1.38538	0.000176089	0.00160458	meteorin-like protein
LOC106581801	1.72422	2.63335	9.9061e-06	0.000153495	growth factor receptor-bound protein 14
LOC106561919	1.72421	5.03871	1.96568e-11	2.46968e-09	uncharacterized LOC106561919
LOC106563116	1.72251	1.76043	1.34615e-07	4.53286e-06	breakpoint cluster region protein
LOC106570922	1.72206	3.40143	2.45157e-10	2.17954e-08	follistatin-A-like
LOC106601028	1.72203	4.35269	1.8555e-11	2.35754e-09	caveolae-associated protein 1-like
LOC106609963	1.72108	2.70195	0.000142931	0.00135927	double C2-like domain-containing protein beta
zbtb20	1.72095	5.6481	3.78148e-12	5.81736e-10	zinc finger and BTB domain containing 20
zgc:113208	1.72062	3.461	1.90981e-08	8.7497e-07	uncharacterized LOC106567768
LOC106565828	1.72002	1.54639	1.06574e-06	2.50157e-05	FYVE, RhoGEF and PH domain-containing protein 5
epd	1.71889	-1.07163	0.00253474	0.0131397	ependymin
LOC106587109	1.71828	6.32716	1.71072e-11	2.21849e-09	midkine-B
LOC106588674	1.71777	-1.31057	0.00246349	0.0128361	peptide-N(4)-(N-acetyl-beta-glucosaminyl)asparagine amidase-like
LOC106605268	1.71758	1.73533	6.48376e-05	0.000713917	zinc finger protein 385D
LOC106571557	1.71724	3.683	8.24955e-08	3.02448e-06	1-phosphatidylinositol 4,5-bisphosphate phosphodiesterase beta-4
LOC106589757	1.71721	1.42796	4.96757e-05	0.000577825	SMC5-SMC6 complex localization factor protein 2
LOC106608631	1.71707	4.97631	1.39186e-07	4.66178e-06	putative GPI-anchored protein pfl2
LOC106572486	1.7167	1.15277	1.43503e-05	0.000208401	transmembrane protein 198-like
LOC106567883	1.71623	1.83848	2.78026e-06	5.49106e-05	uncharacterized LOC106567883
sema3b	1.71554	2.47028	3.36626e-06	6.4299e-05	sema domain, immunoglobulin domain (Ig), short basic domain, secreted, (semaphorin) 3B
LOC106584419	1.71548	4.64231	2.32562e-12	3.82121e-10	C3 and PZP-like alpha-2-macroglobulin domain-containing protein 8
LOC106584173	1.71493	1.35139	7.78127e-07	1.92586e-05	guanine nucleotide-binding protein G(I)/G(S)/G(O) subunit gamma-12-like
LOC106567011	1.71368	-1.55233	0.00188501	0.010426	voltage-dependent L-type calcium channel subunit beta-4-like
LOC106612469	1.71314	6.26966	9.00235e-13	1.59616e-10	nucleolar RNA helicase 2
LOC106575072	1.71306	4.57043	7.99808e-08	2.95846e-06	cyclin-dependent kinase inhibitor 1B
LOC106579006	1.71255	3.43617	2.54002e-09	1.60067e-07	V-set and transmembrane domain-containing protein 4
LOC106566824	1.71143	2.00147	0.000170303	0.00156148	protein-L-isoaspartate O-methyltransferase domain-containing protein 2
LOC106583614	1.71142	1.41388	6.01052e-07	1.54994e-05	histone deacetylase 7-like
LOC106588084	1.71107	2.40865	5.21477e-05	0.000600349	integrin alpha-L-like
LOC106565913	1.71008	1.41958	0.0032136	0.0158548	multiple epidermal growth factor-like domains protein 6
LOC106585763	1.7085	5.50503	2.42006e-08	1.07424e-06	mucin-19
LOC106572809	1.7062	-1.25668	0.00929263	0.0359989	tumor necrosis factor receptor superfamily member 14-like
LOC100196274	1.70553	6.75314	5.18781e-11	5.63353e-09	microfibrillar-associated protein 2
ldlrad3	1.70455	1.01713	5.16129e-05	0.000596149	low density lipoprotein receptor class A domain containing 3
LOC106581002	1.70441	6.89123	6.49471e-07	1.6571e-05	complement C4-B
LOC106575580	1.70301	2.03083	2.87189e-07	8.42323e-06	rho GTPase-activating protein 20-like
LOC106607082	1.70218	1.487	3.62415e-06	6.81875e-05	paralemmin-1-like
LOC106560305	1.70152	2.42795	9.72543e-08	3.44096e-06	volume-regulated anion channel subunit LRRC8C
ppp3ca	1.70148	-1.59344	0.00225048	0.0119797	protein phosphatase 3, catalytic subunit, alpha isozyme
LOC106587610	1.70147	3.67555	1.46311e-06	3.24959e-05	dipeptidase 2
LOC106560849	1.69908	3.35244	2.85414e-09	1.7563e-07	cholesteryl ester transfer protein
col10a1b	1.69883	8.17109	0.00252088	0.0130873	collagen, type X, alpha 1b
LOC106580674	1.69872	5.09688	2.00485e-08	9.13199e-07	uncharacterized LOC106580674
LOC106569881	1.69862	2.20339	3.06321e-08	1.31869e-06	mothers against decapentaplegic homolog 4-like
LOC106609664	1.69855	1.23886	6.94304e-07	1.74594e-05	semaphorin-3ab-like
LOC123732206	1.6984	-1.12427	0.00140449	0.0083117	zinc finger protein 879-like
selenop	1.69828	7.39022	7.28041e-07	1.82057e-05	selenoprotein P
LOC106611576	1.69812	2.48843	0.00459016	0.0207678	platelet-derived growth factor C-like
LOC106568264	1.6975	3.12576	4.01351e-08	1.66608e-06	versican core protein
acta2	1.69639	3.02835	6.62004e-05	0.00072525	actin alpha 2, smooth muscle
LOC106603109	1.69582	5.82762	1.49673e-10	1.44975e-08	interleukin-13 receptor subunit alpha-2-like
LOC106582092	1.69556	-1.18291	0.00322749	0.0159108	probable ribonuclease ZC3H12C
LOC106574723	1.69472	3.63699	4.96415e-09	2.80198e-07	gamma-aminobutyric acid type B receptor subunit 2
si:ch211-225h24.2	1.69449	1.0016	7.41182e-05	0.000795776	uncharacterized LOC106608024
maff	1.6944	4.73504	2.1795e-09	1.38741e-07	v-maf avian musculoaponeurotic fibrosarcoma oncogene homolog F
plekha7b	1.69423	1.15591	1.06643e-05	0.000163178	pleckstrin homology domain containing, family A member 7b
LOC123731554	1.69389	1.46918	1.57727e-06	3.44465e-05	uncharacterized LOC123731554
LOC106580045	1.69226	-1.21789	0.00135409	0.00807284	sia-alpha-2,3-Gal-beta-1,4-GlcNAc-R:alpha 2,8-sialyltransferase-like
LOC106561431	1.69205	2.0008	7.70464e-07	1.90991e-05	uncharacterized LOC106561431
LOC106608383	1.69179	4.14051	3.51436e-09	2.09228e-07	zinc finger CCHC domain-containing protein 24
asap1a	1.69127	2.57384	6.59178e-06	0.000111101	ArfGAP with SH3 domain, ankyrin repeat and PH domain 1a
LOC106571798	1.69054	2.32791	1.06059e-06	2.49509e-05	fibrillin-2
LOC106561202	1.68914	1.5602	6.74747e-05	0.000736542	semaphorin-3D
LOC106572051	1.68818	1.91415	4.57189e-06	8.26972e-05	protein Shroom3-like
LOC106565464	1.68772	3.44873	6.34259e-10	4.9392e-08	RNA-binding motif, single-stranded-interacting protein 2
LOC106601505	1.6876	2.71941	0.00248163	0.0129113	transmembrane protein 220-like
LOC106573496	1.6876	2.42378	3.88186e-08	1.62357e-06	proline-serine-threonine phosphatase-interacting protein 1-like
LOC106577540	1.68752	1.5753	0.000104346	0.0010516	mitogen-activated protein kinase kinase kinase 11
LOC106594999	1.6872	3.92726	7.84278e-07	1.93651e-05	protein tweety homolog 3-like
LOC106564485	1.68621	2.74023	3.77283e-06	7.05619e-05	transmembrane protein 119
letm1	1.68517	2.4923	3.62033e-06	6.81565e-05	leucine zipper-EF-hand containing transmembrane protein 1
LOC106602713	1.68497	3.53122	5.24258e-10	4.14428e-08	tetraspanin-5-like
LOC101448021	1.68383	3.95702	6.14135e-06	0.000104633	GSK-3-binding protein
LOC106611320	1.68149	-1.12944	0.000867133	0.00567415	D-aspartate oxidase
LOC106571026	1.68074	2.02511	2.49686e-06	5.02302e-05	uncharacterized LOC106571026
LOC123741708	1.68069	-1.22059	0.00157933	0.00911938	uncharacterized LOC123741708
LOC106562962	1.68003	7.3208	1.5666e-09	1.04605e-07	collagen alpha-1(V) chain
LOC106586935	1.6795	-1.83188	0.00509536	0.0225166	neuropilin-2
LOC106606552	1.67937	4.54495	7.62954e-05	0.000815802	NACHT, LRR and PYD domains-containing protein 1-like
LOC106589655	1.67869	3.15845	2.89215e-07	8.47474e-06	rho-related GTP-binding protein RhoU-like
LOC106571212	1.67657	1.02918	2.02385e-06	4.20403e-05	dual specificity protein phosphatase 10-like
LOC106589754	1.67582	4.39644	3.32083e-07	9.52629e-06	ZP domain-containing protein-like
LOC100194546	1.67513	1.047	8.81821e-05	0.000913943	DNA-damage-inducible transcript 4-like
ppp1r13ba	1.67388	1.33106	9.27919e-07	2.23491e-05	protein phosphatase 1, regulatory subunit 13Ba
LOC106572505	1.67375	2.14569	6.26143e-07	1.60672e-05	uncharacterized LOC106572505
LOC106587082	1.67357	2.31174	1.56212e-05	0.000223548	uncharacterized LOC106587082
LOC106573377	1.67304	4.03229	2.67836e-05	0.000349937	leucine-rich repeat-containing protein 17
LOC106577496	1.67211	4.34947	1.49988e-14	4.29718e-12	actin-binding LIM protein 2-like
LOC106585847	1.67194	2.09868	4.91206e-05	0.000574777	semaphorin-6A-like
reep1	1.67152	1.92281	4.06273e-08	1.67764e-06	receptor accessory protein 1
upb1	1.67015	1.80934	5.14356e-07	1.36105e-05	ureidopropionase, beta
LOC106574963	1.66807	3.59704	3.92402e-07	1.0927e-05	coiled-coil domain-containing protein 80
gng2	1.66745	2.9287	1.40364e-05	0.000204556	guanine nucleotide binding protein (G protein), gamma 2
LOC106565112	1.66652	5.47552	0.00104127	0.00655796	cryptochrome-1
LOC106585214	1.66644	1.29894	3.19181e-05	0.000404885	syntaxin-binding protein 1-like
LOC123726123	1.66614	3.24461	2.71916e-09	1.68981e-07	uncharacterized LOC123726123
smoc1	1.66495	4.07346	9.04638e-10	6.57182e-08	SPARC related modular calcium binding 1
LOC106576818	1.66487	3.13557	3.64495e-10	3.0753e-08	sorbin and SH3 domain-containing protein 1-like
bahd1	1.66378	-1.31992	0.00232269	0.0122736	bromo adjacent homology domain containing 1
LOC106583180	1.66352	1.65587	3.48456e-05	0.000436725	SLIT-ROBO Rho GTPase-activating protein 3
LOC106561427	1.66237	1.25241	4.21695e-05	0.000510573	ras association domain-containing protein 8
LOC106570356	1.66173	3.38248	7.31975e-06	0.000120649	serine/threonine-protein kinase Sgk1
LOC106607852	1.66135	1.27611	0.000693197	0.00476552	calcipressin-2
LOC106584060	1.66024	1.53933	0.00056264	0.00405543	podocan
LOC123729266	1.65937	-1.06532	0.00633785	0.0267196	sodium channel subunit beta-4-like
il12rb1	1.65934	4.02148	5.69838e-06	9.85301e-05	interleukin 12 receptor subunit beta 1
LOC106592862	1.65793	3.3134	0.00434375	0.019924	hyaluronan synthase 2-like
c1qb	1.65743	6.38395	5.20177e-06	9.1455e-05	complement component 1, q subcomponent, B chain
LOC106603571	1.65735	6.91903	1.1522e-06	2.66467e-05	pigment epithelium-derived factor-like
LOC106605411	1.65722	2.65437	1.06134e-05	0.000162558	triple functional domain protein
LOC106581114	1.65542	1.47029	0.000478218	0.00357724	sacsin-like
tpm1	1.65494	5.36781	6.57029e-10	5.06543e-08	tropomyosin 1 (alpha)
zmp:0000001268	1.65436	3.51908	6.35628e-05	0.000702392	CYTL1 domain-containing protein
LOC106606288	1.65368	-1.11211	0.00787915	0.0316591	zinc finger protein 2 homolog
LOC106565231	1.65206	1.38495	1.66301e-05	0.000235198	tensin-2-like
LOC106608509	1.65202	3.75135	2.54996e-10	2.25423e-08	RNA binding protein, mRNA processing factor
LOC106568047	1.65195	3.32877	3.8294e-06	7.14919e-05	uromodulin-like 1
LOC106604437	1.65165	1.43699	2.22044e-05	0.000298817	protein ATP1B4-like
LOC106580005	1.65038	1.14894	1.28001e-05	0.000190292	CCN family member 1-like
LOC106603298	1.65007	3.45266	5.53162e-08	2.18089e-06	neuronal PAS domain-containing protein 2
LOC106583889	1.64998	4.36573	4.6991e-06	8.45551e-05	heme-binding protein 2
LOC106561064	1.64778	2.42013	3.80879e-05	0.000468435	protein inscuteable homolog
fam221a	1.64752	-1.35131	0.000869845	0.00568597	family with sequence similarity 221 member A
LOC106577537	1.64736	3.82602	5.84608e-10	4.57525e-08	ependymin
LOC106611070	1.64713	1.59508	9.73761e-06	0.000151585	delta-like protein 4
LOC106572364	1.64644	2.90744	6.00741e-07	1.54994e-05	calcitonin gene-related peptide type 1 receptor-like
LOC106561913	1.64456	1.8619	2.71617e-06	5.37462e-05	band 4.1-like protein 4
ifitm5	1.64295	1.59524	0.00877441	0.0343865	interferon induced transmembrane protein 5
LOC106581205	1.64292	3.32743	6.17153e-05	0.000688521	uncharacterized LOC106581205
LOC106602937	1.64242	3.11636	3.82477e-09	2.23942e-07	arylsulfatase I
LOC100380677	1.64224	2.5536	8.12771e-09	4.27256e-07	receptor-type tyrosine-protein phosphatase beta
LOC106590199	1.64177	1.99556	1.29601e-05	0.000192396	ADP-ribosyl cyclase/cyclic ADP-ribose hydrolase 1
LOC106607475	1.64065	2.94713	1.24817e-06	2.84055e-05	protein FAM53B
LOC106593224	1.64011	-1.21039	0.00386545	0.0182551	zinc finger protein 239-like
LOC106609294	1.64001	3.95347	2.00692e-07	6.30265e-06	suppressor of cytokine signaling 2
LOC106577829	1.63942	2.19367	5.06981e-05	0.00058754	protein mono-ADP-ribosyltransferase PARP14-like
LOC106610731	1.63899	-1.07623	0.00636936	0.0268164	protein GREB1
sox4a	1.63754	2.4204	4.67652e-05	0.000553768	SRY-box transcription factor 4a
LOC123738507	1.6374	3.06637	1.0628e-05	0.000162702	carbohydrate sulfotransferase 3-like
LOC100194498	1.63711	1.96612	6.10689e-07	1.5735e-05	insulin-like growth factor binding protein 4
LOC106565238	1.6371	-1.24608	0.00451443	0.0204971	dihydropyrimidinase-related protein 2-like
LOC106561024	1.63658	1.16249	1.68937e-06	3.62884e-05	calcium-dependent secretion activator 2
rerg	1.63647	3.92184	2.84587e-10	2.49475e-08	Ras-related and estrogen-regulated growth inhibitor
bik	1.63639	2.30367	0.00188638	0.0104318	BCL2 interacting killer
c1qtnf5	1.63611	2.31145	2.03369e-06	4.21832e-05	C1q and TNF related 5
LOC106605608	1.63577	3.42865	1.7191e-06	3.68308e-05	myelin-associated glycoprotein
LOC106582350	1.6348	2.84254	3.92294e-07	1.0927e-05	semaphorin-5B
LOC106598334	1.6346	2.86136	6.62092e-05	0.00072525	dispanin subfamily A member 2b-like
LOC106599303	1.63397	2.30217	2.33178e-05	0.000311264	contactin-associated protein-like 2
sult2st3	1.63367	6.14187	3.34232e-06	6.39585e-05	sulfotransferase family 2, cytosolic sulfotransferase 3
LOC106563110	1.63338	1.64278	0.00144397	0.00849569	caspase-7
LOC106585585	1.63322	1.0287	0.00176457	0.00990654	stanniocalcin-like
LOC106595535	1.63305	1.55275	0.000104065	0.0010491	alsin-like
LOC106611539	1.6327	3.25935	6.28957e-08	2.41598e-06	LIM and calponin homology domains-containing protein 1
LOC106576150	1.63076	1.04995	7.70658e-06	0.000125901	transcription factor SOX-5-like
sftpba	1.63034	3.2359	4.12388e-06	7.61741e-05	surfactant protein Ba
LOC106583304	1.62981	3.8886	6.47318e-10	5.00364e-08	RNA-binding motif, single-stranded-interacting protein 2
im:7151449	1.62832	3.96215	0.00127447	0.00767836	complement decay-accelerating factor
calcoco1a	1.62799	3.87175	3.67997e-07	1.03484e-05	calcium binding and coiled-coil domain 1a
LOC106594617	1.62742	1.54955	2.70891e-05	0.000353635	CMRF35-like molecule 5
LOC106605126	1.62726	3.41531	6.37886e-05	0.000704143	thyroid hormone receptor-associated protein 3
LOC106568969	1.62703	1.68529	4.99468e-06	8.85083e-05	CMP-N-acetylneuraminate-beta-1,4-galactoside alpha-2,3-sialyltransferase-like
LOC106600502	1.62634	2.77316	1.01555e-05	0.000156769	ski-like protein
LOC106577910	1.626	1.23773	7.22361e-05	0.00077823	SH3 domain and tetratricopeptide repeat-containing protein 1-like
LOC106588537	1.62551	2.27105	1.33801e-05	0.000197418	C-C chemokine receptor type 7-like
LOC106563609	1.62493	3.44785	5.05832e-08	2.01709e-06	rho GTPase-activating protein 31
edn1	1.62469	1.50819	0.00103459	0.00652108	endothelin 1
LOC106574671	1.62434	-1.47309	0.0136187	0.0482463	uncharacterized LOC106574671
LOC106599285	1.6233	2.0423	2.05188e-06	4.25044e-05	TGF-beta receptor type-1
LOC106588859	1.6217	1.18839	0.000133136	0.0012797	TLR4 interactor with leucine rich repeats-like
synpra	1.62099	-1.34186	0.00570118	0.0245905	synaptoporin a
LOC106609100	1.62056	4.93078	2.74383e-08	1.20215e-06	cyclin-dependent kinase inhibitor 1B-like
LOC106564952	1.62017	1.44523	3.4808e-05	0.000436428	zinc finger protein Aiolos-like
LOC106563572	1.61994	2.75172	7.03611e-06	0.000117002	pleckstrin homology-like domain family B member 2
LOC106607562	1.61851	2.29434	5.14019e-06	9.06262e-05	sine oculis-binding protein homolog
kiss1	1.61651	1.1562	0.000560517	0.00404663	KiSS-1 metastasis suppressor
b3gat1a	1.61625	-1.27871	0.0021922	0.0117352	beta-1,3-glucuronyltransferase 1 (glucuronosyltransferase P) a
LOC106612657	1.6153	4.58781	1.43964e-07	4.7911e-06	large neutral amino acids transporter small subunit 4-like
LOC106587149	1.61503	1.95738	0.000667176	0.00463025	adhesion G protein-coupled receptor G3-like
prr18	1.6149	-1.12542	0.00773434	0.0312108	proline rich 18
LOC106586780	1.61436	3.94109	7.33922e-10	5.51021e-08	SH3 and PX domain-containing protein 2A-like
LOC106613707	1.61409	-1.27211	0.00179385	0.0100332	neurturin-like
LOC106612275	1.61402	2.1836	1.95953e-07	6.218e-06	kelch-like protein 4
LOC106573126	1.6127	2.54959	2.35149e-08	1.04825e-06	receptor-type tyrosine-protein phosphatase beta-like
LOC106585212	1.61268	3.57041	4.75708e-09	2.69479e-07	neural proliferation differentiation and control protein 1-like
LOC106606603	1.61201	3.33023	7.84839e-10	5.8424e-08	uncharacterized LOC106606603
lfng	1.61179	2.61547	4.50922e-06	8.18467e-05	LFNG O-fucosylpeptide 3-beta-N-acetylglucosaminyltransferase
LOC106584585	1.61171	1.08776	1.87279e-05	0.000259029	uncharacterized LOC106584585
bcl6b	1.61166	1.79463	5.31025e-05	0.000610222	BCL6B transcription repressor
LOC106594917	1.61153	3.68399	3.98967e-07	1.10706e-05	uncharacterized LOC106594917
galnt14	1.61141	-1.0652	0.000797455	0.00533387	UDP-N-acetyl-alpha-D-galactosamine:polypeptide N-acetylgalactosaminyltransferase 14 (GalNAc-T14)
LOC106565629	1.61086	2.60169	1.24814e-07	4.26692e-06	cyclin-dependent kinase 18
fxyd6	1.60966	1.05831	7.16654e-05	0.000773636	FXYD domain containing ion transport regulator 6
LOC106588496	1.60939	2.02796	0.00159145	0.00916473	exostosin-1c
LOC106582100	1.60934	2.56048	1.22621e-06	2.7987e-05	anosmin-1
samd9l	1.60826	4.16495	0.000871877	0.00569451	sterile alpha motif domain containing 9 like
LOC106603838	1.60825	1.6006	2.82128e-06	5.55808e-05	prolyl 4-hydroxylase subunit alpha-2
LOC106571373	1.60823	4.09532	1.04925e-08	5.32826e-07	gap junction alpha-1 protein
vgll3	1.60742	-1.07081	0.0050597	0.0223993	vestigial-like family member 3
LOC123727886	1.60671	1.19755	0.000165766	0.00152692	transmembrane protein 272-like
LOC106560283	1.60653	-1.34471	0.00262675	0.0135384	transcription factor MafA
LOC106566728	1.60631	2.0075	6.06778e-05	0.000680089	nuclear receptor coactivator 3-like
gpr17	1.60605	1.3595	1.77815e-05	0.000248458	G protein-coupled receptor 17
LOC106602975	1.6057	2.61579	0.00018051	0.00163822	endosialin-like
ampd3	1.60441	4.85046	2.88839e-05	0.000373799	adenosine monophosphate deaminase 3
LOC106572191	1.60435	3.73517	1.71419e-09	1.13017e-07	angiopoietin-related protein 7-like
LOC106578347	1.60422	4.09818	1.08361e-08	5.46735e-07	uncharacterized LOC106578347
il11a	1.60409	-1.0068	0.00902021	0.0351697	interleukin 11a
LOC106583028	1.60407	-1.13843	0.00747604	0.0303755	A disintegrin and metalloproteinase with thrombospondin motifs 9
LOC106580748	1.60381	1.76532	3.32616e-05	0.000419723	RNA-binding protein Nova-1
LOC106593103	1.6033	-1.01126	0.000729466	0.00497035	zinc finger protein 501-like
LOC106585598	1.60231	4.45857	1.08801e-11	1.49105e-09	anthrax toxin receptor 1
LOC106572181	1.60186	3.31959	0.00571784	0.024635	tumor necrosis factor receptor superfamily member 6B-like
LOC106586788	1.60178	3.92278	6.98535e-09	3.77968e-07	amine oxidase [flavin-containing]
LOC106577984	1.60121	3.03314	0.000100301	0.00101671	serine/threonine-protein kinase Nek1-like
LOC106603727	1.60112	1.12819	0.000641157	0.00448139	ubiquitin carboxyl-terminal hydrolase 2
LOC106586464	1.60067	3.27163	5.41772e-06	9.44055e-05	integrin alpha 4
LOC106608612	1.6006	2.91798	1.97085e-05	0.000270447	synaptopodin-2-like
LOC106562388	1.60033	3.22196	5.1085e-06	9.02196e-05	uncharacterized LOC106562388
LOC106579879	1.59991	2.65966	4.71397e-06	8.47299e-05	BCL2/adenovirus E1B 19 kDa protein-interacting protein 3-like
LOC106578252	1.59976	-1.35646	0.00431606	0.0198237	rab11 family-interacting protein 3
dpysl3	1.59944	2.8517	6.80071e-08	2.58073e-06	dihydropyrimidinase like 3
LOC106562099	1.5987	3.54497	8.46426e-06	0.000135735	inositol 1,4,5-triphosphate receptor associated 1
LOC106567269	1.59861	-1.04365	0.00112257	0.0069541	calcium-independent phospholipase A2-gamma
LOC123726080	1.59855	-1.21326	0.0034855	0.0168467	uncharacterized LOC123726080
LOC106603867	1.59809	-1.12998	0.0034056	0.0165574	D(1)-like dopamine receptor
LOC106580934	1.59795	1.47257	0.00128986	0.00775882	uncharacterized LOC106580934
LOC106607820	1.59727	3.9818	4.70618e-10	3.79676e-08	adhesion G-protein coupled receptor G6
LOC106573757	1.59686	1.37653	0.000503349	0.00371947	synaptotagmin 1
LOC106588237	1.59677	-1.23109	0.00173906	0.00979839	sodium channel subunit beta-1-like
retreg1	1.59672	2.48287	6.16205e-05	0.000687953	reticulophagy regulator 1
LOC106566949	1.59582	2.79525	3.27681e-05	0.000413828	agrin-like
LOC106613233	1.5953	3.36829	2.26041e-07	6.94114e-06	dipeptidyl peptidase 1-like
hsd17b3	1.59337	4.37238	0.00521157	0.02291	hydroxysteroid (17-beta) dehydrogenase 3
LOC106583135	1.59283	2.61817	1.11603e-07	3.85306e-06	sortilin
LOC106567114	1.5928	1.14266	7.07046e-05	0.000765973	nuclear factor of activated T-cells, cytoplasmic 2-like
LOC106581675	1.5926	3.24264	0.000106313	0.00106731	collagen alpha-1(XVIII) chain-like
anxa14	1.59258	2.83404	1.13273e-05	0.000171898	annexin A14
LOC106562393	1.59245	-1.41163	0.00401824	0.0188019	TOX high mobility group box family member 3
LOC106613563	1.59238	1.62132	7.44235e-06	0.000122284	FRAS1-related extracellular matrix protein 1-like
LOC106575722	1.59011	4.23518	0.00187092	0.0103664	collagen alpha-2(V) chain-like
LOC106576837	1.58965	2.13472	1.34054e-05	0.000197605	androgen-dependent TFPI-regulating protein
itga9	1.58939	1.3284	4.31425e-05	0.000518359	integrin, alpha 9
LOC106587655	1.5888	6.33357	2.32947e-07	7.11838e-06	thrombospondin-1-like
LOC106568400	1.58858	1.89079	1.33523e-06	3.01031e-05	integrin alpha-1-like
LOC106605619	1.58845	2.91358	2.51186e-07	7.54352e-06	uncharacterized LOC106605619
LOC106587166	1.58811	1.88646	5.45744e-06	9.49069e-05	zinc finger protein 536
LOC106565154	1.58808	2.19504	4.86949e-07	1.29896e-05	protein bicaudal D homolog 2
LOC106603606	1.58633	1.32934	0.000341045	0.00272203	sodium/potassium-transporting ATPase subunit beta-2
LOC100136494	1.5836	4.79209	1.32576e-08	6.48076e-07	decorin
LOC106609045	1.58336	2.03253	2.48572e-06	5.01024e-05	protein Shroom4-like
LOC106608838	1.58334	1.83096	0.00461234	0.0208452	ubiquitin carboxyl-terminal hydrolase 7
LOC106579076	1.58317	2.24147	7.08089e-06	0.000117514	protein FAM167A
heg1	1.58301	1.67158	9.79556e-05	0.00099875	heart development protein with EGF-like domains 1
LOC106607256	1.58271	-1.39507	0.00306523	0.0152741	gap junction gamma-1 protein-like
LOC123730399	1.58221	1.02539	1.42542e-05	0.000207293	uncharacterized LOC123730399
LOC106591398	1.58199	2.98532	1.09347e-07	3.80028e-06	polycystin-1
LOC106574543	1.58191	2.75553	5.20948e-05	0.00059996	ATP-binding cassette sub-family C member 4
LOC106560230	1.58143	4.57423	1.85027e-08	8.55186e-07	phospholipid phosphatase 3
rhag	1.5814	3.53292	5.99694e-08	2.32337e-06	Rh associated glycoprotein
LOC106610551	1.58032	2.81939	3.82156e-07	1.06891e-05	peripheral myelin protein 22
kcnn2	1.58009	-1.65894	0.00791637	0.0317625	potassium calcium-activated channel subfamily N member 2
traf1	1.58006	1.29265	1.81111e-05	0.000252054	TNF receptor-associated factor 1
LOC106605839	1.5799	1.98356	0.0032397	0.015951	ephrin type-B receptor 5-like
LOC106581150	1.57528	-1.03953	0.00354059	0.0170656	rho GTPase-activating protein 32
LOC106590850	1.57416	1.34426	8.12237e-06	0.000131259	synaptogyrin-1
LOC123731439	1.57397	-1.00525	0.00499363	0.0221693	uncharacterized LOC123731439
tsc22d3	1.57281	6.92133	2.87761e-05	0.000372558	TSC22 domain family, member 3
LOC106585104	1.57203	2.3272	9.54672e-08	3.4046e-06	U4/U6.U5 small nuclear ribonucleoprotein 27 kDa protein-like
LOC106604225	1.57116	3.5721	2.14376e-05	0.000290741	stromal cell-derived factor 1
cyfip2	1.57062	3.00237	3.88823e-05	0.000475914	cytoplasmic FMR1 interacting protein 2
LOC106580560	1.57045	2.27041	2.50315e-06	5.02921e-05	uncharacterized LOC106580560
LOC106608306	1.57033	2.14606	0.000317696	0.0025723	adhesion G-protein coupled receptor G2-like
LOC106597732	1.57031	1.58278	0.000228929	0.00197105	protein Jumonji-like
LOC106585765	1.56992	1.72706	2.75937e-05	0.000359474	EGF-like repeat and discoidin I-like domain-containing protein 3
LOC106564693	1.56957	4.03611	9.88488e-09	5.0772e-07	SH3 and PX domain-containing protein 2A-like
LOC106602779	1.56912	1.35632	1.37146e-05	0.000201354	SLAM family member 5
LOC106578148	1.56762	2.57847	1.19439e-06	2.73969e-05	cytochrome P450 26B1
LOC106609850	1.56743	1.49364	0.000129777	0.00125502	uncharacterized LOC106609850
LOC106587075	1.56604	2.2071	0.000130556	0.00126146	neuron navigator 2
rassf9	1.56545	2.18992	0.000141687	0.0013503	Ras association domain family member 9
slc40a1	1.56515	4.30872	1.68844e-07	5.49671e-06	solute carrier family 40 member 1
LOC106562335	1.56476	2.80925	5.9867e-07	1.54634e-05	cGMP-inhibited 3',5'-cyclic phosphodiesterase B-like
id3	1.56278	4.2835	3.3308e-09	1.99486e-07	inhibitor of DNA binding 3
vgll4b	1.56266	1.51002	0.00292733	0.0146825	vestigial-like family member 4b
hoxd3ab	1.56244	2.36105	9.82308e-06	0.000152764	homeobox protein HoxD3ab
LOC106589723	1.56213	1.90962	8.64881e-05	0.000898165	polycomb group RING finger protein 5-B
LOC106568365	1.55987	6.91188	2.84328e-10	2.49475e-08	mucin-5AC-like
LOC106592359	1.55924	3.05745	0.0104876	0.0395401	annexin A5
LOC106569018	1.55903	1.29745	0.000678516	0.00469119	kinesin-like protein KIF26B
LOC106606950	1.55885	4.36153	0.000107531	0.00107782	hepatic leukemia factor
LOC106572155	1.55853	1.46068	2.59088e-05	0.000340066	tumor necrosis factor receptor superfamily member 1A-like
LOC106583734	1.55822	-1.12519	0.0141974	0.0497775	nuclear factor 7, brain-like
LOC106601635	1.55805	-1.43117	0.00199671	0.0108948	sialoadhesin-like
LOC106605054	1.55777	1.61842	2.10457e-05	0.000286417	growth/differentiation factor 6-A-like
LOC106575241	1.55596	4.64134	4.70861e-08	1.89692e-06	four and a half LIM domains protein 2-like
LOC106611047	1.55595	1.34067	5.25979e-05	0.00060531	transforming growth factor beta-3 proprotein
LOC106586162	1.55492	1.74197	3.28851e-06	6.32762e-05	formin-like protein 2
LOC106573116	1.55422	4.13714	2.31488e-05	0.000309668	dual specificity protein phosphatase 6
wnt4	1.5538	-1.12752	0.00214786	0.0115422	wingless-type MMTV integration site family, member 4
LOC106590227	1.55336	3.16172	8.19843e-08	3.00992e-06	annexin A13
LOC106574337	1.55321	2.63754	0.000365931	0.00288616	A disintegrin and metalloproteinase with thrombospondin motifs 5-like
LOC106585121	1.55306	2.23844	1.52377e-06	3.35582e-05	electrogenic sodium bicarbonate cotransporter 4-like
LOC106605147	1.55288	3.35042	0.00682315	0.028328	sodium/hydrogen exchanger 1
LOC106586160	1.55278	2.54674	8.38115e-06	0.000134885	myosin light chain kinase, smooth muscle-like
dpep1	1.55258	2.34151	0.000368404	0.00290201	dipeptidase 1
hcst	1.55218	1.29436	1.61568e-05	0.000229642	hematopoietic cell signal transducer
LOC106597855	1.55081	3.05971	0.000115879	0.00114684	protein Wnt-5b
LOC106577202	1.5503	-1.43134	0.00986393	0.0377559	cysteine-rich protein 3-like
LOC106611981	1.55011	2.22031	8.56225e-05	0.000893253	mitogen-activated protein kinase kinase kinase kinase 4-like
LOC106561691	1.54992	2.24417	4.64612e-07	1.24944e-05	coiled-coil domain-containing protein 136-like
si:ch211-225p5.8	1.54951	-1.14306	0.0021613	0.0116064	uncharacterized LOC106605232
dchs1b	1.54931	1.97946	0.00860146	0.0338482	dachsous cadherin-related 1b
nuak1b	1.54884	3.26048	3.15485e-07	9.12926e-06	NUAK family, SNF1-like kinase, 1b
LOC106610964	1.54823	1.96427	7.41464e-06	0.000121957	protein jagged-2-like
LOC106568558	1.54657	3.54412	1.19489e-06	2.73969e-05	TEK tyrosine kinase, endothelial
LOC106561726	1.54541	1.4491	4.65709e-05	0.000552349	tetraspanin-18
LOC106602979	1.54533	1.507	7.17169e-05	0.000773636	phosphofurin acidic cluster sorting protein 1-like
LOC123729205	1.54433	5.09314	1.39919e-06	3.13425e-05	uncharacterized LOC123729205
clus	1.54395	6.28906	5.17939e-10	4.12551e-08	Clusterin
LOC106608903	1.54382	-1.62992	0.012321	0.0447378	proline-, glutamic acid- and leucine-rich protein 1-like
LOC106607810	1.54266	4.63934	8.72552e-08	3.1657e-06	scavenger receptor class A member 5-like
ccdc39	1.54255	2.29421	6.88074e-07	1.73305e-05	coiled-coil domain containing 39
dusp1	1.54173	4.27855	0.000721573	0.00492821	dual specificity phosphatase 1
LOC106571754	1.54146	1.4402	1.44873e-05	0.000210294	utrophin-like
LOC123741629	1.54075	1.05762	0.000256926	0.00216441	uncharacterized LOC123741629
LOC106611425	1.54057	2.80655	6.87815e-05	0.000748463	papilin-like
LOC123725147	1.54015	2.07668	6.20767e-05	0.000690788	growth arrest-specific protein 1-like
LOC106582283	1.53989	1.92394	8.85715e-07	2.14976e-05	protein HEG-like
LOC106586167	1.53928	1.58266	0.00473793	0.0212567	G protein-activated inward rectifier potassium channel 1-like
LOC106577770	1.53905	2.32869	0.00343701	0.0166662	interferon-induced very large GTPase 1-like
sec16b	1.53759	2.38282	5.59865e-06	9.69661e-05	SEC16 homolog B, endoplasmic reticulum export factor
LOC106607248	1.53709	1.694	0.000119068	0.00117322	gamma-adducin
LOC106588292	1.53697	4.61467	8.71712e-11	8.99899e-09	uncharacterized LOC106588292
LOC106576426	1.53598	2.91063	0.000130629	0.00126178	semaphorin-3C
LOC106591784	1.53589	2.55875	0.000158979	0.00147611	lysyl oxidase homolog 4
LOC106602581	1.53455	1.09496	0.00525035	0.0230386	lectin
LOC123744726	1.53451	6.06933	0.000838643	0.0055313	uncharacterized LOC123744726
LOC106610345	1.5335	4.80923	3.69022e-09	2.1728e-07	tetratricopeptide repeat protein 39B-like
LOC106574691	1.53297	3.70223	2.30487e-07	7.05694e-06	uncharacterized LOC106574691
LOC123727191	1.53201	2.08691	5.67275e-05	0.000644095	uncharacterized LOC123727191
avil	1.53197	3.40236	1.91864e-05	0.000264322	advillin
LOC106572096	1.53193	4.78863	3.15485e-09	1.90907e-07	peptidase inhibitor 16-like
LOC106584009	1.53185	4.36437	8.62178e-08	3.13531e-06	myomegalin-like
LOC106575233	1.53114	-1.19497	0.00203522	0.0110523	uncharacterized LOC106575233
LOC106610340	1.53033	3.20822	0.000417638	0.00320615	lymphoid enhancer-binding factor 1
LOC106600495	1.52992	-1.50183	0.00654473	0.0274113	kin of IRRE-like protein 1
lpp60	1.52938	6.51644	5.72346e-06	9.8692e-05	60 kDa lysophospholipase
LOC106565979	1.52934	2.03007	0.000322499	0.0026038	cytokine-inducible SH2-containing protein
hpgds	1.52921	2.35661	3.62372e-07	1.02453e-05	hematopoietic prostaglandin D synthase
LOC106577691	1.52873	-1.15277	0.0018012	0.0100654	probable G-protein coupled receptor 132
bgnb	1.5284	2.03213	0.00165864	0.00943729	biglycan b
LOC106612966	1.52812	3.52189	6.64884e-09	3.61004e-07	protein c-ets-1-B
robo1	1.52755	1.79996	0.0017768	0.00995915	roundabout, axon guidance receptor, homolog 1 (Drosophila)
LOC106609234	1.52655	4.73584	1.97464e-05	0.000270848	cyclin-dependent kinase inhibitor 1B
LOC106564452	1.52571	3.17552	3.51681e-08	1.48866e-06	zinc finger protein GLIS2
s1pr1	1.52533	2.35673	1.92795e-06	4.04714e-05	sphingosine-1-phosphate receptor 1
LOC106606050	1.52459	1.82591	1.29109e-05	0.000191757	PH and SEC7 domain-containing protein 1-like
arhgef28a	1.52385	1.24939	0.000628433	0.00440915	Rho guanine nucleotide exchange factor (GEF) 28a
LOC106565117	1.52373	1.54531	0.000344876	0.00274718	differentially expressed in FDCP 6 homolog
LOC106570905	1.52372	1.37752	7.54672e-06	0.00012374	ras-GEF domain-containing family member 1B-A
si:ch211-67e16.3	1.52295	4.22716	4.18447e-07	1.14992e-05	uncharacterized si:ch211-67e16.3
gaa	1.5227	2.941	2.22983e-05	0.000299823	alpha glucosidase
LOC106609795	1.52204	4.93153	7.87092e-10	5.8424e-08	transmembrane protein 130
LOC106569855	1.52175	6.35777	0.00212148	0.0114415	mucin-17
LOC106602781	1.52175	2.31769	7.86979e-07	1.94012e-05	leucine-rich repeats and immunoglobulin-like domains protein 1
LOC106563758	1.52129	2.47113	0.000217596	0.00189269	interleukin-7 receptor subunit alpha-like
LOC106606327	1.521	5.06418	7.31659e-07	1.82816e-05	peripheral myelin protein 22
col21a1	1.52072	5.09893	5.21282e-09	2.91246e-07	collagen, type XXI, alpha 1
LOC106572006	1.52067	3.86408	0.00759444	0.0307412	rho guanine nucleotide exchange factor 19
tspan11	1.52063	1.69833	3.38224e-06	6.45247e-05	tetraspanin 11
atp8b4	1.52039	3.72491	0.000407562	0.00314496	ATPase phospholipid transporting 8B4
LOC106596042	1.52019	-1.30485	0.00827693	0.0328263	kinesin-like protein KIF13A
ryr1b	1.51981	-1.46969	0.00411068	0.0191233	ryanodine receptor 1b (skeletal)
LOC106569244	1.51897	3.60206	9.00792e-08	3.24192e-06	cadherin-6
LOC106574402	1.51777	3.54199	0.000912094	0.00590069	motile sperm domain-containing protein 2-like
LOC106589068	1.51761	1.94832	4.79501e-05	0.00056297	low density lipoprotein receptor adapter protein 1-A-like
LOC106562681	1.51756	5.13211	0.00724922	0.029642	zymogen granule membrane protein 16
LOC106604360	1.51731	1.60681	0.00534179	0.0233451	coagulation factor VIII
LOC106564205	1.51605	1.9528	4.78427e-06	8.5748e-05	uncharacterized LOC106564205
LOC106573680	1.51498	1.76116	0.0131126	0.0469226	tyrosine aminotransferase
LOC106576286	1.51405	3.35138	4.22631e-06	7.75639e-05	nuclear receptor-interacting protein 2-like
LOC106569526	1.51367	-1.13229	0.00187086	0.0103664	protein unc-13 homolog A
prdm2a	1.51355	3.52433	6.02458e-08	2.32844e-06	PR domain containing 2, with ZNF domain a
tieg3	1.51278	4.39601	7.70304e-05	0.00082254	Transforming growth factor-beta-inducible early growth response protein 3
LOC123743544	1.51009	1.27689	1.15722e-05	0.000174937	small integral membrane protein 22-like
LOC106575305	1.5099	-1.32007	0.00641917	0.027008	beta-1,3-galactosyltransferase 1
LOC106587525	1.50952	-1.01587	0.00166934	0.00948731	short-chain dehydrogenase/reductase family 42E member 1-like
LOC123742576	1.5093	2.39853	0.0107007	0.0401651	uncharacterized LOC123742576
LOC106565182	1.50795	2.45017	5.74436e-05	0.000650813	NACHT, LRR and PYD domains-containing protein 12-like
jcada	1.50735	2.65724	3.5101e-06	6.66193e-05	junctional cadherin 5 associated a
LOC123743114	1.50693	1.54757	0.00230493	0.0122024	uncharacterized LOC123743114
LOC106604112	1.50633	-1.16631	0.001485	0.00868504	beta-synuclein
LOC106586396	1.50565	2.31391	1.11344e-06	2.59221e-05	adenylate cyclase type 5
LOC106565802	1.50563	1.67305	0.00757677	0.0306894	dysbindin
LOC106579643	1.50549	3.69068	1.24041e-08	6.12074e-07	twisted gastrulation protein homolog 1-A
LOC106562110	1.50491	2.99892	1.24557e-07	4.26277e-06	alpha-parvin
adkb	1.50324	1.75299	4.77425e-06	8.56174e-05	adenosine kinase b
LOC106585607	1.50281	1.62965	0.00010394	0.00104886	adhesion G protein-coupled receptor A2
LOC106600850	1.50231	2.44248	4.3754e-06	7.98333e-05	pyruvate dehydrogenase (acetyl-transferring) kinase isozyme 2, mitochondrial
LOC123731790	1.50106	-1.07315	0.00809669	0.0323157	amyloid beta precursor protein binding family B member 2-like
LOC106584178	1.50079	1.87582	4.72004e-06	8.47904e-05	pre-B-cell leukemia transcription factor 1
LOC106605567	1.50061	1.07011	0.0003669	0.00289234	C-X-C chemokine receptor type 3-like
LOC106610995	1.50039	2.30517	1.13174e-05	0.00017183	heat shock 70 kDa protein 4L
LOC106575392	1.49998	4.42817	3.26829e-06	6.29643e-05	phospholipid phosphatase 2
LOC106561785	1.49981	1.68388	7.61073e-05	0.000814354	gliomedin
col6a1	1.49965	4.85611	4.60943e-07	1.2417e-05	collagen, type VI, alpha 1
LOC106568949	1.49954	3.73331	1.42124e-07	4.74548e-06	phosphatidylinositol 3-kinase regulatory subunit beta
tnfsf13	1.49928	-1.03955	0.00144714	0.00851115	TNF superfamily member 13
pitx2	1.4989	1.4143	0.000845573	0.0055679	paired-like homeodomain 2
LOC106564681	1.49783	4.82612	1.18924e-06	2.73524e-05	myosin-10-like
LOC106611279	1.49756	-1.07486	0.00578646	0.024883	tau-tubulin kinase 2
LOC106588713	1.49752	2.85262	1.22389e-06	2.79543e-05	ADP-ribosylation factor-like protein 4A
LOC106576082	1.49672	1.00998	0.000214579	0.00187215	receptor-type tyrosine-protein phosphatase zeta-like
LOC106604467	1.49581	2.77787	6.34022e-07	1.62164e-05	solute carrier family 4 member 11-like
LOC106611167	1.4946	3.0946	5.56858e-09	3.08216e-07	cysteine-rich motor neuron 1 protein-like
LOC106601199	1.49451	2.72291	2.55906e-07	7.6414e-06	myosin-10
LOC106610285	1.49351	3.11835	0.005416	0.0235985	probable E3 ubiquitin-protein ligase HERC3
LOC106582462	1.49331	1.30181	0.00120031	0.00732299	caspase-8-like
LOC106563272	1.49291	3.86162	3.92596e-10	3.25725e-08	regulator of G-protein signaling 3
LOC106607149	1.49193	1.02101	0.000235552	0.00201701	cdc42 effector protein 1-like
LOC106581153	1.49188	-1.006	0.00210231	0.0113522	zinc finger and BTB domain-containing protein 16-A
ttc36	1.49177	3.75526	4.60111e-06	8.31299e-05	tetratricopeptide repeat domain 36
mtmr8	1.4912	1.98457	0.00265945	0.0136681	myotubularin related protein 8
LOC106613636	1.4912	1.37196	0.000248495	0.00210373	microtubule-associated serine/threonine-protein kinase 3
LOC106572859	1.49095	4.80882	6.40419e-08	2.45101e-06	guanine nucleotide-binding protein G(i) subunit alpha-3
LOC106583208	1.49063	2.5217	0.000147508	0.00139225	GATA-binding factor 2-like
shroom3	1.49019	1.34978	0.000167681	0.00154095	shroom family member 3
LOC106611569	1.4901	3.12653	1.48774e-06	3.2981e-05	probable carboxypeptidase X1
LOC106584067	1.48902	1.82396	1.5119e-05	0.000217951	tensin-3
LOC106571556	1.48855	1.10043	0.000114347	0.00113386	1-phosphatidylinositol 4,5-bisphosphate phosphodiesterase beta-1-like
LOC106575102	1.48844	3.29529	4.67663e-06	8.43486e-05	neuropilin-2
LOC106565486	1.48825	-1.61646	0.00458336	0.0207561	transmembrane prolyl 4-hydroxylase-like
si:dkey-9i23.16	1.48668	4.58073	7.36795e-07	1.83806e-05	uncharacterized LOC106602587
LOC106587725	1.48597	3.34396	7.45639e-06	0.000122451	cell migration-inducing and hyaluronan-binding protein-like
LOC100380615	1.48585	6.02714	2.40528e-05	0.000319987	complement component 1, q subcomponent, B chain
tmem30c	1.48509	-1.44568	0.00512904	0.0226201	transmembrane protein 30C
LOC106572525	1.48483	4.52503	1.23327e-08	6.09505e-07	serine/threonine-protein phosphatase 6 regulatory ankyrin repeat subunit C
LOC106603548	1.4837	2.04237	0.000142767	0.00135812	uncharacterized LOC106603548
LOC106582149	1.4837	-1.00929	0.00643626	0.027069	tetraspanin-7
LOC106577205	1.48355	1.93197	7.93447e-06	0.000128886	1-phosphatidylinositol 4,5-bisphosphate phosphodiesterase epsilon-1
hmgb3	1.48295	5.14165	1.60694e-07	5.26878e-06	High mobility group protein B3
LOC106587654	1.48289	2.71149	5.30771e-06	9.28949e-05	uncharacterized LOC106587654
LOC106582632	1.48266	3.38046	1.57886e-05	0.000225225	chromodomain-helicase-DNA-binding protein 6-like
cd3e	1.48214	3.33076	7.16128e-07	1.79363e-05	CD3e molecule
LOC106587687	1.48196	1.65731	6.02176e-05	0.000675656	CMP-N-acetylneuraminate-beta-galactosamide-alpha-2,3-sialyltransferase 1-like
lasp1	1.48179	3.53906	8.00348e-08	2.95846e-06	LIM and SH3 protein 1
lmo1	1.48154	-1.14297	0.0100864	0.0383791	LIM domain only 1
LOC106610438	1.48134	3.1829	0.0034325	0.0166515	sterile alpha motif domain-containing protein 9-like
LOC106563516	1.4808	-1.35976	0.00664575	0.0277308	uncharacterized LOC106563516
LOC106611616	1.48065	2.1105	1.25594e-06	2.8541e-05	nanos homolog 1-like
LOC106579845	1.48054	1.2351	7.94941e-05	0.000843681	anthrax toxin receptor 1-like
LOC106593421	1.48006	2.03368	1.86618e-05	0.000258228	GTPase IMAP family member 9-like
LOC106578300	1.47959	-1.0786	0.00554161	0.0240211	uncharacterized LOC106578300
lhcgr	1.47915	-1.04985	0.0071088	0.0292163	luteinizing hormone/choriogonadotropin receptor
gltpd2b	1.47889	1.72753	4.02263e-06	7.45671e-05	glycolipid transfer protein domain containing 2b
LOC106589767	1.4786	1.07896	0.0033076	0.0162039	uncharacterized LOC106589767
LOC106566969	1.47786	-1.03008	0.00234275	0.0123588	uncharacterized LOC106566969
LOC106585437	1.47595	2.25935	7.20662e-05	0.000776667	CCN family member 1-like
LOC106612520	1.47463	1.22968	0.00113688	0.00702335	protein yippee-like 2
LOC106565550	1.4741	1.95912	9.83784e-06	0.000152879	GATA-binding factor 2
LOC106575651	1.47401	5.00385	1.21991e-08	6.03857e-07	target of Nesh-SH3
LOC106569377	1.47382	1.23589	0.000121746	0.00119436	alpha-2,8-sialyltransferase 8E
LOC106569778	1.47361	3.64234	7.74949e-08	2.88154e-06	plectin
LOC106570858	1.47355	1.86953	8.75916e-06	0.000139396	AP-4 complex accessory subunit RUSC2
LOC106606635	1.47269	2.07151	5.35479e-06	9.35688e-05	uncharacterized LOC106606635
LOC106568825	1.47186	2.70638	1.4855e-05	0.000214935	disco-interacting protein 2 homolog C
LOC106565449	1.47051	1.48171	4.67781e-05	0.000553768	arf-GAP with GTPase, ANK repeat and PH domain-containing protein 1-like
LOC106575190	1.47022	1.72814	4.25689e-05	0.000514021	inhibin beta B chain
LOC106580772	1.47	1.53847	0.000576486	0.00413812	tumor necrosis factor alpha-induced protein 2-like
LOC123730732	1.46967	-1.2983	0.00388	0.0183135	uncharacterized LOC123730732
LOC106612873	1.46945	1.58724	0.0041489	0.0192506	FRAS1-related extracellular matrix protein 2-like
LOC106595370	1.46935	1.89466	0.000207238	0.00182178	fascin
LOC106561867	1.4691	1.39588	0.000256047	0.00215834	nucleoredoxin-like protein 2
LOC100195230	1.46824	2.27731	3.05408e-06	5.93843e-05	Rho-related GTP-binding protein RhoE
laynb	1.46791	2.11658	4.69787e-06	8.45551e-05	layilin b
LOC106575372	1.4675	1.02771	0.000296287	0.00243094	uncharacterized LOC106575372
LOC106601060	1.4663	4.13674	8.9819e-09	4.65916e-07	KN motif and ankyrin repeat domain-containing protein 2
b4galt5	1.46597	1.04022	0.00186897	0.0103592	UDP-Gal:betaGlcNAc beta 1,4- galactosyltransferase, polypeptide 5
LOC106570436	1.46497	3.2074	3.97599e-06	7.3864e-05	ral guanine nucleotide dissociation stimulator-like
LOC106562226	1.46483	2.50786	5.03446e-05	0.000584739	conserved oligomeric Golgi complex subunit 4
apoc1	1.46477	4.96509	3.18892e-05	0.000404682	Apolipoprotein C-I
LOC106586667	1.46465	4.06671	6.69459e-08	2.54354e-06	uncharacterized LOC106586667
nme9	1.46339	-1.45457	0.00580607	0.0249435	NME/NM23 family member 9
LOC106572251	1.46316	2.03582	0.000117677	0.00116207	nucleolar protein 4-like
LOC106586620	1.46229	3.44191	0.000237803	0.00203129	anosmin-1
LOC106575974	1.46229	4.63654	1.4326e-07	4.77276e-06	protein S100-A1
LOC106605019	1.46171	4.97778	4.35588e-07	1.18664e-05	cysteine sulfinic acid decarboxylase
LOC106581056	1.46143	1.29594	0.00360583	0.0173057	phosphorylase b kinase gamma catalytic chain, skeletal muscle/heart isoform-like
LOC106582116	1.46067	7.35842	7.45024e-09	3.98315e-07	follistatin-related protein 1
LOC106610330	1.45891	1.31215	0.00439933	0.020123	Rho guanine nucleotide exchange factor (GEF) 38
cpxm2	1.45822	3.659	1.42496e-08	6.91807e-07	carboxypeptidase X (M14 family), member 2
fa10	1.45776	2.80949	1.97638e-07	6.24196e-06	Coagulation factor X
LOC106570598	1.45769	2.41113	2.12425e-05	0.000288469	fatty acid-binding protein, heart
LOC106583140	1.45521	3.19783	2.52835e-07	7.57852e-06	protein eva-1 homolog B
LOC106611472	1.45474	-1.03754	0.00551386	0.0239305	tandem C2 domains nuclear protein-like
LOC106583046	1.45415	1.81711	8.66848e-05	0.000899613	FYVE, RhoGEF and PH domain-containing protein 5
LOC106610774	1.45397	2.25129	0.00971428	0.0372929	cytospin-A-like
LOC106565109	1.45377	2.52013	3.12294e-06	6.05244e-05	ADP-ribosylation factor-like protein 8A
LOC106613249	1.45362	7.22933	2.73955e-06	5.41747e-05	pentraxin-related protein PTX3
LOC106610997	1.45359	1.54589	0.000129146	0.00125131	integrin alpha-9-like
LOC106583192	1.45356	-1.27881	0.0133072	0.0474405	sodium-coupled neutral amino acid transporter 3
LOC106573083	1.45334	3.2917	2.06583e-06	4.27369e-05	neuronal cell adhesion molecule
LOC106568428	1.45259	1.28187	0.000867848	0.0056756	SH2 domain-containing protein 3C-like
LOC100136463	1.45238	4.34551	3.07842e-05	0.000392578	growth hormone receptor isoform 2 precursor
LOC106573374	1.45189	1.00343	0.000136691	0.00130859	mucin-5AC-like
LOC106572873	1.45186	2.1692	8.44208e-06	0.000135587	uncharacterized LOC106572873
ssh1a	1.45139	2.86035	0.000443218	0.00336466	slingshot protein phosphatase 1a
LOC106587092	1.45133	4.24151	0.00105965	0.00664967	fin bud initiation factor-like
LOC106601356	1.45127	5.88873	8.43111e-05	0.000882861	uncharacterized LOC106601356
col4a1	1.45121	3.78245	1.00566e-06	2.39459e-05	collagen, type IV, alpha 1
neurl1aa	1.45119	4.265	0.00049583	0.00367951	neuralized E3 ubiquitin protein ligase 1Aa
LOC106589387	1.4506	3.3289	0.000303131	0.00247416	actin, aortic smooth muscle
ntn2	1.45051	1.20155	0.000773448	0.00521218	netrin 2
LOC106575515	1.45024	1.23145	0.000480711	0.00359194	uncharacterized LOC106575515
smad9	1.4498	2.62837	1.30922e-05	0.000193899	SMAD family member 9
agtpbp1	1.44939	1.12047	0.00115572	0.00711875	ATP/GTP binding carboxypeptidase 1
LOC106587732	1.44882	3.34663	0.000127871	0.00124125	trafficking kinesin-binding protein 1-like
LOC106568918	1.44837	6.01978	1.309e-05	0.000193899	uncharacterized LOC106568918
LOC106610773	1.44814	5.9694	0.00563883	0.0243617	collagen alpha-1(XII) chain-like
LOC106582291	1.44585	1.40437	0.00178981	0.0100178	sclerostin domain-containing protein 1-like
LOC106569953	1.44447	2.41203	0.0021949	0.0117447	collagen alpha-1(XI) chain-like
LOC106566665	1.44387	3.18288	0.002768	0.0141039	intermediate filament protein ON3
LOC106574411	1.44383	1.84235	8.08346e-06	0.000130764	rho GTPase-activating protein 6-like
syu	1.44348	3.30872	4.09296e-08	1.68569e-06	Synuclein
LOC106607564	1.44346	1.26614	0.000491285	0.00365182	hippocalcin-like protein 1
LOC106584911	1.44323	4.94151	1.68489e-06	3.62171e-05	inactive carboxypeptidase-like protein X2
LOC100136366	1.44294	1.49408	0.000356845	0.00282657	cystic fibrosis transmembrane conductance regulator II
LOC106561252	1.44253	1.70451	9.80995e-05	0.000999564	mothers against decapentaplegic homolog 7
LOC106613828	1.44244	4.80808	7.46365e-10	5.59025e-08	cysteine-rich motor neuron 1 protein-like
LOC106586738	1.44172	1.92739	0.000161051	0.00149049	collagen alpha-1(XVII) chain
LOC106608786	1.44064	1.71216	2.08983e-05	0.000284688	thyroid receptor-interacting protein 6-like
tmem179ba	1.44037	1.44655	0.000121054	0.00118906	transmembrane protein 179Ba
LOC106594537	1.44016	2.48601	3.67381e-05	0.000456434	growth arrest-specific protein 1-like
LOC106581098	1.43963	2.0625	5.79694e-05	0.000655351	protein C-ets-1-like
LOC106586061	1.43947	7.31829	4.63896e-07	1.24858e-05	collagen alpha-3(VI) chain
LOC106570673	1.43908	1.55035	0.00061286	0.00433282	CCN family member 2-like
LOC106612702	1.43862	-1.00383	0.00289945	0.0145986	uncharacterized LOC106612702
LOC106611843	1.43639	2.1254	3.07978e-05	0.000392578	protocadherin alpha-C2-like
LOC106569063	1.43379	2.07931	6.47153e-05	0.000712868	uncharacterized LOC106569063
LOC106562112	1.43356	1.54011	0.000500016	0.00370113	dickkopf-related protein 3-like
LOC106591358	1.43346	1.82142	0.000998827	0.00634304	uncharacterized LOC106591358
ifm5	1.43252	4.5835	0.000483928	0.00360996	Interferon-induced transmembrane protein 5
hoxa3a	1.4324	1.22942	0.00112114	0.00694802	homeobox A3a
LOC106588401	1.43234	9.10238	9.05772e-07	2.1866e-05	BOLA class I histocompatibility antigen, alpha chain BL3-7
LOC106571998	1.43217	1.62621	0.000106084	0.00106569	NAD kinase
LOC106563287	1.43216	2.96423	4.69131e-07	1.25943e-05	T-box transcription factor TBX3-like
LOC106589591	1.43209	1.31252	0.00779365	0.0314179	nuclear factor interleukin-3-regulated protein-like
LOC106563265	1.43192	5.11514	1.02001e-06	2.41592e-05	endoglin-like
prox1a	1.43192	-1.34349	0.00799053	0.0319815	prospero homeobox 1a
LOC106570620	1.43103	1.14745	0.00262404	0.0135289	receptor-transporting protein 3-like
LOC106586158	1.43062	1.46263	8.3431e-05	0.000875398	kalirin-like
ccr9a	1.43044	4.7088	1.49128e-05	0.000215673	chemokine (C-C motif) receptor 9a
LOC106573506	1.43026	2.47128	5.86458e-06	0.000100518	nuclear receptor ROR-alpha A-like
cebpd	1.42975	7.22543	8.44346e-07	2.05731e-05	CCAAT enhancer binding protein delta
LOC106590184	1.4287	1.49638	3.87028e-05	0.000474272	transmembrane protein 108
LOC106592057	1.42825	-1.04584	0.00524511	0.023022	mitogen-activated protein kinase 1
LOC106574325	1.42805	3.64596	3.28117e-08	1.39909e-06	neuropilin-2
LOC106609509	1.42802	4.9146	5.99922e-05	0.000673608	aryl hydrocarbon receptor nuclear translocator-like protein 1
grl1	1.42725	3.65643	2.34279e-07	7.12439e-06	Gamma-aminobutyric acid receptor-associated protein-like 1
LOC106577369	1.42711	3.04885	8.65828e-07	2.10638e-05	butyrophilin subfamily 3 member A2-like
LOC106586046	1.4269	3.88324	9.56264e-07	2.29087e-05	Krueppel-like factor 12
LOC106576270	1.42634	1.70015	5.63852e-05	0.000641602	transcription factor Spi-C
sema4d	1.42574	2.74928	4.48372e-06	8.14309e-05	sema domain, immunoglobulin domain (Ig), transmembrane domain (TM) and short cytoplasmic domain, (semaphorin) 4D
LOC106592710	1.4256	1.78513	0.00286481	0.014466	uncharacterized LOC106592710
LOC106564525	1.42538	-1.37725	0.00417231	0.0193286	platelet-derived growth factor subunit A-like
LOC106562955	1.42514	3.70616	4.13489e-06	7.62877e-05	epidermal growth factor-like protein 7
nr4a3	1.42502	4.6468	0.00033528	0.00268764	nuclear receptor subfamily 4, group A, member 3
LOC106573812	1.4248	5.35732	6.82544e-06	0.000114242	Krueppel-like factor 2
LOC106574775	1.42479	6.04079	3.03409e-06	5.91054e-05	target of Nesh-SH3
LOC106603292	1.42432	2.60476	0.000200961	0.00177505	RNA-binding protein Musashi homolog 2
LOC106566713	1.4242	3.91052	2.89133e-06	5.67826e-05	glycerol-3-phosphate dehydrogenase [NAD(+)], cytoplasmic-like
LOC106588186	1.42417	2.89034	0.000192032	0.00171403	uncharacterized LOC106588186
LOC106586171	1.42414	2.06285	0.000787303	0.00527947	activin receptor type-1C
LOC106568813	1.42367	7.35167	1.71901e-07	5.57311e-06	collagen alpha-1(XI) chain-like
LOC106593210	1.42366	3.25366	1.80546e-08	8.41913e-07	RNA demethylase ALKBH5-like
LOC106613792	1.42335	1.61312	2.39018e-05	0.000318247	SHC-transforming protein 2
LOC106606258	1.42238	1.35364	0.000583131	0.00417246	guanine nucleotide-binding protein subunit alpha-13
pmp22b	1.42182	5.52507	1.51322e-08	7.2282e-07	peripheral myelin protein 22b
LOC106569858	1.42158	1.35758	0.000109281	0.00109222	E3 ubiquitin-protein ligase pellino homolog 1
LOC106611509	1.4202	2.33485	0.000132834	0.00127757	protocadherin-19
slco1c1	1.41995	1.15836	0.000162039	0.00149787	solute carrier organic anion transporter family, member 1C1
LOC106562490	1.4198	1.86895	0.00200955	0.0109451	uncharacterized LOC106562490
LOC106570914	1.4191	1.74226	0.000128929	0.00125005	phosphatidate cytidylyltransferase 1
LOC123730494	1.41644	2.8465	1.72349e-06	3.68784e-05	uncharacterized LOC123730494
LOC106590410	1.41635	3.1627	4.9324e-06	8.77515e-05	zinc finger protein GLIS2-like
igf2b	1.41614	1.6548	6.07408e-05	0.000680553	insulin-like growth factor 2b
LOC106584977	1.41508	1.2493	0.00039314	0.00305848	EMI domain-containing protein 1-like
ephb6	1.41441	3.75439	0.00065016	0.00453019	eph receptor B6
abca2	1.41383	2.44062	0.00011008	0.00109811	ATP-binding cassette, sub-family A (ABC1), member 2
LOC106569303	1.41341	-1.01546	0.0102394	0.0388048	lymphocyte expansion molecule
LOC106567845	1.41249	2.9094	0.00168843	0.00957671	arf-GAP with Rho-GAP domain, ANK repeat and PH domain-containing protein 1
npdc1	1.41236	1.82559	7.94005e-05	0.000842972	neural proliferation, differentiation and control, 1
LOC106609304	1.41225	1.11749	4.30555e-05	0.000517904	cadherin-like and PC-esterase domain-containing protein 1
tspan9a	1.41209	2.02238	2.95134e-05	0.000380847	tetraspanin 9a
LOC106580081	1.41195	1.91978	1.20488e-05	0.000181357	proprotein convertase subtilisin/kexin type 5-like
LOC106569740	1.41114	1.88854	0.000684736	0.00472287	ras-related protein Rab-31-like
LOC106580085	1.41089	1.25634	0.000144313	0.00136951	guanine nucleotide-binding protein subunit alpha-14
LOC106600497	1.41089	-1.30334	0.0129377	0.0464384	ATP-sensitive inward rectifier potassium channel 10-like
chd6	1.4108	2.82666	0.000325015	0.00262074	chromodomain helicase DNA binding protein 6
LOC106588010	1.41041	1.68427	4.72781e-06	8.48815e-05	nuclear receptor ROR-alpha A-like
LOC106591377	1.40997	5.66903	0.000387241	0.00302158	tripartite motif-containing protein 16-like
LOC106611969	1.40968	2.58027	5.82433e-06	0.000100118	kelch-like protein 3
nell3	1.40919	2.54574	7.05803e-07	1.7706e-05	NELL (neural EGFL like) family member 3
dll4	1.40871	1.14885	0.000415925	0.00319847	delta-like 4 (Drosophila)
LOC106566896	1.40868	2.13353	2.45985e-06	4.96448e-05	vitamin D3 receptor A-like
LOC106566349	1.40767	1.05096	0.000157056	0.00146109	FYVE, RhoGEF and PH domain-containing protein 1
LOC106582868	1.40759	3.83401	0.000243016	0.00206514	macrophage-stimulating protein receptor
LOC106603370	1.40701	5.14505	5.73427e-08	2.24108e-06	unconventional myosin-Ic
dtl	1.40696	2.24668	0.00159433	0.00917733	denticleless E3 ubiquitin protein ligase homolog (Drosophila)
LOC123727883	1.40618	2.05517	4.42215e-05	0.000529697	uncharacterized LOC123727883
LOC106606942	1.40586	4.41482	8.59314e-05	0.000894835	transmembrane protein 220
LOC106592618	1.40483	2.40227	6.58594e-05	0.000723186	A disintegrin and metalloproteinase with thrombospondin motifs 7-like
LOC106609299	1.40475	2.57933	5.84938e-06	0.000100367	filamin-C-like
LOC106583303	1.40473	4.75265	0.0001416	0.00134989	nuclear receptor subfamily 1 group D member 1
LOC106582895	1.40472	2.76428	9.29383e-07	2.23672e-05	protein snail homolog Sna-like
LOC106587766	1.40443	2.02373	0.000113864	0.00113047	C-myc promoter-binding protein-like
LOC106574236	1.40424	3.89853	3.6051e-06	6.8074e-05	secretory phospholipase A2 receptor-like
acap3a	1.40403	2.72473	1.52711e-05	0.000219479	ArfGAP with coiled-coil, ankyrin repeat and PH domains 3a
LOC106563396	1.40384	1.34377	3.38432e-05	0.000426375	probable G-protein coupled receptor 34
LOC106601421	1.40323	2.82085	8.6945e-06	0.000138507	Na(+)/H(+) exchange regulatory cofactor NHE-RF1
LOC106601043	1.40248	4.24333	5.69711e-08	2.23211e-06	receptor activity-modifying protein 1-like
LOC106589236	1.40243	2.42664	1.32646e-06	2.9927e-05	uncharacterized LOC106589236
cxcr4	1.40234	3.50066	9.00432e-05	0.000929243	C-X-C chemokine receptor type 4
LOC106564755	1.40206	2.21812	1.59682e-06	3.47766e-05	zinc-binding protein A33-like
LOC106586824	1.40159	8.3067	7.87944e-07	1.94098e-05	collagen alpha-2(V) chain
LOC106603045	1.40136	6.06218	2.21711e-08	9.9684e-07	zinc finger and BTB domain-containing protein 20-like
LOC106572513	1.40034	2.10673	4.75138e-05	0.000558893	rap guanine nucleotide exchange factor 3
LOC106586852	1.39965	-1.28045	0.00622018	0.0263297	VPS10 domain-containing receptor SorCS1
LOC106603100	1.39945	-1.19772	0.00988515	0.0378186	disks large homolog 4
enc1	1.39917	2.16142	0.00839935	0.033253	ectodermal-neural cortex 1
LOC106582360	1.39849	2.15285	0.00160104	0.0092092	zinc finger protein GLI2-like
LOC106568343	1.39822	1.91931	0.000287409	0.002373	calcium/calmodulin-dependent protein kinase type IV-like
olfml3b	1.39797	5.73806	4.58729e-06	8.29279e-05	olfactomedin-like 3b
LOC106583134	1.39788	5.55488	8.17561e-08	3.00884e-06	matrix remodeling-associated protein 8-like
LOC106608986	1.39723	4.78194	0.000679868	0.00469575	protein NDRG2
LOC106600641	1.39715	2.92664	6.74472e-06	0.000113071	sideroflexin-5
LOC106581152	1.39667	1.77746	5.25512e-06	9.21349e-05	neural cell adhesion molecule 1-like
LOC106609189	1.39616	2.1364	3.06456e-05	0.000391274	solute carrier organic anion transporter family member 1C1
LOC106579987	1.39581	1.75246	6.17493e-05	0.000688656	uncharacterized LOC106579987
LOC106585130	1.395	6.24582	6.25202e-06	0.000106115	secreted frizzled-related protein 1-like
LOC106606381	1.39461	2.41831	5.5436e-05	0.000633096	BAH and coiled-coil domain-containing protein 1
LOC106594462	1.39419	8.57052	2.74996e-05	0.000358546	ictacalcin
LOC123723900	1.39381	4.05718	2.04736e-09	1.31665e-07	60S ribosomal protein L7-like
LOC106566374	1.39379	2.41139	0.000150385	0.00141388	uncharacterized LOC106566374
tmem176	1.3936	2.45802	0.000173614	0.00158722	transmembrane protein 176
LOC106576069	1.39271	2.50431	5.30047e-05	0.000609321	peroxisomal carnitine O-octanoyltransferase-like
p3ip1	1.39244	4.85472	2.11447e-06	4.35994e-05	Phosphoinositide-3-kinase-interacting protein 1 precursor
LOC106567440	1.39225	2.65043	2.2231e-06	4.55402e-05	EBF transcription factor 1
LOC106579340	1.39211	3.12399	0.0106245	0.0399506	formin-like protein 1
LOC106572749	1.39171	3.59698	2.23724e-06	4.57106e-05	tensin-2-like
LOC106566484	1.39117	2.54993	0.0140527	0.049386	laminin subunit beta-1
LOC106569628	1.39056	3.17619	3.46671e-05	0.000435357	tropomyosin alpha-1 chain
LOC106605354	1.39029	2.8861	8.3951e-06	0.000134971	SH3 domain-binding protein 5
LOC106565752	1.38835	4.82786	0.000212612	0.00185964	class E basic helix-loop-helix protein 40
LOC106575860	1.38827	2.25828	8.28342e-06	0.000133518	serine/threonine-protein kinase D3-like
LOC106597471	1.38798	1.19182	0.00488637	0.0218073	tripartite motif-containing protein 16-like
LOC106577453	1.38771	2.44923	0.000107155	0.00107508	uncharacterized LOC106577453
LOC123743148	1.38615	1.29327	0.000112893	0.00112153	uncharacterized LOC123743148
LOC106579655	1.38479	1.78821	0.000586131	0.00418915	rho GTPase-activating protein 18
slc7a8a	1.3842	3.49537	9.11512e-05	0.000938209	solute carrier family 7 member 8a
LOC106577067	1.38305	3.3249	6.83836e-06	0.000114336	protein bicaudal C homolog 1
LOC106581933	1.3829	3.32655	1.90294e-06	4.00607e-05	diacylglycerol kinase eta-like
LOC106581433	1.38273	3.83882	3.26816e-07	9.40931e-06	pentraxin-related protein PTX3
LOC106589512	1.38059	3.97224	3.44101e-05	0.000432996	protein Tob1
LOC123731734	1.38008	2.15888	0.00481278	0.0215432	stonustoxin subunit beta-like
LOC106578326	1.37972	1.02159	0.00207413	0.0112267	noggin-2-like
LOC106562078	1.37969	1.13222	0.000312823	0.00253879	calcium/calmodulin-dependent protein kinase type IV
LOC106613800	1.37961	2.27469	0.00155499	0.00901041	transducin-like enhancer protein 4
LOC106599349	1.37946	5.04649	5.54882e-07	1.44513e-05	cadherin-6-like
LOC106584461	1.3791	1.42588	0.000194011	0.00172826	zinc finger and SCAN domain-containing protein 21
LOC106561484	1.37904	2.43239	0.000944692	0.0060678	spondin-1
twist2	1.37771	3.06547	0.00016248	0.0015015	twist2
LOC106608620	1.37683	2.93988	7.61425e-07	1.89049e-05	uncharacterized LOC106608620
LOC106562827	1.37672	3.09521	0.000129238	0.00125152	glutathione S-transferase theta-3
LOC106575303	1.3765	1.12625	0.00164974	0.00940144	xin actin-binding repeat-containing protein 2-like
LOC106575134	1.37645	1.08074	7.79134e-05	0.000830555	integrin alpha-4
LOC106567182	1.37645	2.73467	0.00010289	0.00103927	general receptor for phosphoinositides 1-associated scaffold protein
LOC106579005	1.37625	1.03289	0.00182946	0.0101834	uncharacterized LOC106579005
LOC106573549	1.37508	3.86813	6.09525e-08	2.35286e-06	40S ribosomal protein S27-like
LOC106573649	1.37508	1.55244	2.23476e-05	0.000300357	protein NDRG4
LOC106578051	1.37377	3.1395	8.99737e-05	0.00092883	diacylglycerol kinase delta
LOC106586692	1.3727	6.29589	1.78882e-05	0.000249505	serine/threonine-protein kinase SIK2
LOC106576167	1.37267	1.91322	4.69103e-05	0.000554253	protein O-mannosyl-transferase TMTC1
LOC106572145	1.3725	-1.24164	0.00470371	0.0211273	phosphatase and actin regulator 3
LOC106587530	1.37247	3.04465	2.06369e-07	6.43786e-06	cGMP-inhibited 3',5'-cyclic phosphodiesterase B
LOC106603763	1.37242	2.77068	0.000302576	0.00247092	CXADR-like membrane protein
LOC106585475	1.3714	2.59427	1.03492e-05	0.000159133	citron rho-interacting kinase
LOC106607732	1.37059	5.64999	1.85697e-08	8.5702e-07	myristoylated alanine-rich C-kinase substrate
LOC106611943	1.37056	-1.2959	0.0111055	0.0413514	collagen alpha-1(XXIII) chain
LOC106568407	1.37056	5.58486	9.3722e-06	0.000147138	phospholipid phosphatase 1
LOC106610220	1.36952	1.2926	0.000299108	0.00245025	mothers against decapentaplegic homolog 1
crld2	1.3695	5.56714	5.01494e-07	1.3315e-05	Cysteine-rich secretory protein LCCL domain-containing 2
LOC106579277	1.36867	3.68935	1.13971e-05	0.000172791	leucine zipper tumor suppressor 2
LOC106571119	1.36848	3.11111	3.88445e-07	1.08361e-05	tumor necrosis factor alpha-induced protein 2-like
LOC106568361	1.3682	2.52556	0.000319312	0.00258273	growth arrest-specific protein 1
ptges	1.36756	4.01493	3.61411e-07	1.02274e-05	prostaglandin E synthase
LOC106590189	1.36707	1.98371	0.000527909	0.00385826	C-C chemokine receptor type 9
LOC106585132	1.36697	2.89692	4.90023e-05	0.000573821	lysyl oxidase homolog 2B-like
LOC106562412	1.36665	2.35132	3.72447e-05	0.000460417	membrane-associated phosphatidylinositol transfer protein 2-like
LOC106577623	1.36636	2.17099	0.000544503	0.00395375	receptor-type tyrosine-protein phosphatase delta
LOC106561261	1.36631	4.32528	1.80764e-06	3.83565e-05	collagen alpha-1(VI) chain-like
LOC106565646	1.36544	5.9261	1.52285e-05	0.000219227	cyclin-L1
LOC100286669	1.36481	6.98284	2.83578e-07	8.34071e-06	high mobility group box 1
LOC106566877	1.36457	1.37289	6.08558e-05	0.000681172	matrix metalloproteinase-23
LOC106608725	1.36426	3.77203	8.55491e-06	0.00013663	uncharacterized LOC106608725
LOC100286503	1.36419	5.2226	1.61784e-09	1.07342e-07	tensin-1
LOC106608059	1.36393	4.94393	1.29165e-08	6.32384e-07	spectrin beta chain, non-erythrocytic 1
chl1b	1.36392	3.6588	3.43456e-07	9.81589e-06	cell adhesion molecule L1-like b
ptdss2	1.36366	1.9398	0.000255334	0.00215407	phosphatidylserine synthase 2
LOC106586535	1.36336	2.47303	0.000131851	0.00127085	ephrin type-A receptor 3-like
LOC106601046	1.36285	3.36171	5.86886e-05	0.000661813	plexin domain-containing protein 1-like
LOC106572715	1.36239	2.71194	1.41957e-06	3.16859e-05	proton-transporting V-type ATPase complex assembly regulator TMEM9
ret	1.36153	3.28115	0.000137625	0.00131599	ret proto-oncogene receptor tyrosine kinase
LOC106593578	1.36149	1.61593	0.00292045	0.0146674	dual specificity mitogen-activated protein kinase kinase 5-like
LOC106610205	1.36101	1.21757	0.000222069	0.00192147	mothers against decapentaplegic homolog 1
LOC106573311	1.36069	1.7964	6.86541e-05	0.000747336	ras association domain-containing protein 8-like
LOC106612808	1.36054	1.3624	0.000499089	0.00369747	nectin-3-like protein
sult2st2	1.36005	2.89262	0.00024356	0.00206865	sulfotransferase family 2, cytosolic sulfotransferase 2
nfkbiab	1.35984	4.322	1.93937e-07	6.17273e-06	nuclear factor of kappa light polypeptide gene enhancer in B-cells inhibitor, alpha b
LOC106586563	1.35955	2.7829	7.18774e-06	0.000118785	cysteine-rich motor neuron 1 protein-like
slc7a2	1.35924	3.04465	2.58239e-05	0.000339093	solute carrier family 7 member 2
LOC106603524	1.35919	1.08088	6.72597e-05	0.000734706	autism susceptibility gene 2 protein
LOC106608858	1.359	3.8033	3.09423e-06	6.00904e-05	sushi, von Willebrand factor type A, EGF and pentraxin domain-containing protein 1-like
LOC106583062	1.35875	-1.27151	0.00615284	0.0261363	transmembrane protein 88B
LOC106591656	1.35842	2.41387	0.0021134	0.0114039	paralemmin-1
LOC123732554	1.35708	1.26326	3.99607e-05	0.000487402	uncharacterized LOC123732554
LOC106578695	1.35625	-1.15492	0.0114352	0.0423074	M-protein, striated muscle-like
LOC106599082	1.35582	12.3524	2.93679e-06	5.74596e-05	uncharacterized LOC106599082
LOC106578366	1.35549	1.47155	0.000245956	0.00208618	zinc finger protein 518A-like
si:ch211-119e14.1	1.35516	2.71972	1.77967e-05	0.00024856	uncharacterized si:ch211-119e14.1
LOC106582437	1.35419	6.17883	3.99411e-05	0.000487352	major histocompatibility complex class I-related gene protein-like
lmo4b	1.35258	1.69363	0.000311622	0.00253096	LIM domain only 4b
LOC106609909	1.35233	1.22154	0.000531803	0.0038813	choline transporter-like protein 1
LOC106608839	1.35164	2.17108	0.000785821	0.00527179	ubiquitin carboxyl-terminal hydrolase 47-like
LOC100136415	1.35154	3.49927	7.63501e-08	2.84758e-06	peroxisome proliferator-activated receptor alpha
pvrl1	1.35114	2.89133	2.216e-06	4.54591e-05	Poliovirus receptor-related protein 1
LOC106571498	1.35082	4.82278	2.99289e-05	0.000384557	disheveled-associated activator of morphogenesis 1-like
LOC106585665	1.35018	1.82807	0.00014532	0.00137699	uncharacterized LOC106585665
esama	1.35012	2.64779	2.97122e-05	0.000382469	endothelial cell adhesion molecule a
pleca	1.35006	6.9781	6.72135e-07	1.70247e-05	plectin a
LOC106567822	1.3498	6.4552	6.11964e-05	0.000684071	mitochondrial uncoupling protein 2
LOC106579203	1.34873	1.15298	0.00132861	0.00794051	meteorin
LOC106568354	1.3476	4.27994	0.00309135	0.0153628	thrombospondin-4-B-like
phldb2b	1.34757	3.4449	2.59223e-07	7.71839e-06	pleckstrin homology-like domain, family B, member 2b
LOC106560377	1.34723	-1.03232	0.0112104	0.041635	myosin light chain kinase family member 4
LOC106609038	1.34696	-1.13501	0.00407991	0.0190139	keratocan-like
LOC106571081	1.34677	1.04831	0.000291911	0.00240069	EMILIN-1-like
LOC106568088	1.34634	1.92711	3.84039e-05	0.00047153	T-box transcription factor TBX2b-like
LOC106586757	1.34621	1.55353	0.000220706	0.00191232	serine/threonine-protein kinase 10-like
LOC106582215	1.34489	2.45344	4.31749e-05	0.000518545	translationally-controlled tumor protein homolog
LOC106566852	1.34488	4.09553	1.82451e-06	3.85839e-05	von Willebrand factor A domain-containing protein 1
LOC106590880	1.34435	-1.32669	0.0093107	0.036056	microsomal glutathione S-transferase 1-like
LOC106594789	1.34364	1.22067	0.000427739	0.0032693	zinc finger protein 271-like
LOC106563303	1.34332	2.09899	0.00412566	0.0191702	TNF receptor-associated factor 2
LOC106586898	1.34321	2.72473	0.00318611	0.0157514	putative butyrophilin subfamily 2 member A3
LOC106601778	1.34289	3.97992	0.000500068	0.00370113	uncharacterized LOC106601778
si:dkey-183j2.10	1.34204	1.49172	0.00113225	0.00700165	glutamate receptor U1
mapta	1.34197	3.66111	0.000134382	0.0012893	microtubule-associated protein tau a
LOC106564756	1.34161	3.98402	2.36121e-05	0.000314658	zinc finger protein 292-like
pedf	1.34109	5.23999	2.14223e-05	0.000290659	Pigment epithelium-derived factor
trpm7	1.34081	2.20165	0.000432479	0.0033007	transient receptor potential cation channel, subfamily M, member 7
LOC106577105	1.33935	3.48395	0.000100892	0.00102172	anaphase-promoting complex subunit 1
LOC123729877	1.3393	5.35523	3.88522e-08	1.62357e-06	uncharacterized si:ch73-389b16.1
LOC106571792	1.33914	1.0293	0.000237754	0.00203129	serine/threonine-protein kinase WNK2-like
LOC106589283	1.33816	1.99018	4.92977e-05	0.000575494	src kinase-associated phosphoprotein 1-like
LOC106561050	1.33652	-1.10038	0.0100223	0.0382174	ATP-binding cassette sub-family C member 8
LOC106587783	1.33574	9.18489	0.00240014	0.0125875	keratin, type I cytoskeletal 13-like
slc44a5b	1.33506	1.84182	8.29331e-05	0.000870756	solute carrier family 44 member 5b
LOC106605310	1.33478	3.54761	4.98728e-06	8.8477e-05	platelet endothelial aggregation receptor 1
LOC106607972	1.33451	3.05855	7.15895e-05	0.000773632	pleckstrin homology domain-containing family G member 1
LOC106573096	1.33406	3.45675	4.79252e-07	1.2855e-05	anoctamin-1
ghrb	1.33404	4.92851	2.55783e-06	5.10851e-05	growth hormone receptor b
LOC106580032	1.33388	4.1392	8.54852e-06	0.000136598	zinc finger protein 462
LOC106595550	1.33306	1.79571	0.000233306	0.00200214	gasdermin-E
LOC106564616	1.3323	1.58459	0.000205748	0.00181081	solute carrier family 2, facilitated glucose transporter member 9
fam169b	1.33181	1.09218	0.000196712	0.00174785	family with sequence similarity 169 member B
LOC106569863	1.3316	2.26355	0.000344984	0.00274718	cytosolic non-specific dipeptidase
LOC123728270	1.3307	1.0515	0.000590452	0.00420758	GTPase IMAP family member 9-like
LOC106575419	1.33067	3.02207	0.000124548	0.00121463	neutral cholesterol ester hydrolase 1-like
LOC106566489	1.33064	4.12665	1.96263e-07	6.22154e-06	scavenger receptor cysteine-rich type 1 protein M130
LOC106600933	1.33047	2.9505	8.46335e-06	0.000135735	heme-binding protein 2
LOC100136428	1.33007	3.05526	2.51906e-06	5.04503e-05	androgen receptor
LOC106601112	1.32977	4.03069	5.89598e-07	1.52668e-05	UNC93-like protein MFSD11
ric8a	1.32966	1.16283	0.00198927	0.010861	RIC8 guanine nucleotide exchange factor A
LOC106576811	1.3284	1.40664	4.43997e-05	0.000531222	lysophosphatidylserine lipase ABHD12-like
LOC106592748	1.32811	2.73297	5.12974e-05	0.000593171	formin-like protein 3
LOC106569333	1.32798	1.86702	1.90513e-05	0.000262576	atypical chemokine receptor 2
adamts1	1.32732	4.07738	1.72972e-05	0.000242989	ADAM metallopeptidase with thrombospondin type 1 motif, 1
LOC106596271	1.32679	2.91663	0.00709008	0.0291622	C-C motif chemokine 20
LOC106569062	1.32631	3.25065	3.12333e-05	0.000397484	T-cell receptor alpha chain C region
LOC106567903	1.32624	5.70066	5.42947e-05	0.000622327	solute carrier organic anion transporter family member 2B1
LOC106569083	1.32613	-1.13402	0.012505	0.0452647	protein patched homolog 1
LOC106562015	1.32485	1.51877	0.000269017	0.00224536	zinc finger protein 536-like
LOC123728138	1.32444	4.16256	2.78883e-07	8.22661e-06	calumenin-B-like
LOC106612592	1.32431	2.11436	5.73484e-05	0.000649969	cdc42 effector protein 2
LOC106594817	1.32428	1.19351	7.87674e-05	0.000837384	uncharacterized LOC106594817
LOC106579703	1.32324	1.99797	0.00239107	0.0125572	patched domain-containing protein 3-like
fkbp7	1.32245	3.95478	6.05557e-06	0.00010334	FKBP prolyl isomerase 7
adamts12	1.3223	3.63762	0.000687642	0.00473355	ADAM metallopeptidase with thrombospondin type 1 motif, 12
si:ch211-106e7.2	1.32224	4.21899	1.62018e-06	3.51147e-05	uncharacterized si:ch211-106e7.2
LOC106612290	1.32213	3.38533	1.11854e-06	2.59832e-05	arf-GAP with Rho-GAP domain, ANK repeat and PH domain-containing protein 3
LOC106579209	1.32178	2.67535	9.90921e-06	0.000153495	rab11 family-interacting protein 3
LOC106610794	1.32166	4.35572	0.00162102	0.00928837	serine/threonine-protein kinase D3-like
LOC106604568	1.32135	2.4902	5.71288e-06	9.86255e-05	alpha-1,3-mannosyl-glycoprotein 4-beta-N-acetylglucosaminyltransferase B
LOC100136378	1.32058	4.81991	0.000742648	0.00504532	nuclear receptor subfamily 1 group D member 2
plpp3	1.32057	4.17408	2.51681e-08	1.11403e-06	phospholipid phosphatase 3
LOC106612970	1.31992	1.46826	0.000195997	0.00174298	CXADR-like membrane protein
cntrl	1.31941	2.74248	0.000160914	0.00148966	centriolin
LOC106606859	1.319	3.22156	4.76752e-06	8.55455e-05	mitogen-activated protein kinase kinase kinase 3-like
LOC106564754	1.31738	4.2813	1.53091e-07	5.06714e-06	trafficking kinesin-binding protein 1-like
LOC106588990	1.31737	2.59848	0.000500992	0.00370642	solute carrier family 45 member 4-like
LOC106603880	1.31654	1.68965	0.000415074	0.00319272	transcription factor COE1-A
LOC106560901	1.31637	3.50698	1.14037e-06	2.64119e-05	vacuolar protein sorting 4 homolog A
LOC106584138	1.31618	1.49305	0.00510275	0.0225398	discoidin domain-containing receptor 2-like
afap1	1.31604	2.33184	3.8087e-05	0.000468435	actin filament associated protein 1
LOC106568866	1.31584	3.85557	1.10668e-05	0.000168516	epidermal growth factor-like protein 7
LOC100534606	1.31493	4.85317	2.69773e-07	7.98706e-06	SCARB1-like protein 2
LOC106565393	1.31433	4.29864	1.50261e-06	3.31854e-05	purine nucleoside phosphorylase-like
LOC106605089	1.31393	3.85446	1.20823e-05	0.000181598	prolyl 3-hydroxylase 3
LOC106575562	1.31348	1.65935	6.25883e-05	0.000695049	T-cell surface antigen CD2
chd3	1.31325	1.63923	0.000619792	0.00436903	chromodomain helicase DNA binding protein 3
podn	1.31305	2.86199	0.00192183	0.0105778	podocan
LOC106605017	1.31286	2.01852	0.00817026	0.0325231	uncharacterized LOC106605017
LOC106567792	1.31254	4.5001	4.38237e-05	0.000525533	kinesin-like protein KIF13B
ckmb	1.31243	1.85219	0.0140124	0.0492829	creatine kinase, muscle b
macrod2	1.31238	1.17584	0.000818847	0.0054387	mono-ADP ribosylhydrolase 2
LOC106603857	1.31204	1.21186	0.00105603	0.00663127	protein sprouty homolog 4
LOC106575307	1.31193	3.37973	1.40996e-06	3.15387e-05	retinol dehydrogenase 7
LOC106578024	1.3117	-1.25437	0.0103527	0.0391257	uncharacterized LOC106578024
LOC106597370	1.31161	1.87369	0.000239655	0.00204377	dermatan-sulfate epimerase-like protein
LOC106601996	1.31138	4.29854	5.17041e-07	1.367e-05	nuclear distribution protein nudE homolog 1-like
LOC123741700	1.31106	3.26463	4.43447e-07	1.20387e-05	uncharacterized LOC123741700
foxd3	1.30981	1.25718	0.000435066	0.00331561	forkhead box D3
cfap221	1.30849	1.80547	0.0120389	0.0439781	cilia and flagella associated protein 221
sspn	1.30843	3.17175	0.000146464	0.00138532	sarcospan (Kras oncogene-associated gene)
LOC106565625	1.30831	1.47622	3.52788e-05	0.00044145	solute carrier family 41 member 1
LOC106580191	1.3079	4.9603	2.57274e-08	1.13559e-06	ras and EF-hand domain-containing protein homolog
LOC106569136	1.30778	1.8022	0.000235405	0.00201681	RING finger protein 122-like
LOC106598377	1.30773	3.12984	0.00021826	0.00189636	CMRF35-like molecule 3
LOC106565409	1.30723	2.91415	0.000239202	0.00204047	diacylglycerol kinase alpha-like
npr2	1.30709	3.45573	1.49738e-05	0.000216255	natriuretic peptide receptor 2
LOC106568702	1.30699	1.07128	0.000646168	0.00451211	sodium/potassium-transporting ATPase subunit beta-3
nfat5b	1.30539	4.82572	5.02247e-05	0.000583562	nuclear factor of activated T cells 5b
LOC100194731	1.30351	1.23083	0.0100905	0.0383891	primary amine oxidase, liver isozyme
LOC106563730	1.30331	8.50466	1.69378e-07	5.50839e-06	uncharacterized LOC106563730
LOC106588881	1.30308	1.22154	0.000844647	0.00556413	butyrophilin subfamily 3 member A2
LOC106595449	1.30243	2.24222	7.07078e-05	0.000765973	E3 ubiquitin-protein ligase HECW2-like
LOC106580650	1.30243	3.53583	4.15959e-05	0.000504796	ATP-binding cassette sub-family C member 5
LOC106581498	1.30213	2.58392	6.92793e-06	0.000115558	muscleblind-like protein 1
LOC106583605	1.30125	3.06911	0.00106743	0.00668923	keratin, type II cytoskeletal 8
LOC106572511	1.30117	3.37933	5.71332e-06	9.86255e-05	integrin alpha-5-like
LOC106574054	1.30029	3.08166	0.000441939	0.00335739	protein Jumonji-like
LOC106569153	1.30017	4.91815	0.000684709	0.00472287	forkhead box protein Q1
slc6a6b	1.2993	5.13892	5.27837e-06	9.24909e-05	solute carrier family 6 member 6b
LOC106575599	1.29901	4.00473	1.09806e-06	2.56022e-05	tensin
sema3fb	1.29886	2.43327	2.43408e-05	0.000322662	sema domain, immunoglobulin domain (Ig), short basic domain, secreted, (semaphorin) 3Fb
LOC106590044	1.29599	1.40936	0.00080439	0.00536592	supervillin
LOC106609088	1.29591	2.06341	0.00504149	0.0223344	bromodomain-containing protein 1
LOC106613146	1.29562	4.31388	0.000379559	0.00297942	transmembrane protein 150A
LOC106582110	1.29422	3.39535	0.000945466	0.0060678	nuclear receptor subfamily 1 group D member 2
LOC106569035	1.29173	3.05746	0.000137668	0.00131601	brefeldin A-inhibited guanine nucleotide-exchange protein 1-like
LOC106570104	1.29146	7.01774	0.00228306	0.0121193	protein S100-A1
LOC106583070	1.29044	1.34145	0.00150244	0.00876577	TRAF3-interacting JNK-activating modulator-like
LOC106582404	1.29023	1.83765	0.000216812	0.00188796	rho-related GTP-binding protein RhoE
LOC106569278	1.29022	1.13395	0.000418832	0.00321296	uncharacterized LOC106569278
LOC106574134	1.29013	1.02406	0.000817286	0.00543178	uncharacterized protein C2orf72 homolog
adra2b	1.29009	2.09736	4.63231e-05	0.000550666	adrenoceptor alpha 2B
LOC106565585	1.28969	1.58335	0.0141519	0.0496733	prostacyclin synthase
LOC123729851	1.28922	1.64484	0.00412348	0.0191658	uncharacterized LOC123729851
LOC123743395	1.28869	1.94165	0.000103057	0.00104062	transcription factor Sox-8-like
LOC106565164	1.28804	1.2227	0.00181289	0.0101063	mucin-6-like
LOC106606682	1.28642	4.60037	6.66809e-05	0.000728891	sterile alpha motif domain-containing protein 9-like
LOC106611988	1.28619	1.40819	0.000509096	0.00375222	LON peptidase N-terminal domain and RING finger protein 3-like
LOC106580143	1.28616	2.00265	0.00126582	0.00764018	versican core protein-like
LOC106574225	1.28483	6.37825	1.73707e-05	0.000243695	four and a half LIM domains protein 2
LOC123728759	1.28478	2.4074	0.000231684	0.00199204	uncharacterized LOC123728759
LOC106565857	1.28472	4.27131	1.28755e-07	4.37781e-06	coiled-coil domain-containing protein 3
LOC100195512	1.28367	5.49113	4.66513e-07	1.25347e-05	Follistatin-related protein 1
LOC123725142	1.28364	5.67144	0.000143418	0.00136267	mucin-2-like
LOC106570188	1.28283	4.12842	1.83223e-05	0.000254429	LIX1-like protein
LOC106609713	1.28273	1.23767	0.000490317	0.00364808	ATP-binding cassette sub-family C member 9-like
LOC106609937	1.28254	-1.36126	0.0110685	0.0412493	melatonin receptor type 1A-A-like
LOC123724451	1.28138	1.93475	0.000834497	0.00550884	uncharacterized LOC123724451
LOC106589020	1.2813	3.99943	0.00175558	0.00986357	ribonuclease ZC3H12A
LOC106560627	1.28116	-1.05445	0.00544038	0.0236837	unconventional myosin-VIIa
LOC106578371	1.28062	4.66516	0.000118524	0.0011686	tumor necrosis factor ligand superfamily member 10-like
LOC106589541	1.28021	2.9909	0.00467827	0.0210552	cdc42 effector protein 1-like
LOC106612942	1.28001	1.75466	0.000165828	0.00152705	phosphatidylinositol 4-kinase type 2-alpha-like
LOC106566024	1.2782	3.21259	3.47807e-05	0.00043626	neuron navigator 1
cish	1.27819	3.29487	0.000142653	0.00135779	cytokine inducible SH2 containing protein
LOC106571744	1.27813	5.35534	1.73983e-05	0.000243972	glycerophosphocholine phosphodiesterase GPCPD1-like
fez1	1.27789	1.58383	0.000180683	0.00163903	fasciculation and elongation protein zeta 1 (zygin I)
LOC106611254	1.27781	3.13763	0.000839191	0.00553284	B-cell lymphoma/leukemia 11B
LOC106605616	1.27759	1.5996	0.0117556	0.0431686	zinc finger and BTB domain-containing protein 16-like
LOC106567948	1.27677	2.98817	0.000193525	0.00172441	diacylglycerol O-acyltransferase 2
LOC106576971	1.2767	1.72133	0.00684435	0.0283822	lathosterol oxidase
LOC106565434	1.27664	1.7902	0.000126889	0.00123363	stomatin-like
atp13a3	1.27643	1.8412	0.000270959	0.00225677	ATPase 13A3
LOC106572617	1.27636	1.94279	0.00143162	0.00843547	CCN family member 2-like
LOC106575787	1.27628	2.36313	0.000102882	0.00103927	coiled-coil domain-containing protein 80-like
LOC106567991	1.27603	4.72487	1.839e-08	8.51229e-07	flotillin-2a
LOC106611122	1.2756	3.02182	2.81364e-07	8.28335e-06	protein LBH
sod3	1.27522	3.81479	3.83951e-06	7.15957e-05	superoxide dismutase 3
m4a15	1.27473	4.49293	4.69421e-05	0.000554253	Membrane-spanning 4-domains subfamily A member 15
LOC106579923	1.27471	2.60235	5.62485e-05	0.00064069	ectonucleoside triphosphate diphosphohydrolase 3
LOC106607016	1.27465	2.09764	1.12532e-05	0.000171021	zinc finger protein 11
LOC106611477	1.27451	4.58554	7.29318e-06	0.000120337	uncharacterized LOC106611477
LOC106607652	1.27416	1.68547	0.000833366	0.00550369	ankyrin repeat and SOCS box protein 2
fbln5	1.27414	3.2799	2.82967e-06	5.57111e-05	fibulin 5
LOC106570725	1.27413	2.67694	2.24166e-06	4.57115e-05	uncharacterized protein KIAA1522 homolog
brca2	1.27394	5.50743	2.33595e-07	7.11972e-06	BRCA2 DNA repair associated
LOC123743172	1.27378	-1.3025	0.010507	0.0395989	uncharacterized LOC123743172
LOC106605274	1.27376	2.64889	5.95185e-05	0.000669487	raftlin
LOC106592182	1.27368	5.43171	0.000167406	0.00153933	protein Tob1
csf1a	1.27347	3.54094	0.000110808	0.00110326	colony stimulating factor 1a (macrophage)
LOC106571281	1.27325	3.07911	0.000214398	0.00187162	uncharacterized LOC106571281
LOC106607767	1.2728	1.56717	0.00133558	0.00797614	hairy/enhancer-of-split related with YRPW motif protein 2
LOC100136451	1.27254	1.35502	0.00104681	0.00658752	CD8 beta
LOC106608889	1.27248	3.08083	1.88989e-05	0.00026105	ras and Rab interactor 2-like
LOC106611898	1.2721	1.55485	6.63288e-05	0.000726307	rootletin
LOC106604713	1.27186	1.30644	0.0010038	0.0063654	coiled-coil domain-containing protein 85B-like
LOC106565877	1.27175	2.47087	0.00107518	0.00672964	uncharacterized LOC106565877
LOC106588200	1.27133	2.12905	0.000585349	0.00418451	RNA-binding motif, single-stranded-interacting protein 3
LOC106610612	1.27107	1.15517	0.00999553	0.0381339	protein Smaug homolog 1
LOC106611758	1.27064	2.52435	6.49954e-05	0.0007152	coiled-coil domain-containing protein 85B
LOC106582075	1.26998	1.80211	0.00190427	0.0105085	zinc finger protein 385D
LOC106584361	1.26961	1.75256	0.00233693	0.0123322	nuclear factor 1 C-type
LOC106576052	1.26943	2.17817	0.000477236	0.00357108	transcription factor EC
LOC123729263	1.26913	2.8187	0.000676748	0.00468218	transmembrane protease serine 13-like
LOC106582303	1.269	2.67861	0.00110519	0.00686635	inhibin beta B chain-like
LOC106574033	1.26896	1.15756	0.00115795	0.00712825	cytochrome P450 2J4-like
LOC106581097	1.26791	3.03895	2.26182e-06	4.60926e-05	Friend leukemia integration 1 transcription factor
LOC106586679	1.26775	3.40944	0.000858246	0.00562891	synaptotagmin-like protein 5
LOC106580753	1.26736	3.13599	1.05801e-05	0.000162206	glucagon receptor-like
LOC106603974	1.26671	6.81199	0.00100467	0.00636963	uncharacterized LOC106603974
LOC106573925	1.2666	3.44933	0.00958079	0.0368654	beta-chimaerin-like
LOC106568882	1.26624	-1.17454	0.014088	0.0494908	choline transporter-like protein 5-A
tnfsf10l	1.26556	1.6523	0.0014301	0.00842832	TNF superfamily member 10, like
LOC106605309	1.26536	3.13996	2.22039e-06	4.55144e-05	RNA-binding protein MEX3A-like
wscd2	1.26468	1.71219	0.000463812	0.00348642	WSC domain containing 2
LOC106582803	1.26431	2.16911	4.6417e-05	0.000551261	uncharacterized LOC106582803
LOC106612385	1.26408	4.35163	8.30973e-06	0.000133873	suppressor of cytokine signaling 3-like
LOC106566793	1.26382	3.55271	0.00163944	0.00936315	helicase ARIP4-like
LOC106607385	1.26379	3.50901	3.82282e-06	7.14117e-05	KN motif and ankyrin repeat domain-containing protein 2-like
arhgef40	1.26358	3.82256	5.38285e-06	9.39021e-05	Rho guanine nucleotide exchange factor (GEF) 40
LOC106574763	1.26304	1.14356	0.000691312	0.00475777	rho-related GTP-binding protein RhoE
elp3	1.26292	2.81757	1.84859e-06	3.90406e-05	elongator acetyltransferase complex subunit 3
loxl3b	1.26117	5.03551	2.79586e-05	0.000363624	lysyl oxidase-like 3b
smarca2	1.26099	3.54287	0.000195534	0.00173959	SWI/SNF related, matrix associated, actin dependent regulator of chromatin, subfamily a, member 2
LOC106583914	1.26046	4.20671	2.62526e-06	5.22108e-05	tetraspanin-4
LOC106564848	1.26013	4.18411	2.78149e-08	1.21576e-06	sprouty-related, EVH1 domain-containing protein 2
LOC106564712	1.26012	2.40448	0.000180044	0.00163493	VPS10 domain-containing receptor SorCS1
LOC106582052	1.25915	1.762	9.89794e-05	0.0010069	uncharacterized LOC106582052
ubash3ba	1.25882	1.44739	0.00443454	0.0202369	ubiquitin associated and SH3 domain containing Ba
LOC106584892	1.25781	1.24626	0.000114201	0.00113309	apoptosis-stimulating of p53 protein 2-like
LOC106578397	1.25711	1.56515	0.00574572	0.0247282	claudin-11
si:ch211-196f2.6	1.25704	1.45114	0.000403529	0.00312305	immunoglobulin domain-containing protein
phop1	1.25638	3.23263	0.00587076	0.0251719	Probable phosphatase phospho1
LOC106585274	1.25628	1.33124	0.000294741	0.00242017	RILP-like protein 2
cnn3	1.25619	3.21269	0.000182199	0.0016483	Calponin-3
LOC106583712	1.25618	4.16177	3.61934e-06	6.81565e-05	collagen alpha-1(II) chain
mdka	1.25444	6.82825	5.28128e-08	2.09535e-06	midkine a
LOC106564951	1.25407	3.17037	1.40399e-05	0.000204556	protein AF-17-like
LOC123733115	1.25282	1.26733	0.00243136	0.0127048	plexin-B2-like
phka1a	1.25247	3.56519	0.000168314	0.00154541	phosphorylase kinase, alpha 1a (muscle)
LOC106565583	1.25246	3.1845	0.000168908	0.00154995	SLIT-ROBO Rho GTPase-activating protein 3
LOC100194635	1.25245	4.18463	4.01343e-07	1.11168e-05	eukaryotic translation initiation factor 4E binding protein 3-2
zgc:172271	1.25099	4.88276	0.000161478	0.00149357	PBP2_transferrin domain-containing protein
akt3a	1.25078	2.42127	5.65021e-05	0.000642318	v-akt murine thymoma viral oncogene homolog 3a
LOC106582918	-1.25076	5.77397	4.23088e-05	0.000511865	cytochrome b-c1 complex subunit 1, mitochondrial
LOC106574164	-1.2509	3.86004	5.19376e-07	1.36971e-05	kinesin-like protein KIF14
LOC106590610	-1.25191	8.27312	1.38778e-05	0.000203327	T-complex protein 1 subunit epsilon-like
LOC106580325	-1.25293	6.64661	1.10913e-06	2.5841e-05	interleukin enhancer-binding factor 2 homolog
nolc1	-1.25313	6.01937	6.8321e-06	0.000114292	nucleolar and coiled-body phosphoprotein 1
LOC123724439	-1.25342	-1.27174	0.012403	0.0449889	uncharacterized LOC123724439
LOC106563498	-1.25346	6.17539	3.03464e-07	8.85093e-06	pyruvate carboxylase, mitochondrial
LOC100380717	-1.25391	6.45756	0.000327729	0.00263721	heat shock 70 kDa protein 4
LOC106589469	-1.25484	2.61325	0.000826657	0.00547436	39S ribosomal protein L38, mitochondrial
LOC106569002	-1.2555	5.97898	1.26061e-06	2.86265e-05	coatomer subunit beta'-like
LOC100195964	-1.25629	4.4692	8.37458e-06	0.000134848	transducin beta-like protein 3
LOC106567696	-1.25667	2.41709	4.19843e-05	0.000508527	proline-rich protein 11-like
LOC106604950	-1.25669	7.31982	1.60818e-05	0.00022899	stress-70 protein, mitochondrial
LOC106567149	-1.2605	5.43003	0.000118862	0.00117156	endoplasmic reticulum chaperone BiP-like
kif15	-1.26103	5.03664	4.05132e-08	1.67513e-06	kinesin family member 15
hadhb	-1.26591	6.85442	5.57379e-06	9.66422e-05	hydroxyacyl-CoA dehydrogenase trifunctional multienzyme complex subunit beta
naa15	-1.26663	6.34453	1.34764e-06	3.03393e-05	N-alpha-acetyltransferase 15, NatA auxiliary subunit
aldoaa	-1.26666	9.07618	1.63283e-05	0.00023187	aldolase a, fructose-bisphosphate, a
LOC106572477	-1.26746	7.18649	1.55517e-06	3.40585e-05	tubulin alpha-8 chain
LOC106582837	-1.2675	7.17445	1.12026e-06	2.60038e-05	dolichyl-diphosphooligosaccharide--protein glycosyltransferase subunit 2-like
LOC106594422	-1.26786	5.03313	1.26493e-05	0.000188676	nucleolar protein 58
LOC106569880	-1.26974	4.21557	2.15485e-06	4.43739e-05	integrator complex subunit 3-like
LOC106613808	-1.27004	5.50148	1.60163e-06	3.48329e-05	chromatin assembly factor 1 subunit A
LOC123743403	-1.27063	4.62832	2.02677e-07	6.3479e-06	serine/threonine-protein kinase/endoribonuclease IRE1-like
LOC123733099	-1.27125	4.75058	3.95832e-08	1.65192e-06	CD9 antigen-like
hs90b	-1.27245	9.66577	3.54511e-07	1.00684e-05	Heat shock protein HSP 90-beta
LOC106570863	-1.27262	4.09988	0.000119285	0.001175	DNA-binding protein HU 2-like
rfwd3	-1.2729	3.21777	6.33861e-05	0.000700685	ring finger and WD repeat domain 3
ube2v1	-1.27324	7.14093	3.60808e-06	6.80892e-05	ubiquitin-conjugating enzyme E2 variant 1
LOC106587408	-1.27337	2.92801	1.98413e-05	0.000271912	centromere protein T-like
LOC106581055	-1.27394	1.40583	0.00111909	0.00693867	BICD family-like cargo adapter 1
LOC106577685	-1.27401	6.32985	1.35265e-05	0.000199203	RNA-binding protein 4B
LOC100196562	-1.27448	2.74045	0.000145422	0.00137754	chromosome unknown open reading frame, human C4orf27
LOC106590259	-1.27453	1.06707	0.00192923	0.0106107	sialic acid-binding Ig-like lectin 6
topbp1	-1.27576	4.40747	4.13642e-08	1.70135e-06	DNA topoisomerase II binding protein 1
LOC106602516	-1.27649	2.44386	4.43245e-05	0.000530525	ubiquitin-like modifier-activating enzyme 6
LOC106567802	-1.27661	2.60852	7.77791e-05	0.000829406	nematocyst expressed protein 3-like
ccna2	-1.27714	4.83701	3.90167e-05	0.000477246	cyclin A2
LOC106561926	-1.27738	5.75883	2.24743e-07	6.9148e-06	DNA damage-binding protein 1
LOC106585010	-1.27833	5.36346	2.19166e-07	6.75646e-06	THO complex subunit 5 homolog
LOC106589940	-1.27872	4.674	4.54793e-07	1.22618e-05	kinesin-like protein KIF20B
LOC106574843	-1.2791	3.51641	1.96893e-06	4.11939e-05	transcription factor Dp-1
LOC100380681	-1.28025	7.2374	1.60692e-05	0.000228915	tubulin alpha-1C chain
LOC123728745	-1.28036	2.96986	0.00682741	0.0283328	cytosolic phospholipase A2 gamma-like
LOC106609124	-1.28065	4.57187	1.17089e-08	5.84199e-07	lamina-associated polypeptide 2
trm61	-1.28179	3.70738	7.11666e-06	0.000117983	TRM61 protein
LOC106581758	-1.28239	3.43294	0.000537217	0.00391298	cell division cycle-associated protein 7-like
LOC106601962	-1.28282	3.91148	3.10009e-06	6.0167e-05	polycomb protein suz12-A-like
bhmt	-1.28323	3.8355	4.78899e-05	0.000562473	betaine-homocysteine methyltransferase
lmnb1	-1.28378	7.67387	1.306e-06	2.95502e-05	lamin B1
dbf4b	-1.28422	2.12838	0.000718972	0.00491365	DBF4 zinc finger B
loxe3	-1.28526	4.5549	4.03171e-05	0.000490986	Epidermis-type lipoxygenase 3
LOC106612508	-1.28777	8.19074	0.00252922	0.0131154	uncharacterized LOC106612508
recql	-1.28816	3.95317	7.08082e-06	0.000117514	RecQ helicase-like
atp5a1	-1.28868	8.37021	1.39704e-06	3.13167e-05	ATP synthase, H+ transporting, mitochondrial F1 complex, alpha subunit 1, cardiac muscle
dglucy	-1.28968	4.71293	3.16089e-08	1.35702e-06	D-glutamate cyclase
ubp5	-1.29119	6.34103	5.12911e-07	1.35952e-05	Ubiquitin carboxyl-terminal hydrolase 5
LOC106575194	-1.29132	6.42881	0.0014899	0.00870718	phospholipase A2 inhibitor 31 kDa subunit-like
LOC106613349	-1.29149	2.08836	0.000152037	0.001426	URB1 ribosome biogenesis homolog
timm10b	-1.29254	2.46081	0.000114351	0.00113386	translocase of inner mitochondrial membrane 10 homolog B (yeast)
LOC106574821	-1.29315	1.00764	0.000956473	0.00612341	ADP-ribosylation factor-like protein 6-interacting protein 6
wu:fc50b12	-1.29493	2.39059	0.00681002	0.0282772	Death domain-containing protein
LOC106574136	-1.29505	5.42003	8.54197e-06	0.000136598	putative uncharacterized protein DDB_G0290521
exo1	-1.2953	2.82729	0.000153102	0.00143205	exonuclease 1
ctnna1	-1.29631	7.59917	2.28219e-07	6.99434e-06	catenin (cadherin-associated protein), alpha 1
LOC106588175	-1.29703	7.32435	0.00707175	0.0291097	protein S100-A1
LOC106579759	-1.29819	4.54687	0.000180381	0.00163751	glycogenin-1
LOC106605238	-1.29978	1.09324	0.00575493	0.0247644	myelin-associated glycoprotein
krcp	-1.30003	4.73314	1.52421e-07	5.05116e-06	kelch repeat-containing protein
pold1	-1.30066	3.04611	4.56405e-06	8.2603e-05	polymerase (DNA directed), delta 1, catalytic subunit
LOC106592042	-1.30121	2.70744	7.67615e-06	0.0001256	coiled-coil domain-containing protein R3HCC1L-like
LOC106564255	-1.30176	5.45569	3.03103e-07	8.84863e-06	far upstream element-binding protein 2
LOC106611716	-1.30224	3.72606	5.30886e-07	1.39304e-05	centromere protein I
LOC106593218	-1.3029	3.75782	0.000480194	0.00358893	suppressor of cytokine signaling 1-like
LOC106582927	-1.30392	7.3851	7.33923e-07	1.83236e-05	dolichyl-diphosphooligosaccharide--protein glycosyltransferase subunit 1
lrwd1	-1.30451	4.11356	1.16379e-05	0.000175846	leucine-rich repeats and WD repeat domain containing 1
LOC106564811	-1.30457	3.92871	3.06124e-08	1.31869e-06	fumarate hydratase, mitochondrial-like
LOC106583177	-1.30477	6.20531	4.7005e-06	8.45551e-05	exportin-2-like
LOC106561008	-1.305	1.43659	0.000662469	0.00460285	AFG3-like protein 1
LOC106605866	-1.30568	2.55368	1.39571e-05	0.000203927	zinc finger protein 629-like
gdh2	-1.30618	8.24887	4.0156e-06	7.44809e-05	glutamate dehydrogenase
mrpl4	-1.30746	4.70268	1.40729e-05	0.000204847	mitochondrial ribosomal protein L4
ruvbl2	-1.30749	5.4106	0.000269438	0.00224708	RuvB-like AAA ATPase 2
LOC106588407	-1.30778	5.74797	2.7892e-07	8.22661e-06	carboxy-terminal kinesin 2
LOC106598666	-1.30809	1.94099	0.00266541	0.0136927	tetraspanin-8
LOC106574678	-1.30867	6.88146	1.10305e-07	3.82508e-06	actin-related protein 2/3 complex subunit 2-B
si:ch211-175m2.5	-1.30961	4.15769	8.07493e-06	0.000130694	uncharacterized LOC106604683
LOC106608623	-1.30961	4.62121	3.11813e-07	9.04401e-06	phospholipase A-2-activating protein
nup188	-1.31016	5.01923	2.07079e-07	6.45359e-06	nucleoporin 188
LOC106601201	-1.31051	3.71944	1.19587e-06	2.73969e-05	WW domain-binding protein 11-like
LOC106564751	-1.31155	9.95719	5.83075e-06	0.000100118	junction plakoglobin
znf574	-1.31173	3.82913	6.88451e-08	2.60938e-06	zinc finger protein 574
LOC106610507	-1.31253	3.04667	4.69604e-05	0.000554253	prostaglandin D2 receptor 2-like
ripk3	-1.31266	5.2739	2.58174e-06	5.14164e-05	receptor-interacting serine-threonine kinase 3
LOC106573458	-1.31291	1.07465	0.000582384	0.00416886	uncharacterized LOC106573458
LOC106574309	-1.31364	2.21023	0.000434942	0.00331547	sugar transporter SWEET1
mat2aa	-1.31605	4.94123	0.000915626	0.00591571	methionine adenosyltransferase 2Aa
LOC106607219	-1.31633	3.86198	1.02588e-07	3.60934e-06	ribonucleoprotein PTB-binding 1-like
igf2bp3	-1.31727	2.5378	0.000127363	0.00123785	insulin-like growth factor 2 mRNA binding protein 3
LOC106564890	-1.31822	5.28282	2.11055e-06	4.35473e-05	caspase recruitment domain-containing protein 14
LOC106594162	-1.31984	2.24924	3.5815e-05	0.000446734	structural maintenance of chromosomes protein 2-like
tubd1	-1.32092	3.31244	1.01425e-05	0.000156644	tubulin, delta 1
tcpg	-1.32103	7.25261	6.66486e-06	0.000112032	T-complex protein 1 subunit gamma
nup214	-1.32161	4.30385	5.63303e-08	2.21531e-06	nucleoporin 214
LOC106607556	-1.3227	4.55643	6.93755e-07	1.74594e-05	prolyl endopeptidase-like
nup85	-1.32292	3.74424	1.60834e-06	3.49547e-05	nucleoporin 85
aqr	-1.32299	5.91907	1.57057e-07	5.17394e-06	aquarius intron-binding spliceosomal factor
LOC123740232	-1.32417	2.71633	1.21999e-05	0.000182945	serine hydroxymethyltransferase, cytosolic-like
f262	-1.32417	2.69955	1.58262e-05	0.000225659	6-phosphofructo-2-kinase/fructose-2,6-biphosphatase 2
LOC106584307	-1.32422	4.25146	7.08421e-08	2.67093e-06	protein ECT2-like
LOC123743521	-1.32548	4.04633	0.000109085	0.0010913	cytosolic 5'-nucleotidase 1A-like
utp20	-1.32585	5.42938	5.78173e-06	9.95591e-05	UTP20 small subunit processome component
tkt	-1.32608	9.19517	6.6291e-07	1.68454e-05	transketolase
psmd2	-1.32705	7.23146	1.23268e-07	4.2325e-06	proteasome (prosome, macropain) 26S subunit, non-ATPase, 2
LOC106611702	-1.32768	6.24829	2.68083e-07	7.94451e-06	pre-mRNA-processing factor 19
lonp1	-1.32776	5.14619	2.06872e-06	4.27685e-05	lon peptidase 1, mitochondrial
LOC106576760	-1.32794	3.76609	2.03153e-07	6.35647e-06	thyroid adenoma-associated protein homolog
LOC106568669	-1.33015	7.04926	0.000151255	0.00141998	ATP-binding cassette sub-family F member 2-like
[truncated: 568 more rows]

## Sheet: F1701361vsF1701175_GO
ID	Term	GOGroups	Ontology Source	Term PValue	Term PValue Corrected with Benjamini-Hochberg	Group PValue	Group PValue Corrected with Benjamini-Hochberg	GOLevels	% Associated Genes	Nr. Genes	Associated Genes Found
GO:0051302	regulation of cell division	Group000	GO_BiologicalProcess-EBI-UniProt-GOA-ACAP-ARAP_01.05.2024_00h00	0.00114487	0.00522796	0.00114487	0.00203313	[3, 4]	14.6667	11	[LOC106561064, LOC106561604, LOC106568354, LOC106573105, LOC106578252, LOC106579209, LOC106587109, LOC106611047, aurka, mdka, tgfb5]
GO:0051383	kinetochore organization	Group001	GO_BiologicalProcess-EBI-UniProt-GOA-ACAP-ARAP_01.05.2024_00h00	0.00680424	0.0249616	0.00680424	0.00865231	[6]	25	4	[LOC106587408, LOC106589585, kntc1, nuf2]
GO:0060348	bone development	Group002	GO_BiologicalProcess-EBI-UniProt-GOA-ACAP-ARAP_01.05.2024_00h00	0.0133561	0.0430694	0.0133561	0.01433	[4, 5, 6]	15	6	[LOC106566248, foxd3, ifitm5, ogna, phop1, sema4d]
GO:0065004	protein-DNA complex assembly	Group003	GO_BiologicalProcess-EBI-UniProt-GOA-ACAP-ARAP_01.05.2024_00h00	0.0115778	0.0386715	0.0115778	0.0126863	[6]	10.8911	11	[LOC106562060, LOC106568365, LOC106584399, LOC106586634, LOC106587408, LOC106589585, LOC106611716, LOC106613808, cdc45, cenpi, kntc1]
GO:0070182	DNA polymerase binding	Group004	GO_MolecularFunction-EBI-UniProt-GOA-ACAP-ARAP_01.05.2024_00h00	0.00113094	0.0051825	0.00113094	0.00204363	[4]	60	3	[LOC106562060, fancd2, rtel1]
GO:0098631	cell adhesion mediator activity	Group005	GO_BiologicalProcess-EBI-UniProt-GOA-ACAP-ARAP_01.05.2024_00h00	0.00363219	0.0145066	0.00363219	0.0055017	[3]	10.8696	15	[LOC106561641, LOC106567734, LOC106573083, LOC106583976, LOC106590025, LOC106599515, LOC106603674, LOC106605589, LOC106610542, anxa14, chl1b, esama, nfasca, ox2g, zgc:113337]
KEGG:02010	ABC transporters	Group006	KEGG_01.05.2024	0.00911054	0.0313941	0.00911054	0.0106635	[-1]	12.5	9	[LOC100136366, LOC106561050, LOC106574543, LOC106575100, LOC106580650, LOC106602338, abca2, abcb9, tap2b]
KEGG:04115	p53 signaling pathway	Group007	KEGG_01.05.2024	0.00803335	0.0282031	0.00803335	0.00973453	[-1]	9.49721	17	[LOC100136517, LOC100195405, LOC106566708, LOC106569189, LOC106571097, LOC106571802, LOC106573930, LOC106582462, LOC106587655, LOC106608163, LOC106609234, LOC106610834, ccnb1, ccnb2, cd82, chek1, gtse1]
KEGG:04145	Phagosome	Group008	KEGG_01.05.2024	2.37201e-05	0.000186617	2.37201e-05	6.78659e-05	[-1]	10.574	35	[LOC100136352, LOC100136483, LOC100380681, LOC100534606, LOC106562989, LOC106562991, LOC106568354, LOC106568806, LOC106569843, LOC106571097, LOC106572477, LOC106572511, LOC106574236, LOC106580001, LOC106582436, LOC106582524, LOC106585965, LOC106587655, LOC106588401, LOC106588402, LOC106590025, LOC106590474, LOC106592074, LOC106599515, LOC106601614, LOC106604765, LOC106608163, LOC106610834, LOC106…
KEGG:04270	Vascular smooth muscle contraction	Group009	KEGG_01.05.2024	0.000361838	0.00208177	0.000361838	0.000776445	[-1]	9.62733	31	[LOC106560377, LOC106560996, LOC106562099, LOC106564681, LOC106565749, LOC106571556, LOC106571557, LOC106572364, LOC106572423, LOC106573078, LOC106575686, LOC106575713, LOC106577847, LOC106579126, LOC106586160, LOC106586396, LOC106587011, LOC106588322, LOC106589387, LOC106589905, LOC106592057, LOC106601043, LOC106601199, LOC106606258, LOC106606489, LOC106607312, LOC106613981, acta2, edn1, nppc, n…
KEGG:04371	Apelin signaling pathway	Group010	KEGG_01.05.2024	0.00524715	0.0199209	0.00524715	0.00701892	[-1]	8.19672	30	[LOC106560377, LOC106562078, LOC106562335, LOC106565749, LOC106568343, LOC106569881, LOC106570673, LOC106571556, LOC106571557, LOC106572859, LOC106573812, LOC106574056, LOC106575248, LOC106584173, LOC106586160, LOC106586396, LOC106587530, LOC106589387, LOC106589996, LOC106592057, LOC106597308, LOC106599285, LOC106600976, LOC106605147, LOC106606258, LOC106606489, acta2, akt3a, gng2, plin1]
KEGG:04514	Cell adhesion molecules	Group011	KEGG_01.05.2024	0.000469975	0.00252588	0.000469975	0.000930913	[-1]	8.83721	38	[LOC100136451, LOC100526765, LOC106561641, LOC106561987, LOC106567157, LOC106567734, LOC106567851, LOC106569843, LOC106571924, LOC106573083, LOC106574316, LOC106575134, LOC106575562, LOC106577623, LOC106578397, LOC106581152, LOC106582436, LOC106586464, LOC106587287, LOC106588084, LOC106588401, LOC106588402, LOC106589744, LOC106590025, LOC106599303, LOC106599515, LOC106600490, LOC106603674, LOC106…
KEGG:04672	Intestinal immune network for IgA production	Group012	KEGG_01.05.2024	0.000502608	0.00266832	0.000502608	0.000976767	[-1]	15.1899	12	[LOC106574316, LOC106575134, LOC106586464, LOC106589772, LOC106590189, LOC106598377, LOC106604225, ccl27a, ccr9a, cxcl12a, cxcr4, tnfsf13]
GO:0005021	vascular endothelial growth factor receptor activity	Group013	GO_BiologicalProcess-EBI-UniProt-GOA-ACAP-ARAP_01.05.2024_00h00	0.0112527	0.0379742	0.0112527	0.0127366	[7, 8, 9]	30	3	[LOC106574325, LOC106575102, LOC106599513]
GO:0005506	iron ion binding	Group014	GO_MolecularFunction-EBI-UniProt-GOA-ACAP-ARAP_01.05.2024_00h00	0.00607835	0.0224882	0.00607835	0.00782587	[7]	8.77863	23	[LOC106565446, LOC106565486, LOC106565585, LOC106573203, LOC106574033, LOC106575940, LOC106576803, LOC106576971, LOC106578148, LOC106579751, LOC106580183, LOC106580755, LOC106581857, LOC106589400, LOC106600954, LOC106603838, LOC106605089, LOC106606454, LOC106610849, LOC123741664, loxe3, ppa5, tph2]
GO:0005509	calcium ion binding	Group015	GO_MolecularFunction-EBI-UniProt-GOA-ACAP-ARAP_01.05.2024_00h00	1.07339e-05	9.80314e-05	1.07339e-05	3.45498e-05	[6]	7.55245	108	[LOC100136434, LOC100136473, LOC100195512, LOC100195997, LOC106560399, LOC106561005, LOC106561987, LOC106562326, LOC106562955, LOC106565409, LOC106565913, LOC106566949, LOC106567181, LOC106568047, LOC106568264, LOC106568354, LOC106568866, LOC106569244, LOC106569526, LOC106569925, LOC106570104, LOC106571097, LOC106571556, LOC106571557, LOC106571798, LOC106571900, LOC106571924, LOC106572352, LOC106…
GO:0005518	collagen binding	Group016	GO_MolecularFunction-EBI-UniProt-GOA-ACAP-ARAP_01.05.2024_00h00	2.22575e-06	2.57242e-05	2.22575e-06	7.64176e-06	[3]	25.5319	12	[LOC106560289, LOC106576454, LOC106583976, LOC106584138, LOC106590025, LOC106594720, LOC106599515, LOC106602739, LOC106604192, LOC106612255, lum, pcolcea]
GO:0005615	extracellular space	Group017	GO_CellularComponent-EBI-UniProt-GOA-ACAP-ARAP_01.05.2024_00h00	1.50324e-31	4.90809e-29	1.50324e-31	7.7417e-30	[2, 3]	10.8238	247	[LOC100136463, LOC100136473, LOC100136494, LOC100136517, LOC100194498, LOC100194500, LOC100195253, LOC100195512, LOC100195750, LOC100196094, LOC100286414, LOC100380652, LOC106560849, LOC106561202, LOC106561785, LOC106562112, LOC106562147, LOC106562293, LOC106562426, LOC106562962, LOC106563108, LOC106563133, LOC106563265, LOC106563420, LOC106564208, LOC106564861, LOC106565226, LOC106565379, LOC106…
GO:0008131	primary amine oxidase activity	Group018	GO_MolecularFunction-EBI-UniProt-GOA-ACAP-ARAP_01.05.2024_00h00	0.014908	0.047372	0.014908	0.0153553	[5]	27.2727	3	[LOC100194731, LOC106586788, LOC106611320]
GO:0008142	oxysterol binding	Group019	GO_MolecularFunction-EBI-UniProt-GOA-ACAP-ARAP_01.05.2024_00h00	0.00388027	0.0152639	0.00388027	0.00562912	[5]	22.7273	5	[LOC106563396, LOC106573506, LOC106588010, gpr17, roraa]
GO:0009263	deoxyribonucleotide biosynthetic process	Group020	GO_BiologicalProcess-EBI-UniProt-GOA-ACAP-ARAP_01.05.2024_00h00	0.014908	0.047372	0.014908	0.0153553	[5, 7, 8, 9]	27.2727	3	[LOC106567863, rir1, tyms]
GO:0009887	animal organ morphogenesis	Group021	GO_BiologicalProcess-EBI-UniProt-GOA-ACAP-ARAP_01.05.2024_00h00	0.0137274	0.044049	0.0137274	0.0144277	[3, 4]	7.90274	26	[LOC100196274, LOC106560332, LOC106566484, LOC106570598, LOC106571103, LOC106571415, LOC106572912, LOC106573078, LOC106577638, LOC106583098, LOC106583477, LOC106584178, LOC106588813, LOC106606596, LOC106607062, LOC106607820, LOC106610323, foxd3, hoxa3a, hoxd3ab, ifitm5, nbl1, ntn1a, ntn2, otor, pitx2]
GO:0015026	coreceptor activity	Group022	GO_MolecularFunction-EBI-UniProt-GOA-ACAP-ARAP_01.05.2024_00h00	0.00373999	0.0148463	0.00373999	0.00550312	[3]	19.3548	6	[LOC100136451, LOC106575680, LOC106579126, LOC106601043, LOC106607312, ackr3b]
GO:0017046	peptide hormone binding	Group023	GO_MolecularFunction-EBI-UniProt-GOA-ACAP-ARAP_01.05.2024_00h00	0.00147102	0.00660188	0.00147102	0.00256805	[3]	15.1515	10	[LOC100136463, LOC106563108, LOC106568823, LOC106569811, LOC106580753, LOC106588322, crhbp, ghrb, npr2, slc40a1]
GO:0018279	protein N-linked glycosylation via asparagine	Group024	GO_BiologicalProcess-EBI-UniProt-GOA-ACAP-ARAP_01.05.2024_00h00	0.0128727	0.0419247	0.0128727	0.0139568	[6, 7, 8, 9]	21.0526	4	[LOC106565820, LOC106575376, LOC106582927, LOC106603544]
GO:0006575	cellular modified amino acid metabolic process	Group025	GO_BiologicalProcess-EBI-UniProt-GOA-ACAP-ARAP_01.05.2024_00h00	0.0102045	0.0348877	0.0102045	0.0118097	[3, 4]	9.46746	16	[LOC106562827, LOC106565239, LOC106576152, LOC106576811, LOC106609325, LOC106610685, chdh, ckba, ckmb, gamt, ggt5a, hpgds, kcrt, mthfd1b, mthfd1l, ptdss2]
GO:0030574	collagen catabolic process	Group026	GO_BiologicalProcess-EBI-UniProt-GOA-ACAP-ARAP_01.05.2024_00h00	0.0150056	0.0475663	0.0150056	0.0153027	[3]	14.6341	6	[LOC106566399, LOC106566877, LOC106581219, LOC106613110, mmp13, mmp9]
GO:0030623	U5 snRNA binding	Group027	GO_MolecularFunction-EBI-UniProt-GOA-ACAP-ARAP_01.05.2024_00h00	0.000469791	0.00253532	0.000469791	0.000948794	[6]	75	3	[LOC100380699, LOC106600990, LOC106607257]
GO:0032036	myosin heavy chain binding	Group028	GO_MolecularFunction-EBI-UniProt-GOA-ACAP-ARAP_01.05.2024_00h00	0.00367139	0.0146184	0.00367139	0.00548048	[5]	42.8571	3	[LOC106573078, LOC106604545, LOC106611539]
GO:0032729	positive regulation of type II interferon production	Group029	GO_BiologicalProcess-EBI-UniProt-GOA-ACAP-ARAP_01.05.2024_00h00	0.0112527	0.0379742	0.0112527	0.0127366	[4, 5, 6, 7, 8, 9, 10]	30	3	[LOC100136430, LOC106586369, si:ch211-196f2.6]
GO:0001570	vasculogenesis	Group030	GO_BiologicalProcess-EBI-UniProt-GOA-ACAP-ARAP_01.05.2024_00h00	0.010571	0.0359523	0.010571	0.0120979	[4, 5, 6, 7, 8, 9]	22.2222	4	[LOC106573078, LOC106575680, LOC106599513, ackr3b]
GO:0038024	cargo receptor activity	Group031	GO_BiologicalProcess-EBI-UniProt-GOA-ACAP-ARAP_01.05.2024_00h00	0.00301255	0.012295	0.00301255	0.00477373	[3, 5]	14.7541	9	[LOC100534606, LOC106560709, LOC106568513, LOC106571406, LOC106572662, LOC106573026, LOC106583141, LOC106584136, LOC106607810]
GO:0042127	regulation of cell population proliferation	Group032	GO_BiologicalProcess-EBI-UniProt-GOA-ACAP-ARAP_01.05.2024_00h00	0.0113425	0.0379827	0.0113425	0.0125621	[3, 4]	7.46269	35	[LOC100136517, LOC106562426, LOC106564485, LOC106568264, LOC106570104, LOC106572767, LOC106572809, LOC106573113, LOC106574316, LOC106575072, LOC106575974, LOC106580143, LOC106582620, LOC106585763, LOC106588175, LOC106590199, LOC106600896, LOC106601060, LOC106607385, LOC106609100, LOC106609503, LOC106611047, LOC106611510, LOC106611576, dct, dlec1, hapln1b, hapln2, igf2b, il11a, jcada, kars1, rtkn2…
GO:0046834	lipid phosphorylation	Group033	GO_BiologicalProcess-EBI-UniProt-GOA-ACAP-ARAP_01.05.2024_00h00	0.00855285	0.0296287	0.00855285	0.0101258	[5, 6]	23.5294	4	[LOC106565409, LOC106567181, LOC106578051, LOC106581933]
GO:0046914	transition metal ion binding	Group034	GO_MolecularFunction-EBI-UniProt-GOA-ACAP-ARAP_01.05.2024_00h00	0.00177207	0.00776619	0.00177207	0.00304206	[6]	6.46529	122	[LOC100136378, LOC100136415, LOC100136428, LOC100194731, LOC100380772, LOC100500786, LOC106560801, LOC106561008, LOC106563303, LOC106563910, LOC106564755, LOC106564861, LOC106565379, LOC106565446, LOC106565486, LOC106565550, LOC106565585, LOC106566399, LOC106566877, LOC106566896, LOC106569131, LOC106569518, LOC106570104, LOC106571754, LOC106572223, LOC106573026, LOC106573203, LOC106573506, LOC106…
GO:0051177	meiotic sister chromatid cohesion	Group035	GO_BiologicalProcess-EBI-UniProt-GOA-ACAP-ARAP_01.05.2024_00h00	0.00565819	0.0212345	0.00565819	0.00737713	[4, 5, 7]	37.5	3	[bub1, bub1b, sgo1]
GO:0060761	negative regulation of response to cytokine stimulus	Group036	GO_BiologicalProcess-EBI-UniProt-GOA-ACAP-ARAP_01.05.2024_00h00	0.00367139	0.0146184	0.00367139	0.00548048	[3, 4, 5, 6]	42.8571	3	[LOC106565979, LOC106607082, LOC106609294]
GO:0001960	negative regulation of cytokine-mediated signaling pathway	Group036	GO_BiologicalProcess-EBI-UniProt-GOA-ACAP-ARAP_01.05.2024_00h00	0.00367139	0.0146184	0.00367139	0.00548048	[4, 5, 6, 7, 8]	42.8571	3	[LOC106565979, LOC106607082, LOC106609294]
GO:0098552	side of membrane	Group037	GO_CellularComponent-EBI-UniProt-GOA-ACAP-ARAP_01.05.2024_00h00	0.000452581	0.00248349	0.000452581	0.000932316	[2, 3]	7.9096	56	[LOC100136463, LOC106562775, LOC106563303, LOC106563758, LOC106565890, LOC106568400, LOC106568851, LOC106569333, LOC106569843, LOC106570155, LOC106571277, LOC106572511, LOC106572767, LOC106572809, LOC106572859, LOC106574316, LOC106575134, LOC106575248, LOC106577369, LOC106577957, LOC106580085, LOC106580806, LOC106582436, LOC106582620, LOC106584173, LOC106585965, LOC106586464, LOC106587610, LOC106…
GO:0009897	external side of plasma membrane	Group037	GO_CellularComponent-EBI-UniProt-GOA-ACAP-ARAP_01.05.2024_00h00	0.000392698	0.00222984	0.000452581	0.000932316	[3, 4]	8.92019	38	[LOC100136463, LOC106563758, LOC106568400, LOC106568851, LOC106569333, LOC106569843, LOC106570155, LOC106572511, LOC106572767, LOC106572809, LOC106574316, LOC106575134, LOC106577369, LOC106577957, LOC106582436, LOC106582620, LOC106585965, LOC106586464, LOC106588084, LOC106588401, LOC106588402, LOC106588537, LOC106588881, LOC106590189, LOC106590245, LOC106601102, LOC106602685, LOC106602779, LOC106…
GO:2000779	regulation of double-strand break repair	Group038	GO_BiologicalProcess-EBI-UniProt-GOA-ACAP-ARAP_01.05.2024_00h00	0.0154707	0.048686	0.0154707	0.0156223	[5, 6, 7, 8, 9]	20	4	[LOC106577139, LOC106589757, parpbp, rtel1]
GO:0010569	regulation of double-strand break repair via homologous recombination	Group038	GO_BiologicalProcess-EBI-UniProt-GOA-ACAP-ARAP_01.05.2024_00h00	0.014908	0.047372	0.0154707	0.0156223	[6, 7, 8, 9, 10]	27.2727	3	[LOC106577139, parpbp, rtel1]
KEGG:00240	Pyrimidine metabolism	Group039	KEGG_01.05.2024	0.0135099	0.0434578	0.00765707	0.00950214	[-1]	10.2564	12	[LOC106564352, LOC106567863, LOC106570266, LOC106571277, LOC106571444, LOC106579923, LOC106608205, entpd5a, nme2a, rir1, tyms, upb1]
GO:0009148	pyrimidine nucleoside triphosphate biosynthetic process	Group039	GO_BiologicalProcess-EBI-UniProt-GOA-ACAP-ARAP_01.05.2024_00h00	0.0151302	0.0477296	0.00765707	0.00950214	[7, 8, 9]	16.6667	5	[LOC106570266, LOC106571444, nme2a, nme9, tyms]
KEGG:04540	Gap junction	Group040	KEGG_01.05.2024	0.011909	0.039375	0.00024479	0.000560298	[-1]	8.50202	21	[LOC100136483, LOC100380681, LOC106562989, LOC106562991, LOC106564525, LOC106565749, LOC106571373, LOC106571556, LOC106571557, LOC106572477, LOC106572859, LOC106580001, LOC106582524, LOC106586396, LOC106592057, LOC106601614, LOC106603867, LOC106604765, LOC106606489, LOC106611576, tuba5]
GO:0005200	structural constituent of cytoskeleton	Group040	GO_BiologicalProcess-EBI-UniProt-GOA-ACAP-ARAP_01.05.2024_00h00	1.04671e-06	1.42397e-05	0.00024479	0.000560298	[6]	16.6667	21	[LOC100136483, LOC100380681, LOC106560807, LOC106561152, LOC106562413, LOC106562989, LOC106562991, LOC106569778, LOC106572477, LOC106573765, LOC106574241, LOC106574678, LOC106580001, LOC106582524, LOC106601614, LOC106604765, LOC106608059, lmnb1, tbb2c, tuba5, tubd1]
GO:0000808	origin recognition complex	Group041	GO_CellularComponent-EBI-UniProt-GOA-ACAP-ARAP_01.05.2024_00h00	0.00367139	0.0146184	0.00367139	0.00548048	[2, 6]	42.8571	3	[lrwd1, orc1, orc5]
GO:0005664	nuclear origin of replication recognition complex	Group041	GO_CellularComponent-EBI-UniProt-GOA-ACAP-ARAP_01.05.2024_00h00	0.00367139	0.0146184	0.00367139	0.00548048	[3, 7, 8]	42.8571	3	[lrwd1, orc1, orc5]
GO:0005539	glycosaminoglycan binding	Group042	GO_MolecularFunction-EBI-UniProt-GOA-ACAP-ARAP_01.05.2024_00h00	1.61642e-22	2.3456e-20	1.61642e-22	4.16228e-21	[3]	24.1071	54	[LOC100136473, LOC100195512, LOC106562426, LOC106563265, LOC106567101, LOC106568264, LOC106569355, LOC106569629, LOC106570416, LOC106570673, LOC106571097, LOC106572617, LOC106573544, LOC106573546, LOC106574325, LOC106575075, LOC106575102, LOC106579714, LOC106580005, LOC106580143, LOC106580855, LOC106582116, LOC106583520, LOC106585437, LOC106585763, LOC106587109, LOC106587149, LOC106587655, LOC106…
GO:0008201	heparin binding	Group042	GO_MolecularFunction-EBI-UniProt-GOA-ACAP-ARAP_01.05.2024_00h00	9.08986e-22	1.18714e-19	1.61642e-22	4.16228e-21	[3, 4]	28.5714	44	[LOC100136473, LOC100195512, LOC106567101, LOC106569355, LOC106569629, LOC106570416, LOC106570673, LOC106571097, LOC106572617, LOC106573544, LOC106573546, LOC106574325, LOC106575075, LOC106575102, LOC106580005, LOC106580855, LOC106582116, LOC106583520, LOC106585437, LOC106587109, LOC106587149, LOC106587655, LOC106588972, LOC106589308, LOC106597308, LOC106598655, LOC106599513, LOC106605775, LOC106…
GO:0008207	C21-steroid hormone metabolic process	Group043	GO_BiologicalProcess-EBI-UniProt-GOA-ACAP-ARAP_01.05.2024_00h00	0.00968769	0.0332951	0.00054419	0.00101912	[2, 3, 5]	18.5185	5	[LOC106565446, LOC106575940, LOC106576803, LOC106581857, LOC106610849]
GO:0008211	glucocorticoid metabolic process	Group043	GO_BiologicalProcess-EBI-UniProt-GOA-ACAP-ARAP_01.05.2024_00h00	0.00248105	0.0103522	0.00054419	0.00101912	[5]	25	5	[LOC106565446, LOC106575940, LOC106581857, LOC106588007, LOC106594819]
GO:0016652	oxidoreductase activity, acting on NAD(P)H, NAD(P) as acceptor	Group044	GO_MolecularFunction-EBI-UniProt-GOA-ACAP-ARAP_01.05.2024_00h00	0.00565819	0.0212345	0.00565819	0.00737713	[4]	37.5	3	[LOC106562460, nnt, nnt2]
GO:0008746	NAD(P)+ transhydrogenase activity	Group044	GO_MolecularFunction-EBI-UniProt-GOA-ACAP-ARAP_01.05.2024_00h00	0.00565819	0.0212345	0.00565819	0.00737713	[5]	37.5	3	[LOC106562460, nnt, nnt2]
GO:0030282	bone mineralization	Group045	GO_BiologicalProcess-EBI-UniProt-GOA-ACAP-ARAP_01.05.2024_00h00	0.0131329	0.0425598	0.00559523	0.00738858	[3, 5]	17.2414	5	[LOC106564485, LOC106592443, clec3ba, ifitm5, phop1]
GO:0031214	biomineral tissue development	Group045	GO_BiologicalProcess-EBI-UniProt-GOA-ACAP-ARAP_01.05.2024_00h00	0.00559523	0.0210587	0.00559523	0.00738858	[4]	15.9091	7	[LOC106564485, LOC106592443, LOC106606596, LOC106610323, clec3ba, ifitm5, phop1]
GO:0008593	regulation of Notch signaling pathway	Group046	GO_BiologicalProcess-EBI-UniProt-GOA-ACAP-ARAP_01.05.2024_00h00	0.0138771	0.0443116	0.0138771	0.0144378	[4, 5, 6, 7]	13.4615	7	[LOC106589077, LOC106594055, LOC106594217, LOC106611070, dll4, lfng, neurl1aa]
GO:0033829	O-fucosylpeptide 3-beta-N-acetylglucosaminyltransferase activity	Group046	GO_MolecularFunction-EBI-UniProt-GOA-ACAP-ARAP_01.05.2024_00h00	0.0112527	0.0379742	0.0138771	0.0144378	[6]	30	3	[LOC106594055, LOC106594217, lfng]
GO:0009888	tissue development	Group047	GO_BiologicalProcess-EBI-UniProt-GOA-ACAP-ARAP_01.05.2024_00h00	6.2965e-06	6.22972e-05	1.24382e-07	5.82332e-07	[3]	8.73533	67	[LOC100136434, LOC100195997, LOC106561202, LOC106561987, LOC106563265, LOC106564485, LOC106564958, LOC106565226, LOC106566248, LOC106566484, LOC106566665, LOC106568000, LOC106569153, LOC106569244, LOC106569953, LOC106570598, LOC106571269, LOC106571924, LOC106572382, LOC106572912, LOC106573078, LOC106573451, LOC106575629, LOC106576150, LOC106576426, LOC106577638, LOC106577852, LOC106578326, LOC106…
GO:0048513	animal organ development	Group047	GO_BiologicalProcess-EBI-UniProt-GOA-ACAP-ARAP_01.05.2024_00h00	5.74491e-07	8.52597e-06	1.24382e-07	5.82332e-07	[3]	7.83801	120	[LOC100136428, LOC100136434, LOC100195997, LOC100196274, LOC106560332, LOC106561005, LOC106561202, LOC106561641, LOC106562955, LOC106563265, LOC106564485, LOC106565226, LOC106565616, LOC106565913, LOC106566248, LOC106566484, LOC106566665, LOC106568000, LOC106568047, LOC106568866, LOC106569953, LOC106570598, LOC106571103, LOC106571373, LOC106571415, LOC106571798, LOC106571900, LOC106572352, LOC106…
GO:0061448	connective tissue development	Group048	GO_BiologicalProcess-EBI-UniProt-GOA-ACAP-ARAP_01.05.2024_00h00	0.0018537	0.00806976	4.65205e-07	1.99651e-06	[4]	14.7059	10	[LOC100136434, LOC100195997, LOC106566248, LOC106569953, LOC106576150, LOC106578326, foxd3, mustn1a, ogna, otor]
GO:0001501	skeletal system development	Group048	GO_BiologicalProcess-EBI-UniProt-GOA-ACAP-ARAP_01.05.2024_00h00	4.65205e-07	7.31998e-06	4.65205e-07	1.99651e-06	[4, 5]	14.6739	27	[LOC100136434, LOC100195997, LOC106562426, LOC106566248, LOC106568264, LOC106569953, LOC106575722, LOC106576150, LOC106578326, LOC106580143, LOC106583712, LOC106585763, LOC106600852, LOC106609284, col1a1a, col2a1b, foxd3, hapln1b, hapln2, hoxa3a, hoxd3ab, ifitm5, mustn1a, ogna, otor, phop1, sema4d]
GO:0051216	cartilage development	Group048	GO_BiologicalProcess-EBI-UniProt-GOA-ACAP-ARAP_01.05.2024_00h00	0.00147102	0.00660188	4.65205e-07	1.99651e-06	[4, 5, 6]	15.1515	10	[LOC100136434, LOC100195997, LOC106566248, LOC106569953, LOC106576150, LOC106578326, foxd3, mustn1a, ogna, otor]
GO:0070161	anchoring junction	Group049	GO_CellularComponent-EBI-UniProt-GOA-ACAP-ARAP_01.05.2024_00h00	0.00474649	0.0182859	0.00474649	0.0066066	[3]	6.93391	64	[LOC100286503, LOC106561152, LOC106561987, LOC106562110, LOC106562413, LOC106564751, LOC106565231, LOC106567734, LOC106569244, LOC106569778, LOC106571373, LOC106571924, LOC106572051, LOC106572749, LOC106574241, LOC106574327, LOC106575303, LOC106575562, LOC106575599, LOC106575602, LOC106576818, LOC106578397, LOC106579293, LOC106582078, LOC106583976, LOC106584067, LOC106587287, LOC106589269, LOC106…
GO:0030055	cell-substrate junction	Group049	GO_CellularComponent-EBI-UniProt-GOA-ACAP-ARAP_01.05.2024_00h00	0.00044892	0.00248428	0.00474649	0.0066066	[4]	10.9453	22	[LOC100286503, LOC106561152, LOC106562110, LOC106562413, LOC106565231, LOC106569778, LOC106572749, LOC106575303, LOC106575599, LOC106576818, LOC106579293, LOC106583976, LOC106584067, LOC106589269, LOC106590025, LOC106599513, LOC106599515, LOC106604599, LOC106608786, itgbl1, lasp1, tns2a]
GO:0005925	focal adhesion	Group049	GO_CellularComponent-EBI-UniProt-GOA-ACAP-ARAP_01.05.2024_00h00	0.00121065	0.00548996	0.00474649	0.0066066	[5]	10.582	20	[LOC100286503, LOC106561152, LOC106562110, LOC106562413, LOC106565231, LOC106569778, LOC106572749, LOC106575303, LOC106575599, LOC106579293, LOC106583976, LOC106584067, LOC106589269, LOC106590025, LOC106599513, LOC106599515, LOC106608786, itgbl1, lasp1, tns2a]
GO:0030686	90S preribosome	Group050	GO_CellularComponent-EBI-UniProt-GOA-ACAP-ARAP_01.05.2024_00h00	0.00685507	0.0250076	0.00425915	0.00609295	[4]	14.0351	8	[LOC100195964, LOC100380787, LOC106562085, LOC106574871, LOC106575042, bop1, heatr1, utp20]
GO:0070545	PeBoW complex	Group050	GO_CellularComponent-EBI-UniProt-GOA-ACAP-ARAP_01.05.2024_00h00	0.00217826	0.0092065	0.00425915	0.00609295	[3, 5, 6, 7, 8]	50	3	[LOC100380787, LOC106575042, bop1]
GO:0000463	maturation of LSU-rRNA from tricistronic rRNA transcript (SSU-rRNA, 5.8S rRNA, LSU-rRNA)	Group050	GO_BiologicalProcess-EBI-UniProt-GOA-ACAP-ARAP_01.05.2024_00h00	0.00692005	0.0251743	0.00425915	0.00609295	[7, 8, 9, 10]	20	5	[LOC100380787, LOC106575042, LOC106597389, LOC106613349, bop1]
GO:0050873	brown fat cell differentiation	Group051	GO_BiologicalProcess-EBI-UniProt-GOA-ACAP-ARAP_01.05.2024_00h00	0.0112527	0.0379742	0.0112527	0.0127366	[5]	30	3	[LOC106564208, LOC106570698, LOC106592549]
GO:0090335	regulation of brown fat cell differentiation	Group051	GO_BiologicalProcess-EBI-UniProt-GOA-ACAP-ARAP_01.05.2024_00h00	0.0112527	0.0379742	0.0112527	0.0127366	[5, 6]	30	3	[LOC106564208, LOC106570698, LOC106592549]
GO:0090336	positive regulation of brown fat cell differentiation	Group051	GO_BiologicalProcess-EBI-UniProt-GOA-ACAP-ARAP_01.05.2024_00h00	0.0112527	0.0379742	0.0112527	0.0127366	[5, 6, 7]	30	3	[LOC106564208, LOC106570698, LOC106592549]
GO:0044306	neuron projection terminus	Group052	GO_CellularComponent-EBI-UniProt-GOA-ACAP-ARAP_01.05.2024_00h00	0.0135099	0.0434578	0.0135099	0.0143455	[2, 5]	10.2564	12	[LOC106567641, LOC106569526, LOC106569925, LOC106571406, LOC106572986, LOC106576709, LOC106580092, LOC106583079, LOC106589424, LOC106604112, LOC106607810, syu]
GO:0043679	axon terminus	Group052	GO_CellularComponent-EBI-UniProt-GOA-ACAP-ARAP_01.05.2024_00h00	0.0118883	0.0394064	0.0135099	0.0143455	[3, 5, 6, 7]	10.4348	12	[LOC106567641, LOC106569526, LOC106569925, LOC106571406, LOC106572986, LOC106576709, LOC106580092, LOC106583079, LOC106589424, LOC106604112, LOC106607810, syu]
GO:1903136	cuprous ion binding	Group052	GO_MolecularFunction-EBI-UniProt-GOA-ACAP-ARAP_01.05.2024_00h00	0.000187421	0.00117678	0.0135099	0.0143455	[8]	57.1429	4	[LOC106576709, LOC106589424, LOC106604112, syu]
GO:1990822	basic amino acid transmembrane transport	Group053	GO_BiologicalProcess-EBI-UniProt-GOA-ACAP-ARAP_01.05.2024_00h00	0.0113214	0.0380095	0.0113214	0.012675	[4, 6, 7]	17.8571	5	[LOC106581541, LOC106583192, LOC106612296, si:dkeyp-120h9.1, slc7a2]
GO:0015802	basic amino acid transport	Group053	GO_BiologicalProcess-EBI-UniProt-GOA-ACAP-ARAP_01.05.2024_00h00	0.0113214	0.0380095	0.0113214	0.012675	[6]	17.8571	5	[LOC106581541, LOC106583192, LOC106612296, si:dkeyp-120h9.1, slc7a2]
GO:0015174	basic amino acid transmembrane transporter activity	Group053	GO_BiologicalProcess-EBI-UniProt-GOA-ACAP-ARAP_01.05.2024_00h00	0.0113214	0.0380095	0.0113214	0.012675	[5, 7, 8]	17.8571	5	[LOC106581541, LOC106583192, LOC106612296, si:dkeyp-120h9.1, slc7a2]
KEGG:04510	Focal adhesion	Group054	KEGG_01.05.2024	4.89292e-08	9.2611e-07	2.61917e-15	3.85392e-14	[-1]	10.8108	56	[LOC100136352, LOC100136517, LOC106560377, LOC106561152, LOC106562110, LOC106562413, LOC106564525, LOC106568354, LOC106568400, LOC106568949, LOC106569189, LOC106570460, LOC106571097, LOC106572423, LOC106572511, LOC106572912, LOC106575134, LOC106579293, LOC106582581, LOC106583477, LOC106583712, LOC106584012, LOC106585965, LOC106586061, LOC106586160, LOC106586464, LOC106587655, LOC106588374, LOC106…
KEGG:04512	ECM-receptor interaction	Group054	KEGG_01.05.2024	3.51871e-17	2.87214e-15	2.61917e-15	3.85392e-14	[-1]	22.2222	44	[LOC106566949, LOC106568354, LOC106568400, LOC106570460, LOC106570894, LOC106571097, LOC106572511, LOC106572912, LOC106575134, LOC106579293, LOC106582581, LOC106583477, LOC106583712, LOC106585965, LOC106586061, LOC106586464, LOC106587655, LOC106588374, LOC106588939, LOC106589269, LOC106590025, LOC106592181, LOC106599515, LOC106600852, LOC106602284, LOC106604349, LOC106608163, LOC106610502, LOC106…
KEGG:04820	Cytoskeleton in muscle cells	Group054	KEGG_01.05.2024	1.02811e-16	7.89827e-15	2.61917e-15	3.85392e-14	[-1]	13.5048	84	[LOC100136352, LOC100136494, LOC106561152, LOC106562104, LOC106562413, LOC106562962, LOC106563133, LOC106564681, LOC106564751, LOC106566838, LOC106566949, LOC106568000, LOC106568354, LOC106568400, LOC106568702, LOC106568813, LOC106569131, LOC106569628, LOC106569953, LOC106570460, LOC106571097, LOC106571498, LOC106571798, LOC106572039, LOC106572511, LOC106574225, LOC106574241, LOC106575134, LOC106…
GO:0008238	exopeptidase activity	Group055	GO_MolecularFunction-EBI-UniProt-GOA-ACAP-ARAP_01.05.2024_00h00	0.00205744	0.0088974	0.00205744	0.00347404	[4]	10.5882	18	[LOC106569863, LOC106576033, LOC106577565, LOC106578314, LOC106584911, LOC106587610, LOC106590365, LOC106602977, LOC106610685, LOC106611569, agtpbp1, cndp1, cpn1, cpxm2, dpep1, dpp3, lap3, xpnpep1]
GO:0016805	dipeptidase activity	Group055	GO_MolecularFunction-EBI-UniProt-GOA-ACAP-ARAP_01.05.2024_00h00	0.00112125	0.00515617	0.00205744	0.00347404	[5]	29.4118	5	[LOC106569863, LOC106587610, LOC106610685, cndp1, dpep1]
GO:0070573	metallodipeptidase activity	Group055	GO_MolecularFunction-EBI-UniProt-GOA-ACAP-ARAP_01.05.2024_00h00	0.00817597	0.0286269	0.00205744	0.00347404	[6]	33.3333	3	[LOC106569863, LOC106587610, dpep1]
GO:0032133	chromosome passenger complex	Group056	GO_CellularComponent-EBI-UniProt-GOA-ACAP-ARAP_01.05.2024_00h00	6.11392e-05	0.000438724	1.3878e-06	5.10512e-06	[3, 8]	50	5	[LOC106561604, LOC106573105, aurka, borea, incenp]
GO:0031616	spindle pole centrosome	Group056	GO_CellularComponent-EBI-UniProt-GOA-ACAP-ARAP_01.05.2024_00h00	0.000360066	0.00208073	1.3878e-06	5.10512e-06	[3, 4, 7, 9]	50	4	[LOC106561604, LOC106573105, LOC106589585, aurka]
GO:0005876	spindle microtubule	Group056	GO_CellularComponent-EBI-UniProt-GOA-ACAP-ARAP_01.05.2024_00h00	2.41174e-05	0.000188606	1.3878e-06	5.10512e-06	[6, 7, 8]	24.3902	10	[LOC106561604, LOC106573105, LOC106577137, LOC106589940, LOC106607864, LOC106613229, aurka, fa29a, kntc1, ska3]
GO:0045785	positive regulation of cell adhesion	Group057	GO_BiologicalProcess-EBI-UniProt-GOA-ACAP-ARAP_01.05.2024_00h00	0.00743263	0.0265219	0.00270906	0.00435989	[3, 4, 5]	11.5789	11	[LOC100136430, LOC106574775, LOC106574963, LOC106575651, LOC106575787, LOC106586369, LOC106586705, ccdc80l2, fgl1, igf2b, kars1]
GO:0010810	regulation of cell-substrate adhesion	Group057	GO_BiologicalProcess-EBI-UniProt-GOA-ACAP-ARAP_01.05.2024_00h00	0.00437619	0.0170098	0.00270906	0.00435989	[4, 5]	15.0943	8	[LOC106574775, LOC106574963, LOC106575651, LOC106575787, LOC106586705, LOC106604545, LOC106611539, ccdc80l2]
GO:0010811	positive regulation of cell-substrate adhesion	Group057	GO_BiologicalProcess-EBI-UniProt-GOA-ACAP-ARAP_01.05.2024_00h00	0.0104449	0.0356163	0.00270906	0.00435989	[4, 5, 6]	15.7895	6	[LOC106574775, LOC106574963, LOC106575651, LOC106575787, LOC106586705, ccdc80l2]
GO:0001846	opsonin binding	Group058	GO_MolecularFunction-EBI-UniProt-GOA-ACAP-ARAP_01.05.2024_00h00	0.0112527	0.0379742	0.014908	0.0153553	[3]	30	3	[LOC106581433, LOC106613249, crp]
GO:0001848	complement binding	Group058	GO_MolecularFunction-EBI-UniProt-GOA-ACAP-ARAP_01.05.2024_00h00	0.014908	0.047372	0.014908	0.0153553	[3]	27.2727	3	[LOC106581433, LOC106613249, crp]
GO:0001849	complement component C1q complex binding	Group058	GO_MolecularFunction-EBI-UniProt-GOA-ACAP-ARAP_01.05.2024_00h00	0.0112527	0.0379742	0.014908	0.0153553	[3, 4]	30	3	[LOC106581433, LOC106613249, crp]
KEGG:04068	FoxO signaling pathway	Group059	KEGG_01.05.2024	0.00155999	0.00692975	0.00024884	0.000557186	[-1]	8.71935	32	[LOC100136517, LOC106563758, LOC106566708, LOC106568170, LOC106568949, LOC106569881, LOC106570356, LOC106573812, LOC106573930, LOC106575072, LOC106578371, LOC106584012, LOC106590260, LOC106590979, LOC106592057, LOC106592455, LOC106597351, LOC106599005, LOC106599285, LOC106609100, LOC106609234, LOC106610996, LOC106611047, akt3a, ccnb1, ccnb2, ccnb3, gabarapl2, grl1, pdpk1a, s1pr1, tgfb5]
KEGG:04114	Oocyte meiosis	Group059	KEGG_01.05.2024	0.01243	0.0407878	0.00024884	0.000557186	[-1]	8.24373	23	[LOC100136428, LOC100136517, LOC100195405, LOC106563618, LOC106565749, LOC106566708, LOC106568136, LOC106577502, LOC106586396, LOC106586757, LOC106590979, LOC106592057, LOC106592455, LOC106606489, aurka, bub1, ccnb1, ccnb2, espl1, fbxo5, mad1l1, ppp3ca, sgo1]
KEGG:04218	Cellular senescence	Group059	KEGG_01.05.2024	0.0156887	0.0492534	0.00024884	0.000557186	[-1]	7.48792	31	[LOC100195405, LOC106565749, LOC106566708, LOC106567114, LOC106568136, LOC106568949, LOC106569843, LOC106573930, LOC106581098, LOC106582436, LOC106582836, LOC106584012, LOC106588401, LOC106588402, LOC106592057, LOC106592571, LOC106599005, LOC106599285, LOC106609234, LOC106609503, LOC106611047, LOC106612966, akt3a, ccna2, ccnb1, ccnb2, ccnb3, chek1, ppp3ca, tgfb5, trpm7]
KEGG:04914	Progesterone-mediated oocyte maturation	Group059	KEGG_01.05.2024	5.78263e-05	0.000419562	0.00024884	0.000557186	[-1]	11.7925	25	[LOC100136517, LOC106562335, LOC106563618, LOC106566708, LOC106568949, LOC106572859, LOC106577502, LOC106584012, LOC106586396, LOC106587530, LOC106590979, LOC106592057, LOC106592455, LOC106593289, LOC106599005, LOC106606489, akt3a, aurka, bub1, ccna2, ccnb1, ccnb2, ccnb3, kif22, mad1l1]
GO:0050000	chromosome localization	Group060	GO_BiologicalProcess-EBI-UniProt-GOA-ACAP-ARAP_01.05.2024_00h00	0.000377246	0.00216089	0.000377246	0.000792987	[3]	16.6667	11	[LOC106561185, LOC106563463, LOC106566708, LOC106601996, LOC106602330, LOC106610270, cdca5, cenpf, incenp, mad1l1, nuf2]
GO:0051303	establishment of chromosome localization	Group060	GO_BiologicalProcess-EBI-UniProt-GOA-ACAP-ARAP_01.05.2024_00h00	0.000285977	0.00171324	0.000377246	0.000792987	[4]	17.1875	11	[LOC106561185, LOC106563463, LOC106566708, LOC106601996, LOC106602330, LOC106610270, cdca5, cenpf, incenp, mad1l1, nuf2]
GO:0051310	metaphase chromosome alignment	Group060	GO_BiologicalProcess-EBI-UniProt-GOA-ACAP-ARAP_01.05.2024_00h00	0.000313365	0.00184349	0.000377246	0.000792987	[5, 6]	20	9	[LOC106563463, LOC106566708, LOC106602330, LOC106610270, cdca5, cenpf, incenp, mad1l1, nuf2]
GO:0007080	mitotic metaphase chromosome alignment	Group060	GO_BiologicalProcess-EBI-UniProt-GOA-ACAP-ARAP_01.05.2024_00h00	0.00822352	0.0287164	0.000377246	0.000792987	[4, 5, 6, 7, 8, 9]	19.2308	5	[LOC106563463, LOC106566708, cdca5, mad1l1, nuf2]
GO:0050886	endocrine process	Group061	GO_BiologicalProcess-EBI-UniProt-GOA-ACAP-ARAP_01.05.2024_00h00	0.0118377	0.0393384	0.00323299	0.00504542	[3]	15.3846	6	[LOC106560996, LOC106563108, LOC106572707, LOC106578314, crhbp, edn1]
GO:0046888	negative regulation of hormone secretion	Group061	GO_BiologicalProcess-EBI-UniProt-GOA-ACAP-ARAP_01.05.2024_00h00	0.00817597	0.0286269	0.00323299	0.00504542	[3, 4, 5, 6, 7, 8, 9]	33.3333	3	[LOC106563108, chga, crhbp]
GO:0002792	negative regulation of peptide secretion	Group061	GO_BiologicalProcess-EBI-UniProt-GOA-ACAP-ARAP_01.05.2024_00h00	0.00367139	0.0146184	0.00323299	0.00504542	[4, 5, 6, 7, 8, 9]	42.8571	3	[LOC106563108, chga, crhbp]
GO:0090278	negative regulation of peptide hormone secretion	Group061	GO_BiologicalProcess-EBI-UniProt-GOA-ACAP-ARAP_01.05.2024_00h00	0.00367139	0.0146184	0.00323299	0.00504542	[4, 5, 6, 7, 8, 9, 10]	42.8571	3	[LOC106563108, chga, crhbp]
KEGG:00980	Metabolism of xenobiotics by cytochrome P450	Group062	KEGG_01.05.2024	0.0112927	0.0380111	8.55106e-05	0.000214819	[-1]	12.9032	8	[LOC106562827, LOC106563632, LOC106567102, LOC106576803, LOC106581954, LOC106590880, LOC106600407, hpgds]
KEGG:00982	Drug metabolism	Group062	KEGG_01.05.2024	0.00685507	0.0250076	8.55106e-05	0.000214819	[-1]	14.0351	8	[LOC106562827, LOC106567102, LOC106581954, LOC106584276, LOC106586788, LOC106590880, LOC106600407, hpgds]
GO:0004364	glutathione transferase activity	Group062	GO_MolecularFunction-EBI-UniProt-GOA-ACAP-ARAP_01.05.2024_00h00	0.000159764	0.00104326	8.55106e-05	0.000214819	[4]	28	7	[LOC106562718, LOC106562827, LOC106590880, LOC106600407, hpgds, ltc4s, ptges]
GO:0046456	icosanoid biosynthetic process	Group062	GO_BiologicalProcess-EBI-UniProt-GOA-ACAP-ARAP_01.05.2024_00h00	0.00801447	0.0282889	8.55106e-05	0.000214819	[6, 7]	16.6667	6	[LOC106562718, LOC106565585, LOC106576033, ggt5a, ltc4s, ptges]
GO:0097642	calcitonin family receptor activity	Group063	GO_BiologicalProcess-EBI-UniProt-GOA-ACAP-ARAP_01.05.2024_00h00	0.00817597	0.0286269	0.00817597	0.00979216	[6, 7, 8]	33.3333	3	[LOC106572364, LOC106575686, LOC106575713]
GO:0001605	adrenomedullin receptor activity	Group063	GO_BiologicalProcess-EBI-UniProt-GOA-ACAP-ARAP_01.05.2024_00h00	0.00367139	0.0146184	0.00817597	0.00979216	[7, 8, 9]	42.8571	3	[LOC106572364, LOC106575686, LOC106575713]
GO:0001635	calcitonin gene-related peptide receptor activity	Group063	GO_BiologicalProcess-EBI-UniProt-GOA-ACAP-ARAP_01.05.2024_00h00	0.00367139	0.0146184	0.00817597	0.00979216	[7, 8, 9]	42.8571	3	[LOC106572364, LOC106575686, LOC106575713]
GO:0004948	calcitonin receptor activity	Group063	GO_BiologicalProcess-EBI-UniProt-GOA-ACAP-ARAP_01.05.2024_00h00	0.00817597	0.0286269	0.00817597	0.00979216	[7, 8, 9]	33.3333	3	[LOC106572364, LOC106575686, LOC106575713]
GO:0023052	signaling	Group064	GO_BiologicalProcess-EBI-UniProt-GOA-ACAP-ARAP_01.05.2024_00h00	2.13313e-05	0.000174117	2.13313e-05	6.27751e-05	[2, 3]	5.83671	504	[LOC100136378, LOC100136415, LOC100136428, LOC100136463, LOC100136473, LOC100136517, LOC100194498, LOC100194500, LOC100194546, LOC100194587, LOC100195230, LOC100195512, LOC106560230, LOC106560289, LOC106560392, LOC106560399, LOC106560801, LOC106560996, LOC106561024, LOC106561202, LOC106561252, LOC106561427, LOC106561459, LOC106561666, LOC106561678, LOC106561785, LOC106562060, LOC106562099, LOC106…
GO:0007165	signal transduction	Group064	GO_BiologicalProcess-EBI-UniProt-GOA-ACAP-ARAP_01.05.2024_00h00	2.60976e-06	2.91311e-05	2.13313e-05	6.27751e-05	[2, 3, 4]	5.98945	477	[LOC100136378, LOC100136415, LOC100136428, LOC100136463, LOC100136473, LOC100136517, LOC100194498, LOC100194500, LOC100194546, LOC100194587, LOC100195230, LOC100195512, LOC106560230, LOC106560289, LOC106560392, LOC106560399, LOC106560801, LOC106560996, LOC106561202, LOC106561252, LOC106561427, LOC106561459, LOC106561666, LOC106561678, LOC106561785, LOC106562060, LOC106562099, LOC106562108, LOC106…
GO:0007166	cell surface receptor signaling pathway	Group064	GO_BiologicalProcess-EBI-UniProt-GOA-ACAP-ARAP_01.05.2024_00h00	0.000351342	0.00204845	2.13313e-05	6.27751e-05	[3, 4, 5]	6.30542	192	[LOC100136463, LOC100136473, LOC100136517, LOC100194498, LOC100194500, LOC100195512, LOC106560289, LOC106560392, LOC106561202, LOC106561252, LOC106562112, LOC106563265, LOC106563303, LOC106563420, LOC106563758, LOC106564751, LOC106564754, LOC106565616, LOC106565780, LOC106565878, LOC106565979, LOC106566621, LOC106566684, LOC106567109, LOC106568400, LOC106568558, LOC106568823, LOC106568949, LOC106…
GO:0007167	enzyme-linked receptor protein signaling pathway	Group064	GO_BiologicalProcess-EBI-UniProt-GOA-ACAP-ARAP_01.05.2024_00h00	0.00223782	0.0094277	2.13313e-05	6.27751e-05	[4, 5, 6]	7.08333	68	[LOC100136463, LOC100136473, LOC100136517, LOC100194498, LOC100194500, LOC100195512, LOC106560289, LOC106561252, LOC106563265, LOC106563420, LOC106564754, LOC106565780, LOC106568558, LOC106568949, LOC106569881, LOC106571103, LOC106573607, LOC106574325, LOC106575075, LOC106575102, LOC106575566, LOC106578326, LOC106579643, LOC106579714, LOC106580092, LOC106581801, LOC106582116, LOC106582280, LOC106…
GO:0101031	protein folding chaperone complex	Group065	GO_CellularComponent-EBI-UniProt-GOA-ACAP-ARAP_01.05.2024_00h00	1.33541e-05	0.000117841	3.56835e-08	2.29712e-07	[3]	29.0323	9	[LOC100136430, LOC100196153, LOC106569895, LOC106581054, LOC106586369, LOC106590610, LOC106612827, cct8, tcpg]
GO:0005832	chaperonin-containing T-complex	Group065	GO_CellularComponent-EBI-UniProt-GOA-ACAP-ARAP_01.05.2024_00h00	0.000314289	0.00184064	3.56835e-08	2.29712e-07	[3, 4, 5]	30	6	[LOC106569895, LOC106581054, LOC106590610, LOC106612827, cct8, tcpg]
GO:0044183	protein folding chaperone	Group065	GO_BiologicalProcess-EBI-UniProt-GOA-ACAP-ARAP_01.05.2024_00h00	3.41448e-08	6.65569e-07	3.56835e-08	2.29712e-07	[3, 6, 7, 8]	22.093	19	[LOC100136430, LOC100380711, LOC100380717, LOC106567149, LOC106567641, LOC106569895, LOC106581054, LOC106586369, LOC106590610, LOC106595188, LOC106604228, LOC106604950, LOC106606479, LOC106606510, LOC106610995, LOC106612827, cct8, hs90b, tcpg]
GO:0140662	ATP-dependent protein folding chaperone	Group065	GO_BiologicalProcess-EBI-UniProt-GOA-ACAP-ARAP_01.05.2024_00h00	1.43199e-09	4.56141e-08	3.56835e-08	2.29712e-07	[4, 7, 8, 9]	26.3889	19	[LOC100136430, LOC100380711, LOC100380717, LOC106567149, LOC106567641, LOC106569895, LOC106581054, LOC106586369, LOC106590610, LOC106595188, LOC106604228, LOC106604950, LOC106606479, LOC106606510, LOC106610995, LOC106612827, cct8, hs90b, tcpg]
KEGG:00260	Glycine, serine and threonine metabolism	Group066	KEGG_01.05.2024	0.00350413	0.014038	0.00350413	0.00538695	[-1]	13.5135	10	[LOC100194731, LOC106561216, LOC106566237, LOC106585394, LOC106586211, LOC106586788, bhmt, chdh, gamt, gcshb]
GO:0005960	glycine cleavage complex	Group066	GO_CellularComponent-EBI-UniProt-GOA-ACAP-ARAP_01.05.2024_00h00	0.00217826	0.0092065	0.00350413	0.00538695	[3, 4]	50	3	[LOC106561216, LOC106585394, gcshb]
GO:0006546	glycine catabolic process	Group066	GO_BiologicalProcess-EBI-UniProt-GOA-ACAP-ARAP_01.05.2024_00h00	0.00367139	0.0146184	0.00350413	0.00538695	[7, 8, 9, 10]	42.8571	3	[LOC106561216, LOC106585394, gcshb]
GO:0019464	glycine decarboxylation via glycine cleavage system	Group066	GO_BiologicalProcess-EBI-UniProt-GOA-ACAP-ARAP_01.05.2024_00h00	0.00217826	0.0092065	0.00350413	0.00538695	[8, 9, 10, 11]	50	3	[LOC106561216, LOC106585394, gcshb]
GO:0019956	chemokine binding	Group067	GO_MolecularFunction-EBI-UniProt-GOA-ACAP-ARAP_01.05.2024_00h00	0.00147835	0.00661207	0.000303756	0.000665677	[4]	13.4831	12	[LOC106569333, LOC106570155, LOC106575680, LOC106583976, LOC106588537, LOC106590025, LOC106590189, LOC106590245, LOC106599515, LOC106605567, ackr3b, cxcr4]
GO:0019722	calcium-mediated signaling	Group067	GO_BiologicalProcess-EBI-UniProt-GOA-ACAP-ARAP_01.05.2024_00h00	0.00801603	0.0282182	0.000303756	0.000665677	[5, 6, 7]	8.82353	21	[LOC106563153, LOC106565749, LOC106567114, LOC106568136, LOC106569333, LOC106570155, LOC106574225, LOC106575241, LOC106581984, LOC106588537, LOC106590189, LOC106590245, LOC106600670, LOC106605567, LOC106607852, cxcr4, hhatla, nfat5b, ppp3ca, rcan3, ryr1b]
GO:0097720	calcineurin-mediated signaling	Group067	GO_BiologicalProcess-EBI-UniProt-GOA-ACAP-ARAP_01.05.2024_00h00	0.000561153	0.0028967	0.000303756	0.000665677	[6, 7, 8]	20.5128	8	[LOC106567114, LOC106568136, LOC106574225, LOC106575241, LOC106581984, hhatla, nfat5b, ppp3ca]
GO:0033173	calcineurin-NFAT signaling cascade	Group067	GO_BiologicalProcess-EBI-UniProt-GOA-ACAP-ARAP_01.05.2024_00h00	0.0044127	0.0171009	0.000303756	0.000665677	[7, 8, 9]	18.75	6	[LOC106567114, LOC106574225, LOC106575241, LOC106581984, nfat5b, ppp3ca]
GO:0019955	cytokine binding	Group068	GO_MolecularFunction-EBI-UniProt-GOA-ACAP-ARAP_01.05.2024_00h00	7.23056e-06	6.94346e-05	4.69349e-08	2.54436e-07	[3]	13.6364	24	[LOC100136463, LOC106563265, LOC106563420, LOC106569333, LOC106570155, LOC106571103, LOC106575680, LOC106582280, LOC106582291, LOC106583098, LOC106583976, LOC106588537, LOC106589308, LOC106590025, LOC106590189, LOC106590245, LOC106599515, LOC106603096, LOC106605567, ackr3b, cxcr4, ghrb, nbl1, sost]
GO:0006935	chemotaxis	Group068	GO_BiologicalProcess-EBI-UniProt-GOA-ACAP-ARAP_01.05.2024_00h00	0.000272739	0.00164146	4.69349e-08	2.54436e-07	[3, 4]	9.66767	32	[LOC106561202, LOC106569333, LOC106570155, LOC106572382, LOC106573451, LOC106573554, LOC106575680, LOC106576426, LOC106582350, LOC106585847, LOC106587960, LOC106588537, LOC106589772, LOC106590189, LOC106590245, LOC106596271, LOC106600142, LOC106604225, LOC106605567, LOC106609494, LOC106609664, LOC106610964, LOC106613702, ackr3b, ccl25a, ccl27a, cxcl12a, cxcr4, sema3b, sema3fb, sema4d, si:dkey-49n…
GO:0019956	chemokine binding	Group068	GO_MolecularFunction-EBI-UniProt-GOA-ACAP-ARAP_01.05.2024_00h00	0.00147835	0.00661207	4.69349e-08	2.54436e-07	[4]	13.4831	12	[LOC106569333, LOC106570155, LOC106575680, LOC106583976, LOC106588537, LOC106590025, LOC106590189, LOC106590245, LOC106599515, LOC106605567, ackr3b, cxcr4]
GO:0019722	calcium-mediated signaling	Group068	GO_BiologicalProcess-EBI-UniProt-GOA-ACAP-ARAP_01.05.2024_00h00	0.00801603	0.0282182	4.69349e-08	2.54436e-07	[5, 6, 7]	8.82353	21	[LOC106563153, LOC106565749, LOC106567114, LOC106568136, LOC106569333, LOC106570155, LOC106574225, LOC106575241, LOC106581984, LOC106588537, LOC106590189, LOC106590245, LOC106600670, LOC106605567, LOC106607852, cxcr4, hhatla, nfat5b, ppp3ca, rcan3, ryr1b]
GO:0000796	condensin complex	Group069	GO_CellularComponent-EBI-UniProt-GOA-ACAP-ARAP_01.05.2024_00h00	6.11392e-05	0.000438724	1.03482e-08	7.10576e-08	[2, 6]	50	5	[LOC106585119, LOC106609295, ncapd3, ncapg, ncapg2]
GO:0010032	meiotic chromosome condensation	Group069	GO_BiologicalProcess-EBI-UniProt-GOA-ACAP-ARAP_01.05.2024_00h00	0.00113094	0.0051825	1.03482e-08	7.10576e-08	[4, 5, 6, 7]	60	3	[LOC106609295, ncapd2, ncapd3]
GO:0030261	chromosome condensation	Group069	GO_BiologicalProcess-EBI-UniProt-GOA-ACAP-ARAP_01.05.2024_00h00	3.03086e-08	6.08969e-07	1.03482e-08	7.10576e-08	[6]	52.9412	9	[LOC106580963, LOC106585119, LOC106594936, LOC106609295, LOC106611473, ncapd2, ncapd3, ncapg, top2a]
GO:0007076	mitotic chromosome condensation	Group069	GO_BiologicalProcess-EBI-UniProt-GOA-ACAP-ARAP_01.05.2024_00h00	4.65654e-07	7.23981e-06	1.03482e-08	7.10576e-08	[4, 5, 6, 7, 8, 9]	58.3333	7	[LOC106580963, LOC106585119, LOC106594936, LOC106611473, ncapd2, ncapd3, ncapg]
GO:0005875	microtubule associated complex	Group070	GO_CellularComponent-EBI-UniProt-GOA-ACAP-ARAP_01.05.2024_00h00	0.00473397	0.0182916	9.10078e-05	0.000223186	[2, 7]	9.59596	19	[LOC106561604, LOC106562699, LOC106563621, LOC106573105, LOC106587728, LOC106587747, LOC106589940, LOC106601996, LOC106603038, LOC106603166, LOC106609115, aurka, borea, fa29a, incenp, k0841, kif22, kif23, kif4]
GO:0051233	spindle midzone	Group070	GO_CellularComponent-EBI-UniProt-GOA-ACAP-ARAP_01.05.2024_00h00	1.51636e-06	1.88606e-05	9.10078e-05	0.000223186	[2, 6, 8]	28.9474	11	[LOC106561604, LOC106565211, LOC106573105, LOC106583587, LOC106584748, LOC106587689, aurka, borea, incenp, prc1b, racgap1]
GO:0032133	chromosome passenger complex	Group070	GO_CellularComponent-EBI-UniProt-GOA-ACAP-ARAP_01.05.2024_00h00	6.11392e-05	0.000438724	9.10078e-05	0.000223186	[3, 8]	50	5	[LOC106561604, LOC106573105, aurka, borea, incenp]
GO:0031616	spindle pole centrosome	Group070	GO_CellularComponent-EBI-UniProt-GOA-ACAP-ARAP_01.05.2024_00h00	0.000360066	0.00208073	9.10078e-05	0.000223186	[3, 4, 7, 9]	50	4	[LOC106561604, LOC106573105, LOC106589585, aurka]
KEGG:00140	Steroid hormone biosynthesis	Group071	KEGG_01.05.2024	0.00130529	0.00589866	3.49606e-05	9.73229e-05	[-1]	15.3846	10	[LOC106564819, LOC106567102, LOC106576803, LOC106581954, LOC106588007, LOC106594819, hsd17b2, hsd17b3, sult2st2, sult2st3]
GO:0016229	steroid dehydrogenase activity	Group071	GO_MolecularFunction-EBI-UniProt-GOA-ACAP-ARAP_01.05.2024_00h00	0.000824875	0.00397523	3.49606e-05	9.73229e-05	[3]	21.875	7	[LOC106564819, LOC106587525, LOC106588007, LOC106594819, hsd17b2, hsd17b3, sdr42e2]
GO:0008202	steroid metabolic process	Group071	GO_BiologicalProcess-EBI-UniProt-GOA-ACAP-ARAP_01.05.2024_00h00	0.000120783	0.000813108	3.49606e-05	9.73229e-05	[4]	11.7347	23	[LOC106560849, LOC106564819, LOC106565446, LOC106573721, LOC106575307, LOC106575940, LOC106576803, LOC106576971, LOC106578148, LOC106581857, LOC106587525, LOC106588007, LOC106590888, LOC106594819, LOC106610345, LOC106610849, dhcr24, hsd17b2, hsd17b3, sdr42e2, sigmar1, zgc:101540, zgc:92275]
GO:0033764	steroid dehydrogenase activity, acting on the CH-OH group of donors, NAD or NADP as acceptor	Group071	GO_MolecularFunction-EBI-UniProt-GOA-ACAP-ARAP_01.05.2024_00h00	0.0021728	0.00927346	3.49606e-05	9.73229e-05	[4, 5]	21.4286	6	[LOC106587525, LOC106588007, LOC106594819, hsd17b2, hsd17b3, sdr42e2]
GO:0004364	glutathione transferase activity	Group072	GO_MolecularFunction-EBI-UniProt-GOA-ACAP-ARAP_01.05.2024_00h00	0.000159764	0.00104326	0.000520899	0.000993566	[4]	28	7	[LOC106562718, LOC106562827, LOC106590880, LOC106600407, hpgds, ltc4s, ptges]
GO:0046456	icosanoid biosynthetic process	Group072	GO_BiologicalProcess-EBI-UniProt-GOA-ACAP-ARAP_01.05.2024_00h00	0.00801447	0.0282889	0.000520899	0.000993566	[6, 7]	16.6667	6	[LOC106562718, LOC106565585, LOC106576033, ggt5a, ltc4s, ptges]
GO:0006691	leukotriene metabolic process	Group072	GO_BiologicalProcess-EBI-UniProt-GOA-ACAP-ARAP_01.05.2024_00h00	0.00405127	0.0158412	0.000520899	0.000993566	[7]	28.5714	4	[LOC106576033, LOC106600407, ggt5a, ltc4s]
GO:0019370	leukotriene biosynthetic process	Group072	GO_BiologicalProcess-EBI-UniProt-GOA-ACAP-ARAP_01.05.2024_00h00	0.00817597	0.0286269	0.000520899	0.000993566	[7, 8]	33.3333	3	[LOC106576033, ggt5a, ltc4s]
GO:0008237	metallopeptidase activity	Group073	GO_MolecularFunction-EBI-UniProt-GOA-ACAP-ARAP_01.05.2024_00h00	4.31884e-06	4.54871e-05	1.07469e-05	3.35434e-05	[4]	10.5263	42	[LOC100380699, LOC106561008, LOC106562591, LOC106563762, LOC106566399, LOC106566877, LOC106569863, LOC106571140, LOC106574337, LOC106575116, LOC106576033, LOC106577565, LOC106578314, LOC106581219, LOC106582826, LOC106583028, LOC106584911, LOC106587610, LOC106591416, LOC106592618, LOC106593178, LOC106602977, LOC106604833, LOC106605695, LOC106607636, LOC106611425, LOC106611569, LOC106611949, LOC106…
GO:0008238	exopeptidase activity	Group073	GO_MolecularFunction-EBI-UniProt-GOA-ACAP-ARAP_01.05.2024_00h00	0.00205744	0.0088974	1.07469e-05	3.35434e-05	[4]	10.5882	18	[LOC106569863, LOC106576033, LOC106577565, LOC106578314, LOC106584911, LOC106587610, LOC106590365, LOC106602977, LOC106610685, LOC106611569, agtpbp1, cndp1, cpn1, cpxm2, dpep1, dpp3, lap3, xpnpep1]
GO:0004222	metalloendopeptidase activity	Group073	GO_MolecularFunction-EBI-UniProt-GOA-ACAP-ARAP_01.05.2024_00h00	0.000382094	0.0021791	1.07469e-05	3.35434e-05	[5]	10.4603	25	[LOC106561008, LOC106562591, LOC106563762, LOC106566399, LOC106566877, LOC106571140, LOC106574337, LOC106575116, LOC106581219, LOC106582826, LOC106583028, LOC106591416, LOC106593178, LOC106604833, LOC106605695, LOC106607636, LOC106611425, LOC106611949, LOC106613110, LOC106613599, LOC106613844, adamts1, adamts12, mmp13, mmp9]
GO:0008235	metalloexopeptidase activity	Group073	GO_MolecularFunction-EBI-UniProt-GOA-ACAP-ARAP_01.05.2024_00h00	0.000764392	0.00378142	1.07469e-05	3.35434e-05	[5]	13.2075	14	[LOC106569863, LOC106576033, LOC106577565, LOC106584911, LOC106587610, LOC106602977, LOC106611569, agtpbp1, cpn1, cpxm2, dpep1, dpp3, lap3, xpnpep1]
GO:0016805	dipeptidase activity	Group073	GO_MolecularFunction-EBI-UniProt-GOA-ACAP-ARAP_01.05.2024_00h00	0.00112125	0.00515617	1.07469e-05	3.35434e-05	[5]	29.4118	5	[LOC106569863, LOC106587610, LOC106610685, cndp1, dpep1]
GO:0019898	extrinsic component of membrane	Group074	GO_CellularComponent-EBI-UniProt-GOA-ACAP-ARAP_01.05.2024_00h00	0.00597388	0.0221644	0.0011132	0.00204749	[2, 3]	7.98005	32	[LOC106561987, LOC106562775, LOC106564751, LOC106565979, LOC106567289, LOC106568949, LOC106569244, LOC106571924, LOC106572685, LOC106572859, LOC106575248, LOC106576177, LOC106580085, LOC106584012, LOC106584173, LOC106586158, LOC106587287, LOC106593218, LOC106599005, LOC106599349, LOC106600976, LOC106605411, LOC106607182, LOC106609294, LOC106612385, arhgef25a, cdh19, ctnna1, dchs1b, esyt2b, gng2, …
GO:0019207	kinase regulator activity	Group074	GO_MolecularFunction-EBI-UniProt-GOA-ACAP-ARAP_01.05.2024_00h00	0.00120557	0.00548598	0.0011132	0.00204749	[3]	9.27152	28	[LOC100195150, LOC100195405, LOC106565646, LOC106565979, LOC106566708, LOC106567289, LOC106568949, LOC106575072, LOC106576177, LOC106584012, LOC106593218, LOC106599005, LOC106601868, LOC106605354, LOC106609100, LOC106609234, LOC106609294, LOC106610323, LOC106612385, ccna2, ccnb2, ccnb3, ccnf, dbf4b, igf2b, rgcc, sh3bp5lb, tpx2]
GO:0005942	phosphatidylinositol 3-kinase complex	Group074	GO_CellularComponent-EBI-UniProt-GOA-ACAP-ARAP_01.05.2024_00h00	0.0117887	0.0392755	0.0011132	0.00204749	[3, 4, 5]	12	9	[LOC106565979, LOC106567289, LOC106568949, LOC106576177, LOC106584012, LOC106593218, LOC106599005, LOC106609294, LOC106612385]
GO:0046935	1-phosphatidylinositol-3-kinase regulator activity	Group074	GO_MolecularFunction-EBI-UniProt-GOA-ACAP-ARAP_01.05.2024_00h00	0.000440719	0.00245974	0.0011132	0.00204749	[4]	19.1489	9	[LOC106565979, LOC106567289, LOC106568949, LOC106576177, LOC106584012, LOC106593218, LOC106599005, LOC106609294, LOC106612385]
GO:0016538	cyclin-dependent protein serine/threonine kinase regulator activity	Group074	GO_MolecularFunction-EBI-UniProt-GOA-ACAP-ARAP_01.05.2024_00h00	0.0142182	0.0452902	0.0011132	0.00204749	[5]	10.5769	11	[LOC100195405, LOC106565646, LOC106566708, LOC106575072, LOC106601868, LOC106609100, LOC106609234, ccna2, ccnb2, ccnb3, ccnf]
GO:0008237	metallopeptidase activity	Group075	GO_MolecularFunction-EBI-UniProt-GOA-ACAP-ARAP_01.05.2024_00h00	4.31884e-06	4.54871e-05	4.2043e-21	8.66087e-20	[4]	10.5263	42	[LOC100380699, LOC106561008, LOC106562591, LOC106563762, LOC106566399, LOC106566877, LOC106569863, LOC106571140, LOC106574337, LOC106575116, LOC106576033, LOC106577565, LOC106578314, LOC106581219, LOC106582826, LOC106583028, LOC106584911, LOC106587610, LOC106591416, LOC106592618, LOC106593178, LOC106602977, LOC106604833, LOC106605695, LOC106607636, LOC106611425, LOC106611569, LOC106611949, LOC106…
GO:0043062	extracellular structure organization	Group075	GO_BiologicalProcess-EBI-UniProt-GOA-ACAP-ARAP_01.05.2024_00h00	3.0361e-26	5.6645e-24	4.2043e-21	8.66087e-20	[4]	21.2209	73	[LOC106562591, LOC106562962, LOC106563133, LOC106563762, LOC106564861, LOC106565379, LOC106566399, LOC106566877, LOC106568813, LOC106569953, LOC106570460, LOC106570545, LOC106571140, LOC106574337, LOC106574775, LOC106574963, LOC106575116, LOC106575651, LOC106575722, LOC106575787, LOC106579677, LOC106579714, LOC106580855, LOC106581008, LOC106581219, LOC106581675, LOC106582581, LOC106583028, LOC106…
GO:0045229	external encapsulating structure organization	Group075	GO_BiologicalProcess-EBI-UniProt-GOA-ACAP-ARAP_01.05.2024_00h00	2.51106e-26	5.46575e-24	4.2043e-21	8.66087e-20	[4]	21.2828	73	[LOC106562591, LOC106562962, LOC106563133, LOC106563762, LOC106564861, LOC106565379, LOC106566399, LOC106566877, LOC106568813, LOC106569953, LOC106570460, LOC106570545, LOC106571140, LOC106574337, LOC106574775, LOC106574963, LOC106575116, LOC106575651, LOC106575722, LOC106575787, LOC106579677, LOC106579714, LOC106580855, LOC106581008, LOC106581219, LOC106581675, LOC106582581, LOC106583028, LOC106…
GO:0004222	metalloendopeptidase activity	Group075	GO_MolecularFunction-EBI-UniProt-GOA-ACAP-ARAP_01.05.2024_00h00	0.000382094	0.0021791	4.2043e-21	8.66087e-20	[5]	10.4603	25	[LOC106561008, LOC106562591, LOC106563762, LOC106566399, LOC106566877, LOC106571140, LOC106574337, LOC106575116, LOC106581219, LOC106582826, LOC106583028, LOC106591416, LOC106593178, LOC106604833, LOC106605695, LOC106607636, LOC106611425, LOC106611949, LOC106613110, LOC106613599, LOC106613844, adamts1, adamts12, mmp13, mmp9]
GO:0030198	extracellular matrix organization	Group075	GO_BiologicalProcess-EBI-UniProt-GOA-ACAP-ARAP_01.05.2024_00h00	2.51106e-26	5.46575e-24	4.2043e-21	8.66087e-20	[5]	21.2828	73	[LOC106562591, LOC106562962, LOC106563133, LOC106563762, LOC106564861, LOC106565379, LOC106566399, LOC106566877, LOC106568813, LOC106569953, LOC106570460, LOC106570545, LOC106571140, LOC106574337, LOC106574775, LOC106574963, LOC106575116, LOC106575651, LOC106575722, LOC106575787, LOC106579677, LOC106579714, LOC106580855, LOC106581008, LOC106581219, LOC106581675, LOC106582581, LOC106583028, LOC106…
GO:0051321	meiotic cell cycle	Group076	GO_BiologicalProcess-EBI-UniProt-GOA-ACAP-ARAP_01.05.2024_00h00	0.000644797	0.00323886	3.05747e-13	3.93649e-12	[2, 3]	10.4545	23	[LOC106561185, LOC106563618, LOC106575478, LOC106583830, LOC106589129, LOC106593289, LOC106609295, LOC106610521, LOC106612933, ankle1, aspm, brip1, bub3, eme1, espl1, fancd2, fbxo5, incenp, ncapd2, ncapd3, nuf2, sgo1, top2a]
GO:1903046	meiotic cell cycle process	Group076	GO_BiologicalProcess-EBI-UniProt-GOA-ACAP-ARAP_01.05.2024_00h00	0.000811608	0.00394037	3.05747e-13	3.93649e-12	[2, 3, 4]	10.929	20	[LOC106561185, LOC106563618, LOC106583830, LOC106589129, LOC106593289, LOC106609295, LOC106610521, ankle1, aspm, brip1, eme1, espl1, fancd2, fbxo5, incenp, ncapd2, ncapd3, nuf2, sgo1, top2a]
GO:0048285	organelle fission	Group076	GO_BiologicalProcess-EBI-UniProt-GOA-ACAP-ARAP_01.05.2024_00h00	1.64439e-13	1.07378e-11	3.05747e-13	3.93649e-12	[5]	14.8438	57	[LOC100195150, LOC106561185, LOC106562699, LOC106563463, LOC106565211, LOC106566708, LOC106575478, LOC106577137, LOC106577502, LOC106580963, LOC106583508, LOC106583587, LOC106583830, LOC106584748, LOC106585098, LOC106585119, LOC106587689, LOC106587728, LOC106589129, LOC106589940, LOC106594936, LOC106601996, LOC106607864, LOC106609295, LOC106610521, LOC106611473, LOC106611716, ankle1, borea, brip1…
GO:0045132	meiotic chromosome segregation	Group076	GO_BiologicalProcess-EBI-UniProt-GOA-ACAP-ARAP_01.05.2024_00h00	0.0133561	0.0430694	3.05747e-13	3.93649e-12	[3, 4, 5, 6, 8]	15	6	[LOC106561185, LOC106583830, espl1, fancd2, nuf2, sgo1]
GO:0000280	nuclear division	Group076	GO_BiologicalProcess-EBI-UniProt-GOA-ACAP-ARAP_01.05.2024_00h00	8.86011e-16	6.4285e-14	3.05747e-13	3.93649e-12	[6]	16.9184	56	[LOC100195150, LOC106561185, LOC106562699, LOC106563463, LOC106565211, LOC106566708, LOC106575478, LOC106577137, LOC106577502, LOC106580963, LOC106583508, LOC106583587, LOC106583830, LOC106584748, LOC106585098, LOC106585119, LOC106587689, LOC106587728, LOC106589129, LOC106589940, LOC106594936, LOC106601996, LOC106607864, LOC106609295, LOC106610521, LOC106611473, LOC106611716, ankle1, borea, brip1…
GO:0008574	plus-end-directed microtubule motor activity	Group077	GO_MolecularFunction-EBI-UniProt-GOA-ACAP-ARAP_01.05.2024_00h00	0.000469791	0.00253532	1.11709e-06	4.2615e-06	[3]	75	3	[LOC106577137, LOC106589940, LOC106607864]
GO:0000922	spindle pole	Group077	GO_CellularComponent-EBI-UniProt-GOA-ACAP-ARAP_01.05.2024_00h00	0.000504058	0.00266518	1.11709e-06	4.2615e-06	[2, 6, 8]	12.3188	17	[LOC100195150, LOC106561604, LOC106565780, LOC106573105, LOC106577137, LOC106587056, LOC106589585, LOC106590979, LOC106592455, LOC106597351, LOC106607864, LOC106610996, LOC106613229, aspm, aurka, cenpf, tpx2]
GO:0031616	spindle pole centrosome	Group077	GO_CellularComponent-EBI-UniProt-GOA-ACAP-ARAP_01.05.2024_00h00	0.000360066	0.00208073	1.11709e-06	4.2615e-06	[3, 4, 7, 9]	50	4	[LOC106561604, LOC106573105, LOC106589585, aurka]
GO:0005819	spindle	Group077	GO_CellularComponent-EBI-UniProt-GOA-ACAP-ARAP_01.05.2024_00h00	1.11709e-06	1.47366e-05	1.11709e-06	4.2615e-06	[5, 7]	11.9601	36	[LOC100195150, LOC106561604, LOC106563520, LOC106565211, LOC106565780, LOC106573105, LOC106577137, LOC106583587, LOC106584748, LOC106587056, LOC106587689, LOC106589585, LOC106589940, LOC106590979, LOC106592455, LOC106594936, LOC106597351, LOC106601996, LOC106607864, LOC106610996, LOC106611473, LOC106613229, aspm, aurka, borea, cenpf, ckap2l, espl1, fa29a, incenp, kntc1, mad1l1, prc1b, racgap1, sk…
GO:0005876	spindle microtubule	Group077	GO_CellularComponent-EBI-UniProt-GOA-ACAP-ARAP_01.05.2024_00h00	2.41174e-05	0.000188606	1.11709e-06	4.2615e-06	[6, 7, 8]	24.3902	10	[LOC106561604, LOC106573105, LOC106577137, LOC106589940, LOC106607864, LOC106613229, aurka, fa29a, kntc1, ska3]
GO:0016638	oxidoreductase activity, acting on the CH-NH2 group of donors	Group078	GO_MolecularFunction-EBI-UniProt-GOA-ACAP-ARAP_01.05.2024_00h00	2.80771e-08	5.82042e-07	1.63865e-11	1.68781e-10	[3]	30.4348	14	[LOC100194731, LOC106564861, LOC106565379, LOC106585132, LOC106585394, LOC106585899, LOC106586788, LOC106591630, LOC106591784, LOC106606783, LOC106611320, gdh2, loxa, loxl3b]
GO:0004720	protein-lysine 6-oxidase activity	Group078	GO_MolecularFunction-EBI-UniProt-GOA-ACAP-ARAP_01.05.2024_00h00	1.18754e-06	1.52051e-05	1.63865e-11	1.68781e-10	[3, 5]	37.5	9	[LOC106564861, LOC106565379, LOC106585132, LOC106585899, LOC106591630, LOC106591784, LOC106606783, loxa, loxl3b]
GO:0016641	oxidoreductase activity, acting on the CH-NH2 group of donors, oxygen as acceptor	Group078	GO_MolecularFunction-EBI-UniProt-GOA-ACAP-ARAP_01.05.2024_00h00	8.86532e-08	1.60807e-06	1.63865e-11	1.68781e-10	[4]	33.3333	12	[LOC100194731, LOC106564861, LOC106565379, LOC106585132, LOC106585899, LOC106586788, LOC106591630, LOC106591784, LOC106606783, LOC106611320, loxa, loxl3b]
GO:0030199	collagen fibril organization	Group078	GO_BiologicalProcess-EBI-UniProt-GOA-ACAP-ARAP_01.05.2024_00h00	5.21527e-07	7.91994e-06	1.63865e-11	1.68781e-10	[5, 6]	26.5306	13	[LOC106564861, LOC106565379, LOC106569953, LOC106575722, LOC106583712, LOC106585132, LOC106585899, LOC106591630, LOC106591784, col2a1b, dpt, loxa, loxl3b]
GO:0005507	copper ion binding	Group078	GO_MolecularFunction-EBI-UniProt-GOA-ACAP-ARAP_01.05.2024_00h00	1.54831e-08	3.37015e-07	1.63865e-11	1.68781e-10	[7]	25.7576	17	[LOC100194731, LOC106563910, LOC106564861, LOC106565379, LOC106576709, LOC106585132, LOC106585899, LOC106589424, LOC106591630, LOC106591784, LOC106604112, LOC106604360, lacc1, loxa, loxl3b, sod3, syu]
KEGG:00670	One carbon pool by folate	Group079	KEGG_01.05.2024	0.00262594	0.0109219	0.00515721	0.00698938	[-1]	20.6897	6	[LOC106576152, LOC106609325, gart, mthfd1b, mthfd1l, tyms]
GO:0016646	oxidoreductase activity, acting on the CH-NH group of donors, NAD or NADP as acceptor	Group079	GO_MolecularFunction-EBI-UniProt-GOA-ACAP-ARAP_01.05.2024_00h00	0.0151302	0.0477296	0.00515721	0.00698938	[4]	16.6667	5	[LOC106576152, LOC106609325, mthfd1b, mthfd1l, tyms]
GO:0042560	pteridine-containing compound catabolic process	Group079	GO_BiologicalProcess-EBI-UniProt-GOA-ACAP-ARAP_01.05.2024_00h00	0.00113094	0.0051825	0.00515721	0.00698938	[5]	60	3	[LOC106576152, LOC106609325, LOC106610685]
GO:0009397	folic acid-containing compound catabolic process	Group079	GO_BiologicalProcess-EBI-UniProt-GOA-ACAP-ARAP_01.05.2024_00h00	0.00113094	0.0051825	0.00515721	0.00698938	[5, 6]	60	3	[LOC106576152, LOC106609325, LOC106610685]
GO:0043649	dicarboxylic acid catabolic process	Group079	GO_BiologicalProcess-EBI-UniProt-GOA-ACAP-ARAP_01.05.2024_00h00	0.00475809	0.0182767	0.00515721	0.00698938	[6, 7]	21.7391	5	[LOC106576152, LOC106609325, LOC106610685, LOC106611320, gdh2]
GO:0007275	multicellular organism development	Group080	GO_BiologicalProcess-EBI-UniProt-GOA-ACAP-ARAP_01.05.2024_00h00	2.34065e-06	2.68148e-05	1.0618e-09	8.41273e-09	[2, 3]	6.61543	241	[LOC100136428, LOC100136434, LOC100195253, LOC100195997, LOC100196274, LOC100380677, LOC106560289, LOC106560332, LOC106560627, LOC106561202, LOC106561641, LOC106561882, LOC106561987, LOC106562426, LOC106562699, LOC106563520, LOC106563621, LOC106564485, LOC106564681, LOC106564754, LOC106565379, LOC106565550, LOC106565616, LOC106565752, LOC106565878, LOC106566024, LOC106566248, LOC106567114, LOC106…
GO:0009653	anatomical structure morphogenesis	Group080	GO_BiologicalProcess-EBI-UniProt-GOA-ACAP-ARAP_01.05.2024_00h00	2.06892e-06	2.50187e-05	1.0618e-09	8.41273e-09	[2, 3]	7.32079	144	[LOC100136352, LOC100196274, LOC100380677, LOC106560332, LOC106561202, LOC106561252, LOC106561641, LOC106561691, LOC106561882, LOC106561987, LOC106564681, LOC106565379, LOC106565550, LOC106565878, LOC106566484, LOC106567845, LOC106568558, LOC106569153, LOC106569244, LOC106569881, LOC106570598, LOC106570894, LOC106571081, LOC106571097, LOC106571103, LOC106571269, LOC106571415, LOC106571924, LOC106…
GO:0030154	cell differentiation	Group080	GO_BiologicalProcess-EBI-UniProt-GOA-ACAP-ARAP_01.05.2024_00h00	0.0072521	0.0261637	1.0618e-09	8.41273e-09	[3]	5.93333	178	[LOC100136415, LOC100136434, LOC100136473, LOC100195512, LOC100195997, LOC106560289, LOC106560332, LOC106560801, LOC106561202, LOC106561252, LOC106561641, LOC106561691, LOC106561792, LOC106561882, LOC106562426, LOC106563265, LOC106563287, LOC106563420, LOC106563758, LOC106564208, LOC106564485, LOC106564754, LOC106564958, LOC106565226, LOC106565550, LOC106565616, LOC106565752, LOC106565878, LOC106…
GO:0048646	anatomical structure formation involved in morphogenesis	Group080	GO_BiologicalProcess-EBI-UniProt-GOA-ACAP-ARAP_01.05.2024_00h00	1.11939e-06	1.46192e-05	1.0618e-09	8.41273e-09	[2, 3, 4]	10.4575	48	[LOC100380677, LOC106561691, LOC106565379, LOC106565550, LOC106568558, LOC106571097, LOC106571269, LOC106571415, LOC106572364, LOC106572511, LOC106573051, LOC106573078, LOC106573126, LOC106574325, LOC106575102, LOC106575680, LOC106575686, LOC106575713, LOC106579126, LOC106582620, LOC106583208, LOC106585132, LOC106585494, LOC106585607, LOC106587655, LOC106590420, LOC106599513, LOC106601043, LOC106…
GO:0022603	regulation of anatomical structure morphogenesis	Group080	GO_BiologicalProcess-EBI-UniProt-GOA-ACAP-ARAP_01.05.2024_00h00	0.000288853	0.00172257	1.0618e-09	8.41273e-09	[3, 4]	8.83621	41	[LOC106561202, LOC106564681, LOC106565550, LOC106565878, LOC106567845, LOC106568558, LOC106571097, LOC106572382, LOC106573451, LOC106574939, LOC106576426, LOC106579203, LOC106579340, LOC106582350, LOC106582620, LOC106583208, LOC106585847, LOC106586162, LOC106587011, LOC106587655, LOC106589541, LOC106591656, LOC106592748, LOC106601199, LOC106603571, LOC106607149, LOC106608163, LOC106609454, LOC106…
GO:0048731	system development	Group080	GO_BiologicalProcess-EBI-UniProt-GOA-ACAP-ARAP_01.05.2024_00h00	2.17842e-06	2.54019e-05	1.0618e-09	8.41273e-09	[3, 4]	6.69024	227	[LOC100136428, LOC100136434, LOC100195253, LOC100195997, LOC100196274, LOC100380677, LOC106560289, LOC106560332, LOC106560627, LOC106561202, LOC106561641, LOC106561882, LOC106561987, LOC106562426, LOC106562699, LOC106563520, LOC106563621, LOC106564681, LOC106564754, LOC106565379, LOC106565550, LOC106565616, LOC106565752, LOC106565878, LOC106566024, LOC106566248, LOC106567114, LOC106567440, LOC106…
GO:0004857	enzyme inhibitor activity	Group081	GO_MolecularFunction-EBI-UniProt-GOA-ACAP-ARAP_01.05.2024_00h00	5.82779e-05	0.000420502	0.000181551	0.000434877	[3]	9.70149	39	[LOC100194587, LOC100195750, LOC106567285, LOC106568047, LOC106568957, LOC106571140, LOC106572145, LOC106572423, LOC106574034, LOC106575072, LOC106575194, LOC106575308, LOC106578378, LOC106581002, LOC106582100, LOC106584200, LOC106584419, LOC106586061, LOC106586563, LOC106586620, LOC106601002, LOC106603571, LOC106605354, LOC106605775, LOC106607636, LOC106609100, LOC106609153, LOC106609234, LOC106…
GO:0061134	peptidase regulator activity	Group081	GO_MolecularFunction-EBI-UniProt-GOA-ACAP-ARAP_01.05.2024_00h00	0.00212615	0.00916419	0.000181551	0.000434877	[3]	9.41177	24	[LOC100195750, LOC106568047, LOC106571140, LOC106574034, LOC106575308, LOC106578378, LOC106581002, LOC106582100, LOC106584200, LOC106584419, LOC106586061, LOC106586563, LOC106586620, LOC106603571, LOC106605775, LOC106607636, LOC106609153, LOC106611167, LOC106612870, LOC106612935, pcolcea, pedf, tfpi2, wfdc2]
GO:0030414	peptidase inhibitor activity	Group081	GO_MolecularFunction-EBI-UniProt-GOA-ACAP-ARAP_01.05.2024_00h00	0.000567848	0.00290827	0.000181551	0.000434877	[4]	10.5505	23	[LOC100195750, LOC106568047, LOC106571140, LOC106574034, LOC106575308, LOC106578378, LOC106581002, LOC106582100, LOC106584200, LOC106584419, LOC106586061, LOC106586563, LOC106586620, LOC106603571, LOC106605775, LOC106607636, LOC106609153, LOC106611167, LOC106612870, LOC106612935, pedf, tfpi2, wfdc2]
GO:0061135	endopeptidase regulator activity	Group081	GO_MolecularFunction-EBI-UniProt-GOA-ACAP-ARAP_01.05.2024_00h00	0.00834067	0.0290478	0.000181551	0.000434877	[4]	9.09091	19	[LOC100195750, LOC106571140, LOC106574034, LOC106575308, LOC106578378, LOC106581002, LOC106584200, LOC106584419, LOC106586061, LOC106586563, LOC106603571, LOC106607636, LOC106609153, LOC106611167, LOC106612870, LOC106612935, pedf, tfpi2, wfdc2]
GO:0004866	endopeptidase inhibitor activity	Group081	GO_MolecularFunction-EBI-UniProt-GOA-ACAP-ARAP_01.05.2024_00h00	0.00473397	0.0182916	0.000181551	0.000434877	[5]	9.59596	19	[LOC100195750, LOC106571140, LOC106574034, LOC106575308, LOC106578378, LOC106581002, LOC106584200, LOC106584419, LOC106586061, LOC106586563, LOC106603571, LOC106607636, LOC106609153, LOC106611167, LOC106612870, LOC106612935, pedf, tfpi2, wfdc2]
GO:0004867	serine-type endopeptidase inhibitor activity	Group081	GO_MolecularFunction-EBI-UniProt-GOA-ACAP-ARAP_01.05.2024_00h00	0.000524677	0.00274091	0.000181551	0.000434877	[6]	13.1579	15	[LOC106571140, LOC106574034, LOC106575308, LOC106584200, LOC106584419, LOC106586061, LOC106586563, LOC106603571, LOC106607636, LOC106611167, LOC106612870, LOC106612935, pedf, tfpi2, wfdc2]
GO:0071559	response to transforming growth factor beta	Group082	GO_BiologicalProcess-EBI-UniProt-GOA-ACAP-ARAP_01.05.2024_00h00	0.00795383	0.028151	1.70939e-05	5.17843e-05	[4]	12.0482	10	[LOC106561252, LOC106563265, LOC106569881, LOC106582280, LOC106599285, LOC106610205, LOC106610220, LOC106611047, smad9, tgfb5]
GO:0071144	heteromeric SMAD protein complex	Group082	GO_CellularComponent-EBI-UniProt-GOA-ACAP-ARAP_01.05.2024_00h00	0.0131329	0.0425598	1.70939e-05	5.17843e-05	[3, 4, 8]	17.2414	5	[LOC106561252, LOC106569881, LOC106610205, LOC106610220, smad9]
GO:0071560	cellular response to transforming growth factor beta stimulus	Group082	GO_BiologicalProcess-EBI-UniProt-GOA-ACAP-ARAP_01.05.2024_00h00	0.00731253	0.026309	1.70939e-05	5.17843e-05	[5]	12.1951	10	[LOC106561252, LOC106563265, LOC106569881, LOC106582280, LOC106599285, LOC106610205, LOC106610220, LOC106611047, smad9, tgfb5]
GO:0007178	cell surface receptor protein serine/threonine kinase signaling pathway	Group082	GO_BiologicalProcess-EBI-UniProt-GOA-ACAP-ARAP_01.05.2024_00h00	1.5897e-05	0.000135696	1.70939e-05	5.17843e-05	[5, 6, 7]	11.3971	31	[LOC100136473, LOC100195512, LOC106561252, LOC106563265, LOC106563420, LOC106565780, LOC106569881, LOC106571103, LOC106573607, LOC106575075, LOC106578326, LOC106579643, LOC106582116, LOC106582280, LOC106582291, LOC106583098, LOC106586171, LOC106588217, LOC106589308, LOC106599285, LOC106600502, LOC106603096, LOC106605054, LOC106610205, LOC106610220, LOC106611047, fstl3, nbl1, smad9, sost, tgfb5]
GO:0141091	transforming growth factor beta receptor superfamily signaling pathway	Group082	GO_BiologicalProcess-EBI-UniProt-GOA-ACAP-ARAP_01.05.2024_00h00	2.28536e-05	0.00018089	1.70939e-05	5.17843e-05	[6, 7, 8]	11.3636	30	[LOC100136473, LOC100195512, LOC106561252, LOC106563265, LOC106563420, LOC106565780, LOC106569881, LOC106571103, LOC106573607, LOC106575075, LOC106578326, LOC106579643, LOC106582116, LOC106582280, LOC106582291, LOC106583098, LOC106586171, LOC106589308, LOC106599285, LOC106600502, LOC106603096, LOC106605054, LOC106610205, LOC106610220, LOC106611047, fstl3, nbl1, smad9, sost, tgfb5]
GO:0007179	transforming growth factor beta receptor signaling pathway	Group082	GO_BiologicalProcess-EBI-UniProt-GOA-ACAP-ARAP_01.05.2024_00h00	0.00731253	0.026309	1.70939e-05	5.17843e-05	[6, 7, 8, 9]	12.1951	10	[LOC106561252, LOC106563265, LOC106569881, LOC106582280, LOC106599285, LOC106610205, LOC106610220, LOC106611047, smad9, tgfb5]
KEGG:03271	Virion	Group083	KEGG_01.05.2024	0.00217826	0.0092065	4.65919e-05	0.000123051	[-1]	50	3	[LOC106585965, LOC106590025, LOC106599515]
GO:0001968	fibronectin binding	Group083	GO_MolecularFunction-EBI-UniProt-GOA-ACAP-ARAP_01.05.2024_00h00	0.000825033	0.00396137	4.65919e-05	0.000123051	[3]	31.25	5	[LOC100194500, LOC106575566, LOC106583976, LOC106590025, LOC106599515]
GO:0043236	laminin binding	Group083	GO_MolecularFunction-EBI-UniProt-GOA-ACAP-ARAP_01.05.2024_00h00	0.000435756	0.00244248	4.65919e-05	0.000123051	[3]	24.1379	7	[LOC106566949, LOC106571415, LOC106583976, LOC106590025, LOC106599515, LOC106601689, LOC106607820]
GO:0098634	cell-matrix adhesion mediator activity	Group083	GO_BiologicalProcess-EBI-UniProt-GOA-ACAP-ARAP_01.05.2024_00h00	0.00217826	0.0092065	4.65919e-05	0.000123051	[4, 5]	50	3	[LOC106583976, LOC106590025, LOC106599515]
GO:0019960	C-X3-C chemokine binding	Group083	GO_MolecularFunction-EBI-UniProt-GOA-ACAP-ARAP_01.05.2024_00h00	0.00113094	0.0051825	4.65919e-05	0.000123051	[5]	60	3	[LOC106583976, LOC106590025, LOC106599515]
GO:0098639	collagen binding involved in cell-matrix adhesion	Group083	GO_BiologicalProcess-EBI-UniProt-GOA-ACAP-ARAP_01.05.2024_00h00	0.00113094	0.0051825	4.65919e-05	0.000123051	[5, 6]	60	3	[LOC106583976, LOC106590025, LOC106599515]
GO:0048519	negative regulation of biological process	Group084	GO_BiologicalProcess-EBI-UniProt-GOA-ACAP-ARAP_01.05.2024_00h00	0.00721228	0.0260921	0.00721228	0.00905933	[1, 2, 3]	5.86682	200	[LOC100136415, LOC100136517, LOC100194546, LOC100194635, LOC100195459, LOC100380772, LOC106560399, LOC106560801, LOC106561202, LOC106562060, LOC106562112, LOC106563108, LOC106563420, LOC106564750, LOC106564755, LOC106564848, LOC106564890, LOC106565112, LOC106565449, LOC106565550, LOC106565583, LOC106565749, LOC106565878, LOC106565979, LOC106566896, LOC106567289, LOC106569083, LOC106569189, LOC106…
GO:0048585	negative regulation of response to stimulus	Group084	GO_BiologicalProcess-EBI-UniProt-GOA-ACAP-ARAP_01.05.2024_00h00	0.00010892	0.00074088	0.00721228	0.00905933	[2, 3, 4]	7.79082	73	[LOC100136415, LOC100194546, LOC106561202, LOC106562112, LOC106563420, LOC106564848, LOC106564890, LOC106565979, LOC106567289, LOC106569083, LOC106569189, LOC106571103, LOC106571802, LOC106572382, LOC106573116, LOC106573451, LOC106573506, LOC106573607, LOC106574162, LOC106574225, LOC106575241, LOC106576177, LOC106576426, LOC106577395, LOC106577776, LOC106578326, LOC106579277, LOC106579714, LOC106…
GO:0023057	negative regulation of signaling	Group084	GO_BiologicalProcess-EBI-UniProt-GOA-ACAP-ARAP_01.05.2024_00h00	0.00314362	0.0127502	0.00721228	0.00905933	[2, 3, 4, 5]	7.28477	55	[LOC100194546, LOC106562112, LOC106563108, LOC106563420, LOC106564848, LOC106564890, LOC106565979, LOC106567289, LOC106569083, LOC106569189, LOC106571103, LOC106571802, LOC106573116, LOC106573607, LOC106574162, LOC106574225, LOC106575241, LOC106576177, LOC106577395, LOC106577776, LOC106578326, LOC106579277, LOC106579714, LOC106581801, LOC106581984, LOC106582291, LOC106583098, LOC106583687, LOC106…
GO:0010648	negative regulation of cell communication	Group084	GO_BiologicalProcess-EBI-UniProt-GOA-ACAP-ARAP_01.05.2024_00h00	0.00314362	0.0127502	0.00721228	0.00905933	[3, 4, 5]	7.28477	55	[LOC100194546, LOC106562112, LOC106563108, LOC106563420, LOC106564848, LOC106564890, LOC106565979, LOC106567289, LOC106569083, LOC106569189, LOC106571103, LOC106571802, LOC106573116, LOC106573607, LOC106574162, LOC106574225, LOC106575241, LOC106576177, LOC106577395, LOC106577776, LOC106578326, LOC106579277, LOC106579714, LOC106581801, LOC106581984, LOC106582291, LOC106583098, LOC106583687, LOC106…
GO:0032102	negative regulation of response to external stimulus	Group084	GO_BiologicalProcess-EBI-UniProt-GOA-ACAP-ARAP_01.05.2024_00h00	5.54192e-05	0.000404343	0.00721228	0.00905933	[3, 4, 5]	12.6437	22	[LOC100136415, LOC106561202, LOC106565979, LOC106572382, LOC106573451, LOC106573506, LOC106576426, LOC106582350, LOC106585847, LOC106588010, LOC106609294, LOC106609494, LOC106609664, LOC106612935, fgl1, ox2g, roraa, sema3b, sema3fb, sema4d, si:dkey-49n23.1, zgc:113337]
GO:0009968	negative regulation of signal transduction	Group084	GO_BiologicalProcess-EBI-UniProt-GOA-ACAP-ARAP_01.05.2024_00h00	0.00681603	0.0249348	0.00721228	0.00905933	[3, 4, 5, 6]	7.08447	52	[LOC100194546, LOC106562112, LOC106563420, LOC106564848, LOC106564890, LOC106565979, LOC106567289, LOC106569083, LOC106569189, LOC106571103, LOC106571802, LOC106573116, LOC106573607, LOC106574162, LOC106574225, LOC106575241, LOC106576177, LOC106577395, LOC106577776, LOC106578326, LOC106579277, LOC106579714, LOC106581801, LOC106581984, LOC106582291, LOC106583098, LOC106583687, LOC106585494, LOC106…
GO:0031589	cell-substrate adhesion	Group085	GO_BiologicalProcess-EBI-UniProt-GOA-ACAP-ARAP_01.05.2024_00h00	1.15322e-06	1.4912e-05	4.87794e-11	4.56752e-10	[3]	12.5	33	[LOC106562110, LOC106566484, LOC106567157, LOC106568400, LOC106572511, LOC106574775, LOC106574963, LOC106575134, LOC106575651, LOC106575787, LOC106576818, LOC106577537, LOC106583477, LOC106583976, LOC106585965, LOC106586464, LOC106586705, LOC106588084, LOC106590025, LOC106599515, LOC106604545, LOC106604599, LOC106607062, LOC106608597, LOC106610997, LOC106611539, ccdc80l2, epd, itga11b, itga9, itg…
GO:0033627	cell adhesion mediated by integrin	Group085	GO_BiologicalProcess-EBI-UniProt-GOA-ACAP-ARAP_01.05.2024_00h00	0.000219032	0.00134932	4.87794e-11	4.56752e-10	[3]	14.8936	14	[LOC106568400, LOC106572511, LOC106575134, LOC106583976, LOC106585965, LOC106586464, LOC106588084, LOC106590025, LOC106599515, LOC106610997, itga11b, itga9, itgbl1, kars1]
GO:0050839	cell adhesion molecule binding	Group085	GO_MolecularFunction-EBI-UniProt-GOA-ACAP-ARAP_01.05.2024_00h00	7.60831e-09	1.84008e-07	4.87794e-11	4.56752e-10	[3]	10.8772	62	[LOC100380677, LOC100526765, LOC106561152, LOC106561641, LOC106561987, LOC106562413, LOC106564751, LOC106567101, LOC106567734, LOC106568400, LOC106569244, LOC106569355, LOC106569778, LOC106570416, LOC106570673, LOC106571924, LOC106572511, LOC106572617, LOC106572912, LOC106573083, LOC106573126, LOC106575134, LOC106580005, LOC106581008, LOC106583976, LOC106585437, LOC106585965, LOC106586464, LOC106…
GO:0005178	integrin binding	Group085	GO_MolecularFunction-EBI-UniProt-GOA-ACAP-ARAP_01.05.2024_00h00	1.21666e-09	4.18146e-08	4.87794e-11	4.56752e-10	[3, 4]	17.3184	31	[LOC100526765, LOC106561152, LOC106562413, LOC106567101, LOC106567734, LOC106568400, LOC106569355, LOC106570416, LOC106570673, LOC106572511, LOC106572617, LOC106572912, LOC106575134, LOC106580005, LOC106583976, LOC106585437, LOC106585965, LOC106586464, LOC106588084, LOC106588972, LOC106590025, LOC106597308, LOC106598655, LOC106599515, LOC106603674, LOC106610997, ccn1, cef10, itga11b, itga9, itgbl…
GO:0007160	cell-matrix adhesion	Group085	GO_BiologicalProcess-EBI-UniProt-GOA-ACAP-ARAP_01.05.2024_00h00	0.000455284	0.00248787	4.87794e-11	4.56752e-10	[4]	11.7284	19	[LOC106567157, LOC106568400, LOC106572511, LOC106575134, LOC106577537, LOC106583976, LOC106585965, LOC106586464, LOC106588084, LOC106590025, LOC106599515, LOC106604545, LOC106608597, LOC106610997, LOC106611539, epd, itga11b, itga9, itgbl1]
GO:0008305	integrin complex	Group085	GO_CellularComponent-EBI-UniProt-GOA-ACAP-ARAP_01.05.2024_00h00	8.69712e-05	0.000610669	4.87794e-11	4.56752e-10	[3, 4, 5, 6]	17.1053	13	[LOC106568400, LOC106572511, LOC106575134, LOC106583976, LOC106585965, LOC106586464, LOC106588084, LOC106590025, LOC106599515, LOC106610997, itga11b, itga9, itgbl1]
GO:0007229	integrin-mediated signaling pathway	Group085	GO_BiologicalProcess-EBI-UniProt-GOA-ACAP-ARAP_01.05.2024_00h00	0.00732236	0.026272	4.87794e-11	4.56752e-10	[4, 5, 6]	10.3704	14	[LOC106568400, LOC106572511, LOC106575134, LOC106583976, LOC106585965, LOC106586464, LOC106588084, LOC106590025, LOC106599515, LOC106604029, LOC106610997, itga11b, itga9, itgbl1]
GO:0045104	intermediate filament cytoskeleton organization	Group086	GO_BiologicalProcess-EBI-UniProt-GOA-ACAP-ARAP_01.05.2024_00h00	0.00275204	0.0113739	4.47311e-08	2.55961e-07	[3, 6]	11.5702	14	[LOC106560807, LOC106564958, LOC106565226, LOC106565780, LOC106566665, LOC106569778, LOC106573765, LOC106574241, LOC106575629, LOC106580696, LOC106583605, LOC106587813, LOC106605312, pleca]
GO:0045109	intermediate filament organization	Group086	GO_BiologicalProcess-EBI-UniProt-GOA-ACAP-ARAP_01.05.2024_00h00	0.0150143	0.0474785	4.47311e-08	2.55961e-07	[4, 5, 7]	11.5385	9	[LOC106564958, LOC106565226, LOC106566665, LOC106569778, LOC106574241, LOC106575629, LOC106583605, LOC106587813, pleca]
GO:0099513	polymeric cytoskeletal fiber	Group086	GO_CellularComponent-EBI-UniProt-GOA-ACAP-ARAP_01.05.2024_00h00	2.45474e-08	5.17079e-07	4.47311e-08	2.55961e-07	[5, 6]	9.47368	81	[LOC100136483, LOC100195150, LOC100380681, LOC106560807, LOC106561604, LOC106561804, LOC106562699, LOC106562989, LOC106562991, LOC106563520, LOC106563621, LOC106564956, LOC106564958, LOC106564959, LOC106565226, LOC106565780, LOC106566665, LOC106569628, LOC106569778, LOC106572051, LOC106572477, LOC106573105, LOC106573496, LOC106573765, LOC106574165, LOC106574241, LOC106575629, LOC106577137, LOC106…
GO:0031424	keratinization	Group086	GO_BiologicalProcess-EBI-UniProt-GOA-ACAP-ARAP_01.05.2024_00h00	0.00855285	0.0296287	4.47311e-08	2.55961e-07	[2, 6, 7, 8]	23.5294	4	[LOC106565226, LOC106566665, LOC106575629, LOC106583605]
GO:0045111	intermediate filament cytoskeleton	Group086	GO_CellularComponent-EBI-UniProt-GOA-ACAP-ARAP_01.05.2024_00h00	2.23522e-05	0.000179092	4.47311e-08	2.55961e-07	[6]	13.0682	23	[LOC106560807, LOC106564956, LOC106564958, LOC106564959, LOC106565226, LOC106565780, LOC106566665, LOC106569778, LOC106573765, LOC106574241, LOC106575629, LOC106580696, LOC106582958, LOC106583605, LOC106587783, LOC106587813, LOC106594684, LOC106597822, LOC106600778, LOC106605312, k1c20, lmnb1, pleca]
GO:0005882	intermediate filament	Group086	GO_CellularComponent-EBI-UniProt-GOA-ACAP-ARAP_01.05.2024_00h00	1.85588e-05	0.000154381	4.47311e-08	2.55961e-07	[6, 7]	13.2184	23	[LOC106560807, LOC106564956, LOC106564958, LOC106564959, LOC106565226, LOC106565780, LOC106566665, LOC106569778, LOC106573765, LOC106574241, LOC106575629, LOC106580696, LOC106582958, LOC106583605, LOC106587783, LOC106587813, LOC106594684, LOC106597822, LOC106600778, LOC106605312, k1c20, lmnb1, pleca]
GO:0045095	keratin filament	Group086	GO_CellularComponent-EBI-UniProt-GOA-ACAP-ARAP_01.05.2024_00h00	0.00559523	0.0210587	4.47311e-08	2.55961e-07	[7, 8]	15.9091	7	[LOC106565226, LOC106565780, LOC106566665, LOC106569778, LOC106575629, LOC106583605, pleca]
GO:0019955	cytokine binding	Group087	GO_MolecularFunction-EBI-UniProt-GOA-ACAP-ARAP_01.05.2024_00h00	7.23056e-06	6.94346e-05	8.43836e-07	3.4766e-06	[3]	13.6364	24	[LOC100136463, LOC106563265, LOC106563420, LOC106569333, LOC106570155, LOC106571103, LOC106575680, LOC106582280, LOC106582291, LOC106583098, LOC106583976, LOC106588537, LOC106589308, LOC106590025, LOC106590189, LOC106590245, LOC106599515, LOC106603096, LOC106605567, ackr3b, cxcr4, ghrb, nbl1, sost]
GO:0019956	chemokine binding	Group087	GO_MolecularFunction-EBI-UniProt-GOA-ACAP-ARAP_01.05.2024_00h00	0.00147835	0.00661207	8.43836e-07	3.4766e-06	[4]	13.4831	12	[LOC106569333, LOC106570155, LOC106575680, LOC106583976, LOC106588537, LOC106590025, LOC106590189, LOC106590245, LOC106599515, LOC106605567, ackr3b, cxcr4]
GO:0036122	BMP binding	Group087	GO_MolecularFunction-EBI-UniProt-GOA-ACAP-ARAP_01.05.2024_00h00	9.08749e-06	8.41721e-05	8.43836e-07	3.4766e-06	[4]	34.7826	8	[LOC106563420, LOC106571103, LOC106582291, LOC106583098, LOC106589308, LOC106603096, nbl1, sost]
GO:0090288	negative regulation of cellular response to growth factor stimulus	Group087	GO_BiologicalProcess-EBI-UniProt-GOA-ACAP-ARAP_01.05.2024_00h00	0.00179447	0.00783806	8.43836e-07	3.4766e-06	[3, 4, 5, 6]	13.1868	12	[LOC106563420, LOC106571103, LOC106578326, LOC106579714, LOC106582291, LOC106583098, LOC106589308, LOC106600502, LOC106603096, LOC106603857, nbl1, sost]
GO:0090092	regulation of transmembrane receptor protein serine/threonine kinase signaling pathway	Group087	GO_BiologicalProcess-EBI-UniProt-GOA-ACAP-ARAP_01.05.2024_00h00	2.99852e-05	0.000230357	8.43836e-07	3.4766e-06	[4, 5, 6, 7, 8]	14.876	18	[LOC100136473, LOC100195512, LOC106563265, LOC106563420, LOC106571103, LOC106573607, LOC106575075, LOC106578326, LOC106579643, LOC106582116, LOC106582291, LOC106583098, LOC106589308, LOC106600502, LOC106603096, fstl3, nbl1, sost]
GO:0090101	negative regulation of transmembrane receptor protein serine/threonine kinase signaling pathway	Group087	GO_BiologicalProcess-EBI-UniProt-GOA-ACAP-ARAP_01.05.2024_00h00	0.00133842	0.00602751	8.43836e-07	3.4766e-06	[4, 5, 6, 7, 8, 9]	13.6364	12	[LOC106563420, LOC106571103, LOC106573607, LOC106578326, LOC106582291, LOC106583098, LOC106589308, LOC106600502, LOC106603096, fstl3, nbl1, sost]
GO:0030514	negative regulation of BMP signaling pathway	Group087	GO_BiologicalProcess-EBI-UniProt-GOA-ACAP-ARAP_01.05.2024_00h00	0.00316872	0.0127727	8.43836e-07	3.4766e-06	[4, 5, 6, 7, 8, 9, 10, 11]	13.6986	10	[LOC106563420, LOC106571103, LOC106578326, LOC106582291, LOC106583098, LOC106589308, LOC106600502, LOC106603096, nbl1, sost]
GO:0071495	cellular response to endogenous stimulus	Group088	GO_BiologicalProcess-EBI-UniProt-GOA-ACAP-ARAP_01.05.2024_00h00	2.37738e-06	2.69988e-05	7.28513e-06	2.42054e-05	[3]	8.43621	82	[LOC100136415, LOC100136428, LOC100136463, LOC100136473, LOC100195512, LOC106560996, LOC106561252, LOC106563108, LOC106563265, LOC106563420, LOC106564754, LOC106565446, LOC106565780, LOC106566728, LOC106568949, LOC106569881, LOC106571103, LOC106571802, LOC106572707, LOC106573607, LOC106574325, LOC106574458, LOC106575075, LOC106575102, LOC106575940, LOC106578326, LOC106579126, LOC106579643, LOC106…
GO:0009725	response to hormone	Group088	GO_BiologicalProcess-EBI-UniProt-GOA-ACAP-ARAP_01.05.2024_00h00	0.000822712	0.00397949	7.28513e-06	2.42054e-05	[3, 4]	8.38446	41	[LOC100136415, LOC100136428, LOC100136463, LOC106560996, LOC106563108, LOC106565446, LOC106566728, LOC106568949, LOC106572707, LOC106574458, LOC106575940, LOC106579126, LOC106581801, LOC106581857, LOC106583303, LOC106584012, LOC106586168, LOC106588669, LOC106588785, LOC106589304, LOC106590260, LOC106599005, LOC106599103, LOC106600825, LOC106601043, LOC106601060, LOC106605173, LOC106607312, LOC106…
GO:0030522	intracellular receptor signaling pathway	Group088	GO_BiologicalProcess-EBI-UniProt-GOA-ACAP-ARAP_01.05.2024_00h00	0.000499024	0.0026601	7.28513e-06	2.42054e-05	[3, 4, 5]	10.6481	23	[LOC100136378, LOC100136415, LOC100136428, LOC106560801, LOC106566896, LOC106569518, LOC106573506, LOC106574458, LOC106582110, LOC106583303, LOC106586168, LOC106588010, LOC106588669, LOC106589304, LOC106599103, LOC106600825, LOC106601060, LOC106607385, LOC106607496, LOC106613481, ahr1, nr2f2, roraa]
GO:0071310	cellular response to organic substance	Group088	GO_BiologicalProcess-EBI-UniProt-GOA-ACAP-ARAP_01.05.2024_00h00	0.0138699	0.0443972	7.28513e-06	2.42054e-05	[4]	6.49351	70	[LOC100136415, LOC100136428, LOC100136430, LOC100136463, LOC100196153, LOC106560996, LOC106563108, LOC106563303, LOC106563758, LOC106565446, LOC106565979, LOC106566621, LOC106566684, LOC106566728, LOC106567149, LOC106568949, LOC106569333, LOC106570080, LOC106570155, LOC106571802, LOC106572707, LOC106574458, LOC106575940, LOC106579126, LOC106580085, LOC106581801, LOC106581857, LOC106582620, LOC106…
GO:0009755	hormone-mediated signaling pathway	Group088	GO_BiologicalProcess-EBI-UniProt-GOA-ACAP-ARAP_01.05.2024_00h00	0.00866958	0.0299536	7.28513e-06	2.42054e-05	[3, 4, 5, 6]	9.63855	16	[LOC100136415, LOC100136428, LOC106563108, LOC106583303, LOC106588669, LOC106589304, LOC106599103, LOC106600825, LOC106601060, LOC106605173, LOC106607385, LOC106607496, LOC106613481, crhbp, lhcgr, rxfp2a]
GO:0032870	cellular response to hormone stimulus	Group088	GO_BiologicalProcess-EBI-UniProt-GOA-ACAP-ARAP_01.05.2024_00h00	0.000893771	0.00426009	7.28513e-06	2.42054e-05	[4, 5]	8.53933	38	[LOC100136415, LOC100136428, LOC100136463, LOC106560996, LOC106563108, LOC106565446, LOC106566728, LOC106568949, LOC106572707, LOC106574458, LOC106575940, LOC106579126, LOC106581801, LOC106581857, LOC106583303, LOC106584012, LOC106586168, LOC106588669, LOC106588785, LOC106589304, LOC106590260, LOC106599005, LOC106599103, LOC106600825, LOC106601043, LOC106601060, LOC106605173, LOC106607312, LOC106…
GO:0004879	nuclear receptor activity	Group088	GO_BiologicalProcess-EBI-UniProt-GOA-ACAP-ARAP_01.05.2024_00h00	0.000113213	0.000766092	7.28513e-06	2.42054e-05	[4, 5, 6, 9, 10, 11, 12]	12.3529	21	[LOC100136378, LOC100136415, LOC100136428, LOC106560801, LOC106566896, LOC106569518, LOC106573506, LOC106574458, LOC106582110, LOC106583303, LOC106586168, LOC106588010, LOC106588669, LOC106589304, LOC106599103, LOC106600825, LOC106607496, LOC106613481, ahr1, nr2f2, roraa]
GO:0098531	ligand-activated transcription factor activity	Group088	GO_BiologicalProcess-EBI-UniProt-GOA-ACAP-ARAP_01.05.2024_00h00	0.000113213	0.000766092	7.28513e-06	2.42054e-05	[8, 9, 10, 11]	12.3529	21	[LOC100136378, LOC100136415, LOC100136428, LOC106560801, LOC106566896, LOC106569518, LOC106573506, LOC106574458, LOC106582110, LOC106583303, LOC106586168, LOC106588010, LOC106588669, LOC106589304, LOC106599103, LOC106600825, LOC106607496, LOC106613481, ahr1, nr2f2, roraa]
GO:0019840	isoprenoid binding	Group089	GO_MolecularFunction-EBI-UniProt-GOA-ACAP-ARAP_01.05.2024_00h00	0.0113214	0.0380095	0.00513737	0.00705533	[3]	17.8571	5	[LOC106560801, LOC106578982, LOC106588185, nr2f2, rbp4]
GO:0043177	organic acid binding	Group089	GO_MolecularFunction-EBI-UniProt-GOA-ACAP-ARAP_01.05.2024_00h00	0.0129808	0.0421713	0.00513737	0.00705533	[3]	9.43396	15	[LOC106560801, LOC106565486, LOC106570598, LOC106571802, LOC106579751, LOC106585394, LOC106588185, LOC106588813, LOC106603838, LOC106605089, LOC106608508, apoc1, nr2f2, rbp7b, ret7]
GO:0005501	retinoid binding	Group089	GO_MolecularFunction-EBI-UniProt-GOA-ACAP-ARAP_01.05.2024_00h00	0.00822352	0.0287164	0.00513737	0.00705533	[4]	19.2308	5	[LOC106560801, LOC106578982, LOC106588185, nr2f2, rbp4]
GO:0031406	carboxylic acid binding	Group089	GO_MolecularFunction-EBI-UniProt-GOA-ACAP-ARAP_01.05.2024_00h00	0.000984	0.00460611	0.00513737	0.00705533	[4, 5]	12.3967	15	[LOC106560801, LOC106565486, LOC106570598, LOC106571802, LOC106579751, LOC106585394, LOC106588185, LOC106588813, LOC106603838, LOC106605089, LOC106608508, apoc1, nr2f2, rbp7b, ret7]
GO:0005504	fatty acid binding	Group089	GO_MolecularFunction-EBI-UniProt-GOA-ACAP-ARAP_01.05.2024_00h00	0.00278468	0.0114725	0.00513737	0.00705533	[3, 6, 7]	17.9487	7	[LOC106570598, LOC106588185, LOC106588813, LOC106608508, apoc1, rbp7b, ret7]
GO:0033293	monocarboxylic acid binding	Group089	GO_MolecularFunction-EBI-UniProt-GOA-ACAP-ARAP_01.05.2024_00h00	0.000518773	0.00273192	0.00513737	0.00705533	[5, 6]	18.75	9	[LOC106560801, LOC106570598, LOC106588185, LOC106588813, LOC106608508, apoc1, nr2f2, rbp7b, ret7]
GO:0001972	retinoic acid binding	Group089	GO_MolecularFunction-EBI-UniProt-GOA-ACAP-ARAP_01.05.2024_00h00	0.0112527	0.0379742	0.00513737	0.00705533	[5, 6, 7]	30	3	[LOC106560801, LOC106588185, nr2f2]
GO:0036041	long-chain fatty acid binding	Group089	GO_MolecularFunction-EBI-UniProt-GOA-ACAP-ARAP_01.05.2024_00h00	0.00367139	0.0146184	0.00513737	0.00705533	[4, 7, 8]	42.8571	3	[LOC106570598, LOC106588813, LOC106608508]
GO:0000910	cytokinesis	Group090	GO_BiologicalProcess-EBI-UniProt-GOA-ACAP-ARAP_01.05.2024_00h00	9.1819e-07	1.28942e-05	1.56243e-06	5.54931e-06	[3, 4]	14.5251	26	[LOC106560912, LOC106560914, LOC106561604, LOC106564681, LOC106565211, LOC106569628, LOC106570296, LOC106573105, LOC106578252, LOC106579209, LOC106579277, LOC106583587, LOC106584307, LOC106585475, LOC106587011, LOC106588679, LOC106589129, LOC106594936, LOC106601199, LOC106611473, aurka, cita, incenp, iqgap3, racgap1, tpm2]
GO:0061640	cytoskeleton-dependent cytokinesis	Group090	GO_BiologicalProcess-EBI-UniProt-GOA-ACAP-ARAP_01.05.2024_00h00	5.92934e-06	6.00288e-05	1.56243e-06	5.54931e-06	[4, 5]	15	21	[LOC106560912, LOC106560914, LOC106564681, LOC106565211, LOC106569628, LOC106570296, LOC106579277, LOC106583587, LOC106584307, LOC106585475, LOC106587011, LOC106588679, LOC106589129, LOC106594936, LOC106601199, LOC106611473, cita, incenp, iqgap3, racgap1, tpm2]
GO:0000281	mitotic cytokinesis	Group090	GO_BiologicalProcess-EBI-UniProt-GOA-ACAP-ARAP_01.05.2024_00h00	1.4902e-08	3.29865e-07	1.56243e-06	5.54931e-06	[4, 5, 6]	23.1707	19	[LOC106560912, LOC106564681, LOC106565211, LOC106569628, LOC106570296, LOC106579277, LOC106583587, LOC106584307, LOC106585475, LOC106587011, LOC106588679, LOC106594936, LOC106601199, LOC106611473, cita, incenp, iqgap3, racgap1, tpm2]
GO:0000912	assembly of actomyosin apparatus involved in cytokinesis	Group090	GO_BiologicalProcess-EBI-UniProt-GOA-ACAP-ARAP_01.05.2024_00h00	0.000591297	0.0030048	1.56243e-06	5.54931e-06	[4, 5, 6]	33.3333	5	[LOC106560912, LOC106570296, LOC106584307, LOC106588679, iqgap3]
GO:0044837	actomyosin contractile ring organization	Group090	GO_BiologicalProcess-EBI-UniProt-GOA-ACAP-ARAP_01.05.2024_00h00	0.00112125	0.00515617	1.56243e-06	5.54931e-06	[3, 4, 5, 6, 8]	29.4118	5	[LOC106560912, LOC106570296, LOC106584307, LOC106588679, iqgap3]
GO:0005826	actomyosin contractile ring	Group090	GO_CellularComponent-EBI-UniProt-GOA-ACAP-ARAP_01.05.2024_00h00	0.00388027	0.0152639	1.56243e-06	5.54931e-06	[3, 6, 7, 8]	22.7273	5	[LOC106560912, LOC106569628, LOC106570296, LOC106588679, tpm2]
GO:0032185	septin cytoskeleton organization	Group090	GO_BiologicalProcess-EBI-UniProt-GOA-ACAP-ARAP_01.05.2024_00h00	0.00367139	0.0146184	1.56243e-06	5.54931e-06	[6]	42.8571	3	[LOC106560912, LOC106570296, LOC106588679]
GO:0000915	actomyosin contractile ring assembly	Group090	GO_BiologicalProcess-EBI-UniProt-GOA-ACAP-ARAP_01.05.2024_00h00	0.000591297	0.0030048	1.56243e-06	5.54931e-06	[4, 5, 6, 7, 9]	33.3333	5	[LOC106560912, LOC106570296, LOC106584307, LOC106588679, iqgap3]
GO:0031106	septin ring organization	Group090	GO_BiologicalProcess-EBI-UniProt-GOA-ACAP-ARAP_01.05.2024_00h00	0.00367139	0.0146184	1.56243e-06	5.54931e-06	[7]	42.8571	3	[LOC106560912, LOC106570296, LOC106588679]
GO:0030312	external encapsulating structure	Group091	GO_CellularComponent-EBI-UniProt-GOA-ACAP-ARAP_01.05.2024_00h00	1.80522e-34	7.85872e-32	4.7406e-31	1.62761e-29	[2, 3]	15.1362	150	[LOC100136434, LOC100195997, LOC100196274, LOC106561484, LOC106562293, LOC106562426, LOC106562591, LOC106562962, LOC106563133, LOC106563762, LOC106564861, LOC106565379, LOC106565647, LOC106565747, LOC106566248, LOC106566399, LOC106566484, LOC106566570, LOC106566852, LOC106566877, LOC106566949, LOC106567101, LOC106568264, LOC106568354, LOC106568813, LOC106568957, LOC106569355, LOC106569929, LOC106…
GO:0030020	extracellular matrix structural constituent conferring tensile strength	Group091	GO_MolecularFunction-EBI-UniProt-GOA-ACAP-ARAP_01.05.2024_00h00	2.49594e-11	1.12403e-09	4.7406e-31	1.62761e-29	[3]	22.6891	27	[LOC106562962, LOC106563133, LOC106568813, LOC106569953, LOC106570460, LOC106570545, LOC106575722, LOC106579677, LOC106581675, LOC106582581, LOC106583712, LOC106586061, LOC106586738, LOC106586824, LOC106588939, LOC106590282, LOC106592074, LOC106592181, LOC106593744, LOC106600852, LOC106610502, col11a1a, col1a1a, col1a1b, col21a1, col2a1b, col4a1]
GO:0031012	extracellular matrix	Group091	GO_CellularComponent-EBI-UniProt-GOA-ACAP-ARAP_01.05.2024_00h00	1.80522e-34	7.85872e-32	4.7406e-31	1.62761e-29	[3, 4]	15.1362	150	[LOC100136434, LOC100195997, LOC100196274, LOC106561484, LOC106562293, LOC106562426, LOC106562591, LOC106562962, LOC106563133, LOC106563762, LOC106564861, LOC106565379, LOC106565647, LOC106565747, LOC106566248, LOC106566399, LOC106566484, LOC106566570, LOC106566852, LOC106566877, LOC106566949, LOC106567101, LOC106568264, LOC106568354, LOC106568813, LOC106568957, LOC106569355, LOC106569929, LOC106…
GO:0043062	extracellular structure organization	Group091	GO_BiologicalProcess-EBI-UniProt-GOA-ACAP-ARAP_01.05.2024_00h00	3.0361e-26	5.6645e-24	4.7406e-31	1.62761e-29	[4]	21.2209	73	[LOC106562591, LOC106562962, LOC106563133, LOC106563762, LOC106564861, LOC106565379, LOC106566399, LOC106566877, LOC106568813, LOC106569953, LOC106570460, LOC106570545, LOC106571140, LOC106574337, LOC106574775, LOC106574963, LOC106575116, LOC106575651, LOC106575722, LOC106575787, LOC106579677, LOC106579714, LOC106580855, LOC106581008, LOC106581219, LOC106581675, LOC106582581, LOC106583028, LOC106…
GO:0045229	external encapsulating structure organization	Group091	GO_BiologicalProcess-EBI-UniProt-GOA-ACAP-ARAP_01.05.2024_00h00	2.51106e-26	5.46575e-24	4.7406e-31	1.62761e-29	[4]	21.2828	73	[LOC106562591, LOC106562962, LOC106563133, LOC106563762, LOC106564861, LOC106565379, LOC106566399, LOC106566877, LOC106568813, LOC106569953, LOC106570460, LOC106570545, LOC106571140, LOC106574337, LOC106574775, LOC106574963, LOC106575116, LOC106575651, LOC106575722, LOC106575787, LOC106579677, LOC106579714, LOC106580855, LOC106581008, LOC106581219, LOC106581675, LOC106582581, LOC106583028, LOC106…
GO:0062023	collagen-containing extracellular matrix	Group091	GO_CellularComponent-EBI-UniProt-GOA-ACAP-ARAP_01.05.2024_00h00	3.96244e-27	1.03499e-24	4.7406e-31	1.62761e-29	[4, 5]	16.8053	101	[LOC100136434, LOC100195997, LOC100196274, LOC106562426, LOC106562962, LOC106563133, LOC106564861, LOC106565379, LOC106565647, LOC106566484, LOC106566852, LOC106566949, LOC106568264, LOC106568354, LOC106568813, LOC106568957, LOC106569929, LOC106569953, LOC106570460, LOC106570545, LOC106570894, LOC106571097, LOC106571269, LOC106572191, LOC106572912, LOC106573374, LOC106574337, LOC106574775, LOC106…
GO:0004222	metalloendopeptidase activity	Group091	GO_MolecularFunction-EBI-UniProt-GOA-ACAP-ARAP_01.05.2024_00h00	0.000382094	0.0021791	4.7406e-31	1.62761e-29	[5]	10.4603	25	[LOC106561008, LOC106562591, LOC106563762, LOC106566399, LOC106566877, LOC106571140, LOC106574337, LOC106575116, LOC106581219, LOC106582826, LOC106583028, LOC106591416, LOC106593178, LOC106604833, LOC106605695, LOC106607636, LOC106611425, LOC106611949, LOC106613110, LOC106613599, LOC106613844, adamts1, adamts12, mmp13, mmp9]
GO:0030198	extracellular matrix organization	Group091	GO_BiologicalProcess-EBI-UniProt-GOA-ACAP-ARAP_01.05.2024_00h00	2.51106e-26	5.46575e-24	4.7406e-31	1.62761e-29	[5]	21.2828	73	[LOC106562591, LOC106562962, LOC106563133, LOC106563762, LOC106564861, LOC106565379, LOC106566399, LOC106566877, LOC106568813, LOC106569953, LOC106570460, LOC106570545, LOC106571140, LOC106574337, LOC106574775, LOC106574963, LOC106575116, LOC106575651, LOC106575722, LOC106575787, LOC106579677, LOC106579714, LOC106580855, LOC106581008, LOC106581219, LOC106581675, LOC106582581, LOC106583028, LOC106…
GO:0005604	basement membrane	Group091	GO_CellularComponent-EBI-UniProt-GOA-ACAP-ARAP_01.05.2024_00h00	1.22251e-09	4.09385e-08	4.7406e-31	1.62761e-29	[5, 6]	19.2857	27	[LOC106565647, LOC106566484, LOC106566852, LOC106566949, LOC106570460, LOC106570545, LOC106572912, LOC106574963, LOC106575787, LOC106577638, LOC106580855, LOC106583477, LOC106585132, LOC106586824, LOC106588939, LOC106604192, LOC106607062, LOC106610502, LOC106612255, ccdc80l2, col11a1a, col1a1b, col21a1, col4a1, ntn1a, ntn2, smoc1]
GO:0019722	calcium-mediated signaling	Group092	GO_BiologicalProcess-EBI-UniProt-GOA-ACAP-ARAP_01.05.2024_00h00	0.00801603	0.0282182	0.00801603	0.00982918	[5, 6, 7]	8.82353	21	[LOC106563153, LOC106565749, LOC106567114, LOC106568136, LOC106569333, LOC106570155, LOC106574225, LOC106575241, LOC106581984, LOC106588537, LOC106590189, LOC106590245, LOC106600670, LOC106605567, LOC106607852, cxcr4, hhatla, nfat5b, ppp3ca, rcan3, ryr1b]
GO:0050848	regulation of calcium-mediated signaling	Group092	GO_BiologicalProcess-EBI-UniProt-GOA-ACAP-ARAP_01.05.2024_00h00	0.00216941	0.00928936	0.00801603	0.00982918	[5, 6, 7, 8]	33.3333	4	[LOC106574225, LOC106575241, LOC106581984, hhatla]
GO:0050849	negative regulation of calcium-mediated signaling	Group092	GO_BiologicalProcess-EBI-UniProt-GOA-ACAP-ARAP_01.05.2024_00h00	0.00113094	0.0051825	0.00801603	0.00982918	[5, 6, 7, 8, 9]	60	3	[LOC106574225, LOC106575241, LOC106581984]
GO:0097720	calcineurin-mediated signaling	Group092	GO_BiologicalProcess-EBI-UniProt-GOA-ACAP-ARAP_01.05.2024_00h00	0.000561153	0.0028967	0.00801603	0.00982918	[6, 7, 8]	20.5128	8	[LOC106567114, LOC106568136, LOC106574225, LOC106575241, LOC106581984, hhatla, nfat5b, ppp3ca]
GO:0106056	regulation of calcineurin-mediated signaling	Group092	GO_BiologicalProcess-EBI-UniProt-GOA-ACAP-ARAP_01.05.2024_00h00	0.000622616	0.00313952	0.00801603	0.00982918	[6, 7, 8, 9]	44.4444	4	[LOC106574225, LOC106575241, LOC106581984, hhatla]
GO:0033173	calcineurin-NFAT signaling cascade	Group092	GO_BiologicalProcess-EBI-UniProt-GOA-ACAP-ARAP_01.05.2024_00h00	0.0044127	0.0171009	0.00801603	0.00982918	[7, 8, 9]	18.75	6	[LOC106567114, LOC106574225, LOC106575241, LOC106581984, nfat5b, ppp3ca]
GO:0106057	negative regulation of calcineurin-mediated signaling	Group092	GO_BiologicalProcess-EBI-UniProt-GOA-ACAP-ARAP_01.05.2024_00h00	0.00113094	0.0051825	0.00801603	0.00982918	[6, 7, 8, 9, 10]	60	3	[LOC106574225, LOC106575241, LOC106581984]
GO:0070884	regulation of calcineurin-NFAT signaling cascade	Group092	GO_BiologicalProcess-EBI-UniProt-GOA-ACAP-ARAP_01.05.2024_00h00	0.00565819	0.0212345	0.00801603	0.00982918	[7, 8, 9, 10]	37.5	3	[LOC106574225, LOC106575241, LOC106581984]
GO:0070885	negative regulation of calcineurin-NFAT signaling cascade	Group092	GO_BiologicalProcess-EBI-UniProt-GOA-ACAP-ARAP_01.05.2024_00h00	0.00113094	0.0051825	0.00801603	0.00982918	[7, 8, 9, 10, 11]	60	3	[LOC106574225, LOC106575241, LOC106581984]
GO:0015631	tubulin binding	Group093	GO_MolecularFunction-EBI-UniProt-GOA-ACAP-ARAP_01.05.2024_00h00	0.00108423	0.00502128	4.20944e-05	0.000114098	[4]	8.10313	44	[LOC100195150, LOC106561804, LOC106562699, LOC106563520, LOC106563621, LOC106567792, LOC106569018, LOC106574164, LOC106574165, LOC106577137, LOC106583652, LOC106584748, LOC106587056, LOC106587689, LOC106587728, LOC106587747, LOC106588407, LOC106589585, LOC106589940, LOC106594936, LOC106599389, LOC106601996, LOC106603038, LOC106603166, LOC106607864, LOC106609115, LOC106611278, LOC106611473, LOC106…
GO:0005875	microtubule associated complex	Group093	GO_CellularComponent-EBI-UniProt-GOA-ACAP-ARAP_01.05.2024_00h00	0.00473397	0.0182916	4.20944e-05	0.000114098	[2, 7]	9.59596	19	[LOC106561604, LOC106562699, LOC106563621, LOC106573105, LOC106587728, LOC106587747, LOC106589940, LOC106601996, LOC106603038, LOC106603166, LOC106609115, aurka, borea, fa29a, incenp, k0841, kif22, kif23, kif4]
GO:0007051	spindle organization	Group093	GO_BiologicalProcess-EBI-UniProt-GOA-ACAP-ARAP_01.05.2024_00h00	2.23178e-12	1.12104e-10	4.20944e-05	0.000114098	[3, 4, 7]	18.8776	37	[LOC100195150, LOC106561604, LOC106562699, LOC106565211, LOC106573105, LOC106574078, LOC106577137, LOC106579277, LOC106583508, LOC106583587, LOC106584748, LOC106585012, LOC106587056, LOC106587689, LOC106587728, LOC106589585, LOC106589940, LOC106590979, LOC106592455, LOC106597351, LOC106603166, LOC106607864, LOC106609115, LOC106610996, LOC106611278, aspm, aurka, fa29a, incenp, k0841, kif22, kif23,…
GO:0008017	microtubule binding	Group093	GO_MolecularFunction-EBI-UniProt-GOA-ACAP-ARAP_01.05.2024_00h00	0.000409157	0.00230327	4.20944e-05	0.000114098	[5]	8.68644	41	[LOC100195150, LOC106561804, LOC106562699, LOC106563520, LOC106563621, LOC106567792, LOC106569018, LOC106574164, LOC106574165, LOC106577137, LOC106584748, LOC106587056, LOC106587689, LOC106587728, LOC106587747, LOC106588407, LOC106589585, LOC106589940, LOC106594936, LOC106599389, LOC106601996, LOC106603038, LOC106603166, LOC106607864, LOC106609115, LOC106611278, LOC106611473, LOC106613229, cenpf,…
GO:0051231	spindle elongation	Group093	GO_BiologicalProcess-EBI-UniProt-GOA-ACAP-ARAP_01.05.2024_00h00	9.43034e-11	3.73213e-09	4.20944e-05	0.000114098	[3, 4, 5, 6, 8]	37.2093	16	[LOC106562699, LOC106565211, LOC106577137, LOC106583587, LOC106584748, LOC106587689, LOC106587728, LOC106589940, LOC106603166, LOC106607864, LOC106609115, kif22, kif23, kif4, prc1b, racgap1]
GO:1902850	microtubule cytoskeleton organization involved in mitosis	Group093	GO_BiologicalProcess-EBI-UniProt-GOA-ACAP-ARAP_01.05.2024_00h00	3.03765e-13	1.80326e-11	4.20944e-05	0.000114098	[4, 5, 7]	20.5714	36	[LOC100195150, LOC106561064, LOC106561604, LOC106562699, LOC106565211, LOC106573105, LOC106574078, LOC106577137, LOC106583508, LOC106583587, LOC106584748, LOC106585012, LOC106587056, LOC106587689, LOC106587728, LOC106589585, LOC106589940, LOC106590979, LOC106592455, LOC106594936, LOC106597351, LOC106601996, LOC106603166, LOC106607864, LOC106609115, LOC106610996, LOC106611473, LOC106613229, aurka,…
GO:0005871	kinesin complex	Group093	GO_CellularComponent-EBI-UniProt-GOA-ACAP-ARAP_01.05.2024_00h00	0.00634775	0.0233526	4.20944e-05	0.000114098	[3, 8]	15.5556	7	[LOC106562699, LOC106563621, LOC106587728, LOC106589940, LOC106601996, LOC106603038, kif23]
GO:0032133	chromosome passenger complex	Group093	GO_CellularComponent-EBI-UniProt-GOA-ACAP-ARAP_01.05.2024_00h00	6.11392e-05	0.000438724	4.20944e-05	0.000114098	[3, 8]	50	5	[LOC106561604, LOC106573105, aurka, borea, incenp]
GO:0007052	mitotic spindle organization	Group093	GO_BiologicalProcess-EBI-UniProt-GOA-ACAP-ARAP_01.05.2024_00h00	4.9348e-13	2.68535e-11	4.20944e-05	0.000114098	[4, 5, 6, 8]	23.1343	31	[LOC100195150, LOC106561604, LOC106562699, LOC106565211, LOC106573105, LOC106574078, LOC106577137, LOC106583508, LOC106583587, LOC106584748, LOC106585012, LOC106587056, LOC106587689, LOC106587728, LOC106589585, LOC106589940, LOC106590979, LOC106592455, LOC106597351, LOC106603166, LOC106607864, LOC106609115, LOC106610996, aurka, kif22, kif23, kif4, nuf2, prc1b, racgap1, tpx2]
KEGG:04060	Cytokine-cytokine receptor interaction	Group094	KEGG_01.05.2024	0.000535564	0.00278664	4.73801e-08	2.44007e-07	[-1]	8.44794	43	[LOC100136463, LOC106563758, LOC106566621, LOC106566684, LOC106569927, LOC106572181, LOC106572767, LOC106572809, LOC106575190, LOC106575680, LOC106578371, LOC106581115, LOC106582303, LOC106586171, LOC106587960, LOC106588537, LOC106589772, LOC106590189, LOC106596271, LOC106599285, LOC106600142, LOC106601102, LOC106603109, LOC106604225, LOC106605054, LOC106605567, LOC106611047, LOC106613702, ackr3b…
GO:0042330	taxis	Group094	GO_BiologicalProcess-EBI-UniProt-GOA-ACAP-ARAP_01.05.2024_00h00	0.000139673	0.000925954	4.73801e-08	2.44007e-07	[2, 3]	9.90991	33	[LOC106561202, LOC106569333, LOC106570155, LOC106571431, LOC106572382, LOC106573451, LOC106573554, LOC106575680, LOC106576426, LOC106582350, LOC106585847, LOC106587960, LOC106588537, LOC106589772, LOC106590189, LOC106590245, LOC106596271, LOC106600142, LOC106604225, LOC106605567, LOC106609494, LOC106609664, LOC106610964, LOC106613702, ackr3b, ccl25a, ccl27a, cxcl12a, cxcr4, sema3b, sema3fb, sema4…
GO:0005102	signaling receptor binding	Group094	GO_MolecularFunction-EBI-UniProt-GOA-ACAP-ARAP_01.05.2024_00h00	1.43998e-06	1.80829e-05	4.73801e-08	2.44007e-07	[3]	7.50564	133	[LOC100136451, LOC100136517, LOC100526765, LOC106561152, LOC106561202, LOC106562112, LOC106562413, LOC106562955, LOC106563265, LOC106563303, LOC106564208, LOC106564525, LOC106564754, LOC106565616, LOC106566248, LOC106567101, LOC106567734, LOC106567851, LOC106568354, LOC106568400, LOC106568866, LOC106569083, LOC106569355, LOC106570104, LOC106570416, LOC106570620, LOC106570673, LOC106571103, LOC106…
GO:0030546	signaling receptor activator activity	Group094	GO_MolecularFunction-EBI-UniProt-GOA-ACAP-ARAP_01.05.2024_00h00	0.000203443	0.00127127	4.73801e-08	2.44007e-07	[3]	7.94872	62	[LOC100136517, LOC106561202, LOC106564208, LOC106564525, LOC106565616, LOC106566248, LOC106568354, LOC106571103, LOC106572382, LOC106573113, LOC106573451, LOC106573554, LOC106575190, LOC106576426, LOC106578371, LOC106579203, LOC106581837, LOC106582303, LOC106582350, LOC106583098, LOC106585585, LOC106585847, LOC106587109, LOC106587960, LOC106589772, LOC106592443, LOC106592549, LOC106596271, LOC106…
GO:0006935	chemotaxis	Group094	GO_BiologicalProcess-EBI-UniProt-GOA-ACAP-ARAP_01.05.2024_00h00	0.000272739	0.00164146	4.73801e-08	2.44007e-07	[3, 4]	9.66767	32	[LOC106561202, LOC106569333, LOC106570155, LOC106572382, LOC106573451, LOC106573554, LOC106575680, LOC106576426, LOC106582350, LOC106585847, LOC106587960, LOC106588537, LOC106589772, LOC106590189, LOC106590245, LOC106596271, LOC106600142, LOC106604225, LOC106605567, LOC106609494, LOC106609664, LOC106610964, LOC106613702, ackr3b, ccl25a, ccl27a, cxcl12a, cxcr4, sema3b, sema3fb, sema4d, si:dkey-49n…
GO:0005126	cytokine receptor binding	Group094	GO_MolecularFunction-EBI-UniProt-GOA-ACAP-ARAP_01.05.2024_00h00	0.0122027	0.0402444	4.73801e-08	2.44007e-07	[4]	8.36502	22	[LOC106563265, LOC106563303, LOC106573113, LOC106573554, LOC106578371, LOC106580696, LOC106582280, LOC106587960, LOC106589772, LOC106596271, LOC106600142, LOC106604225, LOC106605312, LOC106611047, LOC106613702, ccl25a, ccl27a, cxcl12a, tgfb5, tnfsf10l, tnfsf13, traf1]
GO:0048018	receptor ligand activity	Group094	GO_BiologicalProcess-EBI-UniProt-GOA-ACAP-ARAP_01.05.2024_00h00	0.000177204	0.00112892	4.73801e-08	2.44007e-07	[3, 4, 5]	7.98969	62	[LOC100136517, LOC106561202, LOC106564208, LOC106564525, LOC106565616, LOC106566248, LOC106568354, LOC106571103, LOC106572382, LOC106573113, LOC106573451, LOC106573554, LOC106575190, LOC106576426, LOC106578371, LOC106579203, LOC106581837, LOC106582303, LOC106582350, LOC106583098, LOC106585585, LOC106585847, LOC106587109, LOC106587960, LOC106589772, LOC106592443, LOC106592549, LOC106596271, LOC106…
GO:0005125	cytokine activity	Group094	GO_BiologicalProcess-EBI-UniProt-GOA-ACAP-ARAP_01.05.2024_00h00	0.00402354	0.01578	4.73801e-08	2.44007e-07	[4, 5, 6]	8.72483	26	[LOC106565616, LOC106573113, LOC106573554, LOC106575190, LOC106578371, LOC106581837, LOC106582303, LOC106587960, LOC106589772, LOC106596271, LOC106597855, LOC106600142, LOC106604225, LOC106605054, LOC106611047, LOC106613702, ccl25a, ccl27a, csf1a, cxcl12a, il11a, il17d, inhbab, tgfb5, wnt2ba, wnt4]
GO:0042379	chemokine receptor binding	Group094	GO_MolecularFunction-EBI-UniProt-GOA-ACAP-ARAP_01.05.2024_00h00	0.00013661	0.00091027	4.73801e-08	2.44007e-07	[5]	17.3913	12	[LOC106573554, LOC106580696, LOC106587960, LOC106589772, LOC106596271, LOC106600142, LOC106604225, LOC106605312, LOC106613702, ccl25a, ccl27a, cxcl12a]
GO:0008009	chemokine activity	Group094	GO_BiologicalProcess-EBI-UniProt-GOA-ACAP-ARAP_01.05.2024_00h00	0.00165342	0.00727057	4.73801e-08	2.44007e-07	[5, 6, 7]	14.9254	10	[LOC106573554, LOC106587960, LOC106589772, LOC106596271, LOC106600142, LOC106604225, LOC106613702, ccl25a, ccl27a, cxcl12a]
KEGG:00970	Aminoacyl-tRNA biosynthesis	Group095	KEGG_01.05.2024	0.00179447	0.00783806	0.0267636	0.0267636	[-1]	13.1868	12	[LOC106568002, LOC106568532, LOC106605401, aars1, cars1, hars, iars1, kars1, lars1b, mars1, sycc, yars1]
GO:0006520	amino acid metabolic process	Group095	GO_BiologicalProcess-EBI-UniProt-GOA-ACAP-ARAP_01.05.2024_00h00	0.000799756	0.00389732	0.0267636	0.0267636	[3]	8.90052	34	[LOC100500786, LOC106561216, LOC106568002, LOC106568532, LOC106570266, LOC106570297, LOC106571444, LOC106573680, LOC106580183, LOC106585394, LOC106586211, LOC106595073, LOC106605401, LOC106611320, LOC106612204, aars1, bhmt, cars1, dct, ddah1, dglucy, gcshb, gdh2, hars, iars1, kars1, lars1b, lpp60, mars1, si:dkeyp-120h9.1, sycc, tph2, upb1, yars1]
GO:0016875	ligase activity, forming carbon-oxygen bonds	Group095	GO_MolecularFunction-EBI-UniProt-GOA-ACAP-ARAP_01.05.2024_00h00	6.18864e-06	6.16974e-05	0.0267636	0.0267636	[3]	20.2899	14	[LOC106568002, LOC106568532, LOC106595073, LOC106605401, LOC106612204, aars1, cars1, hars, iars1, kars1, lars1b, mars1, sycc, yars1]
GO:0043038	amino acid activation	Group095	GO_BiologicalProcess-EBI-UniProt-GOA-ACAP-ARAP_01.05.2024_00h00	1.69819e-05	0.000144016	0.0267636	0.0267636	[4]	18.6667	14	[LOC106568002, LOC106568532, LOC106595073, LOC106605401, LOC106612204, aars1, cars1, hars, iars1, kars1, lars1b, mars1, sycc, yars1]
GO:0140101	catalytic activity, acting on a tRNA	Group095	GO_MolecularFunction-EBI-UniProt-GOA-ACAP-ARAP_01.05.2024_00h00	0.0159862	0.0499474	0.0267636	0.0267636	[4]	9.20245	15	[LOC106568002, LOC106568532, LOC106595073, LOC106605401, LOC106612204, aars1, cars1, hars, iars1, kars1, lars1b, mars1, sycc, trm61, yars1]
GO:0004812	aminoacyl-tRNA ligase activity	Group095	GO_MolecularFunction-EBI-UniProt-GOA-ACAP-ARAP_01.05.2024_00h00	6.18864e-06	6.16974e-05	0.0267636	0.0267636	[4, 5]	20.2899	14	[LOC106568002, LOC106568532, LOC106595073, LOC106605401, LOC106612204, aars1, cars1, hars, iars1, kars1, lars1b, mars1, sycc, yars1]
GO:0106074	aminoacyl-tRNA metabolism involved in translational fidelity	Group095	GO_BiologicalProcess-EBI-UniProt-GOA-ACAP-ARAP_01.05.2024_00h00	0.00530944	0.0200989	0.0267636	0.0267636	[4, 7, 8]	26.6667	4	[LOC106605401, aars1, iars1, lars1b]
GO:0043039	tRNA aminoacylation	Group095	GO_BiologicalProcess-EBI-UniProt-GOA-ACAP-ARAP_01.05.2024_00h00	1.44685e-05	0.000125138	0.0267636	0.0267636	[5, 7, 8]	18.9189	14	[LOC106568002, LOC106568532, LOC106595073, LOC106605401, LOC106612204, aars1, cars1, hars, iars1, kars1, lars1b, mars1, sycc, yars1]
GO:0006418	tRNA aminoacylation for protein translation	Group095	GO_BiologicalProcess-EBI-UniProt-GOA-ACAP-ARAP_01.05.2024_00h00	4.29934e-06	4.56499e-05	0.0267636	0.0267636	[5, 6, 7, 8, 9]	20.8955	14	[LOC106568002, LOC106568532, LOC106595073, LOC106605401, LOC106612204, aars1, cars1, hars, iars1, kars1, lars1b, mars1, sycc, yars1]
GO:0002161	aminoacyl-tRNA editing activity	Group095	GO_BiologicalProcess-EBI-UniProt-GOA-ACAP-ARAP_01.05.2024_00h00	0.00530944	0.0200989	0.0267636	0.0267636	[5, 8, 9]	26.6667	4	[LOC106605401, aars1, iars1, lars1b]
GO:0043228	non-membrane-bounded organelle	Group096	GO_CellularComponent-EBI-UniProt-GOA-ACAP-ARAP_01.05.2024_00h00	0.000173505	0.00111624	5.66318e-05	0.000145827	[3]	6.04508	295	[LOC100136352, LOC100136483, LOC100195150, LOC100195964, LOC100196562, LOC100286669, LOC100380681, LOC100380711, LOC100380787, LOC106560392, LOC106560627, LOC106560807, LOC106560912, LOC106560914, LOC106561141, LOC106561152, LOC106561604, LOC106561804, LOC106561913, LOC106561926, LOC106562085, LOC106562110, LOC106562413, LOC106562699, LOC106562989, LOC106562991, LOC106563463, LOC106563520, LOC106…
GO:0007059	chromosome segregation	Group096	GO_BiologicalProcess-EBI-UniProt-GOA-ACAP-ARAP_01.05.2024_00h00	5.2627e-20	5.28699e-18	5.66318e-05	0.000145827	[3, 4]	18.6047	64	[LOC100195150, LOC106561185, LOC106562699, LOC106563463, LOC106565211, LOC106566708, LOC106575478, LOC106577137, LOC106577502, LOC106579277, LOC106580963, LOC106583587, LOC106583830, LOC106584748, LOC106585098, LOC106585119, LOC106587408, LOC106587689, LOC106587728, LOC106589585, LOC106589940, LOC106594936, LOC106599389, LOC106601996, LOC106602330, LOC106603166, LOC106607864, LOC106609115, LOC106…
GO:0043232	intracellular non-membrane-bounded organelle	Group096	GO_CellularComponent-EBI-UniProt-GOA-ACAP-ARAP_01.05.2024_00h00	0.000173505	0.00111624	5.66318e-05	0.000145827	[4]	6.04508	295	[LOC100136352, LOC100136483, LOC100195150, LOC100195964, LOC100196562, LOC100286669, LOC100380681, LOC100380711, LOC100380787, LOC106560392, LOC106560627, LOC106560807, LOC106560912, LOC106560914, LOC106561141, LOC106561152, LOC106561604, LOC106561804, LOC106561913, LOC106561926, LOC106562085, LOC106562110, LOC106562413, LOC106562699, LOC106562989, LOC106562991, LOC106563463, LOC106563520, LOC106…
GO:0098687	chromosomal region	Group096	GO_CellularComponent-EBI-UniProt-GOA-ACAP-ARAP_01.05.2024_00h00	3.60956e-06	3.96141e-05	5.66318e-05	0.000145827	[2, 6]	11.8705	33	[LOC106560914, LOC106561604, LOC106572223, LOC106573105, LOC106575478, LOC106577502, LOC106583830, LOC106587056, LOC106587408, LOC106590979, LOC106592455, LOC106597351, LOC106599389, LOC106601996, LOC106610996, LOC106611716, aurka, borea, bub1, bub3, cenpf, cenpi, incenp, kntc1, lrwd1, mad1l1, mis18bp1, ncapd2, ncapd3, nuf2, sgo1, ska3, zwilch]
GO:0000775	chromosome, centromeric region	Group096	GO_CellularComponent-EBI-UniProt-GOA-ACAP-ARAP_01.05.2024_00h00	5.24456e-09	1.34302e-07	5.66318e-05	0.000145827	[3, 7]	15.6398	33	[LOC106560914, LOC106561604, LOC106572223, LOC106573105, LOC106575478, LOC106577502, LOC106583830, LOC106587056, LOC106587408, LOC106590979, LOC106592455, LOC106597351, LOC106599389, LOC106601996, LOC106610996, LOC106611716, aurka, borea, bub1, bub3, cenpf, cenpi, incenp, kntc1, lrwd1, mad1l1, mis18bp1, ncapd2, ncapd3, nuf2, sgo1, ska3, zwilch]
GO:0005694	chromosome	Group096	GO_CellularComponent-EBI-UniProt-GOA-ACAP-ARAP_01.05.2024_00h00	5.05373e-07	7.7649e-06	5.66318e-05	0.000145827	[5]	8.52273	90	[LOC100136352, LOC100196562, LOC100286669, LOC106560392, LOC106560914, LOC106561604, LOC106561926, LOC106563463, LOC106568016, LOC106569070, LOC106569128, LOC106572223, LOC106573105, LOC106574054, LOC106575478, LOC106576675, LOC106577502, LOC106580963, LOC106583830, LOC106585098, LOC106585119, LOC106585132, LOC106587056, LOC106587408, LOC106588385, LOC106589757, LOC106590979, LOC106591898, LOC106…
GO:0051276	chromosome organization	Group096	GO_BiologicalProcess-EBI-UniProt-GOA-ACAP-ARAP_01.05.2024_00h00	1.83253e-13	1.13966e-11	5.66318e-05	0.000145827	[5]	13.9073	63	[LOC100195150, LOC106561185, LOC106562699, LOC106563463, LOC106565211, LOC106566708, LOC106569128, LOC106575478, LOC106577137, LOC106577139, LOC106577502, LOC106580963, LOC106583587, LOC106583830, LOC106584748, LOC106585119, LOC106587408, LOC106587472, LOC106587689, LOC106587728, LOC106589585, LOC106589940, LOC106594936, LOC106596099, LOC106598668, LOC106607002, LOC106607864, LOC106609295, LOC106…
GO:0000793	condensed chromosome	Group096	GO_CellularComponent-EBI-UniProt-GOA-ACAP-ARAP_01.05.2024_00h00	1.65762e-08	3.54894e-07	5.66318e-05	0.000145827	[6]	15.5779	31	[LOC106560914, LOC106561604, LOC106573105, LOC106575478, LOC106577502, LOC106583830, LOC106587056, LOC106587408, LOC106590979, LOC106592455, LOC106597351, LOC106599389, LOC106601996, LOC106610996, LOC106611716, aurka, bub1, bub3, cenpi, fancd2, incenp, kntc1, lrwd1, mad1l1, ncapd2, ncapd3, ncapg, nuf2, sgo1, ska3, zwilch]
GO:0005819	spindle	Group096	GO_CellularComponent-EBI-UniProt-GOA-ACAP-ARAP_01.05.2024_00h00	1.11709e-06	1.47366e-05	5.66318e-05	0.000145827	[5, 7]	11.9601	36	[LOC100195150, LOC106561604, LOC106563520, LOC106565211, LOC106565780, LOC106573105, LOC106577137, LOC106583587, LOC106584748, LOC106587056, LOC106587689, LOC106589585, LOC106589940, LOC106590979, LOC106592455, LOC106594936, LOC106597351, LOC106601996, LOC106607864, LOC106610996, LOC106611473, LOC106613229, aspm, aurka, borea, cenpf, ckap2l, espl1, fa29a, incenp, kntc1, mad1l1, prc1b, racgap1, sk…
GO:0000776	kinetochore	Group096	GO_CellularComponent-EBI-UniProt-GOA-ACAP-ARAP_01.05.2024_00h00	3.73611e-09	9.75872e-08	5.66318e-05	0.000145827	[3, 5, 8, 9]	18.3673	27	[LOC106560914, LOC106561604, LOC106573105, LOC106575478, LOC106577502, LOC106583830, LOC106587056, LOC106587408, LOC106590979, LOC106592455, LOC106597351, LOC106599389, LOC106601996, LOC106610996, LOC106611716, aurka, bub1, bub3, cenpi, incenp, kntc1, lrwd1, mad1l1, nuf2, sgo1, ska3, zwilch]
GO:0000779	condensed chromosome, centromeric region	Group096	GO_CellularComponent-EBI-UniProt-GOA-ACAP-ARAP_01.05.2024_00h00	2.8416e-10	1.06032e-08	5.66318e-05	0.000145827	[4, 7, 8]	19.3333	29	[LOC106560914, LOC106561604, LOC106573105, LOC106575478, LOC106577502, LOC106583830, LOC106587056, LOC106587408, LOC106590979, LOC106592455, LOC106597351, LOC106599389, LOC106601996, LOC106610996, LOC106611716, aurka, bub1, bub3, cenpi, incenp, kntc1, lrwd1, mad1l1, ncapd2, ncapd3, nuf2, sgo1, ska3, zwilch]
GO:0007272	ensheathment of neurons	Group097	GO_BiologicalProcess-EBI-UniProt-GOA-ACAP-ARAP_01.05.2024_00h00	7.34079e-06	6.99787e-05	9.32285e-07	3.69328e-06	[2, 5, 6]	25	11	[LOC100195253, LOC106571415, LOC106580742, LOC106584806, LOC106600490, LOC106602029, LOC106606327, LOC106607820, LOC106610551, mal2, mpz]
GO:0008366	axon ensheathment	Group097	GO_BiologicalProcess-EBI-UniProt-GOA-ACAP-ARAP_01.05.2024_00h00	7.34079e-06	6.99787e-05	9.32285e-07	3.69328e-06	[3, 6, 7]	25	11	[LOC100195253, LOC106571415, LOC106580742, LOC106584806, LOC106600490, LOC106602029, LOC106606327, LOC106607820, LOC106610551, mal2, mpz]
GO:0042063	gliogenesis	Group097	GO_BiologicalProcess-EBI-UniProt-GOA-ACAP-ARAP_01.05.2024_00h00	0.000502608	0.00266832	9.32285e-07	3.69328e-06	[5, 6, 7]	15.1899	12	[LOC106562426, LOC106568264, LOC106571415, LOC106579203, LOC106580143, LOC106580742, LOC106584806, LOC106585763, LOC106607820, foxd3, hapln1b, hapln2]
GO:0010001	glial cell differentiation	Group097	GO_BiologicalProcess-EBI-UniProt-GOA-ACAP-ARAP_01.05.2024_00h00	0.0001575	0.00103364	9.32285e-07	3.69328e-06	[4, 6, 7, 8]	17.1429	12	[LOC106562426, LOC106568264, LOC106571415, LOC106579203, LOC106580143, LOC106580742, LOC106584806, LOC106585763, LOC106607820, foxd3, hapln1b, hapln2]
GO:0032292	peripheral nervous system axon ensheathment	Group097	GO_BiologicalProcess-EBI-UniProt-GOA-ACAP-ARAP_01.05.2024_00h00	0.00113094	0.0051825	9.32285e-07	3.69328e-06	[4, 7, 8]	60	3	[LOC106571415, LOC106580742, LOC106607820]
GO:0042552	myelination	Group097	GO_BiologicalProcess-EBI-UniProt-GOA-ACAP-ARAP_01.05.2024_00h00	7.34079e-06	6.99787e-05	9.32285e-07	3.69328e-06	[4, 7, 8]	25	11	[LOC100195253, LOC106571415, LOC106580742, LOC106584806, LOC106600490, LOC106602029, LOC106606327, LOC106607820, LOC106610551, mal2, mpz]
GO:0032288	myelin assembly	Group097	GO_BiologicalProcess-EBI-UniProt-GOA-ACAP-ARAP_01.05.2024_00h00	0.000121981	0.000816959	9.32285e-07	3.69328e-06	[4, 5, 6, 8, 9]	100	3	[LOC106602029, LOC106606327, LOC106610551]
GO:0021782	glial cell development	Group097	GO_BiologicalProcess-EBI-UniProt-GOA-ACAP-ARAP_01.05.2024_00h00	0.00968769	0.0332951	9.32285e-07	3.69328e-06	[4, 5, 7, 8, 9]	18.5185	5	[LOC106571415, LOC106580742, LOC106584806, LOC106607820, foxd3]
GO:0014037	Schwann cell differentiation	Group097	GO_BiologicalProcess-EBI-UniProt-GOA-ACAP-ARAP_01.05.2024_00h00	0.00113094	0.0051825	9.32285e-07	3.69328e-06	[5, 6, 7, 8, 9]	60	3	[LOC106571415, LOC106580742, LOC106607820]
GO:0014044	Schwann cell development	Group097	GO_BiologicalProcess-EBI-UniProt-GOA-ACAP-ARAP_01.05.2024_00h00	0.00113094	0.0051825	9.32285e-07	3.69328e-06	[5, 6, 7, 8, 9, 10]	60	3	[LOC106571415, LOC106580742, LOC106607820]
GO:0022011	myelination in peripheral nervous system	Group097	GO_BiologicalProcess-EBI-UniProt-GOA-ACAP-ARAP_01.05.2024_00h00	0.00113094	0.0051825	9.32285e-07	3.69328e-06	[5, 6, 7, 8, 9, 10, 11]	60	3	[LOC106571415, LOC106580742, LOC106607820]
KEGG:03013	Nucleocytoplasmic transport	Group098	KEGG_01.05.2024	0.000266613	0.00161202	0.0046286	0.00653076	[-1]	10.9091	24	[LOC100194851, LOC100195319, LOC106564868, LOC106566056, LOC106573125, LOC106573723, LOC106582679, LOC106583177, LOC106585010, LOC106585804, LOC106586023, LOC106587472, LOC106601395, LOC106601855, LOC106606607, LOC106607066, LOC106607164, ima2, nup188, nup205, nup214, nup85, ranbp2, xpo1a]
GO:0051236	establishment of RNA localization	Group098	GO_BiologicalProcess-EBI-UniProt-GOA-ACAP-ARAP_01.05.2024_00h00	0.0125699	0.0411436	0.0046286	0.00653076	[3, 4]	9.72222	14	[LOC100195319, LOC106570533, LOC106573723, LOC106582679, LOC106585010, LOC106587472, LOC106593210, LOC106598668, LOC106605126, LOC106606607, igf2bp3, nup188, nup214, nup85]
GO:0051169	nuclear transport	Group098	GO_BiologicalProcess-EBI-UniProt-GOA-ACAP-ARAP_01.05.2024_00h00	0.0021742	0.00924921	0.0046286	0.00653076	[4, 5]	9.25926	25	[LOC100195319, LOC106564868, LOC106566056, LOC106573125, LOC106573723, LOC106579277, LOC106582679, LOC106583177, LOC106585010, LOC106585804, LOC106587472, LOC106593210, LOC106598668, LOC106601395, LOC106606607, LOC106607066, LOC106607164, LOC106607475, ima2, nup188, nup205, nup214, nup85, ranbp2, xpo1a]
GO:0005643	nuclear pore	Group098	GO_CellularComponent-EBI-UniProt-GOA-ACAP-ARAP_01.05.2024_00h00	0.0053872	0.0203343	0.0046286	0.00653076	[3, 4, 6, 7]	12.0879	11	[LOC100195319, LOC106573125, LOC106573723, LOC106587472, LOC106598668, LOC106606607, nup188, nup205, nup214, nup85, ranbp2]
GO:0050658	RNA transport	Group098	GO_BiologicalProcess-EBI-UniProt-GOA-ACAP-ARAP_01.05.2024_00h00	0.0125699	0.0411436	0.0046286	0.00653076	[4, 5, 7]	9.72222	14	[LOC100195319, LOC106570533, LOC106573723, LOC106582679, LOC106585010, LOC106587472, LOC106593210, LOC106598668, LOC106605126, LOC106606607, igf2bp3, nup188, nup214, nup85]
GO:0006913	nucleocytoplasmic transport	Group098	GO_BiologicalProcess-EBI-UniProt-GOA-ACAP-ARAP_01.05.2024_00h00	0.0021742	0.00924921	0.0046286	0.00653076	[5, 6]	9.25926	25	[LOC100195319, LOC106564868, LOC106566056, LOC106573125, LOC106573723, LOC106579277, LOC106582679, LOC106583177, LOC106585010, LOC106585804, LOC106587472, LOC106593210, LOC106598668, LOC106601395, LOC106606607, LOC106607066, LOC106607164, LOC106607475, ima2, nup188, nup205, nup214, nup85, ranbp2, xpo1a]
GO:0034504	protein localization to nucleus	Group098	GO_BiologicalProcess-EBI-UniProt-GOA-ACAP-ARAP_01.05.2024_00h00	0.000759477	0.0037714	0.0046286	0.00653076	[6]	11.8881	17	[LOC100195319, LOC106564868, LOC106566056, LOC106573723, LOC106583177, LOC106587472, LOC106598668, LOC106601395, LOC106606607, LOC106607066, LOC106607475, ima2, lmnb1, nup188, nup214, nup85, ranbp2]
GO:0050657	nucleic acid transport	Group098	GO_BiologicalProcess-EBI-UniProt-GOA-ACAP-ARAP_01.05.2024_00h00	0.0125699	0.0411436	0.0046286	0.00653076	[6]	9.72222	14	[LOC100195319, LOC106570533, LOC106573723, LOC106582679, LOC106585010, LOC106587472, LOC106593210, LOC106598668, LOC106605126, LOC106606607, igf2bp3, nup188, nup214, nup85]
GO:0051028	mRNA transport	Group098	GO_BiologicalProcess-EBI-UniProt-GOA-ACAP-ARAP_01.05.2024_00h00	0.00434045	0.0169213	0.0046286	0.00653076	[5, 6, 8]	11.4035	13	[LOC100195319, LOC106570533, LOC106573723, LOC106582679, LOC106585010, LOC106587472, LOC106593210, LOC106598668, LOC106605126, LOC106606607, igf2bp3, nup188, nup85]
GO:0006606	protein import into nucleus	Group098	GO_BiologicalProcess-EBI-UniProt-GOA-ACAP-ARAP_01.05.2024_00h00	0.000474864	0.00254169	0.0046286	0.00653076	[5, 6, 7, 8]	12.8	16	[LOC100195319, LOC106564868, LOC106566056, LOC106573723, LOC106583177, LOC106587472, LOC106598668, LOC106601395, LOC106606607, LOC106607066, LOC106607475, ima2, nup188, nup214, nup85, ranbp2]
GO:0017056	structural constituent of nuclear pore	Group098	GO_BiologicalProcess-EBI-UniProt-GOA-ACAP-ARAP_01.05.2024_00h00	1.90813e-05	0.000156731	0.0046286	0.00653076	[6, 7]	25	10	[LOC100195319, LOC106573125, LOC106573723, LOC106587472, LOC106598668, LOC106606607, nup188, nup205, nup214, nup85]
GO:0051170	import into nucleus	Group098	GO_BiologicalProcess-EBI-UniProt-GOA-ACAP-ARAP_01.05.2024_00h00	0.000567203	0.00291641	0.0046286	0.00653076	[6, 7]	12.5984	16	[LOC100195319, LOC106564868, LOC106566056, LOC106573723, LOC106583177, LOC106587472, LOC106598668, LOC106601395, LOC106606607, LOC106607066, LOC106607475, ima2, nup188, nup214, nup85, ranbp2]
GO:0006607	NLS-bearing protein import into nucleus	Group098	GO_BiologicalProcess-EBI-UniProt-GOA-ACAP-ARAP_01.05.2024_00h00	0.00822352	0.0287164	0.0046286	0.00653076	[6, 7, 8, 9]	19.2308	5	[LOC106564868, LOC106601395, LOC106607066, ima2, ranbp2]
GO:0030020	extracellular matrix structural constituent conferring tensile strength	Group099	GO_MolecularFunction-EBI-UniProt-GOA-ACAP-ARAP_01.05.2024_00h00	2.49594e-11	1.12403e-09	2.11835e-34	2.1819e-32	[3]	22.6891	27	[LOC106562962, LOC106563133, LOC106568813, LOC106569953, LOC106570460, LOC106570545, LOC106575722, LOC106579677, LOC106581675, LOC106582581, LOC106583712, LOC106586061, LOC106586738, LOC106586824, LOC106588939, LOC106590282, LOC106592074, LOC106592181, LOC106593744, LOC106600852, LOC106610502, col11a1a, col1a1a, col1a1b, col21a1, col2a1b, col4a1]
GO:0043062	extracellular structure organization	Group099	GO_BiologicalProcess-EBI-UniProt-GOA-ACAP-ARAP_01.05.2024_00h00	3.0361e-26	5.6645e-24	2.11835e-34	2.1819e-32	[4]	21.2209	73	[LOC106562591, LOC106562962, LOC106563133, LOC106563762, LOC106564861, LOC106565379, LOC106566399, LOC106566877, LOC106568813, LOC106569953, LOC106570460, LOC106570545, LOC106571140, LOC106574337, LOC106574775, LOC106574963, LOC106575116, LOC106575651, LOC106575722, LOC106575787, LOC106579677, LOC106579714, LOC106580855, LOC106581008, LOC106581219, LOC106581675, LOC106582581, LOC106583028, LOC106…
GO:0045229	external encapsulating structure organization	Group099	GO_BiologicalProcess-EBI-UniProt-GOA-ACAP-ARAP_01.05.2024_00h00	2.51106e-26	5.46575e-24	2.11835e-34	2.1819e-32	[4]	21.2828	73	[LOC106562591, LOC106562962, LOC106563133, LOC106563762, LOC106564861, LOC106565379, LOC106566399, LOC106566877, LOC106568813, LOC106569953, LOC106570460, LOC106570545, LOC106571140, LOC106574337, LOC106574775, LOC106574963, LOC106575116, LOC106575651, LOC106575722, LOC106575787, LOC106579677, LOC106579714, LOC106580855, LOC106581008, LOC106581219, LOC106581675, LOC106582581, LOC106583028, LOC106…
GO:0062023	collagen-containing extracellular matrix	Group099	GO_CellularComponent-EBI-UniProt-GOA-ACAP-ARAP_01.05.2024_00h00	3.96244e-27	1.03499e-24	2.11835e-34	2.1819e-32	[4, 5]	16.8053	101	[LOC100136434, LOC100195997, LOC100196274, LOC106562426, LOC106562962, LOC106563133, LOC106564861, LOC106565379, LOC106565647, LOC106566484, LOC106566852, LOC106566949, LOC106568264, LOC106568354, LOC106568813, LOC106568957, LOC106569929, LOC106569953, LOC106570460, LOC106570545, LOC106570894, LOC106571097, LOC106571269, LOC106572191, LOC106572912, LOC106573374, LOC106574337, LOC106574775, LOC106…
GO:0098644	complex of collagen trimers	Group099	GO_CellularComponent-EBI-UniProt-GOA-ACAP-ARAP_01.05.2024_00h00	4.33221e-07	6.89984e-06	2.11835e-34	2.1819e-32	[3, 5, 6]	32.3529	11	[LOC106570460, LOC106575722, LOC106583712, LOC106586824, LOC106588939, LOC106610502, col11a1a, col1a1a, col1a1b, col21a1, col2a1b]
GO:0030198	extracellular matrix organization	Group099	GO_BiologicalProcess-EBI-UniProt-GOA-ACAP-ARAP_01.05.2024_00h00	2.51106e-26	5.46575e-24	2.11835e-34	2.1819e-32	[5]	21.2828	73	[LOC106562591, LOC106562962, LOC106563133, LOC106563762, LOC106564861, LOC106565379, LOC106566399, LOC106566877, LOC106568813, LOC106569953, LOC106570460, LOC106570545, LOC106571140, LOC106574337, LOC106574775, LOC106574963, LOC106575116, LOC106575651, LOC106575722, LOC106575787, LOC106579677, LOC106579714, LOC106580855, LOC106581008, LOC106581219, LOC106581675, LOC106582581, LOC106583028, LOC106…
GO:0098651	basement membrane collagen trimer	Group099	GO_CellularComponent-EBI-UniProt-GOA-ACAP-ARAP_01.05.2024_00h00	2.1775e-05	0.000176634	2.11835e-34	2.1819e-32	[3, 6, 7]	36.8421	7	[LOC106570460, LOC106586824, LOC106588939, LOC106610502, col11a1a, col1a1b, col21a1]
GO:0005604	basement membrane	Group099	GO_CellularComponent-EBI-UniProt-GOA-ACAP-ARAP_01.05.2024_00h00	1.22251e-09	4.09385e-08	2.11835e-34	2.1819e-32	[5, 6]	19.2857	27	[LOC106565647, LOC106566484, LOC106566852, LOC106566949, LOC106570460, LOC106570545, LOC106572912, LOC106574963, LOC106575787, LOC106577638, LOC106580855, LOC106583477, LOC106585132, LOC106586824, LOC106588939, LOC106604192, LOC106607062, LOC106610502, LOC106612255, ccdc80l2, col11a1a, col1a1b, col21a1, col4a1, ntn1a, ntn2, smoc1]
GO:0030903	notochord development	Group099	GO_BiologicalProcess-EBI-UniProt-GOA-ACAP-ARAP_01.05.2024_00h00	0.00565819	0.0212345	2.11835e-34	2.1819e-32	[5, 6]	37.5	3	[LOC106575722, LOC106583712, col2a1b]
GO:0098643	banded collagen fibril	Group099	GO_CellularComponent-EBI-UniProt-GOA-ACAP-ARAP_01.05.2024_00h00	0.000825033	0.00396137	2.11835e-34	2.1819e-32	[4, 5, 6, 7]	31.25	5	[LOC106575722, LOC106583712, col11a1a, col1a1a, col2a1b]
GO:0098645	collagen network	Group099	GO_CellularComponent-EBI-UniProt-GOA-ACAP-ARAP_01.05.2024_00h00	2.1775e-05	0.000176634	2.11835e-34	2.1819e-32	[4, 6, 7]	36.8421	7	[LOC106570460, LOC106586824, LOC106588939, LOC106610502, col11a1a, col1a1b, col21a1]
GO:0098642	network-forming collagen trimer	Group099	GO_CellularComponent-EBI-UniProt-GOA-ACAP-ARAP_01.05.2024_00h00	2.1775e-05	0.000176634	2.11835e-34	2.1819e-32	[3, 5, 7, 8]	36.8421	7	[LOC106570460, LOC106586824, LOC106588939, LOC106610502, col11a1a, col1a1b, col21a1]
GO:0005583	fibrillar collagen trimer	Group099	GO_CellularComponent-EBI-UniProt-GOA-ACAP-ARAP_01.05.2024_00h00	0.000825033	0.00396137	2.11835e-34	2.1819e-32	[3, 5, 6, 7, 8]	31.25	5	[LOC106575722, LOC106583712, col11a1a, col1a1a, col2a1b]
GO:0005585	collagen type II trimer	Group099	GO_CellularComponent-EBI-UniProt-GOA-ACAP-ARAP_01.05.2024_00h00	0.00367139	0.0146184	2.11835e-34	2.1819e-32	[4, 6, 7, 8, 9]	42.8571	3	[LOC106575722, LOC106583712, col2a1b]
GO:0005587	collagen type IV trimer	Group099	GO_CellularComponent-EBI-UniProt-GOA-ACAP-ARAP_01.05.2024_00h00	2.1775e-05	0.000176634	2.11835e-34	2.1819e-32	[4, 6, 7, 8, 9]	36.8421	7	[LOC106570460, LOC106586824, LOC106588939, LOC106610502, col11a1a, col1a1b, col21a1]
GO:0061351	neural precursor cell proliferation	Group100	GO_BiologicalProcess-EBI-UniProt-GOA-ACAP-ARAP_01.05.2024_00h00	0.00278468	0.0114725	0.00259402	0.00430943	[3]	17.9487	7	[LOC106562426, LOC106568264, LOC106580143, LOC106585763, dct, hapln1b, hapln2]
GO:0005540	hyaluronic acid binding	Group100	GO_MolecularFunction-EBI-UniProt-GOA-ACAP-ARAP_01.05.2024_00h00	0.00615478	0.0227066	0.00259402	0.00430943	[4]	14.2857	8	[LOC106562426, LOC106568264, LOC106580143, LOC106585763, LOC106604349, hapln1b, hapln2, hmmr]
GO:0060284	regulation of cell development	Group100	GO_BiologicalProcess-EBI-UniProt-GOA-ACAP-ARAP_01.05.2024_00h00	0.0132479	0.0428261	0.00259402	0.00430943	[4, 5]	7.92683	26	[LOC106561202, LOC106562426, LOC106565752, LOC106565878, LOC106568264, LOC106572382, LOC106573451, LOC106576426, LOC106579203, LOC106580143, LOC106582350, LOC106585763, LOC106585847, LOC106607767, LOC106609188, LOC106609494, LOC106609664, csf1a, dct, hapln1b, hapln2, kars1, sema3b, sema3fb, sema4d, si:dkey-49n23.1]
GO:2000177	regulation of neural precursor cell proliferation	Group100	GO_BiologicalProcess-EBI-UniProt-GOA-ACAP-ARAP_01.05.2024_00h00	0.002032	0.0088166	0.00259402	0.00430943	[4, 5]	18.9189	7	[LOC106562426, LOC106568264, LOC106580143, LOC106585763, dct, hapln1b, hapln2]
GO:2000179	positive regulation of neural precursor cell proliferation	Group100	GO_BiologicalProcess-EBI-UniProt-GOA-ACAP-ARAP_01.05.2024_00h00	0.00100252	0.00467603	0.00259402	0.00430943	[4, 5, 6]	21.2121	7	[LOC106562426, LOC106568264, LOC106580143, LOC106585763, dct, hapln1b, hapln2]
GO:0099535	synapse-associated extracellular matrix	Group100	GO_CellularComponent-EBI-UniProt-GOA-ACAP-ARAP_01.05.2024_00h00	0.00323299	0.0129916	0.00259402	0.00430943	[5, 6]	17.5	7	[LOC106562426, LOC106568264, LOC106580143, LOC106585763, LOC106588374, hapln1b, hapln2]
GO:0042063	gliogenesis	Group100	GO_BiologicalProcess-EBI-UniProt-GOA-ACAP-ARAP_01.05.2024_00h00	0.000502608	0.00266832	0.00259402	0.00430943	[5, 6, 7]	15.1899	12	[LOC106562426, LOC106568264, LOC106571415, LOC106579203, LOC106580143, LOC106580742, LOC106584806, LOC106585763, LOC106607820, foxd3, hapln1b, hapln2]
GO:0050767	regulation of neurogenesis	Group100	GO_BiologicalProcess-EBI-UniProt-GOA-ACAP-ARAP_01.05.2024_00h00	0.00380703	0.0150211	0.00259402	0.00430943	[5, 6, 7]	9.12698	23	[LOC106561202, LOC106562426, LOC106565752, LOC106565878, LOC106568264, LOC106572382, LOC106573451, LOC106576426, LOC106579203, LOC106580143, LOC106582350, LOC106585763, LOC106585847, LOC106607767, LOC106609494, LOC106609664, dct, hapln1b, hapln2, sema3b, sema3fb, sema4d, si:dkey-49n23.1]
GO:0098966	perisynaptic extracellular matrix	Group100	GO_CellularComponent-EBI-UniProt-GOA-ACAP-ARAP_01.05.2024_00h00	0.00323299	0.0129916	0.00259402	0.00430943	[5, 6, 7]	17.5	7	[LOC106562426, LOC106568264, LOC106580143, LOC106585763, LOC106588374, hapln1b, hapln2]
GO:0007405	neuroblast proliferation	Group100	GO_BiologicalProcess-EBI-UniProt-GOA-ACAP-ARAP_01.05.2024_00h00	0.00238558	0.00998581	0.00259402	0.00430943	[4, 6, 7, 8]	18.4211	7	[LOC106562426, LOC106568264, LOC106580143, LOC106585763, dct, hapln1b, hapln2]
GO:0010001	glial cell differentiation	Group100	GO_BiologicalProcess-EBI-UniProt-GOA-ACAP-ARAP_01.05.2024_00h00	0.0001575	0.00103364	0.00259402	0.00430943	[4, 6, 7, 8]	17.1429	12	[LOC106562426, LOC106568264, LOC106571415, LOC106579203, LOC106580143, LOC106580742, LOC106584806, LOC106585763, LOC106607820, foxd3, hapln1b, hapln2]
GO:0021782	glial cell development	Group100	GO_BiologicalProcess-EBI-UniProt-GOA-ACAP-ARAP_01.05.2024_00h00	0.00968769	0.0332951	0.00259402	0.00430943	[4, 5, 7, 8, 9]	18.5185	5	[LOC106571415, LOC106580742, LOC106584806, LOC106607820, foxd3]
GO:0072534	perineuronal net	Group100	GO_CellularComponent-EBI-UniProt-GOA-ACAP-ARAP_01.05.2024_00h00	0.00314638	0.0127219	0.00259402	0.00430943	[6, 7, 8]	20	6	[LOC106562426, LOC106568264, LOC106580143, LOC106585763, hapln1b, hapln2]
GO:1902692	regulation of neuroblast proliferation	Group100	GO_BiologicalProcess-EBI-UniProt-GOA-ACAP-ARAP_01.05.2024_00h00	0.002032	0.0088166	0.00259402	0.00430943	[5, 6, 7, 8, 9]	18.9189	7	[LOC106562426, LOC106568264, LOC106580143, LOC106585763, dct, hapln1b, hapln2]
GO:0002052	positive regulation of neuroblast proliferation	Group100	GO_BiologicalProcess-EBI-UniProt-GOA-ACAP-ARAP_01.05.2024_00h00	0.00100252	0.00467603	0.00259402	0.00430943	[5, 6, 7, 8, 9, 10]	21.2121	7	[LOC106562426, LOC106568264, LOC106580143, LOC106585763, dct, hapln1b, hapln2]
KEGG:03030	DNA replication	Group101	KEGG_01.05.2024	6.10375e-08	1.12275e-06	7.06349e-09	5.19671e-08	[-1]	26.7857	15	[LOC106569128, LOC106606382, LOC106607002, LOC106612933, mcm2, mcm3, mcm4, mcm5, mcm6, mcm7, pola1, pold1, pole, pole2, prim2]
KEGG:03430	Mismatch repair	Group101	KEGG_01.05.2024	0.0151302	0.0477296	7.06349e-09	5.19671e-08	[-1]	16.6667	5	[LOC106606382, LOC106612933, exo1, msh6, pold1]
KEGG:03440	Homologous recombination	Group101	KEGG_01.05.2024	0.0049182	0.0188363	7.06349e-09	5.19671e-08	[-1]	14.8148	8	[LOC106582297, LOC106606382, LOC106612933, brca2, brip1, eme1, pold1, topbp1]
GO:0005657	replication fork	Group101	GO_CellularComponent-EBI-UniProt-GOA-ACAP-ARAP_01.05.2024_00h00	0.00045092	0.00248482	7.06349e-09	5.19671e-08	[2, 6]	17.5439	10	[LOC106606382, LOC106612933, mcm10, mms22l, pola1, pold1, prim2, tipin, tonsl, wdhd1]
GO:0042575	DNA polymerase complex	Group101	GO_CellularComponent-EBI-UniProt-GOA-ACAP-ARAP_01.05.2024_00h00	0.000555455	0.00287867	7.06349e-09	5.19671e-08	[3, 5]	27.2727	6	[LOC106606382, pola1, pold1, pole, pole2, prim2]
GO:0030894	replisome	Group101	GO_CellularComponent-EBI-UniProt-GOA-ACAP-ARAP_01.05.2024_00h00	0.00576808	0.0215232	7.06349e-09	5.19671e-08	[3, 7]	20.8333	5	[LOC106606382, LOC106612933, pola1, pold1, prim2]
GO:0043596	nuclear replication fork	Group101	GO_CellularComponent-EBI-UniProt-GOA-ACAP-ARAP_01.05.2024_00h00	8.98536e-06	8.38206e-05	7.06349e-09	5.19671e-08	[3, 7, 8]	27.027	10	[LOC106606382, LOC106612933, mcm10, mms22l, pola1, pold1, prim2, tipin, tonsl, wdhd1]
GO:0043601	nuclear replisome	Group101	GO_CellularComponent-EBI-UniProt-GOA-ACAP-ARAP_01.05.2024_00h00	0.00475809	0.0182767	7.06349e-09	5.19671e-08	[3, 4, 7, 8, 9]	21.7391	5	[LOC106606382, LOC106612933, pola1, pold1, prim2]
GO:0000228	nuclear chromosome	Group101	GO_CellularComponent-EBI-UniProt-GOA-ACAP-ARAP_01.05.2024_00h00	0.00732443	0.0262074	7.06349e-09	5.19671e-08	[6, 7]	9.81595	16	[LOC106606382, LOC106612933, lrwd1, mcm10, mms22l, orc1, orc5, pola1, pold1, pole, pole2, prim2, ruvbl2, tipin, tonsl, wdhd1]
GO:0004536	DNA nuclease activity	Group101	GO_BiologicalProcess-EBI-UniProt-GOA-ACAP-ARAP_01.05.2024_00h00	0.0123878	0.0407519	7.06349e-09	5.19671e-08	[6, 7]	12.6984	8	[LOC106583694, LOC106606382, LOC106608019, ankle1, eme1, exo1, pold1, pole]
GO:0006260	DNA replication	Group101	GO_BiologicalProcess-EBI-UniProt-GOA-ACAP-ARAP_01.05.2024_00h00	4.28626e-13	2.43385e-11	7.06349e-09	5.19671e-08	[6, 7]	18.3036	41	[LOC106562060, LOC106564750, LOC106569128, LOC106570548, LOC106574730, LOC106576675, LOC106577139, LOC106584361, LOC106584399, LOC106584655, LOC106591898, LOC106594603, LOC106606382, LOC106607002, LOC106612933, LOC106613808, cdc45, cdc6, dbf4b, eme1, lrwd1, mcm10, mcm2, mcm3, mcm4, mcm6, mcm7, mms22l, orc1, orc5, pola1, pold1, pole, pole2, prim2, recql, rtel1, tipin, tonsl, topbp1, wdhd1]
GO:0006261	DNA-templated DNA replication	Group101	GO_BiologicalProcess-EBI-UniProt-GOA-ACAP-ARAP_01.05.2024_00h00	7.53182e-13	3.93462e-11	7.06349e-09	5.19671e-08	[7, 8]	22.7941	31	[LOC106562060, LOC106564750, LOC106569128, LOC106574730, LOC106577139, LOC106584655, LOC106606382, LOC106607002, cdc45, cdc6, dbf4b, eme1, mcm10, mcm2, mcm3, mcm4, mcm6, mcm7, mms22l, orc1, orc5, pola1, pold1, pole, pole2, prim2, recql, tipin, tonsl, topbp1, wdhd1]
GO:0006287	base-excision repair, gap-filling	Group101	GO_BiologicalProcess-EBI-UniProt-GOA-ACAP-ARAP_01.05.2024_00h00	0.00217826	0.0092065	7.06349e-09	5.19671e-08	[6, 7, 8, 9]	50	3	[LOC106606382, pold1, pole]
GO:0006297	nucleotide-excision repair, DNA gap filling	Group101	GO_BiologicalProcess-EBI-UniProt-GOA-ACAP-ARAP_01.05.2024_00h00	0.00565819	0.0212345	7.06349e-09	5.19671e-08	[6, 7, 8, 9]	37.5	3	[LOC106606382, pold1, pole]
GO:0045005	DNA-templated DNA replication maintenance of fidelity	Group101	GO_BiologicalProcess-EBI-UniProt-GOA-ACAP-ARAP_01.05.2024_00h00	0.000943361	0.00444776	7.06349e-09	5.19671e-08	[6, 7, 8, 9]	19.0476	8	[LOC106577139, LOC106606382, eme1, mms22l, pold1, pole, tipin, tonsl]
GO:0045004	DNA replication proofreading	Group101	GO_BiologicalProcess-EBI-UniProt-GOA-ACAP-ARAP_01.05.2024_00h00	0.00217826	0.0092065	7.06349e-09	5.19671e-08	[6, 7, 8, 9, 10]	50	3	[LOC106606382, pold1, pole]
GO:0043167	ion binding	Group102	GO_MolecularFunction-EBI-UniProt-GOA-ACAP-ARAP_01.05.2024_00h00	3.63365e-11	1.58185e-09	7.81345e-11	6.70655e-10	[3]	6.14525	682	[LOC100136352, LOC100136366, LOC100136378, LOC100136415, LOC100136428, LOC100136430, LOC100136434, LOC100136473, LOC100136483, LOC100194731, LOC100195230, LOC100195512, LOC100195997, LOC100286503, LOC100380681, LOC100380711, LOC100380717, LOC100380772, LOC100500786, LOC106560289, LOC106560377, LOC106560392, LOC106560399, LOC106560627, LOC106560801, LOC106560849, LOC106560901, LOC106560914, LOC106…
GO:1901265	nucleoside phosphate binding	Group102	GO_MolecularFunction-EBI-UniProt-GOA-ACAP-ARAP_01.05.2024_00h00	7.15957e-06	6.97791e-05	7.81345e-11	6.70655e-10	[3]	6.34428	286	[LOC100136352, LOC100136366, LOC100136430, LOC100136483, LOC100195230, LOC100380681, LOC100380711, LOC100380717, LOC106560289, LOC106560377, LOC106560627, LOC106560901, LOC106560914, LOC106561008, LOC106561050, LOC106561604, LOC106562078, LOC106562460, LOC106562699, LOC106562989, LOC106562991, LOC106563153, LOC106563498, LOC106563520, LOC106563621, LOC106564352, LOC106564681, LOC106564750, LOC106…
GO:1901363	heterocyclic compound binding	Group102	GO_MolecularFunction-EBI-UniProt-GOA-ACAP-ARAP_01.05.2024_00h00	4.00817e-06	4.29071e-05	7.81345e-11	6.70655e-10	[3]	6.35259	298	[LOC100136352, LOC100136366, LOC100136430, LOC100136483, LOC100195230, LOC100380681, LOC100380711, LOC100380717, LOC106560289, LOC106560377, LOC106560627, LOC106560901, LOC106560914, LOC106561008, LOC106561050, LOC106561604, LOC106562078, LOC106562460, LOC106562699, LOC106562989, LOC106562991, LOC106563153, LOC106563498, LOC106563520, LOC106563621, LOC106564352, LOC106564681, LOC106564750, LOC106…
GO:0000166	nucleotide binding	Group102	GO_MolecularFunction-EBI-UniProt-GOA-ACAP-ARAP_01.05.2024_00h00	7.15957e-06	6.97791e-05	7.81345e-11	6.70655e-10	[4]	6.34428	286	[LOC100136352, LOC100136366, LOC100136430, LOC100136483, LOC100195230, LOC100380681, LOC100380711, LOC100380717, LOC106560289, LOC106560377, LOC106560627, LOC106560901, LOC106560914, LOC106561008, LOC106561050, LOC106561604, LOC106562078, LOC106562460, LOC106562699, LOC106562989, LOC106562991, LOC106563153, LOC106563498, LOC106563520, LOC106563621, LOC106564352, LOC106564681, LOC106564750, LOC106…
GO:0032553	ribonucleotide binding	Group102	GO_MolecularFunction-EBI-UniProt-GOA-ACAP-ARAP_01.05.2024_00h00	1.2158e-05	0.000108016	7.81345e-11	6.70655e-10	[3, 5]	6.37373	264	[LOC100136352, LOC100136366, LOC100136430, LOC100136483, LOC100195230, LOC100380681, LOC100380711, LOC100380717, LOC106560289, LOC106560377, LOC106560627, LOC106560901, LOC106560914, LOC106561008, LOC106561050, LOC106561604, LOC106562078, LOC106562699, LOC106562989, LOC106562991, LOC106563153, LOC106563498, LOC106563520, LOC106563621, LOC106564352, LOC106564681, LOC106564750, LOC106565109, LOC106…
GO:0043168	anion binding	Group102	GO_MolecularFunction-EBI-UniProt-GOA-ACAP-ARAP_01.05.2024_00h00	6.21543e-07	9.01927e-06	7.81345e-11	6.70655e-10	[4]	6.47497	304	[LOC100136352, LOC100136366, LOC100136430, LOC100136483, LOC100195230, LOC100380681, LOC100380711, LOC100380717, LOC106560289, LOC106560377, LOC106560627, LOC106560801, LOC106560901, LOC106560914, LOC106561008, LOC106561050, LOC106561604, LOC106562078, LOC106562699, LOC106562775, LOC106562989, LOC106562991, LOC106563153, LOC106563498, LOC106563520, LOC106563621, LOC106564352, LOC106564681, LOC106…
GO:0043169	cation binding	Group102	GO_MolecularFunction-EBI-UniProt-GOA-ACAP-ARAP_01.05.2024_00h00	5.58432e-06	5.74262e-05	7.81345e-11	6.70655e-10	[4]	6.02123	431	[LOC100136378, LOC100136415, LOC100136428, LOC100136434, LOC100136473, LOC100194731, LOC100195512, LOC100195997, LOC100286503, LOC100380772, LOC100500786, LOC106560392, LOC106560399, LOC106560801, LOC106560849, LOC106561005, LOC106561008, LOC106561252, LOC106561394, LOC106561484, LOC106561987, LOC106562015, LOC106562104, LOC106562326, LOC106562335, LOC106562412, LOC106562591, LOC106562955, LOC106…
GO:0016887	ATP hydrolysis activity	Group102	GO_MolecularFunction-EBI-UniProt-GOA-ACAP-ARAP_01.05.2024_00h00	4.01386e-08	7.70898e-07	7.81345e-11	6.70655e-10	[2, 7]	10.8738	56	[LOC100136366, LOC106560901, LOC106561008, LOC106561050, LOC106562699, LOC106563153, LOC106563621, LOC106564750, LOC106566024, LOC106566793, LOC106568669, LOC106569128, LOC106569895, LOC106574543, LOC106575100, LOC106580650, LOC106580963, LOC106581054, LOC106585012, LOC106587075, LOC106587728, LOC106589940, LOC106589977, LOC106590474, LOC106590610, LOC106591367, LOC106594162, LOC106602338, LOC106…
GO:0035639	purine ribonucleoside triphosphate binding	Group102	GO_MolecularFunction-EBI-UniProt-GOA-ACAP-ARAP_01.05.2024_00h00	1.8203e-06	2.24274e-05	7.81345e-11	6.70655e-10	[4, 5]	6.54229	263	[LOC100136352, LOC100136366, LOC100136430, LOC100136483, LOC100195230, LOC100380681, LOC100380711, LOC100380717, LOC106560289, LOC106560377, LOC106560627, LOC106560901, LOC106560914, LOC106561008, LOC106561050, LOC106561604, LOC106562078, LOC106562699, LOC106562989, LOC106562991, LOC106563153, LOC106563498, LOC106563520, LOC106563621, LOC106564352, LOC106564681, LOC106564750, LOC106565109, LOC106…
GO:0017076	purine nucleotide binding	Group102	GO_MolecularFunction-EBI-UniProt-GOA-ACAP-ARAP_01.05.2024_00h00	1.19165e-05	0.000106595	7.81345e-11	6.70655e-10	[5]	6.35107	271	[LOC100136352, LOC100136366, LOC100136430, LOC100136483, LOC100195230, LOC100380681, LOC100380711, LOC100380717, LOC106560289, LOC106560377, LOC106560627, LOC106560901, LOC106560914, LOC106561008, LOC106561050, LOC106561604, LOC106562078, LOC106562460, LOC106562699, LOC106562989, LOC106562991, LOC106563153, LOC106563498, LOC106563520, LOC106563621, LOC106564352, LOC106564681, LOC106564750, LOC106…
GO:0032555	purine ribonucleotide binding	Group102	GO_MolecularFunction-EBI-UniProt-GOA-ACAP-ARAP_01.05.2024_00h00	8.87851e-06	8.34197e-05	7.81345e-11	6.70655e-10	[4, 6]	6.40155	264	[LOC100136352, LOC100136366, LOC100136430, LOC100136483, LOC100195230, LOC100380681, LOC100380711, LOC100380717, LOC106560289, LOC106560377, LOC106560627, LOC106560901, LOC106560914, LOC106561008, LOC106561050, LOC106561604, LOC106562078, LOC106562699, LOC106562989, LOC106562991, LOC106563153, LOC106563498, LOC106563520, LOC106563621, LOC106564352, LOC106564681, LOC106564750, LOC106565109, LOC106…
GO:0046872	metal ion binding	Group102	GO_MolecularFunction-EBI-UniProt-GOA-ACAP-ARAP_01.05.2024_00h00	7.01164e-06	6.88511e-05	7.81345e-11	6.70655e-10	[5]	6.02135	423	[LOC100136378, LOC100136415, LOC100136428, LOC100136434, LOC100136473, LOC100194731, LOC100195512, LOC100195997, LOC100286503, LOC100380772, LOC100500786, LOC106560392, LOC106560399, LOC106560801, LOC106561005, LOC106561008, LOC106561252, LOC106561394, LOC106561484, LOC106561987, LOC106562015, LOC106562104, LOC106562326, LOC106562335, LOC106562412, LOC106562591, LOC106562955, LOC106563303, LOC106…
GO:0017111	ribonucleoside triphosphate phosphatase activity	Group102	GO_MolecularFunction-EBI-UniProt-GOA-ACAP-ARAP_01.05.2024_00h00	0.00374697	0.0148289	7.81345e-11	6.70655e-10	[6]	6.69355	83	[LOC100136366, LOC100136483, LOC100195230, LOC106560901, LOC106560914, LOC106561008, LOC106561050, LOC106562699, LOC106563153, LOC106563621, LOC106564750, LOC106565109, LOC106565449, LOC106566024, LOC106566720, LOC106566793, LOC106568669, LOC106569128, LOC106569740, LOC106569895, LOC106572859, LOC106574543, LOC106574763, LOC106575100, LOC106576046, LOC106577770, LOC106580001, LOC106580085, LOC106…
GO:0030554	adenyl nucleotide binding	Group102	GO_MolecularFunction-EBI-UniProt-GOA-ACAP-ARAP_01.05.2024_00h00	1.22758e-08	2.76418e-07	7.81345e-11	6.70655e-10	[6]	7.1275	232	[LOC100136352, LOC100136366, LOC100136430, LOC100380711, LOC100380717, LOC106560289, LOC106560377, LOC106560627, LOC106560901, LOC106561008, LOC106561050, LOC106561604, LOC106562078, LOC106562460, LOC106562699, LOC106563153, LOC106563498, LOC106563520, LOC106563621, LOC106564352, LOC106564681, LOC106564750, LOC106565409, LOC106565629, LOC106566024, LOC106566080, LOC106566713, LOC106566793, LOC106…
GO:0032559	adenyl ribonucleotide binding	Group102	GO_MolecularFunction-EBI-UniProt-GOA-ACAP-ARAP_01.05.2024_00h00	7.03746e-09	1.73414e-07	7.81345e-11	6.70655e-10	[5, 7]	7.22311	225	[LOC100136352, LOC100136366, LOC100136430, LOC100380711, LOC100380717, LOC106560289, LOC106560377, LOC106560627, LOC106560901, LOC106561008, LOC106561050, LOC106561604, LOC106562078, LOC106562699, LOC106563153, LOC106563498, LOC106563520, LOC106563621, LOC106564352, LOC106564681, LOC106564750, LOC106565409, LOC106565629, LOC106566024, LOC106566080, LOC106566793, LOC106567149, LOC106567181, LOC106…
GO:0005524	ATP binding	Group102	GO_MolecularFunction-EBI-UniProt-GOA-ACAP-ARAP_01.05.2024_00h00	1.94624e-09	5.64843e-08	7.81345e-11	6.70655e-10	[5, 6, 8]	7.34186	224	[LOC100136352, LOC100136366, LOC100136430, LOC100380711, LOC100380717, LOC106560289, LOC106560377, LOC106560627, LOC106560901, LOC106561008, LOC106561050, LOC106561604, LOC106562078, LOC106562699, LOC106563153, LOC106563498, LOC106563520, LOC106563621, LOC106564352, LOC106564681, LOC106564750, LOC106565409, LOC106565629, LOC106566024, LOC106566080, LOC106566793, LOC106567149, LOC106567181, LOC106…
GO:0009653	anatomical structure morphogenesis	Group103	GO_BiologicalProcess-EBI-UniProt-GOA-ACAP-ARAP_01.05.2024_00h00	2.06892e-06	2.50187e-05	3.84852e-07	1.72347e-06	[2, 3]	7.32079	144	[LOC100136352, LOC100196274, LOC100380677, LOC106560332, LOC106561202, LOC106561252, LOC106561641, LOC106561691, LOC106561882, LOC106561987, LOC106564681, LOC106565379, LOC106565550, LOC106565878, LOC106566484, LOC106567845, LOC106568558, LOC106569153, LOC106569244, LOC106569881, LOC106570598, LOC106570894, LOC106571081, LOC106571097, LOC106571103, LOC106571269, LOC106571415, LOC106571924, LOC106…
GO:0048646	anatomical structure formation involved in morphogenesis	Group103	GO_BiologicalProcess-EBI-UniProt-GOA-ACAP-ARAP_01.05.2024_00h00	1.11939e-06	1.46192e-05	3.84852e-07	1.72347e-06	[2, 3, 4]	10.4575	48	[LOC100380677, LOC106561691, LOC106565379, LOC106565550, LOC106568558, LOC106571097, LOC106571269, LOC106571415, LOC106572364, LOC106572511, LOC106573051, LOC106573078, LOC106573126, LOC106574325, LOC106575102, LOC106575680, LOC106575686, LOC106575713, LOC106579126, LOC106582620, LOC106583208, LOC106585132, LOC106585494, LOC106585607, LOC106587655, LOC106590420, LOC106599513, LOC106601043, LOC106…
GO:0051093	negative regulation of developmental process	Group103	GO_BiologicalProcess-EBI-UniProt-GOA-ACAP-ARAP_01.05.2024_00h00	3.21e-05	0.000243736	3.84852e-07	1.72347e-06	[2, 3, 4]	12.7778	23	[LOC106561202, LOC106571097, LOC106572382, LOC106573451, LOC106576426, LOC106578326, LOC106582350, LOC106585847, LOC106587655, LOC106603571, LOC106608163, LOC106609494, LOC106609664, LOC106610834, LOC106611257, LOC106611510, pedf, sema3b, sema3fb, sema4d, si:dkey-49n23.1, thbs2a, tnmd]
GO:0051241	negative regulation of multicellular organismal process	Group103	GO_BiologicalProcess-EBI-UniProt-GOA-ACAP-ARAP_01.05.2024_00h00	8.74333e-06	8.27449e-05	3.84852e-07	1.72347e-06	[2, 3, 4]	11.7424	31	[LOC106561202, LOC106563108, LOC106571097, LOC106572382, LOC106572767, LOC106572809, LOC106573451, LOC106574034, LOC106576426, LOC106582350, LOC106584200, LOC106585847, LOC106587655, LOC106603571, LOC106608163, LOC106609494, LOC106609664, LOC106610834, LOC106611257, LOC106611510, LOC106612935, apoc1, crhbp, fgl1, pedf, sema3b, sema3fb, sema4d, si:dkey-49n23.1, thbs2a, tnmd]
GO:0022603	regulation of anatomical structure morphogenesis	Group103	GO_BiologicalProcess-EBI-UniProt-GOA-ACAP-ARAP_01.05.2024_00h00	0.000288853	0.00172257	3.84852e-07	1.72347e-06	[3, 4]	8.83621	41	[LOC106561202, LOC106564681, LOC106565550, LOC106565878, LOC106567845, LOC106568558, LOC106571097, LOC106572382, LOC106573451, LOC106574939, LOC106576426, LOC106579203, LOC106579340, LOC106582350, LOC106582620, LOC106583208, LOC106585847, LOC106586162, LOC106587011, LOC106587655, LOC106589541, LOC106591656, LOC106592748, LOC106601199, LOC106603571, LOC106607149, LOC106608163, LOC106609454, LOC106…
GO:0035295	tube development	Group103	GO_BiologicalProcess-EBI-UniProt-GOA-ACAP-ARAP_01.05.2024_00h00	2.09155e-06	2.48324e-05	3.84852e-07	1.72347e-06	[3, 4]	11.4907	37	[LOC100380677, LOC106565379, LOC106565550, LOC106568558, LOC106570598, LOC106571097, LOC106572364, LOC106572511, LOC106573078, LOC106573126, LOC106574325, LOC106575102, LOC106575680, LOC106575686, LOC106575713, LOC106579126, LOC106582620, LOC106583208, LOC106585132, LOC106585607, LOC106587655, LOC106588813, LOC106599513, LOC106601043, LOC106603571, LOC106605567, LOC106607312, LOC106608163, LOC106…
GO:2000026	regulation of multicellular organismal development	Group103	GO_BiologicalProcess-EBI-UniProt-GOA-ACAP-ARAP_01.05.2024_00h00	0.000103115	0.000712529	3.84852e-07	1.72347e-06	[3, 4]	9.0535	44	[LOC106561202, LOC106562426, LOC106564485, LOC106565550, LOC106565752, LOC106565878, LOC106568264, LOC106568558, LOC106571097, LOC106572382, LOC106572912, LOC106573116, LOC106573451, LOC106576150, LOC106576426, LOC106579203, LOC106580143, LOC106582350, LOC106582620, LOC106583208, LOC106585763, LOC106585847, LOC106587655, LOC106603571, LOC106607767, LOC106608163, LOC106609494, LOC106609664, LOC106…
GO:0035239	tube morphogenesis	Group103	GO_BiologicalProcess-EBI-UniProt-GOA-ACAP-ARAP_01.05.2024_00h00	1.59145e-07	2.73478e-06	3.84852e-07	1.72347e-06	[3, 4, 5]	12.7586	37	[LOC100380677, LOC106565379, LOC106565550, LOC106568558, LOC106570598, LOC106571097, LOC106572364, LOC106572511, LOC106573078, LOC106573126, LOC106574325, LOC106575102, LOC106575680, LOC106575686, LOC106575713, LOC106579126, LOC106582620, LOC106583208, LOC106585132, LOC106585607, LOC106587655, LOC106588813, LOC106599513, LOC106601043, LOC106603571, LOC106605567, LOC106607312, LOC106608163, LOC106…
GO:0072359	circulatory system development	Group103	GO_BiologicalProcess-EBI-UniProt-GOA-ACAP-ARAP_01.05.2024_00h00	1.94579e-07	3.21671e-06	3.84852e-07	1.72347e-06	[4, 5]	10.6212	53	[LOC100380677, LOC106561987, LOC106565379, LOC106565550, LOC106568000, LOC106568558, LOC106570598, LOC106571097, LOC106571373, LOC106571415, LOC106572364, LOC106572511, LOC106573078, LOC106573116, LOC106573126, LOC106574325, LOC106575102, LOC106575680, LOC106575686, LOC106575713, LOC106579126, LOC106582280, LOC106582283, LOC106582620, LOC106583208, LOC106585132, LOC106585607, LOC106587287, LOC106…
GO:0001944	vasculature development	Group103	GO_BiologicalProcess-EBI-UniProt-GOA-ACAP-ARAP_01.05.2024_00h00	5.97847e-09	1.50151e-07	3.84852e-07	1.72347e-06	[4, 5, 6]	13.9785	39	[LOC100380677, LOC106561987, LOC106565379, LOC106565550, LOC106568558, LOC106571097, LOC106572364, LOC106572511, LOC106573078, LOC106573126, LOC106574325, LOC106575102, LOC106575680, LOC106575686, LOC106575713, LOC106579126, LOC106582620, LOC106583208, LOC106585132, LOC106585607, LOC106587287, LOC106587655, LOC106599513, LOC106601043, LOC106603571, LOC106605567, LOC106607312, LOC106608163, LOC106…
GO:0001568	blood vessel development	Group103	GO_BiologicalProcess-EBI-UniProt-GOA-ACAP-ARAP_01.05.2024_00h00	9.9114e-09	2.27093e-07	3.84852e-07	1.72347e-06	[3, 5, 6, 7]	14.1762	37	[LOC100380677, LOC106565379, LOC106565550, LOC106568558, LOC106571097, LOC106572364, LOC106572511, LOC106573078, LOC106573126, LOC106574325, LOC106575102, LOC106575680, LOC106575686, LOC106575713, LOC106579126, LOC106582620, LOC106583208, LOC106585132, LOC106585607, LOC106587655, LOC106599513, LOC106601043, LOC106603571, LOC106605567, LOC106607312, LOC106608163, LOC106610834, LOC106611257, LOC106…
GO:1901342	regulation of vasculature development	Group103	GO_BiologicalProcess-EBI-UniProt-GOA-ACAP-ARAP_01.05.2024_00h00	3.62232e-05	0.000270329	3.84852e-07	1.72347e-06	[4, 5, 6, 7]	17.5	14	[LOC106565550, LOC106568558, LOC106571097, LOC106582620, LOC106583208, LOC106587655, LOC106603571, LOC106608163, LOC106610834, LOC106611257, LOC106611510, pedf, thbs2a, tnmd]
GO:1901343	negative regulation of vasculature development	Group103	GO_BiologicalProcess-EBI-UniProt-GOA-ACAP-ARAP_01.05.2024_00h00	1.06578e-06	1.43495e-05	3.84852e-07	1.72347e-06	[3, 4, 5, 6, 7, 8]	33.3333	10	[LOC106571097, LOC106587655, LOC106603571, LOC106608163, LOC106610834, LOC106611257, LOC106611510, pedf, thbs2a, tnmd]
GO:0001525	angiogenesis	Group103	GO_BiologicalProcess-EBI-UniProt-GOA-ACAP-ARAP_01.05.2024_00h00	9.45781e-09	2.2057e-07	3.84852e-07	1.72347e-06	[3, 4, 5, 6, 7, 8, 9]	14.7059	35	[LOC100380677, LOC106565379, LOC106565550, LOC106568558, LOC106571097, LOC106572364, LOC106572511, LOC106573078, LOC106573126, LOC106574325, LOC106575102, LOC106575680, LOC106575686, LOC106575713, LOC106579126, LOC106582620, LOC106583208, LOC106585132, LOC106585607, LOC106587655, LOC106599513, LOC106601043, LOC106603571, LOC106605567, LOC106607312, LOC106608163, LOC106610834, LOC106611257, LOC106…
GO:0048514	blood vessel morphogenesis	Group103	GO_BiologicalProcess-EBI-UniProt-GOA-ACAP-ARAP_01.05.2024_00h00	3.38247e-08	6.6932e-07	3.84852e-07	1.72347e-06	[4, 5, 6, 7, 8]	14	35	[LOC100380677, LOC106565379, LOC106565550, LOC106568558, LOC106571097, LOC106572364, LOC106572511, LOC106573078, LOC106573126, LOC106574325, LOC106575102, LOC106575680, LOC106575686, LOC106575713, LOC106579126, LOC106582620, LOC106583208, LOC106585132, LOC106585607, LOC106587655, LOC106599513, LOC106601043, LOC106603571, LOC106605567, LOC106607312, LOC106608163, LOC106610834, LOC106611257, LOC106…
GO:2000181	negative regulation of blood vessel morphogenesis	Group103	GO_BiologicalProcess-EBI-UniProt-GOA-ACAP-ARAP_01.05.2024_00h00	1.06578e-06	1.43495e-05	3.84852e-07	1.72347e-06	[4, 5, 6, 7, 8, 9]	33.3333	10	[LOC106571097, LOC106587655, LOC106603571, LOC106608163, LOC106610834, LOC106611257, LOC106611510, pedf, thbs2a, tnmd]
GO:0045765	regulation of angiogenesis	Group103	GO_BiologicalProcess-EBI-UniProt-GOA-ACAP-ARAP_01.05.2024_00h00	3.62232e-05	0.000270329	3.84852e-07	1.72347e-06	[4, 5, 6, 7, 8, 9, 10]	17.5	14	[LOC106565550, LOC106568558, LOC106571097, LOC106582620, LOC106583208, LOC106587655, LOC106603571, LOC106608163, LOC106610834, LOC106611257, LOC106611510, pedf, thbs2a, tnmd]
GO:0016525	negative regulation of angiogenesis	Group103	GO_BiologicalProcess-EBI-UniProt-GOA-ACAP-ARAP_01.05.2024_00h00	1.06578e-06	1.43495e-05	3.84852e-07	1.72347e-06	[4, 5, 6, 7, 8, 9, 10, 11]	33.3333	10	[LOC106571097, LOC106587655, LOC106603571, LOC106608163, LOC106610834, LOC106611257, LOC106611510, pedf, thbs2a, tnmd]
KEGG:00561	Glycerolipid metabolism	Group104	KEGG_01.05.2024	0.000618863	0.0031327	0.000190876	0.000446824	[-1]	12.5	16	[LOC106560230, LOC106565409, LOC106567181, LOC106567948, LOC106568407, LOC106569629, LOC106573544, LOC106573546, LOC106575392, LOC106578051, LOC106581933, LOC106605973, LOC106610734, LOC106613694, LOC106613695, plpp3]
KEGG:03320	PPAR signaling pathway	Group104	KEGG_01.05.2024	1.42613e-05	0.000125002	0.000190876	0.000446824	[-1]	14.1892	21	[LOC100136415, LOC106568957, LOC106569629, LOC106570598, LOC106573544, LOC106573546, LOC106576818, LOC106583677, LOC106585590, LOC106585738, LOC106588813, LOC106590260, LOC106599103, LOC106604599, LOC106608508, LOC106608647, LOC106613694, LOC106613695, pdpk1a, plin1, zgc:101540]
GO:0097006	regulation of plasma lipoprotein particle levels	Group104	GO_BiologicalProcess-EBI-UniProt-GOA-ACAP-ARAP_01.05.2024_00h00	3.43138e-07	5.53257e-06	0.000190876	0.000446824	[2, 3]	37.037	10	[LOC100534606, LOC106560849, LOC106569629, LOC106573544, LOC106573546, LOC106573721, LOC106583677, LOC106613694, LOC106613695, apoc1]
GO:0034185	apolipoprotein binding	Group104	GO_MolecularFunction-EBI-UniProt-GOA-ACAP-ARAP_01.05.2024_00h00	0.000176728	0.0011314	0.000190876	0.000446824	[3]	41.6667	5	[LOC106569629, LOC106573544, LOC106573546, LOC106613694, LOC106613695]
GO:1990777	lipoprotein particle	Group104	GO_CellularComponent-EBI-UniProt-GOA-ACAP-ARAP_01.05.2024_00h00	0.0021728	0.00927346	0.000190876	0.000446824	[3]	21.4286	6	[LOC106560849, LOC106569629, LOC106573546, LOC106573721, LOC106613695, apoc1]
GO:0034358	plasma lipoprotein particle	Group104	GO_CellularComponent-EBI-UniProt-GOA-ACAP-ARAP_01.05.2024_00h00	0.0021728	0.00927346	0.000190876	0.000446824	[3, 4]	21.4286	6	[LOC106560849, LOC106569629, LOC106573546, LOC106573721, LOC106613695, apoc1]
GO:0071827	plasma lipoprotein particle organization	Group104	GO_BiologicalProcess-EBI-UniProt-GOA-ACAP-ARAP_01.05.2024_00h00	3.26048e-07	5.32273e-06	0.000190876	0.000446824	[2, 6]	50	8	[LOC106560849, LOC106569629, LOC106573544, LOC106573546, LOC106573721, LOC106583677, LOC106613694, LOC106613695]
GO:0006638	neutral lipid metabolic process	Group104	GO_BiologicalProcess-EBI-UniProt-GOA-ACAP-ARAP_01.05.2024_00h00	3.35607e-05	0.000253354	0.000190876	0.000446824	[4, 5]	14.7541	18	[LOC106560849, LOC106565409, LOC106567181, LOC106567948, LOC106569629, LOC106573544, LOC106573546, LOC106573721, LOC106576811, LOC106578051, LOC106581933, LOC106588725, LOC106590260, LOC106605973, LOC106610734, LOC106613694, LOC106613695, apoc1]
GO:0034385	triglyceride-rich plasma lipoprotein particle	Group104	GO_CellularComponent-EBI-UniProt-GOA-ACAP-ARAP_01.05.2024_00h00	0.00405127	0.0158412	0.000190876	0.000446824	[4, 5]	28.5714	4	[LOC106569629, LOC106573546, LOC106613695, apoc1]
GO:0046486	glycerolipid metabolic process	Group104	GO_BiologicalProcess-EBI-UniProt-GOA-ACAP-ARAP_01.05.2024_00h00	0.0157928	0.0494613	0.000190876	0.000446824	[4, 5]	7.24346	36	[LOC106560849, LOC106565409, LOC106565979, LOC106567181, LOC106567289, LOC106567948, LOC106568949, LOC106569629, LOC106570914, LOC106571744, LOC106573026, LOC106573544, LOC106573546, LOC106573721, LOC106576177, LOC106576811, LOC106577847, LOC106578051, LOC106581933, LOC106584012, LOC106585609, LOC106588725, LOC106590260, LOC106593218, LOC106597885, LOC106599005, LOC106605973, LOC106609294, LOC106…
GO:0034369	plasma lipoprotein particle remodeling	Group104	GO_BiologicalProcess-EBI-UniProt-GOA-ACAP-ARAP_01.05.2024_00h00	3.26048e-07	5.32273e-06	0.000190876	0.000446824	[3, 4, 7]	50	8	[LOC106560849, LOC106569629, LOC106573544, LOC106573546, LOC106573721, LOC106583677, LOC106613694, LOC106613695]
GO:0034367	protein-containing complex remodeling	Group104	GO_BiologicalProcess-EBI-UniProt-GOA-ACAP-ARAP_01.05.2024_00h00	5.88927e-07	8.64201e-06	0.000190876	0.000446824	[5]	47.0588	8	[LOC106560849, LOC106569629, LOC106573544, LOC106573546, LOC106573721, LOC106583677, LOC106613694, LOC106613695]
GO:0071825	protein-lipid complex organization	Group104	GO_BiologicalProcess-EBI-UniProt-GOA-ACAP-ARAP_01.05.2024_00h00	3.26048e-07	5.32273e-06	0.000190876	0.000446824	[5]	50	8	[LOC106560849, LOC106569629, LOC106573544, LOC106573546, LOC106573721, LOC106583677, LOC106613694, LOC106613695]
GO:0006639	acylglycerol metabolic process	Group104	GO_BiologicalProcess-EBI-UniProt-GOA-ACAP-ARAP_01.05.2024_00h00	3.35607e-05	0.000253354	0.000190876	0.000446824	[5, 6]	14.7541	18	[LOC106560849, LOC106565409, LOC106567181, LOC106567948, LOC106569629, LOC106573544, LOC106573546, LOC106573721, LOC106576811, LOC106578051, LOC106581933, LOC106588725, LOC106590260, LOC106605973, LOC106610734, LOC106613694, LOC106613695, apoc1]
GO:0009395	phospholipid catabolic process	Group104	GO_BiologicalProcess-EBI-UniProt-GOA-ACAP-ARAP_01.05.2024_00h00	0.0101259	0.0347096	0.000190876	0.000446824	[5, 6]	14.2857	7	[LOC106560399, LOC106571744, LOC106573026, LOC106576811, LOC106577847, LOC106584996, LOC106597885]
GO:0034361	very-low-density lipoprotein particle	Group104	GO_CellularComponent-EBI-UniProt-GOA-ACAP-ARAP_01.05.2024_00h00	0.00150518	0.00670912	0.000190876	0.000446824	[5, 6]	36.3636	4	[LOC106569629, LOC106573546, LOC106613695, apoc1]
GO:0046461	neutral lipid catabolic process	Group104	GO_BiologicalProcess-EBI-UniProt-GOA-ACAP-ARAP_01.05.2024_00h00	0.0138771	0.0443116	0.000190876	0.000446824	[5, 6]	13.4615	7	[LOC106569629, LOC106573544, LOC106573546, LOC106576811, LOC106588725, LOC106613694, LOC106613695]
GO:0046503	glycerolipid catabolic process	Group104	GO_BiologicalProcess-EBI-UniProt-GOA-ACAP-ARAP_01.05.2024_00h00	0.000910376	0.00430779	0.000190876	0.000446824	[5, 6]	15.0685	11	[LOC106569629, LOC106571744, LOC106573026, LOC106573544, LOC106573546, LOC106576811, LOC106577847, LOC106588725, LOC106597885, LOC106613694, LOC106613695]
GO:0034370	triglyceride-rich lipoprotein particle remodeling	Group104	GO_BiologicalProcess-EBI-UniProt-GOA-ACAP-ARAP_01.05.2024_00h00	9.65408e-07	1.32718e-05	0.000190876	0.000446824	[4, 5, 8]	53.8462	7	[LOC106560849, LOC106569629, LOC106573544, LOC106573546, LOC106573721, LOC106613694, LOC106613695]
GO:0034375	high-density lipoprotein particle remodeling	Group104	GO_BiologicalProcess-EBI-UniProt-GOA-ACAP-ARAP_01.05.2024_00h00	0.00113094	0.0051825	0.000190876	0.000446824	[4, 5, 8]	60	3	[LOC106560849, LOC106573721, LOC106583677]
GO:0004465	lipoprotein lipase activity	Group104	GO_MolecularFunction-EBI-UniProt-GOA-ACAP-ARAP_01.05.2024_00h00	0.000591297	0.0030048	0.000190876	0.000446824	[6]	33.3333	5	[LOC106569629, LOC106573544, LOC106573546, LOC106613694, LOC106613695]
GO:0034368	protein-lipid complex remodeling	Group104	GO_BiologicalProcess-EBI-UniProt-GOA-ACAP-ARAP_01.05.2024_00h00	3.26048e-07	5.32273e-06	0.000190876	0.000446824	[6]	50	8	[LOC106560849, LOC106569629, LOC106573544, LOC106573546, LOC106573721, LOC106583677, LOC106613694, LOC106613695]
GO:0006641	triglyceride metabolic process	Group104	GO_BiologicalProcess-EBI-UniProt-GOA-ACAP-ARAP_01.05.2024_00h00	0.000312947	0.00184936	0.000190876	0.000446824	[6, 7]	15.1163	13	[LOC106560849, LOC106567948, LOC106569629, LOC106573544, LOC106573546, LOC106573721, LOC106588725, LOC106590260, LOC106605973, LOC106610734, LOC106613694, LOC106613695, apoc1]
GO:0046464	acylglycerol catabolic process	Group104	GO_BiologicalProcess-EBI-UniProt-GOA-ACAP-ARAP_01.05.2024_00h00	0.0138771	0.0443116	0.000190876	0.000446824	[6, 7]	13.4615	7	[LOC106569629, LOC106573544, LOC106573546, LOC106576811, LOC106588725, LOC106613694, LOC106613695]
GO:0046475	glycerophospholipid catabolic process	Group104	GO_BiologicalProcess-EBI-UniProt-GOA-ACAP-ARAP_01.05.2024_00h00	0.00968769	0.0332951	0.000190876	0.000446824	[6, 7]	18.5185	5	[LOC106571744, LOC106573026, LOC106576811, LOC106577847, LOC106597885]
GO:0034372	very-low-density lipoprotein particle remodeling	Group104	GO_BiologicalProcess-EBI-UniProt-GOA-ACAP-ARAP_01.05.2024_00h00	9.65408e-07	1.32718e-05	0.000190876	0.000446824	[5, 6, 9]	53.8462	7	[LOC106560849, LOC106569629, LOC106573544, LOC106573546, LOC106573721, LOC106613694, LOC106613695]
GO:0019433	triglyceride catabolic process	Group104	GO_BiologicalProcess-EBI-UniProt-GOA-ACAP-ARAP_01.05.2024_00h00	0.00696545	0.0252691	0.000190876	0.000446824	[7, 8]	17.1429	6	[LOC106569629, LOC106573544, LOC106573546, LOC106588725, LOC106613694, LOC106613695]
KEGG:04350	TGF-beta signaling pathway	Group105	KEGG_01.05.2024	2.14129e-06	2.51939e-05	8.24506e-08	4.04401e-07	[-1]	11.9718	34	[LOC100136494, LOC100286414, LOC106561252, LOC106561792, LOC106569881, LOC106570922, LOC106571097, LOC106571103, LOC106574843, LOC106575190, LOC106578326, LOC106582303, LOC106583098, LOC106586171, LOC106587655, LOC106592057, LOC106599285, LOC106600502, LOC106603773, LOC106605054, LOC106608163, LOC106610205, LOC106610220, LOC106610834, LOC106611047, emp3, id2, id3, inhbab, nbl1, pitx2, smad9, tfa,…
GO:0019955	cytokine binding	Group105	GO_MolecularFunction-EBI-UniProt-GOA-ACAP-ARAP_01.05.2024_00h00	7.23056e-06	6.94346e-05	8.24506e-08	4.04401e-07	[3]	13.6364	24	[LOC100136463, LOC106563265, LOC106563420, LOC106569333, LOC106570155, LOC106571103, LOC106575680, LOC106582280, LOC106582291, LOC106583098, LOC106583976, LOC106588537, LOC106589308, LOC106590025, LOC106590189, LOC106590245, LOC106599515, LOC106603096, LOC106605567, ackr3b, cxcr4, ghrb, nbl1, sost]
GO:0070848	response to growth factor	Group105	GO_BiologicalProcess-EBI-UniProt-GOA-ACAP-ARAP_01.05.2024_00h00	0.000181551	0.00114544	8.24506e-08	4.04401e-07	[3]	9.11162	40	[LOC100136473, LOC100195512, LOC106561252, LOC106563265, LOC106563420, LOC106564754, LOC106565780, LOC106569881, LOC106571103, LOC106573607, LOC106574325, LOC106575075, LOC106575102, LOC106578326, LOC106579643, LOC106579714, LOC106580092, LOC106582116, LOC106582280, LOC106582291, LOC106583098, LOC106586171, LOC106587732, LOC106589308, LOC106589862, LOC106599285, LOC106599513, LOC106600502, LOC106…
GO:0071495	cellular response to endogenous stimulus	Group105	GO_BiologicalProcess-EBI-UniProt-GOA-ACAP-ARAP_01.05.2024_00h00	2.37738e-06	2.69988e-05	8.24506e-08	4.04401e-07	[3]	8.43621	82	[LOC100136415, LOC100136428, LOC100136463, LOC100136473, LOC100195512, LOC106560996, LOC106561252, LOC106563108, LOC106563265, LOC106563420, LOC106564754, LOC106565446, LOC106565780, LOC106566728, LOC106568949, LOC106569881, LOC106571103, LOC106571802, LOC106572707, LOC106573607, LOC106574325, LOC106574458, LOC106575075, LOC106575102, LOC106575940, LOC106578326, LOC106579126, LOC106579643, LOC106…
GO:0009725	response to hormone	Group105	GO_BiologicalProcess-EBI-UniProt-GOA-ACAP-ARAP_01.05.2024_00h00	0.000822712	0.00397949	8.24506e-08	4.04401e-07	[3, 4]	8.38446	41	[LOC100136415, LOC100136428, LOC100136463, LOC106560996, LOC106563108, LOC106565446, LOC106566728, LOC106568949, LOC106572707, LOC106574458, LOC106575940, LOC106579126, LOC106581801, LOC106581857, LOC106583303, LOC106584012, LOC106586168, LOC106588669, LOC106588785, LOC106589304, LOC106590260, LOC106599005, LOC106599103, LOC106600825, LOC106601043, LOC106601060, LOC106605173, LOC106607312, LOC106…
GO:0007166	cell surface receptor signaling pathway	Group105	GO_BiologicalProcess-EBI-UniProt-GOA-ACAP-ARAP_01.05.2024_00h00	0.000351342	0.00204845	8.24506e-08	4.04401e-07	[3, 4, 5]	6.30542	192	[LOC100136463, LOC100136473, LOC100136517, LOC100194498, LOC100194500, LOC100195512, LOC106560289, LOC106560392, LOC106561202, LOC106561252, LOC106562112, LOC106563265, LOC106563303, LOC106563420, LOC106563758, LOC106564751, LOC106564754, LOC106565616, LOC106565780, LOC106565878, LOC106565979, LOC106566621, LOC106566684, LOC106567109, LOC106568400, LOC106568558, LOC106568823, LOC106568949, LOC106…
GO:0036122	BMP binding	Group105	GO_MolecularFunction-EBI-UniProt-GOA-ACAP-ARAP_01.05.2024_00h00	9.08749e-06	8.41721e-05	8.24506e-08	4.04401e-07	[4]	34.7826	8	[LOC106563420, LOC106571103, LOC106582291, LOC106583098, LOC106589308, LOC106603096, nbl1, sost]
GO:0071310	cellular response to organic substance	Group105	GO_BiologicalProcess-EBI-UniProt-GOA-ACAP-ARAP_01.05.2024_00h00	0.0138699	0.0443972	8.24506e-08	4.04401e-07	[4]	6.49351	70	[LOC100136415, LOC100136428, LOC100136430, LOC100136463, LOC100196153, LOC106560996, LOC106563108, LOC106563303, LOC106563758, LOC106565446, LOC106565979, LOC106566621, LOC106566684, LOC106566728, LOC106567149, LOC106568949, LOC106569333, LOC106570080, LOC106570155, LOC106571802, LOC106572707, LOC106574458, LOC106575940, LOC106579126, LOC106580085, LOC106581801, LOC106581857, LOC106582620, LOC106…
GO:0071363	cellular response to growth factor stimulus	Group105	GO_BiologicalProcess-EBI-UniProt-GOA-ACAP-ARAP_01.05.2024_00h00	0.000173137	0.00111939	8.24506e-08	4.04401e-07	[4]	9.13242	40	[LOC100136473, LOC100195512, LOC106561252, LOC106563265, LOC106563420, LOC106564754, LOC106565780, LOC106569881, LOC106571103, LOC106573607, LOC106574325, LOC106575075, LOC106575102, LOC106578326, LOC106579643, LOC106579714, LOC106580092, LOC106582116, LOC106582280, LOC106582291, LOC106583098, LOC106586171, LOC106587732, LOC106589308, LOC106589862, LOC106599285, LOC106599513, LOC106600502, LOC106…
GO:0071559	response to transforming growth factor beta	Group105	GO_BiologicalProcess-EBI-UniProt-GOA-ACAP-ARAP_01.05.2024_00h00	0.00795383	0.028151	8.24506e-08	4.04401e-07	[4]	12.0482	10	[LOC106561252, LOC106563265, LOC106569881, LOC106582280, LOC106599285, LOC106610205, LOC106610220, LOC106611047, smad9, tgfb5]
GO:0071772	response to BMP	Group105	GO_BiologicalProcess-EBI-UniProt-GOA-ACAP-ARAP_01.05.2024_00h00	6.10366e-06	6.13183e-05	8.24506e-08	4.04401e-07	[4]	13.4409	25	[LOC100136473, LOC100195512, LOC106563420, LOC106565780, LOC106569881, LOC106571103, LOC106573607, LOC106575075, LOC106578326, LOC106579643, LOC106582116, LOC106582291, LOC106583098, LOC106589308, LOC106589862, LOC106600502, LOC106603096, LOC106605054, LOC106606948, LOC106610205, LOC106610220, fstl3, nbl1, smad9, sost]
GO:0090287	regulation of cellular response to growth factor stimulus	Group105	GO_BiologicalProcess-EBI-UniProt-GOA-ACAP-ARAP_01.05.2024_00h00	1.15316e-05	0.000104585	8.24506e-08	4.04401e-07	[3, 4, 5]	14.3836	21	[LOC100136473, LOC100195512, LOC106563265, LOC106563420, LOC106571103, LOC106573607, LOC106575075, LOC106578326, LOC106579643, LOC106579714, LOC106582116, LOC106582291, LOC106583098, LOC106589308, LOC106599513, LOC106600502, LOC106603096, LOC106603857, fstl3, nbl1, sost]
GO:0032870	cellular response to hormone stimulus	Group105	GO_BiologicalProcess-EBI-UniProt-GOA-ACAP-ARAP_01.05.2024_00h00	0.000893771	0.00426009	8.24506e-08	4.04401e-07	[4, 5]	8.53933	38	[LOC100136415, LOC100136428, LOC100136463, LOC106560996, LOC106563108, LOC106565446, LOC106566728, LOC106568949, LOC106572707, LOC106574458, LOC106575940, LOC106579126, LOC106581801, LOC106581857, LOC106583303, LOC106584012, LOC106586168, LOC106588669, LOC106588785, LOC106589304, LOC106590260, LOC106599005, LOC106599103, LOC106600825, LOC106601043, LOC106601060, LOC106605173, LOC106607312, LOC106…
GO:0090288	negative regulation of cellular response to growth factor stimulus	Group105	GO_BiologicalProcess-EBI-UniProt-GOA-ACAP-ARAP_01.05.2024_00h00	0.00179447	0.00783806	8.24506e-08	4.04401e-07	[3, 4, 5, 6]	13.1868	12	[LOC106563420, LOC106571103, LOC106578326, LOC106579714, LOC106582291, LOC106583098, LOC106589308, LOC106600502, LOC106603096, LOC106603857, nbl1, sost]
GO:0007167	enzyme-linked receptor protein signaling pathway	Group105	GO_BiologicalProcess-EBI-UniProt-GOA-ACAP-ARAP_01.05.2024_00h00	0.00223782	0.0094277	8.24506e-08	4.04401e-07	[4, 5, 6]	7.08333	68	[LOC100136463, LOC100136473, LOC100136517, LOC100194498, LOC100194500, LOC100195512, LOC106560289, LOC106561252, LOC106563265, LOC106563420, LOC106564754, LOC106565780, LOC106568558, LOC106568949, LOC106569881, LOC106571103, LOC106573607, LOC106574325, LOC106575075, LOC106575102, LOC106575566, LOC106578326, LOC106579643, LOC106579714, LOC106580092, LOC106581801, LOC106582116, LOC106582280, LOC106…
GO:0071560	cellular response to transforming growth factor beta stimulus	Group105	GO_BiologicalProcess-EBI-UniProt-GOA-ACAP-ARAP_01.05.2024_00h00	0.00731253	0.026309	8.24506e-08	4.04401e-07	[5]	12.1951	10	[LOC106561252, LOC106563265, LOC106569881, LOC106582280, LOC106599285, LOC106610205, LOC106610220, LOC106611047, smad9, tgfb5]
GO:0071773	cellular response to BMP stimulus	Group105	GO_BiologicalProcess-EBI-UniProt-GOA-ACAP-ARAP_01.05.2024_00h00	6.10366e-06	6.13183e-05	8.24506e-08	4.04401e-07	[5]	13.4409	25	[LOC100136473, LOC100195512, LOC106563420, LOC106565780, LOC106569881, LOC106571103, LOC106573607, LOC106575075, LOC106578326, LOC106579643, LOC106582116, LOC106582291, LOC106583098, LOC106589308, LOC106589862, LOC106600502, LOC106603096, LOC106605054, LOC106606948, LOC106610205, LOC106610220, fstl3, nbl1, smad9, sost]
GO:1900115	extracellular regulation of signal transduction	Group105	GO_BiologicalProcess-EBI-UniProt-GOA-ACAP-ARAP_01.05.2024_00h00	0.0112527	0.0379742	8.24506e-08	4.04401e-07	[4, 5, 6]	30	3	[LOC106571103, LOC106583098, nbl1]
GO:1900116	extracellular negative regulation of signal transduction	Group105	GO_BiologicalProcess-EBI-UniProt-GOA-ACAP-ARAP_01.05.2024_00h00	0.0112527	0.0379742	8.24506e-08	4.04401e-07	[4, 5, 6, 7]	30	3	[LOC106571103, LOC106583098, nbl1]
GO:0007178	cell surface receptor protein serine/threonine kinase signaling pathway	Group105	GO_BiologicalProcess-EBI-UniProt-GOA-ACAP-ARAP_01.05.2024_00h00	1.5897e-05	0.000135696	8.24506e-08	4.04401e-07	[5, 6, 7]	11.3971	31	[LOC100136473, LOC100195512, LOC106561252, LOC106563265, LOC106563420, LOC106565780, LOC106569881, LOC106571103, LOC106573607, LOC106575075, LOC106578326, LOC106579643, LOC106582116, LOC106582280, LOC106582291, LOC106583098, LOC106586171, LOC106588217, LOC106589308, LOC106599285, LOC106600502, LOC106603096, LOC106605054, LOC106610205, LOC106610220, LOC106611047, fstl3, nbl1, smad9, sost, tgfb5]
GO:0090092	regulation of transmembrane receptor protein serine/threonine kinase signaling pathway	Group105	GO_BiologicalProcess-EBI-UniProt-GOA-ACAP-ARAP_01.05.2024_00h00	2.99852e-05	0.000230357	8.24506e-08	4.04401e-07	[4, 5, 6, 7, 8]	14.876	18	[LOC100136473, LOC100195512, LOC106563265, LOC106563420, LOC106571103, LOC106573607, LOC106575075, LOC106578326, LOC106579643, LOC106582116, LOC106582291, LOC106583098, LOC106589308, LOC106600502, LOC106603096, fstl3, nbl1, sost]
GO:0035581	sequestering of extracellular ligand from receptor	Group105	GO_BiologicalProcess-EBI-UniProt-GOA-ACAP-ARAP_01.05.2024_00h00	0.0112527	0.0379742	8.24506e-08	4.04401e-07	[5, 6, 7, 8]	30	3	[LOC106571103, LOC106583098, nbl1]
GO:0090101	negative regulation of transmembrane receptor protein serine/threonine kinase signaling pathway	Group105	GO_BiologicalProcess-EBI-UniProt-GOA-ACAP-ARAP_01.05.2024_00h00	0.00133842	0.00602751	8.24506e-08	4.04401e-07	[4, 5, 6, 7, 8, 9]	13.6364	12	[LOC106563420, LOC106571103, LOC106573607, LOC106578326, LOC106582291, LOC106583098, LOC106589308, LOC106600502, LOC106603096, fstl3, nbl1, sost]
GO:0030510	regulation of BMP signaling pathway	Group105	GO_BiologicalProcess-EBI-UniProt-GOA-ACAP-ARAP_01.05.2024_00h00	7.17291e-06	6.93913e-05	8.24506e-08	4.04401e-07	[4, 5, 6, 7, 8, 9, 10]	17.1717	17	[LOC100136473, LOC100195512, LOC106563420, LOC106571103, LOC106573607, LOC106575075, LOC106578326, LOC106579643, LOC106582116, LOC106582291, LOC106583098, LOC106589308, LOC106600502, LOC106603096, fstl3, nbl1, sost]
GO:0141091	transforming growth factor beta receptor superfamily signaling pathway	Group105	GO_BiologicalProcess-EBI-UniProt-GOA-ACAP-ARAP_01.05.2024_00h00	2.28536e-05	0.00018089	8.24506e-08	4.04401e-07	[6, 7, 8]	11.3636	30	[LOC100136473, LOC100195512, LOC106561252, LOC106563265, LOC106563420, LOC106565780, LOC106569881, LOC106571103, LOC106573607, LOC106575075, LOC106578326, LOC106579643, LOC106582116, LOC106582280, LOC106582291, LOC106583098, LOC106586171, LOC106589308, LOC106599285, LOC106600502, LOC106603096, LOC106605054, LOC106610205, LOC106610220, LOC106611047, fstl3, nbl1, smad9, sost, tgfb5]
GO:0007179	transforming growth factor beta receptor signaling pathway	Group105	GO_BiologicalProcess-EBI-UniProt-GOA-ACAP-ARAP_01.05.2024_00h00	0.00731253	0.026309	8.24506e-08	4.04401e-07	[6, 7, 8, 9]	12.1951	10	[LOC106561252, LOC106563265, LOC106569881, LOC106582280, LOC106599285, LOC106610205, LOC106610220, LOC106611047, smad9, tgfb5]
GO:0030509	BMP signaling pathway	Group105	GO_BiologicalProcess-EBI-UniProt-GOA-ACAP-ARAP_01.05.2024_00h00	2.68303e-05	0.000208574	8.24506e-08	4.04401e-07	[6, 7, 8, 9]	12.9213	23	[LOC100136473, LOC100195512, LOC106563420, LOC106565780, LOC106569881, LOC106571103, LOC106573607, LOC106575075, LOC106578326, LOC106579643, LOC106582116, LOC106582291, LOC106583098, LOC106589308, LOC106600502, LOC106603096, LOC106605054, LOC106610205, LOC106610220, fstl3, nbl1, smad9, sost]
GO:0030514	negative regulation of BMP signaling pathway	Group105	GO_BiologicalProcess-EBI-UniProt-GOA-ACAP-ARAP_01.05.2024_00h00	0.00316872	0.0127727	8.24506e-08	4.04401e-07	[4, 5, 6, 7, 8, 9, 10, 11]	13.6986	10	[LOC106563420, LOC106571103, LOC106578326, LOC106582291, LOC106583098, LOC106589308, LOC106600502, LOC106603096, nbl1, sost]
GO:0038098	sequestering of BMP from receptor via BMP binding	Group105	GO_BiologicalProcess-EBI-UniProt-GOA-ACAP-ARAP_01.05.2024_00h00	0.0112527	0.0379742	8.24506e-08	4.04401e-07	[5, 6, 7, 8, 9, 10, 11, 12]	30	3	[LOC106571103, LOC106583098, nbl1]
KEGG:03030	DNA replication	Group106	KEGG_01.05.2024	6.10375e-08	1.12275e-06	0.00261035	0.00426771	[-1]	26.7857	15	[LOC106569128, LOC106606382, LOC106607002, LOC106612933, mcm2, mcm3, mcm4, mcm5, mcm6, mcm7, pola1, pold1, pole, pole2, prim2]
GO:0008094	ATP-dependent activity, acting on DNA	Group106	GO_MolecularFunction-EBI-UniProt-GOA-ACAP-ARAP_01.05.2024_00h00	3.51939e-05	0.000264157	0.00261035	0.00426771	[2, 4]	13.3758	21	[LOC106566793, LOC106569128, LOC106582632, LOC106602346, LOC106607002, LOC106610209, brip1, chd3, chd6, mcm2, mcm3, mcm4, mcm6, mcm7, msh6, pif1, recql, rtel1, ruvbl2, smarca2, top2a]
GO:0033554	cellular response to stress	Group106	GO_BiologicalProcess-EBI-UniProt-GOA-ACAP-ARAP_01.05.2024_00h00	0.0076084	0.0270751	0.00261035	0.00426771	[3]	6.71273	68	[LOC100136430, LOC100196153, LOC100196562, LOC106560392, LOC106561926, LOC106563463, LOC106565239, LOC106567149, LOC106568354, LOC106569128, LOC106569189, LOC106570037, LOC106570080, LOC106571802, LOC106577139, LOC106584399, LOC106584655, LOC106585012, LOC106586369, LOC106588468, LOC106589757, LOC106606382, LOC106607002, LOC106607583, LOC106608019, LOC106611702, LOC106612933, LOC106613808, ankle1…
GO:0140097	catalytic activity, acting on DNA	Group106	GO_MolecularFunction-EBI-UniProt-GOA-ACAP-ARAP_01.05.2024_00h00	2.28515e-05	0.000181976	0.00261035	0.00426771	[3]	10.4651	36	[LOC100380772, LOC106566793, LOC106569128, LOC106570983, LOC106582632, LOC106583694, LOC106602346, LOC106606382, LOC106607002, LOC106607210, LOC106608019, LOC106610209, ankle1, brip1, chd3, chd6, cry5, eme1, exo1, mcm2, mcm3, mcm4, mcm6, mcm7, msh6, neil1, neil3, pif1, pola1, pold1, pole, recql, rtel1, ruvbl2, smarca2, top2a]
GO:0005657	replication fork	Group106	GO_CellularComponent-EBI-UniProt-GOA-ACAP-ARAP_01.05.2024_00h00	0.00045092	0.00248482	0.00261035	0.00426771	[2, 6]	17.5439	10	[LOC106606382, LOC106612933, mcm10, mms22l, pola1, pold1, prim2, tipin, tonsl, wdhd1]
GO:0006974	DNA damage response	Group106	GO_BiologicalProcess-EBI-UniProt-GOA-ACAP-ARAP_01.05.2024_00h00	0.000222444	0.00136391	0.00261035	0.00426771	[4]	8.26833	53	[LOC100196562, LOC106560392, LOC106561926, LOC106563463, LOC106569128, LOC106569189, LOC106570037, LOC106577139, LOC106584399, LOC106584655, LOC106588468, LOC106589757, LOC106606382, LOC106607002, LOC106607583, LOC106608019, LOC106611702, LOC106612933, LOC106613808, ankle1, brca2, brip1, cdc45, cdc7, cdca5, chek1, dtl, eme1, exo1, fancd2, mcm2, mcm3, mcm4, mcm6, mcm7, mms22l, msh6, neil1, neil3, …
GO:0042575	DNA polymerase complex	Group106	GO_CellularComponent-EBI-UniProt-GOA-ACAP-ARAP_01.05.2024_00h00	0.000555455	0.00287867	0.00261035	0.00426771	[3, 5]	27.2727	6	[LOC106606382, pola1, pold1, pole, pole2, prim2]
GO:0003697	single-stranded DNA binding	Group106	GO_MolecularFunction-EBI-UniProt-GOA-ACAP-ARAP_01.05.2024_00h00	0.00161718	0.00715944	0.00261035	0.00426771	[5]	12.7451	13	[LOC106560392, LOC106569128, LOC106607002, LOC106612933, cdc45, lonp1, mcm10, mcm2, mcm3, mcm4, mcm6, mcm7, pola1]
GO:0030894	replisome	Group106	GO_CellularComponent-EBI-UniProt-GOA-ACAP-ARAP_01.05.2024_00h00	0.00576808	0.0215232	0.00261035	0.00426771	[3, 7]	20.8333	5	[LOC106606382, LOC106612933, pola1, pold1, prim2]
GO:0006259	DNA metabolic process	Group106	GO_BiologicalProcess-EBI-UniProt-GOA-ACAP-ARAP_01.05.2024_00h00	0.000443371	0.00246401	0.00261035	0.00426771	[5, 6]	7.54717	68	[LOC106560392, LOC106561926, LOC106562060, LOC106563463, LOC106564352, LOC106564750, LOC106569128, LOC106570548, LOC106574730, LOC106576675, LOC106577139, LOC106582620, LOC106583694, LOC106584361, LOC106584399, LOC106584655, LOC106589757, LOC106591898, LOC106594603, LOC106597308, LOC106606382, LOC106607002, LOC106608019, LOC106610521, LOC106611702, LOC106612933, LOC106613808, ankle1, brca2, brip1…
GO:0006281	DNA repair	Group106	GO_BiologicalProcess-EBI-UniProt-GOA-ACAP-ARAP_01.05.2024_00h00	0.00035796	0.00207776	0.00261035	0.00426771	[5, 6, 7]	8.67769	42	[LOC106560392, LOC106561926, LOC106563463, LOC106569128, LOC106577139, LOC106584399, LOC106589757, LOC106606382, LOC106607002, LOC106608019, LOC106611702, LOC106612933, LOC106613808, ankle1, brca2, brip1, cdc45, cdca5, eme1, exo1, fancd2, mcm2, mcm3, mcm4, mcm6, mcm7, mms22l, msh6, neil1, neil3, parpbp, pif1, pold1, pole, pole2, recql, rfwd3, rtel1, ruvbl2, tonsl, ube2v1, wdhd1]
GO:0043596	nuclear replication fork	Group106	GO_CellularComponent-EBI-UniProt-GOA-ACAP-ARAP_01.05.2024_00h00	8.98536e-06	8.38206e-05	0.00261035	0.00426771	[3, 7, 8]	27.027	10	[LOC106606382, LOC106612933, mcm10, mms22l, pola1, pold1, prim2, tipin, tonsl, wdhd1]
GO:0044786	cell cycle DNA replication	Group106	GO_BiologicalProcess-EBI-UniProt-GOA-ACAP-ARAP_01.05.2024_00h00	7.43661e-07	1.06728e-05	0.00261035	0.00426771	[3, 4, 8, 9]	34.4828	10	[LOC106562060, LOC106569128, LOC106574730, cdc45, dbf4b, mcm2, mcm3, mcm4, mcm6, pola1]
GO:0071103	DNA conformation change	Group106	GO_BiologicalProcess-EBI-UniProt-GOA-ACAP-ARAP_01.05.2024_00h00	8.69712e-05	0.000610669	0.00261035	0.00426771	[6]	17.1053	13	[LOC106569128, LOC106607002, brip1, mcm2, mcm3, mcm4, mcm6, mcm7, pif1, recql, rtel1, ruvbl2, top2a]
GO:0043601	nuclear replisome	Group106	GO_CellularComponent-EBI-UniProt-GOA-ACAP-ARAP_01.05.2024_00h00	0.00475809	0.0182767	0.00261035	0.00426771	[3, 4, 7, 8, 9]	21.7391	5	[LOC106606382, LOC106612933, pola1, pold1, prim2]
GO:0000228	nuclear chromosome	Group106	GO_CellularComponent-EBI-UniProt-GOA-ACAP-ARAP_01.05.2024_00h00	0.00732443	0.0262074	0.00261035	0.00426771	[6, 7]	9.81595	16	[LOC106606382, LOC106612933, lrwd1, mcm10, mms22l, orc1, orc5, pola1, pold1, pole, pole2, prim2, ruvbl2, tipin, tonsl, wdhd1]
GO:0006260	DNA replication	Group106	GO_BiologicalProcess-EBI-UniProt-GOA-ACAP-ARAP_01.05.2024_00h00	4.28626e-13	2.43385e-11	0.00261035	0.00426771	[6, 7]	18.3036	41	[LOC106562060, LOC106564750, LOC106569128, LOC106570548, LOC106574730, LOC106576675, LOC106577139, LOC106584361, LOC106584399, LOC106584655, LOC106591898, LOC106594603, LOC106606382, LOC106607002, LOC106612933, LOC106613808, cdc45, cdc6, dbf4b, eme1, lrwd1, mcm10, mcm2, mcm3, mcm4, mcm6, mcm7, mms22l, orc1, orc5, pola1, pold1, pole, pole2, prim2, recql, rtel1, tipin, tonsl, topbp1, wdhd1]
GO:0006310	DNA recombination	Group106	GO_BiologicalProcess-EBI-UniProt-GOA-ACAP-ARAP_01.05.2024_00h00	0.000520652	0.00273081	0.00261035	0.00426771	[6, 7]	9.79021	28	[LOC106560392, LOC106569128, LOC106577139, LOC106582620, LOC106607002, LOC106610521, LOC106612933, ankle1, brca2, brip1, cdc45, eme1, exo1, fancd2, mcm2, mcm3, mcm4, mcm6, mcm7, mms22l, parpbp, pif1, recql, rtel1, ruvbl2, tnfsf13, tonsl, top2a]
GO:0022616	DNA strand elongation	Group106	GO_BiologicalProcess-EBI-UniProt-GOA-ACAP-ARAP_01.05.2024_00h00	0.000314289	0.00184064	0.00261035	0.00426771	[6, 7]	30	6	[LOC106569128, mcm3, mcm4, mcm7, pola1, pole]
GO:0000725	recombinational repair	Group106	GO_BiologicalProcess-EBI-UniProt-GOA-ACAP-ARAP_01.05.2024_00h00	0.000155757	0.00102737	0.00261035	0.00426771	[6, 7, 8]	13.1387	18	[LOC106560392, LOC106569128, LOC106577139, LOC106607002, LOC106612933, ankle1, brca2, cdc45, mcm2, mcm3, mcm4, mcm6, mcm7, mms22l, parpbp, recql, rtel1, tonsl]
GO:0003688	DNA replication origin binding	Group106	GO_MolecularFunction-EBI-UniProt-GOA-ACAP-ARAP_01.05.2024_00h00	1.70486e-07	2.89162e-06	0.00261035	0.00426771	[7]	53.3333	8	[LOC106564750, LOC106607002, cdc45, cdc6, mcm10, orc1, orc5, pola1]
GO:0006302	double-strand break repair	Group106	GO_BiologicalProcess-EBI-UniProt-GOA-ACAP-ARAP_01.05.2024_00h00	6.74541e-05	0.000481394	0.00261035	0.00426771	[6, 7, 8]	11.6822	25	[LOC106560392, LOC106563463, LOC106569128, LOC106577139, LOC106589757, LOC106607002, LOC106612933, ankle1, brca2, brip1, cdc45, cdca5, eme1, exo1, fancd2, mcm2, mcm3, mcm4, mcm6, mcm7, mms22l, parpbp, recql, rtel1, tonsl]
GO:0032392	DNA geometric change	Group106	GO_BiologicalProcess-EBI-UniProt-GOA-ACAP-ARAP_01.05.2024_00h00	8.75276e-05	0.000611289	0.00261035	0.00426771	[7]	18.1818	12	[LOC106569128, LOC106607002, brip1, mcm2, mcm3, mcm4, mcm6, mcm7, pif1, recql, rtel1, ruvbl2]
GO:0033260	nuclear DNA replication	Group106	GO_BiologicalProcess-EBI-UniProt-GOA-ACAP-ARAP_01.05.2024_00h00	7.43661e-07	1.06728e-05	0.00261035	0.00426771	[4, 5, 9, 10]	34.4828	10	[LOC106562060, LOC106569128, LOC106574730, cdc45, dbf4b, mcm2, mcm3, mcm4, mcm6, pola1]
GO:1902292	cell cycle DNA replication initiation	Group106	GO_BiologicalProcess-EBI-UniProt-GOA-ACAP-ARAP_01.05.2024_00h00	0.000107493	0.000735004	0.00261035	0.00426771	[4, 5, 7, 8, 9, 10]	45.4545	5	[LOC106569128, mcm2, mcm3, mcm4, pola1]
GO:1902969	mitotic DNA replication	Group106	GO_BiologicalProcess-EBI-UniProt-GOA-ACAP-ARAP_01.05.2024_00h00	4.60327e-05	0.000339654	0.00261035	0.00426771	[4, 5, 6, 10, 11]	33.3333	7	[LOC106569128, cdc45, mcm2, mcm3, mcm4, mcm6, pola1]
GO:0006261	DNA-templated DNA replication	Group106	GO_BiologicalProcess-EBI-UniProt-GOA-ACAP-ARAP_01.05.2024_00h00	7.53182e-13	3.93462e-11	0.00261035	0.00426771	[7, 8]	22.7941	31	[LOC106562060, LOC106564750, LOC106569128, LOC106574730, LOC106577139, LOC106584655, LOC106606382, LOC106607002, cdc45, cdc6, dbf4b, eme1, mcm10, mcm2, mcm3, mcm4, mcm6, mcm7, mms22l, orc1, orc5, pola1, pold1, pole, pole2, prim2, recql, tipin, tonsl, topbp1, wdhd1]
GO:0006270	DNA replication initiation	Group106	GO_BiologicalProcess-EBI-UniProt-GOA-ACAP-ARAP_01.05.2024_00h00	4.00921e-14	2.75581e-12	0.00261035	0.00426771	[6, 7, 8, 9]	47.3684	18	[LOC106562060, LOC106564750, LOC106569128, LOC106584655, LOC106607002, cdc45, cdc6, mcm10, mcm2, mcm3, mcm4, mcm6, mcm7, orc1, orc5, pola1, prim2, topbp1]
GO:0045005	DNA-templated DNA replication maintenance of fidelity	Group106	GO_BiologicalProcess-EBI-UniProt-GOA-ACAP-ARAP_01.05.2024_00h00	0.000943361	0.00444776	0.00261035	0.00426771	[6, 7, 8, 9]	19.0476	8	[LOC106577139, LOC106606382, eme1, mms22l, pold1, pole, tipin, tonsl]
GO:0000076	DNA replication checkpoint signaling	Group106	GO_BiologicalProcess-EBI-UniProt-GOA-ACAP-ARAP_01.05.2024_00h00	5.79312e-08	1.08083e-06	0.00261035	0.00426771	[6, 7, 8, 9, 10]	50	9	[LOC106562060, LOC106564750, LOC106570037, LOC106584655, LOC106588468, cdc6, orc1, tipin, topbp1]
GO:0000724	double-strand break repair via homologous recombination	Group106	GO_BiologicalProcess-EBI-UniProt-GOA-ACAP-ARAP_01.05.2024_00h00	0.000106217	0.000730103	0.00261035	0.00426771	[7, 8, 9]	13.5338	18	[LOC106560392, LOC106569128, LOC106577139, LOC106607002, LOC106612933, ankle1, brca2, cdc45, mcm2, mcm3, mcm4, mcm6, mcm7, mms22l, parpbp, recql, rtel1, tonsl]
GO:0006271	DNA strand elongation involved in DNA replication	Group106	GO_BiologicalProcess-EBI-UniProt-GOA-ACAP-ARAP_01.05.2024_00h00	0.000314289	0.00184064	0.00261035	0.00426771	[7, 8, 9]	30	6	[LOC106569128, mcm3, mcm4, mcm7, pola1, pole]
GO:0032508	DNA duplex unwinding	Group106	GO_BiologicalProcess-EBI-UniProt-GOA-ACAP-ARAP_01.05.2024_00h00	8.75276e-05	0.000611289	0.00261035	0.00426771	[8]	18.1818	12	[LOC106569128, LOC106607002, brip1, mcm2, mcm3, mcm4, mcm6, mcm7, pif1, recql, rtel1, ruvbl2]
GO:1902315	nuclear cell cycle DNA replication initiation	Group106	GO_BiologicalProcess-EBI-UniProt-GOA-ACAP-ARAP_01.05.2024_00h00	0.000107493	0.000735004	0.00261035	0.00426771	[5, 6, 8, 9, 10, 11]	45.4545	5	[LOC106569128, mcm2, mcm3, mcm4, pola1]
GO:1902975	mitotic DNA replication initiation	Group106	GO_BiologicalProcess-EBI-UniProt-GOA-ACAP-ARAP_01.05.2024_00h00	0.000107493	0.000735004	0.00261035	0.00426771	[5, 6, 7, 9, 10, 11, 12]	45.4545	5	[LOC106569128, mcm2, mcm3, mcm4, pola1]
GO:0006268	DNA unwinding involved in DNA replication	Group106	GO_BiologicalProcess-EBI-UniProt-GOA-ACAP-ARAP_01.05.2024_00h00	0.000163986	0.0010655	0.00261035	0.00426771	[8, 9]	33.3333	6	[LOC106569128, mcm2, mcm4, mcm6, mcm7, recql]
GO:0000727	double-strand break repair via break-induced replication	Group106	GO_BiologicalProcess-EBI-UniProt-GOA-ACAP-ARAP_01.05.2024_00h00	2.66892e-06	2.95391e-05	0.00261035	0.00426771	[8, 9, 10]	40	8	[LOC106569128, LOC106607002, cdc45, mcm2, mcm3, mcm4, mcm6, mcm7]
KEGG:04814	Motor proteins	Group107	KEGG_01.05.2024	2.19898e-05	0.000177276	4.44073e-08	2.69056e-07	[-1]	9.67033	44	[LOC100136352, LOC100136483, LOC100380681, LOC106560627, LOC106562699, LOC106562989, LOC106562991, LOC106563520, LOC106563621, LOC106564681, LOC106567792, LOC106569018, LOC106569628, LOC106572477, LOC106574164, LOC106577137, LOC106580001, LOC106581055, LOC106582524, LOC106587011, LOC106588407, LOC106589387, LOC106589940, LOC106599389, LOC106601199, LOC106601614, LOC106603038, LOC106603166, LOC106…
GO:0022402	cell cycle process	Group107	GO_BiologicalProcess-EBI-UniProt-GOA-ACAP-ARAP_01.05.2024_00h00	8.70905e-25	1.42175e-22	4.44073e-08	2.69056e-07	[2, 3]	12.9093	138	[LOC100195150, LOC100195405, LOC106560912, LOC106560914, LOC106561064, LOC106561185, LOC106561604, LOC106562060, LOC106562699, LOC106563463, LOC106563618, LOC106564681, LOC106564750, LOC106565211, LOC106565780, LOC106566708, LOC106568170, LOC106569128, LOC106569628, LOC106570037, LOC106570296, LOC106573105, LOC106574078, LOC106574730, LOC106575072, LOC106575478, LOC106577137, LOC106577502, LOC106…
GO:0051321	meiotic cell cycle	Group107	GO_BiologicalProcess-EBI-UniProt-GOA-ACAP-ARAP_01.05.2024_00h00	0.000644797	0.00323886	4.44073e-08	2.69056e-07	[2, 3]	10.4545	23	[LOC106561185, LOC106563618, LOC106575478, LOC106583830, LOC106589129, LOC106593289, LOC106609295, LOC106610521, LOC106612933, ankle1, aspm, brip1, bub3, eme1, espl1, fancd2, fbxo5, incenp, ncapd2, ncapd3, nuf2, sgo1, top2a]
GO:0000278	mitotic cell cycle	Group107	GO_BiologicalProcess-EBI-UniProt-GOA-ACAP-ARAP_01.05.2024_00h00	1.9623e-37	2.56276e-34	4.44073e-08	2.69056e-07	[3]	17.7507	131	[LOC100136483, LOC100195150, LOC100195405, LOC100380681, LOC106560912, LOC106561064, LOC106561604, LOC106562060, LOC106562699, LOC106562989, LOC106562991, LOC106563463, LOC106563618, LOC106564681, LOC106564750, LOC106565211, LOC106566708, LOC106568170, LOC106569128, LOC106569628, LOC106570037, LOC106570296, LOC106572477, LOC106573105, LOC106574078, LOC106575072, LOC106575478, LOC106577137, LOC106…
GO:0016043	cellular component organization	Group107	GO_BiologicalProcess-EBI-UniProt-GOA-ACAP-ARAP_01.05.2024_00h00	1.04528e-07	1.87005e-06	4.44073e-08	2.69056e-07	[3]	6.21603	446	[LOC100136430, LOC100136483, LOC100195150, LOC100380681, LOC100380699, LOC100380772, LOC106560289, LOC106560578, LOC106560807, LOC106560849, LOC106560901, LOC106560912, LOC106560914, LOC106561064, LOC106561152, LOC106561185, LOC106561202, LOC106561534, LOC106561604, LOC106561641, LOC106561691, LOC106561804, LOC106561882, LOC106561987, LOC106562060, LOC106562110, LOC106562226, LOC106562412, LOC106…
GO:0043228	non-membrane-bounded organelle	Group107	GO_CellularComponent-EBI-UniProt-GOA-ACAP-ARAP_01.05.2024_00h00	0.000173505	0.00111624	4.44073e-08	2.69056e-07	[3]	6.04508	295	[LOC100136352, LOC100136483, LOC100195150, LOC100195964, LOC100196562, LOC100286669, LOC100380681, LOC100380711, LOC100380787, LOC106560392, LOC106560627, LOC106560807, LOC106560912, LOC106560914, LOC106561141, LOC106561152, LOC106561604, LOC106561804, LOC106561913, LOC106561926, LOC106562085, LOC106562110, LOC106562413, LOC106562699, LOC106562989, LOC106562991, LOC106563463, LOC106563520, LOC106…
GO:0099081	supramolecular polymer	Group107	GO_CellularComponent-EBI-UniProt-GOA-ACAP-ARAP_01.05.2024_00h00	1.24452e-07	2.19642e-06	4.44073e-08	2.69056e-07	[3]	8.36622	106	[LOC100136483, LOC100195150, LOC100196274, LOC100380681, LOC106560807, LOC106561604, LOC106561804, LOC106562699, LOC106562989, LOC106562991, LOC106563520, LOC106563621, LOC106564681, LOC106564956, LOC106564958, LOC106564959, LOC106565226, LOC106565780, LOC106566665, LOC106567285, LOC106569628, LOC106569778, LOC106570266, LOC106570460, LOC106571798, LOC106572051, LOC106572423, LOC106572477, LOC106…
GO:1903046	meiotic cell cycle process	Group107	GO_BiologicalProcess-EBI-UniProt-GOA-ACAP-ARAP_01.05.2024_00h00	0.000811608	0.00394037	4.44073e-08	2.69056e-07	[2, 3, 4]	10.929	20	[LOC106561185, LOC106563618, LOC106583830, LOC106589129, LOC106593289, LOC106609295, LOC106610521, ankle1, aspm, brip1, eme1, espl1, fancd2, fbxo5, incenp, ncapd2, ncapd3, nuf2, sgo1, top2a]
[truncated: 206 more rows]

## Sheet: F1701265vsF1701361_DEGs
SYMBOL	logFC	logCPM	PValue	FDR	GENENAME
LOC106594111	9.10066	4.01747	1.47629e-63	2.28456e-59	60S ribosomal protein L18a-like
LOC123733179	6.89877	1.44958	9.38669e-12	2.34289e-09	CD9 antigen-like
LOC123728158	6.27579	6.24083	2.53732e-66	7.85302e-62	ictacalcin-like
t4s5	6.20474	-1.01155	8.44041e-10	9.45522e-08	Transmembrane 4 L6 family member 5
[truncated: 2,514 more rows]

## Sheet: F1701265vsF1701361_GO
ID	Term	GOGroups	Ontology Source	Term PValue	Term PValue Corrected with Benjamini-Hochberg	Group PValue	Group PValue Corrected with Benjamini-Hochberg	GOLevels	% Associated Genes	Nr. Genes	Associated Genes Found
[truncated: 669 more rows]

[truncated: 6 more sheets: F1701175vsF1701419_DEGs, F1701175vsF1701419_GO, F1701265vsF1701419_DEGs, F1701265vsF1701419_GO, F1701361vsF1701419_DEGs, F1701361vsF1701419_GO]
