# Supplementary material for: Family-based transcriptomic profiling of Atlantic salmon skin and head kidney in response to Lepeophtheirus salmonis infestation under physiological and elevated temperatures
Source: Comp Immunol Rep. 2026 Apr 22;10:200285. doi: 10.1016/j.cirep.2026.200285 (PMC13142024; doi:10.1016/j.cirep.2026.200285)
Supplement: Supplementary file 8 [file mmc7.xlsx]

## Sheet: File Summary
Supplementary Data File 7. List of differentially expressed genes (DEGs) and enriched GO terms/KEGG pathways based on comparisons of skin samples from salmon families infested with chalimus stages of sea lice at 10 °C (SK-T10C)
F1701265vsF1701175_DEGs: DEGs identified based on F1701265 vs. F1701175
F1701265vsF1701175_GO: GO terms and KEGG pathways enriched based on DEGs identified in F1701265 vs. F1701175 comparison
F1701361vsF1701175_DEGs: DEGs identified based on F1701361 vs. F1701175
F1701361vsF1701175_GO: GO terms and KEGG pathways enriched based on DEGs identified in F1701361 vs. F1701175 comparison
F1701265vsF1701361_DEGs: DEGs identified based on F1701265 vs. F1701361
F1701265vsF1701361_GO: GO terms and KEGG pathways enriched based on DEGs identified in F1701265 vs. F1701361 comparison
F1701175vsF1701419_DEGs: DEGs identified based on F1701175 vs. F1701419
F1701175vsF1701419_GO: GO terms and KEGG pathways enriched based on DEGs identified in F1701175 vs. F1701419 comparison
F1701265vsF1701419_DEGs: DEGs identified based on F1701265 vs. F1701419
F1701265vsF1701419_GO: GO terms and KEGG pathways enriched based on DEGs identified in F1701265 vs. F1701419 comparison
F1701361vsF1701419_DEGs: DEGs identified based on F1701361 vs. F1701419
F1701361vsF1701419_GO: GO terms and KEGG pathways enriched based on DEGs identified in F1701361 vs. F1701419 comparison

## Sheet: F1701265vsF1701175_DEGs
SYMBOL	logFC	logCPM	PValue	FDR	GENENAME
LOC123725129	9.07838	4.05448	6.64656e-42	1.09529e-37	uncharacterized LOC123725129
LOC123727857	9.03919	1.4766	3.56204e-29	1.95663e-25	ras-related protein Rab-6B-like
LOC106562803	7.66138	-1.10598	1.02323e-15	1.46625e-12	uncharacterized LOC106562803
LOC106609370	7.06665	1.1409	1.64768e-11	1.35761e-08	uncharacterized LOC106609370
LOC123732499	6.31543	2.4194	5.51903e-43	1.81896e-38	annexin A5-like
LOC106603981	5.69059	2.05426	3.61875e-31	2.98167e-27	von Willebrand factor A domain-containing protein 7-like
LOC106564320	4.93208	-1.17347	6.78663e-10	3.99418e-07	uncharacterized LOC106564320
LOC106600765	4.46867	2.25191	5.71994e-26	2.35647e-22	ferritin, middle subunit-like
LOC106572659	4.45813	1.78603	9.53905e-22	3.14388e-18	beta-1,4 N-acetylgalactosaminyltransferase 1-like
tap2b	4.33399	2.48518	1.44492e-19	3.40155e-16	transport-associated protein 2b
LOC106602704	3.89423	-1.03882	3.28054e-08	1.18813e-05	uncharacterized LOC106602704
LOC106600766	3.79769	1.51296	1.50751e-17	2.92262e-14	ferritin, middle subunit-like
LOC123733062	3.71255	3.3347	2.67924e-16	4.20487e-13	protein NLRC3-like
LOC106613875	3.64352	2.34487	2.79344e-22	1.02296e-18	uncharacterized LOC106613875
psmb9-a	3.60064	4.09475	4.63706e-11	3.32236e-08	proteasome subunit beta type-9a
LOC106586941	3.55863	2.09007	6.76376e-05	0.00665433	complement C1q subcomponent subunit B-like
LOC123733065	3.50709	-1.5516	2.22397e-06	0.000368958	NACHT, LRR and PYD domains-containing protein 1 homolog
LOC106595068	3.43923	3.10596	8.80102e-08	2.68578e-05	intestinal mucin-like protein
LOC106564722	3.42767	7.01503	6.18453e-07	0.000134987	uncharacterized LOC106564722
LOC106564830	3.26542	2.71708	0.00016558	0.0130555	complement C3
LOC106605585	3.23826	4.28027	0.000225325	0.0165028	IgGFc-binding protein-like
LOC106602268	3.106	4.70123	1.3389e-07	3.7585e-05	hydroperoxide isomerase ALOXE3-like
LOC106605636	3.09684	3.16389	0.000779835	0.0409558	alpha-tectorin-like
LOC106581364	3.07385	2.30178	1.37531e-05	0.00171047	uncharacterized LOC106581364
LOC106561811	3.02653	2.65558	0.000308821	0.0209532	mucin-2-like
LOC106602558	2.98973	5.62031	7.65214e-11	5.14692e-08	NLR family CARD domain-containing protein 3
LOC106605239	2.94543	1.57396	3.33922e-05	0.00364417	sialic acid-binding Ig-like lectin 5
LOC123728169	2.86161	5.27304	4.27819e-21	1.08462e-17	NACHT, LRR and PYD domains-containing protein 12-like
LOC106583669	2.84362	1.98519	0.000384842	0.0248212	transcription factor SPT20 homolog
mmp13	2.83619	7.0999	8.66217e-08	2.66811e-05	Collagenase 3
mmp9	2.83183	6.81059	5.12859e-07	0.000118201	matrix metalloproteinase 9
LOC106603827	2.82846	2.01948	2.28008e-13	2.59127e-10	stonustoxin subunit beta-like
LOC106565094	2.79867	-1.47109	5.11107e-06	0.000762219	contactin-2-like
LOC106577703	2.77187	-1.21958	1.13685e-06	0.000212888	transcription factor p65-like
LOC106578696	2.70363	2.84925	8.80997e-10	5.00619e-07	carcinoembryonic antigen-related cell adhesion molecule 20
LOC106575194	2.6872	3.30273	4.86538e-07	0.000113726	phospholipase A2 inhibitor 31 kDa subunit-like
LOC106601384	2.65264	-1.03897	0.000308977	0.0209532	CD5 antigen-like
LOC106611589	2.6203	5.95824	3.83427e-07	9.36074e-05	leukocyte cell-derived chemotaxin-2
LOC106597042	2.5976	1.2555	3.31366e-11	2.48208e-08	tetraspanin-8-like
LOC106598357	2.49854	1.02578	9.46468e-05	0.00868905	mucin-5AC-like
LOC106606349	2.47899	8.24868	3.41516e-06	0.000541138	uncharacterized LOC106606349
LOC106575288	2.43912	-1.70742	7.72054e-05	0.00731189	motile sperm domain-containing protein 2
LOC106605176	2.39104	2.12809	7.19195e-06	0.000995935	uncharacterized protein YBL113C
LOC123739085	2.38026	-1.47396	0.000359412	0.0234101	uncharacterized LOC123739085
LOC106590581	2.34687	1.05567	4.02117e-06	0.000622205	uncharacterized LOC106590581
LOC106565343	2.33851	2.99633	0.000108399	0.00962969	sodium- and chloride-dependent GABA transporter 2
LOC123741784	2.33146	1.05814	2.07254e-07	5.42116e-05	stonustoxin subunit beta-like
LOC106580934	2.30345	1.73096	2.64387e-08	1.01827e-05	uncharacterized LOC106580934
LOC100136439	2.28691	8.61759	5.306e-07	0.000121441	cathelicidin antimicrobial peptide
LOC106563426	2.28025	5.07017	1.81729e-17	3.32746e-14	ephrin type-B receptor 4a-like
LOC106597650	2.23463	1.27051	1.69724e-07	4.62293e-05	NACHT, LRR and PYD domains-containing protein 5-like
LOC106594461	2.234	3.60369	4.60117e-11	3.32236e-08	amine sulfotransferase-like
LOC106571764	2.23309	-1.34726	0.000241562	0.0175749	uncharacterized LOC106571764
LOC106566619	2.21524	1.75186	3.1389e-07	7.72029e-05	interleukin-17 receptor C-like
LOC106577088	2.19944	1.08134	0.000257495	0.0183245	dickkopf-related protein 1
LOC106606636	2.16214	2.17307	1.34566e-07	3.7585e-05	uncharacterized LOC106606636
LOC123731986	2.07752	2.49331	0.000849068	0.0435649	uncharacterized LOC123731986
LOC123733365	2.062	-1.18762	0.000126303	0.0107563	SLAM family member 8-like
LOC106606032	2.03669	1.10425	3.32551e-08	1.19133e-05	carboxypeptidase Q-like
LOC106610494	2.02943	2.30824	3.17274e-05	0.00349723	interferon-induced very large GTPase 1-like
LOC106580235	2.02807	1.41509	1.48173e-05	0.00180278	T-cell receptor gamma chain C region C10.5
LOC100136453	2.02103	5.80845	3.14387e-05	0.00348874	cathelicidin
lincr	2.01835	2.35673	0.000592457	0.0335746	E3 ubiquitin-protein ligase LINCR
LOC106599588	2.01019	1.48925	0.000224889	0.0165028	C-C chemokine receptor type 4-like
loxe3	1.99293	4.42239	8.38046e-07	0.000168417	Epidermis-type lipoxygenase 3
LOC106584735	1.91881	3.86636	1.12939e-06	0.000212699	cingulin-like protein 1
LOC106604630	1.90137	2.65206	5.19658e-06	0.000771482	complexin-1
LOC106584350	1.89436	1.79783	0.000967573	0.0479501	glypican-5
LOC106612509	1.84261	3.29097	0.000630455	0.0346887	transcobalamin-1-like
slc14a2	1.83838	1.09937	7.78151e-05	0.00733597	solute carrier family 14 member 2
cebp1	1.83391	2.04764	1.30844e-05	0.00164522	CCAAT/enhancer binding protein (C/EBP) 1
LOC106594836	1.82353	3.31207	3.16739e-09	1.58168e-06	NACHT, LRR and PYD domains-containing protein 1 homolog
LOC106583826	1.81813	3.45491	2.54314e-10	1.64347e-07	5'-3' exonuclease PLD4
LOC106584009	1.81112	5.3592	5.38519e-07	0.00012183	myomegalin-like
LOC106577171	1.80787	1.99853	0.000606422	0.0339906	myelin and lymphocyte protein-like
LOC123724393	1.78557	2.12995	0.000873064	0.0445425	uncharacterized LOC123724393
LOC106580947	1.75762	1.00912	5.69866e-05	0.00581475	soluble guanylate cyclase gcy-31
LOC106600657	1.74111	1.60164	6.17402e-06	0.000884711	ferritin, middle subunit-like
zc3h15	1.7033	3.06706	7.79049e-05	0.00733597	zinc finger CCCH-type containing 15
LOC123743793	1.69076	1.5564	0.00038315	0.0247605	microsomal glutathione S-transferase 1-like
lyz	1.66678	7.88137	4.89745e-08	1.66402e-05	lysozyme
mc6zb	1.64205	3.28104	8.78938e-06	0.00118095	Zygotic DNA replication licensing factor mcm6-B
LOC106610230	1.64063	2.9118	6.04638e-06	0.000877871	mucin-5AC-like
LOC106610211	1.63069	3.19403	7.8323e-07	0.000160333	mucin-5AC
LOC106583317	1.63012	3.42606	5.50787e-07	0.000122467	voltage-gated hydrogen channel 1
LOC106586586	1.61729	1.65761	4.74038e-05	0.00496039	acyl-CoA-binding protein
LOC106599483	1.6083	2.42901	8.92456e-07	0.000176886	uncharacterized LOC106599483
LOC106572986	1.60129	2.25543	5.987e-06	0.000876976	secretagogin
LOC123728193	1.59785	1.39283	0.000156377	0.0126321	nectin-4-like
LOC106607877	1.59044	2.81178	6.02138e-06	0.000877871	adhesion G-protein coupled receptor F2-like
cd8a	1.58021	3.00107	0.00020073	0.0152434	CD8a molecule
LOC106588304	1.57831	1.72094	0.00090873	0.0457251	Ig kappa chain V region Mem5-like
LOC106564958	1.57299	9.62867	0.000147885	0.0120943	keratin, type I cytoskeletal 13
LOC106569697	1.56019	5.21034	4.20582e-07	9.97233e-05	uridylate-specific endoribonuclease C-like
mmp25b	1.55477	2.50902	6.05521e-05	0.00612171	matrix metallopeptidase 25b
LOC106597683	1.55289	2.56825	6.82664e-07	0.000147054	tetraspanin-8-like
LOC123724045	1.55003	1.71278	0.000502032	0.0299746	Ig kappa-b4 chain C region-like
LOC106600764	1.54619	1.72721	0.000299864	0.0205894	ferritin, middle subunit-like
LOC106592359	1.52546	2.77181	5.41084e-07	0.00012183	annexin A5
ileu	1.52523	3.46744	0.000244799	0.0177711	Leukocyte elastase inhibitor
LOC123742517	1.51733	2.80826	0.00090691	0.0457033	secretory phospholipase A2 receptor-like
LOC106586332	1.51486	3.15299	1.36276e-06	0.00024952	protein ADP-ribosylarginine hydrolase
s39ab	1.49246	3.45462	4.04587e-07	9.73312e-05	Zinc transporter SLC39A11
LOC106587218	1.48532	2.0322	8.39533e-05	0.0078606	uncharacterized LOC106587218
LOC123742504	1.47993	1.79786	0.000429242	0.02664	uncharacterized LOC123742504
LOC100270810	1.47168	4.15185	2.86223e-08	1.05992e-05	neutrophil cytosolic factor 1
LOC106561622	1.46837	4.79475	6.58011e-08	2.12615e-05	cytochrome c oxidase subunit 8B, mitochondrial
hce1	1.46259	7.30078	3.30353e-05	0.00362926	High choriolytic enzyme 1
LOC106568165	1.46207	4.20509	5.00595e-05	0.00517198	interleukin-7 receptor subunit alpha
LOC106564524	1.45949	3.28423	4.40992e-07	0.000103816	uncharacterized LOC106564524
LOC106583420	1.45847	1.28545	0.000772982	0.0407697	uncharacterized LOC106583420
LOC123727702	1.45322	2.61321	1.64016e-06	0.000292197	protein MAL2-like
LOC106605567	1.45219	1.47418	0.000161535	0.0128945	C-X-C chemokine receptor type 3-like
LOC106568851	1.44513	3.21108	0.000503365	0.0299998	C-type lectin domain family 10 member A
LOC106589785	1.44413	2.59063	7.95598e-07	0.00016186	glycerophosphodiester phosphodiesterase 1
LOC106577950	1.43336	4.25632	2.3445e-06	0.000384427	sterile alpha motif domain-containing protein 9-like
mpx	1.4267	6.13833	1.88856e-05	0.00223094	myeloid-specific peroxidase
LOC106578317	1.41667	1.61222	0.000411924	0.0259088	uncharacterized LOC106578317
LOC106613755	1.41558	5.21128	4.33087e-05	0.0045749	complement factor D
LOC106598109	1.41467	1.18949	0.000138028	0.0114877	ferritin, middle subunit-like
bcl6	1.40854	4.14218	2.63341e-06	0.000427546	B-cell lymphoma 6 protein homolog
lkha4	1.40233	5.09764	8.25561e-06	0.00112433	Leukotriene A-4 hydrolase
LOC106587783	1.38448	10.1391	6.84183e-05	0.00669119	keratin, type I cytoskeletal 13-like
LOC106577785	1.37965	3.48925	9.01658e-07	0.000176886	tyrosine-protein kinase SRK3-like
LOC106601171	1.37433	2.6039	6.83558e-06	0.000958669	protein FAM177A1
LOC106566871	1.37082	1.63162	3.87389e-05	0.0041319	probable pleckstrin homology domain-containing family N member 1
LOC106570032	1.36658	3.513	2.87837e-05	0.00327122	palmitoyl-protein thioesterase 1
LOC106567034	1.36139	2.26307	0.000126661	0.010759	complement C1q-like protein 4
LOC106599028	1.36029	1.72492	0.000202959	0.0153069	src kinase-associated phosphoprotein 2-like
LOC106574825	1.34715	2.72957	9.64195e-05	0.00882721	OX-2 membrane glycoprotein-like
LOC106585349	1.34011	6.0623	2.88087e-06	0.000463018	annexin A1-like
LOC106602819	1.33583	2.26176	0.000234316	0.0170854	integrin alpha-X-like
LOC106607878	1.33257	6.16993	1.69353e-06	0.000298478	adhesion G protein-coupled receptor F5-like
LOC106608838	1.32913	2.86833	0.000840147	0.0433326	ubiquitin carboxyl-terminal hydrolase 7
LOC106604000	1.32875	1.39049	0.000372923	0.024147	arachidonate 5-lipoxygenase-activating protein
LOC106611397	1.32829	4.58719	0.000353233	0.0231909	uncharacterized LOC106611397
LOC106567335	1.32209	5.71421	2.89404e-06	0.000463018	zinc finger protein 395
LOC106604401	1.318	1.28477	0.00087642	0.0446446	SH2 domain-containing protein 4A-like
LOC106567717	1.31743	1.19765	0.000796615	0.0417406	linker for activation of T-cells family member 2-like
LOC106594491	1.31722	1.76122	0.000189079	0.0144586	macrophage mannose receptor 1-like
LOC106606596	1.31123	3.90456	0.000329441	0.0219792	extracellular serine/threonine protein kinase FAM20C
LOC106606347	1.30848	2.09422	0.000619558	0.0343183	NACHT, LRR and PYD domains-containing protein 12-like
LOC100380727	1.29576	4.73366	9.11857e-05	0.0084182	transketolase
LOC106605635	1.28348	2.2655	0.000388616	0.0249463	B-cell receptor CD22-like
LOC106577639	1.28292	2.95845	1.48235e-05	0.00180278	active breakpoint cluster region-related protein-like
LOC106603732	1.28167	1.54081	0.000843394	0.0434321	retrovirus-related Pol polyprotein from transposon 412
LOC123743747	1.27753	1.36175	0.000967399	0.0479501	transmembrane protein 272-like
cc068	1.27648	1.9551	0.000219841	0.0163018	CC068 protein
LOC123727898	1.26071	2.03495	0.000434989	0.0268471	uncharacterized LOC123727898
dlec1	1.25017	4.09378	0.000892113	0.0451825	DLEC1 cilia and flagella associated protein
LOC106595778	1.25006	4.00947	1.46623e-06	0.000265517	uncharacterized LOC106595778
LOC106571365	-1.25634	1.3831	0.000947333	0.0473781	solute carrier family 35 member D3-like
klf2a	-1.27282	7.48575	0.000142237	0.0117962	Kruppel-like factor 2a
hspb6l	-1.29174	2.18193	0.000457317	0.0280153	small heat shock protein-like
LOC106599105	-1.30531	3.31984	0.000892463	0.0451825	arginase-2, mitochondrial
si:ch211-237l4.6	-1.31944	2.47176	0.000159568	0.0128583	uncharacterized LOC106577779
rasgef1bb	-1.33222	4.94866	0.000604235	0.0339612	RasGEF domain family, member 1Bb
LOC106608163	-1.33626	4.55727	0.00052144	0.0308539	thrombospondin-1
LOC123743368	-1.34077	3.57183	1.47766e-05	0.00180278	NACHT, LRR and PYD domains-containing protein 12-like
zgc:153115	-1.34421	2.74102	0.000135365	0.0113266	C2H2-type zinc finger protein
LOC106605607	-1.37062	2.61167	0.000865002	0.0441996	urokinase plasminogen activator surface receptor-like
LOC106607064	-1.37394	6.92566	0.000188141	0.014454	probable ATP-dependent RNA helicase DDX5
LOC106600825	-1.38312	2.54025	7.18494e-05	0.00690382	nuclear receptor subfamily 1 group D member 1
LOC106584667	-1.38529	1.02118	0.00073328	0.0390427	tripartite motif-containing protein 16
LOC100196464	-1.38839	7.50747	7.13693e-05	0.00687775	CCAAT/enhancer binding protein (C/EBP), delta
LOC106577897	-1.38849	5.03541	0.00011632	0.0100988	plasminogen activator inhibitor 1
LOC106575122	-1.39149	1.14725	0.000195904	0.0149458	neural cell adhesion molecule 2
LOC106603660	-1.39505	3.82841	1.32742e-05	0.00165717	heat shock cognate 70 kDa protein
LOC123729257	-1.40731	6.83866	1.03391e-05	0.00133629	neutral amino acid transporter B(0)-like
LOC106604170	-1.42068	7.41552	1.32051e-07	3.75185e-05	uncharacterized LOC106604170
gbp	-1.43125	5.8192	2.87214e-06	0.000463018	glycogen synthase kinase binding protein
LOC106584368	-1.45115	7.34488	1.02339e-05	0.00132791	MAP kinase-interacting serine/threonine-protein kinase 2-like
LOC106612393	-1.45853	5.0023	3.01042e-05	0.00338184	neutral amino acid transporter B(0)
LOC106584654	-1.45992	2.8415	2.94809e-05	0.00333894	creatine kinase S-type, mitochondrial
LOC106572351	-1.46418	2.68996	0.000260678	0.0184688	specifically androgen-regulated gene protein-like
LOC106569925	-1.47883	3.28259	0.000167974	0.0131838	secretagogin
LOC123741587	-1.48249	3.46747	2.56713e-06	0.000418849	deoxynucleoside triphosphate triphosphohydrolase SAMHD1-like
mal2	-1.48793	2.04362	1.80247e-05	0.00216022	mal, T cell differentiation protein 2
LOC106572379	-1.51866	3.52988	0.000430016	0.02664	uncharacterized LOC106572379
LOC106585340	-1.52073	1.64983	0.000277004	0.0194244	immediate early response gene 5-like protein
LOC106613157	-1.5217	2.13652	0.000252484	0.0180864	stonustoxin subunit beta-like
LOC106592807	-1.52571	3.99977	3.52954e-05	0.00382943	high affinity choline transporter 1
klf9	-1.5381	6.5451	5.00059e-06	0.000752554	Kruppel-like factor 9
LOC106592354	-1.56893	2.63009	0.000116438	0.0100988	NLR family CARD domain-containing protein 3-like
LOC106588421	-1.5699	2.2639	1.86495e-05	0.00221895	triosephosphate isomerase A-like
LOC106591184	-1.5726	1.93219	3.31556e-05	0.00363038	tripartite motif-containing protein 16-like
LOC106576072	-1.57931	1.31879	0.000247091	0.0178588	leucine-rich repeat neuronal protein 3-like
LOC106586186	-1.57979	1.02606	0.000542223	0.0316081	sodium-driven chloride bicarbonate exchanger-like
LOC106600984	-1.58237	3.31899	7.44716e-08	2.36003e-05	ADP-ribosylation factor-like protein 5B
LOC106572765	-1.5825	2.27118	0.000930285	0.0467383	uncharacterized LOC106572765
LOC106566111	-1.58433	2.74058	0.000636284	0.0347943	PRELI domain containing protein 3B
myripb	-1.5849	3.17051	0.000431862	0.0267042	myosin VIIA and Rab interacting protein b
LOC106591358	-1.59944	1.97364	6.22822e-06	0.000886251	uncharacterized LOC106591358
LOC106560267	-1.60937	2.5389	0.000358773	0.0234101	ras-like protein family member 11B
LOC106598666	-1.61269	1.9953	0.000497743	0.0298809	tetraspanin-8
LOC106613622	-1.62293	7.15004	1.00696e-05	0.00131613	arrestin domain-containing protein 2
LOC123731937	-1.63366	1.13731	2.2721e-05	0.00265546	tripartite motif-containing protein 16-like
LOC106593960	-1.6388	3.01014	1.25091e-07	3.58501e-05	uncharacterized LOC106593960
LOC106588063	-1.64338	1.06557	0.000516497	0.0306228	aminopeptidase N
cish	-1.64973	4.07785	3.07209e-08	1.125e-05	cytokine inducible SH2 containing protein
LOC106602332	-1.65219	2.21816	6.15439e-06	0.000884711	acidic leucine-rich nuclear phosphoprotein 32 family member B
LOC106583079	-1.65845	5.70198	0.000454125	0.0278716	potassium voltage-gated channel subfamily C member 1-like
LOC106593568	-1.6601	4.00354	2.84112e-07	7.04042e-05	GTPase IMAP family member 4-like
LOC106565979	-1.66427	2.9586	2.07173e-06	0.000350154	cytokine-inducible SH2-containing protein
c1ql2	-1.67298	1.85841	0.000604868	0.0339612	complement component 1, q subcomponent-like 2
pmela	-1.68702	4.51993	1.26724e-06	0.000234639	premelanosome protein a
LOC106569692	-1.69488	3.69958	4.80563e-05	0.00501215	myomegalin
LOC106584580	-1.70875	3.73976	4.64787e-08	1.61247e-05	tripartite motif-containing protein 16-like
LOC106594672	-1.71901	1.99483	7.24076e-05	0.00693724	nucleoporin SEH1
LOC106569355	-1.72931	2.75575	3.54815e-06	0.000559521	CCN family member 1
LOC123732568	-1.73486	1.54844	1.87826e-05	0.00222675	E3 ubiquitin/ISG15 ligase TRIM25-like
LOC123731753	-1.7375	2.06934	0.000125945	0.0107536	tripartite motif-containing protein 16-like
LOC106565112	-1.74691	6.26832	4.31979e-06	0.000665289	cryptochrome-1
tyrp-1b	-1.76508	4.97151	1.15644e-08	5.15054e-06	tyrosinase-related protein 1b
LOC106586429	-1.76959	4.67092	9.72626e-08	2.9409e-05	sterile alpha motif domain-containing protein 9-like
LOC106608947	-1.77252	3.72414	6.88794e-06	0.000961918	plasminogen activator inhibitor 1-like
LOC106589983	-1.77886	2.32681	0.000150227	0.0122251	ribonuclease inhibitor-like
LOC106601356	-1.7821	6.06959	2.21225e-06	0.000368958	uncharacterized LOC106601356
LOC106581056	-1.7982	2.36344	0.000118166	0.0101922	phosphorylase b kinase gamma catalytic chain, skeletal muscle/heart isoform-like
LOC106593327	-1.80223	2.50665	3.01675e-05	0.00338184	NLR family CARD domain-containing protein 3-like
LOC100194707	-1.80324	2.81177	0.0005961	0.0336986	beta-taxilin
LOC123723938	-1.8037	2.81424	1.65453e-06	0.000293172	tripartite motif-containing protein 16-like
LOC106576803	-1.8087	2.20046	0.000317901	0.0213824	cytochrome P450 1B1-like
LOC106589861	-1.82371	5.21053	2.53887e-05	0.00292574	hepatic leukemia factor
LOC123741335	-1.83065	1.05843	0.000112574	0.00987349	NLR family CARD domain-containing protein 3-like
LOC106598912	-1.83116	1.53669	0.000261134	0.0184688	tripartite motif-containing protein 16-like
LOC106610521	-1.84187	3.73741	1.01316e-12	1.01187e-09	histone-lysine N-methyltransferase PRDM9
arg2	-1.84606	4.24587	7.69486e-06	0.0010567	arginase 2
LOC106573930	-1.84762	6.70411	1.90698e-06	0.000327345	growth arrest and DNA damage-inducible protein GADD45 beta
LOC106600447	-1.86759	1.53199	0.000303644	0.0207625	C-C motif chemokine 4-like
LOC106586525	-1.87148	4.32266	3.89908e-06	0.000609679	protein FAM83B
LOC106584114	-1.88831	3.69482	1.39415e-05	0.00172738	RAS-like, family 11, member B
LOC106577395	-1.89104	4.04091	9.86615e-06	0.00130068	DNA damage-inducible transcript 4 protein-like
LOC106611136	-1.89677	5.20319	6.66863e-05	0.00658038	ornithine decarboxylase 1
LOC106583737	-1.89937	1.56131	3.81872e-05	0.00409959	uncharacterized LOC106583737
LOC106564532	-1.9015	2.64788	7.53567e-07	0.000156693	nuclear factor interleukin-3-regulated protein
LOC106581915	-1.91371	2.19049	0.000582768	0.0333453	uncharacterized LOC106581915
fhl1	-1.91389	3.06171	0.000535238	0.0313886	Four and a half LIM domains protein 1
LOC106607477	-1.92303	4.24638	0.000220251	0.0163018	pyruvate dehydrogenase (acetyl-transferring) kinase isozyme 2, mitochondrial
LOC106589870	-1.92964	6.15414	1.62607e-08	6.78381e-06	paralemmin-3-like
LOC100194684	-1.93454	2.16031	0.00041905	0.0262069	myomesin-2
LOC123741664	-1.95581	1.53585	0.000465058	0.0282272	ferritin, middle subunit-like
mx2	-1.9598	3.82688	2.51552e-05	0.002909	myxovirus resistance 2
LOC106603727	-1.96229	1.61906	0.000223663	0.0164542	ubiquitin carboxyl-terminal hydrolase 2
LOC106586722	-1.96462	1.80077	2.33829e-05	0.00272316	nuclear receptor subfamily 0 group B member 1
LOC106605695	-1.97483	3.88253	0.000188694	0.0144586	meprin A subunit beta
LOC100137092	-2.01369	4.78173	8.17915e-08	2.56732e-05	dopachrome tautomerase-like
LOC100136466	-2.03181	1.39514	4.84003e-06	0.000735105	follistatin
LOC100194657	-2.08002	1.3541	0.000319118	0.0214205	transmembrane protein 38A-2
nr4a3	-2.09583	3.78242	1.2992e-08	5.63409e-06	nuclear receptor subfamily 4, group A, member 3
LOC106612309	-2.11879	3.44521	3.9142e-13	4.16143e-10	HIG1 domain family member 2A
LOC106574458	-2.14366	1.94011	6.17345e-06	0.000884711	nuclear receptor subfamily 4, group A, member 3
LOC106589591	-2.17298	1.95669	2.22776e-06	0.000368958	nuclear factor interleukin-3-regulated protein-like
LOC123742399	-2.20685	1.9156	7.82786e-06	0.0010705	up-regulator of cell proliferation-like
LOC106589059	-2.21361	-1.44102	0.000718691	0.0385148	uncharacterized LOC106589059
LOC123725371	-2.21856	-1.53389	0.000279946	0.0195476	zinc finger protein 664-like
LOC106601031	-2.2209	2.87218	1.5755e-06	0.000282204	coenzyme Q-binding protein COQ10 homolog, mitochondrial
LOC106576177	-2.22463	3.90644	4.97637e-06	0.000752345	suppressor of cytokine signaling 2
LOC106604295	-2.24401	1.13711	0.000218493	0.0162553	stanniocalcin-2-like
LOC106595153	-2.25695	1.79741	7.59605e-07	0.000156693	uncharacterized LOC106595153
LOC106570964	-2.28125	3.97376	0.000220602	0.0163018	elongation factor 2-like
LOC106599162	-2.28192	2.87211	6.82861e-05	0.00669119	cytochrome P450 7A1-like
hapln2	-2.3104	-1.02645	0.000110842	0.00982028	hyaluronan and proteoglycan link protein 2
LOC106587405	-2.40437	-1.27589	0.000202937	0.0153069	calretinin-like
LOC106596145	-2.41359	3.35591	2.37937e-09	1.20645e-06	ferritin, middle subunit-like
clcf1	-2.42301	2.05592	1.0608e-06	0.000200931	cardiotrophin-like cytokine factor 1
LOC106583351	-2.51658	6.0048	7.07343e-05	0.00685665	triosephosphate isomerase B
LOC106586443	-2.54114	-1.04221	0.000470654	0.0284188	BRCA1-associated RING domain protein 1-like
LOC106604029	-2.54826	1.78525	0.000114259	0.00998872	integrin beta-like protein A
LOC123729521	-2.5623	-1.09917	0.000143787	0.011877	uncharacterized LOC123729521
LOC100194566	-2.56238	1.41096	0.000801335	0.0417886	muscle specific ring finger protein 1-like
LOC106607496	-2.57139	3.65719	4.06494e-10	2.52778e-07	nuclear receptor subfamily 1 group D member 1
LOC106589938	-2.59986	-1.12003	0.000344423	0.0227941	pantothenate kinase 1
LOC106607045	-2.61742	1.66536	1.17537e-09	6.35049e-07	low-density lipoprotein receptor-like
LOC106582752	-2.65269	1.25394	0.000757353	0.04013	sodium-coupled neutral amino acid transporter 3
fkbp5	-2.65924	2.70281	5.05665e-06	0.000757532	FKBP prolyl isomerase 5
LOC106599406	-2.66001	-1.03078	3.53221e-05	0.00382943	alpha-2-macroglobulin-like
LOC106567289	-2.66066	1.67504	0.000210303	0.0157885	suppressor of cytokine signaling 2-like
LOC106602066	-2.68878	-1.39352	0.00030835	0.0209532	uncharacterized LOC106602066
LOC106565346	-2.68878	6.74702	9.52849e-07	0.000184729	peptidyl-prolyl cis-trans isomerase FKBP5
si:ch211-225p5.8	-2.76166	1.10605	0.00024576	0.0178017	uncharacterized LOC106605232
LOC106587258	-2.80374	-1.30877	0.000161583	0.0128945	cadherin-15-like
LOC106588217	-2.82136	6.54973	9.15679e-06	0.00121689	sperm acrosome membrane-associated protein 4
LOC106588508	-2.84884	-1.73258	0.000485288	0.0292397	uncharacterized LOC106588508
LOC106561692	-2.93725	2.862	1.74779e-05	0.00211003	filamin-C
LOC106592479	-2.97826	5.84986	9.89229e-12	9.05639e-09	DNA damage-inducible transcript 4 protein
LOC106566847	-2.99155	1.34027	0.000320858	0.0214936	AMP deaminase 1
LOC123728845	-3.08602	-1.2343	4.67124e-06	0.000712754	small nucleolar RNA SNORD31
LOC106612769	-3.08696	-1.10574	8.37012e-06	0.00113058	olfactory receptor 11A1-like
LOC106568146	-3.10178	2.14158	0.000527284	0.0310325	heat shock protein beta-11
LOC123732121	-3.15359	-1.32334	6.59626e-05	0.00656797	uncharacterized LOC123732121
LOC123730933	-3.17352	4.60095	0.000293888	0.0202635	H-2 class I histocompatibility antigen, Q8 alpha chain-like
ckmb	-3.18808	5.50223	1.98639e-05	0.00233812	creatine kinase, muscle b
emp2	-3.19889	1.55728	0.000777211	0.0409191	epithelial membrane protein 2
hspb7	-3.29009	2.8516	4.99198e-05	0.00517198	heat shock protein family, member 7 (cardiovascular)
LOC106600477	-3.36734	1.31478	0.000388775	0.0249463	supervillin-like
LOC106609258	-3.3691	2.99028	3.3023e-14	4.35348e-11	40S ribosomal protein S3a-like
LOC106579178	-3.38143	4.13093	0.000279247	0.0195402	myosin-binding protein C, fast-type-like
LOC106608893	-3.41074	4.21244	5.45452e-06	0.000806144	alpha-actinin-3-like
obscnb	-3.41221	1.82486	5.16775e-05	0.0052894	obscurin, cytoskeletal calmodulin and titin-interacting RhoGEF b
mustn1b	-3.41341	3.30627	0.000524926	0.0309491	musculoskeletal, embryonic nuclear protein 1b
LOC106580182	-3.43215	1.18797	9.87512e-05	0.00899072	thioredoxin-interacting protein-like
tnnt3a	-3.44807	1.31628	0.0005992	0.033758	troponin T type 3a (skeletal, fast)
LOC106579281	-3.45096	1.25965	3.76652e-05	0.00405677	S-adenosylmethionine synthase
LOC106578695	-3.47978	1.5636	0.000185524	0.0142863	M-protein, striated muscle-like
ampd1	-3.53703	2.43036	0.000175597	0.0136237	adenosine monophosphate deaminase 1
LOC100194643	-3.55851	3.12146	1.58312e-05	0.00191825	myosin, light polypeptide 3-3
LOC106566997	-3.61066	3.81067	2.41758e-05	0.00280559	ATP-dependent 6-phosphofructokinase, muscle type-like
LOC106590279	-3.62229	1.17236	0.000100261	0.00905646	sarcalumenin-like
LOC106592077	-3.65615	-1.16666	9.38147e-05	0.00863672	beta-1,4-galactosyltransferase galt-1-like
LOC100194655	-3.69409	2.35209	1.82693e-06	0.000318582	solute carrier family 25-2
si	-3.72568	-1.22139	3.98423e-05	0.00423588	sucrase-isomaltase
LOC106606142	-3.82654	2.04828	1.13468e-05	0.00144949	LIM domain-binding protein 3-like
eno3	-3.88165	5.66987	2.68794e-08	1.01827e-05	enolase 3, (beta, muscle)
LOC106612617	-3.92214	1.52779	2.81408e-05	0.00320922	kelch-like protein 31
LOC106609429	-3.96182	3.33674	1.01032e-05	0.00131613	myosin binding protein C1
LOC106609638	-4.11128	1.69375	0.000750156	0.0398126	troponin I, slow skeletal muscle
cavin4a	-4.11898	1.6103	0.000146609	0.0120497	caveolae associated protein 4a
myom1a	-4.20193	2.08332	0.000105256	0.00940114	myomesin 1a (skelemin)
LOC100194700	-4.3044	3.9681	7.53756e-06	0.00103943	thiamine triphosphatase
LOC106589423	-4.33835	2.14371	5.04419e-05	0.0051952	LIM domain-binding protein 3-like
LOC106575818	-4.34587	2.92209	1.41473e-05	0.00174632	myosin light chain 3, skeletal muscle isoform
tpm2	-4.37805	6.39808	3.15515e-05	0.00348951	tropomyosin 2 (beta)
LOC106583479	-4.40831	1.41724	4.99229e-07	0.00011587	dihydropyridine-sensitive L-type skeletal muscle calcium channel subunit alpha-1
LOC106574549	-4.41244	2.14586	7.55775e-07	0.000156693	kelch-like protein 41b
LOC100137051	-4.42473	2.78049	0.000500106	0.0299138	parvalbumin beta-like
LOC106564377	-4.4408	1.87811	4.96061e-09	2.36945e-06	sarcalumenin-like
LOC106587535	-4.45299	1.85969	0.000119494	0.0102293	myomesin-2
LOC106567093	-4.56144	1.12917	0.000146163	0.0120431	junctophilin-2-like
LOC123742628	-4.67538	-1.45791	7.6817e-09	3.5163e-06	small nucleolar RNA SNORD14
dhrs7cb	-4.70854	1.75476	2.75004e-07	6.91877e-05	dehydrogenase/reductase (SDR family) member 7Cb
LOC106562001	-4.8498	2.86509	1.7291e-07	4.67111e-05	myosin light chain kinase 3-like
LOC123743719	-4.85816	5.37092	1.15739e-06	0.00021551	beta-enolase-like
LOC123741827	-4.85979	-1.24366	1.0183e-06	0.000193996	uncharacterized LOC123741827
LOC106564201	-4.89034	-1.3298	9.90808e-08	2.96864e-05	trichohyalin
LOC100194636	-4.92451	4.45392	1.93111e-06	0.000329769	enolase 3-2
LOC106561185	-4.96099	3.00622	8.99816e-27	4.23659e-23	telomere repeats-binding bouquet formation protein 1-like
LOC106610855	-4.98794	2.57901	1.4803e-06	0.000266599	adenylosuccinate synthetase isozyme 1 C-like
LOC106571369	-5.03819	1.62406	3.72867e-05	0.00402917	titin
LOC123728168	-5.12906	4.31427	2.57215e-18	5.65152e-15	uncharacterized LOC123728168
LOC106601823	-5.22558	3.73316	0.000163313	0.0129698	parvalbumin beta 1
LOC123732955	-5.42653	-1.44272	5.52546e-08	1.83948e-05	uncharacterized LOC123732955
LOC123733410	-5.56713	1.50353	3.1277e-21	9.37115e-18	ATP synthase subunit f, mitochondrial-like
LOC123726660	-5.68683	-1.21796	1.23434e-07	3.56853e-05	uncharacterized LOC123726660
LOC106587297	-5.7783	2.47036	3.90322e-06	0.000609679	myosin light chain kinase 3
LOC106566457	-5.7836	4.13853	1.80852e-06	0.000317049	troponin C, skeletal muscle
LOC106595200	-5.80861	-1.1144	1.71744e-09	8.84426e-07	NLR family CARD domain-containing protein 3-like
LOC106562377	-5.83255	3.9232	8.65566e-08	2.66811e-05	glucose-6-phosphate isomerase-like
LOC100194644	-5.8733	4.78434	5.22134e-08	1.75597e-05	phosphoglycerate mutase 2-1 (muscle)
LOC106612591	-5.97519	4.55185	9.9756e-07	0.000192266	creatine kinase M-type
ckm2	-5.97733	4.99931	2.58329e-07	6.59999e-05	creatine kinase-2
LOC106600326	-5.99587	3.25139	1.31287e-05	0.00164522	calsequestrin-1-like
pfkmb	-5.99795	3.4785	1.28014e-05	0.00161651	phosphofructokinase, muscle b
LOC123725472	-6.08016	5.03529	6.75006e-10	3.99418e-07	keratin, type I cytoskeletal 13-like
LOC106583067	-6.09897	2.66741	6.49737e-08	2.1202e-05	ATP-dependent 6-phosphofructokinase, muscle type
LOC106606900	-6.1441	6.11498	7.35819e-07	0.000156693	myosin regulatory light chain 2, skeletal muscle
LOC100136357	-6.14599	4.40636	1.28411e-06	0.000236434	fast myotomal muscle troponin-T
LOC106587486	-6.17305	5.59852	2.78028e-07	6.94185e-05	actin, alpha skeletal muscle 2-like
mybpc2a	-6.19037	3.84383	2.39989e-07	6.17934e-05	myosin binding protein Ca
LOC106593162	-6.26466	3.76134	2.96598e-05	0.00334769	myosin heavy chain, fast skeletal muscle-like
ldha	-6.27745	5.83535	1.97929e-07	5.21869e-05	lactate dehydrogenase A4
LOC106587569	-6.27965	3.57828	1.74663e-07	4.68012e-05	glucose-6-phosphate isomerase
LOC100136539	-6.3125	3.98092	1.81185e-05	0.00216359	glycerol-3-phosphate dehydrogenase
LOC100194564	-6.33275	6.15137	1.17606e-07	3.46077e-05	phosphorylase, glycogen (muscle) A
casq1b	-6.39728	4.29286	1.84734e-06	0.000320446	calsequestrin 1b
LOC100194623	-6.40815	5.61472	3.06145e-06	0.000487435	aldolase a, fructose-bisphosphate 2
LOC106564730	-6.4246	6.08638	1.4699e-07	4.07101e-05	actin, alpha skeletal muscle 2
pk	-6.5342	6.1763	2.53752e-08	9.95615e-06	pyruvate kinase
ntrk3a	-6.55041	2.20368	2.73485e-37	3.00451e-33	neurotrophic tyrosine kinase, receptor, type 3a
gapdh	-6.69617	7.46029	2.79338e-08	1.04618e-05	glyceraldehyde-3-phosphate dehydrogenase
LOC106597861	-6.73643	-1.67958	3.83645e-09	1.85944e-06	zona pellucida sperm-binding protein 4-like
LOC106591971	-6.84685	3.14045	7.60689e-07	0.000156693	desmin-like
LOC100136417	-6.92199	7.38827	4.75302e-08	1.63177e-05	glyceraldehyde-3-phosphate dehydrogenase
ckmt2	-6.94412	3.72739	5.79557e-08	1.91011e-05	creatine kinase, mitochondrial 2 (sarcomeric)
LOC106567627	-6.94667	4.84419	7.57513e-07	0.000156693	creatine kinase M-type
pygma	-6.97232	5.61126	4.10747e-07	9.80972e-05	phosphorylase, glycogen, muscle A
LOC100194624	-7.08454	8.34117	1.57301e-08	6.64658e-06	aldolase a, fructose-bisphosphate 1
LOC106579877	-7.13358	-1.34593	3.21442e-11	2.48208e-08	leucine-rich repeat transmembrane neuronal protein 4-like
mlc-2	-7.13561	5.26936	1.77449e-07	4.71642e-05	myosin regulatory light chain 2
LOC106610721	-7.20487	5.55376	6.41027e-07	0.000138993	actin, alpha skeletal muscle 2
actn3b	-7.21017	4.30947	1.88611e-06	0.000325458	actinin alpha 3b
LOC100194642	-7.52782	5.23492	1.1873e-07	3.46292e-05	myosin, light polypeptide 3-1
atp2a1l	-7.72036	7.90959	4.04075e-08	1.41676e-05	ATPase sarcoplasmic/endoplasmic reticulum Ca2+ transporting 1, like
LOC106582275	-7.75565	4.29759	1.40184e-06	0.000255259	titin
LOC106573043	-7.96482	5.59192	2.14481e-07	5.56602e-05	L-lactate dehydrogenase A chain-like
myl1	-8.38346	3.59318	5.36512e-09	2.52605e-06	myosin, light chain 1, alkali; skeletal, fast
LOC106570080	-8.42962	1.30896	7.16426e-31	4.7224e-27	homocysteine-responsive endoplasmic reticulum-resident ubiquitin-like domain member 2 protein
LOC106587936	-8.54852	4.69239	2.46619e-08	9.79287e-06	troponin T, fast skeletal muscle isoforms
LOC106566456	-9.10682	4.47745	8.99025e-07	0.000176886	troponin C, skeletal muscle
LOC106565367	-9.19886	4.68744	1.44543e-08	6.18684e-06	myosin heavy chain, fast skeletal muscle
LOC106588431	-9.30853	5.32517	6.88993e-11	4.7308e-08	glyceraldehyde-3-phosphate dehydrogenase
LOC106569817	-10.1275	7.21184	2.65952e-08	1.01827e-05	myosin heavy chain, fast skeletal muscle-like
LOC106572792	-11.4154	4.28982	2.92819e-11	2.35384e-08	ATP-dependent 6-phosphofructokinase, muscle type
tnni2	-11.5781	6.96864	3.30422e-09	1.62538e-06	troponin I type 2 (skeletal, fast)
LOC106596905	-13.0081	7.70385	1.01372e-09	5.66274e-07	myosin heavy chain, fast skeletal muscle-like

## Sheet: F1701265vsF1701175_GO
ID	Term	GOGroups	Ontology Source	Term PValue	Term PValue Corrected with Benjamini-Hochberg	Group PValue	Group PValue Corrected with Benjamini-Hochberg	GOLevels	% Associated Genes	Nr. Genes	Associated Genes Found
KEGG:00500	Starch and sucrose metabolism	Group00	KEGG_01.05.2024	5.03538e-05	7.68915e-05	5.03538e-05	0.000125884	[-1]	8.47458	5	[LOC100194564, LOC106562377, LOC106587569, pygma, si]
KEGG:04820	Cytoskeleton in muscle cells	Group01	KEGG_01.05.2024	4.15941e-29	4.70014e-27	4.15941e-29	8.31883e-28	[-1]	6.75241	42	[LOC100136357, LOC100194566, LOC100194636, LOC100194642, LOC100194684, LOC106561692, LOC106564730, LOC106565367, LOC106566456, LOC106566457, LOC106566847, LOC106567627, LOC106578695, LOC106579178, LOC106582275, LOC106587486, LOC106587535, LOC106587936, LOC106589423, LOC106593162, LOC106596905, LOC106606142, LOC106606900, LOC106608163, LOC106608893, LOC106609429, LOC106609638, LOC106610721, LOC106…
GO:0006690	icosanoid metabolic process	Group02	GO_BiologicalProcess-EBI-UniProt-GOA-ACAP-ARAP_01.05.2024_00h00	0.00215213	0.00255991	0.00215213	0.00358689	[6]	5	4	[LOC106602268, LOC106604000, lkha4, loxe3]
GO:0016460	myosin II complex	Group03	GO_CellularComponent-EBI-UniProt-GOA-ACAP-ARAP_01.05.2024_00h00	2.54582e-08	7.37634e-08	2.54582e-08	1.27291e-07	[3, 8]	7.57576	10	[LOC100194642, LOC100194643, LOC106565367, LOC106566456, LOC106566457, LOC106569817, LOC106575818, LOC106593162, LOC106596905, myl1]
GO:0030574	collagen catabolic process	Group04	GO_BiologicalProcess-EBI-UniProt-GOA-ACAP-ARAP_01.05.2024_00h00	0.00268604	0.00306589	0.00268604	0.0038372	[3]	7.31707	3	[mmp13, mmp25b, mmp9]
GO:0035270	endocrine system development	Group05	GO_BiologicalProcess-EBI-UniProt-GOA-ACAP-ARAP_01.05.2024_00h00	0.000272439	0.000370911	0.000272439	0.000544879	[4, 5]	15.7895	3	[LOC106586722, fhl1, zgc:153115]
GO:0042887	amide transmembrane transporter activity	Group06	GO_BiologicalProcess-EBI-UniProt-GOA-ACAP-ARAP_01.05.2024_00h00	0.00821444	0.00867506	0.00821444	0.00966405	[4, 6]	4.91803	3	[LOC106582752, slc14a2, tap2b]
GO:0043171	peptide catabolic process	Group07	GO_BiologicalProcess-EBI-UniProt-GOA-ACAP-ARAP_01.05.2024_00h00	0.00130697	0.00162293	0.00130697	0.0023763	[4]	9.375	3	[LOC106588063, LOC106606032, lkha4]
GO:0070482	response to oxygen levels	Group08	GO_BiologicalProcess-EBI-UniProt-GOA-ACAP-ARAP_01.05.2024_00h00	0.0133821	0.0135016	0.0133821	0.014869	[3]	4.10959	3	[LOC106577395, LOC106580947, LOC106592479]
GO:0005942	phosphatidylinositol 3-kinase complex	Group09	GO_CellularComponent-EBI-UniProt-GOA-ACAP-ARAP_01.05.2024_00h00	0.0143869	0.0143869	0.0143869	0.0151441	[3, 4, 5]	4	3	[LOC106565979, LOC106567289, LOC106576177]
GO:0046935	1-phosphatidylinositol-3-kinase regulator activity	Group09	GO_MolecularFunction-EBI-UniProt-GOA-ACAP-ARAP_01.05.2024_00h00	0.00396601	0.00443722	0.0143869	0.0151441	[4]	6.38298	3	[LOC106565979, LOC106567289, LOC106576177]
GO:0061061	muscle structure development	Group10	GO_BiologicalProcess-EBI-UniProt-GOA-ACAP-ARAP_01.05.2024_00h00	5.90522e-07	1.39019e-06	5.90522e-07	1.96841e-06	[3]	4.25532	12	[LOC100136357, LOC106587486, LOC106587936, LOC106589423, LOC106591971, LOC106606142, LOC106606900, LOC106608893, actn3b, fhl1, mlc-2, tnnt3a]
GO:0007517	muscle organ development	Group10	GO_BiologicalProcess-EBI-UniProt-GOA-ACAP-ARAP_01.05.2024_00h00	0.00124646	0.001565	5.90522e-07	1.96841e-06	[4]	5.7971	4	[LOC106591971, LOC106606900, fhl1, mlc-2]
GO:0060538	skeletal muscle organ development	Group10	GO_BiologicalProcess-EBI-UniProt-GOA-ACAP-ARAP_01.05.2024_00h00	0.00232577	0.0027094	5.90522e-07	1.96841e-06	[5]	7.69231	3	[LOC106591971, LOC106606900, mlc-2]
GO:0018958	phenol-containing compound metabolic process	Group11	GO_BiologicalProcess-EBI-UniProt-GOA-ACAP-ARAP_01.05.2024_00h00	0.00784905	0.00836738	0.00215655	0.00331777	[4]	5	3	[LOC100137092, LOC106606032, tyrp-1b]
GO:0048770	pigment granule	Group11	GO_CellularComponent-EBI-UniProt-GOA-ACAP-ARAP_01.05.2024_00h00	0.00304262	0.00343816	0.00215655	0.00331777	[4, 5, 7]	4.54545	4	[LOC100137092, LOC106612393, pmela, tyrp-1b]
GO:0042470	melanosome	Group11	GO_CellularComponent-EBI-UniProt-GOA-ACAP-ARAP_01.05.2024_00h00	0.00304262	0.00343816	0.00215655	0.00331777	[5, 6, 8]	4.54545	4	[LOC100137092, LOC106612393, pmela, tyrp-1b]
GO:1901343	negative regulation of vasculature development	Group12	GO_BiologicalProcess-EBI-UniProt-GOA-ACAP-ARAP_01.05.2024_00h00	0.00108052	0.00140344	0.00357012	0.00446265	[3, 4, 5, 6, 7, 8]	10	3	[LOC106577897, LOC106608163, LOC106608947]
GO:2000181	negative regulation of blood vessel morphogenesis	Group12	GO_BiologicalProcess-EBI-UniProt-GOA-ACAP-ARAP_01.05.2024_00h00	0.00108052	0.00140344	0.00357012	0.00446265	[4, 5, 6, 7, 8, 9]	10	3	[LOC106577897, LOC106608163, LOC106608947]
GO:0031638	zymogen activation	Group12	GO_BiologicalProcess-EBI-UniProt-GOA-ACAP-ARAP_01.05.2024_00h00	0.00936998	0.00962552	0.00357012	0.00446265	[6, 7, 8]	4.6875	3	[LOC106577897, LOC106601384, LOC106608947]
GO:0016525	negative regulation of angiogenesis	Group12	GO_BiologicalProcess-EBI-UniProt-GOA-ACAP-ARAP_01.05.2024_00h00	0.00108052	0.00140344	0.00357012	0.00446265	[4, 5, 6, 7, 8, 9, 10, 11]	10	3	[LOC106577897, LOC106608163, LOC106608947]
GO:0009126	purine nucleoside monophosphate metabolic process	Group13	GO_BiologicalProcess-EBI-UniProt-GOA-ACAP-ARAP_01.05.2024_00h00	0.0124189	0.0126426	0.0253189	0.0253189	[6, 7, 8]	4.22535	3	[LOC106566847, LOC106610855, ampd1]
GO:0009127	purine nucleoside monophosphate biosynthetic process	Group13	GO_BiologicalProcess-EBI-UniProt-GOA-ACAP-ARAP_01.05.2024_00h00	0.00446191	0.00484803	0.0253189	0.0253189	[7, 8, 9]	6.12245	3	[LOC106566847, LOC106610855, ampd1]
GO:0009156	ribonucleoside monophosphate biosynthetic process	Group13	GO_BiologicalProcess-EBI-UniProt-GOA-ACAP-ARAP_01.05.2024_00h00	0.0124189	0.0126426	0.0253189	0.0253189	[7, 8, 9]	4.22535	3	[LOC106566847, LOC106610855, ampd1]
GO:0009167	purine ribonucleoside monophosphate metabolic process	Group13	GO_BiologicalProcess-EBI-UniProt-GOA-ACAP-ARAP_01.05.2024_00h00	0.0124189	0.0126426	0.0253189	0.0253189	[7, 8, 9]	4.22535	3	[LOC106566847, LOC106610855, ampd1]
GO:0046033	AMP metabolic process	Group13	GO_BiologicalProcess-EBI-UniProt-GOA-ACAP-ARAP_01.05.2024_00h00	0.00215755	0.00253962	0.0253189	0.0253189	[7, 8, 9, 10]	7.89474	3	[LOC106566847, LOC106610855, ampd1]
GO:0046040	IMP metabolic process	Group13	GO_BiologicalProcess-EBI-UniProt-GOA-ACAP-ARAP_01.05.2024_00h00	0.00199712	0.00240079	0.0253189	0.0253189	[7, 8, 9, 10]	8.10811	3	[LOC106566847, LOC106610855, ampd1]
GO:0009168	purine ribonucleoside monophosphate biosynthetic process	Group13	GO_BiologicalProcess-EBI-UniProt-GOA-ACAP-ARAP_01.05.2024_00h00	0.00446191	0.00484803	0.0253189	0.0253189	[8, 9, 10]	6.12245	3	[LOC106566847, LOC106610855, ampd1]
GO:0070050	neuron cellular homeostasis	Group14	GO_BiologicalProcess-EBI-UniProt-GOA-ACAP-ARAP_01.05.2024_00h00	3.52935e-05	5.86496e-05	0.00295068	0.00393424	[3]	30	3	[LOC106569925, LOC106572986, LOC106587405]
GO:0044306	neuron projection terminus	Group14	GO_CellularComponent-EBI-UniProt-GOA-ACAP-ARAP_01.05.2024_00h00	0.00122656	0.00155731	0.00295068	0.00393424	[2, 5]	4.2735	5	[LOC106569925, LOC106572986, LOC106583079, LOC106587405, LOC106604630]
GO:0043679	axon terminus	Group14	GO_CellularComponent-EBI-UniProt-GOA-ACAP-ARAP_01.05.2024_00h00	0.00113585	0.00145853	0.00295068	0.00393424	[3, 5, 6, 7]	4.34783	5	[LOC106569925, LOC106572986, LOC106583079, LOC106587405, LOC106604630]
GO:0043195	terminal bouton	Group14	GO_CellularComponent-EBI-UniProt-GOA-ACAP-ARAP_01.05.2024_00h00	0.00138625	0.00168436	0.00295068	0.00393424	[3, 4, 5, 6, 7, 8]	5.6338	4	[LOC106569925, LOC106572986, LOC106587405, LOC106604630]
GO:0099509	regulation of presynaptic cytosolic calcium ion concentration	Group14	GO_BiologicalProcess-EBI-UniProt-GOA-ACAP-ARAP_01.05.2024_00h00	3.52935e-05	5.86496e-05	0.00295068	0.00393424	[4, 7, 8]	30	3	[LOC106569925, LOC106572986, LOC106587405]
GO:0060291	long-term synaptic potentiation	Group14	GO_BiologicalProcess-EBI-UniProt-GOA-ACAP-ARAP_01.05.2024_00h00	0.00215755	0.00253962	0.00295068	0.00393424	[4, 5, 6, 7, 8, 9, 10, 11]	7.89474	3	[LOC106569925, LOC106572986, LOC106587405]
GO:1900271	regulation of long-term synaptic potentiation	Group14	GO_BiologicalProcess-EBI-UniProt-GOA-ACAP-ARAP_01.05.2024_00h00	3.52935e-05	5.86496e-05	0.00295068	0.00393424	[4, 5, 6, 7, 8, 9, 10, 11, 12]	30	3	[LOC106569925, LOC106572986, LOC106587405]
KEGG:00330	Arginine and proline metabolism	Group15	KEGG_01.05.2024	3.12271e-08	8.82165e-08	4.23214e-05	0.000120918	[-1]	8.91089	9	[LOC106567627, LOC106584654, LOC106599105, LOC106611136, LOC106612591, arg2, ckm2, ckmb, ckmt2]
GO:0006575	cellular modified amino acid metabolic process	Group15	GO_BiologicalProcess-EBI-UniProt-GOA-ACAP-ARAP_01.05.2024_00h00	0.000161465	0.000230957	4.23214e-05	0.000120918	[3, 4]	4.14201	7	[LOC106567627, LOC106584654, LOC106606032, LOC106612591, ckm2, ckmb, ckmt2]
GO:0016775	phosphotransferase activity, nitrogenous group as acceptor	Group15	GO_MolecularFunction-EBI-UniProt-GOA-ACAP-ARAP_01.05.2024_00h00	2.58056e-10	9.40657e-10	4.23214e-05	0.000120918	[4]	42.8571	6	[LOC106567627, LOC106584654, LOC106612591, ckm2, ckmb, ckmt2]
GO:0006599	phosphagen metabolic process	Group15	GO_BiologicalProcess-EBI-UniProt-GOA-ACAP-ARAP_01.05.2024_00h00	2.58056e-10	9.40657e-10	4.23214e-05	0.000120918	[4, 5]	42.8571	6	[LOC106567627, LOC106584654, LOC106612591, ckm2, ckmb, ckmt2]
GO:0042398	cellular modified amino acid biosynthetic process	Group15	GO_BiologicalProcess-EBI-UniProt-GOA-ACAP-ARAP_01.05.2024_00h00	9.85402e-07	2.18334e-06	4.23214e-05	0.000120918	[4, 5]	12.2449	6	[LOC106567627, LOC106584654, LOC106612591, ckm2, ckmb, ckmt2]
GO:0004111	creatine kinase activity	Group15	GO_MolecularFunction-EBI-UniProt-GOA-ACAP-ARAP_01.05.2024_00h00	2.58056e-10	9.40657e-10	4.23214e-05	0.000120918	[5]	42.8571	6	[LOC106567627, LOC106584654, LOC106612591, ckm2, ckmb, ckmt2]
GO:0170041	non-proteinogenic amino acid metabolic process	Group15	GO_BiologicalProcess-EBI-UniProt-GOA-ACAP-ARAP_01.05.2024_00h00	0.00897485	0.0093042	4.23214e-05	0.000120918	[4, 6]	4.7619	3	[LOC106599105, LOC106611136, arg2]
GO:0006603	phosphocreatine metabolic process	Group15	GO_BiologicalProcess-EBI-UniProt-GOA-ACAP-ARAP_01.05.2024_00h00	2.58056e-10	9.40657e-10	4.23214e-05	0.000120918	[5, 6]	42.8571	6	[LOC106567627, LOC106584654, LOC106612591, ckm2, ckmb, ckmt2]
GO:0042396	phosphagen biosynthetic process	Group15	GO_BiologicalProcess-EBI-UniProt-GOA-ACAP-ARAP_01.05.2024_00h00	2.58056e-10	9.40657e-10	4.23214e-05	0.000120918	[5, 6]	42.8571	6	[LOC106567627, LOC106584654, LOC106612591, ckm2, ckmb, ckmt2]
GO:0006591	ornithine metabolic process	Group15	GO_BiologicalProcess-EBI-UniProt-GOA-ACAP-ARAP_01.05.2024_00h00	4.8286e-05	7.4744e-05	4.23214e-05	0.000120918	[5, 7]	27.2727	3	[LOC106599105, LOC106611136, arg2]
GO:0046314	phosphocreatine biosynthetic process	Group15	GO_BiologicalProcess-EBI-UniProt-GOA-ACAP-ARAP_01.05.2024_00h00	2.58056e-10	9.40657e-10	4.23214e-05	0.000120918	[6, 7]	42.8571	6	[LOC106567627, LOC106584654, LOC106612591, ckm2, ckmb, ckmt2]
GO:0051651	maintenance of location in cell	Group16	GO_BiologicalProcess-EBI-UniProt-GOA-ACAP-ARAP_01.05.2024_00h00	1.59994e-06	3.4112e-06	3.01455e-08	1.20582e-07	[2, 3]	4.85437	10	[LOC106571369, LOC106596145, LOC106598109, LOC106600326, LOC106600657, LOC106600764, LOC106600765, LOC106600766, LOC123741664, casq1b]
GO:0090257	regulation of muscle system process	Group16	GO_BiologicalProcess-EBI-UniProt-GOA-ACAP-ARAP_01.05.2024_00h00	0.00018001	0.000254264	3.01455e-08	1.20582e-07	[4, 5]	6.49351	5	[LOC100136357, LOC106587936, LOC106600326, casq1b, tnnt3a]
GO:0016529	sarcoplasmic reticulum	Group16	GO_CellularComponent-EBI-UniProt-GOA-ACAP-ARAP_01.05.2024_00h00	0.00137251	0.0016858	3.01455e-08	1.20582e-07	[4, 5, 6]	4.16667	5	[LOC106567093, LOC106571369, LOC106600326, atp2a1l, casq1b]
GO:0006937	regulation of muscle contraction	Group16	GO_BiologicalProcess-EBI-UniProt-GOA-ACAP-ARAP_01.05.2024_00h00	0.0001492	0.000221837	3.01455e-08	1.20582e-07	[5, 6]	6.75676	5	[LOC100136357, LOC106587936, LOC106600326, casq1b, tnnt3a]
GO:0033017	sarcoplasmic reticulum membrane	Group16	GO_CellularComponent-EBI-UniProt-GOA-ACAP-ARAP_01.05.2024_00h00	0.0124189	0.0126426	3.01455e-08	1.20582e-07	[5, 6, 7, 8]	4.22535	3	[LOC106571369, LOC106600326, atp2a1l]
GO:0051924	regulation of calcium ion transport	Group16	GO_BiologicalProcess-EBI-UniProt-GOA-ACAP-ARAP_01.05.2024_00h00	0.00420951	0.0046182	3.01455e-08	1.20582e-07	[6, 7, 8]	6.25	3	[LOC106571369, LOC106600326, casq1b]
GO:0051279	regulation of release of sequestered calcium ion into cytosol	Group16	GO_BiologicalProcess-EBI-UniProt-GOA-ACAP-ARAP_01.05.2024_00h00	8.28612e-05	0.000124844	3.01455e-08	1.20582e-07	[4, 5, 6, 7, 8, 9, 10, 11]	23.0769	3	[LOC106571369, LOC106600326, casq1b]
GO:1903169	regulation of calcium ion transmembrane transport	Group16	GO_BiologicalProcess-EBI-UniProt-GOA-ACAP-ARAP_01.05.2024_00h00	0.000426537	0.000567043	3.01455e-08	1.20582e-07	[6, 7, 8, 9]	13.6364	3	[LOC106571369, LOC106600326, casq1b]
GO:0070296	sarcoplasmic reticulum calcium ion transport	Group16	GO_BiologicalProcess-EBI-UniProt-GOA-ACAP-ARAP_01.05.2024_00h00	0.00858969	0.00898736	3.01455e-08	1.20582e-07	[8]	4.83871	3	[LOC106571369, LOC106600326, casq1b]
GO:1903514	release of sequestered calcium ion into cytosol by endoplasmic reticulum	Group16	GO_BiologicalProcess-EBI-UniProt-GOA-ACAP-ARAP_01.05.2024_00h00	0.00784905	0.00836738	3.01455e-08	1.20582e-07	[5, 6, 7, 8, 9, 10, 11]	5	3	[LOC106571369, LOC106600326, casq1b]
GO:0010880	regulation of release of sequestered calcium ion into cytosol by sarcoplasmic reticulum	Group16	GO_BiologicalProcess-EBI-UniProt-GOA-ACAP-ARAP_01.05.2024_00h00	8.28612e-05	0.000124844	3.01455e-08	1.20582e-07	[5, 6, 7, 8, 9, 10, 11, 12, 13]	23.0769	3	[LOC106571369, LOC106600326, casq1b]
GO:0014808	release of sequestered calcium ion into cytosol by sarcoplasmic reticulum	Group16	GO_BiologicalProcess-EBI-UniProt-GOA-ACAP-ARAP_01.05.2024_00h00	0.00784905	0.00836738	3.01455e-08	1.20582e-07	[6, 7, 8, 9, 10, 11, 12]	5	3	[LOC106571369, LOC106600326, casq1b]
KEGG:00860	Porphyrin metabolism	Group17	KEGG_01.05.2024	2.68829e-05	4.60268e-05	0.000191115	0.0004247	[-1]	6.97674	6	[LOC106596145, LOC106598109, LOC106600657, LOC106600764, LOC106600765, LOC106600766]
KEGG:04216	Ferroptosis	Group17	KEGG_01.05.2024	0.000150209	0.000220436	0.000191115	0.0004247	[-1]	5.12821	6	[LOC106596145, LOC106598109, LOC106600657, LOC106600764, LOC106600765, LOC106600766]
GO:0051651	maintenance of location in cell	Group17	GO_BiologicalProcess-EBI-UniProt-GOA-ACAP-ARAP_01.05.2024_00h00	1.59994e-06	3.4112e-06	0.000191115	0.0004247	[2, 3]	4.85437	10	[LOC106571369, LOC106596145, LOC106598109, LOC106600326, LOC106600657, LOC106600764, LOC106600765, LOC106600766, LOC123741664, casq1b]
GO:0051238	sequestering of metal ion	Group17	GO_BiologicalProcess-EBI-UniProt-GOA-ACAP-ARAP_01.05.2024_00h00	4.70392e-10	1.66107e-09	0.000191115	0.0004247	[3]	25.9259	7	[LOC106596145, LOC106598109, LOC106600657, LOC106600764, LOC106600765, LOC106600766, LOC123741664]
GO:0097577	sequestering of iron ion	Group17	GO_BiologicalProcess-EBI-UniProt-GOA-ACAP-ARAP_01.05.2024_00h00	4.70392e-10	1.66107e-09	0.000191115	0.0004247	[3, 4, 5, 7]	25.9259	7	[LOC106596145, LOC106598109, LOC106600657, LOC106600764, LOC106600765, LOC106600766, LOC123741664]
GO:0006879	intracellular iron ion homeostasis	Group17	GO_BiologicalProcess-EBI-UniProt-GOA-ACAP-ARAP_01.05.2024_00h00	1.69127e-07	4.34348e-07	0.000191115	0.0004247	[4, 6]	11.6667	7	[LOC106596145, LOC106598109, LOC106600657, LOC106600764, LOC106600765, LOC106600766, LOC123741664]
GO:0006880	intracellular sequestering of iron ion	Group17	GO_BiologicalProcess-EBI-UniProt-GOA-ACAP-ARAP_01.05.2024_00h00	4.70392e-10	1.66107e-09	0.000191115	0.0004247	[4, 5, 6, 8]	25.9259	7	[LOC106596145, LOC106598109, LOC106600657, LOC106600764, LOC106600765, LOC106600766, LOC123741664]
GO:0000041	transition metal ion transport	Group17	GO_BiologicalProcess-EBI-UniProt-GOA-ACAP-ARAP_01.05.2024_00h00	1.25547e-05	2.28819e-05	0.000191115	0.0004247	[7]	5.09554	8	[LOC106596145, LOC106598109, LOC106600657, LOC106600764, LOC106600765, LOC106600766, LOC123741664, s39ab]
GO:0005506	iron ion binding	Group17	GO_MolecularFunction-EBI-UniProt-GOA-ACAP-ARAP_01.05.2024_00h00	1.98964e-06	4.01481e-06	0.000191115	0.0004247	[7]	4.19847	11	[LOC106576803, LOC106596145, LOC106598109, LOC106599162, LOC106600657, LOC106600764, LOC106600765, LOC106600766, LOC106602268, LOC123741664, loxe3]
GO:0051924	regulation of calcium ion transport	Group17	GO_BiologicalProcess-EBI-UniProt-GOA-ACAP-ARAP_01.05.2024_00h00	0.00420951	0.0046182	0.000191115	0.0004247	[6, 7, 8]	6.25	3	[LOC106571369, LOC106600326, casq1b]
GO:0051279	regulation of release of sequestered calcium ion into cytosol	Group17	GO_BiologicalProcess-EBI-UniProt-GOA-ACAP-ARAP_01.05.2024_00h00	8.28612e-05	0.000124844	0.000191115	0.0004247	[4, 5, 6, 7, 8, 9, 10, 11]	23.0769	3	[LOC106571369, LOC106600326, casq1b]
GO:1903169	regulation of calcium ion transmembrane transport	Group17	GO_BiologicalProcess-EBI-UniProt-GOA-ACAP-ARAP_01.05.2024_00h00	0.000426537	0.000567043	0.000191115	0.0004247	[6, 7, 8, 9]	13.6364	3	[LOC106571369, LOC106600326, casq1b]
GO:0006826	iron ion transport	Group17	GO_BiologicalProcess-EBI-UniProt-GOA-ACAP-ARAP_01.05.2024_00h00	1.72766e-06	3.61529e-06	0.000191115	0.0004247	[8]	8.33333	7	[LOC106596145, LOC106598109, LOC106600657, LOC106600764, LOC106600765, LOC106600766, LOC123741664]
GO:0008198	ferrous iron binding	Group17	GO_MolecularFunction-EBI-UniProt-GOA-ACAP-ARAP_01.05.2024_00h00	3.45516e-08	9.52277e-08	0.000191115	0.0004247	[8]	14.5833	7	[LOC106596145, LOC106598109, LOC106600657, LOC106600764, LOC106600765, LOC106600766, LOC123741664]
GO:0008199	ferric iron binding	Group17	GO_MolecularFunction-EBI-UniProt-GOA-ACAP-ARAP_01.05.2024_00h00	2.18589e-09	7.0573e-09	0.000191115	0.0004247	[8]	21.2121	7	[LOC106596145, LOC106598109, LOC106600657, LOC106600764, LOC106600765, LOC106600766, LOC123741664]
GO:0070296	sarcoplasmic reticulum calcium ion transport	Group17	GO_BiologicalProcess-EBI-UniProt-GOA-ACAP-ARAP_01.05.2024_00h00	0.00858969	0.00898736	0.000191115	0.0004247	[8]	4.83871	3	[LOC106571369, LOC106600326, casq1b]
GO:1903514	release of sequestered calcium ion into cytosol by endoplasmic reticulum	Group17	GO_BiologicalProcess-EBI-UniProt-GOA-ACAP-ARAP_01.05.2024_00h00	0.00784905	0.00836738	0.000191115	0.0004247	[5, 6, 7, 8, 9, 10, 11]	5	3	[LOC106571369, LOC106600326, casq1b]
GO:0010880	regulation of release of sequestered calcium ion into cytosol by sarcoplasmic reticulum	Group17	GO_BiologicalProcess-EBI-UniProt-GOA-ACAP-ARAP_01.05.2024_00h00	8.28612e-05	0.000124844	0.000191115	0.0004247	[5, 6, 7, 8, 9, 10, 11, 12, 13]	23.0769	3	[LOC106571369, LOC106600326, casq1b]
GO:0014808	release of sequestered calcium ion into cytosol by sarcoplasmic reticulum	Group17	GO_BiologicalProcess-EBI-UniProt-GOA-ACAP-ARAP_01.05.2024_00h00	0.00784905	0.00836738	0.000191115	0.0004247	[6, 7, 8, 9, 10, 11, 12]	5	3	[LOC106571369, LOC106600326, casq1b]
GO:0061061	muscle structure development	Group18	GO_BiologicalProcess-EBI-UniProt-GOA-ACAP-ARAP_01.05.2024_00h00	5.90522e-07	1.39019e-06	2.58264e-11	2.58264e-10	[3]	4.25532	12	[LOC100136357, LOC106587486, LOC106587936, LOC106589423, LOC106591971, LOC106606142, LOC106606900, LOC106608893, actn3b, fhl1, mlc-2, tnnt3a]
GO:0005523	tropomyosin binding	Group18	GO_MolecularFunction-EBI-UniProt-GOA-ACAP-ARAP_01.05.2024_00h00	0.00079018	0.00103826	2.58264e-11	2.58264e-10	[4]	11.1111	3	[LOC100136357, LOC106587936, tnnt3a]
GO:0007517	muscle organ development	Group18	GO_BiologicalProcess-EBI-UniProt-GOA-ACAP-ARAP_01.05.2024_00h00	0.00124646	0.001565	2.58264e-11	2.58264e-10	[4]	5.7971	4	[LOC106591971, LOC106606900, fhl1, mlc-2]
GO:0030172	troponin C binding	Group18	GO_MolecularFunction-EBI-UniProt-GOA-ACAP-ARAP_01.05.2024_00h00	2.48297e-05	4.31654e-05	2.58264e-11	2.58264e-10	[4]	33.3333	3	[LOC100136357, LOC106587936, tnnt3a]
GO:0031013	troponin I binding	Group18	GO_MolecularFunction-EBI-UniProt-GOA-ACAP-ARAP_01.05.2024_00h00	2.48297e-05	4.31654e-05	2.58264e-11	2.58264e-10	[4]	33.3333	3	[LOC100136357, LOC106587936, tnnt3a]
GO:0043292	contractile muscle fiber	Group18	GO_CellularComponent-EBI-UniProt-GOA-ACAP-ARAP_01.05.2024_00h00	2.43165e-13	1.37388e-12	2.58264e-11	2.58264e-10	[3, 4, 5]	6.41892	19	[LOC100136357, LOC100194566, LOC100194642, LOC100194643, LOC106575818, LOC106587486, LOC106587936, LOC106589423, LOC106591971, LOC106600326, LOC106606142, LOC106608893, LOC106609638, actn3b, casq1b, cavin4a, myl1, tnni2, tnnt3a]
GO:0050881	musculoskeletal movement	Group18	GO_BiologicalProcess-EBI-UniProt-GOA-ACAP-ARAP_01.05.2024_00h00	9.14621e-08	2.46077e-07	2.58264e-11	2.58264e-10	[3, 5]	12.7273	7	[LOC100136357, LOC106587936, LOC106600326, LOC106609638, casq1b, tnni2, tnnt3a]
GO:0050905	neuromuscular process	Group18	GO_BiologicalProcess-EBI-UniProt-GOA-ACAP-ARAP_01.05.2024_00h00	2.65847e-07	6.67571e-07	2.58264e-11	2.58264e-10	[4]	10.9375	7	[LOC100136357, LOC106587936, LOC106600326, LOC106609638, casq1b, tnni2, tnnt3a]
GO:0055001	muscle cell development	Group18	GO_BiologicalProcess-EBI-UniProt-GOA-ACAP-ARAP_01.05.2024_00h00	0.000396041	0.000532769	2.58264e-11	2.58264e-10	[4, 5]	4.28571	6	[LOC100136357, LOC106587486, LOC106587936, LOC106608893, actn3b, tnnt3a]
GO:0090257	regulation of muscle system process	Group18	GO_BiologicalProcess-EBI-UniProt-GOA-ACAP-ARAP_01.05.2024_00h00	0.00018001	0.000254264	2.58264e-11	2.58264e-10	[4, 5]	6.49351	5	[LOC100136357, LOC106587936, LOC106600326, casq1b, tnnt3a]
GO:0003009	skeletal muscle contraction	Group18	GO_BiologicalProcess-EBI-UniProt-GOA-ACAP-ARAP_01.05.2024_00h00	9.14621e-08	2.46077e-07	2.58264e-11	2.58264e-10	[4, 6]	12.7273	7	[LOC100136357, LOC106587936, LOC106600326, LOC106609638, casq1b, tnni2, tnnt3a]
GO:0006941	striated muscle contraction	Group18	GO_BiologicalProcess-EBI-UniProt-GOA-ACAP-ARAP_01.05.2024_00h00	0.000155663	0.000225512	2.58264e-11	2.58264e-10	[5]	4.16667	7	[LOC100136357, LOC106587936, LOC106600326, LOC106609638, casq1b, tnni2, tnnt3a]
GO:0030016	myofibril	Group18	GO_CellularComponent-EBI-UniProt-GOA-ACAP-ARAP_01.05.2024_00h00	1.51662e-09	5.04054e-09	2.58264e-11	2.58264e-10	[4, 5, 6]	5.20833	15	[LOC100136357, LOC100194566, LOC106587486, LOC106587936, LOC106589423, LOC106591971, LOC106600326, LOC106606142, LOC106608893, LOC106609638, actn3b, casq1b, cavin4a, tnni2, tnnt3a]
GO:0030017	sarcomere	Group18	GO_CellularComponent-EBI-UniProt-GOA-ACAP-ARAP_01.05.2024_00h00	4.83615e-10	1.65601e-09	2.58264e-11	2.58264e-10	[2, 5, 6, 7]	5.66038	15	[LOC100136357, LOC100194566, LOC106587486, LOC106587936, LOC106589423, LOC106591971, LOC106600326, LOC106606142, LOC106608893, LOC106609638, actn3b, casq1b, cavin4a, tnni2, tnnt3a]
GO:0036379	myofilament	Group18	GO_CellularComponent-EBI-UniProt-GOA-ACAP-ARAP_01.05.2024_00h00	3.00048e-06	5.84577e-06	2.58264e-11	2.58264e-10	[2, 5, 6, 7]	10.1695	6	[LOC100136357, LOC106587486, LOC106587936, LOC106609638, tnni2, tnnt3a]
GO:0031674	I band	Group18	GO_CellularComponent-EBI-UniProt-GOA-ACAP-ARAP_01.05.2024_00h00	4.07919e-05	6.49224e-05	2.58264e-11	2.58264e-10	[2, 3, 6, 7, 8]	4.32432	8	[LOC100194566, LOC106589423, LOC106591971, LOC106600326, LOC106606142, LOC106608893, actn3b, casq1b]
GO:0006937	regulation of muscle contraction	Group18	GO_BiologicalProcess-EBI-UniProt-GOA-ACAP-ARAP_01.05.2024_00h00	0.0001492	0.000221837	2.58264e-11	2.58264e-10	[5, 6]	6.75676	5	[LOC100136357, LOC106587936, LOC106600326, casq1b, tnnt3a]
GO:0030018	Z disc	Group18	GO_CellularComponent-EBI-UniProt-GOA-ACAP-ARAP_01.05.2024_00h00	3.63248e-05	5.94885e-05	2.58264e-11	2.58264e-10	[2, 3, 4, 7, 8, 9]	4.3956	8	[LOC100194566, LOC106589423, LOC106591971, LOC106600326, LOC106606142, LOC106608893, actn3b, casq1b]
GO:0055002	striated muscle cell development	Group18	GO_BiologicalProcess-EBI-UniProt-GOA-ACAP-ARAP_01.05.2024_00h00	0.00257098	0.0029645	2.58264e-11	2.58264e-10	[5, 6]	4.7619	4	[LOC100136357, LOC106587486, LOC106587936, tnnt3a]
GO:0005861	troponin complex	Group18	GO_CellularComponent-EBI-UniProt-GOA-ACAP-ARAP_01.05.2024_00h00	8.32314e-06	1.56753e-05	2.58264e-11	2.58264e-10	[2, 4, 7, 8, 9]	12.1951	5	[LOC100136357, LOC106587936, LOC106609638, tnni2, tnnt3a]
GO:0005865	striated muscle thin filament	Group18	GO_CellularComponent-EBI-UniProt-GOA-ACAP-ARAP_01.05.2024_00h00	3.00048e-06	5.84577e-06	2.58264e-11	2.58264e-10	[3, 6, 7, 8]	10.1695	6	[LOC100136357, LOC106587486, LOC106587936, LOC106609638, tnni2, tnnt3a]
GO:0030239	myofibril assembly	Group18	GO_BiologicalProcess-EBI-UniProt-GOA-ACAP-ARAP_01.05.2024_00h00	0.00257098	0.0029645	2.58264e-11	2.58264e-10	[4, 5, 6, 7, 8]	4.7619	4	[LOC100136357, LOC106587486, LOC106587936, tnnt3a]
GO:0045214	sarcomere organization	Group18	GO_BiologicalProcess-EBI-UniProt-GOA-ACAP-ARAP_01.05.2024_00h00	0.00420951	0.0046182	2.58264e-11	2.58264e-10	[5, 6, 7, 8, 9]	6.25	3	[LOC100136357, LOC106587936, tnnt3a]
GO:0051924	regulation of calcium ion transport	Group18	GO_BiologicalProcess-EBI-UniProt-GOA-ACAP-ARAP_01.05.2024_00h00	0.00420951	0.0046182	2.58264e-11	2.58264e-10	[6, 7, 8]	6.25	3	[LOC106571369, LOC106600326, casq1b]
GO:0051279	regulation of release of sequestered calcium ion into cytosol	Group18	GO_BiologicalProcess-EBI-UniProt-GOA-ACAP-ARAP_01.05.2024_00h00	8.28612e-05	0.000124844	2.58264e-11	2.58264e-10	[4, 5, 6, 7, 8, 9, 10, 11]	23.0769	3	[LOC106571369, LOC106600326, casq1b]
GO:1903169	regulation of calcium ion transmembrane transport	Group18	GO_BiologicalProcess-EBI-UniProt-GOA-ACAP-ARAP_01.05.2024_00h00	0.000426537	0.000567043	2.58264e-11	2.58264e-10	[6, 7, 8, 9]	13.6364	3	[LOC106571369, LOC106600326, casq1b]
GO:0070296	sarcoplasmic reticulum calcium ion transport	Group18	GO_BiologicalProcess-EBI-UniProt-GOA-ACAP-ARAP_01.05.2024_00h00	0.00858969	0.00898736	2.58264e-11	2.58264e-10	[8]	4.83871	3	[LOC106571369, LOC106600326, casq1b]
GO:1903514	release of sequestered calcium ion into cytosol by endoplasmic reticulum	Group18	GO_BiologicalProcess-EBI-UniProt-GOA-ACAP-ARAP_01.05.2024_00h00	0.00784905	0.00836738	2.58264e-11	2.58264e-10	[5, 6, 7, 8, 9, 10, 11]	5	3	[LOC106571369, LOC106600326, casq1b]
GO:0010880	regulation of release of sequestered calcium ion into cytosol by sarcoplasmic reticulum	Group18	GO_BiologicalProcess-EBI-UniProt-GOA-ACAP-ARAP_01.05.2024_00h00	8.28612e-05	0.000124844	2.58264e-11	2.58264e-10	[5, 6, 7, 8, 9, 10, 11, 12, 13]	23.0769	3	[LOC106571369, LOC106600326, casq1b]
GO:0014808	release of sequestered calcium ion into cytosol by sarcoplasmic reticulum	Group18	GO_BiologicalProcess-EBI-UniProt-GOA-ACAP-ARAP_01.05.2024_00h00	0.00784905	0.00836738	2.58264e-11	2.58264e-10	[6, 7, 8, 9, 10, 11, 12]	5	3	[LOC106571369, LOC106600326, casq1b]
KEGG:00010	Glycolysis / Gluconeogenesis	Group19	KEGG_01.05.2024	5.06212e-18	1.43005e-16	1.77894e-09	1.18596e-08	[-1]	12.8571	18	[LOC100136417, LOC100194623, LOC100194624, LOC100194636, LOC100194644, LOC106562377, LOC106566997, LOC106572792, LOC106573043, LOC106583067, LOC106583351, LOC106587569, LOC106588431, eno3, gapdh, ldha, pfkmb, pk]
KEGG:00030	Pentose phosphate pathway	Group19	KEGG_01.05.2024	1.80996e-08	5.38225e-08	1.77894e-09	1.18596e-08	[-1]	11.9403	8	[LOC100194623, LOC100194624, LOC106562377, LOC106566997, LOC106572792, LOC106583067, LOC106587569, pfkmb]
KEGG:00051	Fructose and mannose metabolism	Group19	KEGG_01.05.2024	1.04309e-06	2.2667e-06	1.77894e-09	1.18596e-08	[-1]	8.97436	7	[LOC100194623, LOC100194624, LOC106566997, LOC106572792, LOC106583067, LOC106583351, pfkmb]
KEGG:00052	Galactose metabolism	Group19	KEGG_01.05.2024	3.26957e-05	5.51435e-05	1.77894e-09	1.18596e-08	[-1]	9.25926	5	[LOC106566997, LOC106572792, LOC106583067, pfkmb, si]
GO:0006735	NADH regeneration	Group19	GO_BiologicalProcess-EBI-UniProt-GOA-ACAP-ARAP_01.05.2024_00h00	4.13981e-07	1.01695e-06	1.77894e-09	1.18596e-08	[8, 9, 10, 11, 12]	40	4	[LOC106566997, LOC106572792, LOC106583067, pfkmb]
GO:0003872	6-phosphofructokinase activity	Group19	GO_BiologicalProcess-EBI-UniProt-GOA-ACAP-ARAP_01.05.2024_00h00	4.13981e-07	1.01695e-06	1.77894e-09	1.18596e-08	[6, 7, 9, 10, 11, 12, 13, 14]	40	4	[LOC106566997, LOC106572792, LOC106583067, pfkmb]
GO:0061620	glycolytic process through glucose-6-phosphate	Group19	GO_BiologicalProcess-EBI-UniProt-GOA-ACAP-ARAP_01.05.2024_00h00	4.13981e-07	1.01695e-06	1.77894e-09	1.18596e-08	[6, 7, 9, 10, 11, 12, 13, 14]	40	4	[LOC106566997, LOC106572792, LOC106583067, pfkmb]
GO:0061621	canonical glycolysis	Group19	GO_BiologicalProcess-EBI-UniProt-GOA-ACAP-ARAP_01.05.2024_00h00	4.13981e-07	1.01695e-06	1.77894e-09	1.18596e-08	[7, 8, 9, 10, 11, 12, 13, 14, 15]	40	4	[LOC106566997, LOC106572792, LOC106583067, pfkmb]
GO:0006091	generation of precursor metabolites and energy	Group19	GO_BiologicalProcess-EBI-UniProt-GOA-ACAP-ARAP_01.05.2024_00h00	5.76434e-12	2.41248e-11	1.77894e-09	1.18596e-08	[3]	4.67706	21	[LOC100136417, LOC100194564, LOC100194623, LOC100194624, LOC100194636, LOC100194644, LOC106561622, LOC106566997, LOC106572792, LOC106581056, LOC106583067, LOC106583351, LOC106587569, LOC106588431, LOC106601031, LOC106607878, eno3, gapdh, pfkmb, pk, pygma]
GO:0016903	oxidoreductase activity, acting on the aldehyde or oxo group of donors	Group19	GO_MolecularFunction-EBI-UniProt-GOA-ACAP-ARAP_01.05.2024_00h00	0.0133821	0.0135016	1.77894e-09	1.18596e-08	[3]	4.10959	3	[LOC100136417, LOC106588431, gapdh]
GO:0048029	monosaccharide binding	Group19	GO_MolecularFunction-EBI-UniProt-GOA-ACAP-ARAP_01.05.2024_00h00	4.72378e-05	7.41371e-05	1.77894e-09	1.18596e-08	[3]	6.31579	6	[LOC106566997, LOC106568851, LOC106572792, LOC106583067, LOC106587569, pfkmb]
GO:0005996	monosaccharide metabolic process	Group19	GO_BiologicalProcess-EBI-UniProt-GOA-ACAP-ARAP_01.05.2024_00h00	4.22706e-07	1.01629e-06	1.77894e-09	1.18596e-08	[3, 4]	5.61798	10	[LOC100136417, LOC106566997, LOC106572792, LOC106583067, LOC106583351, LOC106587569, LOC106588431, LOC106607477, gapdh, pfkmb]
GO:0005945	6-phosphofructokinase complex	Group19	GO_CellularComponent-EBI-UniProt-GOA-ACAP-ARAP_01.05.2024_00h00	4.13981e-07	1.01695e-06	1.77894e-09	1.18596e-08	[3, 4, 5]	40	4	[LOC106566997, LOC106572792, LOC106583067, pfkmb]
GO:0016052	carbohydrate catabolic process	Group19	GO_BiologicalProcess-EBI-UniProt-GOA-ACAP-ARAP_01.05.2024_00h00	1.86816e-17	2.63878e-16	1.77894e-09	1.18596e-08	[4]	13.4921	17	[LOC100136417, LOC100194564, LOC100194623, LOC100194624, LOC100194636, LOC100194644, LOC106566997, LOC106572792, LOC106583067, LOC106583351, LOC106587569, LOC106588431, eno3, gapdh, pfkmb, pk, pygma]
GO:0016620	oxidoreductase activity, acting on the aldehyde or oxo group of donors, NAD or NADP as acceptor	Group19	GO_MolecularFunction-EBI-UniProt-GOA-ACAP-ARAP_01.05.2024_00h00	0.0058603	0.0063068	1.77894e-09	1.18596e-08	[4]	5.55556	3	[LOC100136417, LOC106588431, gapdh]
GO:0070095	fructose-6-phosphate binding	Group19	GO_MolecularFunction-EBI-UniProt-GOA-ACAP-ARAP_01.05.2024_00h00	6.4708e-07	1.49225e-06	1.77894e-09	1.18596e-08	[3, 5]	36.3636	4	[LOC106566997, LOC106572792, LOC106583067, pfkmb]
GO:0072524	pyridine-containing compound metabolic process	Group19	GO_BiologicalProcess-EBI-UniProt-GOA-ACAP-ARAP_01.05.2024_00h00	4.94776e-14	3.2888e-13	1.77894e-09	1.18596e-08	[4]	9.46746	16	[LOC100136417, LOC100136539, LOC100194623, LOC100194624, LOC100194636, LOC100194644, LOC106566997, LOC106572792, LOC106583067, LOC106583351, LOC106587569, LOC106588431, eno3, gapdh, pfkmb, pk]
GO:1901136	carbohydrate derivative catabolic process	Group19	GO_BiologicalProcess-EBI-UniProt-GOA-ACAP-ARAP_01.05.2024_00h00	1.17342e-11	4.7356e-11	1.77894e-09	1.18596e-08	[4]	6.639	16	[LOC100136417, LOC100136539, LOC100194623, LOC100194624, LOC100194636, LOC100194644, LOC106566997, LOC106572792, LOC106583067, LOC106583351, LOC106587569, LOC106588431, eno3, gapdh, pfkmb, pk]
GO:0006002	fructose 6-phosphate metabolic process	Group19	GO_BiologicalProcess-EBI-UniProt-GOA-ACAP-ARAP_01.05.2024_00h00	9.05543e-06	1.67748e-05	1.77894e-09	1.18596e-08	[4, 5]	20	4	[LOC106566997, LOC106572792, LOC106583067, pfkmb]
GO:0019318	hexose metabolic process	Group19	GO_BiologicalProcess-EBI-UniProt-GOA-ACAP-ARAP_01.05.2024_00h00	1.09872e-07	2.88734e-07	1.77894e-09	1.18596e-08	[4, 5]	6.49351	10	[LOC100136417, LOC106566997, LOC106572792, LOC106583067, LOC106583351, LOC106587569, LOC106588431, LOC106607477, gapdh, pfkmb]
GO:0030388	fructose 1,6-bisphosphate metabolic process	Group19	GO_BiologicalProcess-EBI-UniProt-GOA-ACAP-ARAP_01.05.2024_00h00	8.24262e-09	2.51734e-08	1.77894e-09	1.18596e-08	[4, 5]	26.087	6	[LOC100194623, LOC100194624, LOC106566997, LOC106572792, LOC106583067, pfkmb]
GO:0046365	monosaccharide catabolic process	Group19	GO_BiologicalProcess-EBI-UniProt-GOA-ACAP-ARAP_01.05.2024_00h00	5.78046e-06	1.1071e-05	1.77894e-09	1.18596e-08	[4, 5]	22.2222	4	[LOC106566997, LOC106572792, LOC106583067, pfkmb]
GO:0046434	organophosphate catabolic process	Group19	GO_BiologicalProcess-EBI-UniProt-GOA-ACAP-ARAP_01.05.2024_00h00	2.38909e-12	1.07987e-11	1.77894e-09	1.18596e-08	[4, 5]	7.37327	16	[LOC100136417, LOC100136539, LOC100194623, LOC100194624, LOC100194636, LOC100194644, LOC106566997, LOC106572792, LOC106583067, LOC106583351, LOC106587569, LOC106588431, eno3, gapdh, pfkmb, pk]
GO:0043891	glyceraldehyde-3-phosphate dehydrogenase (NAD(P)+) (phosphorylating) activity	Group19	GO_MolecularFunction-EBI-UniProt-GOA-ACAP-ARAP_01.05.2024_00h00	3.52935e-05	5.86496e-05	1.77894e-09	1.18596e-08	[5]	30	3	[LOC100136417, LOC106588431, gapdh]
GO:0046835	carbohydrate phosphorylation	Group19	GO_BiologicalProcess-EBI-UniProt-GOA-ACAP-ARAP_01.05.2024_00h00	0.000265671	0.000366108	1.77894e-09	1.18596e-08	[4, 6]	8.69565	4	[LOC106566997, LOC106572792, LOC106583067, pfkmb]
GO:0072523	purine-containing compound catabolic process	Group19	GO_BiologicalProcess-EBI-UniProt-GOA-ACAP-ARAP_01.05.2024_00h00	1.24588e-13	7.82137e-13	1.77894e-09	1.18596e-08	[5]	10.0671	15	[LOC100136417, LOC100194623, LOC100194624, LOC100194636, LOC100194644, LOC106566997, LOC106572792, LOC106583067, LOC106583351, LOC106587569, LOC106588431, eno3, gapdh, pfkmb, pk]
GO:0072526	pyridine-containing compound catabolic process	Group19	GO_BiologicalProcess-EBI-UniProt-GOA-ACAP-ARAP_01.05.2024_00h00	1.86692e-17	3.01374e-16	1.77894e-09	1.18596e-08	[5]	17.8571	15	[LOC100136417, LOC100194623, LOC100194624, LOC100194636, LOC100194644, LOC106566997, LOC106572792, LOC106583067, LOC106583351, LOC106587569, LOC106588431, eno3, gapdh, pfkmb, pk]
GO:0006006	glucose metabolic process	Group19	GO_BiologicalProcess-EBI-UniProt-GOA-ACAP-ARAP_01.05.2024_00h00	3.32408e-09	1.04339e-08	1.77894e-09	1.18596e-08	[5, 6]	9.34579	10	[LOC100136417, LOC106566997, LOC106572792, LOC106583067, LOC106583351, LOC106587569, LOC106588431, LOC106607477, gapdh, pfkmb]
GO:0019320	hexose catabolic process	Group19	GO_BiologicalProcess-EBI-UniProt-GOA-ACAP-ARAP_01.05.2024_00h00	1.93166e-06	3.96869e-06	1.77894e-09	1.18596e-08	[5, 6]	28.5714	4	[LOC106566997, LOC106572792, LOC106583067, pfkmb]
GO:0004365	glyceraldehyde-3-phosphate dehydrogenase (NAD+) (phosphorylating) activity	Group19	GO_MolecularFunction-EBI-UniProt-GOA-ACAP-ARAP_01.05.2024_00h00	3.52935e-05	5.86496e-05	1.77894e-09	1.18596e-08	[6]	30	3	[LOC100136417, LOC106588431, gapdh]
GO:0009132	nucleoside diphosphate metabolic process	Group19	GO_BiologicalProcess-EBI-UniProt-GOA-ACAP-ARAP_01.05.2024_00h00	3.38562e-16	3.18813e-15	1.77894e-09	1.18596e-08	[5, 6, 7]	14.8515	15	[LOC100136417, LOC100194623, LOC100194624, LOC100194636, LOC100194644, LOC106566997, LOC106572792, LOC106583067, LOC106583351, LOC106587569, LOC106588431, eno3, gapdh, pfkmb, pk]
GO:0009141	nucleoside triphosphate metabolic process	Group19	GO_BiologicalProcess-EBI-UniProt-GOA-ACAP-ARAP_01.05.2024_00h00	2.54714e-12	1.10702e-11	1.77894e-09	1.18596e-08	[5, 6, 7]	8.19672	15	[LOC100136417, LOC100194623, LOC100194624, LOC100194636, LOC100194644, LOC106566997, LOC106572792, LOC106583067, LOC106583351, LOC106587569, LOC106588431, eno3, gapdh, pfkmb, pk]
GO:0019200	carbohydrate kinase activity	Group19	GO_BiologicalProcess-EBI-UniProt-GOA-ACAP-ARAP_01.05.2024_00h00	0.000223361	0.000311602	1.77894e-09	1.18596e-08	[5, 7]	9.09091	4	[LOC106566997, LOC106572792, LOC106583067, pfkmb]
GO:1901292	nucleoside phosphate catabolic process	Group19	GO_BiologicalProcess-EBI-UniProt-GOA-ACAP-ARAP_01.05.2024_00h00	3.57435e-13	1.83591e-12	1.77894e-09	1.18596e-08	[5, 6, 7]	9.375	15	[LOC100136417, LOC100194623, LOC100194624, LOC100194636, LOC100194644, LOC106566997, LOC106572792, LOC106583067, LOC106583351, LOC106587569, LOC106588431, eno3, gapdh, pfkmb, pk]
GO:0016208	AMP binding	Group19	GO_MolecularFunction-EBI-UniProt-GOA-ACAP-ARAP_01.05.2024_00h00	1.9442e-05	3.43272e-05	1.77894e-09	1.18596e-08	[5, 6, 8]	16.6667	4	[LOC106566997, LOC106572792, LOC106583067, pfkmb]
GO:0006007	glucose catabolic process	Group19	GO_BiologicalProcess-EBI-UniProt-GOA-ACAP-ARAP_01.05.2024_00h00	4.13981e-07	1.01695e-06	1.77894e-09	1.18596e-08	[6, 7]	40	4	[LOC106566997, LOC106572792, LOC106583067, pfkmb]
GO:0009259	ribonucleotide metabolic process	Group19	GO_BiologicalProcess-EBI-UniProt-GOA-ACAP-ARAP_01.05.2024_00h00	1.7938e-10	6.75665e-10	1.77894e-09	1.18596e-08	[5, 6, 7, 8]	4.11523	20	[LOC100136417, LOC100194623, LOC100194624, LOC100194636, LOC100194644, LOC106566847, LOC106566997, LOC106572792, LOC106580947, LOC106583067, LOC106583351, LOC106587569, LOC106588431, LOC106589938, LOC106610855, ampd1, eno3, gapdh, pfkmb, pk]
GO:0019362	pyridine nucleotide metabolic process	Group19	GO_BiologicalProcess-EBI-UniProt-GOA-ACAP-ARAP_01.05.2024_00h00	3.08154e-14	2.32143e-13	1.77894e-09	1.18596e-08	[5, 6, 7, 8]	9.7561	16	[LOC100136417, LOC100136539, LOC100194623, LOC100194624, LOC100194636, LOC100194644, LOC106566997, LOC106572792, LOC106583067, LOC106583351, LOC106587569, LOC106588431, eno3, gapdh, pfkmb, pk]
GO:0006090	pyruvate metabolic process	Group19	GO_BiologicalProcess-EBI-UniProt-GOA-ACAP-ARAP_01.05.2024_00h00	8.9062e-19	5.032e-17	1.77894e-09	1.18596e-08	[7]	16.0377	17	[LOC100136417, LOC100194623, LOC100194624, LOC100194636, LOC100194644, LOC106566997, LOC106572792, LOC106573043, LOC106583067, LOC106583351, LOC106587569, LOC106588431, eno3, gapdh, ldha, pfkmb, pk]
GO:0008443	phosphofructokinase activity	Group19	GO_BiologicalProcess-EBI-UniProt-GOA-ACAP-ARAP_01.05.2024_00h00	1.62881e-05	2.92151e-05	1.77894e-09	1.18596e-08	[6, 8]	17.3913	4	[LOC106566997, LOC106572792, LOC106583067, pfkmb]
GO:0009134	nucleoside diphosphate catabolic process	Group19	GO_BiologicalProcess-EBI-UniProt-GOA-ACAP-ARAP_01.05.2024_00h00	1.04527e-17	2.36231e-16	1.77894e-09	1.18596e-08	[6, 7, 8]	18.5185	15	[LOC100136417, LOC100194623, LOC100194624, LOC100194636, LOC100194644, LOC106566997, LOC106572792, LOC106583067, LOC106583351, LOC106587569, LOC106588431, eno3, gapdh, pfkmb, pk]
GO:0009135	purine nucleoside diphosphate metabolic process	Group19	GO_BiologicalProcess-EBI-UniProt-GOA-ACAP-ARAP_01.05.2024_00h00	6.6268e-17	7.48829e-16	1.77894e-09	1.18596e-08	[6, 7, 8]	16.4835	15	[LOC100136417, LOC100194623, LOC100194624, LOC100194636, LOC100194644, LOC106566997, LOC106572792, LOC106583067, LOC106583351, LOC106587569, LOC106588431, eno3, gapdh, pfkmb, pk]
GO:0009144	purine nucleoside triphosphate metabolic process	Group19	GO_BiologicalProcess-EBI-UniProt-GOA-ACAP-ARAP_01.05.2024_00h00	3.91793e-13	1.9249e-12	1.77894e-09	1.18596e-08	[6, 7, 8]	9.31677	15	[LOC100136417, LOC100194623, LOC100194624, LOC100194636, LOC100194644, LOC106566997, LOC106572792, LOC106583067, LOC106583351, LOC106587569, LOC106588431, eno3, gapdh, pfkmb, pk]
GO:0009166	nucleotide catabolic process	Group19	GO_BiologicalProcess-EBI-UniProt-GOA-ACAP-ARAP_01.05.2024_00h00	2.23686e-13	1.33034e-12	1.77894e-09	1.18596e-08	[6, 7, 8]	9.67742	15	[LOC100136417, LOC100194623, LOC100194624, LOC100194636, LOC100194644, LOC106566997, LOC106572792, LOC106583067, LOC106583351, LOC106587569, LOC106588431, eno3, gapdh, pfkmb, pk]
GO:0009185	ribonucleoside diphosphate metabolic process	Group19	GO_BiologicalProcess-EBI-UniProt-GOA-ACAP-ARAP_01.05.2024_00h00	2.117e-16	2.17473e-15	1.77894e-09	1.18596e-08	[6, 7, 8]	15.3061	15	[LOC100136417, LOC100194623, LOC100194624, LOC100194636, LOC100194644, LOC106566997, LOC106572792, LOC106583067, LOC106583351, LOC106587569, LOC106588431, eno3, gapdh, pfkmb, pk]
GO:0009199	ribonucleoside triphosphate metabolic process	Group19	GO_BiologicalProcess-EBI-UniProt-GOA-ACAP-ARAP_01.05.2024_00h00	7.98572e-13	3.75994e-12	1.77894e-09	1.18596e-08	[6, 7, 8]	8.87574	15	[LOC100136417, LOC100194623, LOC100194624, LOC100194636, LOC100194644, LOC106566997, LOC106572792, LOC106583067, LOC106583351, LOC106587569, LOC106588431, eno3, gapdh, pfkmb, pk]
GO:0009261	ribonucleotide catabolic process	Group19	GO_BiologicalProcess-EBI-UniProt-GOA-ACAP-ARAP_01.05.2024_00h00	1.81374e-14	1.46395e-13	1.77894e-09	1.18596e-08	[5, 6, 7, 8, 9]	11.4504	15	[LOC100136417, LOC100194623, LOC100194624, LOC100194636, LOC100194644, LOC106566997, LOC106572792, LOC106583067, LOC106583351, LOC106587569, LOC106588431, eno3, gapdh, pfkmb, pk]
GO:0050661	NADP binding	Group19	GO_MolecularFunction-EBI-UniProt-GOA-ACAP-ARAP_01.05.2024_00h00	0.00858969	0.00898736	1.77894e-09	1.18596e-08	[7]	4.83871	3	[LOC100136417, LOC106588431, gapdh]
GO:0051287	NAD binding	Group19	GO_MolecularFunction-EBI-UniProt-GOA-ACAP-ARAP_01.05.2024_00h00	0.0041565	0.00460475	1.77894e-09	1.18596e-08	[7]	4.16667	4	[LOC100136417, LOC100136539, LOC106588431, gapdh]
GO:0006195	purine nucleotide catabolic process	Group19	GO_BiologicalProcess-EBI-UniProt-GOA-ACAP-ARAP_01.05.2024_00h00	3.55695e-14	2.5121e-13	1.77894e-09	1.18596e-08	[6, 7, 8, 9]	10.9489	15	[LOC100136417, LOC100194623, LOC100194624, LOC100194636, LOC100194644, LOC106566997, LOC106572792, LOC106583067, LOC106583351, LOC106587569, LOC106588431, eno3, gapdh, pfkmb, pk]
GO:0009150	purine ribonucleotide metabolic process	Group19	GO_BiologicalProcess-EBI-UniProt-GOA-ACAP-ARAP_01.05.2024_00h00	6.32279e-11	2.46371e-10	1.77894e-09	1.18596e-08	[6, 7, 8, 9]	4.36681	20	[LOC100136417, LOC100194623, LOC100194624, LOC100194636, LOC100194644, LOC106566847, LOC106566997, LOC106572792, LOC106580947, LOC106583067, LOC106583351, LOC106587569, LOC106588431, LOC106589938, LOC106610855, ampd1, eno3, gapdh, pfkmb, pk]
GO:0019364	pyridine nucleotide catabolic process	Group19	GO_BiologicalProcess-EBI-UniProt-GOA-ACAP-ARAP_01.05.2024_00h00	1.27161e-17	2.39486e-16	1.77894e-09	1.18596e-08	[6, 7, 8, 9]	18.2927	15	[LOC100136417, LOC100194623, LOC100194624, LOC100194636, LOC100194644, LOC106566997, LOC106572792, LOC106583067, LOC106583351, LOC106587569, LOC106588431, eno3, gapdh, pfkmb, pk]
GO:0046496	nicotinamide nucleotide metabolic process	Group19	GO_BiologicalProcess-EBI-UniProt-GOA-ACAP-ARAP_01.05.2024_00h00	3.08154e-14	2.32143e-13	1.77894e-09	1.18596e-08	[6, 7, 8, 9]	9.7561	16	[LOC100136417, LOC100136539, LOC100194623, LOC100194624, LOC100194636, LOC100194644, LOC106566997, LOC106572792, LOC106583067, LOC106583351, LOC106587569, LOC106588431, eno3, gapdh, pfkmb, pk]
GO:0061718	glucose catabolic process to pyruvate	Group19	GO_BiologicalProcess-EBI-UniProt-GOA-ACAP-ARAP_01.05.2024_00h00	4.13981e-07	1.01695e-06	1.77894e-09	1.18596e-08	[7, 8]	40	4	[LOC106566997, LOC106572792, LOC106583067, pfkmb]
GO:0009137	purine nucleoside diphosphate catabolic process	Group19	GO_BiologicalProcess-EBI-UniProt-GOA-ACAP-ARAP_01.05.2024_00h00	4.63836e-18	1.74712e-16	1.77894e-09	1.18596e-08	[7, 8, 9]	19.4805	15	[LOC100136417, LOC100194623, LOC100194624, LOC100194636, LOC100194644, LOC106566997, LOC106572792, LOC106583067, LOC106583351, LOC106587569, LOC106588431, eno3, gapdh, pfkmb, pk]
GO:0009154	purine ribonucleotide catabolic process	Group19	GO_BiologicalProcess-EBI-UniProt-GOA-ACAP-ARAP_01.05.2024_00h00	1.13541e-14	9.86937e-14	1.77894e-09	1.18596e-08	[6, 7, 8, 9, 10]	11.811	15	[LOC100136417, LOC100194623, LOC100194624, LOC100194636, LOC100194644, LOC106566997, LOC106572792, LOC106583067, LOC106583351, LOC106587569, LOC106588431, eno3, gapdh, pfkmb, pk]
GO:0009179	purine ribonucleoside diphosphate metabolic process	Group19	GO_BiologicalProcess-EBI-UniProt-GOA-ACAP-ARAP_01.05.2024_00h00	6.6268e-17	7.48829e-16	1.77894e-09	1.18596e-08	[7, 8, 9]	16.4835	15	[LOC100136417, LOC100194623, LOC100194624, LOC100194636, LOC100194644, LOC106566997, LOC106572792, LOC106583067, LOC106583351, LOC106587569, LOC106588431, eno3, gapdh, pfkmb, pk]
GO:0009191	ribonucleoside diphosphate catabolic process	Group19	GO_BiologicalProcess-EBI-UniProt-GOA-ACAP-ARAP_01.05.2024_00h00	1.04527e-17	2.36231e-16	1.77894e-09	1.18596e-08	[7, 8, 9]	18.5185	15	[LOC100136417, LOC100194623, LOC100194624, LOC100194636, LOC100194644, LOC106566997, LOC106572792, LOC106583067, LOC106583351, LOC106587569, LOC106588431, eno3, gapdh, pfkmb, pk]
GO:0009205	purine ribonucleoside triphosphate metabolic process	Group19	GO_BiologicalProcess-EBI-UniProt-GOA-ACAP-ARAP_01.05.2024_00h00	2.45997e-13	1.3237e-12	1.77894e-09	1.18596e-08	[7, 8, 9]	9.61539	15	[LOC100136417, LOC100194623, LOC100194624, LOC100194636, LOC100194644, LOC106566997, LOC106572792, LOC106583067, LOC106583351, LOC106587569, LOC106588431, eno3, gapdh, pfkmb, pk]
GO:0019674	NAD metabolic process	Group19	GO_BiologicalProcess-EBI-UniProt-GOA-ACAP-ARAP_01.05.2024_00h00	3.90589e-05	6.30522e-05	1.77894e-09	1.18596e-08	[6, 7, 8, 9, 10]	8.92857	5	[LOC100136539, LOC106566997, LOC106572792, LOC106583067, pfkmb]
GO:0006096	glycolytic process	Group19	GO_BiologicalProcess-EBI-UniProt-GOA-ACAP-ARAP_01.05.2024_00h00	4.63836e-18	1.74712e-16	1.77894e-09	1.18596e-08	[4, 5, 7, 8, 9, 10, 11, 12]	19.4805	15	[LOC100136417, LOC100194623, LOC100194624, LOC100194636, LOC100194644, LOC106566997, LOC106572792, LOC106583067, LOC106583351, LOC106587569, LOC106588431, eno3, gapdh, pfkmb, pk]
GO:0046031	ADP metabolic process	Group19	GO_BiologicalProcess-EBI-UniProt-GOA-ACAP-ARAP_01.05.2024_00h00	2.25337e-17	2.82923e-16	1.77894e-09	1.18596e-08	[7, 8, 9, 10]	17.6471	15	[LOC100136417, LOC100194623, LOC100194624, LOC100194636, LOC100194644, LOC106566997, LOC106572792, LOC106583067, LOC106583351, LOC106587569, LOC106588431, eno3, gapdh, pfkmb, pk]
GO:0046034	ATP metabolic process	Group19	GO_BiologicalProcess-EBI-UniProt-GOA-ACAP-ARAP_01.05.2024_00h00	1.81374e-14	1.46395e-13	1.77894e-09	1.18596e-08	[7, 8, 9, 10]	11.4504	15	[LOC100136417, LOC100194623, LOC100194624, LOC100194636, LOC100194644, LOC106566997, LOC106572792, LOC106583067, LOC106583351, LOC106587569, LOC106588431, eno3, gapdh, pfkmb, pk]
GO:0006734	NADH metabolic process	Group19	GO_BiologicalProcess-EBI-UniProt-GOA-ACAP-ARAP_01.05.2024_00h00	7.9368e-07	1.79372e-06	1.77894e-09	1.18596e-08	[7, 8, 9, 10, 11]	19.2308	5	[LOC100136539, LOC106566997, LOC106572792, LOC106583067, pfkmb]
GO:0009181	purine ribonucleoside diphosphate catabolic process	Group19	GO_BiologicalProcess-EBI-UniProt-GOA-ACAP-ARAP_01.05.2024_00h00	4.63836e-18	1.74712e-16	1.77894e-09	1.18596e-08	[8, 9, 10]	19.4805	15	[LOC100136417, LOC100194623, LOC100194624, LOC100194636, LOC100194644, LOC106566997, LOC106572792, LOC106583067, LOC106583351, LOC106587569, LOC106588431, eno3, gapdh, pfkmb, pk]
GO:0019677	NAD catabolic process	Group19	GO_BiologicalProcess-EBI-UniProt-GOA-ACAP-ARAP_01.05.2024_00h00	2.62008e-06	5.1942e-06	1.77894e-09	1.18596e-08	[7, 8, 9, 10, 11]	26.6667	4	[LOC106566997, LOC106572792, LOC106583067, pfkmb]
GO:0046032	ADP catabolic process	Group19	GO_BiologicalProcess-EBI-UniProt-GOA-ACAP-ARAP_01.05.2024_00h00	4.63836e-18	1.74712e-16	1.77894e-09	1.18596e-08	[7, 8, 9, 10, 11]	19.4805	15	[LOC100136417, LOC100194623, LOC100194624, LOC100194636, LOC100194644, LOC106566997, LOC106572792, LOC106583067, LOC106583351, LOC106587569, LOC106588431, eno3, gapdh, pfkmb, pk]
GO:0061615	glycolytic process through fructose-6-phosphate	Group19	GO_BiologicalProcess-EBI-UniProt-GOA-ACAP-ARAP_01.05.2024_00h00	4.13981e-07	1.01695e-06	1.77894e-09	1.18596e-08	[5, 6, 8, 9, 10, 11, 12, 13]	40	4	[LOC106566997, LOC106572792, LOC106583067, pfkmb]

## Sheet: F1701361vsF1701175_DEGs
SYMBOL	logFC	logCPM	PValue	FDR	GENENAME
LOC123724366	9.52374	2.15322	2.03556e-48	2.20078e-44	butyrophilin subfamily 2 member A1-like
LOC123725129	9.01742	4.19964	2.53998e-53	4.11922e-49	uncharacterized LOC123725129
LOC123725149	8.81501	2.58657	1.82698e-62	5.92582e-58	uncharacterized LOC123725149
LOC106611533	7.76802	1.0886	3.68017e-17	7.95776e-14	short transient receptor potential channel 3
LOC106588483	6.32541	5.07604	1.39877e-05	0.00206288	uncharacterized LOC106588483
LOC106606210	6.12608	-1.05487	5.23594e-14	7.38381e-11	uncharacterized LOC106606210
LOC123731986	6.12273	6.36315	4.33777e-06	0.000752489	uncharacterized LOC123731986
LOC106576381	6.10151	1.03124	2.589e-16	4.4197e-13	Ig kappa chain V region 3381-like
LOC106586941	5.93185	4.51684	1.41063e-09	9.15074e-07	complement C1q subcomponent subunit B-like
LOC123732499	5.82741	2.12857	7.83862e-32	5.08491e-28	annexin A5-like
LOC123724000	5.5017	6.12301	2.90369e-05	0.00369338	uncharacterized LOC123724000
asal	5.39319	5.93419	5.60537e-05	0.00629101	Mannose-specific lectin
aqp1	5.3809	1.60291	1.79197e-12	1.87492e-09	Aquaporin-1
LOC123724367	5.24978	1.20451	3.61205e-27	1.95261e-23	butyrophilin subfamily 2 member A1-like
LOC123731929	5.01813	4.57049	8.4926e-14	1.05945e-10	60S ribosomal protein L18a
LOC106564722	4.90199	8.57845	2.34184e-08	8.53455e-06	uncharacterized LOC106564722
LOC106597302	4.70229	5.16524	2.41915e-08	8.71836e-06	Ig kappa-b4 chain C region-like
LOC106561469	4.56601	2.45358	1.41789e-08	5.60844e-06	uncharacterized LOC106561469
LOC106564129	4.48614	3.28445	1.05743e-08	4.51285e-06	uncharacterized LOC106564129
LOC106588966	4.44782	1.55279	9.92355e-08	2.75168e-05	otolith matrix protein OMM-64-like
LOC123724018	4.28492	2.52811	4.42004e-16	7.1682e-13	E3 ubiquitin-protein ligase TRIM47-like
LOC106564830	3.9081	3.47238	2.04021e-05	0.002771	complement C3
sspo	3.70528	3.91522	5.25715e-06	0.0008835	SCO-spondin
LOC101448011	3.69752	2.18536	2.83807e-06	0.000532097	Hemoglobin subunit beta-1
LOC106592202	3.63163	2.65415	8.3604e-07	0.00018078	early growth response protein 2b
LOC106605239	3.59142	2.2972	4.45425e-09	2.40789e-06	sialic acid-binding Ig-like lectin 5
lpp60	3.55109	5.51892	1.39146e-25	6.44741e-22	60 kDa lysophospholipase
LOC123728241	3.47311	1.25991	1.60415e-05	0.00226484	Ig kappa chain V region 3547-like
LOC123729814	3.47044	6.68696	1.30864e-07	3.53714e-05	uncharacterized LOC123729814
LOC106592472	3.42434	1.13236	1.68895e-16	3.0434e-13	uncharacterized LOC106592472
LOC123730763	3.25037	1.76803	0.000534261	0.0401128	serum amyloid A-5 protein-like
LOC106602268	3.15402	4.90656	3.2669e-06	0.000598654	hydroperoxide isomerase ALOXE3-like
pth3r	3.15398	-1.02339	5.46255e-06	0.000908605	parathyroid hormone 3 receptor
coch	3.14346	1.53691	4.89056e-05	0.00564502	coagulation factor C homolog, cochlin (Limulus polyphemus)
tap2b	3.09562	1.52488	0.000290765	0.0251492	transport-associated protein 2b
LOC106600778	3.0898	2.03347	0.00029731	0.0254439	cell wall protein IFF6
LOC123732923	3.07813	2.89765	1.6337e-05	0.0022939	integumentary mucin C.1-like
LOC106581364	3.07683	2.46909	1.84043e-05	0.00254018	uncharacterized LOC106581364
zc3h15	2.83263	4.11274	3.41007e-19	9.21715e-16	zinc finger CCCH-type containing 15
LOC106601904	2.79527	2.81939	0.000394039	0.0315572	Ig lambda chain C region-like
LOC106583669	2.62571	1.94781	0.000453857	0.0357302	transcription factor SPT20 homolog
LOC106606762	2.6051	1.06663	4.77736e-05	0.00553406	Ig mu chain C region membrane-bound form-like
LOC106564757	2.59167	1.04822	0.000294267	0.0252978	keratin, type I cytoskeletal 19-like
LOC106601675	2.54319	4.58562	4.56123e-06	0.00078277	uncharacterized LOC106601675
LOC100195197	2.53386	1.13287	2.56649e-06	0.000492568	syncoilin, intermediate filament protein
ighd	2.47755	4.37189	3.82913e-09	2.17466e-06	immunoglobulin heavy constant delta
LOC106589129	2.43428	2.11238	1.19079e-06	0.000247585	protein spire homolog 1-like
psmb9-a	2.33976	3.16897	0.000139324	0.0139474	proteasome subunit beta type-9a
LOC106575629	2.32554	3.48989	0.000462171	0.0361218	intermediate filament protein ON3-like
LOC106600318	2.29883	2.90267	0.000249096	0.0223189	hemoglobin subunit beta-like
LOC106596213	2.27692	1.01208	1.57374e-06	0.000319028	macrophage mannose receptor 1-like
LOC106576384	2.26109	3.55501	4.49657e-07	0.000108034	Ig kappa-b4 chain C region-like
LOC106569573	2.20614	-1.09956	0.000180123	0.0172848	junctional protein associated with coronary artery disease homolog
LOC106570030	2.18556	-1.1103	5.29207e-05	0.00600169	sialin
LOC106591474	2.18063	1.54009	4.39725e-05	0.00526291	28S ribosomal protein S33, mitochondrial
dtl	2.16742	1.39136	0.000393143	0.0315572	denticleless E3 ubiquitin protein ligase homolog (Drosophila)
LOC106595268	2.14504	4.03466	0.000142671	0.0142386	hemoglobin subunit beta-like
LOC106603827	2.09879	1.56486	1.82658e-07	4.8327e-05	stonustoxin subunit beta-like
LOC106584772	2.07364	3.54255	2.17735e-09	1.31014e-06	uncharacterized LOC106584772
susd1	2.02819	1.58161	0.000348729	0.0288889	sushi domain containing 1
LOC106572153	2.02151	3.55204	2.86292e-05	0.00365585	aminolevulinate, delta-, synthase 2
LOC106611194	1.99401	2.5792	1.29168e-05	0.00194863	major vault protein-like
LOC106609426	1.98246	3.84134	0.000459895	0.0360307	Ig kappa-b4 chain C region-like
cc2d1a	1.95831	1.74555	0.000167194	0.0161878	coiled-coil and C2 domain containing 1A
LOC106569960	1.93389	6.49902	8.11029e-07	0.000176548	H-2 class I histocompatibility antigen, Q9 alpha chain-like
LOC106601345	1.92199	1.15933	1.83408e-05	0.00254018	N-acetylmuramoyl-L-alanine amidase-like
LOC106609541	1.91509	3.82696	0.000238639	0.0215605	Ig kappa-b4 chain C region-like
LOC123723791	1.90132	1.80024	8.84122e-08	2.58347e-05	28S ribosomal protein S33, mitochondrial-like
LOC106613233	1.8742	3.0375	9.77234e-09	4.22621e-06	dipeptidyl peptidase 1-like
LOC123728848	1.83926	1.09204	0.000107382	0.0111276	small nucleolar RNA SNORD22
LOC106564853	1.83193	2.69519	2.22955e-06	0.000438071	eosinophil peroxidase-like
LOC106604686	1.81859	2.85643	5.38023e-06	0.000899525	cystine/glutamate transporter
LOC106607322	1.81278	5.88652	0.000366542	0.0299465	uncharacterized LOC106607322
LOC106569962	1.79811	2.3436	4.21572e-06	0.000739118	tapasin-like
LOC106604347	1.7949	1.16077	8.55856e-07	0.000183839	tripartite motif-containing protein 16-like
cyfip2	1.76424	3.17796	4.33838e-06	0.000752489	cytoplasmic FMR1 interacting protein 2
LOC106604401	1.72896	1.67561	0.000620642	0.0449342	SH2 domain-containing protein 4A-like
LOC106573055	1.72429	1.52022	0.000138296	0.0139021	methionine aminopeptidase 2
mc6zb	1.72262	3.45649	0.000488121	0.0376957	Zygotic DNA replication licensing factor mcm6-B
tssp	1.70545	2.38378	0.000444437	0.0351593	Thymus-specific serine protease
LOC106570043	1.69124	1.83637	0.000349143	0.0288889	PR domain zinc finger protein 1-like
tgm2	1.68122	3.61432	6.93601e-06	0.00111925	transglutaminase 2, C polypeptide
LOC106599291	1.65904	2.55163	2.79682e-05	0.00358557	E3 ubiquitin-protein ligase HECW1
LOC106607866	1.65541	1.34552	3.73461e-05	0.00460579	leucine-rich repeat-containing protein 15-like
LOC106588303	1.60097	2.33158	0.00019089	0.0181038	Ig kappa chain V-III region MOPC 321-like
cahz	1.58566	2.76595	0.000342021	0.0285179	carbonic anhydrase
LOC106599483	1.58538	2.51694	9.48795e-05	0.00995928	uncharacterized LOC106599483
LOC106586740	1.5805	1.38089	1.39921e-05	0.00206288	DNA repair protein REV1
LOC106581314	1.57596	3.68518	2.16146e-06	0.000427481	phenylalanine--tRNA ligase beta subunit-like
LOC106584386	1.54079	5.6935	2.62689e-08	9.36298e-06	ral guanine nucleotide dissociation stimulator-like 1
LOC106598422	1.53475	1.52021	2.20429e-05	0.00293017	28S ribosomal protein S33, mitochondrial-like
LOC106575038	1.50764	1.32144	0.000700186	0.0495292	prostaglandin D2 receptor 2
LOC106588304	1.48875	1.75862	0.000538333	0.0403252	Ig kappa chain V region Mem5-like
LOC106569843	1.46918	6.29604	9.97212e-07	0.000211402	H-2 class I histocompatibility antigen, Q9 alpha chain
LOC106598436	1.46559	2.01099	0.000227307	0.0208269	tyrosine-protein kinase JAK1
LOC106595087	1.46069	2.44716	5.14303e-05	0.00587374	uncharacterized LOC106595087
LOC106608988	1.44066	1.15076	0.000317261	0.0268678	obscurin
LOC106572986	1.43017	2.24284	0.000318456	0.0268988	secretagogin
LOC100136453	1.41391	5.47614	0.000326034	0.0274673	cathelicidin
LOC106573026	1.38484	6.91827	0.000148708	0.0147956	ectonucleotide pyrophosphatase/phosphodiesterase family member 2
LOC106583826	1.36955	3.24229	6.87062e-07	0.000153689	5'-3' exonuclease PLD4
LOC106601102	1.34523	4.44773	0.000687648	0.0488049	interleukin-21 receptor-like
LOC106586332	1.34286	3.14053	0.000512621	0.0388478	protein ADP-ribosylarginine hydrolase
LOC106612608	1.34076	1.30219	0.000541316	0.0403796	serine protease 16
LOC106610337	1.3118	1.22794	0.000469825	0.0365438	cytochrome P450 2U1
LOC106585349	1.27385	6.11762	0.000495834	0.0379301	annexin A1-like
LOC106562061	1.27243	3.58074	1.41085e-06	0.000291471	cytoplasmic tRNA 2-thiolation protein 2-like
LOC106563802	1.25931	2.58585	1.40678e-05	0.00206465	leukemia inhibitory factor receptor
LOC106600670	-1.26108	4.82494	5.18634e-06	0.000876141	transient receptor potential cation channel subfamily M member 4-like
LOC100195485	-1.27034	3.41349	4.38171e-05	0.00526291	abhydrolase domain containing 12, lysophospholipase
LOC106573405	-1.2876	3.35742	3.50672e-05	0.00437463	NACHT, LRR and PYD domains-containing protein 12-like
ftcd	-1.29605	2.93385	4.25338e-05	0.00516698	formimidoyltransferase cyclodeaminase
LOC106564761	-1.30636	3.03027	7.22039e-05	0.00785883	neuroblast differentiation-associated protein AHNAK-like
LOC106583432	-1.31155	2.81774	0.000239302	0.0215605	interferon-induced protein 44-like
sult1st6	-1.31169	2.63859	9.07417e-06	0.001415	sulfotransferase family 1, cytosolic sulfotransferase 6
LOC106605062	-1.3462	1.90809	9.86023e-06	0.00152294	serine/threonine-protein kinase 32C
LOC106587770	-1.35122	2.58542	1.77352e-05	0.00246885	uncharacterized LOC106587770
LOC106594497	-1.36108	1.23604	0.000640938	0.046095	V-set domain-containing T-cell activation inhibitor 1
LOC123742430	-1.36296	2.15866	5.79427e-05	0.00645832	T-cell ecto-ADP-ribosyltransferase 2-like
LOC106568016	-1.36717	1.9806	0.00063868	0.0460346	histone-lysine N-methyltransferase NSD3-like
LOC123723939	-1.36974	1.85146	2.74484e-05	0.00353289	uncharacterized LOC123723939
LOC106608268	-1.37679	5.06544	0.000516467	0.0389572	zinc finger FYVE domain-containing protein 1-like
LOC106608508	-1.433	3.45403	5.55433e-06	0.000919157	fatty acid-binding protein, intestinal
LOC123725220	-1.43554	2.05545	9.22827e-05	0.00971814	deoxynucleoside triphosphate triphosphohydrolase SAMHD1-like
LOC106569855	-1.43673	5.08886	2.71148e-06	0.00051132	mucin-17
LOC106561472	-1.44154	1.60584	6.61072e-05	0.00729315	tripartite motif-containing protein 16-like
LOC106561471	-1.45947	3.26317	0.000166765	0.0161878	tripartite motif-containing protein 16-like
LOC106608205	-1.48239	4.8163	9.92589e-08	2.75168e-05	cytosolic 5'-nucleotidase 1A-like
LOC106593960	-1.50038	2.99992	2.49627e-07	6.3255e-05	uncharacterized LOC106593960
LOC123725142	-1.50094	7.13019	0.000292507	0.0252326	mucin-2-like
LOC106585707	-1.50866	8.69999	6.04133e-05	0.00671063	annexin A1-like
LOC106581006	-1.51989	3.29883	2.08649e-05	0.0028081	FRAS1-related extracellular matrix protein 2-like
mlip	-1.52175	2.53899	0.0001907	0.0181038	muscular LMNA-interacting protein
LOC106585146	-1.5258	3.42267	0.000585472	0.042894	patatin-like phospholipase domain-containing protein 7
LOC123743521	-1.52889	2.05366	2.07172e-05	0.00279984	cytosolic 5'-nucleotidase 1A-like
LOC106573216	-1.53008	2.62759	6.00513e-07	0.000137167	ras association domain-containing protein 10
LOC106604341	-1.53055	1.83088	0.000153346	0.0151179	tripartite motif-containing protein 16-like
si:dkey-183c6.9	-1.54093	1.41232	6.40385e-06	0.00104152	tripartite motif-containing protein 34A
LOC106563105	-1.54217	1.35685	0.000104761	0.0108908	complement C1q-like protein 2
LOC106572351	-1.54621	2.63149	7.13709e-06	0.001146	specifically androgen-regulated gene protein-like
LOC100136466	-1.56593	1.44407	0.000113795	0.0117546	follistatin
LOC106585958	-1.57661	3.95891	4.08819e-06	0.000724592	PDZ domain-containing protein 2
LOC106596372	-1.592	1.78141	0.000115313	0.0118736	tetraspanin-10-like
LOC106604738	-1.59227	2.28094	2.69314e-05	0.00348016	transcription factor Sox-3-like
LOC106589983	-1.61263	2.31665	0.000563451	0.0415353	ribonuclease inhibitor-like
LOC106564740	-1.62001	3.74247	3.95758e-05	0.00484393	neuroblast differentiation-associated protein AHNAK-like
LOC106593326	-1.6256	1.72053	3.44323e-06	0.000623765	NLR family CARD domain-containing protein 3-like
LOC106592611	-1.64597	2.93349	5.47143e-07	0.000125862	GTPase IMAP family member 7
LOC106598511	-1.65684	2.10139	0.000561483	0.0414845	reticulon-1-A
LOC106589984	-1.6751	1.55985	2.35265e-05	0.00310195	uncharacterized LOC106589984
LOC123731937	-1.7223	1.07936	0.000100368	0.0104677	tripartite motif-containing protein 16-like
LOC123729855	-1.72527	2.56796	1.57239e-06	0.000319028	tripartite motif-containing protein 16-like
LOC106596763	-1.73685	2.72415	6.36594e-06	0.00104152	hyaluronan synthase 2-like
LOC106607606	-1.75628	2.00905	0.000542655	0.0403796	serine-rich coiled-coil domain-containing protein 2-like
LOC106605357	-1.76284	4.21684	1.1235e-08	4.73256e-06	uncharacterized LOC106605357
LOC123732841	-1.77643	1.7292	8.90035e-05	0.00946502	NACHT, LRR and PYD domains-containing protein 12-like
LOC106594644	-1.78001	3.08786	0.000306734	0.0260636	E3 ubiquitin/ISG15 ligase TRIM25
LOC123729838	-1.80518	1.36645	1.14838e-06	0.000240307	tripartite motif-containing protein 16-like
LOC106570132	-1.8073	2.73227	0.000274213	0.0241033	mucin-5AC-like
LOC106613157	-1.80797	2.02997	9.01819e-06	0.00141307	stonustoxin subunit beta-like
ankrd9	-1.83174	1.16404	0.000226993	0.0208269	ankyrin repeat domain 9
LOC106581915	-1.88662	2.14451	0.000253626	0.022538	uncharacterized LOC106581915
LOC106570964	-1.91637	3.97124	0.000166203	0.0161878	elongation factor 2-like
LOC106585067	-1.91737	1.77899	2.41693e-07	6.1727e-05	uncharacterized LOC106585067
LOC106584580	-1.95892	3.63731	4.19471e-10	3.16408e-07	tripartite motif-containing protein 16-like
LOC123731734	-1.9691	2.29568	0.000285047	0.0248221	stonustoxin subunit beta-like
LOC106610521	-1.9857	3.65412	7.17415e-17	1.45433e-13	histone-lysine N-methyltransferase PRDM9
LOC123742517	-2.00678	1.32506	0.00045046	0.0355491	secretory phospholipase A2 receptor-like
mal2	-2.01917	1.8895	7.1685e-10	5.05457e-07	mal, T cell differentiation protein 2
LOC123728784	-2.03854	1.27017	7.86155e-09	3.6955e-06	asialoglycoprotein receptor 1-like
LOC106588536	-2.0401	3.71438	1.39088e-05	0.00206288	uncharacterized LOC106588536
LOC106597511	-2.04945	3.51412	3.96224e-06	0.000706128	interferon-induced very large GTPase 1-like
LOC106604029	-2.06963	1.7965	0.000234671	0.0213808	integrin beta-like protein A
LOC106601188	-2.15205	2.70723	4.76303e-07	0.000112766	tripartite motif-containing protein 16-like
LOC123743391	-2.21526	-1.15684	0.000223317	0.020581	uncharacterized LOC123743391
LOC106595792	-2.21791	1.35228	0.000136476	0.01379	cytolytic toxin-beta-like
LOC106609007	-2.23853	-1.20679	1.42061e-05	0.00206626	Fc receptor-like protein 4
obscna	-2.34763	3.19633	4.62685e-05	0.00543067	obscurin, cytoskeletal calmodulin and titin-interacting RhoGEF a
LOC106582752	-2.3481	1.22953	0.000265294	0.0233826	sodium-coupled neutral amino acid transporter 3
LOC106598244	-2.38823	-1.02484	1.04915e-05	0.00161276	uncharacterized LOC106598244
LOC123723709	-2.40049	5.23176	4.00892e-05	0.00488832	deoxyribonuclease gamma-like
LOC106593068	-2.44359	-1.38588	0.000523389	0.0393877	protein asteroid homolog 1-like
trdn	-2.46388	3.47428	2.96581e-20	9.61961e-17	triadin
LOC123732585	-2.49334	1.16068	2.46323e-10	1.90226e-07	tripartite motif-containing protein 16-like
LOC106561185	-2.4973	3.08838	3.8472e-05	0.00472666	telomere repeats-binding bouquet formation protein 1-like
cfap54	-2.58081	1.20944	1.20568e-09	7.98084e-07	cilia and flagella associated protein 54
LOC123731755	-2.5986	1.66255	8.95376e-10	6.17905e-07	tripartite motif-containing protein 16-like
hspb7	-2.60924	2.83815	0.000149469	0.0148257	heat shock protein family, member 7 (cardiovascular)
LOC123731531	-2.61592	1.59703	1.52916e-09	9.72518e-07	V-set domain-containing T-cell activation inhibitor 1-like
LOC106594603	-2.63822	2.4079	0.000220557	0.0204979	serine protease FAM111A
LOC123742432	-2.66974	1.23958	1.02723e-10	8.1264e-08	uncharacterized LOC123742432
LOC100194707	-2.67275	2.60862	9.69167e-09	4.22621e-06	beta-taxilin
LOC123732568	-2.67593	1.34127	0.00019746	0.0185641	E3 ubiquitin/ISG15 ligase TRIM25-like
LOC106581201	-2.67635	1.10075	5.07792e-06	0.000862316	mitochondrial uncoupling protein 2
obscnb	-2.6823	1.81489	8.77061e-05	0.0093886	obscurin, cytoskeletal calmodulin and titin-interacting RhoGEF b
LOC106578695	-2.69656	1.55749	0.000431546	0.034223	M-protein, striated muscle-like
LOC106588217	-2.69791	6.48534	4.46813e-06	0.000770872	sperm acrosome membrane-associated protein 4
ryr1b	-2.71824	1.36563	0.000494083	0.0378855	ryanodine receptor 1b (skeletal)
LOC106599076	-2.74558	7.3314	9.32846e-12	7.96233e-09	uncharacterized LOC106599076
LOC106566847	-2.76229	1.29091	0.00017275	0.0166265	AMP deaminase 1
LOC106579178	-2.7856	4.09731	0.000486936	0.0376939	myosin-binding protein C, fast-type-like
LOC123741664	-2.80133	1.35114	8.28839e-14	1.05945e-10	ferritin, middle subunit-like
LOC123723938	-2.84161	2.5916	5.78261e-12	5.35883e-09	tripartite motif-containing protein 16-like
LOC106583351	-2.84246	5.88088	5.15386e-07	0.000120263	triosephosphate isomerase B
LOC106608893	-2.88282	4.16909	9.72878e-06	0.00150982	alpha-actinin-3-like
LOC106583479	-2.8985	1.43285	5.56381e-05	0.00626605	dihydropyridine-sensitive L-type skeletal muscle calcium channel subunit alpha-1
LOC106601000	-2.91874	2.7207	0.00058585	0.042894	telethonin
eno3	-2.92828	5.64811	4.18229e-06	0.000737241	enolase 3, (beta, muscle)
LOC123743790	-2.96338	2.25271	6.23582e-08	1.87879e-05	zinc finger protein 250-like
LOC106568146	-2.97603	2.07168	0.000223147	0.020581	heat shock protein beta-11
LOC106609653	-2.98183	1.36792	5.93038e-09	3.0055e-06	protein mono-ADP-ribosyltransferase PARP11
LOC100194700	-3.04212	3.95412	0.000116435	0.0119512	thiamine triphosphatase
LOC106579281	-3.07638	1.21121	2.93932e-05	0.00372409	S-adenosylmethionine synthase
LOC106566997	-3.12025	3.75492	4.44429e-05	0.00529965	ATP-dependent 6-phosphofructokinase, muscle type-like
LOC123744744	-3.1513	2.25368	4.7902e-12	4.70818e-09	heat shock cognate 70 kDa protein-like
LOC123729858	-3.17238	-1.10033	9.15988e-08	2.62921e-05	E3 ubiquitin/ISG15 ligase TRIM25-like
LOC106577579	-3.25946	3.38056	1.27184e-19	3.75021e-16	NLR family CARD domain-containing protein 3-like
LOC106574348	-3.36167	3.11593	5.74183e-12	5.35883e-09	stonustoxin subunit beta
trim63b	-3.45244	1.38878	4.89707e-07	0.000115099	tripartite motif containing 63b
tpm2	-3.47432	6.34376	0.000138443	0.0139021	tropomyosin 2 (beta)
LOC106574369	-3.48376	2.29125	1.69725e-15	2.62145e-12	tripartite motif-containing protein 16-like
hapln2	-3.598	-1.18057	4.04064e-09	2.22132e-06	hyaluronan and proteoglycan link protein 2
LOC106564352	-3.64852	5.75707	7.07092e-18	1.63818e-14	thymidine kinase, cytosolic
myripb	-3.69168	2.82316	2.56394e-09	1.51203e-06	myosin VIIA and Rab interacting protein b
LOC123741587	-3.73001	3.09455	1.83337e-23	6.60728e-20	deoxynucleoside triphosphate triphosphohydrolase SAMHD1-like
LOC106588474	-3.73723	1.78464	0.000402939	0.0321114	kelch-like protein 31
LOC106575818	-3.75234	2.85136	0.000306961	0.0260636	myosin light chain 3, skeletal muscle isoform
LOC100194655	-3.78303	2.25264	6.25586e-08	1.87879e-05	solute carrier family 25-2
dhrs7cb	-3.78768	1.70085	5.41032e-07	0.000125345	dehydrogenase/reductase (SDR family) member 7Cb
LOC106587297	-3.84156	2.43062	4.46727e-05	0.00530755	myosin light chain kinase 3
LOC106586427	-3.84671	2.33669	1.03503e-09	6.99397e-07	sterile alpha motif domain-containing protein 9-like
LOC106571369	-3.89054	1.57279	4.68493e-05	0.00546603	titin
LOC123728845	-3.90819	-1.32855	5.82908e-09	3.00105e-06	small nucleolar RNA SNORD31
LOC106586590	-3.93114	2.41004	1.25156e-16	2.3879e-13	regulating synaptic membrane exocytosis protein 1-like
cavin4a	-4.026	1.5226	2.4224e-05	0.00318099	caveolae associated protein 4a
ckmb	-4.0943	5.33974	1.31807e-08	5.34393e-06	creatine kinase, muscle b
LOC106574549	-4.15895	2.05865	1.90841e-07	4.95194e-05	kelch-like protein 41b
LOC106606142	-4.39558	1.92446	4.03983e-08	1.29735e-05	LIM domain-binding protein 3-like
LOC106612617	-4.4152	1.41295	6.54629e-07	0.000147451	kelch-like protein 31
LOC106589423	-4.42697	2.0403	4.72416e-07	0.000112668	LIM domain-binding protein 3-like
LOC106599081	-4.47971	-1.08721	8.43971e-12	7.39844e-09	uncharacterized LOC106599081
LOC123725472	-4.574	4.96214	1.18322e-07	3.25235e-05	keratin, type I cytoskeletal 13-like
LOC106587535	-4.60154	1.75608	1.37055e-05	0.00204856	myomesin-2
LOC106562001	-4.60306	2.76675	6.71956e-09	3.277e-06	myosin light chain kinase 3-like
LOC123743719	-4.70645	5.26246	1.41712e-08	5.60844e-06	beta-enolase-like
LOC100194636	-4.73805	4.3472	3.50488e-08	1.17197e-05	enolase 3-2
LOC106563467	-4.98901	1.93198	2.63933e-07	6.58514e-05	heat shock protein beta-11
LOC106591971	-5.07008	3.05389	7.93791e-07	0.000173964	desmin-like
LOC106587569	-5.09161	3.48469	6.95544e-07	0.00015452	glucose-6-phosphate isomerase
LOC100194644	-5.11313	4.68278	6.03239e-08	1.86343e-05	phosphoglycerate mutase 2-1 (muscle)
LOC106562377	-5.11957	3.8229	2.1037e-08	7.93412e-06	glucose-6-phosphate isomerase-like
ldha	-5.12551	5.7373	1.11817e-06	0.000235505	lactate dehydrogenase A4
LOC106610855	-5.25334	2.46502	1.60202e-08	6.26041e-06	adenylosuccinate synthetase isozyme 1 C-like
pfkmb	-5.3595	3.37523	8.87215e-07	0.000189321	phosphofructokinase, muscle b
LOC106593162	-5.43791	3.65838	3.14118e-05	0.00396436	myosin heavy chain, fast skeletal muscle-like
LOC106566457	-5.48444	4.02801	3.37181e-06	0.000614407	troponin C, skeletal muscle
ckm2	-5.48825	4.88989	2.98874e-07	7.39999e-05	creatine kinase-2
LOC100136417	-5.49003	7.28594	1.7693e-07	4.74275e-05	glyceraldehyde-3-phosphate dehydrogenase
LOC123742628	-5.50453	-1.51979	1.53967e-11	1.28049e-08	small nucleolar RNA SNORD14
pk	-5.54551	6.07044	7.54223e-08	2.22393e-05	pyruvate kinase
LOC100194564	-5.54905	6.04361	2.24878e-07	5.78883e-05	phosphorylase, glycogen (muscle) A
LOC106587486	-5.59933	5.48838	1.94144e-08	7.49651e-06	actin, alpha skeletal muscle 2-like
gapdh	-5.63416	7.35328	1.19538e-07	3.25817e-05	glyceraldehyde-3-phosphate dehydrogenase
mybpc2a	-5.66109	3.73594	1.8356e-07	4.8327e-05	myosin binding protein Ca
LOC100194623	-5.76901	5.50321	2.24202e-06	0.000438071	aldolase a, fructose-bisphosphate 2
LOC106612591	-5.83896	4.4364	2.94755e-06	0.000549447	creatine kinase M-type
LOC106564730	-5.99411	5.97153	4.77513e-09	2.53904e-06	actin, alpha skeletal muscle 2
LOC100194624	-6.00399	8.2303	6.77883e-08	2.01717e-05	aldolase a, fructose-bisphosphate 1
LOC100194642	-6.13246	5.12562	3.08034e-07	7.569e-05	myosin, light polypeptide 3-1
LOC100136539	-6.14813	3.86522	2.97434e-08	1.0155e-05	glycerol-3-phosphate dehydrogenase
mlc-2	-6.23457	5.15665	2.5454e-07	6.4e-05	myosin regulatory light chain 2
pygma	-6.24192	5.49725	1.81974e-06	0.000366604	phosphorylase, glycogen, muscle A
LOC106606900	-6.31747	5.99246	8.13406e-09	3.76897e-06	myosin regulatory light chain 2, skeletal muscle
LOC106567627	-6.33441	4.72972	4.43987e-08	1.41183e-05	creatine kinase M-type
actn3b	-6.46452	4.19625	4.76684e-08	1.48666e-05	actinin alpha 3b
LOC100136357	-6.50164	4.28364	3.58915e-08	1.18338e-05	fast myotomal muscle troponin-T
casq1b	-6.53071	4.17284	9.55981e-09	4.22621e-06	calsequestrin 1b
ckmt2	-6.5682	3.6127	1.28483e-08	5.27514e-06	creatine kinase, mitochondrial 2 (sarcomeric)
myl1	-6.64816	3.48403	8.84957e-09	3.98661e-06	myosin, light chain 1, alkali; skeletal, fast
LOC106601823	-6.73903	3.59564	6.7692e-09	3.277e-06	parvalbumin beta 1
LOC106582275	-6.91693	4.18266	1.84756e-07	4.8327e-05	titin
atp2a1l	-6.98104	7.79091	3.94101e-08	1.27827e-05	ATPase sarcoplasmic/endoplasmic reticulum Ca2+ transporting 1, like
LOC106588431	-7.03087	5.21093	4.03387e-07	9.83748e-05	glyceraldehyde-3-phosphate dehydrogenase
LOC106610721	-7.25268	5.43162	2.18122e-09	1.31014e-06	actin, alpha skeletal muscle 2
slc25a4	-7.26241	4.05108	4.50214e-08	1.41774e-05	solute carrier family 25 member 4
LOC106573043	-7.3729	5.47211	2.93913e-08	1.01416e-05	L-lactate dehydrogenase A chain-like
tnni2	-7.84329	6.84988	2.66123e-06	0.000507747	troponin I type 2 (skeletal, fast)
LOC106587936	-7.86516	4.57296	5.34421e-09	2.7958e-06	troponin T, fast skeletal muscle isoforms
LOC106566456	-8.16262	4.35811	3.61199e-08	1.18338e-05	troponin C, skeletal muscle
LOC106569817	-8.60453	7.09059	3.88871e-09	2.17466e-06	myosin heavy chain, fast skeletal muscle-like
LOC106596905	-9.52302	7.58132	9.02303e-08	2.61305e-05	myosin heavy chain, fast skeletal muscle-like

## Sheet: F1701361vsF1701175_GO
ID	Term	GOGroups	Ontology Source	Term PValue	Term PValue Corrected with Benjamini-Hochberg	Group PValue	Group PValue Corrected with Benjamini-Hochberg	GOLevels	% Associated Genes	Nr. Genes	Associated Genes Found
GO:0004622	lysophospholipase activity	Group00	GO_MolecularFunction-EBI-UniProt-GOA-ACAP-ARAP_01.05.2024_00h00	0.000209158	0.000270675	0.000209158	0.000328676	[5, 6]	12	3	[LOC100195485, LOC106573026, LOC106585146]
GO:0009266	response to temperature stimulus	Group01	GO_BiologicalProcess-EBI-UniProt-GOA-ACAP-ARAP_01.05.2024_00h00	0.0026335	0.0027589	0.0026335	0.0026335	[3]	5.08475	3	[LOC106563467, LOC106568146, LOC106581201]
KEGG:04820	Cytoskeleton in muscle cells	Group02	KEGG_01.05.2024	2.05699e-27	1.35762e-25	2.05699e-27	2.26269e-26	[-1]	5.62701	35	[LOC100136357, LOC100194636, LOC100194642, LOC106564730, LOC106566456, LOC106566457, LOC106566847, LOC106567627, LOC106578695, LOC106579178, LOC106582275, LOC106587486, LOC106587535, LOC106587936, LOC106589423, LOC106593162, LOC106596905, LOC106601000, LOC106606142, LOC106606900, LOC106608893, LOC106610721, LOC106612591, actn3b, ckm2, ckmb, eno3, mlc-2, mybpc2a, myl1, obscna, obscnb, tnni2, tpm2,…
GO:0015669	gas transport	Group03	GO_BiologicalProcess-EBI-UniProt-GOA-ACAP-ARAP_01.05.2024_00h00	0.00013612	0.000195302	0.00013612	0.000299464	[4]	7.14286	4	[LOC106595268, LOC106600318, aqp1, cahz]
GO:0016460	myosin II complex	Group04	GO_CellularComponent-EBI-UniProt-GOA-ACAP-ARAP_01.05.2024_00h00	2.0803e-07	4.1606e-07	2.0803e-07	5.72083e-07	[3, 8]	6.06061	8	[LOC100194642, LOC106566456, LOC106566457, LOC106569817, LOC106575818, LOC106593162, LOC106596905, myl1]
KEGG:00500	Starch and sucrose metabolism	Group05	KEGG_01.05.2024	0.000166854	0.000229424	0.000166854	0.000305899	[-1]	6.77966	4	[LOC100194564, LOC106562377, LOC106587569, pygma]
GO:0007517	muscle organ development	Group06	GO_BiologicalProcess-EBI-UniProt-GOA-ACAP-ARAP_01.05.2024_00h00	0.000305698	0.000373631	0.000305698	0.000420335	[4]	5.7971	4	[LOC106591971, LOC106601000, LOC106606900, mlc-2]
GO:0060538	skeletal muscle organ development	Group06	GO_BiologicalProcess-EBI-UniProt-GOA-ACAP-ARAP_01.05.2024_00h00	0.000792358	0.000917468	0.000305698	0.000420335	[5]	7.69231	3	[LOC106591971, LOC106606900, mlc-2]
KEGG:00330	Arginine and proline metabolism	Group07	KEGG_01.05.2024	0.000112245	0.000164626	0.000390434	0.000477197	[-1]	4.9505	5	[LOC106567627, LOC106612591, ckm2, ckmb, ckmt2]
GO:0016775	phosphotransferase activity, nitrogenous group as acceptor	Group07	GO_MolecularFunction-EBI-UniProt-GOA-ACAP-ARAP_01.05.2024_00h00	3.93273e-09	8.652e-09	0.000390434	0.000477197	[4]	35.7143	5	[LOC106567627, LOC106612591, ckm2, ckmb, ckmt2]
GO:0006599	phosphagen metabolic process	Group07	GO_BiologicalProcess-EBI-UniProt-GOA-ACAP-ARAP_01.05.2024_00h00	3.93273e-09	8.652e-09	0.000390434	0.000477197	[4, 5]	35.7143	5	[LOC106567627, LOC106612591, ckm2, ckmb, ckmt2]
GO:0042398	cellular modified amino acid biosynthetic process	Group07	GO_BiologicalProcess-EBI-UniProt-GOA-ACAP-ARAP_01.05.2024_00h00	3.28364e-06	6.02001e-06	0.000390434	0.000477197	[4, 5]	10.2041	5	[LOC106567627, LOC106612591, ckm2, ckmb, ckmt2]
GO:0004111	creatine kinase activity	Group07	GO_MolecularFunction-EBI-UniProt-GOA-ACAP-ARAP_01.05.2024_00h00	3.93273e-09	8.652e-09	0.000390434	0.000477197	[5]	35.7143	5	[LOC106567627, LOC106612591, ckm2, ckmb, ckmt2]
GO:0006603	phosphocreatine metabolic process	Group07	GO_BiologicalProcess-EBI-UniProt-GOA-ACAP-ARAP_01.05.2024_00h00	3.93273e-09	8.652e-09	0.000390434	0.000477197	[5, 6]	35.7143	5	[LOC106567627, LOC106612591, ckm2, ckmb, ckmt2]
GO:0042396	phosphagen biosynthetic process	Group07	GO_BiologicalProcess-EBI-UniProt-GOA-ACAP-ARAP_01.05.2024_00h00	3.93273e-09	8.652e-09	0.000390434	0.000477197	[5, 6]	35.7143	5	[LOC106567627, LOC106612591, ckm2, ckmb, ckmt2]
GO:0046314	phosphocreatine biosynthetic process	Group07	GO_BiologicalProcess-EBI-UniProt-GOA-ACAP-ARAP_01.05.2024_00h00	3.93273e-09	8.652e-09	0.000390434	0.000477197	[6, 7]	35.7143	5	[LOC106567627, LOC106612591, ckm2, ckmb, ckmt2]
GO:0016529	sarcoplasmic reticulum	Group08	GO_CellularComponent-EBI-UniProt-GOA-ACAP-ARAP_01.05.2024_00h00	0.000251564	0.000313268	0.000763476	0.000839824	[4, 5, 6]	4.16667	5	[LOC106571369, atp2a1l, casq1b, ryr1b, trdn]
GO:0033017	sarcoplasmic reticulum membrane	Group08	GO_CellularComponent-EBI-UniProt-GOA-ACAP-ARAP_01.05.2024_00h00	0.000341113	0.000409335	0.000763476	0.000839824	[5, 6, 7, 8]	5.6338	4	[LOC106571369, atp2a1l, ryr1b, trdn]
GO:0051924	regulation of calcium ion transport	Group08	GO_BiologicalProcess-EBI-UniProt-GOA-ACAP-ARAP_01.05.2024_00h00	0.00145439	0.00159983	0.000763476	0.000839824	[6, 7, 8]	6.25	3	[LOC106571369, casq1b, trdn]
GO:0051279	regulation of release of sequestered calcium ion into cytosol	Group08	GO_BiologicalProcess-EBI-UniProt-GOA-ACAP-ARAP_01.05.2024_00h00	2.70972e-05	4.25813e-05	0.000763476	0.000839824	[4, 5, 6, 7, 8, 9, 10, 11]	23.0769	3	[LOC106571369, casq1b, trdn]
GO:1903169	regulation of calcium ion transmembrane transport	Group08	GO_BiologicalProcess-EBI-UniProt-GOA-ACAP-ARAP_01.05.2024_00h00	0.000141487	0.000198683	0.000763476	0.000839824	[6, 7, 8, 9]	13.6364	3	[LOC106571369, casq1b, trdn]
GO:0070296	sarcoplasmic reticulum calcium ion transport	Group08	GO_BiologicalProcess-EBI-UniProt-GOA-ACAP-ARAP_01.05.2024_00h00	0.000202308	0.000267046	0.000763476	0.000839824	[8]	6.45161	4	[LOC106571369, casq1b, ryr1b, trdn]
GO:1903514	release of sequestered calcium ion into cytosol by endoplasmic reticulum	Group08	GO_BiologicalProcess-EBI-UniProt-GOA-ACAP-ARAP_01.05.2024_00h00	0.000178127	0.000239927	0.000763476	0.000839824	[5, 6, 7, 8, 9, 10, 11]	6.66667	4	[LOC106571369, casq1b, ryr1b, trdn]
GO:0010880	regulation of release of sequestered calcium ion into cytosol by sarcoplasmic reticulum	Group08	GO_BiologicalProcess-EBI-UniProt-GOA-ACAP-ARAP_01.05.2024_00h00	2.70972e-05	4.25813e-05	0.000763476	0.000839824	[5, 6, 7, 8, 9, 10, 11, 12, 13]	23.0769	3	[LOC106571369, casq1b, trdn]
GO:0014808	release of sequestered calcium ion into cytosol by sarcoplasmic reticulum	Group08	GO_BiologicalProcess-EBI-UniProt-GOA-ACAP-ARAP_01.05.2024_00h00	0.000178127	0.000239927	0.000763476	0.000839824	[6, 7, 8, 9, 10, 11, 12]	6.66667	4	[LOC106571369, casq1b, ryr1b, trdn]
GO:0043292	contractile muscle fiber	Group09	GO_CellularComponent-EBI-UniProt-GOA-ACAP-ARAP_01.05.2024_00h00	1.46576e-17	2.41851e-16	1.77217e-14	9.74696e-14	[3, 4, 5]	6.75676	20	[LOC100136357, LOC100194642, LOC100195197, LOC106564740, LOC106564761, LOC106575818, LOC106587486, LOC106587936, LOC106589423, LOC106591971, LOC106601000, LOC106606142, LOC106608893, actn3b, casq1b, cavin4a, myl1, ryr1b, tnni2, trim63b]
GO:0050881	musculoskeletal movement	Group09	GO_BiologicalProcess-EBI-UniProt-GOA-ACAP-ARAP_01.05.2024_00h00	5.85692e-06	1.01725e-05	1.77217e-14	9.74696e-14	[3, 5]	9.09091	5	[LOC100136357, LOC106587936, LOC106601000, casq1b, tnni2]
GO:0050905	neuromuscular process	Group09	GO_BiologicalProcess-EBI-UniProt-GOA-ACAP-ARAP_01.05.2024_00h00	1.24104e-05	1.99777e-05	1.77217e-14	9.74696e-14	[4]	7.8125	5	[LOC100136357, LOC106587936, LOC106601000, casq1b, tnni2]
GO:0055001	muscle cell development	Group09	GO_BiologicalProcess-EBI-UniProt-GOA-ACAP-ARAP_01.05.2024_00h00	5.14619e-05	7.71929e-05	1.77217e-14	9.74696e-14	[4, 5]	4.28571	6	[LOC100136357, LOC106587486, LOC106587936, LOC106601000, LOC106608893, actn3b]
GO:0003009	skeletal muscle contraction	Group09	GO_BiologicalProcess-EBI-UniProt-GOA-ACAP-ARAP_01.05.2024_00h00	5.85692e-06	1.01725e-05	1.77217e-14	9.74696e-14	[4, 6]	9.09091	5	[LOC100136357, LOC106587936, LOC106601000, casq1b, tnni2]
GO:0030016	myofibril	Group09	GO_CellularComponent-EBI-UniProt-GOA-ACAP-ARAP_01.05.2024_00h00	3.90979e-14	1.61279e-13	1.77217e-14	9.74696e-14	[4, 5, 6]	5.90278	17	[LOC100136357, LOC100195197, LOC106564740, LOC106564761, LOC106587486, LOC106587936, LOC106589423, LOC106591971, LOC106601000, LOC106606142, LOC106608893, actn3b, casq1b, cavin4a, ryr1b, tnni2, trim63b]
GO:0030017	sarcomere	Group09	GO_CellularComponent-EBI-UniProt-GOA-ACAP-ARAP_01.05.2024_00h00	2.36401e-12	5.57232e-12	1.77217e-14	9.74696e-14	[2, 5, 6, 7]	5.66038	15	[LOC100136357, LOC100195197, LOC106587486, LOC106587936, LOC106589423, LOC106591971, LOC106601000, LOC106606142, LOC106608893, actn3b, casq1b, cavin4a, ryr1b, tnni2, trim63b]
GO:0036379	myofilament	Group09	GO_CellularComponent-EBI-UniProt-GOA-ACAP-ARAP_01.05.2024_00h00	0.000166854	0.000229424	1.77217e-14	9.74696e-14	[2, 5, 6, 7]	6.77966	4	[LOC100136357, LOC106587486, LOC106587936, tnni2]
GO:0031674	I band	Group09	GO_CellularComponent-EBI-UniProt-GOA-ACAP-ARAP_01.05.2024_00h00	1.81948e-08	3.75267e-08	1.77217e-14	9.74696e-14	[2, 3, 6, 7, 8]	5.40541	10	[LOC100195197, LOC106589423, LOC106591971, LOC106601000, LOC106606142, LOC106608893, actn3b, casq1b, ryr1b, trim63b]
GO:0006937	regulation of muscle contraction	Group09	GO_BiologicalProcess-EBI-UniProt-GOA-ACAP-ARAP_01.05.2024_00h00	0.0049915	0.0049915	1.77217e-14	9.74696e-14	[5, 6]	4.05405	3	[LOC100136357, LOC106587936, casq1b]
GO:0030018	Z disc	Group09	GO_CellularComponent-EBI-UniProt-GOA-ACAP-ARAP_01.05.2024_00h00	1.55722e-08	3.31536e-08	1.77217e-14	9.74696e-14	[2, 3, 4, 7, 8, 9]	5.49451	10	[LOC100195197, LOC106589423, LOC106591971, LOC106601000, LOC106606142, LOC106608893, actn3b, casq1b, ryr1b, trim63b]
GO:0055002	striated muscle cell development	Group09	GO_BiologicalProcess-EBI-UniProt-GOA-ACAP-ARAP_01.05.2024_00h00	0.000646396	0.000761823	1.77217e-14	9.74696e-14	[5, 6]	4.7619	4	[LOC100136357, LOC106587486, LOC106587936, LOC106601000]
GO:0005861	troponin complex	Group09	GO_CellularComponent-EBI-UniProt-GOA-ACAP-ARAP_01.05.2024_00h00	0.000917962	0.00104458	1.77217e-14	9.74696e-14	[2, 4, 7, 8, 9]	7.31707	3	[LOC100136357, LOC106587936, tnni2]
GO:0005865	striated muscle thin filament	Group09	GO_CellularComponent-EBI-UniProt-GOA-ACAP-ARAP_01.05.2024_00h00	0.000166854	0.000229424	1.77217e-14	9.74696e-14	[3, 6, 7, 8]	6.77966	4	[LOC100136357, LOC106587486, LOC106587936, tnni2]
GO:0030239	myofibril assembly	Group09	GO_BiologicalProcess-EBI-UniProt-GOA-ACAP-ARAP_01.05.2024_00h00	0.000646396	0.000761823	1.77217e-14	9.74696e-14	[4, 5, 6, 7, 8]	4.7619	4	[LOC100136357, LOC106587486, LOC106587936, LOC106601000]
KEGG:00010	Glycolysis / Gluconeogenesis	Group10	KEGG_01.05.2024	6.30796e-18	1.38775e-16	1.17757e-10	4.31776e-10	[-1]	11.4286	16	[LOC100136417, LOC100194623, LOC100194624, LOC100194636, LOC100194644, LOC106562377, LOC106566997, LOC106573043, LOC106583351, LOC106587569, LOC106588431, eno3, gapdh, ldha, pfkmb, pk]
KEGG:00030	Pentose phosphate pathway	Group10	KEGG_01.05.2024	7.24307e-07	1.40601e-06	1.17757e-10	4.31776e-10	[-1]	8.95522	6	[LOC100194623, LOC100194624, LOC106562377, LOC106566997, LOC106587569, pfkmb]
KEGG:00051	Fructose and mannose metabolism	Group10	KEGG_01.05.2024	3.26054e-05	5.00454e-05	1.17757e-10	4.31776e-10	[-1]	6.41026	5	[LOC100194623, LOC100194624, LOC106566997, LOC106583351, pfkmb]
GO:0016903	oxidoreductase activity, acting on the aldehyde or oxo group of donors	Group10	GO_MolecularFunction-EBI-UniProt-GOA-ACAP-ARAP_01.05.2024_00h00	0.00480534	0.00487927	1.17757e-10	4.31776e-10	[3]	4.10959	3	[LOC100136417, LOC106588431, gapdh]
GO:0016052	carbohydrate catabolic process	Group10	GO_BiologicalProcess-EBI-UniProt-GOA-ACAP-ARAP_01.05.2024_00h00	3.7352e-17	4.93046e-16	1.17757e-10	4.31776e-10	[4]	11.9048	15	[LOC100136417, LOC100194564, LOC100194623, LOC100194624, LOC100194636, LOC100194644, LOC106566997, LOC106583351, LOC106587569, LOC106588431, eno3, gapdh, pfkmb, pk, pygma]
GO:0016620	oxidoreductase activity, acting on the aldehyde or oxo group of donors, NAD or NADP as acceptor	Group10	GO_MolecularFunction-EBI-UniProt-GOA-ACAP-ARAP_01.05.2024_00h00	0.00204368	0.00221119	1.17757e-10	4.31776e-10	[4]	5.55556	3	[LOC100136417, LOC106588431, gapdh]
GO:0072524	pyridine-containing compound metabolic process	Group10	GO_BiologicalProcess-EBI-UniProt-GOA-ACAP-ARAP_01.05.2024_00h00	7.21541e-14	2.50641e-13	1.17757e-10	4.31776e-10	[4]	8.28402	14	[LOC100136417, LOC100136539, LOC100194623, LOC100194624, LOC100194636, LOC100194644, LOC106566997, LOC106583351, LOC106587569, LOC106588431, eno3, gapdh, pfkmb, pk]
GO:1901136	carbohydrate derivative catabolic process	Group10	GO_BiologicalProcess-EBI-UniProt-GOA-ACAP-ARAP_01.05.2024_00h00	6.01711e-13	1.6547e-12	1.17757e-10	4.31776e-10	[4]	6.22407	15	[LOC100136417, LOC100136539, LOC100194623, LOC100194624, LOC100194636, LOC100194644, LOC106566997, LOC106583351, LOC106587569, LOC106588431, LOC106601345, eno3, gapdh, pfkmb, pk]
GO:0019318	hexose metabolic process	Group10	GO_BiologicalProcess-EBI-UniProt-GOA-ACAP-ARAP_01.05.2024_00h00	8.24573e-06	1.39543e-05	1.17757e-10	4.31776e-10	[4, 5]	4.54545	7	[LOC100136417, LOC106566997, LOC106583351, LOC106587569, LOC106588431, gapdh, pfkmb]
GO:0030388	fructose 1,6-bisphosphate metabolic process	Group10	GO_BiologicalProcess-EBI-UniProt-GOA-ACAP-ARAP_01.05.2024_00h00	3.69839e-06	6.59713e-06	1.17757e-10	4.31776e-10	[4, 5]	17.3913	4	[LOC100194623, LOC100194624, LOC106566997, pfkmb]
GO:0046434	organophosphate catabolic process	Group10	GO_BiologicalProcess-EBI-UniProt-GOA-ACAP-ARAP_01.05.2024_00h00	7.10226e-15	3.34821e-14	1.17757e-10	4.31776e-10	[4, 5]	7.37327	16	[LOC100136417, LOC100136539, LOC100194623, LOC100194624, LOC100194636, LOC100194644, LOC100195485, LOC106566997, LOC106573026, LOC106583351, LOC106587569, LOC106588431, eno3, gapdh, pfkmb, pk]
GO:0043891	glyceraldehyde-3-phosphate dehydrogenase (NAD(P)+) (phosphorylating) activity	Group10	GO_MolecularFunction-EBI-UniProt-GOA-ACAP-ARAP_01.05.2024_00h00	1.14868e-05	1.89533e-05	1.17757e-10	4.31776e-10	[5]	30	3	[LOC100136417, LOC106588431, gapdh]
GO:0072523	purine-containing compound catabolic process	Group10	GO_BiologicalProcess-EBI-UniProt-GOA-ACAP-ARAP_01.05.2024_00h00	2.94084e-13	9.24263e-13	1.17757e-10	4.31776e-10	[5]	8.72483	13	[LOC100136417, LOC100194623, LOC100194624, LOC100194636, LOC100194644, LOC106566997, LOC106583351, LOC106587569, LOC106588431, eno3, gapdh, pfkmb, pk]
GO:0072526	pyridine-containing compound catabolic process	Group10	GO_BiologicalProcess-EBI-UniProt-GOA-ACAP-ARAP_01.05.2024_00h00	1.43053e-16	1.04906e-15	1.17757e-10	4.31776e-10	[5]	15.4762	13	[LOC100136417, LOC100194623, LOC100194624, LOC100194636, LOC100194644, LOC106566997, LOC106583351, LOC106587569, LOC106588431, eno3, gapdh, pfkmb, pk]
GO:0006006	glucose metabolic process	Group10	GO_BiologicalProcess-EBI-UniProt-GOA-ACAP-ARAP_01.05.2024_00h00	7.27603e-07	1.37205e-06	1.17757e-10	4.31776e-10	[5, 6]	6.54206	7	[LOC100136417, LOC106566997, LOC106583351, LOC106587569, LOC106588431, gapdh, pfkmb]
GO:0004365	glyceraldehyde-3-phosphate dehydrogenase (NAD+) (phosphorylating) activity	Group10	GO_MolecularFunction-EBI-UniProt-GOA-ACAP-ARAP_01.05.2024_00h00	1.14868e-05	1.89533e-05	1.17757e-10	4.31776e-10	[6]	30	3	[LOC100136417, LOC106588431, gapdh]
GO:0009132	nucleoside diphosphate metabolic process	Group10	GO_BiologicalProcess-EBI-UniProt-GOA-ACAP-ARAP_01.05.2024_00h00	1.74201e-15	8.84407e-15	1.17757e-10	4.31776e-10	[5, 6, 7]	12.8713	13	[LOC100136417, LOC100194623, LOC100194624, LOC100194636, LOC100194644, LOC106566997, LOC106583351, LOC106587569, LOC106588431, eno3, gapdh, pfkmb, pk]
GO:0009141	nucleoside triphosphate metabolic process	Group10	GO_BiologicalProcess-EBI-UniProt-GOA-ACAP-ARAP_01.05.2024_00h00	4.11086e-12	9.35574e-12	1.17757e-10	4.31776e-10	[5, 6, 7]	7.10383	13	[LOC100136417, LOC100194623, LOC100194624, LOC100194636, LOC100194644, LOC106566997, LOC106583351, LOC106587569, LOC106588431, eno3, gapdh, pfkmb, pk]
GO:1901292	nucleoside phosphate catabolic process	Group10	GO_BiologicalProcess-EBI-UniProt-GOA-ACAP-ARAP_01.05.2024_00h00	7.37718e-13	1.94757e-12	1.17757e-10	4.31776e-10	[5, 6, 7]	8.125	13	[LOC100136417, LOC100194623, LOC100194624, LOC100194636, LOC100194644, LOC106566997, LOC106583351, LOC106587569, LOC106588431, eno3, gapdh, pfkmb, pk]
GO:0019362	pyridine nucleotide metabolic process	Group10	GO_BiologicalProcess-EBI-UniProt-GOA-ACAP-ARAP_01.05.2024_00h00	4.75194e-14	1.84487e-13	1.17757e-10	4.31776e-10	[5, 6, 7, 8]	8.53659	14	[LOC100136417, LOC100136539, LOC100194623, LOC100194624, LOC100194636, LOC100194644, LOC106566997, LOC106583351, LOC106587569, LOC106588431, eno3, gapdh, pfkmb, pk]
GO:0006090	pyruvate metabolic process	Group10	GO_BiologicalProcess-EBI-UniProt-GOA-ACAP-ARAP_01.05.2024_00h00	2.55089e-18	8.41793e-17	1.17757e-10	4.31776e-10	[7]	14.1509	15	[LOC100136417, LOC100194623, LOC100194624, LOC100194636, LOC100194644, LOC106566997, LOC106573043, LOC106583351, LOC106587569, LOC106588431, eno3, gapdh, ldha, pfkmb, pk]
GO:0009134	nucleoside diphosphate catabolic process	Group10	GO_BiologicalProcess-EBI-UniProt-GOA-ACAP-ARAP_01.05.2024_00h00	8.68524e-17	8.18894e-16	1.17757e-10	4.31776e-10	[6, 7, 8]	16.0494	13	[LOC100136417, LOC100194623, LOC100194624, LOC100194636, LOC100194644, LOC106566997, LOC106583351, LOC106587569, LOC106588431, eno3, gapdh, pfkmb, pk]
GO:0009135	purine nucleoside diphosphate metabolic process	Group10	GO_BiologicalProcess-EBI-UniProt-GOA-ACAP-ARAP_01.05.2024_00h00	4.26084e-16	2.5565e-15	1.17757e-10	4.31776e-10	[6, 7, 8]	14.2857	13	[LOC100136417, LOC100194623, LOC100194624, LOC100194636, LOC100194644, LOC106566997, LOC106583351, LOC106587569, LOC106588431, eno3, gapdh, pfkmb, pk]
GO:0009144	purine nucleoside triphosphate metabolic process	Group10	GO_BiologicalProcess-EBI-UniProt-GOA-ACAP-ARAP_01.05.2024_00h00	7.9929e-13	2.02897e-12	1.17757e-10	4.31776e-10	[6, 7, 8]	8.07453	13	[LOC100136417, LOC100194623, LOC100194624, LOC100194636, LOC100194644, LOC106566997, LOC106583351, LOC106587569, LOC106588431, eno3, gapdh, pfkmb, pk]
GO:0009166	nucleotide catabolic process	Group10	GO_BiologicalProcess-EBI-UniProt-GOA-ACAP-ARAP_01.05.2024_00h00	4.89979e-13	1.46994e-12	1.17757e-10	4.31776e-10	[6, 7, 8]	8.3871	13	[LOC100136417, LOC100194623, LOC100194624, LOC100194636, LOC100194644, LOC106566997, LOC106583351, LOC106587569, LOC106588431, eno3, gapdh, pfkmb, pk]
GO:0009185	ribonucleoside diphosphate metabolic process	Group10	GO_BiologicalProcess-EBI-UniProt-GOA-ACAP-ARAP_01.05.2024_00h00	1.16103e-15	6.38569e-15	1.17757e-10	4.31776e-10	[6, 7, 8]	13.2653	13	[LOC100136417, LOC100194623, LOC100194624, LOC100194636, LOC100194644, LOC106566997, LOC106583351, LOC106587569, LOC106588431, eno3, gapdh, pfkmb, pk]
GO:0009199	ribonucleoside triphosphate metabolic process	Group10	GO_BiologicalProcess-EBI-UniProt-GOA-ACAP-ARAP_01.05.2024_00h00	1.48933e-12	3.64058e-12	1.17757e-10	4.31776e-10	[6, 7, 8]	7.69231	13	[LOC100136417, LOC100194623, LOC100194624, LOC100194636, LOC100194644, LOC106566997, LOC106583351, LOC106587569, LOC106588431, eno3, gapdh, pfkmb, pk]
GO:0009261	ribonucleotide catabolic process	Group10	GO_BiologicalProcess-EBI-UniProt-GOA-ACAP-ARAP_01.05.2024_00h00	5.49329e-14	2.01421e-13	1.17757e-10	4.31776e-10	[5, 6, 7, 8, 9]	9.92366	13	[LOC100136417, LOC100194623, LOC100194624, LOC100194636, LOC100194644, LOC106566997, LOC106583351, LOC106587569, LOC106588431, eno3, gapdh, pfkmb, pk]
GO:0050661	NADP binding	Group10	GO_MolecularFunction-EBI-UniProt-GOA-ACAP-ARAP_01.05.2024_00h00	0.00303276	0.00312753	1.17757e-10	4.31776e-10	[7]	4.83871	3	[LOC100136417, LOC106588431, gapdh]
GO:0051287	NAD binding	Group10	GO_MolecularFunction-EBI-UniProt-GOA-ACAP-ARAP_01.05.2024_00h00	0.00106587	0.00119233	1.17757e-10	4.31776e-10	[7]	4.16667	4	[LOC100136417, LOC100136539, LOC106588431, gapdh]
GO:0006195	purine nucleotide catabolic process	Group10	GO_BiologicalProcess-EBI-UniProt-GOA-ACAP-ARAP_01.05.2024_00h00	9.86863e-14	3.25665e-13	1.17757e-10	4.31776e-10	[6, 7, 8, 9]	9.48905	13	[LOC100136417, LOC100194623, LOC100194624, LOC100194636, LOC100194644, LOC106566997, LOC106583351, LOC106587569, LOC106588431, eno3, gapdh, pfkmb, pk]
GO:0019364	pyridine nucleotide catabolic process	Group10	GO_BiologicalProcess-EBI-UniProt-GOA-ACAP-ARAP_01.05.2024_00h00	1.02801e-16	8.48107e-16	1.17757e-10	4.31776e-10	[6, 7, 8, 9]	15.8537	13	[LOC100136417, LOC100194623, LOC100194624, LOC100194636, LOC100194644, LOC106566997, LOC106583351, LOC106587569, LOC106588431, eno3, gapdh, pfkmb, pk]
GO:0046496	nicotinamide nucleotide metabolic process	Group10	GO_BiologicalProcess-EBI-UniProt-GOA-ACAP-ARAP_01.05.2024_00h00	4.75194e-14	1.84487e-13	1.17757e-10	4.31776e-10	[6, 7, 8, 9]	8.53659	14	[LOC100136417, LOC100136539, LOC100194623, LOC100194624, LOC100194636, LOC100194644, LOC106566997, LOC106583351, LOC106587569, LOC106588431, eno3, gapdh, pfkmb, pk]
GO:0009137	purine nucleoside diphosphate catabolic process	Group10	GO_BiologicalProcess-EBI-UniProt-GOA-ACAP-ARAP_01.05.2024_00h00	4.32042e-17	4.75246e-16	1.17757e-10	4.31776e-10	[7, 8, 9]	16.8831	13	[LOC100136417, LOC100194623, LOC100194624, LOC100194636, LOC100194644, LOC106566997, LOC106583351, LOC106587569, LOC106588431, eno3, gapdh, pfkmb, pk]
GO:0009154	purine ribonucleotide catabolic process	Group10	GO_BiologicalProcess-EBI-UniProt-GOA-ACAP-ARAP_01.05.2024_00h00	3.6563e-14	1.60877e-13	1.17757e-10	4.31776e-10	[6, 7, 8, 9, 10]	10.2362	13	[LOC100136417, LOC100194623, LOC100194624, LOC100194636, LOC100194644, LOC106566997, LOC106583351, LOC106587569, LOC106588431, eno3, gapdh, pfkmb, pk]
GO:0009179	purine ribonucleoside diphosphate metabolic process	Group10	GO_BiologicalProcess-EBI-UniProt-GOA-ACAP-ARAP_01.05.2024_00h00	4.26084e-16	2.5565e-15	1.17757e-10	4.31776e-10	[7, 8, 9]	14.2857	13	[LOC100136417, LOC100194623, LOC100194624, LOC100194636, LOC100194644, LOC106566997, LOC106583351, LOC106587569, LOC106588431, eno3, gapdh, pfkmb, pk]
GO:0009191	ribonucleoside diphosphate catabolic process	Group10	GO_BiologicalProcess-EBI-UniProt-GOA-ACAP-ARAP_01.05.2024_00h00	8.68524e-17	8.18894e-16	1.17757e-10	4.31776e-10	[7, 8, 9]	16.0494	13	[LOC100136417, LOC100194623, LOC100194624, LOC100194636, LOC100194644, LOC106566997, LOC106583351, LOC106587569, LOC106588431, eno3, gapdh, pfkmb, pk]
GO:0009205	purine ribonucleoside triphosphate metabolic process	Group10	GO_BiologicalProcess-EBI-UniProt-GOA-ACAP-ARAP_01.05.2024_00h00	5.32374e-13	1.52768e-12	1.17757e-10	4.31776e-10	[7, 8, 9]	8.33333	13	[LOC100136417, LOC100194623, LOC100194624, LOC100194636, LOC100194644, LOC106566997, LOC106583351, LOC106587569, LOC106588431, eno3, gapdh, pfkmb, pk]
GO:0019674	NAD metabolic process	Group10	GO_BiologicalProcess-EBI-UniProt-GOA-ACAP-ARAP_01.05.2024_00h00	0.0022685	0.00241485	1.17757e-10	4.31776e-10	[6, 7, 8, 9, 10]	5.35714	3	[LOC100136539, LOC106566997, pfkmb]
GO:0006096	glycolytic process	Group10	GO_BiologicalProcess-EBI-UniProt-GOA-ACAP-ARAP_01.05.2024_00h00	4.32042e-17	4.75246e-16	1.17757e-10	4.31776e-10	[4, 5, 7, 8, 9, 10, 11, 12]	16.8831	13	[LOC100136417, LOC100194623, LOC100194624, LOC100194636, LOC100194644, LOC106566997, LOC106583351, LOC106587569, LOC106588431, eno3, gapdh, pfkmb, pk]
GO:0046031	ADP metabolic process	Group10	GO_BiologicalProcess-EBI-UniProt-GOA-ACAP-ARAP_01.05.2024_00h00	1.68203e-16	1.11014e-15	1.17757e-10	4.31776e-10	[7, 8, 9, 10]	15.2941	13	[LOC100136417, LOC100194623, LOC100194624, LOC100194636, LOC100194644, LOC106566997, LOC106583351, LOC106587569, LOC106588431, eno3, gapdh, pfkmb, pk]
GO:0046034	ATP metabolic process	Group10	GO_BiologicalProcess-EBI-UniProt-GOA-ACAP-ARAP_01.05.2024_00h00	5.49329e-14	2.01421e-13	1.17757e-10	4.31776e-10	[7, 8, 9, 10]	9.92366	13	[LOC100136417, LOC100194623, LOC100194624, LOC100194636, LOC100194644, LOC106566997, LOC106583351, LOC106587569, LOC106588431, eno3, gapdh, pfkmb, pk]
GO:0006734	NADH metabolic process	Group10	GO_BiologicalProcess-EBI-UniProt-GOA-ACAP-ARAP_01.05.2024_00h00	0.000235633	0.000299073	1.17757e-10	4.31776e-10	[7, 8, 9, 10, 11]	11.5385	3	[LOC100136539, LOC106566997, pfkmb]
GO:0009181	purine ribonucleoside diphosphate catabolic process	Group10	GO_BiologicalProcess-EBI-UniProt-GOA-ACAP-ARAP_01.05.2024_00h00	4.32042e-17	4.75246e-16	1.17757e-10	4.31776e-10	[8, 9, 10]	16.8831	13	[LOC100136417, LOC100194623, LOC100194624, LOC100194636, LOC100194644, LOC106566997, LOC106583351, LOC106587569, LOC106588431, eno3, gapdh, pfkmb, pk]
GO:0046032	ADP catabolic process	Group10	GO_BiologicalProcess-EBI-UniProt-GOA-ACAP-ARAP_01.05.2024_00h00	4.32042e-17	4.75246e-16	1.17757e-10	4.31776e-10	[7, 8, 9, 10, 11]	16.8831	13	[LOC100136417, LOC100194623, LOC100194624, LOC100194636, LOC100194644, LOC106566997, LOC106583351, LOC106587569, LOC106588431, eno3, gapdh, pfkmb, pk]

## Sheet: F1701265vsF1701361_DEGs
SYMBOL	logFC	logCPM	PValue	FDR	GENENAME
LOC106577751	5.24661	-1.27154	7.02779e-11	1.00342e-07	uncharacterized LOC106577751
LOC106613875	5.02653	2.29982	1.18441e-29	1.29649e-25	uncharacterized LOC106613875
LOC106609370	4.87268	1.21824	2.19767e-09	1.95052e-06	uncharacterized LOC106609370
LOC123733065	4.03751	-1.54878	7.14659e-08	3.35267e-05	NACHT, LRR and PYD domains-containing protein 1 homolog
LOC106574348	3.92498	3.48976	6.64915e-15	2.42613e-11	stonustoxin subunit beta
LOC123742517	3.55595	2.47954	1.11035e-14	3.64628e-11	secretory phospholipase A2 receptor-like
LOC106561811	3.50675	2.63659	5.12787e-06	0.00129534	mucin-2-like
LOC106587407	3.48066	3.20688	3.26195e-05	0.0057147	uncharacterized LOC106587407
LOC106564352	3.4574	5.44665	1.8329e-25	1.20381e-21	thymidine kinase, cytosolic
LOC106587907	3.44007	2.86117	1.37203e-07	5.85145e-05	uncharacterized LOC106587907
LOC106586590	3.34065	1.75101	4.58669e-12	9.01476e-09	regulating synaptic membrane exocytosis protein 1-like
LOC106602558	3.32568	5.61108	3.73213e-12	8.68481e-09	NLR family CARD domain-containing protein 3
LOC106595068	3.31542	3.14776	1.28456e-09	1.2407e-06	intestinal mucin-like protein
LOC106611589	3.30647	5.89862	4.20514e-11	6.90464e-08	leukocyte cell-derived chemotaxin-2
LOC123733062	3.02658	3.44223	1.66715e-09	1.55538e-06	protein NLRC3-like
LOC106577579	2.86245	2.90652	4.05738e-08	2.09142e-05	NLR family CARD domain-containing protein 3-like
mmp9	2.84508	6.83614	3.18463e-07	0.000127536	matrix metalloproteinase 9
LOC123728169	2.80845	5.31341	5.15854e-19	2.82336e-15	NACHT, LRR and PYD domains-containing protein 12-like
LOC123724393	2.80111	1.96592	4.46959e-06	0.00117422	uncharacterized LOC123724393
mmp13	2.77098	7.13927	5.43531e-08	2.66403e-05	Collagenase 3
LOC106574369	2.77028	1.54838	1.42876e-08	8.77681e-06	tripartite motif-containing protein 16-like
LOC123728784	2.66222	1.6632	4.112e-09	3.37585e-06	asialoglycoprotein receptor 1-like
tfa	2.56259	4.76175	0.000146883	0.0171574	transferrin-a
LOC106589970	2.56257	-1.34518	0.000514196	0.0401085	uncharacterized LOC106589970
LOC106605176	2.48534	2.14889	9.62371e-05	0.0123935	uncharacterized protein YBL113C
LOC123742430	2.44822	2.8915	2.44931e-10	3.21732e-07	T-cell ecto-ADP-ribosyltransferase 2-like
LOC106598357	2.44444	1.06696	5.35784e-05	0.00807092	mucin-5AC-like
LOC106572659	2.42034	2.0389	0.000124655	0.0151613	beta-1,4 N-acetylgalactosaminyltransferase 1-like
LOC106577950	2.3942	4.05056	4.66673e-12	9.01476e-09	sterile alpha motif domain-containing protein 9-like
LOC106578696	2.31486	2.95027	7.99366e-07	0.000262504	carcinoembryonic antigen-related cell adhesion molecule 20
LOC123723709	2.30097	5.04233	4.29717e-05	0.00705574	deoxyribonuclease gamma-like
LOC106599076	2.25707	6.81047	1.37558e-05	0.00279706	uncharacterized LOC106599076
slc14a2	2.25231	1.04162	6.22718e-05	0.00896905	solute carrier family 14 member 2
LOC123741587	2.24323	1.70217	1.26617e-07	5.471e-05	deoxynucleoside triphosphate triphosphohydrolase SAMHD1-like
LOC106605357	2.24028	4.49354	8.66338e-11	1.1854e-07	uncharacterized LOC106605357
LOC106577703	2.23269	-1.10144	7.64028e-05	0.0103677	transcription factor p65-like
LOC106603981	2.18919	2.39423	1.44325e-08	8.77681e-06	von Willebrand factor A domain-containing protein 7-like
LOC106592320	2.17848	-1.53813	0.000546439	0.0412517	GTPase IMAP family member 7
LOC106595732	2.13706	1.43477	1.50633e-06	0.000445644	mediator of RNA polymerase II transcription subunit 28
LOC106594461	2.11637	3.6615	0.0001388	0.0163959	amine sulfotransferase-like
LOC106587462	2.1104	4.66603	0.000172468	0.0193142	mucin-5AC
LOC106584350	2.10859	1.78696	0.000120596	0.0147771	glypican-5
LOC106607877	2.09876	2.71516	1.49639e-08	8.93455e-06	adhesion G-protein coupled receptor F2-like
LOC106577653	2.06503	3.40544	4.75006e-10	5.57097e-07	IgGFc-binding protein
LOC106598796	2.05131	6.15173	1.39351e-05	0.00280745	deoxyribonuclease gamma
LOC106597650	2.04948	1.34118	0.000492523	0.0389734	NACHT, LRR and PYD domains-containing protein 5-like
LOC106585707	2.04247	9.01447	1.135e-07	4.96963e-05	annexin A1-like
LOC123731734	2.03574	2.25225	0.000643903	0.0465463	stonustoxin subunit beta-like
apoc1	2.02134	7.74924	0.000459511	0.0368946	Apolipoprotein C-I
LOC106600764	2.00517	1.64094	1.20707e-05	0.00255735	ferritin, middle subunit-like
LOC106594186	1.98023	2.56173	2.53341e-08	1.38658e-05	macrophage mannose receptor 1-like
LOC106605636	1.96048	3.39499	8.66397e-05	0.0115085	alpha-tectorin-like
si:dkey-195m11.11	1.92523	2.58078	1.43426e-06	0.000428177	uncharacterized si:dkey-195m11.11
LOC106582229	1.92041	3.75663	4.92748e-07	0.000175884	serine-aspartate repeat-containing protein I-like
LOC106570132	1.90655	2.71414	0.00027199	0.0260404	mucin-5AC-like
LOC106607878	1.89116	6.04097	1.22965e-09	1.22366e-06	adhesion G protein-coupled receptor F5-like
LOC106601188	1.88731	2.40843	7.42608e-05	0.010161	tripartite motif-containing protein 16-like
LOC106574723	1.88569	5.16566	1.7051e-09	1.55538e-06	gamma-aminobutyric acid type B receptor subunit 2
LOC106564958	1.88494	9.57768	4.65462e-06	0.00120357	keratin, type I cytoskeletal 13
LOC106606820	1.88269	7.17946	1.16206e-06	0.000363435	migration and invasion enhancer 1-like
LOC106595311	1.84353	7.10618	6.905e-05	0.00964908	IgGFc-binding protein
LOC106602159	1.82844	1.57043	1.07659e-05	0.0023888	uncharacterized LOC106602159
LOC106606015	1.80202	3.81049	0.00018791	0.0201565	protein S100-A1
trdn	1.76944	2.83171	3.64077e-09	3.06563e-06	triadin
LOC106595941	1.71395	1.32912	9.71982e-05	0.0124198	uncharacterized LOC106595941
LOC106583317	1.70524	3.44002	7.08208e-07	0.000237315	voltage-gated hydrogen channel 1
LOC123725142	1.64706	7.15719	0.000314328	0.0289138	mucin-2-like
si:dkey-183c6.9	1.64071	1.40721	8.47643e-06	0.00197417	tripartite motif-containing protein 34A
LOC106584735	1.63947	3.97846	4.96239e-05	0.00766562	cingulin-like protein 1
LOC106588400	1.61753	4.46748	0.000502869	0.0396964	proteasome subunit beta type-8
LOC106604630	1.6089	2.76598	0.000563701	0.0422634	complexin-1
LOC106605193	1.60794	1.77859	0.000437383	0.0360885	thrombospondin type-1 domain-containing protein 7A
hce1	1.60501	7.291	1.58459e-06	0.00046461	High choriolytic enzyme 1
LOC106586500	1.59746	1.23995	0.000603662	0.0447487	uncharacterized LOC106586500
LOC106588280	1.59281	2.10658	2.6099e-05	0.00470915	cocaine- and amphetamine-regulated transcript protein-like
LOC106608268	1.56757	5.12674	0.000150621	0.0174163	zinc finger FYVE domain-containing protein 1-like
LOC123742504	1.55922	1.81115	3.30641e-05	0.0057147	uncharacterized LOC123742504
LOC106605620	1.54963	2.1242	0.000354683	0.0309766	uncharacterized LOC106605620
cebp1	1.54754	2.16068	8.64001e-05	0.0115085	CCAAT/enhancer binding protein (C/EBP) 1
LOC106583939	1.51083	2.64814	7.90566e-05	0.0106507	uncharacterized LOC106583939
LOC106603177	1.50795	1.80889	2.21958e-05	0.00411802	thiosulfate:glutathione sulfurtransferase-like
LOC106583612	1.50299	2.43304	0.000183525	0.0200226	uncharacterized LOC106583612
LOC106594007	1.50224	10.8027	4.04757e-07	0.000154556	ictacalcin
LOC106604000	1.49749	1.37462	0.00031739	0.0289955	arachidonate 5-lipoxygenase-activating protein
lincr	1.49196	2.53369	9.25967e-05	0.0121631	E3 ubiquitin-protein ligase LINCR
LOC106613755	1.47563	5.22665	7.64791e-06	0.00180683	complement factor D
LOC106565864	1.46817	5.22812	2.0285e-05	0.0038065	T-complex protein 11-like protein 2
si:ch211-266g18.6	1.46046	3.3325	1.30765e-05	0.00270075	synaptotagmin-like protein 1
LOC100195610	1.44089	2.08011	0.000507475	0.0398683	pleckstrin
LOC106593104	1.42981	2.18489	0.00062081	0.0453039	uncharacterized LOC106593104
LOC106606347	1.42587	2.09425	0.000376194	0.0323399	NACHT, LRR and PYD domains-containing protein 12-like
LOC106597983	1.40245	9.73076	2.87176e-05	0.00509761	intestinal mucin-like protein
LOC106602539	1.39077	3.62717	0.00029232	0.0274271	erythroblast NAD(P)(+)--arginine ADP-ribosyltransferase-like
LOC106596219	1.38574	1.92998	4.43291e-05	0.00710109	butyrophilin subfamily 3 member A2-like
LOC106577652	1.37888	4.30527	0.000153418	0.0176776	uncharacterized LOC106577652
LOC106568066	1.36433	5.03974	2.66815e-06	0.000744596	uncharacterized LOC106568066
col28a2a	1.34862	3.20042	0.000242026	0.0239394	collagen, type XXVIII, alpha 2a
mal	1.34246	7.5902	7.62113e-07	0.000252798	mal, T-cell differentiation protein
sptlc3	1.33916	2.37413	0.000662944	0.0474301	serine palmitoyltransferase, long chain base subunit 3
LOC106578007	1.33256	1.84733	0.000525032	0.0404221	uncharacterized LOC106578007
stx11a	1.33157	2.81631	3.75764e-05	0.00629578	syntaxin 11a
LOC106577928	1.32527	5.46525	0.000484931	0.0384653	mucin-2
LOC106588175	1.32403	5.81399	4.81646e-05	0.0074961	protein S100-A1
loxe3	1.30808	4.64719	0.000444599	0.0364333	Epidermis-type lipoxygenase 3
LOC106584009	1.30621	5.54273	0.000442533	0.0364219	myomegalin-like
LOC123730769	1.29741	3.22946	0.000481927	0.0383196	uncharacterized LOC123730769
bbc3	1.28655	2.52343	0.000610849	0.0449243	BCL2 binding component 3
LOC106606633	1.2839	3.42651	3.35896e-05	0.00577512	uncharacterized LOC106606633
LOC106587793	1.27412	8.67942	0.000476187	0.0380474	keratin, type I cytoskeletal 13-like
LOC123728270	1.25893	2.48727	0.00031582	0.0289699	GTPase IMAP family member 9-like
si:busm1-57f23.1	1.25639	5.79407	6.40097e-05	0.00911183	CY domain-containing protein
mlip	1.25469	2.28205	0.000667755	0.0476172	muscular LMNA-interacting protein
LOC106562879	1.25212	2.68909	0.000179576	0.0197228	butyrophilin-like protein 2
LOC106585544	-1.25738	4.88376	0.000541813	0.0409968	collagen alpha-6(VI) chain-like
LOC106567102	-1.26572	5.92568	0.000114651	0.0143703	UDP-glucuronosyltransferase 2A2-like
LOC106607064	-1.27214	6.88156	0.000221408	0.0226385	probable ATP-dependent RNA helicase DDX5
tyrp-1b	-1.30021	4.64309	4.54397e-05	0.00717401	tyrosinase-related protein 1b
LOC106603538	-1.30238	5.2228	0.000459229	0.0368946	diacylglycerol O-acyltransferase 2-like
crip2	-1.30728	3.79139	3.75378e-05	0.00629578	cysteine-rich protein 2
LOC100136430	-1.30759	4.21515	0.000582133	0.043447	60 kDa heat shock protein, mitochondrial
LOC106588493	-1.31053	6.03481	0.000350407	0.0309328	uncharacterized LOC106588493
LOC106569925	-1.311	3.19035	0.000128104	0.0155233	secretagogin
LOC106608947	-1.33255	3.41657	0.000284796	0.0270301	plasminogen activator inhibitor 1-like
LOC106600816	-1.33609	8.34816	0.000643048	0.0465463	keratin, type I cytoskeletal 13
LOC106600825	-1.34056	2.54147	7.02463e-06	0.00169619	nuclear receptor subfamily 1 group D member 1
LOC106607700	-1.34473	3.16899	1.22082e-05	0.0025699	heterogeneous nuclear ribonucleoprotein Q
cef10	-1.34564	6.12454	0.000180544	0.0197629	CEF-10
LOC106571619	-1.35071	2.74794	3.98124e-05	0.00660303	caspase recruitment domain-containing protein 8-like
LOC106576855	-1.35795	3.5156	0.000115906	0.0144652	peroxisome proliferator-activated receptor gamma coactivator-related protein 1-like
LOC106609359	-1.35815	7.00899	7.54942e-05	0.0102869	gelsolin-like
LOC106613622	-1.36342	6.98343	3.39075e-06	0.000920237	arrestin domain-containing protein 2
LOC106609751	-1.3692	2.75329	0.000617142	0.0451366	tetraspanin-8
LOC106569843	-1.38743	6.39079	1.75234e-05	0.0034253	H-2 class I histocompatibility antigen, Q9 alpha chain
LOC106580215	-1.39687	3.26719	4.52844e-05	0.00717401	leucine-rich repeat-containing protein 75B-like
LOC106613233	-1.40176	3.22139	1.98406e-05	0.00376616	dipeptidyl peptidase 1-like
LOC106580643	-1.40482	3.11115	0.000338398	0.0303624	ATP-binding cassette sub-family F member 3-like
cish	-1.40694	3.92321	4.69723e-07	0.000174735	cytokine inducible SH2 containing protein
LOC106577897	-1.42682	5.09673	5.03834e-05	0.00773149	plasminogen activator inhibitor 1
LOC106592807	-1.43327	3.96339	1.52725e-05	0.0030032	high affinity choline transporter 1
LOC106586525	-1.43345	4.00936	0.000169634	0.0190774	protein FAM83B
LOC106597885	-1.44298	5.96257	0.000653081	0.0469289	ectonucleotide pyrophosphatase/phosphodiesterase family member 2-like
LOC106610337	-1.45868	1.25518	0.000427161	0.0356029	cytochrome P450 2U1
LOC106612309	-1.46691	2.95334	4.53536e-05	0.00717401	HIG1 domain family member 2A
cmklr2	-1.46873	2.92085	0.000149713	0.0173726	chemerin chemokine-like receptor 2
LOC106599162	-1.47086	2.2548	0.000243271	0.0239903	cytochrome P450 7A1-like
LOC106606827	-1.47176	3.09547	1.09068e-05	0.00240381	uncharacterized LOC106606827
LOC106600984	-1.47444	3.26854	5.71563e-06	0.00143279	ADP-ribosylation factor-like protein 5B
atp1b3b	-1.49966	1.3426	0.00051098	0.0400479	ATPase Na+/K+ transporting subunit beta 3b
LOC106613013	-1.49982	6.48904	4.27659e-06	0.00113257	heat shock cognate 70 kDa protein-like
LOC106584114	-1.50263	3.42243	6.68988e-06	0.00165562	RAS-like, family 11, member B
LOC100196464	-1.5064	7.63161	1.62744e-07	6.85173e-05	CCAAT/enhancer binding protein (C/EBP), delta
LOC106585340	-1.53082	1.69453	0.000634852	0.0462259	immediate early response gene 5-like protein
LOC106604193	-1.53399	4.77817	1.16491e-05	0.00248406	ras GTPase-activating protein-binding protein 1-like
LOC123739521	-1.54217	2.47509	2.83701e-05	0.0050633	trifunctional enzyme subunit beta, mitochondrial-like
LOC106567101	-1.54842	3.32742	4.88206e-07	0.000175884	CCN family member 5
mat2aa	-1.5504	3.08225	0.000326905	0.0296553	methionine adenosyltransferase 2Aa
LOC106607477	-1.55859	3.98948	0.000481399	0.0383196	pyruvate dehydrogenase (acetyl-transferring) kinase isozyme 2, mitochondrial
LOC106564853	-1.55972	2.83649	0.000504571	0.0397352	eosinophil peroxidase-like
dnaja	-1.5659	2.36098	1.37983e-05	0.00279706	DnaJ heat shock protein family (Hsp40) member A
LOC106601915	-1.56594	4.99768	4.73566e-07	0.000174735	suppressor of cytokine signaling 3-like
LOC106565112	-1.56598	6.15781	4.17295e-08	2.10824e-05	cryptochrome-1
LOC106565446	-1.56735	3.02785	5.0749e-05	0.00775138	25-hydroxyvitamin D-1 alpha hydroxylase, mitochondrial-like
LOC106588479	-1.57971	1.40151	7.30248e-05	0.0100759	transcription factor AP-2-epsilon
LOC106566361	-1.58603	1.69015	0.00023862	0.0238133	splicing factor SWAP
LOC106561151	-1.6076	3.44907	4.82083e-07	0.000175884	tetratricopeptide repeat protein 28-like
LOC106573930	-1.61202	6.54964	9.86467e-08	4.43761e-05	growth arrest and DNA damage-inducible protein GADD45 beta
LOC106573925	-1.62824	3.72167	3.81604e-07	0.000149185	beta-chimaerin-like
LOC106592244	-1.62846	1.61511	0.000660865	0.0473846	uncharacterized LOC106592244
LOC106565979	-1.66264	2.99135	3.37769e-08	1.81836e-05	cytokine-inducible SH2-containing protein
tgm2	-1.67293	3.69913	7.24291e-05	0.0100359	transglutaminase 2, C polypeptide
LOC106569962	-1.68229	2.45189	4.08971e-05	0.00674885	tapasin-like
LOC106598436	-1.69937	2.03242	0.00052606	0.0404221	tyrosine-protein kinase JAK1
LOC106586186	-1.71101	1.16067	0.00016221	0.0184318	sodium-driven chloride bicarbonate exchanger-like
LOC106601356	-1.71716	6.05074	4.37897e-10	5.32596e-07	uncharacterized LOC106601356
LOC106603660	-1.75048	4.14042	6.04485e-11	9.02303e-08	heat shock cognate 70 kDa protein
LOC106576177	-1.76202	3.55771	1.05888e-05	0.00236548	suppressor of cytokine signaling 2
LOC106611136	-1.76825	5.13112	0.00031243	0.0288199	ornithine decarboxylase 1
dusp1	-1.80586	5.04458	2.42494e-05	0.00442404	dual specificity phosphatase 1
LOC106581314	-1.82752	3.71488	5.90435e-07	0.000204327	phenylalanine--tRNA ligase beta subunit-like
LOC106611194	-1.84245	2.69626	1.79679e-06	0.000522166	major vault protein-like
si:ch73-389b16.1	-1.84912	2.5798	7.19863e-06	0.00172552	coiled-coil domain-containing protein 18
fkbp5	-1.8648	2.07081	0.000253527	0.0246318	FKBP prolyl isomerase 5
LOC106588303	-1.87901	2.35494	6.72212e-05	0.00943367	Ig kappa chain V-III region MOPC 321-like
LOC106601031	-1.8833	2.6271	6.70536e-06	0.00165562	coenzyme Q-binding protein COQ10 homolog, mitochondrial
LOC106608163	-1.88428	5.02718	2.18325e-06	0.00062891	thrombospondin-1
LOC106577395	-1.88582	4.0707	4.07598e-08	2.09142e-05	DNA damage-inducible transcript 4 protein-like
LOC106573109	-1.89299	4.08706	3.04112e-05	0.00536921	sodium-dependent neutral amino acid transporter B(0)AT2-like
LOC106569960	-1.91844	6.59567	1.10113e-05	0.00241066	H-2 class I histocompatibility antigen, Q9 alpha chain-like
nr4a3	-1.96289	3.70617	6.22508e-07	0.000212943	nuclear receptor subfamily 4, group A, member 3
LOC106607496	-1.98203	3.18909	5.46933e-09	4.17692e-06	nuclear receptor subfamily 1 group D member 1
LOC106596145	-2.01953	3.05664	1.03996e-06	0.000331567	ferritin, middle subunit-like
LOC106591184	-2.06321	2.36123	5.74849e-09	4.23761e-06	tripartite motif-containing protein 16-like
LOC106600447	-2.06442	1.72587	0.000447109	0.0364333	C-C motif chemokine 4-like
LOC106586722	-2.08714	1.93631	9.00491e-07	0.000289914	nuclear receptor subfamily 0 group B member 1
ighd	-2.10296	4.53349	4.69503e-07	0.000174735	immunoglobulin heavy constant delta
LOC106601675	-2.10799	4.75609	6.58588e-05	0.00932214	uncharacterized LOC106601675
LOC106584772	-2.15126	3.62755	7.8035e-08	3.60928e-05	uncharacterized LOC106584772
LOC106604347	-2.15196	1.17999	5.91097e-07	0.000204327	tripartite motif-containing protein 16-like
exd1	-2.16977	1.10978	2.2337e-05	0.00412092	exonuclease 3'-5' domain containing 1
LOC106574458	-2.1738	2.00009	1.82308e-05	0.00354249	nuclear receptor subfamily 4, group A, member 3
LOC106565346	-2.17631	6.33788	1.28461e-05	0.00268697	peptidyl-prolyl cis-trans isomerase FKBP5
LOC106584654	-2.22438	3.49615	5.20068e-09	4.06632e-06	creatine kinase S-type, mitochondrial
LOC106608315	-2.30312	1.26867	5.09721e-06	0.00129534	zygotic DNA replication licensing factor mcm3
LOC106570815	-2.33044	2.16099	5.84572e-08	2.82305e-05	interleukin-1 beta-like
LOC123739876	-2.35955	-1.01412	0.000147337	0.0171574	probable non-functional immunoglobulin kappa variable 6D-41
c1ql2	-2.39739	2.4937	4.46264e-08	2.22043e-05	complement component 1, q subcomponent-like 2
LOC106569355	-2.41347	3.3607	7.18882e-09	5.02285e-06	CCN family member 1
LOC106607045	-2.45254	1.55855	3.90463e-07	0.000150852	low-density lipoprotein receptor-like
LOC106592479	-2.48461	5.4441	2.93862e-09	2.53951e-06	DNA damage-inducible transcript 4 protein
LOC106600318	-2.55061	2.97165	1.90886e-05	0.00366579	hemoglobin subunit beta-like
LOC106589129	-2.56473	2.20025	1.03698e-05	0.00233243	protein spire homolog 1-like
LOC106567289	-2.6502	1.69382	4.97207e-05	0.00766562	suppressor of cytokine signaling 2-like
LOC106582581	-2.65462	1.1115	0.000612871	0.0449243	collagen alpha-2(VI) chain
LOC106576381	-2.73923	1.30946	1.0039e-05	0.0022736	Ig kappa chain V region 3381-like
LOC106610824	-2.76397	-1.57551	9.71887e-05	0.0124198	deubiquitinase DESI2
LOC106609258	-2.82515	2.53656	9.72708e-06	0.00222124	40S ribosomal protein S3a-like
LOC106597302	-2.83988	5.41739	0.000644922	0.0465463	Ig kappa-b4 chain C region-like
LOC106596213	-2.85492	1.03584	2.67555e-06	0.000744596	macrophage mannose receptor 1-like
LOC106564129	-2.89751	3.51925	0.000135813	0.0161593	uncharacterized LOC106564129
lpp60	-2.95427	5.6967	1.1439e-16	5.36636e-13	60 kDa lysophospholipase
LOC106564757	-3.03066	1.10434	0.000412201	0.0345314	keratin, type I cytoskeletal 19-like
LOC106561469	-3.03842	2.67897	0.00027528	0.0262788	uncharacterized LOC106561469
LOC106610731	-3.04349	-1.27041	3.82007e-05	0.00636787	protein GREB1
LOC106595268	-3.08783	4.02367	7.11436e-09	5.02285e-06	hemoglobin subunit beta-like
LOC106609931	-3.1561	2.90246	0.00046497	0.0372418	uncharacterized protein DDB_G0283357-like
LOC106595568	-3.28388	-1.79834	1.94253e-05	0.00370877	thyrotropin-releasing hormone-degrading ectoenzyme-like
LOC123729814	-3.3482	6.8262	1.32003e-05	0.00270927	uncharacterized LOC123729814
LOC101448011	-3.40108	2.3319	5.22322e-05	0.0079044	Hemoglobin subunit beta-1
fam228a	-3.4102	-1.15223	3.8879e-06	0.00103801	family with sequence similarity 228 member A
sspo	-3.4873	4.05971	5.54608e-05	0.00827854	SCO-spondin
LOC106592202	-3.48905	2.79241	1.13488e-05	0.00243583	early growth response protein 2b
LOC100195197	-3.51096	1.14461	7.41671e-09	5.07411e-06	syncoilin, intermediate filament protein
LOC106584438	-3.52138	2.01198	3.76383e-08	1.99356e-05	protein unc-13 homolog A-like
LOC123733427	-3.52168	-1.01278	1.51083e-05	0.00298881	uncharacterized LOC123733427
LOC123724018	-3.5926	2.69685	7.43337e-10	8.13682e-07	E3 ubiquitin-protein ligase TRIM47-like
LOC123728241	-3.59315	1.36959	2.91431e-07	0.000119629	Ig kappa chain V region 3547-like
LOC106564377	-3.70523	1.20958	6.16217e-14	1.83963e-10	sarcalumenin-like
LOC106576340	-3.784	3.69124	1.3697e-08	8.77681e-06	Ig kappa-b4 chain C region-like
nos2b	-3.87282	4.28684	2.81026e-05	0.00504296	nitric oxide synthase 2b, inducible
LOC106566732	-3.8898	2.18359	0.000117725	0.0144887	collagen alpha-3(IX) chain-like
LOC106602832	-4.65461	1.86556	0.00038807	0.0332089	fibroin heavy chain-like
LOC106588966	-4.7123	1.67323	1.07483e-06	0.000339388	otolith matrix protein OMM-64-like
LOC106582569	-4.72638	-1.33381	4.36865e-05	0.00710109	uncharacterized LOC106582569
LOC123744253	-5.04777	-1.14667	5.80689e-09	4.23761e-06	uncharacterized LOC123744253
LOC106600778	-5.09181	2.05574	4.81507e-09	3.85663e-06	cell wall protein IFF6
LOC106582953	-5.14335	-1.6156	2.43735e-06	0.00069	uncharacterized LOC106582953
LOC106610912	-5.35087	-1.4579	1.82701e-08	1.05258e-05	trypsin-like
LOC123729707	-5.79121	-1.0841	1.01492e-08	6.80185e-06	uncharacterized LOC123729707
LOC123731929	-6.00979	4.6974	9.55592e-14	2.61506e-10	60S ribosomal protein L18a
LOC106597861	-7.30515	-1.15996	9.36924e-08	4.27329e-05	zona pellucida sperm-binding protein 4-like
pparaa	-7.37753	-1.02943	2.47657e-08	1.38658e-05	peroxisome proliferator-activated receptor alpha a
LOC106588834	-7.47778	-1.07352	7.94317e-10	8.41438e-07	collagen alpha-2(IX) chain-like
LOC123724367	-7.68336	1.31289	7.8088e-29	6.41083e-25	butyrophilin subfamily 2 member A1-like
LOC106609938	-10.3406	1.68533	1.87117e-11	3.41375e-08	uncharacterized LOC106609938
LOC123724366	-10.9407	2.29963	3.74941e-41	6.15634e-37	butyrophilin subfamily 2 member A1-like
LOC123725149	-11.3773	2.7333	1.97645e-55	6.49046e-51	uncharacterized LOC123725149

## Sheet: F1701265vsF1701361_GO
ID	Term	GOGroups	Ontology Source	Term PValue	Term PValue Corrected with Benjamini-Hochberg	Group PValue	Group PValue Corrected with Benjamini-Hochberg	GOLevels	% Associated Genes	Nr. Genes	Associated Genes Found
GO:0005882	intermediate filament	Group0	GO_CellularComponent-EBI-UniProt-GOA-ACAP-ARAP_01.05.2024_00h00	5.53043e-06	4.97739e-05	5.53043e-06	3.8713e-05	[6, 7]	4.02299	7	[LOC100195197, LOC106564757, LOC106564958, LOC106586525, LOC106587793, LOC106600778, LOC106600816]
GO:0043195	terminal bouton	Group1	GO_CellularComponent-EBI-UniProt-GOA-ACAP-ARAP_01.05.2024_00h00	0.000169702	0.000509105	0.000169702	0.000593956	[3, 4, 5, 6, 7, 8]	5.6338	4	[LOC106569925, LOC106584438, LOC106604630, LOC106613013]
GO:0048306	calcium-dependent protein binding	Group2	GO_MolecularFunction-EBI-UniProt-GOA-ACAP-ARAP_01.05.2024_00h00	0.00050166	0.000644991	0.00050166	0.000702324	[3]	7.5	3	[LOC106588175, LOC106594007, LOC106606015]
GO:0140662	ATP-dependent protein folding chaperone	Group3	GO_BiologicalProcess-EBI-UniProt-GOA-ACAP-ARAP_01.05.2024_00h00	0.00276704	0.00276704	0.00276704	0.00276704	[4, 7, 8, 9]	4.16667	3	[LOC100136430, LOC106603660, LOC106613013]
GO:0016684	oxidoreductase activity, acting on peroxide as acceptor	Group4	GO_MolecularFunction-EBI-UniProt-GOA-ACAP-ARAP_01.05.2024_00h00	0.000517521	0.000582212	0.000517521	0.000603775	[3]	4.21053	4	[LOC106564853, LOC106595268, LOC106600318, LOC106604000]
GO:0004601	peroxidase activity	Group4	GO_BiologicalProcess-EBI-UniProt-GOA-ACAP-ARAP_01.05.2024_00h00	0.000354616	0.000531924	0.000517521	0.000603775	[5, 8]	4.65116	4	[LOC106564853, LOC106595268, LOC106600318, LOC106604000]
GO:0005942	phosphatidylinositol 3-kinase complex	Group5	GO_CellularComponent-EBI-UniProt-GOA-ACAP-ARAP_01.05.2024_00h00	0.000209759	0.000471957	0.000209759	0.000489437	[3, 4, 5]	5.33333	4	[LOC106565979, LOC106567289, LOC106576177, LOC106601915]
GO:0046935	1-phosphatidylinositol-3-kinase regulator activity	Group5	GO_MolecularFunction-EBI-UniProt-GOA-ACAP-ARAP_01.05.2024_00h00	3.34768e-05	0.000150646	0.000209759	0.000489437	[4]	8.51064	4	[LOC106565979, LOC106567289, LOC106576177, LOC106601915]
GO:1901343	negative regulation of vasculature development	Group6	GO_BiologicalProcess-EBI-UniProt-GOA-ACAP-ARAP_01.05.2024_00h00	0.000212064	0.000381715	0.000212064	0.000371112	[3, 4, 5, 6, 7, 8]	10	3	[LOC106577897, LOC106608163, LOC106608947]
GO:2000181	negative regulation of blood vessel morphogenesis	Group6	GO_BiologicalProcess-EBI-UniProt-GOA-ACAP-ARAP_01.05.2024_00h00	0.000212064	0.000381715	0.000212064	0.000371112	[4, 5, 6, 7, 8, 9]	10	3	[LOC106577897, LOC106608163, LOC106608947]
GO:0016525	negative regulation of angiogenesis	Group6	GO_BiologicalProcess-EBI-UniProt-GOA-ACAP-ARAP_01.05.2024_00h00	0.000212064	0.000381715	0.000212064	0.000371112	[4, 5, 6, 7, 8, 9, 10, 11]	10	3	[LOC106577897, LOC106608163, LOC106608947]

## Sheet: F1701175vsF1701419_DEGs
SYMBOL	logFC	logCPM	PValue	FDR	GENENAME
LOC123744732	11.0417	3.56658	3.14802e-76	1.02688e-71	uncharacterized LOC123744732
LOC106596905	10.4113	7.57191	6.19562e-11	4.56166e-08	myosin heavy chain, fast skeletal muscle-like
tnni2	9.20823	6.83892	1.28941e-08	5.46243e-06	troponin I type 2 (skeletal, fast)
LOC106569817	9.0581	7.08156	7.12654e-09	3.22872e-06	myosin heavy chain, fast skeletal muscle-like
LOC106588431	7.89627	5.19858	3.95583e-07	0.000101068	glyceraldehyde-3-phosphate dehydrogenase
actn3b	7.72754	4.17729	1.36409e-09	7.29454e-07	actinin alpha 3b
LOC106611562	7.62563	2.18212	3.01865e-49	2.46171e-45	NADH dehydrogenase [ubiquinone] 1 alpha subcomplex subunit 1
atp2a1l	7.31765	7.78043	1.87171e-09	9.53988e-07	ATPase sarcoplasmic/endoplasmic reticulum Ca2+ transporting 1, like
LOC106573043	7.2561	5.46463	2.04844e-07	5.66273e-05	L-lactate dehydrogenase A chain-like
ckmt2	7.23148	3.59755	3.54459e-09	1.70036e-06	creatine kinase, mitochondrial 2 (sarcomeric)
LOC106579877	7.13168	-1.46017	6.38937e-15	7.44361e-12	leucine-rich repeat transmembrane neuronal protein 4-like
pygma	6.96987	5.48169	5.44253e-10	3.28769e-07	phosphorylase, glycogen, muscle A
LOC100194623	6.85236	5.48261	2.04457e-08	8.03541e-06	aldolase a, fructose-bisphosphate 2
LOC106567627	6.83236	4.71615	9.08284e-10	5.10831e-07	creatine kinase M-type
LOC106609543	6.7887	1.10107	3.43926e-24	8.01348e-21	angiopoietin-related protein 5-like
myl1	6.64992	3.47389	1.51682e-09	7.98045e-07	myosin, light chain 1, alkali; skeletal, fast
LOC100194624	6.63732	8.21493	3.31408e-10	2.19702e-07	aldolase a, fructose-bisphosphate 1
LOC106582275	6.60757	4.17534	2.52658e-07	6.75549e-05	titin
LOC123728158	6.58836	7.27102	1.77622e-65	2.89702e-61	ictacalcin-like
mybpc2a	6.57812	3.71261	7.83107e-10	4.48157e-07	myosin binding protein Ca
LOC106610721	6.40968	5.4308	3.48932e-08	1.27161e-05	actin, alpha skeletal muscle 2
LOC100194642	6.33278	5.11483	4.0338e-09	1.85327e-06	myosin, light polypeptide 3-1
casq1b	6.24287	4.16705	1.88885e-08	7.60671e-06	calsequestrin 1b
gapdh	6.22084	7.33653	7.65408e-10	4.4585e-07	glyceraldehyde-3-phosphate dehydrogenase
mlc-2	6.13185	5.14953	1.03347e-07	3.15063e-05	myosin regulatory light chain 2
pk	6.12981	6.05254	2.29162e-09	1.15004e-06	pyruvate kinase
LOC100136417	6.1271	7.26751	3.93266e-09	1.83262e-06	glyceraldehyde-3-phosphate dehydrogenase
LOC106594111	6.11282	2.9403	7.68664e-08	2.45822e-05	60S ribosomal protein L18a-like
LOC100194564	6.05677	6.02667	7.28968e-09	3.25739e-06	phosphorylase, glycogen (muscle) A
LOC100136539	6.02315	3.85817	2.58328e-08	9.91373e-06	glycerol-3-phosphate dehydrogenase
pfkmb	5.88031	3.35499	1.24176e-07	3.68237e-05	phosphofructokinase, muscle b
LOC106587569	5.87292	3.45786	1.79576e-09	9.29805e-07	glucose-6-phosphate isomerase
ldha	5.79979	5.71429	1.81225e-08	7.48298e-06	lactate dehydrogenase A4
LOC100136357	5.66614	4.2872	3.45666e-07	9.02049e-05	fast myotomal muscle troponin-T
LOC106606900	5.66427	5.99451	1.11821e-07	3.3774e-05	myosin regulatory light chain 2, skeletal muscle
LOC123742628	5.60317	-1.58106	2.88589e-13	2.9418e-10	small nucleolar RNA SNORD14
ntrk3a	5.6004	2.09189	3.32142e-43	2.16689e-39	neurotrophic tyrosine kinase, receptor, type 3a
LOC106564730	5.52008	5.97215	2.38639e-08	9.26714e-06	actin, alpha skeletal muscle 2
LOC106587486	5.37346	5.4851	1.19605e-07	3.57937e-05	actin, alpha skeletal muscle 2-like
LOC100194644	5.36262	4.66842	3.18825e-09	1.55225e-06	phosphoglycerate mutase 2-1 (muscle)
LOC106612591	5.29672	4.43846	9.74692e-07	0.000219272	creatine kinase M-type
ckm2	5.25289	4.88701	1.27e-07	3.7322e-05	creatine kinase-2
LOC106562377	5.1984	3.81141	1.04702e-08	4.55384e-06	glucose-6-phosphate isomerase-like
LOC106600326	5.17421	3.1429	3.03281e-06	0.00057854	calsequestrin-1-like
LOC106566457	5.08651	4.02843	4.12629e-06	0.000743644	troponin C, skeletal muscle
LOC106561185	5.02682	2.88032	9.02307e-41	4.90554e-37	telomere repeats-binding bouquet formation protein 1-like
LOC106593162	4.93859	3.66063	6.44201e-05	0.00802055	myosin heavy chain, fast skeletal muscle-like
LOC100194700	4.88579	3.82818	1.34771e-08	5.63621e-06	thiamine triphosphatase
LOC106587297	4.76727	2.37393	3.97052e-07	0.000101068	myosin light chain kinase 3
LOC106610855	4.76721	2.46735	3.54742e-08	1.27161e-05	adenylosuccinate synthetase isozyme 1 C-like
LOC106601183	4.64368	-1.09566	6.8355e-12	6.02632e-09	suppressor of SWI4 1 homolog
LOC100194636	4.6052	4.34366	4.49643e-08	1.5121e-05	enolase 3-2
LOC106601823	4.50959	3.63311	7.59097e-05	0.00917101	parvalbumin beta 1
LOC106562001	4.47083	2.76072	2.40049e-07	6.55353e-05	myosin light chain kinase 3-like
LOC123743719	4.46226	5.26439	3.53784e-08	1.27161e-05	beta-enolase-like
LOC106574549	4.45413	2.03046	4.76313e-08	1.58544e-05	kelch-like protein 41b
myom1a	4.25921	1.96945	6.35622e-06	0.00109704	myomesin 1a (skelemin)
ampd1	4.20841	2.28353	2.19805e-05	0.00324436	adenosine monophosphate deaminase 1
LOC106575818	4.19537	2.81399	2.24329e-06	0.000451704	myosin light chain 3, skeletal muscle isoform
ldb3	4.14708	1.84777	1.49062e-06	0.000319896	LIM domain binding 3
LOC100194643	4.10648	2.97862	1.33374e-07	3.85015e-05	myosin, light polypeptide 3-3
eno3	4.07875	5.54512	6.29291e-11	4.56166e-08	enolase 3, (beta, muscle)
tpm2	4.03411	6.29734	1.68179e-06	0.000356235	tropomyosin 2 (beta)
LOC106609429	3.93803	3.22601	1.19569e-06	0.000263536	myosin binding protein C1
LOC106588474	3.93026	1.75805	0.000121522	0.0136064	kelch-like protein 31
LOC123728168	3.86292	4.24831	2.78703e-30	9.09129e-27	uncharacterized LOC123728168
LOC100137051	3.84535	2.69501	9.61542e-05	0.0113233	parvalbumin beta-like
myripb	3.8293	2.80172	8.3091e-33	3.01159e-29	myosin VIIA and Rab interacting protein b
trim63b	3.80808	1.34594	3.7062e-08	1.31409e-05	tripartite motif containing 63b
ckmb	3.75515	5.35197	4.21564e-08	1.44752e-05	creatine kinase, muscle b
cavin4a	3.73235	1.52519	2.8522e-05	0.00406283	caveolae associated protein 4a
LOC106589423	3.72017	2.06598	3.47187e-06	0.000652715	LIM domain-binding protein 3-like
LOC106612617	3.70487	1.43621	3.35557e-06	0.000636388	kelch-like protein 31
dhrs7cb	3.65695	1.69451	8.16508e-07	0.000187567	dehydrogenase/reductase (SDR family) member 7Cb
LOC106566997	3.58064	3.70417	8.24105e-07	0.000187988	ATP-dependent 6-phosphofructokinase, muscle type-like
LOC106567093	3.44953	1.08312	0.000139232	0.0150511	junctophilin-2-like
LOC106606142	3.40907	1.97194	2.29851e-06	0.000459985	LIM domain-binding protein 3-like
LOC106583479	3.34459	1.37311	1.36945e-06	0.000295838	dihydropyridine-sensitive L-type skeletal muscle calcium channel subunit alpha-1
LOC100194655	3.33685	2.27387	3.99688e-07	0.000101068	solute carrier family 25-2
LOC106590279	3.32137	1.09583	1.2734e-05	0.00201642	sarcalumenin-like
LOC106579178	3.29015	4.03378	4.06704e-05	0.00552778	myosin-binding protein C, fast-type-like
LOC106608893	3.10039	4.13585	1.28622e-06	0.000279709	alpha-actinin-3-like
LOC106561692	3.08673	2.74962	1.85674e-08	7.57085e-06	filamin-C
LOC100194707	3.06134	2.54439	1.79513e-13	1.88894e-10	beta-taxilin
LOC106599962	3.04572	-1.32387	2.47601e-07	6.675e-05	low affinity immunoglobulin gamma Fc region receptor II-like
cfap54	2.9585	1.13499	4.39813e-16	5.97779e-13	cilia and flagella associated protein 54
LOC106583351	2.95779	5.85895	1.28942e-07	3.75544e-05	triosephosphate isomerase B
hapln2	2.95686	-1.17134	2.41086e-07	6.55353e-05	hyaluronan and proteoglycan link protein 2
LOC106578695	2.90785	1.51753	0.000176095	0.0180939	M-protein, striated muscle-like
LOC106563746	2.885	2.85718	7.27693e-08	2.35023e-05	arf-GAP with Rho-GAP domain, ANK repeat and PH domain-containing protein 1
mustn1b	2.83649	3.26102	0.000196537	0.0196056	musculoskeletal, embryonic nuclear protein 1b
LOC106566847	2.66425	1.2881	0.000153914	0.0160405	AMP deaminase 1
hspb7	2.64493	2.82248	5.37793e-05	0.00690661	heat shock protein family, member 7 (cardiovascular)
LOC106609751	2.58788	2.3978	4.57182e-05	0.00608705	tetraspanin-8
mx2	2.56991	3.65252	9.7333e-12	8.14103e-09	myxovirus resistance 2
si:ch211-225p5.8	2.55003	1.04836	0.000192317	0.0193622	uncharacterized LOC106605232
LOC123732435	2.44647	1.0749	1.12374e-09	6.10941e-07	double-strand-break repair protein rad21 homolog A-like
LOC100194566	2.32241	1.36405	0.00038044	0.0332706	muscle specific ring finger protein 1-like
LOC106592537	2.28718	5.04223	0.000386611	0.03372	zymogen granule membrane protein 16-like
ileu	2.24443	1.89861	5.95246e-07	0.000141729	Leukocyte elastase inhibitor
cssa01h8orf74	2.23232	-1.09531	0.000284921	0.0267842	chromosome ssa01 C8orf74 homolog
LOC106604029	2.22629	1.74213	4.69784e-05	0.00617918	integrin beta-like protein A
LOC123729672	2.18009	4.02133	0.000248073	0.02371	deoxyribonuclease gamma-like
LOC106577579	2.11241	3.52578	1.50877e-11	1.2304e-08	NLR family CARD domain-containing protein 3-like
ost4	2.0729	1.84004	6.58555e-06	0.00113064	oligosaccharyltransferase complex subunit 4 (non-catalytic)
LOC100196664	2.06477	2.08079	3.71514e-05	0.00510147	PDZ and LIM domain 7
LOC100136352	1.9724	8.36686	2.65541e-06	0.000520319	beta actin
LOC106585480	1.94463	5.12987	0.000183662	0.0186637	collagen alpha-1(VI) chain-like
LOC100194657	1.9242	1.31331	0.000196305	0.0196056	transmembrane protein 38A-2
LOC106610521	1.91918	3.65468	4.8946e-21	1.06441e-17	histone-lysine N-methyltransferase PRDM9
LOC106586429	1.86252	4.58814	7.94108e-12	6.81679e-09	sterile alpha motif domain-containing protein 9-like
LOC106605695	1.86086	3.83602	2.98518e-05	0.00421543	meprin A subunit beta
LOC106571874	1.83112	2.59378	3.69102e-10	2.33071e-07	cytosolic sulfotransferase 1-like
LOC106579211	1.8261	1.31095	3.40252e-07	8.95083e-05	retinol dehydrogenase 13
LOC123732971	1.79166	-1.47777	0.000321233	0.0295285	uncharacterized LOC123732971
LOC100136466	1.78682	1.37123	8.86896e-07	0.000200907	follistatin
LOC106595153	1.73696	1.82137	3.12824e-08	1.17291e-05	uncharacterized LOC106595153
LOC106570964	1.72443	4.00466	0.000441606	0.0375135	elongation factor 2-like
fhl1	1.72142	3.03592	0.000161625	0.0167904	Four and a half LIM domains protein 1
LOC123732568	1.68328	1.49918	3.48969e-06	0.000652715	E3 ubiquitin/ISG15 ligase TRIM25-like
LOC106573918	1.67423	2.37666	1.97557e-05	0.00298348	interferon-induced protein 44-like
LOC106583653	1.66009	4.65473	0.000592378	0.0465597	E3 ubiquitin-protein ligase rnf213-alpha
fam240a	1.57513	1.64613	5.03295e-05	0.00651487	family with sequence similarity 240 member A
LOC106569692	1.54081	3.6762	3.29212e-05	0.00458927	myomegalin
LOC106584562	1.51677	6.38571	0.000333033	0.0302605	hyaluronidase-5-like
LOC106601913	1.49714	1.45277	0.000143819	0.0152317	ADP-ribosylation factor-like protein 16
LOC106568453	1.47784	3.68022	1.05257e-09	5.81944e-07	seizure 6-like protein
LOC123743521	1.46473	2.05462	6.16561e-06	0.0010698	cytosolic 5'-nucleotidase 1A-like
LOC106570714	1.46437	2.3739	9.91198e-05	0.0115064	nucleoporin NUP42-like
LOC106568016	1.45339	1.94549	4.44155e-05	0.00596228	histone-lysine N-methyltransferase NSD3-like
LOC106567252	1.45074	2.74056	0.000139345	0.0150511	collagen alpha-1(I) chain
mal2	1.44819	2.00267	2.71022e-06	0.000523121	mal, T cell differentiation protein 2
LOC106581056	1.44458	2.38602	0.000235722	0.0228847	phosphorylase b kinase gamma catalytic chain, skeletal muscle/heart isoform-like
LOC106572379	1.42932	3.50019	0.000153001	0.0159964	uncharacterized LOC106572379
LOC106610810	1.42709	2.73795	0.000577226	0.0457017	polyadenylate-binding protein 4-like
LOC106585146	1.42354	3.43609	0.000353278	0.0314866	patatin-like phospholipase domain-containing protein 7
LOC123729671	1.41969	6.3778	4.50533e-05	0.00602311	uncharacterized LOC123729671
LOC106573109	1.41796	3.4995	0.000590551	0.0465597	sodium-dependent neutral amino acid transporter B(0)AT2-like
LOC106595073	1.4101	1.32697	0.000183584	0.0186637	threonine--tRNA ligase 1, cytoplasmic-like
LOC106574369	1.40436	2.61267	0.000140146	0.0150877	tripartite motif-containing protein 16-like
LOC106562427	1.37295	1.78738	2.38873e-05	0.00347859	uncharacterized LOC106562427
LOC106608205	1.34281	4.8423	3.88744e-07	0.000100642	cytosolic 5'-nucleotidase 1A-like
LOC106597511	1.33093	3.6714	0.000113849	0.0129852	interferon-induced very large GTPase 1-like
aplp2	1.32031	5.7164	5.76649e-08	1.90003e-05	amyloid beta (A4) precursor-like protein 2
LOC106585114	1.28404	2.74969	7.68907e-07	0.000177885	calcium-activated potassium channel subunit alpha-1
sptlc3	1.27938	1.8925	0.000143457	0.0152317	serine palmitoyltransferase, long chain base subunit 3
LOC106595828	1.25797	4.71701	0.000504433	0.0414474	zymogen granule membrane protein 16-like
LOC106578009	1.25516	4.9419	0.000487198	0.040336	urokinase plasminogen activator surface receptor-like
trdn	1.25391	3.72564	4.84545e-10	2.98224e-07	triadin
LOC106588303	-1.26138	2.07802	0.000223869	0.0219297	Ig kappa chain V-III region MOPC 321-like
LOC106609988	-1.26931	1.39224	0.000233534	0.0227399	atrial natriuretic peptide receptor 1-like
ighd	-1.27859	3.4294	8.85389e-05	0.0105793	immunoglobulin heavy constant delta
LOC106595896	-1.28149	2.51132	0.000178277	0.0182301	adipocyte enhancer-binding protein 1
LOC106581498	-1.29612	4.83928	1.59208e-05	0.0024382	muscleblind-like protein 1
LOC106582073	-1.30737	2.47494	0.00025973	0.0247008	phospholipase A1 member A-like
LOC106571401	-1.34104	3.96338	0.000390124	0.0339356	E3 ubiquitin-protein ligase TRIM9-like
LOC106599407	-1.3439	5.44181	1.25574e-06	0.000274913	deoxyribonuclease gamma-like
LOC123743778	-1.36092	1.89843	0.000552254	0.0444803	C-type mannose receptor 2-like
LOC106579619	-1.37659	4.6792	7.78502e-08	2.46383e-05	myelin-associated glycoprotein-like
LOC123741795	-1.42818	1.0152	4.32446e-05	0.00585327	NLR family CARD domain-containing protein 3-like
trappc5	-1.43015	2.95403	1.4302e-10	1.0142e-07	trafficking protein particle complex subunit 5
LOC106564036	-1.43098	1.39319	0.000559528	0.0447757	zinc finger protein 345-like
LOC106592897	-1.44029	1.64691	0.000292872	0.0272179	NACHT, LRR and PYD domains-containing protein 3-like
LOC123743114	-1.49565	2.36796	7.46435e-06	0.00125509	uncharacterized LOC123743114
LOC123723668	-1.52041	1.79844	0.000209251	0.020747	interferon-induced protein 44-like
LOC106572986	-1.55715	2.32751	1.97786e-06	0.000403236	secretagogin
LOC123728738	-1.55875	5.23942	5.71618e-07	0.000137104	dedicator of cytokinesis protein 11-like
LOC106606636	-1.57569	1.84756	0.000352325	0.0314866	uncharacterized LOC106606636
fam189a1	-1.61541	1.53708	4.39633e-08	1.49384e-05	family with sequence similarity 189 member A1
LOC106586149	-1.62102	1.84048	0.000470305	0.0393368	acid-sensing ion channel 4-A-like
LOC106579632	-1.64802	3.35655	2.629e-12	2.38216e-09	adenosine 3'-phospho 5'-phosphosulfate transporter 2-like
LOC106587131	-1.68556	3.43381	2.1136e-05	0.0031482	uncharacterized LOC106587131
LOC106566378	-1.71763	1.02043	1.33085e-05	0.00208713	uncharacterized LOC106566378
LOC123743726	-1.77561	1.22436	6.33503e-07	0.000148668	type I phosphatidylinositol 4,5-bisphosphate 4-phosphatase-A-like
LOC106601675	-1.79699	3.96947	0.000248585	0.02371	uncharacterized LOC106601675
LOC106602008	-1.80753	1.76083	1.51825e-06	0.000323696	NACHT, LRR and PYD domains-containing protein 12
LOC106570032	-1.85141	3.96947	3.99555e-11	3.03104e-08	palmitoyl-protein thioesterase 1
LOC106577785	-1.91817	3.99024	1.89803e-12	1.87618e-09	tyrosine-protein kinase SRK3-like
LOC106606349	-1.96728	7.96637	1.1796e-05	0.001877	uncharacterized LOC106606349
cyfip2	-1.98608	3.34539	4.31802e-15	5.21681e-12	cytoplasmic FMR1 interacting protein 2
LOC123744212	-1.99195	1.35439	0.000128525	0.0141161	GTPase IMAP family member 9-like
LOC106579660	-2.00983	1.53295	2.69253e-06	0.0005228	ras GTPase-activating-like protein IQGAP3
LOC106609426	-2.01837	3.86419	6.40182e-05	0.00800104	Ig kappa-b4 chain C region-like
LOC106597683	-2.0263	3.03685	1.99925e-16	2.96434e-13	tetraspanin-8-like
LOC106560605	-2.03	2.59797	4.22742e-07	0.000105266	uncharacterized LOC106560605
LOC106574567	-2.03887	-1.18306	0.000548329	0.0442735	immunoglobulin kappa constant-like
cldn10a	-2.05905	1.38437	0.000331164	0.0301748	claudin 10a
LOC106603827	-2.09425	1.5585	1.6295e-11	1.29645e-08	stonustoxin subunit beta-like
LOC106580934	-2.11974	1.70634	8.33648e-09	3.67481e-06	uncharacterized LOC106580934
cc2d1a	-2.12823	1.86527	3.50169e-06	0.000652715	coiled-coil and C2 domain containing 1A
zc3h15	-2.15083	3.52823	2.42504e-06	0.000479423	zinc finger CCCH-type containing 15
LOC123741784	-2.19495	1.07164	1.83193e-06	0.000383602	stonustoxin subunit beta-like
LOC106597302	-2.19619	2.89552	0.000121049	0.0136064	Ig kappa-b4 chain C region-like
LOC106610494	-2.25692	2.6166	7.85524e-08	2.46383e-05	interferon-induced very large GTPase 1-like
LOC106586474	-2.35742	-1.03315	3.65105e-06	0.000672865	uncharacterized LOC106586474
LOC106571872	-2.39252	1.05357	0.000572397	0.0454983	uncharacterized LOC106571872
LOC123728251	-2.41911	1.08477	2.00912e-06	0.000407065	uncharacterized LOC123728251
LOC106607561	-2.42225	2.24733	5.6423e-07	0.000136335	rho-associated protein kinase 2
LOC106584751	-2.43079	2.93787	7.0943e-06	0.00120529	uncharacterized LOC106584751
LOC106583669	-2.44348	1.80176	0.000560039	0.0447757	transcription factor SPT20 homolog
fbxw5	-2.46911	1.61487	2.41606e-05	0.00350275	F-box and WD repeat domain containing 5
eomes	-2.47209	-1.21538	6.86899e-06	0.00117312	eomesodermin
LOC106576384	-2.48798	3.7352	1.14179e-08	4.90067e-06	Ig kappa-b4 chain C region-like
LOC106576869	-2.60029	2.19549	5.56976e-05	0.00709709	uncharacterized LOC106576869
LOC106595068	-2.63371	2.55562	4.00864e-05	0.00547121	intestinal mucin-like protein
LOC106590941	-2.69552	-1.06636	1.46764e-07	4.12712e-05	trace amine-associated receptor 13c-like
LOC106597757	-2.85355	-1.47508	9.93637e-07	0.000222003	uncharacterized LOC106597757
LOC106583825	-2.94248	3.46374	2.15255e-27	5.85134e-24	phosphatase and actin regulator 3
LOC106604902	-2.99395	1.23581	4.3904e-18	7.16075e-15	storkhead-box protein 2-like
LOC106570152	-3.11427	1.20177	7.50357e-06	0.00125521	Ig kappa-b4 chain C region-like
gjz1	-3.4779	-1.66624	3.96734e-08	1.39155e-05	gap junction protein zeta 1
LOC106610022	-3.56725	2.11418	3.88419e-06	0.000707835	meiotic nuclear division protein 1 homolog
LOC123731929	-3.63465	3.24848	0.000176391	0.0180939	60S ribosomal protein L18a
LOC123724018	-3.83017	2.09293	2.61885e-12	2.38216e-09	E3 ubiquitin-protein ligase TRIM47-like
LOC106581364	-3.94768	3.25287	2.22547e-05	0.00327004	uncharacterized LOC106581364
itl1a	-4.11056	2.53557	0.000602923	0.0470179	Intelectin-1a
LOC123729814	-4.24539	7.39982	1.26302e-13	1.37333e-10	uncharacterized LOC123729814
LOC106603981	-4.60067	1.19894	8.86355e-28	2.62845e-24	von Willebrand factor A domain-containing protein 7-like
aqp1	-4.94617	1.20561	1.04214e-20	2.12466e-17	Aquaporin-1
LOC106586941	-5.92369	4.50972	4.00684e-39	1.86719e-35	complement C1q subcomponent subunit B-like
LOC123732499	-6.14943	2.44802	8.63019e-57	9.38389e-53	annexin A5-like
LOC106591684	-6.63475	2.46178	4.15883e-08	1.4432e-05	GTPase IMAP family member 8-like
gbgt1	-7.45946	1.85639	6.32701e-38	2.57984e-34	Globoside alpha-1,3-N-acetylgalactosaminyltransferase 1

## Sheet: F1701175vsF1701419_GO
ID	Term	GOGroups	Ontology Source	Term PValue	Term PValue Corrected with Benjamini-Hochberg	Group PValue	Group PValue Corrected with Benjamini-Hochberg	GOLevels	% Associated Genes	Nr. Genes	Associated Genes Found
GO:0007517	muscle organ development	Group0	GO_BiologicalProcess-EBI-UniProt-GOA-ACAP-ARAP_01.05.2024_00h00	0.00220579	0.0023076	0.00220579	0.00248151	[4]	4.34783	3	[LOC106606900, fhl1, mlc-2]
GO:0016460	myosin II complex	Group1	GO_CellularComponent-EBI-UniProt-GOA-ACAP-ARAP_01.05.2024_00h00	3.80066e-08	7.83166e-08	3.80066e-08	8.55148e-08	[3, 8]	6.06061	8	[LOC100194642, LOC100194643, LOC106566457, LOC106569817, LOC106575818, LOC106593162, LOC106596905, myl1]
KEGG:00500	Starch and sucrose metabolism	Group2	KEGG_01.05.2024	7.13278e-05	9.70059e-05	7.13278e-05	0.000106992	[-1]	6.77966	4	[LOC100194564, LOC106562377, LOC106587569, pygma]
KEGG:04820	Cytoskeleton in muscle cells	Group3	KEGG_01.05.2024	6.44944e-35	4.38562e-33	6.44944e-35	5.80449e-34	[-1]	6.10932	38	[LOC100136352, LOC100136357, LOC100194566, LOC100194636, LOC100194642, LOC106561692, LOC106564730, LOC106566457, LOC106566847, LOC106567252, LOC106567627, LOC106578695, LOC106579178, LOC106582275, LOC106585480, LOC106587486, LOC106589423, LOC106593162, LOC106596905, LOC106606142, LOC106606900, LOC106608893, LOC106609429, LOC106610721, LOC106612591, actn3b, ampd1, ckm2, ckmb, eno3, fhl1, ldb3, mlc…
GO:0009126	purine nucleoside monophosphate metabolic process	Group4	GO_BiologicalProcess-EBI-UniProt-GOA-ACAP-ARAP_01.05.2024_00h00	0.00239323	0.00246575	0.00512001	0.00512001	[6, 7, 8]	4.22535	3	[LOC106566847, LOC106610855, ampd1]
GO:0009127	purine nucleoside monophosphate biosynthetic process	Group4	GO_BiologicalProcess-EBI-UniProt-GOA-ACAP-ARAP_01.05.2024_00h00	0.000818906	0.000943824	0.00512001	0.00512001	[7, 8, 9]	6.12245	3	[LOC106566847, LOC106610855, ampd1]
GO:0009156	ribonucleoside monophosphate biosynthetic process	Group4	GO_BiologicalProcess-EBI-UniProt-GOA-ACAP-ARAP_01.05.2024_00h00	0.00239323	0.00246575	0.00512001	0.00512001	[7, 8, 9]	4.22535	3	[LOC106566847, LOC106610855, ampd1]
GO:0009167	purine ribonucleoside monophosphate metabolic process	Group4	GO_BiologicalProcess-EBI-UniProt-GOA-ACAP-ARAP_01.05.2024_00h00	0.00239323	0.00246575	0.00512001	0.00512001	[7, 8, 9]	4.22535	3	[LOC106566847, LOC106610855, ampd1]
GO:0046033	AMP metabolic process	Group4	GO_BiologicalProcess-EBI-UniProt-GOA-ACAP-ARAP_01.05.2024_00h00	0.000386353	0.000469142	0.00512001	0.00512001	[7, 8, 9, 10]	7.89474	3	[LOC106566847, LOC106610855, ampd1]
GO:0046040	IMP metabolic process	Group4	GO_BiologicalProcess-EBI-UniProt-GOA-ACAP-ARAP_01.05.2024_00h00	0.000356821	0.000441161	0.00512001	0.00512001	[7, 8, 9, 10]	8.10811	3	[LOC106566847, LOC106610855, ampd1]
GO:0009168	purine ribonucleoside monophosphate biosynthetic process	Group4	GO_BiologicalProcess-EBI-UniProt-GOA-ACAP-ARAP_01.05.2024_00h00	0.000818906	0.000943824	0.00512001	0.00512001	[8, 9, 10]	6.12245	3	[LOC106566847, LOC106610855, ampd1]
KEGG:00330	Arginine and proline metabolism	Group5	KEGG_01.05.2024	3.95639e-05	5.84858e-05	0.000140863	0.000181109	[-1]	4.9505	5	[LOC106567627, LOC106612591, ckm2, ckmb, ckmt2]
GO:0016775	phosphotransferase activity, nitrogenous group as acceptor	Group5	GO_MolecularFunction-EBI-UniProt-GOA-ACAP-ARAP_01.05.2024_00h00	1.2975e-09	2.94101e-09	0.000140863	0.000181109	[4]	35.7143	5	[LOC106567627, LOC106612591, ckm2, ckmb, ckmt2]
GO:0006599	phosphagen metabolic process	Group5	GO_BiologicalProcess-EBI-UniProt-GOA-ACAP-ARAP_01.05.2024_00h00	1.2975e-09	2.94101e-09	0.000140863	0.000181109	[4, 5]	35.7143	5	[LOC106567627, LOC106612591, ckm2, ckmb, ckmt2]
GO:0042398	cellular modified amino acid biosynthetic process	Group5	GO_BiologicalProcess-EBI-UniProt-GOA-ACAP-ARAP_01.05.2024_00h00	1.1127e-06	2.10177e-06	0.000140863	0.000181109	[4, 5]	10.2041	5	[LOC106567627, LOC106612591, ckm2, ckmb, ckmt2]
GO:0004111	creatine kinase activity	Group5	GO_MolecularFunction-EBI-UniProt-GOA-ACAP-ARAP_01.05.2024_00h00	1.2975e-09	2.94101e-09	0.000140863	0.000181109	[5]	35.7143	5	[LOC106567627, LOC106612591, ckm2, ckmb, ckmt2]
GO:0006603	phosphocreatine metabolic process	Group5	GO_BiologicalProcess-EBI-UniProt-GOA-ACAP-ARAP_01.05.2024_00h00	1.2975e-09	2.94101e-09	0.000140863	0.000181109	[5, 6]	35.7143	5	[LOC106567627, LOC106612591, ckm2, ckmb, ckmt2]
GO:0042396	phosphagen biosynthetic process	Group5	GO_BiologicalProcess-EBI-UniProt-GOA-ACAP-ARAP_01.05.2024_00h00	1.2975e-09	2.94101e-09	0.000140863	0.000181109	[5, 6]	35.7143	5	[LOC106567627, LOC106612591, ckm2, ckmb, ckmt2]
GO:0046314	phosphocreatine biosynthetic process	Group5	GO_BiologicalProcess-EBI-UniProt-GOA-ACAP-ARAP_01.05.2024_00h00	1.2975e-09	2.94101e-09	0.000140863	0.000181109	[6, 7]	35.7143	5	[LOC106567627, LOC106612591, ckm2, ckmb, ckmt2]
GO:0042805	actinin binding	Group6	GO_MolecularFunction-EBI-UniProt-GOA-ACAP-ARAP_01.05.2024_00h00	3.01708e-06	5.12904e-06	1.41838e-14	6.38273e-14	[4]	14.8148	4	[LOC100196664, LOC106589423, LOC106606142, ldb3]
GO:0043292	contractile muscle fiber	Group6	GO_CellularComponent-EBI-UniProt-GOA-ACAP-ARAP_01.05.2024_00h00	7.90638e-17	4.48028e-16	1.41838e-14	6.38273e-14	[3, 4, 5]	6.08108	18	[LOC100136357, LOC100194566, LOC100194642, LOC100194643, LOC100196664, LOC106575818, LOC106587486, LOC106589423, LOC106600326, LOC106606142, LOC106608893, actn3b, casq1b, cavin4a, ldb3, myl1, tnni2, trim63b]
GO:0032432	actin filament bundle	Group6	GO_CellularComponent-EBI-UniProt-GOA-ACAP-ARAP_01.05.2024_00h00	4.55249e-05	6.58658e-05	1.41838e-14	6.38273e-14	[2, 7]	4.80769	5	[LOC100196664, LOC106587486, LOC106589423, LOC106606142, ldb3]
GO:0042641	actomyosin	Group6	GO_CellularComponent-EBI-UniProt-GOA-ACAP-ARAP_01.05.2024_00h00	2.52325e-05	3.8129e-05	1.41838e-14	6.38273e-14	[2, 7]	5.43478	5	[LOC100196664, LOC106587486, LOC106589423, LOC106606142, ldb3]
GO:0030016	myofibril	Group6	GO_CellularComponent-EBI-UniProt-GOA-ACAP-ARAP_01.05.2024_00h00	5.01833e-12	1.17671e-11	1.41838e-14	6.38273e-14	[4, 5, 6]	4.86111	14	[LOC100136357, LOC100194566, LOC100196664, LOC106587486, LOC106589423, LOC106600326, LOC106606142, LOC106608893, actn3b, casq1b, cavin4a, ldb3, tnni2, trim63b]
GO:0030017	sarcomere	Group6	GO_CellularComponent-EBI-UniProt-GOA-ACAP-ARAP_01.05.2024_00h00	1.63643e-12	3.97418e-12	1.41838e-14	6.38273e-14	[2, 5, 6, 7]	5.28302	14	[LOC100136357, LOC100194566, LOC100196664, LOC106587486, LOC106589423, LOC106600326, LOC106606142, LOC106608893, actn3b, casq1b, cavin4a, ldb3, tnni2, trim63b]
GO:0051393	alpha-actinin binding	Group6	GO_MolecularFunction-EBI-UniProt-GOA-ACAP-ARAP_01.05.2024_00h00	1.84269e-06	3.29745e-06	1.41838e-14	6.38273e-14	[5]	16.6667	4	[LOC100196664, LOC106589423, LOC106606142, ldb3]
GO:0031674	I band	Group6	GO_CellularComponent-EBI-UniProt-GOA-ACAP-ARAP_01.05.2024_00h00	2.18702e-09	4.64741e-09	1.41838e-14	6.38273e-14	[2, 3, 6, 7, 8]	5.40541	10	[LOC100194566, LOC100196664, LOC106589423, LOC106600326, LOC106606142, LOC106608893, actn3b, casq1b, ldb3, trim63b]
GO:0030018	Z disc	Group6	GO_CellularComponent-EBI-UniProt-GOA-ACAP-ARAP_01.05.2024_00h00	1.86712e-09	4.09561e-09	1.41838e-14	6.38273e-14	[2, 3, 4, 7, 8, 9]	5.49451	10	[LOC100194566, LOC100196664, LOC106589423, LOC106600326, LOC106606142, LOC106608893, actn3b, casq1b, ldb3, trim63b]
GO:0097517	contractile actin filament bundle	Group6	GO_CellularComponent-EBI-UniProt-GOA-ACAP-ARAP_01.05.2024_00h00	2.03424e-05	3.14383e-05	1.41838e-14	6.38273e-14	[3, 8]	5.68182	5	[LOC100196664, LOC106587486, LOC106589423, LOC106606142, ldb3]
GO:0031941	filamentous actin	Group6	GO_CellularComponent-EBI-UniProt-GOA-ACAP-ARAP_01.05.2024_00h00	4.66938e-05	6.61496e-05	1.41838e-14	6.38273e-14	[2, 7, 8]	7.54717	4	[LOC100196664, LOC106589423, LOC106606142, ldb3]
GO:0001725	stress fiber	Group6	GO_CellularComponent-EBI-UniProt-GOA-ACAP-ARAP_01.05.2024_00h00	2.03424e-05	3.14383e-05	1.41838e-14	6.38273e-14	[3, 4, 8, 9]	5.68182	5	[LOC100196664, LOC106587486, LOC106589423, LOC106606142, ldb3]
GO:0051371	muscle alpha-actinin binding	Group6	GO_MolecularFunction-EBI-UniProt-GOA-ACAP-ARAP_01.05.2024_00h00	1.84269e-06	3.29745e-06	1.41838e-14	6.38273e-14	[6]	16.6667	4	[LOC100196664, LOC106589423, LOC106606142, ldb3]
GO:0050881	musculoskeletal movement	Group7	GO_BiologicalProcess-EBI-UniProt-GOA-ACAP-ARAP_01.05.2024_00h00	5.40714e-05	7.50378e-05	1.10022e-05	1.9804e-05	[3, 5]	7.27273	4	[LOC100136357, LOC106600326, casq1b, tnni2]
GO:0050905	neuromuscular process	Group7	GO_BiologicalProcess-EBI-UniProt-GOA-ACAP-ARAP_01.05.2024_00h00	9.81504e-05	0.000125929	1.10022e-05	1.9804e-05	[4]	6.25	4	[LOC100136357, LOC106600326, casq1b, tnni2]
GO:0003009	skeletal muscle contraction	Group7	GO_BiologicalProcess-EBI-UniProt-GOA-ACAP-ARAP_01.05.2024_00h00	5.40714e-05	7.50378e-05	1.10022e-05	1.9804e-05	[4, 6]	7.27273	4	[LOC100136357, LOC106600326, casq1b, tnni2]
GO:0016529	sarcoplasmic reticulum	Group7	GO_CellularComponent-EBI-UniProt-GOA-ACAP-ARAP_01.05.2024_00h00	8.99472e-05	0.000117623	1.10022e-05	1.9804e-05	[4, 5, 6]	4.16667	5	[LOC106567093, LOC106600326, atp2a1l, casq1b, trdn]
GO:0036379	myofilament	Group7	GO_CellularComponent-EBI-UniProt-GOA-ACAP-ARAP_01.05.2024_00h00	0.00140624	0.00154233	1.10022e-05	1.9804e-05	[2, 5, 6, 7]	5.08475	3	[LOC100136357, LOC106587486, tnni2]
GO:0006937	regulation of muscle contraction	Group7	GO_BiologicalProcess-EBI-UniProt-GOA-ACAP-ARAP_01.05.2024_00h00	0.0026924	0.0026924	1.10022e-05	1.9804e-05	[5, 6]	4.05405	3	[LOC100136357, LOC106600326, casq1b]
GO:0005865	striated muscle thin filament	Group7	GO_CellularComponent-EBI-UniProt-GOA-ACAP-ARAP_01.05.2024_00h00	0.00140624	0.00154233	1.10022e-05	1.9804e-05	[3, 6, 7, 8]	5.08475	3	[LOC100136357, LOC106587486, tnni2]
GO:0033017	sarcoplasmic reticulum membrane	Group7	GO_CellularComponent-EBI-UniProt-GOA-ACAP-ARAP_01.05.2024_00h00	0.00239323	0.00246575	1.10022e-05	1.9804e-05	[5, 6, 7, 8]	4.22535	3	[LOC106600326, atp2a1l, trdn]
GO:0051924	regulation of calcium ion transport	Group7	GO_BiologicalProcess-EBI-UniProt-GOA-ACAP-ARAP_01.05.2024_00h00	0.000770862	0.000903769	1.10022e-05	1.9804e-05	[6, 7, 8]	6.25	3	[LOC106600326, casq1b, trdn]
GO:0051279	regulation of release of sequestered calcium ion into cytosol	Group7	GO_BiologicalProcess-EBI-UniProt-GOA-ACAP-ARAP_01.05.2024_00h00	1.4023e-05	2.21759e-05	1.10022e-05	1.9804e-05	[4, 5, 6, 7, 8, 9, 10, 11]	23.0769	3	[LOC106600326, casq1b, trdn]
GO:1903169	regulation of calcium ion transmembrane transport	Group7	GO_BiologicalProcess-EBI-UniProt-GOA-ACAP-ARAP_01.05.2024_00h00	7.36742e-05	9.82323e-05	1.10022e-05	1.9804e-05	[6, 7, 8, 9]	13.6364	3	[LOC106600326, casq1b, trdn]
GO:0070296	sarcoplasmic reticulum calcium ion transport	Group7	GO_BiologicalProcess-EBI-UniProt-GOA-ACAP-ARAP_01.05.2024_00h00	0.00162272	0.00172414	1.10022e-05	1.9804e-05	[8]	4.83871	3	[LOC106600326, casq1b, trdn]
GO:1903514	release of sequestered calcium ion into cytosol by endoplasmic reticulum	Group7	GO_BiologicalProcess-EBI-UniProt-GOA-ACAP-ARAP_01.05.2024_00h00	0.00147624	0.00159341	1.10022e-05	1.9804e-05	[5, 6, 7, 8, 9, 10, 11]	5	3	[LOC106600326, casq1b, trdn]
GO:0010880	regulation of release of sequestered calcium ion into cytosol by sarcoplasmic reticulum	Group7	GO_BiologicalProcess-EBI-UniProt-GOA-ACAP-ARAP_01.05.2024_00h00	1.4023e-05	2.21759e-05	1.10022e-05	1.9804e-05	[5, 6, 7, 8, 9, 10, 11, 12, 13]	23.0769	3	[LOC106600326, casq1b, trdn]
GO:0014808	release of sequestered calcium ion into cytosol by sarcoplasmic reticulum	Group7	GO_BiologicalProcess-EBI-UniProt-GOA-ACAP-ARAP_01.05.2024_00h00	0.00147624	0.00159341	1.10022e-05	1.9804e-05	[6, 7, 8, 9, 10, 11, 12]	5	3	[LOC106600326, casq1b, trdn]
KEGG:00010	Glycolysis / Gluconeogenesis	Group8	KEGG_01.05.2024	1.75468e-19	3.97729e-18	8.52605e-11	2.55782e-10	[-1]	11.4286	16	[LOC100136417, LOC100194623, LOC100194624, LOC100194636, LOC100194644, LOC106562377, LOC106566997, LOC106573043, LOC106583351, LOC106587569, LOC106588431, eno3, gapdh, ldha, pfkmb, pk]
KEGG:00030	Pentose phosphate pathway	Group8	KEGG_01.05.2024	1.98408e-07	3.85479e-07	8.52605e-11	2.55782e-10	[-1]	8.95522	6	[LOC100194623, LOC100194624, LOC106562377, LOC106566997, LOC106587569, pfkmb]
KEGG:00051	Fructose and mannose metabolism	Group8	KEGG_01.05.2024	1.12947e-05	1.82867e-05	8.52605e-11	2.55782e-10	[-1]	6.41026	5	[LOC100194623, LOC100194624, LOC106566997, LOC106583351, pfkmb]
GO:0016903	oxidoreductase activity, acting on the aldehyde or oxo group of donors	Group8	GO_MolecularFunction-EBI-UniProt-GOA-ACAP-ARAP_01.05.2024_00h00	0.00259025	0.00262891	8.52605e-11	2.55782e-10	[3]	4.10959	3	[LOC100136417, LOC106588431, gapdh]
GO:0016052	carbohydrate catabolic process	Group8	GO_BiologicalProcess-EBI-UniProt-GOA-ACAP-ARAP_01.05.2024_00h00	1.30706e-18	2.222e-17	8.52605e-11	2.55782e-10	[4]	11.9048	15	[LOC100136417, LOC100194564, LOC100194623, LOC100194624, LOC100194636, LOC100194644, LOC106566997, LOC106583351, LOC106587569, LOC106588431, eno3, gapdh, pfkmb, pk, pygma]
GO:0016620	oxidoreductase activity, acting on the aldehyde or oxo group of donors, NAD or NADP as acceptor	Group8	GO_MolecularFunction-EBI-UniProt-GOA-ACAP-ARAP_01.05.2024_00h00	0.00108761	0.00123262	8.52605e-11	2.55782e-10	[4]	5.55556	3	[LOC100136417, LOC106588431, gapdh]
GO:0072524	pyridine-containing compound metabolic process	Group8	GO_BiologicalProcess-EBI-UniProt-GOA-ACAP-ARAP_01.05.2024_00h00	3.33072e-15	1.33229e-14	8.52605e-11	2.55782e-10	[4]	8.28402	14	[LOC100136417, LOC100136539, LOC100194623, LOC100194624, LOC100194636, LOC100194644, LOC106566997, LOC106583351, LOC106587569, LOC106588431, eno3, gapdh, pfkmb, pk]
GO:1901136	carbohydrate derivative catabolic process	Group8	GO_BiologicalProcess-EBI-UniProt-GOA-ACAP-ARAP_01.05.2024_00h00	2.3251e-14	7.90536e-14	8.52605e-11	2.55782e-10	[4]	6.22407	15	[LOC100136417, LOC100136539, LOC100194623, LOC100194624, LOC100194636, LOC100194644, LOC106566997, LOC106583351, LOC106584562, LOC106587569, LOC106588431, eno3, gapdh, pfkmb, pk]
GO:0019318	hexose metabolic process	Group8	GO_BiologicalProcess-EBI-UniProt-GOA-ACAP-ARAP_01.05.2024_00h00	1.9272e-06	3.36024e-06	8.52605e-11	2.55782e-10	[4, 5]	4.54545	7	[LOC100136417, LOC106566997, LOC106583351, LOC106587569, LOC106588431, gapdh, pfkmb]
GO:0030388	fructose 1,6-bisphosphate metabolic process	Group8	GO_BiologicalProcess-EBI-UniProt-GOA-ACAP-ARAP_01.05.2024_00h00	1.54003e-06	2.83033e-06	8.52605e-11	2.55782e-10	[4, 5]	17.3913	4	[LOC100194623, LOC100194624, LOC106566997, pfkmb]
GO:0046434	organophosphate catabolic process	Group8	GO_BiologicalProcess-EBI-UniProt-GOA-ACAP-ARAP_01.05.2024_00h00	1.07337e-13	2.80728e-13	8.52605e-11	2.55782e-10	[4, 5]	6.45161	14	[LOC100136417, LOC100136539, LOC100194623, LOC100194624, LOC100194636, LOC100194644, LOC106566997, LOC106583351, LOC106587569, LOC106588431, eno3, gapdh, pfkmb, pk]
GO:0043891	glyceraldehyde-3-phosphate dehydrogenase (NAD(P)+) (phosphorylating) activity	Group8	GO_MolecularFunction-EBI-UniProt-GOA-ACAP-ARAP_01.05.2024_00h00	5.93226e-06	9.83887e-06	8.52605e-11	2.55782e-10	[5]	30	3	[LOC100136417, LOC106588431, gapdh]
GO:0072523	purine-containing compound catabolic process	Group8	GO_BiologicalProcess-EBI-UniProt-GOA-ACAP-ARAP_01.05.2024_00h00	1.69371e-14	6.0617e-14	8.52605e-11	2.55782e-10	[5]	8.72483	13	[LOC100136417, LOC100194623, LOC100194624, LOC100194636, LOC100194644, LOC106566997, LOC106583351, LOC106587569, LOC106588431, eno3, gapdh, pfkmb, pk]
GO:0072526	pyridine-containing compound catabolic process	Group8	GO_BiologicalProcess-EBI-UniProt-GOA-ACAP-ARAP_01.05.2024_00h00	7.79403e-18	6.62493e-17	8.52605e-11	2.55782e-10	[5]	15.4762	13	[LOC100136417, LOC100194623, LOC100194624, LOC100194636, LOC100194644, LOC106566997, LOC106583351, LOC106587569, LOC106588431, eno3, gapdh, pfkmb, pk]
GO:0006006	glucose metabolic process	Group8	GO_BiologicalProcess-EBI-UniProt-GOA-ACAP-ARAP_01.05.2024_00h00	1.63811e-07	3.27622e-07	8.52605e-11	2.55782e-10	[5, 6]	6.54206	7	[LOC100136417, LOC106566997, LOC106583351, LOC106587569, LOC106588431, gapdh, pfkmb]
GO:0004365	glyceraldehyde-3-phosphate dehydrogenase (NAD+) (phosphorylating) activity	Group8	GO_MolecularFunction-EBI-UniProt-GOA-ACAP-ARAP_01.05.2024_00h00	5.93226e-06	9.83887e-06	8.52605e-11	2.55782e-10	[6]	30	3	[LOC100136417, LOC106588431, gapdh]
GO:0009132	nucleoside diphosphate metabolic process	Group8	GO_BiologicalProcess-EBI-UniProt-GOA-ACAP-ARAP_01.05.2024_00h00	9.62992e-17	5.03719e-16	8.52605e-11	2.55782e-10	[5, 6, 7]	12.8713	13	[LOC100136417, LOC100194623, LOC100194624, LOC100194636, LOC100194644, LOC106566997, LOC106583351, LOC106587569, LOC106588431, eno3, gapdh, pfkmb, pk]
GO:0009141	nucleoside triphosphate metabolic process	Group8	GO_BiologicalProcess-EBI-UniProt-GOA-ACAP-ARAP_01.05.2024_00h00	2.43723e-13	6.13821e-13	8.52605e-11	2.55782e-10	[5, 6, 7]	7.10383	13	[LOC100136417, LOC100194623, LOC100194624, LOC100194636, LOC100194644, LOC106566997, LOC106583351, LOC106587569, LOC106588431, eno3, gapdh, pfkmb, pk]
GO:1901292	nucleoside phosphate catabolic process	Group8	GO_BiologicalProcess-EBI-UniProt-GOA-ACAP-ARAP_01.05.2024_00h00	4.28878e-14	1.26799e-13	8.52605e-11	2.55782e-10	[5, 6, 7]	8.125	13	[LOC100136417, LOC100194623, LOC100194624, LOC100194636, LOC100194644, LOC106566997, LOC106583351, LOC106587569, LOC106588431, eno3, gapdh, pfkmb, pk]
GO:0019362	pyridine nucleotide metabolic process	Group8	GO_BiologicalProcess-EBI-UniProt-GOA-ACAP-ARAP_01.05.2024_00h00	2.18416e-15	9.90154e-15	8.52605e-11	2.55782e-10	[5, 6, 7, 8]	8.53659	14	[LOC100136417, LOC100136539, LOC100194623, LOC100194624, LOC100194636, LOC100194644, LOC106566997, LOC106583351, LOC106587569, LOC106588431, eno3, gapdh, pfkmb, pk]
GO:0006090	pyruvate metabolic process	Group8	GO_BiologicalProcess-EBI-UniProt-GOA-ACAP-ARAP_01.05.2024_00h00	8.77358e-20	2.98302e-18	8.52605e-11	2.55782e-10	[7]	14.1509	15	[LOC100136417, LOC100194623, LOC100194624, LOC100194636, LOC100194644, LOC106566997, LOC106573043, LOC106583351, LOC106587569, LOC106588431, eno3, gapdh, ldha, pfkmb, pk]
GO:0009134	nucleoside diphosphate catabolic process	Group8	GO_BiologicalProcess-EBI-UniProt-GOA-ACAP-ARAP_01.05.2024_00h00	4.7199e-18	5.34922e-17	8.52605e-11	2.55782e-10	[6, 7, 8]	16.0494	13	[LOC100136417, LOC100194623, LOC100194624, LOC100194636, LOC100194644, LOC106566997, LOC106583351, LOC106587569, LOC106588431, eno3, gapdh, pfkmb, pk]
GO:0009135	purine nucleoside diphosphate metabolic process	Group8	GO_BiologicalProcess-EBI-UniProt-GOA-ACAP-ARAP_01.05.2024_00h00	2.33537e-17	1.58805e-16	8.52605e-11	2.55782e-10	[6, 7, 8]	14.2857	13	[LOC100136417, LOC100194623, LOC100194624, LOC100194636, LOC100194644, LOC106566997, LOC106583351, LOC106587569, LOC106588431, eno3, gapdh, pfkmb, pk]
GO:0009144	purine nucleoside triphosphate metabolic process	Group8	GO_BiologicalProcess-EBI-UniProt-GOA-ACAP-ARAP_01.05.2024_00h00	4.65071e-14	1.3177e-13	8.52605e-11	2.55782e-10	[6, 7, 8]	8.07453	13	[LOC100136417, LOC100194623, LOC100194624, LOC100194636, LOC100194644, LOC106566997, LOC106583351, LOC106587569, LOC106588431, eno3, gapdh, pfkmb, pk]
GO:0009166	nucleotide catabolic process	Group8	GO_BiologicalProcess-EBI-UniProt-GOA-ACAP-ARAP_01.05.2024_00h00	2.83641e-14	9.18457e-14	8.52605e-11	2.55782e-10	[6, 7, 8]	8.3871	13	[LOC100136417, LOC100194623, LOC100194624, LOC100194636, LOC100194644, LOC106566997, LOC106583351, LOC106587569, LOC106588431, eno3, gapdh, pfkmb, pk]
GO:0009185	ribonucleoside diphosphate metabolic process	Group8	GO_BiologicalProcess-EBI-UniProt-GOA-ACAP-ARAP_01.05.2024_00h00	6.40182e-17	3.95749e-16	8.52605e-11	2.55782e-10	[6, 7, 8]	13.2653	13	[LOC100136417, LOC100194623, LOC100194624, LOC100194636, LOC100194644, LOC106566997, LOC106583351, LOC106587569, LOC106588431, eno3, gapdh, pfkmb, pk]
GO:0009199	ribonucleoside triphosphate metabolic process	Group8	GO_BiologicalProcess-EBI-UniProt-GOA-ACAP-ARAP_01.05.2024_00h00	8.72506e-14	2.37322e-13	8.52605e-11	2.55782e-10	[6, 7, 8]	7.69231	13	[LOC100136417, LOC100194623, LOC100194624, LOC100194636, LOC100194644, LOC106566997, LOC106583351, LOC106587569, LOC106588431, eno3, gapdh, pfkmb, pk]
GO:0009261	ribonucleotide catabolic process	Group8	GO_BiologicalProcess-EBI-UniProt-GOA-ACAP-ARAP_01.05.2024_00h00	3.11551e-15	1.32409e-14	8.52605e-11	2.55782e-10	[5, 6, 7, 8, 9]	9.92366	13	[LOC100136417, LOC100194623, LOC100194624, LOC100194636, LOC100194644, LOC106566997, LOC106583351, LOC106587569, LOC106588431, eno3, gapdh, pfkmb, pk]
GO:0050661	NADP binding	Group8	GO_MolecularFunction-EBI-UniProt-GOA-ACAP-ARAP_01.05.2024_00h00	0.00162272	0.00172414	8.52605e-11	2.55782e-10	[7]	4.83871	3	[LOC100136417, LOC106588431, gapdh]
GO:0051287	NAD binding	Group8	GO_MolecularFunction-EBI-UniProt-GOA-ACAP-ARAP_01.05.2024_00h00	0.000467986	0.000558299	8.52605e-11	2.55782e-10	[7]	4.16667	4	[LOC100136417, LOC100136539, LOC106588431, gapdh]
GO:0006195	purine nucleotide catabolic process	Group8	GO_BiologicalProcess-EBI-UniProt-GOA-ACAP-ARAP_01.05.2024_00h00	5.62571e-15	2.12527e-14	8.52605e-11	2.55782e-10	[6, 7, 8, 9]	9.48905	13	[LOC100136417, LOC100194623, LOC100194624, LOC100194636, LOC100194644, LOC106566997, LOC106583351, LOC106587569, LOC106588431, eno3, gapdh, pfkmb, pk]
GO:0019364	pyridine nucleotide catabolic process	Group8	GO_BiologicalProcess-EBI-UniProt-GOA-ACAP-ARAP_01.05.2024_00h00	5.59138e-18	5.43162e-17	8.52605e-11	2.55782e-10	[6, 7, 8, 9]	15.8537	13	[LOC100136417, LOC100194623, LOC100194624, LOC100194636, LOC100194644, LOC106566997, LOC106583351, LOC106587569, LOC106588431, eno3, gapdh, pfkmb, pk]
GO:0046496	nicotinamide nucleotide metabolic process	Group8	GO_BiologicalProcess-EBI-UniProt-GOA-ACAP-ARAP_01.05.2024_00h00	2.18416e-15	9.90154e-15	8.52605e-11	2.55782e-10	[6, 7, 8, 9]	8.53659	14	[LOC100136417, LOC100136539, LOC100194623, LOC100194624, LOC100194636, LOC100194644, LOC106566997, LOC106583351, LOC106587569, LOC106588431, eno3, gapdh, pfkmb, pk]
GO:0009137	purine nucleoside diphosphate catabolic process	Group8	GO_BiologicalProcess-EBI-UniProt-GOA-ACAP-ARAP_01.05.2024_00h00	2.33987e-18	3.18223e-17	8.52605e-11	2.55782e-10	[7, 8, 9]	16.8831	13	[LOC100136417, LOC100194623, LOC100194624, LOC100194636, LOC100194644, LOC106566997, LOC106583351, LOC106587569, LOC106588431, eno3, gapdh, pfkmb, pk]
GO:0009154	purine ribonucleotide catabolic process	Group8	GO_BiologicalProcess-EBI-UniProt-GOA-ACAP-ARAP_01.05.2024_00h00	2.06659e-15	1.00377e-14	8.52605e-11	2.55782e-10	[6, 7, 8, 9, 10]	10.2362	13	[LOC100136417, LOC100194623, LOC100194624, LOC100194636, LOC100194644, LOC106566997, LOC106583351, LOC106587569, LOC106588431, eno3, gapdh, pfkmb, pk]
GO:0009179	purine ribonucleoside diphosphate metabolic process	Group8	GO_BiologicalProcess-EBI-UniProt-GOA-ACAP-ARAP_01.05.2024_00h00	2.33537e-17	1.58805e-16	8.52605e-11	2.55782e-10	[7, 8, 9]	14.2857	13	[LOC100136417, LOC100194623, LOC100194624, LOC100194636, LOC100194644, LOC106566997, LOC106583351, LOC106587569, LOC106588431, eno3, gapdh, pfkmb, pk]
GO:0009191	ribonucleoside diphosphate catabolic process	Group8	GO_BiologicalProcess-EBI-UniProt-GOA-ACAP-ARAP_01.05.2024_00h00	4.7199e-18	5.34922e-17	8.52605e-11	2.55782e-10	[7, 8, 9]	16.0494	13	[LOC100136417, LOC100194623, LOC100194624, LOC100194636, LOC100194644, LOC106566997, LOC106583351, LOC106587569, LOC106588431, eno3, gapdh, pfkmb, pk]
GO:0009205	purine ribonucleoside triphosphate metabolic process	Group8	GO_BiologicalProcess-EBI-UniProt-GOA-ACAP-ARAP_01.05.2024_00h00	3.08445e-14	9.53377e-14	8.52605e-11	2.55782e-10	[7, 8, 9]	8.33333	13	[LOC100136417, LOC100194623, LOC100194624, LOC100194636, LOC100194644, LOC106566997, LOC106583351, LOC106587569, LOC106588431, eno3, gapdh, pfkmb, pk]
GO:0019674	NAD metabolic process	Group8	GO_BiologicalProcess-EBI-UniProt-GOA-ACAP-ARAP_01.05.2024_00h00	0.00120889	0.00134761	8.52605e-11	2.55782e-10	[6, 7, 8, 9, 10]	5.35714	3	[LOC100136539, LOC106566997, pfkmb]
GO:0006096	glycolytic process	Group8	GO_BiologicalProcess-EBI-UniProt-GOA-ACAP-ARAP_01.05.2024_00h00	2.33987e-18	3.18223e-17	8.52605e-11	2.55782e-10	[4, 5, 7, 8, 9, 10, 11, 12]	16.8831	13	[LOC100136417, LOC100194623, LOC100194624, LOC100194636, LOC100194644, LOC106566997, LOC106583351, LOC106587569, LOC106588431, eno3, gapdh, pfkmb, pk]
GO:0046031	ADP metabolic process	Group8	GO_BiologicalProcess-EBI-UniProt-GOA-ACAP-ARAP_01.05.2024_00h00	9.17212e-18	6.93005e-17	8.52605e-11	2.55782e-10	[7, 8, 9, 10]	15.2941	13	[LOC100136417, LOC100194623, LOC100194624, LOC100194636, LOC100194644, LOC106566997, LOC106583351, LOC106587569, LOC106588431, eno3, gapdh, pfkmb, pk]
GO:0046034	ATP metabolic process	Group8	GO_BiologicalProcess-EBI-UniProt-GOA-ACAP-ARAP_01.05.2024_00h00	3.11551e-15	1.32409e-14	8.52605e-11	2.55782e-10	[7, 8, 9, 10]	9.92366	13	[LOC100136417, LOC100194623, LOC100194624, LOC100194636, LOC100194644, LOC106566997, LOC106583351, LOC106587569, LOC106588431, eno3, gapdh, pfkmb, pk]
GO:0006734	NADH metabolic process	Group8	GO_BiologicalProcess-EBI-UniProt-GOA-ACAP-ARAP_01.05.2024_00h00	0.000123034	0.000154932	8.52605e-11	2.55782e-10	[7, 8, 9, 10, 11]	11.5385	3	[LOC100136539, LOC106566997, pfkmb]
GO:0009181	purine ribonucleoside diphosphate catabolic process	Group8	GO_BiologicalProcess-EBI-UniProt-GOA-ACAP-ARAP_01.05.2024_00h00	2.33987e-18	3.18223e-17	8.52605e-11	2.55782e-10	[8, 9, 10]	16.8831	13	[LOC100136417, LOC100194623, LOC100194624, LOC100194636, LOC100194644, LOC106566997, LOC106583351, LOC106587569, LOC106588431, eno3, gapdh, pfkmb, pk]
GO:0046032	ADP catabolic process	Group8	GO_BiologicalProcess-EBI-UniProt-GOA-ACAP-ARAP_01.05.2024_00h00	2.33987e-18	3.18223e-17	8.52605e-11	2.55782e-10	[7, 8, 9, 10, 11]	16.8831	13	[LOC100136417, LOC100194623, LOC100194624, LOC100194636, LOC100194644, LOC106566997, LOC106583351, LOC106587569, LOC106588431, eno3, gapdh, pfkmb, pk]

## Sheet: F1701265vsF1701419_DEGs
SYMBOL	logFC	logCPM	PValue	FDR	GENENAME
LOC123725129	11.7504	4.07599	9.44752e-75	1.55374e-70	uncharacterized LOC123725129
LOC106591439	9.6573	3.51149	9.57e-74	1.04926e-69	transmembrane protein 8B-like
LOC123727857	7.99194	1.49645	1.83007e-30	5.47225e-27	ras-related protein Rab-6B-like
LOC106594111	7.81795	4.49091	1.0936e-14	1.33225e-11	60S ribosomal protein L18a-like
LOC106611562	7.73566	2.1232	5.87779e-50	4.83331e-46	NADH dehydrogenase [ubiquinone] 1 alpha subcomplex subunit 1
LOC106578303	7.72289	-1.12179	5.31799e-15	6.72767e-12	serine/threonine-protein kinase BRSK2-like
LOC123728158	6.38345	6.90312	2.14302e-87	7.04881e-83	ictacalcin-like
LOC106609371	5.65184	1.71903	1.35432e-31	4.94959e-28	secretory phospholipase A2 receptor-like
LOC106562803	5.65169	-1.09671	4.28947e-15	5.64357e-12	uncharacterized LOC106562803
LOC106609370	5.16134	1.18419	1.26541e-09	7.30211e-07	uncharacterized LOC106609370
LOC123741852	5.12983	-1.12001	3.14301e-14	3.69214e-11	protein NLRC3-like
LOC106572659	5.12566	1.7753	3.52869e-23	6.82738e-20	beta-1,4 N-acetylgalactosaminyltransferase 1-like
LOC106600064	4.43784	-1.37789	5.20675e-10	3.17149e-07	Fc receptor-like protein 5
LOC123742440	4.18962	1.38847	1.82219e-19	2.85408e-16	uncharacterized LOC123742440
LOC106600765	4.08353	2.29056	6.06384e-36	2.84931e-32	ferritin, middle subunit-like
LOC106600766	4.02526	1.51241	8.89081e-22	1.53914e-18	ferritin, middle subunit-like
LOC106613875	3.96408	2.3383	2.49041e-29	6.8262e-26	uncharacterized LOC106613875
LOC123735925	3.86188	-1.24407	1.13768e-10	8.13493e-08	NACHT, LRR and PYD domains-containing protein 1 homolog
ileu	3.77279	3.09818	3.35096e-35	1.37775e-31	Leukocyte elastase inhibitor
LOC123729672	3.48906	5.02306	1.21591e-07	4.3004e-05	deoxyribonuclease gamma-like
LOC106571764	3.36433	-1.49706	4.84208e-08	1.96624e-05	uncharacterized LOC106571764
LOC106599962	3.27882	-1.23834	4.58529e-07	0.000128906	low affinity immunoglobulin gamma Fc region receptor II-like
LOC123733062	3.24936	3.4003	2.81719e-05	0.00386095	protein NLRC3-like
LOC123728169	3.08134	5.26489	1.01818e-39	6.69797e-36	NACHT, LRR and PYD domains-containing protein 12-like
LOC106564722	3.08075	7.08008	4.97973e-07	0.000138808	uncharacterized LOC106564722
LOC106612585	3.06653	4.47666	5.38855e-14	6.11173e-11	uncharacterized LOC106612585
LOC106602558	2.94927	5.64853	8.45372e-12	6.78194e-09	NLR family CARD domain-containing protein 3
LOC123742430	2.62854	2.84818	3.63564e-05	0.00472661	T-cell ecto-ADP-ribosyltransferase 2-like
LOC106577088	2.53957	1.03559	2.56467e-07	7.88385e-05	dickkopf-related protein 1
LOC106565343	2.46581	2.98899	1.6861e-06	0.000390878	sodium- and chloride-dependent GABA transporter 2
LOC106563426	2.45754	5.0588	2.35104e-28	5.94848e-25	ephrin type-B receptor 4a-like
mmp9	2.40612	6.90138	3.73869e-05	0.00484146	matrix metalloproteinase 9
mmp13	2.37733	7.19869	2.25742e-05	0.00322831	Collagenase 3
ost4	2.36941	1.97686	1.27075e-06	0.000314266	oligosaccharyltransferase complex subunit 4 (non-catalytic)
LOC106577171	2.34522	1.90064	6.71964e-07	0.000182663	myelin and lymphocyte protein-like
psmb9-a	2.31199	4.29809	1.96157e-06	0.000438912	proteasome subunit beta type-9a
LOC106575194	2.30825	3.39443	3.74074e-06	0.000773838	phospholipase A2 inhibitor 31 kDa subunit-like
lincr	2.24957	2.32711	1.5616e-10	1.07009e-07	E3 ubiquitin-protein ligase LINCR
myripb	2.24301	1.31128	1.37711e-06	0.000335526	myosin VIIA and Rab interacting protein b
LOC106605176	2.22146	2.18456	3.85785e-06	0.000783353	uncharacterized protein YBL113C
LOC100136439	2.21512	8.65799	2.15652e-07	6.88664e-05	cathelicidin antimicrobial peptide
LOC123730763	2.18343	1.13334	0.000287605	0.0227551	serum amyloid A-5 protein-like
LOC106563746	2.11299	2.10652	5.19145e-05	0.00634785	arf-GAP with Rho-GAP domain, ANK repeat and PH domain-containing protein 1
LOC106561998	2.08518	1.03161	0.000319018	0.0244027	thrombospondin-4-B-like
si:ch211-252f13.5	2.08252	2.01751	6.11147e-05	0.00725699	uncharacterized si:ch211-252f13.5
LOC106594617	2.07186	1.25832	2.11357e-05	0.00310356	CMRF35-like molecule 5
LOC106594836	2.0699	3.27588	2.20673e-16	3.02432e-13	NACHT, LRR and PYD domains-containing protein 1 homolog
LOC106594461	2.02798	3.67027	6.64202e-08	2.5581e-05	amine sulfotransferase-like
apoc1	2.02622	7.7396	0.000840482	0.0467772	Apolipoprotein C-I
LOC106611589	2.00967	6.10696	7.67197e-05	0.00844952	leukocyte cell-derived chemotaxin-2
LOC106581219	1.99763	1.1888	0.00044078	0.0303308	collagenase 3
LOC106578696	1.98262	3.01051	0.000171093	0.0155458	carcinoembryonic antigen-related cell adhesion molecule 20
LOC106562427	1.94945	2.12676	1.63341e-07	5.65537e-05	uncharacterized LOC106562427
LOC106579211	1.94359	1.31304	7.09694e-07	0.000188478	retinol dehydrogenase 13
LOC106584735	1.92912	3.88905	5.54948e-07	0.000153389	cingulin-like protein 1
LOC123732808	1.9023	-1.15517	0.000235602	0.0198703	coiled-coil domain-containing protein 97-like
LOC123726857	1.86249	1.59552	3.95985e-09	2.0038e-06	uncharacterized LOC123726857
LOC106605718	1.84332	5.55025	0.000373974	0.027335	chromodomain-helicase-DNA-binding protein 4
sptlc3	1.83374	2.21601	1.71956e-07	5.83089e-05	serine palmitoyltransferase, long chain base subunit 3
LOC106598109	1.83355	1.08861	1.47201e-05	0.00227311	ferritin, middle subunit-like
LOC100380741	1.78221	1.99526	0.000629896	0.0378075	protein kinase C-binding protein NELL2
loxe3	1.77179	4.49806	2.27951e-07	7.15245e-05	Epidermis-type lipoxygenase 3
LOC106584009	1.7572	5.39678	2.30855e-07	7.16347e-05	myomegalin-like
LOC106577579	1.71471	3.12788	0.000298067	0.0232134	NLR family CARD domain-containing protein 3-like
LOC106608700	1.70446	1.40132	6.13343e-06	0.00117807	dickkopf-related protein 1
LOC123733365	1.70104	-1.10922	0.000942827	0.0496183	SLAM family member 8-like
slc14a2	1.69812	1.1486	0.000348098	0.0260435	solute carrier family 14 member 2
LOC100136352	1.69383	8.06326	0.000342309	0.0257974	beta actin
creb3l3a	1.68325	1.7126	2.28263e-05	0.00325023	cAMP responsive element binding protein 3-like 3a
LOC123724393	1.6735	2.18302	0.000246751	0.0206518	uncharacterized LOC123724393
LOC106613935	1.66934	1.78966	9.73324e-06	0.00165167	kininogen-1-like
LOC106602268	1.66756	5.00467	9.15017e-06	0.00158438	hydroperoxide isomerase ALOXE3-like
erich2	1.64989	1.36286	8.27149e-05	0.00897907	glutamate-rich 2
LOC106585480	1.60081	4.7865	8.12403e-05	0.00884819	collagen alpha-1(VI) chain-like
cebp1	1.59385	2.13425	9.74171e-06	0.00165167	CCAAT/enhancer binding protein (C/EBP) 1
LOC106606032	1.5889	1.2369	3.84644e-07	0.000110015	carboxypeptidase Q-like
mc6zb	1.58858	3.31709	1.2715e-05	0.00201068	Zygotic DNA replication licensing factor mcm6-B
LOC106606820	1.58762	7.2507	3.15246e-05	0.00423228	migration and invasion enhancer 1-like
LOC106601913	1.58725	1.44068	0.00012644	0.0123408	ADP-ribosylation factor-like protein 16
LOC106607877	1.571	2.83809	1.10594e-05	0.00181465	adhesion G-protein coupled receptor F2-like
LOC106600657	1.56811	1.66896	4.2798e-05	0.00539354	ferritin, middle subunit-like
LOC106566399	1.5643	6.7371	0.000561367	0.0351036	matrix metalloproteinase-9-like
LOC106610230	1.56008	2.95541	4.29678e-05	0.00539426	mucin-5AC-like
LOC123723900	1.55798	4.4179	0.000497638	0.0327065	60S ribosomal protein L7-like
LOC106590493	1.55407	4.22922	3.80927e-05	0.00491351	GTPase IMAP family member 5
LOC106588400	1.54776	4.4774	0.000392988	0.028307	proteasome subunit beta type-8
zgc:113208	1.54226	3.72336	5.76427e-10	3.44724e-07	uncharacterized LOC106567768
LOC106596219	1.541	1.86787	7.93131e-07	0.000207045	butyrophilin subfamily 3 member A2-like
LOC106574723	1.54008	5.25064	1.19518e-07	4.27301e-05	gamma-aminobutyric acid type B receptor subunit 2
LOC106610211	1.53455	3.24358	6.4353e-06	0.00121649	mucin-5AC
LOC106583317	1.52247	3.48099	1.06422e-05	0.00176789	voltage-gated hydrogen channel 1
LOC106573918	1.51459	2.18163	1.71931e-05	0.00260606	interferon-induced protein 44-like
LOC106601171	1.48359	2.59307	2.94942e-08	1.24375e-05	protein FAM177A1
LOC106582231	1.47626	1.39139	0.000212657	0.0182154	ETS translocation variant 1
LOC106577653	1.47454	3.55233	1.69936e-06	0.000390878	IgGFc-binding protein
LOC106600764	1.46666	1.76739	0.000556334	0.0350462	ferritin, middle subunit-like
LOC106607878	1.46637	6.15067	7.1496e-08	2.67232e-05	adhesion G protein-coupled receptor F5-like
LOC106599149	1.46415	2.27933	3.50093e-08	1.45763e-05	piggyBac transposable element-derived protein 4
LOC123733099	1.46242	4.41242	9.77812e-08	3.57358e-05	CD9 antigen-like
apoh	1.45909	3.00194	0.000263402	0.0216055	Beta-2-glycoprotein 1
LOC106580947	1.45733	1.10728	0.000144416	0.0137391	soluble guanylate cyclase gcy-31
LOC106584097	1.45654	1.0781	0.000216479	0.0184946	forkhead box protein Q1-like
LOC106588175	1.44137	5.76612	9.68993e-07	0.000249001	protein S100-A1
LOC106599028	1.41191	1.72828	6.94038e-05	0.00795411	src kinase-associated phosphoprotein 2-like
LOC106578009	1.38592	4.96453	1.88464e-05	0.00280496	urokinase plasminogen activator surface receptor-like
msx2	1.37937	1.21526	0.000790084	0.0448479	Homeobox protein MSX-2
LOC106586332	1.37253	3.21742	3.63142e-06	0.000755979	protein ADP-ribosylarginine hydrolase
LOC106565883	1.36755	1.77546	0.000115333	0.0115656	kinesin-like protein KIF17
LOC106564524	1.36358	3.33688	1.14243e-08	5.44593e-06	uncharacterized LOC106564524
LOC106589785	1.35812	2.64084	8.35787e-07	0.000216462	glycerophosphodiester phosphodiesterase 1
LOC106599343	1.33443	1.89053	0.000174685	0.0157381	cadherin-18-like
LOC106602539	1.33424	3.63385	8.73058e-08	3.22659e-05	erythroblast NAD(P)(+)--arginine ADP-ribosyltransferase-like
LOC106581362	1.33349	2.0798	0.000138549	0.0132861	von Willebrand factor A domain-containing protein 5A
LOC106602159	1.33013	1.69902	0.000101247	0.0105387	uncharacterized LOC106602159
LOC106574187	1.3271	1.39101	0.000159781	0.0147214	uncharacterized LOC106574187
hoxa2ab	1.32497	1.73569	0.000706366	0.0414595	homeobox protein HoxA2ab
LOC106613071	1.32412	3.82533	2.00765e-09	1.06509e-06	glycerophosphodiester phosphodiesterase domain-containing protein 5-like
LOC106613755	1.31687	5.2677	0.000258795	0.021307	complement factor D
LOC106565286	1.31384	6.60533	0.000103699	0.0106924	transcription factor AP-2 gamma-like
LOC106587218	1.28934	2.11351	0.000607459	0.0368644	uncharacterized LOC106587218
LOC106588820	1.27214	4.82323	2.19169e-06	0.000483818	Y+L amino acid transporter 1
LOC106589996	1.26686	4.00409	1.11443e-05	0.00181465	protein jagged-1b
LOC100194575	1.25817	4.05607	1.03803e-05	0.00173314	ADP-ribosylarginine hydrolase
LOC106571295	-1.25036	4.28352	7.68092e-05	0.00844952	ankyrin repeat domain-containing protein 6
LOC106562526	-1.25326	2.48168	8.45828e-05	0.00906221	lactadherin
trappc5	-1.25542	3.06432	3.92207e-07	0.000111211	trafficking protein particle complex subunit 5
LOC106574458	-1.25693	1.27246	0.000313209	0.0241266	nuclear receptor subfamily 4, group A, member 3
tyrp-1b	-1.2787	4.61768	3.14464e-07	9.23513e-05	tyrosinase-related protein 1b
LOC106574263	-1.28087	2.38598	0.000169986	0.015488	inhibin beta B chain
LOC106566111	-1.29217	2.54128	0.0005108	0.0331385	PRELI domain containing protein 3B
LOC106576072	-1.29551	1.13161	0.000245441	0.0205945	leucine-rich repeat neuronal protein 3-like
klf9	-1.30683	6.39271	1.91261e-06	0.000430887	Kruppel-like factor 9
LOC106564532	-1.3094	2.21075	3.90201e-06	0.000787392	nuclear factor interleukin-3-regulated protein
LOC106608947	-1.31312	3.39115	0.000538731	0.034341	plasminogen activator inhibitor 1-like
LOC106590888	-1.31596	4.26675	0.000420415	0.0292353	3-oxo-5-alpha-steroid 4-dehydrogenase 2-like
LOC106581175	-1.31752	2.17579	0.000797843	0.0450131	membrane-associated phosphatidylinositol transfer protein 3
LOC106588217	-1.32577	5.32464	0.000414159	0.0289225	sperm acrosome membrane-associated protein 4
LOC106605607	-1.33608	2.60986	9.56971e-06	0.00164799	urokinase plasminogen activator surface receptor-like
LOC106568963	-1.34098	4.99902	0.000639672	0.0382547	plasmalemma vesicle-associated protein-like
LOC106587655	-1.34441	7.45449	0.000146459	0.0138429	thrombospondin-1-like
si:ch211-237l4.6	-1.35493	2.52392	5.6224e-06	0.0010925	uncharacterized LOC106577779
LOC106562332	-1.35879	2.40194	0.00093077	0.0493903	pleckstrin homology domain-containing family A member 7
LOC106583737	-1.36688	1.16831	0.000204669	0.0177625	uncharacterized LOC106583737
pacs2	-1.36791	1.20367	0.000114764	0.0115611	phosphofurin acidic cluster sorting protein 2
slc2a12	-1.36909	2.21027	0.000185337	0.0164316	solute carrier family 2 member 12
LOC106612309	-1.38042	2.87981	3.69622e-07	0.000106646	HIG1 domain family member 2A
sgip1a	-1.38117	2.9039	3.60231e-07	0.000104856	SH3GL interacting endocytic adaptor 1a
LOC106571401	-1.40041	4.01693	0.000249221	0.0208055	E3 ubiquitin-protein ligase TRIM9-like
LOC106584654	-1.41969	2.83837	3.97907e-05	0.00509259	creatine kinase S-type, mitochondrial
LOC106589591	-1.42572	1.39289	6.37218e-05	0.00745885	nuclear factor interleukin-3-regulated protein-like
LOC106595896	-1.43119	2.53891	0.000574362	0.035687	adipocyte enhancer-binding protein 1
rasgef1bb	-1.4329	5.05142	6.1604e-06	0.00117807	RasGEF domain family, member 1Bb
lhfpl4a	-1.43348	1.54364	0.000211079	0.0181274	LHFPL tetraspan subfamily member 4a
LOC106569925	-1.44156	3.2803	1.72941e-06	0.000395026	secretagogin
LOC100286404	-1.44212	2.29429	2.23118e-05	0.00321877	Krueppel-like factor 2
LOC106565112	-1.4431	6.05283	1.06366e-06	0.000269123	cryptochrome-1
LOC106600984	-1.4477	3.23812	5.92154e-05	0.00710844	ADP-ribosylation factor-like protein 5B
LOC106613524	-1.45291	3.19288	3.24452e-06	0.000679738	transmembrane protein 47
LOC106608564	-1.45293	1.08812	0.000489906	0.0324879	VPS10 domain-containing receptor SorCS2
LOC106573930	-1.455	6.41714	6.24566e-07	0.000171194	growth arrest and DNA damage-inducible protein GADD45 beta
rassf1	-1.45653	2.48689	1.11148e-05	0.00181465	Ras association domain family member 1
LOC106568392	-1.46138	4.39513	9.69378e-06	0.00165167	ras-GEF domain-containing family member 1B-B-like
LOC100137092	-1.4718	4.37126	2.86958e-08	1.22579e-05	dopachrome tautomerase-like
myct1b	-1.47277	1.48732	0.000165458	0.0151595	myc target 1b
LOC106599090	-1.48037	2.39349	7.57673e-05	0.00841938	plexin domain-containing protein 2-like
ackr3b	-1.4853	3.21285	0.000593104	0.0363284	atypical chemokine receptor 3b
LOC106581498	-1.48832	4.86117	5.64652e-06	0.0010925	muscleblind-like protein 1
LOC106583079	-1.49276	5.59616	1.48207e-07	5.18598e-05	potassium voltage-gated channel subfamily C member 1-like
cef10	-1.50673	6.23816	8.42715e-06	0.00149913	CEF-10
LOC106569355	-1.52128	2.61793	7.06768e-07	0.000188478	CCN family member 1
LOC106584368	-1.52563	7.42811	1.75255e-08	8.00623e-06	MAP kinase-interacting serine/threonine-protein kinase 2-like
LOC106572486	-1.53209	2.32803	3.19354e-05	0.00425271	transmembrane protein 198-like
LOC106588303	-1.53912	2.07443	2.22352e-05	0.00321877	Ig kappa chain V-III region MOPC 321-like
LOC106601778	-1.55549	6.0487	5.58786e-06	0.0010925	uncharacterized LOC106601778
LOC106585067	-1.56255	2.46502	2.52876e-05	0.0035394	uncharacterized LOC106585067
LOC106585340	-1.57243	1.71436	1.95571e-05	0.00289762	immediate early response gene 5-like protein
LOC106593327	-1.57358	2.34876	2.53986e-06	0.000553253	NLR family CARD domain-containing protein 3-like
LOC106607477	-1.57361	3.99041	4.83027e-06	0.000957092	pyruvate dehydrogenase (acetyl-transferring) kinase isozyme 2, mitochondrial
LOC106602332	-1.58425	2.19035	2.3758e-05	0.00336831	acidic leucine-rich nuclear phosphoprotein 32 family member B
LOC106579632	-1.58547	3.44752	6.53033e-11	4.99525e-08	adenosine 3'-phospho 5'-phosphosulfate transporter 2-like
LOC123729209	-1.59928	1.84777	0.000558318	0.0350462	neurogranin-like
LOC106589861	-1.61183	5.06206	0.000315042	0.0242111	hepatic leukemia factor
fam189a1	-1.6126	1.60963	9.12387e-05	0.00961867	family with sequence similarity 189 member A1
LOC106572765	-1.61992	2.32495	1.42599e-06	0.000344881	uncharacterized LOC106572765
clcf1	-1.63335	1.43912	4.40258e-05	0.00550607	cardiotrophin-like cytokine factor 1
LOC106594314	-1.64048	2.95082	9.31628e-05	0.00979013	serine/threonine-protein kinase LMTK1-like
LOC106576177	-1.64748	3.4583	0.000471286	0.0315377	suppressor of cytokine signaling 2
LOC106604170	-1.65018	7.61948	1.74295e-08	8.00623e-06	uncharacterized LOC106604170
LOC123744212	-1.65095	1.49928	0.000443613	0.0303986	GTPase IMAP family member 9-like
exoc3l2a	-1.66104	1.46239	0.000467502	0.0314622	exocyst complex component 3-like 2a
LOC123742399	-1.66976	1.50665	0.000812421	0.0455233	up-regulator of cell proliferation-like
LOC106586722	-1.67425	1.59639	0.000557904	0.0350462	nuclear receptor subfamily 0 group B member 1
LOC123731554	-1.69161	2.43501	2.28325e-07	7.15245e-05	uncharacterized LOC123731554
LOC106585708	-1.71609	-1.01961	0.000925417	0.0493336	cytochrome P450 1A1-like
LOC106584580	-1.75136	3.80028	1.12795e-07	4.077e-05	tripartite motif-containing protein 16-like
LOC106577395	-1.76421	3.96179	7.70021e-06	0.0014229	DNA damage-inducible transcript 4 protein-like
LOC106610439	-1.78309	1.69495	0.000726354	0.0423604	GTPase IMAP family member 9-like
LOC106598666	-1.79602	2.16326	0.000107265	0.0109911	tetraspanin-8
LOC106607496	-1.79906	3.03062	1.81684e-10	1.19519e-07	nuclear receptor subfamily 1 group D member 1
LOC106603727	-1.80502	1.51295	0.000334511	0.0253519	ubiquitin carboxyl-terminal hydrolase 2
LOC106560379	-1.84286	4.28003	0.000604388	0.0368139	GDP-L-fucose synthase
LOC106596484	-1.84443	1.23105	3.22447e-05	0.00427658	tripartite motif-containing protein 16-like
LOC106570077	-1.85525	1.6725	0.000158876	0.0146791	sodium bicarbonate cotransporter 3
LOC106571619	-1.87782	3.15371	8.28161e-11	6.19088e-08	caspase recruitment domain-containing protein 8-like
LOC106601031	-1.8905	2.62257	1.22195e-06	0.000304487	coenzyme Q-binding protein COQ10 homolog, mitochondrial
ak9	-1.89998	1.22012	6.39887e-06	0.00121649	adenylate kinase 9
LOC106598912	-1.92268	1.62994	3.14285e-05	0.00423228	tripartite motif-containing protein 16-like
LOC106612545	-1.96419	1.85565	3.06958e-07	9.09591e-05	angiopoietin-2-like
LOC106608315	-1.98537	1.00021	4.45355e-06	0.000887794	zygotic DNA replication licensing factor mcm3
LOC106601460	-1.98569	1.07514	8.22622e-06	0.00148669	serine/threonine-protein kinase SBK1
LOC106600447	-1.99999	1.65434	7.14152e-05	0.00802375	C-C motif chemokine 4-like
LOC106589870	-2.01515	6.2493	7.73956e-13	6.88026e-10	paralemmin-3-like
LOC106589983	-2.02938	2.55601	2.75872e-07	8.32475e-05	ribonuclease inhibitor-like
LOC123731753	-2.044	2.34751	3.32665e-05	0.00437681	tripartite motif-containing protein 16-like
si:dkey-27i16.2	-2.05282	5.43877	2.39327e-08	1.04959e-05	regulator of cell cycle RGCC-like
LOC106608162	-2.06338	1.31117	8.15075e-06	0.00148118	G-protein coupled receptor 176
LOC106604530	-2.07106	-1.22173	0.000281482	0.0224654	relaxin receptor 1
LOC106564213	-2.07732	1.02466	8.55081e-05	0.0091316	uncharacterized LOC106564213
LOC106562888	-2.08148	1.34474	0.000901236	0.0485163	neutral amino acid transporter A-like
LOC123739521	-2.09591	2.91182	4.15421e-06	0.000833173	trifunctional enzyme subunit beta, mitochondrial-like
fkbp5	-2.12058	2.26732	1.7504e-05	0.00263235	FKBP prolyl isomerase 5
LOC106581810	-2.15687	-1.15186	0.000619912	0.0373446	synaptic vesicle glycoprotein 2A
stxb6	-2.17888	-1.50037	0.000591382	0.0362964	Syntaxin-binding protein 6
LOC106595268	-2.18947	3.22262	7.17191e-05	0.00802375	hemoglobin subunit beta-like
LOC106584779	-2.19425	2.41999	0.000288486	0.0227551	patatin-like phospholipase domain-containing protein 2
LOC106566393	-2.20703	-1.12666	0.000279732	0.0223867	homeobox protein aristaless-like 3
plvapb	-2.21449	3.19522	0.000586396	0.0361194	plasmalemma vesicle associated protein b
LOC106560605	-2.21592	2.65993	1.33889e-06	0.000328648	uncharacterized LOC106560605
LOC106569281	-2.23986	-1.47546	0.000915216	0.0488802	histamine H3 receptor-like
LOC106580229	-2.24605	-1.20447	0.000298531	0.0232134	annexin A1-like
LOC106607045	-2.281	1.40693	1.81173e-08	8.16321e-06	low-density lipoprotein receptor-like
LOC106596145	-2.28306	3.27151	1.86146e-09	1.00372e-06	ferritin, middle subunit-like
LOC106581287	-2.28563	-1.14013	0.000411048	0.0288277	uncharacterized LOC106581287
LOC123741612	-2.33466	-1.3162	0.000158586	0.0146791	interphotoreceptor matrix proteoglycan 2-like
LOC106565346	-2.34008	6.46824	1.583e-06	0.000377304	peptidyl-prolyl cis-trans isomerase FKBP5
LOC106577847	-2.35298	5.56354	7.47252e-05	0.00833173	cytosolic phospholipase A2 gamma
LOC106584751	-2.37226	3.048	8.32828e-05	0.00898143	uncharacterized LOC106584751
LOC106592479	-2.47499	5.42585	2.34719e-10	1.5138e-07	DNA damage-inducible transcript 4 protein
LOC106568756	-2.5142	-1.37432	7.00661e-05	0.00799372	uncharacterized LOC106568756
LOC106570815	-2.60673	2.3839	8.64506e-06	0.00152878	interleukin-1 beta-like
LOC106594732	-2.60679	-1.10035	1.69585e-06	0.000390878	protein sidekick-1
LOC106591184	-2.629	2.83703	3.10935e-10	1.96679e-07	tripartite motif-containing protein 16-like
LOC106576340	-2.68151	2.67131	6.40364e-08	2.50748e-05	Ig kappa-b4 chain C region-like
LOC106568146	-2.68696	1.77837	0.000449247	0.0305934	heat shock protein beta-11
LOC106586029	-2.70238	-1.26063	0.000907868	0.0487195	fibroblast growth factor 14-like
LOC106607561	-2.7164	2.31323	8.04189e-06	0.00146952	rho-associated protein kinase 2
nos2b	-2.83557	3.31755	1.50845e-06	0.00036216	nitric oxide synthase 2b, inducible
LOC106609258	-2.87008	2.56059	4.27392e-05	0.00539354	40S ribosomal protein S3a-like
LOC123731748	-2.88011	-1.34694	6.07573e-05	0.00725699	uncharacterized LOC123731748
LOC123743130	-2.90022	-1.63339	0.000852305	0.0472749	1-phosphatidylinositol phosphodiesterase-like
trim2b	-2.93061	-1.30701	2.77561e-05	0.00383595	tripartite motif containing 2b
LOC106584438	-2.96967	1.51324	5.69403e-13	5.20244e-10	protein unc-13 homolog A-like
LOC123730379	-3.05752	1.50106	1.75113e-10	1.17547e-07	uncharacterized LOC123730379
LOC123728163	-3.08385	-1.53837	3.83814e-06	0.000783353	inactive carboxypeptidase-like protein X2
LOC123724018	-3.13558	2.2634	1.75975e-07	5.84664e-05	E3 ubiquitin-protein ligase TRIM47-like
LOC106567868	-3.14063	-1.47932	1.19018e-05	0.00191512	connector enhancer of kinase suppressor of ras 2-like
LOC106590941	-3.2896	-1.03938	2.06914e-07	6.73843e-05	trace amine-associated receptor 13c-like
LOC123741932	-3.31766	-1.32971	2.77368e-06	0.000594481	small nucleolar RNA SNORA71
LOC106609247	-3.34066	-1.18043	1.74747e-07	5.84664e-05	uncharacterized LOC106609247
LOC106592897	-3.41546	1.45144	2.9373e-13	2.84157e-10	NACHT, LRR and PYD domains-containing protein 3-like
LOC123739010	-3.53635	-1.3882	8.73904e-06	0.00153714	C-type lectin domain family 4 member M-like
LOC106609244	-3.54946	-1.03218	5.19133e-08	2.08236e-05	uncharacterized LOC106609244
LOC106604902	-3.64298	1.29597	2.65061e-09	1.36225e-06	storkhead-box protein 2-like
LOC106569446	-3.64934	1.15932	1.87229e-08	8.32206e-06	dnaJ homolog subfamily B member 5-like
LOC123743366	-3.70752	-1.0429	5.91705e-08	2.34486e-05	uncharacterized LOC123743366
LOC106583825	-3.74161	3.52163	4.28722e-36	2.35026e-32	phosphatase and actin regulator 3
cldn10a	-3.74181	1.30412	4.61693e-09	2.23324e-06	claudin 10a
LOC106591898	-4.03373	6.48991	0.000184142	0.0163697	serine protease FAM111A-like
LOC123729814	-4.12048	7.54359	1.52964e-09	8.3855e-07	uncharacterized LOC123729814
LOC106564201	-4.60423	-1.49619	3.66574e-08	1.50717e-05	trichohyalin
LOC123731929	-4.62379	3.33131	6.50787e-05	0.00753856	60S ribosomal protein L18a
emp2	-4.68711	2.96444	9.79058e-14	1.03881e-10	epithelial membrane protein 2
LOC123733410	-5.0389	1.0313	1.12233e-24	2.46105e-21	ATP synthase subunit f, mitochondrial-like
LOC123725472	-5.11923	4.11727	1.2914e-09	7.32359e-07	keratin, type I cytoskeletal 13-like
LOC106591684	-11.3141	2.59226	1.97368e-13	2.0287e-10	GTPase IMAP family member 8-like

[truncated: 3 more sheets: F1701265vsF1701419_GO, F1701361vsF1701419_DEGs, F1701361vsF1701419_GO]
