# Supplementary material for: Family-based transcriptomic profiling of Atlantic salmon skin and head kidney in response to Lepeophtheirus salmonis infestation under physiological and elevated temperatures
Source: Comp Immunol Rep. 2026 Apr 22;10:200285. doi: 10.1016/j.cirep.2026.200285 (PMC13142024; doi:10.1016/j.cirep.2026.200285)
Supplement: Supplementary file 9 [file mmc8.xlsx]

## Sheet: File Summary
Supplementary Data File 8. List of differentially expressed genes (DEGs) and enriched GO terms/KEGG pathways based on comparisons of skin samples from salmon families infested with adult stages of sea lice at 20 °C (SK-T20A)
F1701292vsF1701175_DEGs: DEGs identified based on F1701292 vs. F1701175
F1701292vsF1701175_GO: GO terms and KEGG pathways enriched based on DEGs identified in F1701292 vs. F1701175 comparison
F1701361vsF1701175_DEGs: DEGs identified based on F1701361 vs. F1701175
F1701361vsF1701175_GO: GO terms and KEGG pathways enriched based on DEGs identified in F1701361 vs. F1701175 comparison
F1701361vsF1701292_DEGs: DEGs identified based on F1701361 vs. F1701292
F1701361vsF1701292_GO: GO terms and KEGG pathways enriched based on DEGs identified in F1701361 vs. F1701292 comparison
F1701175vsF1701419_DEGs: DEGs identified based on F1701175 vs. F1701419 [no GO terms/KEGG pathways were enriched for this comparison]
F1701292vsF1701419_DEGs: DEGs identified based on F1701292 vs. F1701419
F1701292vsF1701419_GO: GO terms and KEGG pathways enriched based on DEGs identified in F1701292 vs. F1701419 comparison
F1701361vsF1701419_DEGs: DEGs identified based on F1701361 vs. F1701419
F1701361vsF1701419_GO: GO terms and KEGG pathways enriched based on DEGs identified in F1701361 vs. F1701419 comparison

## Sheet: F1701292vsF1701175_DEGs
SYMBOL	logFC	logCPM	PValue	FDR	GENENAME
LOC106591310	14.416	9.16723	1.8518e-13	2.29067e-10	uncharacterized LOC106591310
LOC106583755	10.9153	2.49547	3.78326e-18	9.78522e-15	uncharacterized LOC106583755
LOC123727857	10.2578	1.86023	9.0195e-12	7.77617e-09	ras-related protein Rab-6B-like
pbld2	9.79112	1.44168	7.67643e-12	6.82507e-09	Phenazine biosynthesis-like domain-containing protein 2
LOC106590500	9.7379	1.38009	7.75369e-18	1.69692e-14	lipase member H-like
fcl	9.18499	2.39161	3.20653e-11	2.60654e-08	GDP-L-fucose synthetase
LOC123743381	7.96103	1.24218	4.51912e-25	2.57147e-21	RING finger protein 222-like
tap2b	6.93761	2.81504	3.24064e-22	1.53666e-18	transport-associated protein 2b
LOC123733386	6.54599	2.12401	1.64016e-12	1.64059e-09	C-type lectin domain family 4 member F-like
LOC123732499	5.98008	3.42784	3.19989e-32	3.03467e-28	annexin A5-like
LOC106600765	5.82255	2.24702	6.49825e-16	1.23254e-12	ferritin, middle subunit-like
LOC106586941	5.44045	3.83307	4.10555e-19	1.29786e-15	complement C1q subcomponent subunit B-like
LOC100196683	5.40144	3.30374	2.78615e-08	1.39068e-05	uncharacterized LOC100196683
LOC106566192	5.18525	3.87974	1.44862e-39	2.06073e-35	ceramide synthase 5-like
LOC123730763	5.16265	6.08737	3.11002e-05	0.00499905	serum amyloid A-5 protein-like
LOC106576287	5.019	1.03293	3.42641e-14	4.64214e-11	uncharacterized LOC106576287
saa5	4.47882	4.87458	1.324e-05	0.00258008	Serum amyloid A-5 protein
LOC123729814	4.4413	8.55021	1.00283e-12	1.08275e-09	uncharacterized LOC123729814
LOC106574762	4.19249	4.38571	5.51736e-09	3.07793e-06	protein asteroid homolog 1
si:dkey-24p1.1	4.05176	1.13153	1.33618e-05	0.00258611	uncharacterized LOC106582456
LOC106596922	3.95253	7.55346	2.303e-15	3.85427e-12	protein PML
rtp3	3.84215	2.54426	3.45882e-09	1.96814e-06	Receptor-transporting protein 3
plin1	3.81674	1.86193	0.000743817	0.0460051	perilipin 1
cdo1	3.67656	5.91383	4.91722e-06	0.00130753	cysteine dioxygenase type 1
LOC106601371	3.58752	1.6987	5.27317e-05	0.00721284	permeability factor 2-like
LOC106603827	3.51521	1.81242	1.4227e-06	0.000470664	stonustoxin subunit beta-like
cd9	3.50442	5.80013	7.1753e-07	0.000255181	CD9 molecule
LOC106580299	3.4779	3.29678	6.96714e-09	3.67078e-06	polyubiquitin
mip2a	3.47193	3.67708	0.000241419	0.0223007	Macrophage inflammatory protein 2-alpha
LOC123724018	3.44681	1.24628	8.00599e-05	0.0100429	E3 ubiquitin-protein ligase TRIM47-like
LOC106593843	3.44199	4.20522	9.56267e-06	0.00206112	E3 ISG15--protein ligase HERC5
LOC106577945	3.39108	4.76237	5.19807e-06	0.00133014	sterile alpha motif domain-containing protein 9-like
LOC106584893	3.31916	1.26977	0.000741445	0.0459583	uncharacterized LOC106584893
LOC123725581	3.28555	1.48293	9.74859e-10	6.45017e-07	5-aminolevulinate synthase, nonspecific, mitochondrial-like
il8	3.24029	2.58819	8.24031e-05	0.0102827	interleukin 8
LOC106587367	3.20417	4.45104	2.00309e-15	3.56186e-12	uncharacterized LOC106587367
si:dkeyp-118h9.7	3.19358	4.79556	1.45644e-09	9.41757e-07	sacsin
LOC100194720	3.10187	1.74885	0.000533473	0.0383057	uncharacterized LOC100194720
LOC106561976	3.06223	2.42409	1.8049e-06	0.000558164	GTP-binding protein RAD-like
isg15	3.06044	4.81905	8.2918e-09	4.28927e-06	ISG15 ubiquitin like modifier
LOC106591921	3.04029	2.53524	4.02547e-05	0.00593412	probable E3 ubiquitin-protein ligase HERC6
LOC123732782	3.03056	1.09848	0.000779736	0.0472006	probable E3 ubiquitin-protein ligase HERC6
LOC106573917	3.01656	6.53503	1.25412e-08	6.37158e-06	phospholipase A2 inhibitor and Ly6/PLAUR domain-containing protein-like
LOC106561115	2.99476	1.0921	0.000103053	0.0123711	C-C motif chemokine 4-like
LOC106589744	2.9868	1.58039	0.000120469	0.0139896	neurexin-1a
LOC100194553	2.96846	5.37396	4.53257e-07	0.00016909	VHSV-induced protein-like
LOC106590896	2.96204	1.64242	7.35522e-05	0.00950667	uncharacterized LOC106590896
LOC106600766	2.80206	1.50483	1.72406e-06	0.000539026	ferritin, middle subunit-like
LOC106610287	2.80033	4.21669	5.23621e-06	0.00133014	probable E3 ubiquitin-protein ligase HERC6
LOC106573483	2.761	4.75535	0.000666399	0.0435856	uncharacterized LOC106573483
LOC106590481	2.7577	3.74309	4.4855e-05	0.00633025	diamine acetyltransferase 1-like
igfbp6	2.74997	5.15235	6.41699e-06	0.00150884	IGF binding protein 6
LOC106589386	2.74871	5.97116	1.04864e-05	0.00214639	interferon-induced protein with tetratricopeptide repeats 5
LOC106607153	2.72446	5.19744	0.000149983	0.0159223	interferon-induced very large GTPase 1
LOC106595751	2.70056	1.34134	0.000449022	0.0342496	zinc-binding protein A33
LOC106574173	2.68242	3.01479	0.000554497	0.0390056	receptor-transporting protein 2-like
LOC106566099	2.65277	1.87756	1.71321e-05	0.00312452	radical S-adenosyl methionine domain-containing protein 2
mx	2.6433	4.94498	9.74876e-06	0.00208543	Interferon-induced GTP-binding protein Mx
psmb9-a	2.63543	4.22248	2.20806e-05	0.00378276	proteasome subunit beta type-9a
LOC100194722	2.61995	1.67047	4.8012e-05	0.00669602	uncharacterized LOC100194722
LOC106570029	2.60785	1.6523	0.000599289	0.0409642	cyclic GMP-AMP synthase-like
LOC106564892	2.60765	3.83504	0.00035124	0.0287159	uncharacterized LOC106564892
LOC106583432	2.57212	5.89191	0.000654462	0.0430025	interferon-induced protein 44-like
LOC106580247	2.52188	2.13974	0.000135491	0.0152855	E3 ubiquitin-protein ligase NEURL3
LOC106610286	2.50315	4.29994	7.64401e-06	0.00172603	probable E3 ubiquitin-protein ligase HERC3
gpr84	2.49505	3.71984	0.000309083	0.0264871	G protein-coupled receptor 84
ubil	2.48787	2.23313	5.00936e-06	0.00130753	Ubiquitin-like protein
LOC106585585	2.44538	2.80381	0.000732133	0.045768	stanniocalcin-like
LOC106600764	2.44186	1.66788	5.19565e-06	0.00133014	ferritin, middle subunit-like
LOC106586893	2.43619	2.31716	0.00016808	0.0173893	C-X-C motif chemokine 11
LOC106574784	2.42798	4.81155	9.37083e-06	0.00203519	protein asteroid homolog 1
LOC106564129	2.41964	1.34989	9.87002e-05	0.0119494	uncharacterized LOC106564129
acod1	2.41324	1.65865	1.66573e-05	0.00309749	aconitate decarboxylase 1
LOC106606998	2.39062	6.01607	1.5211e-06	0.000489252	cyclic GMP-AMP synthase
ifm5	2.38646	6.37053	1.08102e-05	0.00219687	Interferon-induced transmembrane protein 5
LOC106583398	2.37193	1.253	4.71331e-06	0.00128941	uncharacterized LOC106583398
LOC106582055	2.35899	2.54566	8.53281e-06	0.00186744	uncharacterized protein C3orf38-like
LOC106572688	2.35505	2.88313	3.2805e-08	1.59907e-05	glycoprotein-N-acetylgalactosamine 3-beta-galactosyltransferase 1-B
LOC106610285	2.35379	2.95044	1.74041e-05	0.00315392	probable E3 ubiquitin-protein ligase HERC3
LOC106564720	2.3338	2.61266	2.68293e-05	0.00436183	C-X-C motif chemokine 11-like
LOC106586296	2.3069	3.22536	1.12728e-06	0.000381811	uncharacterized LOC106586296
inhbaa	2.30213	1.04781	0.000638814	0.0424565	inhibin subunit beta Aa
LOC106588383	2.29525	3.51409	0.000458635	0.0347448	uncharacterized LOC106588383
LOC106594610	2.29003	2.61671	1.59056e-05	0.00297718	uncharacterized LOC106594610
LOC106600701	2.26517	1.83815	0.000162092	0.0169547	nuclear pore complex protein DDB_G0274915-like
LOC100270810	2.2468	4.10626	5.58895e-06	0.00137079	neutrophil cytosolic factor 1
LOC106602576	2.20071	5.35881	1.58642e-07	6.44788e-05	GTPase IMAP family member 7
LOC106606540	2.19018	3.63227	1.96781e-05	0.00343474	lipopolysaccharide-induced tumor necrosis factor-alpha factor homolog
helz2a	2.18785	5.49755	0.000500203	0.0365828	helicase with zinc finger 2a
LOC106595274	2.18308	2.61991	1.80666e-05	0.00323326	OX-2 membrane glycoprotein
LOC106565475	2.16633	5.2293	0.000315038	0.0266761	uncharacterized LOC106565475
LOC106602323	2.16318	3.45998	2.31608e-05	0.00392231	probable E3 ubiquitin-protein ligase HERC3
LOC106606032	2.15791	1.00564	0.000665677	0.0435856	carboxypeptidase Q-like
LOC106605185	2.13454	3.56848	0.000453704	0.0345143	free fatty acid receptor 2-like
LOC106564242	2.13383	3.5426	4.78343e-06	0.00129613	GTPase IMAP family member 7
LOC106580394	2.12042	3.59754	6.00852e-06	0.00143654	L-serine dehydratase/L-threonine deaminase
LOC106579703	2.11446	2.52445	0.000126406	0.0143855	patched domain-containing protein 3-like
LOC106578696	2.11304	4.08703	0.000368931	0.0295674	carcinoembryonic antigen-related cell adhesion molecule 20
LOC123729671	2.10671	8.30607	3.61379e-05	0.00548272	uncharacterized LOC123729671
LOC106602018	2.0613	2.12281	0.000209188	0.0203126	uncharacterized LOC106602018
LOC106613533	2.05079	4.50703	7.91203e-06	0.00175748	galectin-3-binding protein A
LOC106564240	2.04493	5.4713	2.16402e-06	0.00064809	GTPase IMAP family member 4
cmpk2	2.04247	2.42646	2.34173e-07	9.2534e-05	cytidine monophosphate (UMP-CMP) kinase 2, mitochondrial
lincr	2.03706	6.20941	1.00024e-05	0.00210798	E3 ubiquitin-protein ligase LINCR
LOC123732719	2.02565	1.11134	0.000125753	0.0143686	selection and upkeep of intraepithelial T-cells protein 5-like
LOC106577091	2.01232	6.36934	9.98497e-07	0.000346442	interferon-induced protein with tetratricopeptide repeats 1-like
LOC100192336	1.98683	5.65914	3.28706e-05	0.00513847	interferon regulatory factor 7
LOC106562526	1.96329	5.08263	1.41763e-07	5.93133e-05	lactadherin
dhx58	1.94268	5.52433	0.000124501	0.0142829	DEXH (Asp-Glu-X-His) box polypeptide 58
LOC106572043	1.91485	3.87785	7.71597e-05	0.00984426	E3 ubiquitin-protein ligase rnf213-alpha
LOC106596484	1.89727	1.98554	4.45137e-05	0.00633025	tripartite motif-containing protein 16-like
LOC106581291	1.89663	3.5727	7.26709e-06	0.00166739	CD83 antigen-like
dtl	1.88467	2.45829	6.86268e-08	3.00385e-05	denticleless E3 ubiquitin protein ligase homolog (Drosophila)
LOC106583653	1.86482	3.97845	0.00069197	0.044241	E3 ubiquitin-protein ligase rnf213-alpha
LOC106575635	1.85433	2.5436	0.000832288	0.0495385	C-X-C chemokine receptor type 1-like
LOC106598334	1.83473	4.14925	0.00049018	0.0359436	dispanin subfamily A member 2b-like
LOC106570011	1.82504	2.40658	3.95464e-05	0.00586007	sialoadhesin
LOC106610230	1.81847	3.28405	4.38478e-05	0.00630058	mucin-5AC-like
LOC100380740	1.81424	6.49988	0.000694183	0.0442767	perilipin-2
LOC106577785	1.80158	4.43025	7.01465e-06	0.00162255	tyrosine-protein kinase SRK3-like
LOC106611720	1.77137	3.11641	0.000672084	0.0437702	four and a half LIM domains protein 1
LOC123726714	1.76844	1.29079	0.000274092	0.0244588	stonustoxin subunit beta-like
LOC106568560	1.76059	3.50691	0.000146156	0.015811	transcription factor AP-1-like
si:dkey-33c12.4	1.75868	2.75096	0.000341023	0.0282601	uncharacterized LOC106606645
LOC123724011	1.73835	1.05923	0.000543704	0.0386723	uncharacterized LOC123724011
LOC106570815	1.73711	5.74705	0.00063313	0.0423033	interleukin-1 beta-like
LOC106588086	1.68519	2.6647	0.000279362	0.0246836	integrin alpha-L-like
LOC106570032	1.67918	3.9535	1.2455e-07	5.28891e-05	palmitoyl-protein thioesterase 1
LOC106609042	1.67914	5.39681	0.000100827	0.0121552	uncharacterized LOC106609042
lpp60	1.6588	5.33161	3.1895e-05	0.00502022	60 kDa lysophospholipase
tmem243	1.65863	2.39537	3.85728e-06	0.00109192	transmembrane protein 243
LOC106599139	1.63079	3.97735	1.00687e-07	4.34038e-05	tripartite motif-containing protein 16-like
dram1	1.62133	2.57258	0.000169708	0.0174309	DNA-damage regulated autophagy modulator 1
tnr5	1.60607	3.85103	0.000231338	0.0216238	Tumor necrosis factor receptor superfamily member 5
LOC106591184	1.58985	3.71004	2.62876e-05	0.00429832	tripartite motif-containing protein 16-like
LOC106587207	1.5825	5.21882	0.000834439	0.0495616	semaphorin-7A
si:dkey-27i16.2	1.53829	3.3761	0.000148406	0.015891	regulator of cell cycle RGCC-like
lyz	1.53795	8.60699	3.87627e-06	0.00109192	lysozyme
LOC106608647	1.53168	5.23042	0.000836159	0.0495616	perilipin-2
LOC106567757	1.52857	3.54878	0.000178549	0.0180704	galectin-9
LOC106592583	1.52453	1.99559	0.000469031	0.0352799	derlin-1
sult2st3	1.52427	6.52501	2.59238e-05	0.00426334	sulfotransferase family 2, cytosolic sulfotransferase 3
ncf4	1.5229	2.52499	6.98613e-05	0.00911753	neutrophil cytosolic factor 4
LOC106586294	1.51937	2.8575	0.00063138	0.0423033	uncharacterized LOC106586294
LOC106564391	1.51137	3.1648	0.000156863	0.0164682	3-mercaptopyruvate sulfurtransferase-like
LOC106612128	1.50938	1.91664	0.000437829	0.0334861	HLF transcription factor, PAR bZIP family member
LOC106594462	1.50715	8.05421	4.95267e-05	0.00687358	ictacalcin
sting1	1.50645	5.61134	0.000480778	0.0357322	stimulator of interferon response cGAMP interactor 1
LOC106567478	1.50099	1.16177	0.00030521	0.0263137	uncharacterized LOC106567478
LOC106585268	1.49761	1.52691	0.00063324	0.0423033	TRAF-type zinc finger domain-containing protein 1
LOC106587471	1.49243	7.1	0.000300427	0.0260593	CD81 antigen-like
LOC106593695	1.48954	4.5272	0.000322914	0.027101	focal adhesion kinase 1-like
trad1	1.44948	3.85879	0.000812607	0.0485703	TRAF-type zinc finger domain-containing protein 1
LOC106578012	1.44373	8.47348	0.000534511	0.0383057	urokinase plasminogen activator surface receptor
LOC106561705	1.43294	4.4866	0.000311828	0.0266118	nicotinamide phosphoribosyltransferase
LOC106563178	1.42869	4.90925	0.00012703	0.0143989	protein mono-ADP-ribosyltransferase PARP14-like
ptgis	1.42592	5.43825	3.49105e-05	0.00533999	prostaglandin I2 (prostacyclin) synthase
LOC123723899	1.41094	2.46095	0.000712793	0.044966	erythroid membrane-associated protein-like
LOC106597928	1.40993	2.87196	8.73869e-05	0.0108098	tripartite motif-containing protein 16-like
LOC106573921	1.39891	5.01816	0.000541111	0.0386562	uncharacterized LOC106573921
LOC106583141	1.39525	3.00042	0.000589168	0.0404889	low-density lipoprotein receptor-related protein 1-like
LOC106586818	1.38803	3.40417	0.000489977	0.0359436	NGFI-A-binding protein 1
LOC106584580	1.38053	5.39654	0.000190464	0.0188866	tripartite motif-containing protein 16-like
LOC123728116	1.38021	2.39811	0.000251862	0.0229671	GTPase HRas
LOC123729813	1.38008	4.50239	0.000585375	0.0404889	uncharacterized LOC123729813
LOC106562114	1.37896	3.33158	0.000801821	0.0483318	pro-adrenomedullin
LOC106606976	1.37313	3.38924	0.000375593	0.0298492	ras-related protein Rab-37-like
LOC106591609	1.35245	4.00273	0.000179922	0.0180882	prostaglandin reductase 1-like
LOC106607581	1.35225	2.0057	0.000141711	0.0157428	acyl-CoA:lysophosphatidylglycerol acyltransferase 1-like
LOC100286581	1.33652	6.56496	0.000587968	0.0404889	coactosin-like 1 (Dictyostelium)
sh3yl1	1.32453	3.89241	3.72692e-05	0.00558077	SH3 and SYLF domain containing 1
LOC106598377	1.32306	3.62952	0.00071041	0.0449153	CMRF35-like molecule 3
LOC100306820	1.30728	4.86096	0.000469971	0.0352799	phosphatase 1L
LOC106597452	1.28339	3.36504	0.000354842	0.0288981	tripartite motif-containing protein 16-like
LOC106575107	1.28264	4.47981	0.000225271	0.02141	N-acetyllactosaminide beta-1,3-N-acetylglucosaminyltransferase 4-like
LOC106612111	1.25204	5.08365	0.000531821	0.0383057	DNA damage-inducible transcript 4-like protein
LOC106572833	1.25115	2.74144	0.000144928	0.015811	probable glutamate receptor
LOC106563110	1.25038	3.41443	0.000227262	0.02141	caspase-7
LOC106612692	-1.26344	4.33698	0.000202233	0.0197723	cytochrome P450 2M1
zgc:158403	-1.26725	2.9178	0.00061009	0.0414264	tetratricopeptide repeat protein 39A
zgc:158263	-1.30437	4.46183	0.000343474	0.0283077	ceramide kinase family protein
LOC106610521	-1.34639	2.78374	2.58185e-05	0.00426334	histone-lysine N-methyltransferase PRDM9
LOC106611534	-1.35246	7.53694	0.000697276	0.0442817	glutathione S-transferase P
LOC106602939	-1.35697	3.88176	0.000383624	0.030318	arf-GAP with Rho-GAP domain, ANK repeat and PH domain-containing protein 1
LOC106574873	-1.36259	2.16319	0.000807763	0.0484845	NF-kappa-B inhibitor zeta-like
LOC106605236	-1.36383	2.50202	0.000749843	0.0461427	serine/threonine-protein kinase Nek8-like
LOC106571324	-1.36466	6.30089	9.6505e-05	0.0118326	collagen alpha-1(X) chain-like
LOC106564890	-1.36697	4.97334	7.38454e-05	0.00950667	caspase recruitment domain-containing protein 14
LOC106583889	-1.37211	3.59045	0.000281542	0.0247992	heme-binding protein 2
kif26aa	-1.37277	3.07955	1.42794e-05	0.0027266	kinesin family member 26Aa
LOC106576924	-1.38146	2.95894	1.6842e-05	0.00311151	uncharacterized LOC106576924
LOC106613012	-1.39453	3.54342	1.88248e-05	0.00332661	uncharacterized LOC106613012
LOC123744736	-1.42551	2.91005	0.000459177	0.0347448	uncharacterized LOC123744736
fam83e	-1.43176	3.00463	0.000363858	0.0293503	family with sequence similarity 83 member E
slc12a8	-1.44221	2.70329	4.4077e-05	0.00630168	solute carrier family 12 member 8
cldn3c	-1.44597	3.32079	1.3736e-05	0.00264056	claudin 3c
LOC106613798	-1.45911	1.75732	0.000556616	0.0390056	transducin-like enhancer protein 1
LOC106575315	-1.47533	2.1627	0.000750357	0.0461427	ATP-binding cassette sub-family C member 4-like
fbln2	-1.47887	2.92182	0.000231416	0.0216238	fibulin 2
LOC106612993	-1.47961	3.09497	0.000124384	0.0142829	beta-secretase 2
LOC106606987	-1.49148	3.7392	0.000257183	0.0231554	cytoglobin-2-like
LOC106565902	-1.49667	1.29068	0.000171542	0.017493	chromodomain-helicase-DNA-binding protein 5
LOC106591193	-1.50719	2.2483	0.000274238	0.0244588	ATP-dependent translocase ABCB1-like
LOC106602888	-1.50812	4.51239	0.000519044	0.0375759	uncharacterized LOC106602888
LOC106611931	-1.53045	5.21261	6.5652e-05	0.00868774	uncharacterized LOC106611931
agr2	-1.5537	8.35021	0.000306344	0.0263317	anterior gradient 2
LOC106613137	-1.57003	1.47541	0.000481017	0.0357322	sphingosine-1-phosphate phosphatase 2-like
LOC123728780	-1.59828	5.50251	7.90621e-06	0.00175748	profilin-2-like
LOC106580173	-1.62688	1.16887	0.000190519	0.0188866	E3 ubiquitin-protein ligase TRIM36-like
LOC106575542	-1.63015	2.24338	4.36836e-05	0.00630058	guanine nucleotide exchange factor DBS-like
LOC106589454	-1.63678	2.62371	0.000401197	0.031619	probable ATP-dependent RNA helicase DDX17
bcl11ba	-1.6374	1.67964	0.000276121	0.0245497	BCL11 transcription factor B a
LOC106579895	-1.64231	2.56159	6.78535e-05	0.0089375	LIM/homeobox protein LMX-1.2
LOC106589782	-1.65212	2.6575	0.000155489	0.0164362	nuclear factor 7, brain
LOC106581144	-1.6705	3.31937	9.93891e-06	0.00210798	uncharacterized LOC106581144
LOC106578801	-1.6789	4.64928	1.26661e-05	0.00248526	calpain-2 catalytic subunit
elapor1	-1.68565	4.61407	0.000762759	0.0464695	endosome-lysosome associated apoptosis and autophagy regulator 1
LOC123730504	-1.69324	1.72913	1.8555e-05	0.00329942	E3 ubiquitin-protein ligase TRIM39-like
LOC106571106	-1.70735	2.78193	0.000321847	0.0270914	B-cell lymphoma/leukemia 11B
LOC106609889	-1.71672	3.55144	3.48222e-05	0.00533999	sialic acid synthase-like
LOC106599141	-1.72354	1.33593	0.000630719	0.0423033	calponin-3-like
LOC106589385	-1.73724	2.81431	0.000379029	0.0300383	monocarboxylate transporter 12-B-like
LOC106611930	-1.7403	4.11714	0.000111413	0.0131397	early growth response protein 1
LOC106560270	-1.7487	3.01178	7.26697e-05	0.00944076	mast/stem cell growth factor receptor Kit
LOC106606636	-1.75666	1.03098	0.00067921	0.0437702	uncharacterized LOC106606636
LOC106586679	-1.75976	1.06832	0.000421259	0.0325014	synaptotagmin-like protein 5
LOC106584171	-1.76575	9.0004	7.94491e-05	0.0100429	gelsolin
LOC106601402	-1.77031	1.28758	0.000488349	0.0359436	cytoglobin-2-like
celsr1a	-1.77392	2.65875	5.50264e-05	0.00745503	cadherin EGF LAG seven-pass G-type receptor 1a
LOC123723657	-1.82114	2.20195	0.000206092	0.0200806	hemoglobin subunit beta-like
LOC106592359	-1.82612	2.08558	1.95903e-06	0.00059294	annexin A5
LOC106588820	-1.85598	2.29212	0.000220831	0.0212259	Y+L amino acid transporter 1
tert	-1.85881	1.54502	6.14432e-07	0.000221281	telomerase reverse transcriptase
klc3	-1.86159	1.84699	6.08829e-05	0.00817066	kinesin light chain 3
LOC106589904	-1.86493	4.93407	4.63569e-07	0.00016909	uncharacterized LOC106589904
LOC123725142	-1.86972	3.22597	3.64217e-05	0.00548272	mucin-2-like
LOC106597983	-1.91825	7.09856	0.000253176	0.0230131	intestinal mucin-like protein
fkh	-1.93685	2.58019	3.08957e-05	0.0049944	fork head domain protein
LOC106561185	-1.94518	1.91451	0.000148994	0.015891	telomere repeats-binding bouquet formation protein 1-like
LOC106607089	-1.95074	1.13804	0.000227261	0.02141	tetratricopeptide repeat protein 39A-like
LOC106567452	-1.95444	2.15064	0.000297208	0.0259382	homeobox protein MSX-2-like
LOC106581351	-1.96201	2.34797	0.000185448	0.018513	ephexin-1
LOC106583145	-1.98913	1.15618	0.000254019	0.0230162	collagen alpha-1(VII) chain
LOC106585146	-1.99787	1.08749	0.000110939	0.0131397	patatin-like phospholipase domain-containing protein 7
LOC123724067	-2.04457	1.65052	1.09373e-05	0.00220693	hemoglobin subunit beta-like
LOC106572634	-2.05374	4.65097	7.62181e-06	0.00172603	fibrous sheath CABYR-binding protein
LOC106605374	-2.0644	2.31294	3.41164e-06	0.000980451	NADH dehydrogenase (ubiquinone) complex I, assembly factor 6
LOC106582502	-2.09779	6.63455	7.6023e-05	0.00974292	guanylate-binding protein 1
LOC106598520	-2.09853	2.26513	4.5777e-07	0.00016909	E3 ubiquitin-protein ligase TRIM39-like
LOC106605589	-2.10405	2.7964	0.000167202	0.0173616	carcinoembryonic antigen-related cell adhesion molecule 18
LOC106608552	-2.12849	6.93534	1.46423e-06	0.000478837	protein S100-P
LOC106608983	-2.12958	6.04131	3.2836e-06	0.000953283	mRNA decay activator protein ZFP36L3
LOC100286442	-2.15288	1.79308	3.18756e-05	0.00502022	vacuolar protein sorting-associated protein 52 homolog
LOC106585544	-2.16416	4.13623	0.000595737	0.0408417	collagen alpha-6(VI) chain-like
LOC106567566	-2.16661	1.54593	5.18803e-05	0.00713065	POU domain, class 2, transcription factor 3
LOC106613935	-2.17521	3.25709	5.47906e-06	0.00135552	kininogen-1-like
LOC106604763	-2.22972	3.31596	4.17069e-05	0.00611652	synaptotagmin-like protein 4
nos2b	-2.25336	5.47538	0.000626834	0.0423033	nitric oxide synthase 2b, inducible
LOC106611397	-2.25735	5.1076	1.90847e-05	0.00335172	uncharacterized LOC106611397
LOC123724521	-2.28355	1.48433	0.00017911	0.0180704	UDP-glucuronosyltransferase 2C1-like
LOC106580096	-2.29049	2.85856	0.000654342	0.0430025	small G protein signaling modulator 1
LOC106562816	-2.33367	1.4859	7.9686e-06	0.00175748	telomeric repeat-binding factor 2
LOC106608774	-2.34918	3.83273	6.49414e-09	3.55317e-06	cytokine receptor common subunit gamma-like
LOC106607375	-2.36441	1.24319	4.26348e-05	0.00618879	hemoglobin subunit alpha-4
LOC106582690	-2.38508	1.97674	0.000171028	0.017493	adenosine receptor A1-like
LOC106569508	-2.38545	5.46402	3.62587e-05	0.00548272	glutamate decarboxylase 1-like
LOC106574309	-2.38793	1.6563	4.99566e-06	0.00130753	sugar transporter SWEET1
LOC106600935	-2.41025	1.26983	0.000420137	0.0325014	homeobox protein Dlx4a
ileu	-2.4249	1.89811	1.53047e-06	0.000489252	Leukocyte elastase inhibitor
LOC106595311	-2.43072	7.5124	0.000277398	0.0245864	IgGFc-binding protein
LOC106567525	-2.44856	1.76176	0.000244713	0.0225318	uncharacterized LOC106567525
sfrp2	-2.55457	2.37639	0.00057742	0.0401667	secreted frizzled-related protein 2
LOC106590605	-2.5862	1.55489	0.000143832	0.0157999	serine-rich adhesin for platelets
LOC106569510	-2.61171	1.40853	0.000200296	0.0197184	C2 calcium-dependent domain-containing protein 4C-like
LOC106584045	-2.61881	2.369	2.22038e-05	0.00378276	collagen alpha-1(XXIV) chain-like
LOC106607372	-2.63591	1.65987	1.22178e-05	0.00243083	hemoglobin subunit beta-like
vill	-2.64634	2.13116	1.70466e-09	1.05433e-06	villin-like
dct	-2.65287	1.9894	4.93466e-06	0.00130753	L-dopachrome tautomerase-like
LOC123744744	-2.6802	4.23467	2.15325e-14	3.06311e-11	heat shock cognate 70 kDa protein-like
LOC106596644	-2.76486	1.1635	0.000303876	0.0262784	protein ADP-ribosylarginine hydrolase-like protein 1
msx2	-2.76761	1.20172	0.000212041	0.0204501	Homeobox protein MSX-2
LOC106580827	-2.8644	4.37488	1.45158e-07	5.98536e-05	TRPM8 channel-associated factor homolog
LOC106563414	-2.87733	2.29535	2.07952e-09	1.23259e-06	transmembrane protein 45B
LOC106562250	-2.87745	1.61939	0.000646286	0.0426623	ammonium transporter Rh type C-like
LOC106604935	-2.93695	4.59535	0.000174361	0.0177169	C-X-C motif chemokine 14
LOC106562681	-2.94987	2.23221	0.000164537	0.0171474	zymogen granule membrane protein 16
LOC106566689	-2.97662	4.08888	1.88738e-06	0.000577397	MAM domain-containing protein 2-like
LOC123744726	-3.06217	4.91119	2.07746e-05	0.003604	uncharacterized LOC123744726
LOC106566974	-3.09574	10.3352	0.000733549	0.045768	keratin, type II cytoskeletal cochleal
LOC106577820	-3.22168	4.28924	8.24335e-11	6.33869e-08	cytosolic phospholipase A2 gamma-like
LOC106575252	-3.26253	2.46316	9.40317e-07	0.000330284	beta-galactoside alpha-2,6-sialyltransferase 2-like
myripb	-3.26972	1.2399	5.85697e-06	0.00142424	myosin VIIA and Rab interacting protein b
LOC106586459	-3.4872	3.26317	4.45102e-08	2.01009e-05	neurofilament heavy polypeptide-like
LOC106587473	-3.56691	3.56108	0.000143553	0.0157999	plakophilin-3-like
LOC106572191	-3.70274	5.04037	0.000356376	0.0288981	angiopoietin-related protein 7-like
LOC106612769	-3.82349	-1.25557	6.18739e-08	2.75058e-05	olfactory receptor 11A1-like
ogna	-3.86773	2.80117	3.15866e-05	0.00502022	osteoglycin, paralog a
LOC106598796	-3.90791	2.72374	6.27155e-06	0.00148693	deoxyribonuclease gamma
LOC106604855	-3.98066	2.17571	5.35104e-06	0.00133546	fructose-bisphosphate aldolase B-like
LOC106565579	-4.17104	4.21047	4.19011e-06	0.00116875	uncharacterized LOC106565579
LOC106594461	-4.27803	1.62216	2.48929e-05	0.00414168	amine sulfotransferase-like
LOC123742628	-4.5117	-1.05293	3.7782e-10	2.62179e-07	small nucleolar RNA SNORD14
LOC106578890	-4.81628	4.34337	8.87668e-05	0.0109329	snaclec 1-like
LOC106588483	-5.06965	4.81144	4.6509e-05	0.00651837	uncharacterized LOC106588483
LOC123723709	-5.25043	1.42895	1.09805e-18	3.12405e-15	deoxyribonuclease gamma-like
LOC106568017	-6.80602	-1.54394	4.88779e-11	3.86285e-08	GDNF family receptor alpha-2-like
LOC123728158	-6.94566	6.11009	5.61317e-65	1.597e-60	ictacalcin-like
c209d	-10.0449	1.35872	3.8704e-29	2.75292e-25	CD209 antigen-like protein D

## Sheet: F1701292vsF1701175_GO
ID	Term	GOGroups	Ontology Source	Term PValue	Term PValue Corrected with Benjamini-Hochberg	Group PValue	Group PValue Corrected with Benjamini-Hochberg	GOLevels	% Associated Genes	Nr. Genes	Associated Genes Found
GO:0035567	non-canonical Wnt signaling pathway	Group00	GO_BiologicalProcess-EBI-UniProt-GOA-ACAP-ARAP_01.05.2024_00h00	0.00609715	0.00622158	0.00609715	0.00677461	[5, 6, 7]	4.28571	3	[LOC106572043, LOC106583653, sfrp2]
GO:0048306	calcium-dependent protein binding	Group01	GO_MolecularFunction-EBI-UniProt-GOA-ACAP-ARAP_01.05.2024_00h00	0.00123547	0.00171594	0.00123547	0.00154434	[3]	7.5	3	[LOC106594462, LOC106608552, LOC123728158]
KEGG:02010	ABC transporters	Group02	KEGG_01.05.2024	0.00659209	0.00659209	0.00659209	0.00659209	[-1]	4.16667	3	[LOC106575315, LOC106591193, tap2b]
GO:0005811	lipid droplet	Group03	GO_CellularComponent-EBI-UniProt-GOA-ACAP-ARAP_01.05.2024_00h00	0.000952036	0.00148756	0.000952036	0.00136005	[5]	4.87805	4	[LOC100380740, LOC106566099, LOC106608647, plin1]
GO:0072593	reactive oxygen species metabolic process	Group04	GO_BiologicalProcess-EBI-UniProt-GOA-ACAP-ARAP_01.05.2024_00h00	5.49518e-08	9.15863e-07	6.83538e-09	3.41769e-08	[3]	8.16327	8	[LOC100270810, LOC106607372, LOC106607375, LOC123723657, LOC123724067, il8, mip2a, ncf4]
GO:0006801	superoxide metabolic process	Group04	GO_BiologicalProcess-EBI-UniProt-GOA-ACAP-ARAP_01.05.2024_00h00	0.000102989	0.000286081	6.83538e-09	3.41769e-08	[4]	8.69565	4	[LOC100270810, il8, mip2a, ncf4]
GO:0042554	superoxide anion generation	Group04	GO_BiologicalProcess-EBI-UniProt-GOA-ACAP-ARAP_01.05.2024_00h00	2.72487e-05	0.000123858	6.83538e-09	3.41769e-08	[5]	12.1212	4	[LOC100270810, il8, mip2a, ncf4]
GO:0097530	granulocyte migration	Group04	GO_BiologicalProcess-EBI-UniProt-GOA-ACAP-ARAP_01.05.2024_00h00	0.000179554	0.000390334	6.83538e-09	3.41769e-08	[4, 6]	7.54717	4	[LOC106561115, LOC106575635, il8, mip2a]
GO:1990266	neutrophil migration	Group04	GO_BiologicalProcess-EBI-UniProt-GOA-ACAP-ARAP_01.05.2024_00h00	0.000834449	0.00134589	6.83538e-09	3.41769e-08	[5, 7]	8.57143	3	[LOC106575635, il8, mip2a]
GO:0051238	sequestering of metal ion	Group05	GO_BiologicalProcess-EBI-UniProt-GOA-ACAP-ARAP_01.05.2024_00h00	0.00038468	0.00076936	0.000387731	0.000775462	[3]	11.1111	3	[LOC106600764, LOC106600765, LOC106600766]
GO:0097577	sequestering of iron ion	Group05	GO_BiologicalProcess-EBI-UniProt-GOA-ACAP-ARAP_01.05.2024_00h00	0.00038468	0.00076936	0.000387731	0.000775462	[3, 4, 5, 7]	11.1111	3	[LOC106600764, LOC106600765, LOC106600766]
GO:0006879	intracellular iron ion homeostasis	Group05	GO_BiologicalProcess-EBI-UniProt-GOA-ACAP-ARAP_01.05.2024_00h00	0.000290516	0.000605241	0.000387731	0.000775462	[4, 6]	6.66667	4	[LOC106591193, LOC106600764, LOC106600765, LOC106600766]
GO:0006880	intracellular sequestering of iron ion	Group05	GO_BiologicalProcess-EBI-UniProt-GOA-ACAP-ARAP_01.05.2024_00h00	0.00038468	0.00076936	0.000387731	0.000775462	[4, 5, 6, 8]	11.1111	3	[LOC106600764, LOC106600765, LOC106600766]
GO:0006826	iron ion transport	Group05	GO_BiologicalProcess-EBI-UniProt-GOA-ACAP-ARAP_01.05.2024_00h00	0.00104168	0.00157831	0.000387731	0.000775462	[8]	4.7619	4	[LOC106591193, LOC106600764, LOC106600765, LOC106600766]
GO:0008198	ferrous iron binding	Group05	GO_MolecularFunction-EBI-UniProt-GOA-ACAP-ARAP_01.05.2024_00h00	0.000121795	0.000320513	0.000387731	0.000775462	[8]	8.33333	4	[LOC106600764, LOC106600765, LOC106600766, cdo1]
GO:0008199	ferric iron binding	Group05	GO_MolecularFunction-EBI-UniProt-GOA-ACAP-ARAP_01.05.2024_00h00	0.000701024	0.00116837	0.000387731	0.000775462	[8]	9.09091	3	[LOC106600764, LOC106600765, LOC106600766]
GO:0006801	superoxide metabolic process	Group06	GO_BiologicalProcess-EBI-UniProt-GOA-ACAP-ARAP_01.05.2024_00h00	0.000102989	0.000286081	2.51755e-07	6.29388e-07	[4]	8.69565	4	[LOC100270810, il8, mip2a, ncf4]
GO:0097529	myeloid leukocyte migration	Group06	GO_BiologicalProcess-EBI-UniProt-GOA-ACAP-ARAP_01.05.2024_00h00	6.37847e-05	0.000212616	2.51755e-07	6.29388e-07	[3, 5]	6.32911	5	[LOC106561115, LOC106570815, LOC106575635, il8, mip2a]
GO:0060326	cell chemotaxis	Group06	GO_BiologicalProcess-EBI-UniProt-GOA-ACAP-ARAP_01.05.2024_00h00	1.81594e-06	1.13496e-05	2.51755e-07	6.29388e-07	[4, 5]	4.32692	9	[LOC106561115, LOC106564720, LOC106570815, LOC106575635, LOC106586893, LOC106601371, LOC106604935, il8, mip2a]
GO:0030595	leukocyte chemotaxis	Group06	GO_BiologicalProcess-EBI-UniProt-GOA-ACAP-ARAP_01.05.2024_00h00	0.00659209	0.00659209	2.51755e-07	6.29388e-07	[3, 5, 6]	4.16667	3	[LOC106561115, LOC106570815, LOC106575635]
GO:0042379	chemokine receptor binding	Group06	GO_MolecularFunction-EBI-UniProt-GOA-ACAP-ARAP_01.05.2024_00h00	8.40011e-08	8.40011e-07	2.51755e-07	6.29388e-07	[5]	10.1449	7	[LOC106561115, LOC106564720, LOC106586893, LOC106601371, LOC106604935, il8, mip2a]
GO:0042554	superoxide anion generation	Group06	GO_BiologicalProcess-EBI-UniProt-GOA-ACAP-ARAP_01.05.2024_00h00	2.72487e-05	0.000123858	2.51755e-07	6.29388e-07	[5]	12.1212	4	[LOC100270810, il8, mip2a, ncf4]
GO:0097530	granulocyte migration	Group06	GO_BiologicalProcess-EBI-UniProt-GOA-ACAP-ARAP_01.05.2024_00h00	0.000179554	0.000390334	2.51755e-07	6.29388e-07	[4, 6]	7.54717	4	[LOC106561115, LOC106575635, il8, mip2a]
GO:0008009	chemokine activity	Group06	GO_BiologicalProcess-EBI-UniProt-GOA-ACAP-ARAP_01.05.2024_00h00	6.83165e-08	8.53956e-07	2.51755e-07	6.29388e-07	[5, 6, 7]	10.4478	7	[LOC106561115, LOC106564720, LOC106586893, LOC106601371, LOC106604935, il8, mip2a]
GO:1990266	neutrophil migration	Group06	GO_BiologicalProcess-EBI-UniProt-GOA-ACAP-ARAP_01.05.2024_00h00	0.000834449	0.00134589	2.51755e-07	6.29388e-07	[5, 7]	8.57143	3	[LOC106575635, il8, mip2a]
GO:0016684	oxidoreductase activity, acting on peroxide as acceptor	Group07	GO_MolecularFunction-EBI-UniProt-GOA-ACAP-ARAP_01.05.2024_00h00	0.00164304	0.00200371	6.47749e-09	6.47749e-08	[3]	4.21053	4	[LOC106607372, LOC106607375, LOC123723657, LOC123724067]
GO:0019825	oxygen binding	Group07	GO_MolecularFunction-EBI-UniProt-GOA-ACAP-ARAP_01.05.2024_00h00	2.04297e-07	1.70247e-06	6.47749e-09	6.47749e-08	[3]	12.5	6	[LOC106601402, LOC106606987, LOC106607372, LOC106607375, LOC123723657, LOC123724067]
GO:0031720	haptoglobin binding	Group07	GO_MolecularFunction-EBI-UniProt-GOA-ACAP-ARAP_01.05.2024_00h00	4.81491e-05	0.000171961	6.47749e-09	6.47749e-08	[3]	10.5263	4	[LOC106607372, LOC106607375, LOC123723657, LOC123724067]
GO:0072562	blood microparticle	Group07	GO_CellularComponent-EBI-UniProt-GOA-ACAP-ARAP_01.05.2024_00h00	3.31948e-05	0.000127672	6.47749e-09	6.47749e-08	[2, 3, 4]	7.24638	5	[LOC106607372, LOC106607375, LOC106613935, LOC123723657, LOC123724067]
GO:0072593	reactive oxygen species metabolic process	Group07	GO_BiologicalProcess-EBI-UniProt-GOA-ACAP-ARAP_01.05.2024_00h00	5.49518e-08	9.15863e-07	6.47749e-09	6.47749e-08	[3]	8.16327	8	[LOC100270810, LOC106607372, LOC106607375, LOC123723657, LOC123724067, il8, mip2a, ncf4]
GO:0005833	hemoglobin complex	Group07	GO_CellularComponent-EBI-UniProt-GOA-ACAP-ARAP_01.05.2024_00h00	4.81491e-05	0.000171961	6.47749e-09	6.47749e-08	[2, 3, 4, 5]	10.5263	4	[LOC106607372, LOC106607375, LOC123723657, LOC123724067]
GO:0006801	superoxide metabolic process	Group07	GO_BiologicalProcess-EBI-UniProt-GOA-ACAP-ARAP_01.05.2024_00h00	0.000102989	0.000286081	6.47749e-09	6.47749e-08	[4]	8.69565	4	[LOC100270810, il8, mip2a, ncf4]
GO:0015669	gas transport	Group07	GO_BiologicalProcess-EBI-UniProt-GOA-ACAP-ARAP_01.05.2024_00h00	5.21875e-07	3.72768e-06	6.47749e-09	6.47749e-08	[4]	10.7143	6	[LOC106601402, LOC106606987, LOC106607372, LOC106607375, LOC123723657, LOC123724067]
GO:0042743	hydrogen peroxide metabolic process	Group07	GO_BiologicalProcess-EBI-UniProt-GOA-ACAP-ARAP_01.05.2024_00h00	0.0001545	0.000351137	6.47749e-09	6.47749e-08	[4]	7.84314	4	[LOC106607372, LOC106607375, LOC123723657, LOC123724067]
GO:0042744	hydrogen peroxide catabolic process	Group07	GO_BiologicalProcess-EBI-UniProt-GOA-ACAP-ARAP_01.05.2024_00h00	0.0001545	0.000351137	6.47749e-09	6.47749e-08	[4, 5]	7.84314	4	[LOC106607372, LOC106607375, LOC123723657, LOC123724067]
GO:0015671	oxygen transport	Group07	GO_BiologicalProcess-EBI-UniProt-GOA-ACAP-ARAP_01.05.2024_00h00	2.04297e-07	1.70247e-06	6.47749e-09	6.47749e-08	[5]	12.5	6	[LOC106601402, LOC106606987, LOC106607372, LOC106607375, LOC123723657, LOC123724067]
GO:0042554	superoxide anion generation	Group07	GO_BiologicalProcess-EBI-UniProt-GOA-ACAP-ARAP_01.05.2024_00h00	2.72487e-05	0.000123858	6.47749e-09	6.47749e-08	[5]	12.1212	4	[LOC100270810, il8, mip2a, ncf4]
GO:0005344	oxygen carrier activity	Group07	GO_BiologicalProcess-EBI-UniProt-GOA-ACAP-ARAP_01.05.2024_00h00	2.04297e-07	1.70247e-06	6.47749e-09	6.47749e-08	[6]	12.5	6	[LOC106601402, LOC106606987, LOC106607372, LOC106607375, LOC123723657, LOC123724067]
GO:0004601	peroxidase activity	Group07	GO_BiologicalProcess-EBI-UniProt-GOA-ACAP-ARAP_01.05.2024_00h00	0.00113709	0.0016722	6.47749e-09	6.47749e-08	[5, 8]	4.65116	4	[LOC106607372, LOC106607375, LOC123723657, LOC123724067]
GO:0002833	positive regulation of response to biotic stimulus	Group08	GO_BiologicalProcess-EBI-UniProt-GOA-ACAP-ARAP_01.05.2024_00h00	0.000545693	0.00094085	3.57225e-08	1.19075e-07	[3, 4, 5]	4	5	[LOC106570029, LOC106606998, dhx58, sting1, tnr5]
GO:0009615	response to virus	Group08	GO_BiologicalProcess-EBI-UniProt-GOA-ACAP-ARAP_01.05.2024_00h00	3.97769e-09	9.94424e-08	3.57225e-08	1.19075e-07	[3, 5]	7.19424	10	[LOC100192336, LOC106566099, LOC106570029, LOC106577091, LOC106589386, LOC106606998, dhx58, mx, sting1, tnr5]
GO:0043331	response to dsRNA	Group08	GO_BiologicalProcess-EBI-UniProt-GOA-ACAP-ARAP_01.05.2024_00h00	0.000527765	0.000942437	3.57225e-08	1.19075e-07	[4, 5]	10	3	[LOC106570029, LOC106606998, dhx58]
GO:0032606	type I interferon production	Group08	GO_BiologicalProcess-EBI-UniProt-GOA-ACAP-ARAP_01.05.2024_00h00	1.18492e-05	5.92461e-05	3.57225e-08	1.19075e-07	[3, 7]	33.3333	3	[LOC106570029, LOC106606998, sting1]
GO:0043330	response to exogenous dsRNA	Group08	GO_BiologicalProcess-EBI-UniProt-GOA-ACAP-ARAP_01.05.2024_00h00	0.000527765	0.000942437	3.57225e-08	1.19075e-07	[5, 6]	10	3	[LOC106570029, LOC106606998, dhx58]
GO:0051607	defense response to virus	Group08	GO_BiologicalProcess-EBI-UniProt-GOA-ACAP-ARAP_01.05.2024_00h00	3.21799e-09	1.60899e-07	3.57225e-08	1.19075e-07	[4, 5, 6, 7]	7.35294	10	[LOC100192336, LOC106566099, LOC106570029, LOC106577091, LOC106589386, LOC106606998, dhx58, mx, sting1, tnr5]
GO:0001819	positive regulation of cytokine production	Group08	GO_BiologicalProcess-EBI-UniProt-GOA-ACAP-ARAP_01.05.2024_00h00	0.000101064	0.000297248	3.57225e-08	1.19075e-07	[3, 4, 5, 6, 7, 8, 9]	5.74713	5	[LOC106570029, LOC106587207, LOC106606998, sting1, tnr5]
GO:0045088	regulation of innate immune response	Group08	GO_BiologicalProcess-EBI-UniProt-GOA-ACAP-ARAP_01.05.2024_00h00	0.000141578	0.000353944	3.57225e-08	1.19075e-07	[4, 5, 6, 7, 8]	4.05405	6	[LOC106570029, LOC106585268, LOC106606998, dhx58, sting1, tnr5]
GO:0051053	negative regulation of DNA metabolic process	Group08	GO_BiologicalProcess-EBI-UniProt-GOA-ACAP-ARAP_01.05.2024_00h00	0.000429171	0.00082533	3.57225e-08	1.19075e-07	[4, 5, 6, 7, 8]	10.7143	3	[LOC106562816, LOC106570029, LOC106606998]
GO:0032479	regulation of type I interferon production	Group08	GO_BiologicalProcess-EBI-UniProt-GOA-ACAP-ARAP_01.05.2024_00h00	1.18492e-05	5.92461e-05	3.57225e-08	1.19075e-07	[4, 5, 7, 8, 9]	33.3333	3	[LOC106570029, LOC106606998, sting1]
GO:0000018	regulation of DNA recombination	Group08	GO_BiologicalProcess-EBI-UniProt-GOA-ACAP-ARAP_01.05.2024_00h00	7.62392e-05	0.000238248	3.57225e-08	1.19075e-07	[5, 6, 7, 8]	6.09756	5	[LOC106562816, LOC106570029, LOC106606998, LOC106610521, tnr5]
GO:0045089	positive regulation of innate immune response	Group08	GO_BiologicalProcess-EBI-UniProt-GOA-ACAP-ARAP_01.05.2024_00h00	0.000526095	0.00097425	3.57225e-08	1.19075e-07	[4, 5, 6, 7, 8, 9]	4.03226	5	[LOC106570029, LOC106606998, dhx58, sting1, tnr5]
GO:0002218	activation of innate immune response	Group08	GO_BiologicalProcess-EBI-UniProt-GOA-ACAP-ARAP_01.05.2024_00h00	0.000153163	0.000364674	3.57225e-08	1.19075e-07	[3, 5, 6, 7, 8, 9, 10]	5.26316	5	[LOC106570029, LOC106606998, dhx58, sting1, tnr5]
GO:0032481	positive regulation of type I interferon production	Group08	GO_BiologicalProcess-EBI-UniProt-GOA-ACAP-ARAP_01.05.2024_00h00	7.93037e-06	4.40576e-05	3.57225e-08	1.19075e-07	[4, 5, 6, 7, 8, 9, 10]	37.5	3	[LOC106570029, LOC106606998, sting1]
GO:0045910	negative regulation of DNA recombination	Group08	GO_BiologicalProcess-EBI-UniProt-GOA-ACAP-ARAP_01.05.2024_00h00	3.06726e-05	0.000127803	3.57225e-08	1.19075e-07	[5, 6, 7, 8, 9]	25	3	[LOC106562816, LOC106570029, LOC106606998]
GO:0070661	leukocyte proliferation	Group09	GO_BiologicalProcess-EBI-UniProt-GOA-ACAP-ARAP_01.05.2024_00h00	0.001346	0.00172564	0.000452944	0.000754906	[3]	4.44444	4	[LOC100194553, LOC106567757, LOC106570815, tnr5]
GO:0071216	cellular response to biotic stimulus	Group09	GO_BiologicalProcess-EBI-UniProt-GOA-ACAP-ARAP_01.05.2024_00h00	0.00235797	0.00261996	0.000452944	0.000754906	[3]	6	3	[LOC100194553, LOC100270810, LOC106570815]
GO:0032943	mononuclear cell proliferation	Group09	GO_BiologicalProcess-EBI-UniProt-GOA-ACAP-ARAP_01.05.2024_00h00	0.00129145	0.00169928	0.000452944	0.000754906	[4]	4.49438	4	[LOC100194553, LOC106567757, LOC106570815, tnr5]
GO:0046651	lymphocyte proliferation	Group09	GO_BiologicalProcess-EBI-UniProt-GOA-ACAP-ARAP_01.05.2024_00h00	0.00129145	0.00169928	0.000452944	0.000754906	[4, 5]	4.49438	4	[LOC100194553, LOC106567757, LOC106570815, tnr5]
GO:0070663	regulation of leukocyte proliferation	Group09	GO_BiologicalProcess-EBI-UniProt-GOA-ACAP-ARAP_01.05.2024_00h00	0.00123847	0.0016736	0.000452944	0.000754906	[4, 5]	4.54545	4	[LOC100194553, LOC106567757, LOC106570815, tnr5]
GO:0002237	response to molecule of bacterial origin	Group09	GO_BiologicalProcess-EBI-UniProt-GOA-ACAP-ARAP_01.05.2024_00h00	0.00209693	0.00238287	0.000452944	0.000754906	[4, 6]	6.25	3	[LOC100194553, LOC100270810, LOC106570815]
GO:0070665	positive regulation of leukocyte proliferation	Group09	GO_BiologicalProcess-EBI-UniProt-GOA-ACAP-ARAP_01.05.2024_00h00	0.00325851	0.0034665	0.000452944	0.000754906	[4, 5, 6]	5.35714	3	[LOC100194553, LOC106570815, tnr5]
GO:0032496	response to lipopolysaccharide	Group09	GO_BiologicalProcess-EBI-UniProt-GOA-ACAP-ARAP_01.05.2024_00h00	0.00197348	0.00229474	0.000452944	0.000754906	[4, 5, 7]	6.38298	3	[LOC100194553, LOC100270810, LOC106570815]
GO:0071219	cellular response to molecule of bacterial origin	Group09	GO_BiologicalProcess-EBI-UniProt-GOA-ACAP-ARAP_01.05.2024_00h00	0.00174043	0.00207194	0.000452944	0.000754906	[4, 5, 7]	6.66667	3	[LOC100194553, LOC100270810, LOC106570815]
GO:0032944	regulation of mononuclear cell proliferation	Group09	GO_BiologicalProcess-EBI-UniProt-GOA-ACAP-ARAP_01.05.2024_00h00	0.00118702	0.00169575	0.000452944	0.000754906	[5, 6]	4.5977	4	[LOC100194553, LOC106567757, LOC106570815, tnr5]
GO:0042098	T cell proliferation	Group09	GO_BiologicalProcess-EBI-UniProt-GOA-ACAP-ARAP_01.05.2024_00h00	0.00414991	0.00432283	0.000452944	0.000754906	[5, 6]	4.91803	3	[LOC100194553, LOC106567757, LOC106570815]
GO:0032946	positive regulation of mononuclear cell proliferation	Group09	GO_BiologicalProcess-EBI-UniProt-GOA-ACAP-ARAP_01.05.2024_00h00	0.00309586	0.00336507	0.000452944	0.000754906	[5, 6, 7]	5.45455	3	[LOC100194553, LOC106570815, tnr5]
GO:0050670	regulation of lymphocyte proliferation	Group09	GO_BiologicalProcess-EBI-UniProt-GOA-ACAP-ARAP_01.05.2024_00h00	0.00118702	0.00169575	0.000452944	0.000754906	[5, 6, 7]	4.5977	4	[LOC100194553, LOC106567757, LOC106570815, tnr5]
GO:0071222	cellular response to lipopolysaccharide	Group09	GO_BiologicalProcess-EBI-UniProt-GOA-ACAP-ARAP_01.05.2024_00h00	0.00163069	0.00203837	0.000452944	0.000754906	[5, 6, 8]	6.81818	3	[LOC100194553, LOC100270810, LOC106570815]
GO:0050671	positive regulation of lymphocyte proliferation	Group09	GO_BiologicalProcess-EBI-UniProt-GOA-ACAP-ARAP_01.05.2024_00h00	0.00309586	0.00336507	0.000452944	0.000754906	[5, 6, 7, 8]	5.45455	3	[LOC100194553, LOC106570815, tnr5]
GO:0042129	regulation of T cell proliferation	Group09	GO_BiologicalProcess-EBI-UniProt-GOA-ACAP-ARAP_01.05.2024_00h00	0.00414991	0.00432283	0.000452944	0.000754906	[6, 7, 8]	4.91803	3	[LOC100194553, LOC106567757, LOC106570815]

## Sheet: F1701361vsF1701175_DEGs
SYMBOL	logFC	logCPM	PValue	FDR	GENENAME
LOC123727857	10.7381	2.29639	5.32762e-38	7.91818e-34	ras-related protein Rab-6B-like
LOC123725129	10.674	4.0277	2.4713e-43	7.34593e-39	uncharacterized LOC123725129
fcl	10.5103	3.82805	3.3209e-11	3.29046e-08	GDP-L-fucose synthetase
LOC123744293	10.1157	1.67187	1.84216e-15	3.65055e-12	erythroblast NAD(P)(+)--arginine ADP-ribosyltransferase-like
LOC106605369	10.0059	1.58325	5.48304e-10	4.07459e-07	uncharacterized LOC106605369
LOC106569415	9.5691	1.18223	1.70456e-10	1.49023e-07	myocilin
LOC123727331	8.40264	1.8019	1.51847e-17	4.51365e-14	uncharacterized LOC123727331
LOC106592456	7.764	6.0299	6.27159e-06	0.000943444	uncharacterized LOC106592456
LOC106566537	7.71792	1.15164	2.12236e-07	6.18501e-05	complement C1q tumor necrosis factor-related protein 3-like
LOC106588725	7.38534	2.9496	3.24561e-07	8.851e-05	1-acylglycerol-3-phosphate O-acyltransferase ABHD5
LOC106573596	7.34333	3.00475	3.46173e-07	9.18748e-05	cartilage intermediate layer protein 1
LOC123733185	6.98765	-1.11394	5.10872e-08	1.85191e-05	E3 ubiquitin-protein ligase RNF170-like
ca9	6.83082	3.64919	2.41988e-10	1.94408e-07	carbonic anhydrase IX
LOC106572624	6.75866	5.60936	7.22314e-06	0.00104828	G0/G1 switch protein 2
cfhl5	6.73699	1.44484	5.18952e-11	4.97608e-08	complement factor H like 5
LOC106564204	6.62189	-1.41484	8.87444e-08	2.96948e-05	saposin-C-like
LOC106586941	6.30617	4.87274	6.91253e-12	8.56146e-09	complement C1q subcomponent subunit B-like
LOC106598432	6.06157	2.60773	1.48507e-13	2.45244e-10	uncharacterized LOC106598432
fabp2	5.82832	4.0844	5.24291e-06	0.000828966	fatty acid binding protein 2, intestinal
LOC123732668	5.68157	1.07811	2.33648e-19	9.92169e-16	uncharacterized LOC123732668
plin1	5.67085	3.78372	1.7534e-06	0.000354556	perilipin 1
LOC106610912	5.53734	2.39951	1.74908e-11	1.85684e-08	trypsin-like
tnmd	5.4807	3.33877	2.39254e-09	1.45139e-06	tenomodulin
mstnb	5.44239	3.37964	3.58592e-05	0.00340548	myostatin b
LOC123732499	5.38117	3.02797	1.39717e-21	6.92179e-18	annexin A5-like
LOC106572659	5.34916	2.19362	2.67358e-08	1.13532e-05	beta-1,4 N-acetylgalactosaminyltransferase 1-like
LOC106560709	5.29655	1.483	1.00099e-05	0.00133658	lysosome membrane protein 2-like
LOC106567109	5.28934	6.52698	0.000184408	0.0110738	G0/G1 switch protein 2
LOC100136517	5.22076	1.09023	6.76824e-06	0.00100093	insulin-like growth factor I
LOC106608180	5.20579	1.4326	8.59565e-07	0.000195043	4-galactosyl-N-acetylglucosaminide 3-alpha-L-fucosyltransferase 9
LOC100195997	5.14696	1.56384	1.0519e-05	0.00135998	matrix Gla protein
LOC106597668	5.06685	-1.21636	5.38361e-07	0.00013117	zymogen granule membrane protein 16-like
LOC106602669	5.03391	2.14768	1.40451e-12	1.98805e-09	mucin-2
LOC106591138	4.90962	1.57664	1.27933e-05	0.00156495	C-type lectin domain family 4 member M-like
LOC106606349	4.4366	6.59013	3.86086e-18	1.27516e-14	uncharacterized LOC106606349
LOC106564819	4.43364	1.70065	8.05749e-08	2.82116e-05	3-oxo-5-alpha-steroid 4-dehydrogenase 2
LOC106600765	4.3794	1.07415	5.92084e-06	0.0009072	ferritin, middle subunit-like
LOC106568513	4.33407	5.8163	1.15239e-06	0.000250036	lysosome membrane protein 2-like
LOC100196683	4.32688	2.47683	8.16213e-08	2.82116e-05	uncharacterized LOC100196683
LOC106612582	4.2425	2.15774	0.000221677	0.0125893	vitamin K-dependent protein S
LOC106601675	4.15595	2.55718	2.96305e-08	1.19023e-05	uncharacterized LOC106601675
LOC106603827	4.10617	2.55056	3.89859e-13	6.09924e-10	stonustoxin subunit beta-like
LOC106599115	4.06227	1.73847	5.28749e-05	0.0045425	olfactomedin-like protein 2B
LOC106592202	4.05499	2.01078	7.13059e-06	0.00104412	early growth response protein 2b
LOC100194587	3.87954	2.14964	0.000542524	0.0232217	protein phosphatase 1, regulatory (inhibitor) subunit 1b-like
LOC106567230	3.84596	-1.12277	2.03693e-06	0.000395736	proteolipid protein 2
LOC106599005	3.77043	2.1724	0.000169478	0.010607	phosphatidylinositol 3-kinase regulatory subunit beta-like
LOC106561469	3.73852	1.14107	9.82138e-08	3.13915e-05	uncharacterized LOC106561469
cssa10h11orf96	3.69345	3.27326	2.18593e-05	0.00239766	chromosome ssa10 C11orf96 homolog
LOC106585738	3.68507	3.24384	1.32885e-05	0.00161224	long-chain-fatty-acid--CoA ligase ACSBG2-like
LOC106587367	3.65908	5.04994	3.80019e-06	0.000656748	uncharacterized LOC106587367
LOC106577957	3.60112	1.65447	1.39723e-09	8.83674e-07	butyrophilin subfamily 2 member A1-like
LOC106602653	3.57809	2.00132	4.89282e-05	0.00429024	mucin-5AC-like
LOC106573554	3.56117	1.40395	0.00055766	0.0236806	C-C motif chemokine 21
LOC106564129	3.51986	2.49728	4.19053e-07	0.000108316	uncharacterized LOC106564129
zgc:101540	3.5083	2.81584	2.51519e-05	0.00268935	hsFATP2a_ACSVL_like domain-containing protein
LOC106562293	3.50257	2.62369	0.000353648	0.0172614	mucin-5AC
LOC123724018	3.41259	1.39911	2.45833e-05	0.0026476	E3 ubiquitin-protein ligase TRIM47-like
LOC106586471	3.40305	2.88037	4.25931e-07	0.000109145	secreted frizzled-related protein 3-like
LOC106575566	3.40285	1.68808	5.86102e-06	0.000902688	insulin-like growth factor-binding protein 5
LOC106611257	3.38824	5.85486	1.39945e-05	0.00166394	thrombospondin-2
LOC106579798	3.38342	-1.15247	2.52131e-06	0.000465503	potassium channel subfamily T member 1
LOC106573544	3.36876	4.11813	1.04834e-09	6.92486e-07	lipoprotein lipase
LOC100380652	3.36195	3.91614	1.52987e-07	4.59347e-05	peptidase inhibitor 16
LOC106566192	3.36148	2.33822	0.000278691	0.0148195	ceramide synthase 5-like
LOC106573917	3.3498	7.01105	1.7269e-07	5.0824e-05	phospholipase A2 inhibitor and Ly6/PLAUR domain-containing protein-like
LOC106563019	3.31248	1.53276	0.000174336	0.0107737	tenascin-like
LOC106570132	3.30913	4.48381	0.00149143	0.0440247	mucin-5AC-like
lpp60	3.30253	6.94094	1.17564e-11	1.29429e-08	60 kDa lysophospholipase
LOC106611510	3.2519	2.06309	3.2136e-05	0.00313195	tenomodulin
LOC106570698	3.23627	-1.03654	3.61684e-05	0.0034239	fibronectin type III domain-containing protein 5-like
LOC106611541	3.23467	1.69831	1.76306e-10	1.49734e-07	collagen alpha-1(XXI) chain
derl3	3.22085	2.27003	1.34352e-06	0.000287999	derlin 3
LOC106590481	3.21128	4.32787	9.61857e-05	0.00709459	diamine acetyltransferase 1-like
LOC106577094	3.18391	1.08683	0.00110172	0.0366943	G-protein coupled receptor 26-like
syt12	3.18021	1.17572	1.39124e-05	0.00166083	synaptotagmin XII
LOC106584658	3.14928	1.81653	0.000221461	0.0125893	uncharacterized protein C11orf96 homolog
LOC106584893	3.09786	1.28468	0.00126732	0.0402898	uncharacterized LOC106584893
LOC106585576	3.09536	1.80285	2.94429e-06	0.000530419	centromere-associated protein E-like
LOC106570127	3.07603	1.90462	0.000337307	0.0167687	uncharacterized LOC106570127
LOC106607464	3.07056	5.93138	4.67396e-06	0.000771852	globoside alpha-1,3-N-acetylgalactosaminyltransferase 1
ubil	2.98899	2.87401	6.88436e-10	4.8133e-07	Ubiquitin-like protein
LOC123741810	2.9702	-1.23154	4.20734e-05	0.0038481	uncharacterized LOC123741810
LOC106608838	2.96395	1.93361	2.6331e-05	0.00273862	ubiquitin carboxyl-terminal hydrolase 7
LOC106597086	2.95486	-1.08994	1.34441e-05	0.0016245	anion exchange protein 2-like
LOC106599483	2.93467	2.18624	0.00011776	0.00814051	uncharacterized LOC106599483
plvapb	2.91133	2.75067	0.000284774	0.014991	plasmalemma vesicle associated protein b
LOC106584894	2.87391	1.86491	0.00107899	0.0361998	uncharacterized LOC106584894
LOC123729814	2.86266	7.25817	8.01172e-06	0.00112867	uncharacterized LOC123729814
LOC123732928	2.86146	1.25059	4.27623e-06	0.000718141	cell wall protein DAN4-like
LOC100194500	2.79188	3.14409	0.000422411	0.0194669	insulin-like growth factor-binding protein 5
LOC106588813	2.75954	4.79218	3.51361e-06	0.000614365	fatty acid-binding protein, heart
LOC106573614	2.75254	2.31033	8.16972e-05	0.00634989	uncharacterized LOC106573614
plcd	2.72359	1.6427	0.00109173	0.0365446	1-acyl-sn-glycerol-3-phosphate acyltransferase delta
LOC106569962	2.72216	2.0143	3.00565e-07	8.34982e-05	tapasin-like
LOC106583677	2.71513	4.33161	7.99009e-09	4.16676e-06	phospholipid transfer protein
si:ch1073-184j22.1	2.70514	2.06518	0.000212596	0.0121972	erythroferrone
LOC106574469	2.68576	2.35621	0.000818963	0.0301608	neutral cholesterol ester hydrolase 1
LOC106610285	2.67435	3.42608	0.000101334	0.00731105	probable E3 ubiquitin-protein ligase HERC3
LOC106586060	2.67272	1.96624	0.00114379	0.0376514	uncharacterized LOC106586060
LOC106576384	2.65718	1.36487	1.4544e-05	0.00170878	Ig kappa-b4 chain C region-like
LOC106606032	2.64232	1.59067	1.60303e-06	0.000328112	carboxypeptidase Q-like
LOC106576558	2.63089	-1.02045	0.000192114	0.011357	collagen alpha-1(VII) chain
LOC106607153	2.59967	5.24998	0.000283392	0.0149624	interferon-induced very large GTPase 1
fxyd6l	2.59931	1.79065	9.16178e-05	0.00684256	FXYD domain containing ion transport regulator 6 like
LOC106606783	2.59378	1.20822	0.00186984	0.0498931	neurotrypsin-like
LOC106576109	2.59189	1.01897	1.20167e-05	0.00148832	transmembrane protein 229A-like
LOC106607958	2.59	3.56247	0.000362503	0.0174345	fibronectin type III domain-containing protein 1
LOC106573585	2.57981	-1.03079	0.000310048	0.0157811	transmembrane protein 221-like
ighd	2.57001	2.1779	1.10879e-06	0.000245961	immunoglobulin heavy constant delta
itga11b	2.56469	2.92253	0.000839127	0.0306426	integrin, alpha 11b
LOC106586314	2.56111	1.71793	6.64263e-06	0.000987261	uncharacterized LOC106586314
LOC106592710	2.55859	2.00075	4.78064e-06	0.000785108	uncharacterized LOC106592710
LOC106584756	2.55619	6.54673	0.00141073	0.0424864	zymogen granule membrane protein 16-like
LOC106595276	2.54674	5.46625	3.66745e-06	0.000637515	zymogen granule membrane protein 16-like
LOC123727179	2.53427	1.68628	0.00092892	0.0330197	uncharacterized abhydrolase domain-containing protein DDB_G0269086-like
LOC106572688	2.52581	3.20972	3.03374e-06	0.00054324	glycoprotein-N-acetylgalactosamine 3-beta-galactosyltransferase 1-B
LOC106602224	2.52044	4.91922	0.000119506	0.00822298	uncharacterized LOC106602224
LOC106572662	2.49697	2.68823	0.000266655	0.0143333	low-density lipoprotein receptor-related protein 1-like
LOC106608496	2.47604	2.61407	0.000171705	0.0107001	mucin-2-like
LOC106581541	2.47603	2.39509	1.90761e-05	0.00215604	high affinity cationic amino acid transporter 1-like
LOC106608801	2.45053	-1.24052	0.0014407	0.0430347	ubiquitin carboxyl-terminal hydrolase 26-like
LOC106589304	2.4294	1.98726	0.000216532	0.0123539	thyroid hormone receptor alpha
LOC106603096	2.42812	1.43579	0.000500812	0.0221198	chordin-like protein 2
LOC106563303	2.40907	2.2002	6.91752e-05	0.00563352	TNF receptor-associated factor 2
fam180a	2.38974	1.2529	2.64418e-05	0.00273862	family with sequence similarity 180 member A
LOC106569960	2.37297	5.64934	5.85686e-07	0.000139276	H-2 class I histocompatibility antigen, Q9 alpha chain-like
LOC106606374	2.36708	1.53025	0.000337348	0.0167687	immunoglobulin lambda-1 light chain-like
LOC106578982	2.34236	9.69142	9.85626e-05	0.00716326	retinol-binding protein 4-B
LOC106578950	2.32629	-1.35634	0.000752813	0.028579	cGMP-dependent protein kinase 1-like
LOC106561005	2.30721	1.18774	4.85442e-06	0.000788511	fibulin-7
LOC106589129	2.29857	2.05844	4.00981e-05	0.00371669	protein spire homolog 1-like
LOC106582462	2.27416	1.24856	0.00138092	0.0419768	caspase-8-like
LOC106595828	2.25831	2.40409	0.00148118	0.0438527	zymogen granule membrane protein 16-like
LOC106570104	2.25806	6.96882	0.00113681	0.0374744	protein S100-A1
si:dkey-33c12.4	2.25433	3.33649	5.64198e-06	0.000873478	uncharacterized LOC106606645
mtmr8	2.23834	1.96642	0.00140112	0.0422825	myotubularin related protein 8
LOC106569460	2.23594	2.0618	0.00128084	0.0403317	uncharacterized LOC106569460
LOC100194553	2.21931	4.88971	0.000726543	0.0279385	VHSV-induced protein-like
LOC106597683	2.20669	1.41513	3.69806e-05	0.00347295	tetraspanin-8-like
LOC106561935	2.1983	2.15258	0.00101244	0.0348274	fin bud initiation factor-like
LOC106568443	2.1778	1.32601	0.000781315	0.0292501	uncharacterized LOC106568443
LOC106602284	2.16725	2.27559	6.18015e-06	0.00093727	nephronectin
LOC106598110	2.16301	1.51697	0.000101667	0.00731733	C-type mannose receptor 2
sspo	2.14966	3.73756	1.19568e-05	0.00148709	SCO-spondin
ssh1a	2.14684	1.5749	8.53233e-05	0.00648653	slingshot protein phosphatase 1a
LOC106589860	2.13599	1.08128	0.000175084	0.0107975	syntaxin-binding protein 4-like
LOC106613091	2.12286	2.54847	7.60538e-09	4.03696e-06	CUE domain-containing protein 1-like
lypd2	2.11919	1.01653	0.000144755	0.0093744	Ly6/PLAUR domain-containing protein 2
LOC106590934	2.10645	1.93684	1.00721e-05	0.00133658	uncharacterized LOC106590934
LOC106588669	2.09269	3.72749	0.000583041	0.0242471	thyroid hormone receptor beta
LOC106600026	2.09219	2.98418	1.61158e-06	0.000328112	nuclear receptor ROR-beta-like
LOC123729672	2.0869	3.59896	0.000675665	0.0266722	deoxyribonuclease gamma-like
LOC106589269	2.08386	1.05926	0.00138693	0.0420679	chondroadherin-like
LOC106571459	2.08088	1.67687	6.3129e-05	0.00523791	adhesion G-protein coupled receptor F3-like
LOC106604036	2.07439	1.44979	0.000726039	0.0279385	B-cell receptor CD22
LOC106599956	2.06784	3.07098	1.42305e-06	0.000295805	hemagglutinin/amebocyte aggregation factor-like
LOC106562250	2.05841	4.16116	0.000884235	0.0317438	ammonium transporter Rh type C-like
LOC106612657	2.05181	3.15737	2.38815e-06	0.000443673	large neutral amino acids transporter small subunit 4-like
LOC106602683	2.04974	2.38046	0.00020947	0.0121138	butyrophilin subfamily 1 member A1
LOC106581167	2.04492	2.15821	0.000617812	0.0251224	hypermethylated in cancer 1 protein-like
LOC106564416	2.03395	-1.14158	0.00149529	0.0440948	gastrula zinc finger protein XlCGF17.1-like
si:ch211-272n13.3	2.01651	2.5486	0.000797792	0.0296801	ankyrin repeat domain-containing protein 26
LOC106604347	2.01457	1.14914	0.00043705	0.0198644	tripartite motif-containing protein 16-like
LOC106579412	2.00787	-1.17194	0.0018184	0.0490278	uncharacterized LOC106579412
LOC106600318	2.00558	1.10033	0.00130098	0.0406643	hemoglobin subunit beta-like
LOC123743070	2.00237	1.60622	0.0015395	0.0447239	magnesium transporter protein 1-like
LOC106569623	1.99348	1.63657	0.000421036	0.0194605	bone morphogenetic protein 2-like
LOC106570598	1.99282	2.67491	0.00178315	0.0485386	fatty acid-binding protein, heart
LOC106587907	1.99051	5.94148	0.000147602	0.00947617	uncharacterized LOC106587907
ddn1	1.98278	3.00509	0.000596213	0.0244785	Duodenase-1
LOC106610964	1.97806	1.86147	0.000103039	0.00739815	protein jagged-2-like
adamts12	1.9653	3.09443	2.78826e-05	0.00283839	ADAM metallopeptidase with thrombospondin type 1 motif, 12
hmgb3	1.96051	1.35798	0.000484896	0.021642	High mobility group protein B3
LOC106573649	1.95371	1.00853	0.000811786	0.0300097	protein NDRG4
LOC106609893	1.94597	3.22696	0.000291951	0.0152518	membrane-spanning 4-domains subfamily A member 12-like
LOC106569697	1.94496	4.71314	1.25008e-10	1.12602e-07	uridylate-specific endoribonuclease C-like
LOC106602703	1.93841	1.09704	8.26999e-06	0.00114872	uncharacterized LOC106602703
LOC106594055	1.9351	1.65458	0.00139318	0.0421714	beta-1,3-N-acetylglucosaminyltransferase lunatic fringe
nbl1	1.9243	4.36289	1.9787e-05	0.00222791	NBL1, DAN family BMP antagonist
LOC106572113	1.91086	1.97248	1.8031e-05	0.00206939	cytochrome c oxidase subunit 4 isoform 2, mitochondrial
LOC106597471	1.89513	1.54985	3.34012e-05	0.00321311	tripartite motif-containing protein 16-like
calca	1.89398	1.65628	0.00168316	0.0467379	calcitonin/calcitonin-related polypeptide, alpha
LOC106610313	1.87401	1.83781	0.000128735	0.00853553	nephronectin
LOC106585121	1.86708	1.94143	1.05687e-05	0.00135998	electrogenic sodium bicarbonate cotransporter 4-like
LOC106583141	1.86654	3.5481	3.31903e-07	8.96894e-05	low-density lipoprotein receptor-related protein 1-like
leg4	1.85556	2.46836	0.000414063	0.0191714	Galectin-4
LOC106611720	1.85424	3.36577	0.000615167	0.0250491	four and a half LIM domains protein 1
ubash3ba	1.84934	1.18777	0.0016601	0.0463794	ubiquitin associated and SH3 domain containing Ba
LOC106581822	1.84524	1.33779	0.000123804	0.00837306	glycerol-3-phosphate dehydrogenase, mitochondrial
LOC106594801	1.84418	1.43326	5.63858e-05	0.00478876	BAH and coiled-coil domain-containing protein 1-like
LOC106583093	1.82706	1.60625	1.37761e-06	0.000290422	cadherin EGF LAG seven-pass G-type receptor 2-like
LOC106610423	1.81799	1.8693	3.23442e-05	0.00314193	CD209 antigen-like protein C
mx	1.81779	4.42231	0.00166338	0.0463826	Interferon-induced GTP-binding protein Mx
LOC106573051	1.81574	2.89029	0.000411544	0.0191143	coiled-coil domain-containing protein 136-like
LOC106573721	1.81432	1.55024	0.00152206	0.0443127	cholesteryl ester transfer protein
LOC106566945	1.81007	1.10338	8.9951e-05	0.006752	phosphatidylinositol 3,4,5-trisphosphate-dependent Rac exchanger 1 protein
LOC123743368	1.80904	3.24014	2.32933e-06	0.000438224	NACHT, LRR and PYD domains-containing protein 12-like
LOC106600004	1.79648	1.25124	0.00109858	0.0366913	protein unc-13 homolog A
LOC123723666	1.79393	1.97543	0.000193032	0.0113847	trichohyalin-like
LOC106597732	1.78756	1.39542	0.00135532	0.0417047	protein Jumonji-like
smarca2	1.78706	2.89079	9.82597e-05	0.00716326	SWI/SNF related, matrix associated, actin dependent regulator of chromatin, subfamily a, member 2
si:dkeyp-118h9.7	1.78359	3.76085	9.26047e-05	0.00686453	sacsin
flt3	1.78234	1.76166	0.000181297	0.010941	fms related receptor tyrosine kinase 3
LOC106588826	1.77704	2.58252	0.000782901	0.0292726	collagen alpha-2(VIII) chain-like
sftpba	1.77662	1.98176	0.000140986	0.00917029	surfactant protein Ba
LOC106591474	1.77283	1.34731	0.000169335	0.010607	28S ribosomal protein S33, mitochondrial
LOC106568047	1.76581	2.8261	9.78735e-08	3.13915e-05	uromodulin-like 1
LOC106577785	1.76352	4.57352	1.37604e-05	0.00165255	tyrosine-protein kinase SRK3-like
LOC106578792	1.757	1.65822	0.000981376	0.0342387	uncharacterized LOC106578792
LOC106573757	1.74492	2.12075	0.000987289	0.0344046	synaptotagmin 1
dtl	1.74366	2.53557	3.92956e-05	0.00366164	denticleless E3 ubiquitin protein ligase homolog (Drosophila)
c1qb	1.74283	5.51367	8.35879e-08	2.85592e-05	complement component 1, q subcomponent, B chain
LOC106587079	1.74005	2.13838	0.000145284	0.0093882	uncharacterized LOC106587079
elk4	1.73849	1.75679	0.000495507	0.0220164	ETS transcription factor ELK4
LOC106570420	1.73502	3.47709	7.38086e-05	0.00589774	otolith matrix protein OMM-64
LOC106588972	1.7348	5.86722	0.00161036	0.0458431	CCN family member 4-like
LOC123741774	1.73351	1.23609	0.000861323	0.0311849	NLR family CARD domain-containing protein 3-like
LOC106560296	1.7265	5.52072	8.53038e-05	0.00648653	regulator of G-protein signaling 5
LOC123732760	1.72253	1.72835	0.000195692	0.0115186	butyrophilin-like protein 1
LOC106589754	1.71964	4.04925	7.22955e-06	0.00104828	ZP domain-containing protein-like
LOC106571974	1.70471	1.02513	0.00137932	0.0419768	voltage-dependent L-type calcium channel subunit alpha-1D-like
LOC106595268	1.69696	2.04371	0.000221927	0.0125893	hemoglobin subunit beta-like
LOC106586140	1.69694	1.14683	0.000236187	0.0130982	solute carrier family 40 member 1
LOC106587011	1.69035	3.09911	0.000226387	0.0127366	myosin-10
nfat5b	1.68951	4.43099	0.000733376	0.0281285	nuclear factor of activated T cells 5b
LOC106605017	1.68897	1.42733	4.62884e-05	0.00415687	uncharacterized LOC106605017
ccdc187	1.68841	1.52614	0.000250242	0.0136425	coiled-coil domain containing 187
LOC106608304	1.68788	1.14702	0.00183758	0.0493424	acetyl-coenzyme A synthetase 2-like, mitochondrial
LOC106582236	1.6878	4.06747	4.20027e-06	0.000709393	guanylate-binding protein 1-like
LOC106577222	1.68598	2.01253	0.00151113	0.0442646	ankyrin-3
LOC106594836	1.68526	3.45552	5.3082e-05	0.00454715	NACHT, LRR and PYD domains-containing protein 1 homolog
LOC106612870	1.68329	5.32139	0.000916648	0.0326707	complement C4
LOC106566570	1.6808	2.37316	0.00036306	0.0174345	EMILIN-3
LOC106571277	1.66687	2.40297	0.000463009	0.02079	snake venom 5'-nucleotidase
LOC123743114	1.66409	2.14649	0.00010025	0.00726809	uncharacterized LOC123743114
LOC106571900	1.6638	1.85912	1.61915e-05	0.00188005	fibulin-2-like
sh3yl1	1.65475	4.33072	1.05297e-07	3.32973e-05	SH3 and SYLF domain containing 1
LOC106601740	1.6547	2.71287	1.40576e-06	0.000294269	NADPH oxidase organizer 1-like
LOC106586758	1.65106	1.62897	1.54564e-05	0.00180173	uncharacterized LOC106586758
LOC106574165	1.64795	1.79295	0.000533301	0.0230412	calmodulin-regulated spectrin-associated protein 2
LOC106590043	1.64491	1.42266	0.000410426	0.0190922	zinc finger E-box-binding homeobox 1
LOC106574034	1.64193	2.25069	0.000344836	0.0169233	leukocyte elastase inhibitor-like
LOC106604261	1.63528	1.16891	0.000510015	0.0223932	NEDD4-binding protein 3-A
LOC106610438	1.6344	3.66715	2.92403e-05	0.00293638	sterile alpha motif domain-containing protein 9-like
LOC106608986	1.63149	3.83266	5.1273e-06	0.000815022	protein NDRG2
tpm2	1.63112	2.95884	0.000203364	0.0118066	tropomyosin 2 (beta)
LOC106609006	1.62266	3.61929	4.42436e-09	2.4814e-06	eukaryotic elongation factor 2 kinase
LOC106577205	1.62221	1.936	0.00101051	0.0348274	1-phosphatidylinositol 4,5-bisphosphate phosphodiesterase epsilon-1
LOC106574301	1.6186	1.25111	0.000654557	0.0260579	activin receptor type-2A
LOC106608839	1.61575	2.46847	0.00159591	0.0456579	ubiquitin carboxyl-terminal hydrolase 47-like
LOC106606284	1.61513	1.02219	0.000706356	0.0274105	serine/threonine-protein kinase LMTK1-like
LOC106560849	1.61377	3.14981	2.77378e-08	1.14515e-05	cholesteryl ester transfer protein
LOC100380615	1.61221	5.24626	5.33937e-07	0.000131168	complement component 1, q subcomponent, B chain
LOC106573311	1.60986	1.5801	0.000246605	0.0134997	ras association domain-containing protein 8-like
si:ch73-347e22.4	1.60418	3.52359	0.00127462	0.0403317	uncharacterized si:ch73-347e22.4
c2cd2l	1.59723	1.85061	0.00039981	0.0186861	c2cd2 like
al3a2	1.59677	2.525	0.000400866	0.018706	Fatty aldehyde dehydrogenase
LOC106613233	1.59099	3.21419	0.00022553	0.0127209	dipeptidyl peptidase 1-like
apol1	1.58696	1.66372	0.00151005	0.0442646	apolipoprotein L, 1
LOC106582910	1.57911	2.5956	9.82795e-05	0.00716326	opioid growth factor receptor-like
tfpi2	1.57842	3.29049	0.00163549	0.0461129	tissue factor pathway inhibitor 2
LOC106574187	1.57603	2.3261	2.59343e-05	0.00271442	uncharacterized LOC106574187
LOC106568949	1.57357	3.12177	0.00148856	0.0439834	phosphatidylinositol 3-kinase regulatory subunit beta
LOC106578205	1.57341	1.64903	0.00107846	0.0361998	SH3 domain-containing protein 19-like
LOC106561641	1.57038	3.13274	3.54065e-05	0.00337326	contactin-1a
LOC106589772	1.56715	3.58381	0.000594233	0.0244785	stromal cell-derived factor 1
LOC106563925	1.56529	1.01192	0.000760285	0.0287525	thrombospondin type-1 domain-containing protein 1
LOC106606344	1.56357	5.23181	5.21572e-05	0.00449383	NLR family CARD domain-containing protein 3-like
LOC106594817	1.56085	1.32968	0.000164606	0.0103664	uncharacterized LOC106594817
LOC106582350	1.55748	3.03933	0.000149706	0.00956992	semaphorin-5B
LOC106592419	1.55728	1.68632	0.000624081	0.0252049	rho GTPase-activating protein 20-like
LOC106608612	1.54686	3.64946	0.000427302	0.0196031	synaptopodin-2-like
LOC123723791	1.54661	2.06903	1.22444e-05	0.00150399	28S ribosomal protein S33, mitochondrial-like
LOC106605718	1.5452	4.68454	5.41277e-05	0.00461016	chromodomain-helicase-DNA-binding protein 4
LOC106579126	1.54295	3.19062	0.000381688	0.0181241	receptor activity-modifying protein 1
LOC106592407	1.53057	1.57129	0.00104225	0.0354878	4-aminobutyrate aminotransferase, mitochondrial
LOC106609337	1.52882	2.59933	0.000683643	0.0267385	CUGBP Elav-like family member 2
elp3	1.52148	2.78485	5.99925e-05	0.0050375	elongator acetyltransferase complex subunit 3
c1qtnf5	1.52117	2.5447	0.000900581	0.0322139	C1q and TNF related 5
cysltr2b	1.51989	1.97859	0.00100178	0.0347061	cysteinyl leukotriene receptor 2b
mapta	1.51865	2.78905	0.000999489	0.0346672	microtubule-associated protein tau a
LOC106610616	1.51082	2.20488	8.22004e-05	0.00634989	G protein-coupled receptor 137Ba-like
ldb2a	1.51012	2.3629	0.000104913	0.00746965	LIM domain binding 2a
LOC106606258	1.50897	1.37024	0.000128886	0.00853553	guanine nucleotide-binding protein subunit alpha-13
LOC106566728	1.50797	1.82663	0.00112539	0.037252	nuclear receptor coactivator 3-like
LOC106587941	1.50795	3.574	0.00072004	0.0278325	C-C motif chemokine 13
LOC106591184	1.49334	3.81485	2.50038e-05	0.00268317	tripartite motif-containing protein 16-like
LOC106569811	1.49074	2.425	0.000531497	0.0229967	vasoactive intestinal polypeptide receptor
rgcc	1.48623	2.13034	0.000872544	0.0314762	regulator of cell cycle
LOC106563287	1.48287	2.243	0.00132186	0.0410729	T-box transcription factor TBX3-like
LOC106610305	1.48168	2.29484	0.00025087	0.0136425	calcium uniporter protein, mitochondrial
ephb6	1.4775	3.39634	0.000455408	0.020573	eph receptor B6
LOC106580148	1.47465	3.17188	3.46896e-06	0.000610147	cotranscriptional regulator FAM172A homolog
LOC123739479	1.47388	3.63299	4.58378e-05	0.00412887	butyrophilin subfamily 3 member A1-like
LOC106570812	1.46207	2.96052	0.000581999	0.0242471	up-regulator of cell proliferation-like
ikzf1	1.45945	1.75122	0.00156626	0.0452449	IKAROS family zinc finger 1 (Ikaros)
LOC106564132	1.45868	1.95705	0.000224883	0.0127085	lysosomal alpha-glucosidase
LOC106569843	1.45842	6.21478	3.78665e-08	1.44305e-05	H-2 class I histocompatibility antigen, Q9 alpha chain
LOC106572778	1.4474	2.3818	0.000243356	0.0133872	polypyrimidine tract-binding protein 3
LOC106564956	1.44316	3.08013	0.000992019	0.0344886	keratin, type I cytoskeletal 18-A
LOC100195459	1.44212	1.51544	0.000819846	0.0301608	zic family member 1 (odd-paired homolog, Drosophila)
LOC123733115	1.43933	1.43793	0.000537315	0.0231474	plexin-B2-like
LOC106605869	1.43872	2.53124	0.00151264	0.0442646	gamma-aminobutyric acid type B receptor subunit 2-like
LOC106600756	1.43776	2.55034	0.00101499	0.034839	chymotrypsin-like protease CTRL-1
il21r.1	1.43173	1.51489	0.00129976	0.0406643	interleukin 21 receptor, tandem duplicate 1
LOC106563383	1.42731	1.92488	0.00161461	0.0458431	lysine-specific demethylase 6B
LOC106585214	1.42313	1.46993	0.000180783	0.010941	syntaxin-binding protein 1-like
LOC106569778	1.41468	3.59671	0.00107705	0.0361998	plectin
LOC106591257	1.41202	4.59877	0.000306386	0.0157023	uncharacterized LOC106591257
serb	1.41104	3.53001	6.7412e-05	0.005505	Phosphoserine phosphatase
LOC106573113	1.41076	4.28193	0.000711107	0.0275589	kit ligand
LOC106561616	1.40814	2.8803	0.000777998	0.0291626	anoctamin-1-like
neurl1aa	1.40634	3.05287	0.00119258	0.0386082	neuralized E3 ubiquitin protein ligase 1Aa
LOC106565182	1.40117	2.24809	0.00151916	0.0442793	NACHT, LRR and PYD domains-containing protein 12-like
LOC106575392	1.39807	4.28484	3.78635e-05	0.00353928	phospholipid phosphatase 2
LOC106584386	1.39483	4.92067	1.98725e-06	0.000392076	ral guanine nucleotide dissociation stimulator-like 1
LOC106593696	1.39383	3.91078	0.000637597	0.025577	cytoplasmic phosphatidylinositol transfer protein 1
LOC123723900	1.39304	4.04582	2.34928e-07	6.71464e-05	60S ribosomal protein L7-like
phka1a	1.39066	3.11833	0.000176141	0.0108178	phosphorylase kinase, alpha 1a (muscle)
cntrl	1.38845	2.98734	0.00143711	0.0429759	centriolin
LOC106564208	1.3872	1.54847	0.000438342	0.0198927	meteorin-like protein
LOC123726114	1.38658	3.40616	0.00155973	0.0451001	uncharacterized LOC123726114
LOC106580032	1.38345	4.05259	0.000978922	0.0342154	zinc finger protein 462
LOC106603974	1.38224	5.26803	0.000137067	0.00895452	uncharacterized LOC106603974
LOC106578216	1.37883	2.18102	0.000858698	0.0311278	tetratricopeptide repeat protein 39B-like
LOC106577144	1.3773	5.82976	0.000971827	0.0340655	ankyrin-3
LOC106561689	1.37635	1.86594	0.00116356	0.0380913	transmembrane and coiled-coil domain protein 3
LOC106565525	1.37152	2.8161	0.00170295	0.0470886	uncharacterized LOC106565525
LOC106573078	1.36869	2.96975	0.000979557	0.0342154	non-muscle caldesmon-like
LOC106593210	1.36634	3.31328	1.49826e-06	0.000309277	RNA demethylase ALKBH5-like
LOC106569993	1.36585	2.74018	0.00171749	0.0474023	uncharacterized LOC106569993
LOC106568985	1.36473	2.28272	0.00103928	0.0354678	probable ATP-dependent DNA helicase HFM1
nuak1b	1.36277	3.02989	0.00145415	0.0433111	NUAK family, SNF1-like kinase, 1b
LOC106570833	1.36266	4.76365	0.00179579	0.0487225	titin-like
nr2f2	1.36154	1.85935	0.00174821	0.0478944	nuclear receptor subfamily 2, group F, member 2
LOC106606345	1.35955	3.56888	0.000136563	0.0089413	NLR family CARD domain-containing protein 3
LOC106592957	1.35819	1.44483	0.00162484	0.0459984	transmembrane protein 144
LOC106568819	1.35753	2.16378	0.00146706	0.0435214	nuclear receptor coactivator 2-like
exd1	1.35377	2.3358	0.00144711	0.0431448	exonuclease 3'-5' domain containing 1
LOC106572859	1.34975	4.72008	6.12146e-06	0.00093313	guanine nucleotide-binding protein G(i) subunit alpha-3
LOC123743544	1.34623	1.53073	0.000529517	0.0229799	small integral membrane protein 22-like
LOC106612134	1.34525	2.99969	2.32665e-05	0.00253332	RUN and FYVE domain-containing protein 1-like
LOC106576069	1.34524	2.34656	0.000745147	0.0283604	peroxisomal carnitine O-octanoyltransferase-like
LOC106564649	1.34224	3.88239	0.00158227	0.0453919	uncharacterized LOC106564649
LOC106587312	1.3383	2.20167	0.000688151	0.0268795	dpy-19 like C-mannosyltransferase 3
LOC106577526	1.33712	1.81984	0.00117724	0.0384542	uncharacterized LOC106577526
rnf217	1.33646	3.01697	0.00165581	0.0463794	ring finger protein 217
LOC106560807	1.33312	3.06164	0.00157362	0.0453253	synemin, intermediate filament protein
LOC106604833	1.31813	3.04959	0.00138068	0.0419768	A disintegrin and metalloproteinase with thrombospondin motifs 2
LOC106566892	1.31799	3.15132	7.4574e-05	0.00594293	disintegrin and metalloproteinase domain-containing protein 17-like
LOC106607745	1.31744	2.95031	0.00137012	0.0419768	ankyrin-3-like
LOC106577091	1.31704	5.99622	0.000523554	0.0228862	interferon-induced protein with tetratricopeptide repeats 1-like
LOC106584997	1.31321	2.9262	7.8874e-05	0.00618609	ATPase MORC2A-like
LOC106581984	1.30829	2.4922	0.000899196	0.0322139	four and a half LIM domains protein 2
LOC106613153	1.30512	2.80555	0.000546279	0.0233307	protocadherin Fat 3
cyfip2	1.30413	2.12979	0.000529798	0.0229799	cytoplasmic FMR1 interacting protein 2
smg6	1.30314	1.76298	0.00171537	0.0473878	SMG6 nonsense mediated mRNA decay factor
zdhhc2	1.30223	3.14395	0.00138131	0.0419768	zinc finger DHHC-type palmitoyltransferase 2
LOC106581657	1.3004	2.17966	0.000678391	0.0266774	melanophilin
LOC106581833	1.29893	4.73978	0.00115758	0.0379429	protein FEV
LOC106570930	1.29523	3.26368	0.00138251	0.0419768	protein mono-ADP-ribosyltransferase PARP8-like
tspan2a	1.29087	2.07948	0.000844403	0.0307941	tetraspanin 2a
LOC106607165	1.29042	1.4125	0.0017538	0.0480033	zinc finger protein OZF-like
LOC106581801	1.27823	2.10042	0.00163649	0.0461129	growth factor receptor-bound protein 14
aldob	1.27735	3.24145	0.000522389	0.0228689	aldolase b, fructose-bisphosphate
LOC123744600	1.26803	3.09684	0.00132068	0.0410729	uncharacterized LOC123744600
LOC106582215	1.25084	2.78214	0.000255676	0.0138433	translationally-controlled tumor protein homolog
plek2	-1.25376	5.28436	0.000173071	0.0107402	pleckstrin 2
enpp1	-1.2595	5.42688	0.000384277	0.0182179	ectonucleotide pyrophosphatase/phosphodiesterase 1
LOC106584295	-1.26079	7.30322	3.1522e-06	0.000561072	protein-glutamine gamma-glutamyltransferase K
LOC106565994	-1.26523	3.22935	2.08444e-05	0.00232932	ephrin type-A receptor 2-like
LOC106583903	-1.26882	4.30092	0.000988523	0.0344073	uncharacterized LOC106583903
LOC123729555	-1.27086	2.10916	0.000578903	0.0242471	uncharacterized LOC123729555
LOC106608776	-1.27287	2.46659	0.000300613	0.0155061	E3 ubiquitin-protein ligase KEG-like
inpp	-1.2733	5.52565	0.000379276	0.0180384	Inositol polyphosphate 1-phosphatase
LOC106609886	-1.27592	6.70543	4.68939e-05	0.00418595	bifunctional UDP-N-acetylglucosamine 2-epimerase/N-acetylmannosamine kinase
mfsd6b	-1.2792	4.22508	0.00178815	0.0485858	major facilitator superfamily domain containing 6b
LOC106580417	-1.27986	3.61659	4.17349e-05	0.00383039	proteinase-activated receptor 3-like
LOC106564955	-1.28782	4.54719	0.000636564	0.0255701	tensin-4-like
LOC106564750	-1.29119	2.30285	0.00173776	0.0476961	cell division control protein 6 homolog
LOC123729838	-1.29226	1.71975	0.00166071	0.0463794	tripartite motif-containing protein 16-like
LOC106570739	-1.2987	2.41427	0.000179996	0.0109192	beta-3 adrenergic receptor-like
ddr2l	-1.30241	5.32665	7.76733e-05	0.00612424	discoidin domain receptor family, member 2, like
LOC106606534	-1.30589	4.50017	0.000267568	0.0143564	interleukin-6 receptor subunit beta-like
LOC106570548	-1.30767	3.39302	0.00082668	0.0303746	geminin
LOC106564266	-1.31036	4.30793	0.000613373	0.0250447	scavenger receptor class F member 2-like
LOC106587962	-1.31238	4.15521	0.00023691	0.0131088	transcription factor Sp6-like
ctgf	-1.31248	4.02655	0.00172735	0.0475378	connective tissue growth factor
LOC106584632	-1.31549	2.54371	0.00123749	0.0396384	nucleobindin-2-like
LOC106572545	-1.31658	4.45744	2.58469e-05	0.00271442	tyrosine-protein phosphatase non-receptor type 12-like
LOC106572480	-1.32007	7.24326	0.000427983	0.0196031	CCAAT/enhancer-binding protein beta-like
ier3	-1.32116	6.57166	0.000542018	0.0232217	immediate early response 3
LOC106581080	-1.32218	1.45637	0.00186747	0.0498931	C5a anaphylatoxin chemotactic receptor 1
LOC106568669	-1.32594	7.34412	2.56297e-05	0.00271119	ATP-binding cassette sub-family F member 2-like
LOC106603080	-1.33392	4.28363	3.86719e-06	0.000664463	uncharacterized LOC106603080
ubb	-1.33578	5.32954	8.55503e-07	0.000195043	ubiquitin B
smpd5	-1.33918	1.51412	0.00118238	0.0384954	sphingomyelin phosphodiesterase 5
LOC106567641	-1.34154	7.46514	0.000947407	0.0334462	heat shock cognate 70 kDa protein
LOC106569079	-1.34442	5.65885	2.9483e-05	0.00295079	serine/threonine-protein kinase PLK3
LOC123741345	-1.34749	5.82836	2.81594e-06	0.000510389	annexin A5-like
lincr	-1.34842	4.36039	0.000104053	0.00745295	E3 ubiquitin-protein ligase LINCR
LOC106600954	-1.34889	1.90332	0.000589005	0.0244081	ferritin, middle subunit-like
LOC123725666	-1.36407	2.06306	0.00160472	0.0457844	5-aminolevulinate synthase, nonspecific, mitochondrial-like
LOC106571856	-1.36539	7.48309	0.00148572	0.0439431	sodium- and chloride-dependent taurine transporter-like
LOC106584114	-1.3768	3.95534	0.00127863	0.0403317	RAS-like, family 11, member B
LOC106569171	-1.38385	4.76421	2.56317e-06	0.000469747	cadherin-2-like
LOC106604401	-1.38691	5.99755	0.000309158	0.0157811	SH2 domain-containing protein 4A-like
LOC123744189	-1.38906	5.8075	0.000229829	0.0127934	sialic acid synthase-like
LOC106577392	-1.39372	7.07422	0.000109873	0.00775768	ornithine aminotransferase, mitochondrial
LOC106593497	-1.39386	2.78237	2.90021e-05	0.00293227	ras-related protein Rap-1b
4f2	-1.40745	3.47381	5.62209e-07	0.000134771	4F2 cell-surface antigen heavy chain
LOC106573120	-1.40972	2.10209	0.001821	0.0490278	hepatocyte growth factor receptor
LOC106589803	-1.41235	2.55197	0.00111331	0.0368936	bone morphogenetic protein 5-like
pcolce2b	-1.41248	5.15405	0.000669374	0.0265295	procollagen C-endopeptidase enhancer 2b
LOC106611341	-1.41564	3.59081	6.28452e-06	0.000943444	intersectin-2-like
LOC106584177	-1.41884	9.3134	0.00129543	0.0406643	glutamine synthetase
LOC106605601	-1.4191	2.52637	0.000964129	0.033909	chemerin-like receptor 1
LOC106565443	-1.42267	5.6833	5.19457e-05	0.00449009	matrix metalloproteinase-19
angptl2a	-1.42393	3.3233	0.000282524	0.0149431	angiopoietin-like 2a
LOC106580786	-1.43175	7.26781	8.92118e-06	0.0012277	unconventional myosin-Ic
cdd	-1.43486	6.60771	0.000301085	0.0155061	Cytidine deaminase
LOC106569771	-1.43724	2.67915	0.000651213	0.0260179	lamin-A
LOC106587847	-1.43788	13.3226	2.70611e-05	0.00278336	keratin, type I cytoskeletal 13
LOC106590170	-1.44035	4.39222	7.86031e-05	0.00618115	dual specificity protein phosphatase 5
LOC100196094	-1.44236	5.46498	0.000188976	0.0112863	dipeptidyl peptidase 1
LOC106574503	-1.44257	2.48976	0.00132397	0.0410729	outer dense fiber protein 3-like protein 2
LOC106606431	-1.4433	7.42797	0.0010522	0.0357448	metalloproteinase inhibitor 2
bhmt	-1.44616	2.47968	0.00119325	0.0386082	betaine-homocysteine methyltransferase
chst2	-1.46985	2.18577	0.000297524	0.0154614	Carbohydrate sulfotransferase 2
LOC106572382	-1.47013	5.1363	2.32266e-06	0.000438224	semaphorin-3F-like
stx11a	-1.47186	3.10177	1.42995e-05	0.00169344	syntaxin 11a
LOC106587207	-1.4833	3.70064	1.53022e-05	0.00179078	semaphorin-7A
LOC106567372	-1.48921	4.12989	1.29332e-05	0.00157557	pleckstrin homology domain-containing family N member 1-like
LOC106569464	-1.50585	4.21027	0.000245349	0.0134557	kidney mitochondrial carrier protein 1
LOC106565792	-1.50741	1.35958	0.00161422	0.0458431	uncharacterized LOC106565792
col4a5	-1.51068	4.99816	4.60324e-07	0.000114026	collagen, type IV, alpha 5 (Alport syndrome)
LOC106600384	-1.51882	7.06974	8.18003e-07	0.000189962	myeloid-associated differentiation marker homolog
LOC106607266	-1.51915	7.01478	2.15011e-05	0.00236711	integrin beta-3
LOC106567677	-1.52365	2.75304	0.000529383	0.0229799	vacuolar protein sorting-associated protein 37D-like
LOC106591193	-1.53498	2.40457	0.000387065	0.0182917	ATP-dependent translocase ABCB1-like
LOC106612508	-1.543	7.55452	0.000357855	0.0173528	uncharacterized LOC106612508
LOC106570474	-1.56435	2.00358	0.00101216	0.0348274	homeobox protein Dlx5a-like
acv1b	-1.57253	6.24264	2.16164e-08	9.48398e-06	Activin receptor type-1B
LOC106580827	-1.57533	4.8357	2.99582e-05	0.00298828	TRPM8 channel-associated factor homolog
dusp1	-1.58909	5.29466	0.00057141	0.0240243	dual specificity phosphatase 1
sigmar1	-1.59586	3.72998	4.04354e-09	2.31143e-06	sigma non-opioid intracellular receptor 1
kpyk	-1.59725	6.02775	8.26638e-06	0.00114872	Pyruvate kinase muscle isozyme
zdhhc23a	-1.60263	1.03253	0.000502875	0.022178	zinc finger DHHC-type palmitoyltransferase 23a
LOC106612548	-1.6187	2.57163	1.74708e-05	0.00201287	beta,beta-carotene 9',10'-oxygenase-like
ptgs2b	-1.62193	4.83011	1.17137e-05	0.00146915	prostaglandin-endoperoxide synthase 2b
LOC106571706	-1.62227	1.55328	0.00017575	0.0108161	kinesin light chain 1
crlf1a	-1.62322	2.33931	6.48144e-05	0.00534393	cytokine receptor-like factor 1a
LOC106611713	-1.63634	7.88765	8.70652e-05	0.00658528	cytochrome b-245 heavy chain-like
LOC106570220	-1.65294	4.53841	0.000350062	0.0171426	CMP-N-acetylneuraminate-beta-galactosamide-alpha-2,3-sialyltransferase 1-like
palld	-1.65738	4.21852	0.000494387	0.0220164	palladin, cytoskeletal associated protein
LOC106599105	-1.66811	6.14953	2.24864e-05	0.00245739	arginase-2, mitochondrial
LOC106580495	-1.6703	3.9178	3.7037e-05	0.00347295	hexokinase-2-like
dnajb6b	-1.67675	4.34793	0.000424392	0.0195279	DnaJ heat shock protein family (Hsp40) member B6b
LOC106588970	-1.68543	4.29487	0.000580916	0.0242471	protein NDRG1
sptlc3	-1.70133	2.46599	5.84683e-05	0.00493741	serine palmitoyltransferase, long chain base subunit 3
LOC123744213	-1.70514	4.78949	6.31608e-06	0.000943444	docking protein 1-like
LOC106588492	-1.70597	6.19489	0.00135045	0.0415981	PR domain zinc finger protein 1
LOC106603916	-1.70715	1.59987	0.000119987	0.00823278	proheparin-binding EGF-like growth factor
LOC106563790	-1.71199	5.15434	9.61272e-08	3.13915e-05	uncharacterized LOC106563790
LOC106564480	-1.7146	5.13574	4.9249e-05	0.00430567	dual specificity protein phosphatase 5
egr3	-1.71544	4.15892	0.000228029	0.0127366	early growth response 3
LOC106609996	-1.72954	4.10837	6.40749e-08	2.29473e-05	microsomal triglyceride transfer protein-like
mal2	-1.73455	1.89466	2.24403e-07	6.47609e-05	mal, T cell differentiation protein 2
LOC106601491	-1.73775	1.84149	0.000279774	0.014824	E3 ubiquitin-protein ligase RNF186-like
LOC106613935	-1.76905	3.53415	6.66905e-05	0.00546109	kininogen-1-like
LOC100137092	-1.77071	3.11498	3.74635e-07	9.85489e-05	dopachrome tautomerase-like
LOC106576675	-1.77853	4.25411	1.37874e-05	0.00165255	serine protease FAM111A
LOC106564893	-1.78096	3.33211	1.10401e-05	0.00140242	E3 SUMO-protein ligase CBX4
LOC106583691	-1.78367	7.98261	8.66583e-05	0.00657122	protein-glutamine gamma-glutamyltransferase 2
LOC100136453	-1.78553	12.5366	0.000314081	0.0159318	cathelicidin
LOC106588820	-1.78636	2.49049	4.04795e-06	0.000691525	Y+L amino acid transporter 1
anxa1	-1.78645	10.5579	2.80483e-05	0.00284551	Annexin A1
LOC106591360	-1.79266	3.05674	3.19047e-05	0.00312546	microtubule cross-linking factor 1-like
rhbg	-1.79559	2.15541	0.000658845	0.026182	Rh family B glycoprotein
LOC106570815	-1.79653	4.01783	0.00142364	0.0427636	interleukin-1 beta-like
LOC100217346	-1.79888	1.25426	0.000197673	0.0115894	Kruppel-like factor 4
arl4c	-1.82357	2.817	0.00100691	0.0347623	ADP-ribosylation factor-like protein 4C
si:busm1-57f23.1	-1.83108	6.74491	9.45002e-08	3.12113e-05	CY domain-containing protein
LOC100136449	-1.84449	3.58916	3.3418e-06	0.00059128	interleukin-1 beta
adamts1	-1.85665	5.31309	3.15914e-08	1.25207e-05	ADAM metallopeptidase with thrombospondin type 1 motif, 1
tfa	-1.86022	4.37234	0.000233935	0.0129976	transferrin-a
tyrp-1b	-1.86929	4.41119	6.96043e-09	3.7618e-06	tyrosinase-related protein 1b
LOC106571899	-1.87234	2.73652	9.22873e-05	0.00686453	protein Wnt-7a
LOC106601188	-1.87329	2.83268	0.00169424	0.0469349	tripartite motif-containing protein 16-like
LOC106566399	-1.87433	6.70148	0.000123045	0.00837306	matrix metalloproteinase-9-like
LOC106577503	-1.87517	1.86669	1.86086e-05	0.00211931	arylsulfatase J-like
LOC106592479	-1.89042	4.35501	0.00106044	0.0359014	DNA damage-inducible transcript 4 protein
fosl1a	-1.89604	5.13793	1.89314e-05	0.00214785	FOS like 1, AP-1 transcription factor subunit a
LOC106574319	-1.89623	1.78542	0.000263367	0.0141822	tubulin beta-4B chain-like
LOC106611881	-1.89915	1.69888	3.13442e-05	0.00308512	uncharacterized LOC106611881
LOC106561534	-1.92574	1.35462	5.05366e-06	0.000812	BTB/POZ domain-containing protein kctd15-like
LOC106561185	-1.93173	2.0893	4.55897e-05	0.00411901	telomere repeats-binding bouquet formation protein 1-like
LOC106607322	-1.93937	10.6304	0.00028515	0.014991	uncharacterized LOC106607322
LOC106575381	-1.95326	3.61755	4.31887e-06	0.000721227	cytokine receptor-like factor 1
LOC106572115	-1.95957	5.29618	9.57914e-07	0.00021409	protein FAM110B
LOC106600595	-1.97118	7.90969	1.25942e-07	3.8996e-05	ornithine decarboxylase 1
LOC106568138	-1.97472	1.47634	0.0015908	0.0455553	uncharacterized LOC106568138
LOC106613157	-1.98329	2.19398	9.03381e-09	4.55136e-06	stonustoxin subunit beta-like
LOC123728745	-1.99083	3.48503	1.06536e-12	1.58339e-09	cytosolic phospholipase A2 gamma-like
LOC106565512	-2.01059	1.31114	4.15792e-06	0.000706252	polymeric immunoglobulin receptor-like
LOC106598272	-2.0193	1.19854	8.46637e-05	0.0064855	uncharacterized LOC106598272
LOC106607020	-2.02609	5.62639	0.000391441	0.0183946	N-acetylmuramoyl-L-alanine amidase-like
LOC106597308	-2.03477	3.44989	0.000114339	0.00795952	CCN family member 2-like
LOC106608205	-2.04365	6.74492	3.06308e-10	2.39605e-07	cytosolic 5'-nucleotidase 1A-like
lepb2	-2.04562	3.70582	3.4905e-09	2.0751e-06	leptin B2
LOC100286442	-2.05912	1.9647	2.09696e-05	0.00233454	vacuolar protein sorting-associated protein 52 homolog
areg	-2.06282	2.75401	0.000123941	0.00837306	amphiregulin
LOC106577821	-2.07246	4.65037	7.18854e-16	1.64369e-12	cytosolic phospholipase A2 gamma-like
LOC106597223	-2.07255	9.73014	0.000589571	0.0244081	protein-glutamine gamma-glutamyltransferase 2-like
LOC106599098	-2.08947	2.21499	9.24605e-06	0.00125497	prostaglandin G/H synthase 2
LOC123743521	-2.10506	4.00329	6.20253e-10	4.49684e-07	cytosolic 5'-nucleotidase 1A-like
LOC106612236	-2.10771	3.00582	0.000837424	0.0306426	homeobox protein EMX1-like
LOC106570352	-2.11006	1.37627	0.000272008	0.0145421	XK-related protein 8-like
LOC106604317	-2.12434	2.73796	2.67631e-05	0.00276227	proheparin-binding EGF-like growth factor
LOC106570356	-2.1298	4.79629	1.03464e-05	0.00135601	serine/threonine-protein kinase Sgk1
LOC106609322	-2.14935	1.26377	0.000227307	0.0127366	metallophosphoesterase domain-containing protein 1-like
LOC106604105	-2.15712	4.79091	2.16959e-08	9.48398e-06	dual specificity phosphatase 1
LOC106577897	-2.1849	6.01096	1.12348e-06	0.000247374	plasminogen activator inhibitor 1
sb:cb1058	-2.18612	3.8671	9.36324e-07	0.00021085	uncharacterized LOC106578097
LOC106568134	-2.18733	1.24136	0.000344977	0.0169233	dematin
LOC106577820	-2.19407	4.63273	4.30495e-07	0.000109371	cytosolic phospholipase A2 gamma-like
LOC106581977	-2.20828	3.00478	0.000115934	0.0080517	beta-galactoside alpha-2,6-sialyltransferase 2-like
phop1	-2.22709	3.69087	0.000141439	0.00917961	Probable phosphatase phospho1
mmp13	-2.23438	7.29886	2.14378e-05	0.00236711	Collagenase 3
LOC106579373	-2.24263	5.24958	0.000609438	0.0249182	sodium- and chloride-dependent transporter XTRP3-like
mmp9	-2.24331	6.291	1.21978e-05	0.00150399	matrix metalloproteinase 9
LOC106599664	-2.2519	9.10709	3.42507e-07	9.1721e-05	laminin subunit alpha-3-like
LOC106586860	-2.26548	3.62583	3.0851e-05	0.00304666	uncharacterized protein C21orf62
LOC106564890	-2.27751	4.90995	3.07771e-12	4.1584e-09	caspase recruitment domain-containing protein 14
pmela	-2.28062	4.25434	3.16906e-14	5.5412e-11	premelanosome protein a
LOC106578540	-2.3	1.29789	1.36895e-06	0.000290422	cAMP-responsive element modulator-like
LOC106566390	-2.30627	5.01207	1.03428e-05	0.00135601	aerolysin-like protein
LOC106564832	-2.31516	1.71754	0.000106632	0.00756477	nidogen-1-like
LOC106568716	-2.33566	1.92664	0.000227948	0.0127366	microtubule-associated protein 1B-like
LOC106569186	-2.33987	6.18328	2.13293e-06	0.000409041	laminin subunit alpha-3-like
LOC106572278	-2.35318	1.77815	1.83319e-05	0.00209583	semaphorin-3B
LOC106596763	-2.43495	2.77435	0.000212964	0.0121972	hyaluronan synthase 2-like
LOC123741664	-2.48951	1.41452	1.23364e-08	5.91449e-06	ferritin, middle subunit-like
LOC106594603	-2.50169	3.63403	5.59456e-07	0.000134771	serine protease FAM111A
chga	-2.55938	2.54023	1.19292e-05	0.00148709	chromogranin A
LOC106599435	-2.56569	9.15494	1.40324e-07	4.30012e-05	laminin subunit gamma-2
LOC106569065	-2.59235	7.34342	1.50513e-07	4.56532e-05	laminin subunit gamma-2
LOC123729718	-2.62287	8.47858	4.7434e-05	0.00422148	protein-glutamine gamma-glutamyltransferase E-like
si:ch211-198m17.1	-2.64954	3.85406	7.83394e-06	0.00111954	flocculation protein FLO11
LOC100136466	-2.70288	1.19873	6.52394e-05	0.00535702	follistatin
LOC123741587	-2.74463	2.35113	5.09327e-06	0.000813964	deoxynucleoside triphosphate triphosphohydrolase SAMHD1-like
myripb	-2.74526	1.48246	2.63619e-05	0.00273862	myosin VIIA and Rab interacting protein b
LOC106577847	-2.79367	10.4874	1.70935e-08	7.81697e-06	cytosolic phospholipase A2 gamma
LOC106578511	-2.81236	2.82462	0.000145882	0.00940639	putative ferric-chelate reductase 1
samd7	-2.81833	1.97509	5.4038e-11	5.01962e-08	sterile alpha motif domain containing 7
LOC106564352	-2.85137	5.26363	1.96661e-17	5.31432e-14	thymidine kinase, cytosolic
tbb2a	-2.86507	3.82149	2.44006e-08	1.05117e-05	Tubulin beta-2A chain
LOC106583477	-2.8698	8.50759	2.0745e-09	1.28468e-06	laminin subunit beta-3
LOC106608947	-2.88187	5.55848	3.76309e-09	2.19329e-06	plasminogen activator inhibitor 1-like
cfap54	-2.89549	1.02352	1.07953e-11	1.2342e-08	cilia and flagella associated protein 54
meltf	-2.89562	1.33882	3.14601e-07	8.6588e-05	melanotransferrin
LOC106605517	-2.93369	1.74414	4.65494e-05	0.00416771	sodium- and chloride-dependent transporter XTRP3-like
LOC106599076	-2.95033	7.34676	5.45861e-10	4.07459e-07	uncharacterized LOC106599076
igfbp-6b2	-3.17477	2.8734	3.26187e-05	0.00315827	insulin-like growth factor binding protein 6 paralog B2
LOC106567924	-3.21046	6.28119	4.59024e-07	0.000114026	collagenase 3
LOC123733410	-3.23145	3.10679	0.00162042	0.0459224	ATP synthase subunit f, mitochondrial-like
LOC106599637	-3.28322	2.15721	1.8136e-06	0.000364252	uncharacterized LOC106599637
gadl1	-3.31537	7.39873	1.99171e-06	0.000392076	glutamate decarboxylase like 1
LOC106583715	-3.38559	2.91778	5.53907e-06	0.000862035	protein-glutamine gamma-glutamyltransferase 2-like
LOC106605534	-3.48021	2.53224	0.000214856	0.0122819	matrilin-2-like
paca	-3.50802	1.29703	2.58379e-05	0.00271442	Glucagon family neuropeptides
LOC100195755	-3.71822	5.33485	0.000726022	0.0279385	complement component 1, q subcomponent-like 2
dct	-3.82483	1.9987	2.53614e-11	2.59954e-08	L-dopachrome tautomerase-like
LOC106596644	-3.83012	1.20231	9.93982e-06	0.00133658	protein ADP-ribosylarginine hydrolase-like protein 1
LOC106608232	-3.95978	2.45054	3.53737e-05	0.00337326	uncharacterized LOC106608232
LOC106607561	-3.96698	2.1109	2.82497e-07	7.99734e-05	rho-associated protein kinase 2
LOC106565344	-3.98343	3.74932	6.49002e-05	0.00534393	sodium- and chloride-dependent GABA transporter 2
LOC123744744	-5.11401	4.20548	9.27264e-33	6.89073e-29	heat shock cognate 70 kDa protein-like
LOC123742628	-5.16578	-1.01549	5.40941e-12	6.99107e-09	small nucleolar RNA SNORD14
LOC106594111	-6.05436	2.5172	1.96757e-08	8.86153e-06	60S ribosomal protein L18a-like
c209d	-10.2791	1.49364	1.43248e-33	1.41935e-29	CD209 antigen-like protein D

## Sheet: F1701361vsF1701175_GO
ID	Term	GOGroups	Ontology Source	Term PValue	Term PValue Corrected with Benjamini-Hochberg	Group PValue	Group PValue Corrected with Benjamini-Hochberg	GOLevels	% Associated Genes	Nr. Genes	Associated Genes Found
GO:0030574	collagen catabolic process	Group00	GO_BiologicalProcess-EBI-UniProt-GOA-ACAP-ARAP_01.05.2024_00h00	6.9726e-05	0.000521285	6.9726e-05	0.000395114	[3]	12.1951	5	[LOC106565443, LOC106566399, LOC106567924, mmp13, mmp9]
GO:0003810	protein-glutamine gamma-glutamyltransferase activity	Group01	GO_MolecularFunction-EBI-UniProt-GOA-ACAP-ARAP_01.05.2024_00h00	0.000129226	0.000724588	0.000129226	0.00054921	[3, 5]	16	4	[LOC106583691, LOC106583715, LOC106584295, LOC106597223]
KEGG:00500	Starch and sucrose metabolism	Group02	KEGG_01.05.2024	0.0244716	0.0268674	0.0244716	0.0286909	[-1]	5.08475	3	[LOC106564132, LOC106580495, enpp1]
KEGG:00603	Glycosphingolipid biosynthesis	Group03	KEGG_01.05.2024	0.0126262	0.0158585	0.0126262	0.0171717	[-1]	6.52174	3	[LOC106570220, LOC106607464, LOC106608180]
GO:0007093	mitotic cell cycle checkpoint signaling	Group04	GO_BiologicalProcess-EBI-UniProt-GOA-ACAP-ARAP_01.05.2024_00h00	0.0352225	0.0363811	0.0352225	0.0386311	[4, 5, 6, 7, 8, 9]	4.41176	3	[LOC106564750, LOC106569079, dtl]
GO:0008286	insulin receptor signaling pathway	Group05	GO_BiologicalProcess-EBI-UniProt-GOA-ACAP-ARAP_01.05.2024_00h00	0.0102628	0.013207	0.0102628	0.0145389	[6, 7, 8]	5	4	[LOC106568949, LOC106581801, LOC106589860, LOC106599005]
GO:0008593	regulation of Notch signaling pathway	Group06	GO_BiologicalProcess-EBI-UniProt-GOA-ACAP-ARAP_01.05.2024_00h00	0.0175529	0.0207204	0.0175529	0.0229538	[4, 5, 6, 7]	5.76923	3	[LOC106594055, lincr, neurl1aa]
GO:0016328	lateral plasma membrane	Group07	GO_CellularComponent-EBI-UniProt-GOA-ACAP-ARAP_01.05.2024_00h00	8.35973e-05	0.000546865	8.35973e-05	0.000406044	[2, 4]	7.14286	7	[LOC106585121, LOC106586140, LOC106591360, LOC106597086, LOC106612657, anxa1, rhbg]
GO:0017022	myosin binding	Group08	GO_MolecularFunction-EBI-UniProt-GOA-ACAP-ARAP_01.05.2024_00h00	0.0314085	0.0330949	0.0314085	0.0355963	[4]	4.61538	3	[LOC106573078, LOC106581657, myripb]
GO:0170038	proteinogenic amino acid biosynthetic process	Group09	GO_BiologicalProcess-EBI-UniProt-GOA-ACAP-ARAP_01.05.2024_00h00	0.021625	0.0242509	0.021625	0.0272315	[5, 6, 7]	4	4	[LOC106577392, LOC106584177, bhmt, serb]
GO:0170034	L-amino acid biosynthetic process	Group09	GO_BiologicalProcess-EBI-UniProt-GOA-ACAP-ARAP_01.05.2024_00h00	0.021625	0.0242509	0.021625	0.0272315	[6, 7, 8]	4	4	[LOC106577392, LOC106584177, bhmt, serb]
KEGG:00240	Pyrimidine metabolism	Group10	KEGG_01.05.2024	0.00813163	0.0113988	0.024021	0.0291684	[-1]	4.2735	5	[LOC106564352, LOC106571277, LOC106608205, cdd, enpp1]
GO:0009116	nucleoside metabolic process	Group10	GO_BiologicalProcess-EBI-UniProt-GOA-ACAP-ARAP_01.05.2024_00h00	0.0255634	0.0278712	0.024021	0.0291684	[4, 5, 6]	5	3	[LOC106564352, LOC106608205, cdd]
KEGG:00600	Sphingolipid metabolism	Group11	KEGG_01.05.2024	0.00932662	0.0123049	0.0024321	0.00435218	[-1]	4.13223	5	[LOC106566192, LOC106572659, LOC106575392, sftpba, smpd5]
GO:0046513	ceramide biosynthetic process	Group11	GO_BiologicalProcess-EBI-UniProt-GOA-ACAP-ARAP_01.05.2024_00h00	0.0158561	0.0190031	0.0024321	0.00435218	[4, 6, 7, 8]	4.3956	4	[LOC106566192, LOC106570220, LOC106572659, sptlc3]
GO:0042379	chemokine receptor binding	Group12	GO_MolecularFunction-EBI-UniProt-GOA-ACAP-ARAP_01.05.2024_00h00	0.0365445	0.0374999	0.0365445	0.0388285	[5]	4.34783	3	[LOC106573554, LOC106587941, LOC106589772]
GO:0008009	chemokine activity	Group12	GO_BiologicalProcess-EBI-UniProt-GOA-ACAP-ARAP_01.05.2024_00h00	0.0339257	0.0352738	0.0365445	0.0388285	[5, 6, 7]	4.47761	3	[LOC106573554, LOC106587941, LOC106589772]
KEGG:00410	beta-Alanine metabolism	Group13	KEGG_01.05.2024	0.0278243	0.0299207	0.00982956	0.0145307	[-1]	4.83871	3	[LOC106592407, al3a2, gadl1]
KEGG:00770	Pantothenate and CoA biosynthesis	Group13	KEGG_01.05.2024	0.00546117	0.00866064	0.00982956	0.0145307	[-1]	8.82353	3	[al3a2, enpp1, gadl1]
GO:0005154	epidermal growth factor receptor binding	Group14	GO_MolecularFunction-EBI-UniProt-GOA-ACAP-ARAP_01.05.2024_00h00	0.00592701	0.00921327	0.0736275	0.0758586	[5]	8.57143	3	[LOC106603916, LOC106604317, areg]
GO:0007173	epidermal growth factor receptor signaling pathway	Group14	GO_BiologicalProcess-EBI-UniProt-GOA-ACAP-ARAP_01.05.2024_00h00	0.0378917	0.0386299	0.0736275	0.0758586	[7, 8, 9]	4.28571	3	[LOC106603916, LOC106604317, areg]
GO:0005539	glycosaminoglycan binding	Group15	GO_MolecularFunction-EBI-UniProt-GOA-ACAP-ARAP_01.05.2024_00h00	0.000673323	0.00188771	0.000673323	0.001761	[3]	4.01786	9	[LOC106573544, LOC106588972, LOC106597308, LOC106603916, LOC106604317, LOC106607020, LOC106610964, LOC106611257, ctgf]
GO:0008201	heparin binding	Group15	GO_MolecularFunction-EBI-UniProt-GOA-ACAP-ARAP_01.05.2024_00h00	0.000244454	0.00103728	0.000673323	0.001761	[3, 4]	5.19481	8	[LOC106573544, LOC106588972, LOC106597308, LOC106603916, LOC106604317, LOC106610964, LOC106611257, ctgf]
GO:0045444	fat cell differentiation	Group16	GO_BiologicalProcess-EBI-UniProt-GOA-ACAP-ARAP_01.05.2024_00h00	0.00346681	0.0064034	0.00346681	0.00589357	[4]	10.3448	3	[LOC106564208, LOC106570698, enpp1]
GO:0045598	regulation of fat cell differentiation	Group16	GO_BiologicalProcess-EBI-UniProt-GOA-ACAP-ARAP_01.05.2024_00h00	0.000708496	0.00195147	0.00346681	0.00589357	[4, 5]	17.6471	3	[LOC106564208, LOC106570698, enpp1]
KEGG:04512	ECM-receptor interaction	Group17	KEGG_01.05.2024	2.20605e-07	1.73175e-05	1.03662e-05	8.8113e-05	[-1]	6.56566	13	[LOC106563019, LOC106569065, LOC106569186, LOC106583477, LOC106589269, LOC106599435, LOC106599664, LOC106602284, LOC106607266, LOC106610313, LOC106611257, col4a5, itga11b]
GO:0034446	substrate adhesion-dependent cell spreading	Group17	GO_BiologicalProcess-EBI-UniProt-GOA-ACAP-ARAP_01.05.2024_00h00	0.00119823	0.0029394	1.03662e-05	8.8113e-05	[4]	6.66667	5	[LOC106569065, LOC106569186, LOC106583477, LOC106599435, LOC106599664]
GO:0005604	basement membrane	Group17	GO_CellularComponent-EBI-UniProt-GOA-ACAP-ARAP_01.05.2024_00h00	0.000744287	0.00201471	1.03662e-05	8.8113e-05	[5, 6]	5	7	[LOC106564832, LOC106569065, LOC106569186, LOC106583477, LOC106599435, LOC106599664, col4a5]
GO:0006959	humoral immune response	Group18	GO_BiologicalProcess-EBI-UniProt-GOA-ACAP-ARAP_01.05.2024_00h00	0.0126136	0.0159704	0.000210628	0.000795707	[3]	4.70588	4	[LOC106564204, LOC106598110, LOC106612870, tfa]
GO:0009617	response to bacterium	Group18	GO_BiologicalProcess-EBI-UniProt-GOA-ACAP-ARAP_01.05.2024_00h00	0.00042149	0.00135049	0.000210628	0.000795707	[3, 5]	4.79042	8	[LOC100136449, LOC100194553, LOC106564204, LOC106565512, LOC106570815, LOC106607020, chga, tfa]
GO:0042742	defense response to bacterium	Group18	GO_BiologicalProcess-EBI-UniProt-GOA-ACAP-ARAP_01.05.2024_00h00	0.00419508	0.00731809	0.000210628	0.000795707	[4, 5, 6]	6.45161	4	[LOC106564204, LOC106607020, chga, tfa]
GO:0005544	calcium-dependent phospholipid binding	Group19	GO_MolecularFunction-EBI-UniProt-GOA-ACAP-ARAP_01.05.2024_00h00	0.0084198	0.0115957	0.000944557	0.00200718	[4]	4.23729	5	[LOC106573757, LOC106577820, LOC106577847, anxa1, syt12]
GO:0046503	glycerolipid catabolic process	Group19	GO_BiologicalProcess-EBI-UniProt-GOA-ACAP-ARAP_01.05.2024_00h00	0.00747877	0.0106742	0.000944557	0.00200718	[5, 6]	5.47945	4	[LOC106573544, LOC106577820, LOC106577847, LOC106588725]
GO:0006641	triglyceride metabolic process	Group19	GO_BiologicalProcess-EBI-UniProt-GOA-ACAP-ARAP_01.05.2024_00h00	0.0131215	0.0163499	0.000944557	0.00200718	[6, 7]	4.65116	4	[LOC106560849, LOC106573544, LOC106573721, LOC106588725]
KEGG:00330	Arginine and proline metabolism	Group20	KEGG_01.05.2024	0.00440371	0.00743423	0.00540142	0.00874516	[-1]	4.9505	5	[LOC106577392, LOC106590481, LOC106599105, LOC106600595, al3a2]
GO:0009308	amine metabolic process	Group20	GO_BiologicalProcess-EBI-UniProt-GOA-ACAP-ARAP_01.05.2024_00h00	0.0365445	0.0374999	0.00540142	0.00874516	[4]	4.34783	3	[LOC106588820, LOC106590481, LOC106600595]
GO:0170041	non-proteinogenic amino acid metabolic process	Group20	GO_BiologicalProcess-EBI-UniProt-GOA-ACAP-ARAP_01.05.2024_00h00	0.0289934	0.0309657	0.00540142	0.00874516	[4, 6]	4.7619	3	[LOC106592407, LOC106599105, LOC106600595]
GO:0006525	arginine metabolic process	Group20	GO_BiologicalProcess-EBI-UniProt-GOA-ACAP-ARAP_01.05.2024_00h00	0.00134306	0.00314717	0.00540142	0.00874516	[5, 7]	14.2857	3	[LOC106577392, LOC106588820, LOC106599105]
GO:0001968	fibronectin binding	Group21	GO_MolecularFunction-EBI-UniProt-GOA-ACAP-ARAP_01.05.2024_00h00	0.000588054	0.00167863	0.000398788	0.00135588	[3]	18.75	3	[LOC100194500, LOC106575566, LOC106607266]
GO:0005520	insulin-like growth factor binding	Group21	GO_MolecularFunction-EBI-UniProt-GOA-ACAP-ARAP_01.05.2024_00h00	0.00346681	0.0064034	0.000398788	0.00135588	[4]	10.3448	3	[LOC100194500, LOC106575566, igfbp-6b2]
GO:0031994	insulin-like growth factor I binding	Group21	GO_MolecularFunction-EBI-UniProt-GOA-ACAP-ARAP_01.05.2024_00h00	0.00154302	0.00346078	0.000398788	0.00135588	[5]	13.6364	3	[LOC100194500, LOC106575566, igfbp-6b2]
GO:0031995	insulin-like growth factor II binding	Group21	GO_MolecularFunction-EBI-UniProt-GOA-ACAP-ARAP_01.05.2024_00h00	0.00154302	0.00346078	0.000398788	0.00135588	[5]	13.6364	3	[LOC100194500, LOC106575566, igfbp-6b2]
GO:0043567	regulation of insulin-like growth factor receptor signaling pathway	Group21	GO_BiologicalProcess-EBI-UniProt-GOA-ACAP-ARAP_01.05.2024_00h00	0.00346681	0.0064034	0.000398788	0.00135588	[4, 5, 6, 7, 8, 9]	10.3448	3	[LOC100194500, LOC106575566, igfbp-6b2]
GO:0048009	insulin-like growth factor receptor signaling pathway	Group21	GO_BiologicalProcess-EBI-UniProt-GOA-ACAP-ARAP_01.05.2024_00h00	0.00118431	0.00295137	0.000398788	0.00135588	[6, 7, 8]	9.09091	4	[LOC100136517, LOC100194500, LOC106575566, igfbp-6b2]
GO:0038024	cargo receptor activity	Group22	GO_BiologicalProcess-EBI-UniProt-GOA-ACAP-ARAP_01.05.2024_00h00	0.000465796	0.00143392	0.000596367	0.00184332	[3, 5]	8.19672	5	[LOC106560709, LOC106564266, LOC106568513, LOC106572662, LOC106583141]
GO:0005044	scavenger receptor activity	Group22	GO_BiologicalProcess-EBI-UniProt-GOA-ACAP-ARAP_01.05.2024_00h00	0.00592701	0.00921327	0.000596367	0.00184332	[4, 6]	8.57143	3	[LOC106560709, LOC106564266, LOC106568513]
GO:0072665	protein localization to vacuole	Group22	GO_BiologicalProcess-EBI-UniProt-GOA-ACAP-ARAP_01.05.2024_00h00	0.00901722	0.0121	0.000596367	0.00184332	[6]	4.16667	5	[LOC106560709, LOC106567641, LOC106567677, LOC106568513, LOC106578205]
GO:0072666	establishment of protein localization to vacuole	Group22	GO_BiologicalProcess-EBI-UniProt-GOA-ACAP-ARAP_01.05.2024_00h00	0.00730825	0.010624	0.000596367	0.00184332	[5, 7]	4.38596	5	[LOC106560709, LOC106567641, LOC106567677, LOC106568513, LOC106578205]
GO:0006623	protein targeting to vacuole	Group22	GO_BiologicalProcess-EBI-UniProt-GOA-ACAP-ARAP_01.05.2024_00h00	0.00645688	0.00965458	0.000596367	0.00184332	[5, 6, 7, 8]	5.71429	4	[LOC106560709, LOC106567641, LOC106567677, LOC106568513]
GO:0061462	protein localization to lysosome	Group22	GO_BiologicalProcess-EBI-UniProt-GOA-ACAP-ARAP_01.05.2024_00h00	0.0194005	0.0223962	0.000596367	0.00184332	[7]	5.55556	3	[LOC106560709, LOC106567641, LOC106568513]
GO:0006622	protein targeting to lysosome	Group22	GO_BiologicalProcess-EBI-UniProt-GOA-ACAP-ARAP_01.05.2024_00h00	0.00134306	0.00314717	0.000596367	0.00184332	[6, 7, 8, 9]	14.2857	3	[LOC106560709, LOC106567641, LOC106568513]
KEGG:04216	Ferroptosis	Group23	KEGG_01.05.2024	0.00155008	0.00342763	0.00112095	0.0022419	[-1]	5.12821	6	[4f2, LOC106586140, LOC106590481, LOC106600765, LOC106600954, tfa]
GO:0051238	sequestering of metal ion	Group23	GO_BiologicalProcess-EBI-UniProt-GOA-ACAP-ARAP_01.05.2024_00h00	0.00281869	0.00546338	0.00112095	0.0022419	[3]	11.1111	3	[LOC106600765, LOC106600954, LOC123741664]
GO:0097577	sequestering of iron ion	Group23	GO_BiologicalProcess-EBI-UniProt-GOA-ACAP-ARAP_01.05.2024_00h00	0.00281869	0.00546338	0.00112095	0.0022419	[3, 4, 5, 7]	11.1111	3	[LOC106600765, LOC106600954, LOC123741664]
GO:0006879	intracellular iron ion homeostasis	Group23	GO_BiologicalProcess-EBI-UniProt-GOA-ACAP-ARAP_01.05.2024_00h00	0.00372792	0.0067274	0.00112095	0.0022419	[4, 6]	6.66667	4	[LOC106591193, LOC106600765, LOC106600954, LOC123741664]
GO:0006880	intracellular sequestering of iron ion	Group23	GO_BiologicalProcess-EBI-UniProt-GOA-ACAP-ARAP_01.05.2024_00h00	0.00281869	0.00546338	0.00112095	0.0022419	[4, 5, 6, 8]	11.1111	3	[LOC106600765, LOC106600954, LOC123741664]
GO:0006826	iron ion transport	Group23	GO_BiologicalProcess-EBI-UniProt-GOA-ACAP-ARAP_01.05.2024_00h00	0.000269335	0.00108425	0.00112095	0.0022419	[8]	7.14286	6	[LOC106586140, LOC106591193, LOC106600765, LOC106600954, LOC123741664, tfa]
GO:0008198	ferrous iron binding	Group23	GO_MolecularFunction-EBI-UniProt-GOA-ACAP-ARAP_01.05.2024_00h00	0.0141664	0.0175127	0.00112095	0.0022419	[8]	6.25	3	[LOC106600765, LOC106600954, LOC123741664]
GO:0008199	ferric iron binding	Group23	GO_MolecularFunction-EBI-UniProt-GOA-ACAP-ARAP_01.05.2024_00h00	0.00501808	0.00803917	0.00112095	0.0022419	[8]	9.09091	3	[LOC106600765, LOC106600954, LOC123741664]
GO:0001786	phosphatidylserine binding	Group24	GO_MolecularFunction-EBI-UniProt-GOA-ACAP-ARAP_01.05.2024_00h00	0.0255634	0.0278712	0.000740015	0.00179718	[3, 4]	5	3	[LOC106567372, LOC106573757, syt12]
GO:0005544	calcium-dependent phospholipid binding	Group24	GO_MolecularFunction-EBI-UniProt-GOA-ACAP-ARAP_01.05.2024_00h00	0.0084198	0.0115957	0.000740015	0.00179718	[4]	4.23729	5	[LOC106573757, LOC106577820, LOC106577847, anxa1, syt12]
GO:0015837	amine transport	Group24	GO_BiologicalProcess-EBI-UniProt-GOA-ACAP-ARAP_01.05.2024_00h00	0.0450016	0.0450016	0.000740015	0.00179718	[5]	4	3	[LOC106573757, chga, syt12]
GO:0051952	regulation of amine transport	Group24	GO_BiologicalProcess-EBI-UniProt-GOA-ACAP-ARAP_01.05.2024_00h00	0.039264	0.0397706	0.000740015	0.00179718	[4, 5, 6]	4.22535	3	[LOC106573757, chga, syt12]
GO:0046503	glycerolipid catabolic process	Group24	GO_BiologicalProcess-EBI-UniProt-GOA-ACAP-ARAP_01.05.2024_00h00	0.00747877	0.0106742	0.000740015	0.00179718	[5, 6]	5.47945	4	[LOC106573544, LOC106577820, LOC106577847, LOC106588725]
GO:0050432	catecholamine secretion	Group24	GO_BiologicalProcess-EBI-UniProt-GOA-ACAP-ARAP_01.05.2024_00h00	0.0326544	0.0341783	0.000740015	0.00179718	[4, 6, 7]	4.54545	3	[LOC106573757, chga, syt12]
GO:0050433	regulation of catecholamine secretion	Group24	GO_BiologicalProcess-EBI-UniProt-GOA-ACAP-ARAP_01.05.2024_00h00	0.0326544	0.0341783	0.000740015	0.00179718	[4, 5, 6, 7, 8]	4.54545	3	[LOC106573757, chga, syt12]
GO:0051937	catecholamine transport	Group24	GO_BiologicalProcess-EBI-UniProt-GOA-ACAP-ARAP_01.05.2024_00h00	0.0420834	0.0423531	0.000740015	0.00179718	[6]	4.10959	3	[LOC106573757, chga, syt12]
KEGG:00350	Tyrosine metabolism	Group25	KEGG_01.05.2024	0.0301881	0.0320239	0.07828	0.07828	[-1]	4.6875	3	[LOC100137092, dct, tyrp-1b]
GO:0044550	secondary metabolite biosynthetic process	Group25	GO_BiologicalProcess-EBI-UniProt-GOA-ACAP-ARAP_01.05.2024_00h00	0.00116023	0.00293799	0.07828	0.07828	[3]	15	3	[LOC100137092, dct, tyrp-1b]
GO:0046148	pigment biosynthetic process	Group25	GO_BiologicalProcess-EBI-UniProt-GOA-ACAP-ARAP_01.05.2024_00h00	0.0175529	0.0207204	0.07828	0.07828	[3]	5.76923	3	[LOC100137092, dct, tyrp-1b]
GO:0006582	melanin metabolic process	Group25	GO_BiologicalProcess-EBI-UniProt-GOA-ACAP-ARAP_01.05.2024_00h00	0.000708496	0.00195147	0.07828	0.07828	[3, 5]	17.6471	3	[LOC100137092, dct, tyrp-1b]
GO:0018958	phenol-containing compound metabolic process	Group25	GO_BiologicalProcess-EBI-UniProt-GOA-ACAP-ARAP_01.05.2024_00h00	0.00372792	0.0067274	0.07828	0.07828	[4]	6.66667	4	[LOC100137092, LOC106606032, dct, tyrp-1b]
GO:0042438	melanin biosynthetic process	Group25	GO_BiologicalProcess-EBI-UniProt-GOA-ACAP-ARAP_01.05.2024_00h00	0.000708496	0.00195147	0.07828	0.07828	[4, 6]	17.6471	3	[LOC100137092, dct, tyrp-1b]
GO:0046189	phenol-containing compound biosynthetic process	Group25	GO_BiologicalProcess-EBI-UniProt-GOA-ACAP-ARAP_01.05.2024_00h00	0.00419893	0.0072443	0.07828	0.07828	[5]	9.67742	3	[LOC100137092, dct, tyrp-1b]
GO:0045009	chitosome	Group25	GO_CellularComponent-EBI-UniProt-GOA-ACAP-ARAP_01.05.2024_00h00	0.00382217	0.0068191	0.07828	0.07828	[4, 5, 7]	10	3	[LOC100137092, dct, tyrp-1b]
GO:0048770	pigment granule	Group25	GO_CellularComponent-EBI-UniProt-GOA-ACAP-ARAP_01.05.2024_00h00	0.0141761	0.0173879	0.07828	0.07828	[4, 5, 7]	4.54545	4	[LOC100137092, dct, pmela, tyrp-1b]
GO:0042470	melanosome	Group25	GO_CellularComponent-EBI-UniProt-GOA-ACAP-ARAP_01.05.2024_00h00	0.0141761	0.0173879	0.07828	0.07828	[5, 6, 8]	4.54545	4	[LOC100137092, dct, pmela, tyrp-1b]
GO:0090741	pigment granule membrane	Group25	GO_CellularComponent-EBI-UniProt-GOA-ACAP-ARAP_01.05.2024_00h00	0.00382217	0.0068191	0.07828	0.07828	[5, 6, 7, 8]	10	3	[LOC100137092, dct, tyrp-1b]
GO:0033162	melanosome membrane	Group25	GO_CellularComponent-EBI-UniProt-GOA-ACAP-ARAP_01.05.2024_00h00	0.00382217	0.0068191	0.07828	0.07828	[5, 6, 7, 8, 9]	10	3	[LOC100137092, dct, tyrp-1b]
GO:0051093	negative regulation of developmental process	Group26	GO_BiologicalProcess-EBI-UniProt-GOA-ACAP-ARAP_01.05.2024_00h00	3.77747e-06	0.000118612	7.48263e-06	8.48032e-05	[2, 3, 4]	6.11111	11	[LOC106572278, LOC106572382, LOC106577897, LOC106582350, LOC106587207, LOC106608947, LOC106611257, LOC106611510, anxa1, enpp1, tnmd]
GO:0051241	negative regulation of multicellular organismal process	Group26	GO_BiologicalProcess-EBI-UniProt-GOA-ACAP-ARAP_01.05.2024_00h00	1.72425e-07	2.70708e-05	7.48263e-06	8.48032e-05	[2, 3, 4]	5.68182	15	[LOC100194553, LOC106565512, LOC106572278, LOC106572382, LOC106572545, LOC106574034, LOC106577897, LOC106582350, LOC106587207, LOC106608947, LOC106611257, LOC106611510, LOC106613935, anxa1, tnmd]
GO:0030414	peptidase inhibitor activity	Group26	GO_MolecularFunction-EBI-UniProt-GOA-ACAP-ARAP_01.05.2024_00h00	0.000554627	0.00161253	7.48263e-06	8.48032e-05	[4]	4.12844	9	[LOC106568047, LOC106574034, LOC106577897, LOC106606431, LOC106608947, LOC106612870, LOC106613935, si:busm1-57f23.1, tfpi2]
GO:0032102	negative regulation of response to external stimulus	Group26	GO_BiologicalProcess-EBI-UniProt-GOA-ACAP-ARAP_01.05.2024_00h00	0.00259432	0.00509135	7.48263e-06	8.48032e-05	[3, 4, 5]	4.02299	7	[LOC106572278, LOC106572382, LOC106577897, LOC106582350, LOC106587207, LOC106608947, LOC106613935]
GO:1903034	regulation of response to wounding	Group26	GO_BiologicalProcess-EBI-UniProt-GOA-ACAP-ARAP_01.05.2024_00h00	0.000439571	0.00138025	7.48263e-06	8.48032e-05	[4, 5]	11.7647	4	[LOC106577897, LOC106608947, LOC106613935, anxa1]
GO:1903035	negative regulation of response to wounding	Group26	GO_BiologicalProcess-EBI-UniProt-GOA-ACAP-ARAP_01.05.2024_00h00	0.00116023	0.00293799	7.48263e-06	8.48032e-05	[3, 4, 5, 6]	15	3	[LOC106577897, LOC106608947, LOC106613935]
GO:0004866	endopeptidase inhibitor activity	Group26	GO_MolecularFunction-EBI-UniProt-GOA-ACAP-ARAP_01.05.2024_00h00	0.00127666	0.00308363	7.48263e-06	8.48032e-05	[5]	4.0404	8	[LOC106574034, LOC106577897, LOC106606431, LOC106608947, LOC106612870, LOC106613935, si:busm1-57f23.1, tfpi2]
GO:0061041	regulation of wound healing	Group26	GO_BiologicalProcess-EBI-UniProt-GOA-ACAP-ARAP_01.05.2024_00h00	0.000305769	0.00117087	7.48263e-06	8.48032e-05	[5, 6]	12.9032	4	[LOC106577897, LOC106608947, LOC106613935, anxa1]
GO:0061045	negative regulation of wound healing	Group26	GO_BiologicalProcess-EBI-UniProt-GOA-ACAP-ARAP_01.05.2024_00h00	0.00116023	0.00293799	7.48263e-06	8.48032e-05	[4, 5, 6, 7]	15	3	[LOC106577897, LOC106608947, LOC106613935]
GO:1901342	regulation of vasculature development	Group26	GO_BiologicalProcess-EBI-UniProt-GOA-ACAP-ARAP_01.05.2024_00h00	0.00159898	0.00348667	7.48263e-06	8.48032e-05	[4, 5, 6, 7]	6.25	5	[LOC106577897, LOC106608947, LOC106611257, LOC106611510, tnmd]
GO:1901343	negative regulation of vasculature development	Group26	GO_BiologicalProcess-EBI-UniProt-GOA-ACAP-ARAP_01.05.2024_00h00	1.45846e-05	0.000228978	7.48263e-06	8.48032e-05	[3, 4, 5, 6, 7, 8]	16.6667	5	[LOC106577897, LOC106608947, LOC106611257, LOC106611510, tnmd]
GO:0004867	serine-type endopeptidase inhibitor activity	Group26	GO_MolecularFunction-EBI-UniProt-GOA-ACAP-ARAP_01.05.2024_00h00	0.00730825	0.010624	7.48263e-06	8.48032e-05	[6]	4.38596	5	[LOC106574034, LOC106577897, LOC106608947, LOC106612870, tfpi2]
GO:0045861	negative regulation of proteolysis	Group26	GO_BiologicalProcess-EBI-UniProt-GOA-ACAP-ARAP_01.05.2024_00h00	0.00546117	0.00866064	7.48263e-06	8.48032e-05	[5, 6, 7]	8.82353	3	[LOC106577897, LOC106606431, LOC106608947]
GO:2000181	negative regulation of blood vessel morphogenesis	Group26	GO_BiologicalProcess-EBI-UniProt-GOA-ACAP-ARAP_01.05.2024_00h00	1.45846e-05	0.000228978	7.48263e-06	8.48032e-05	[4, 5, 6, 7, 8, 9]	16.6667	5	[LOC106577897, LOC106608947, LOC106611257, LOC106611510, tnmd]
GO:0045765	regulation of angiogenesis	Group26	GO_BiologicalProcess-EBI-UniProt-GOA-ACAP-ARAP_01.05.2024_00h00	0.00159898	0.00348667	7.48263e-06	8.48032e-05	[4, 5, 6, 7, 8, 9, 10]	6.25	5	[LOC106577897, LOC106608947, LOC106611257, LOC106611510, tnmd]
GO:0016525	negative regulation of angiogenesis	Group26	GO_BiologicalProcess-EBI-UniProt-GOA-ACAP-ARAP_01.05.2024_00h00	1.45846e-05	0.000228978	7.48263e-06	8.48032e-05	[4, 5, 6, 7, 8, 9, 10, 11]	16.6667	5	[LOC106577897, LOC106608947, LOC106611257, LOC106611510, tnmd]
GO:0016684	oxidoreductase activity, acting on peroxide as acceptor	Group27	GO_MolecularFunction-EBI-UniProt-GOA-ACAP-ARAP_01.05.2024_00h00	0.0182832	0.0214213	0.000649373	0.00183989	[3]	4.21053	4	[LOC106595268, LOC106599098, LOC106600318, ptgs2b]
GO:0016701	oxidoreductase activity, acting on single donors with incorporation of molecular oxygen	Group27	GO_MolecularFunction-EBI-UniProt-GOA-ACAP-ARAP_01.05.2024_00h00	0.0244716	0.0268674	0.000649373	0.00183989	[3]	5.08475	3	[LOC106599098, LOC106612548, ptgs2b]
GO:0072562	blood microparticle	Group27	GO_CellularComponent-EBI-UniProt-GOA-ACAP-ARAP_01.05.2024_00h00	0.0365445	0.0374999	0.000649373	0.00183989	[2, 3, 4]	4.34783	3	[LOC106595268, LOC106600318, LOC106613935]
GO:0072593	reactive oxygen species metabolic process	Group27	GO_BiologicalProcess-EBI-UniProt-GOA-ACAP-ARAP_01.05.2024_00h00	0.0202467	0.0230343	0.000649373	0.00183989	[3]	4.08163	4	[LOC106595268, LOC106600318, LOC106601740, LOC106611713]
GO:0015645	fatty acid ligase activity	Group27	GO_MolecularFunction-EBI-UniProt-GOA-ACAP-ARAP_01.05.2024_00h00	0.0184638	0.0214727	0.000649373	0.00183989	[2, 5]	5.66038	3	[LOC106585738, LOC106608304, zgc:101540]
GO:0016405	CoA-ligase activity	Group27	GO_MolecularFunction-EBI-UniProt-GOA-ACAP-ARAP_01.05.2024_00h00	0.0213514	0.0241163	0.000649373	0.00183989	[4]	5.35714	3	[LOC106585738, LOC106608304, zgc:101540]
GO:0016702	oxidoreductase activity, acting on single donors with incorporation of molecular oxygen, incorporation of two atoms of oxygen	Group27	GO_MolecularFunction-EBI-UniProt-GOA-ACAP-ARAP_01.05.2024_00h00	0.0234057	0.0258781	0.000649373	0.00183989	[4]	5.17241	3	[LOC106599098, LOC106612548, ptgs2b]
GO:0016878	acid-thiol ligase activity	Group27	GO_MolecularFunction-EBI-UniProt-GOA-ACAP-ARAP_01.05.2024_00h00	0.0278243	0.0299207	0.000649373	0.00183989	[4]	4.83871	3	[LOC106585738, LOC106608304, zgc:101540]
GO:0001676	long-chain fatty acid metabolic process	Group27	GO_BiologicalProcess-EBI-UniProt-GOA-ACAP-ARAP_01.05.2024_00h00	0.0126136	0.0159704	0.000649373	0.00183989	[5, 6, 8]	4.70588	4	[LOC106585738, LOC106599098, ptgs2b, zgc:101540]
GO:0004601	peroxidase activity	Group27	GO_BiologicalProcess-EBI-UniProt-GOA-ACAP-ARAP_01.05.2024_00h00	0.0131215	0.0163499	0.000649373	0.00183989	[5, 8]	4.65116	4	[LOC106595268, LOC106599098, LOC106600318, ptgs2b]
GO:0046456	icosanoid biosynthetic process	Group27	GO_BiologicalProcess-EBI-UniProt-GOA-ACAP-ARAP_01.05.2024_00h00	0.0064159	0.00968555	0.000649373	0.00183989	[6, 7]	8.33333	3	[LOC106599098, anxa1, ptgs2b]
GO:0006692	prostanoid metabolic process	Group27	GO_BiologicalProcess-EBI-UniProt-GOA-ACAP-ARAP_01.05.2024_00h00	0.00546117	0.00866064	0.000649373	0.00183989	[6, 7, 9]	8.82353	3	[LOC106599098, anxa1, ptgs2b]
GO:0006636	unsaturated fatty acid biosynthetic process	Group27	GO_BiologicalProcess-EBI-UniProt-GOA-ACAP-ARAP_01.05.2024_00h00	0.0175529	0.0207204	0.000649373	0.00183989	[6, 7, 8, 9]	5.76923	3	[LOC106599098, anxa1, ptgs2b]
GO:0006693	prostaglandin metabolic process	Group27	GO_BiologicalProcess-EBI-UniProt-GOA-ACAP-ARAP_01.05.2024_00h00	0.00546117	0.00866064	0.000649373	0.00183989	[7, 8, 10]	8.82353	3	[LOC106599098, anxa1, ptgs2b]
GO:0046457	prostanoid biosynthetic process	Group27	GO_BiologicalProcess-EBI-UniProt-GOA-ACAP-ARAP_01.05.2024_00h00	0.00225121	0.00465052	0.000649373	0.00183989	[7, 8, 9, 10]	12	3	[LOC106599098, anxa1, ptgs2b]
GO:0001516	prostaglandin biosynthetic process	Group27	GO_BiologicalProcess-EBI-UniProt-GOA-ACAP-ARAP_01.05.2024_00h00	0.00225121	0.00465052	0.000649373	0.00183989	[8, 9, 10, 11]	12	3	[LOC106599098, anxa1, ptgs2b]
KEGG:03320	PPAR signaling pathway	Group28	KEGG_01.05.2024	0.000186436	0.000886983	2.47445e-06	4.20656e-05	[-1]	5.40541	8	[LOC106570598, LOC106573544, LOC106583677, LOC106585738, LOC106588813, fabp2, plin1, zgc:101540]
GO:0009799	specification of symmetry	Group28	GO_BiologicalProcess-EBI-UniProt-GOA-ACAP-ARAP_01.05.2024_00h00	0.00501808	0.00803917	2.47445e-06	4.20656e-05	[3, 4, 5]	9.09091	3	[LOC106570598, LOC106573078, LOC106588813]
GO:0048598	embryonic morphogenesis	Group28	GO_BiologicalProcess-EBI-UniProt-GOA-ACAP-ARAP_01.05.2024_00h00	2.61281e-05	0.000293008	2.47445e-06	4.20656e-05	[3, 4, 5]	5.49451	10	[LOC106564480, LOC106570474, LOC106570598, LOC106573078, LOC106588813, LOC106590170, LOC106600384, LOC106604105, LOC106607561, dusp1]
GO:0009855	determination of bilateral symmetry	Group28	GO_BiologicalProcess-EBI-UniProt-GOA-ACAP-ARAP_01.05.2024_00h00	0.00501808	0.00803917	2.47445e-06	4.20656e-05	[4, 5, 6]	9.09091	3	[LOC106570598, LOC106573078, LOC106588813]
GO:0060562	epithelial tube morphogenesis	Group28	GO_BiologicalProcess-EBI-UniProt-GOA-ACAP-ARAP_01.05.2024_00h00	0.00860738	0.0117509	2.47445e-06	4.20656e-05	[4, 5, 6]	7.5	3	[LOC106570598, LOC106573078, LOC106588813]
GO:0060972	left/right pattern formation	Group28	GO_BiologicalProcess-EBI-UniProt-GOA-ACAP-ARAP_01.05.2024_00h00	0.00501808	0.00803917	2.47445e-06	4.20656e-05	[4, 5, 6]	9.09091	3	[LOC106570598, LOC106573078, LOC106588813]
GO:0005504	fatty acid binding	Group28	GO_MolecularFunction-EBI-UniProt-GOA-ACAP-ARAP_01.05.2024_00h00	0.00802364	0.0113487	2.47445e-06	4.20656e-05	[3, 6, 7]	7.69231	3	[LOC106570598, LOC106588813, fabp2]
GO:0003007	heart morphogenesis	Group28	GO_BiologicalProcess-EBI-UniProt-GOA-ACAP-ARAP_01.05.2024_00h00	0.0158084	0.0190916	2.47445e-06	4.20656e-05	[4, 5, 6, 7]	6	3	[LOC106570598, LOC106573078, LOC106588813]
GO:0033293	monocarboxylic acid binding	Group28	GO_MolecularFunction-EBI-UniProt-GOA-ACAP-ARAP_01.05.2024_00h00	0.00164229	0.00353205	2.47445e-06	4.20656e-05	[5, 6]	8.33333	4	[LOC106570598, LOC106588813, fabp2, nr2f2]
GO:0035050	embryonic heart tube development	Group28	GO_BiologicalProcess-EBI-UniProt-GOA-ACAP-ARAP_01.05.2024_00h00	0.00116023	0.00293799	2.47445e-06	4.20656e-05	[4, 5, 6, 7]	15	3	[LOC106570598, LOC106573078, LOC106588813]
GO:0003143	embryonic heart tube morphogenesis	Group28	GO_BiologicalProcess-EBI-UniProt-GOA-ACAP-ARAP_01.05.2024_00h00	0.000307474	0.00114937	2.47445e-06	4.20656e-05	[4, 5, 6, 7, 8]	23.0769	3	[LOC106570598, LOC106573078, LOC106588813]
GO:0007368	determination of left/right symmetry	Group28	GO_BiologicalProcess-EBI-UniProt-GOA-ACAP-ARAP_01.05.2024_00h00	0.00419893	0.0072443	2.47445e-06	4.20656e-05	[5, 6, 7]	9.67742	3	[LOC106570598, LOC106573078, LOC106588813]
GO:0015908	fatty acid transport	Group28	GO_BiologicalProcess-EBI-UniProt-GOA-ACAP-ARAP_01.05.2024_00h00	0.00404472	0.00713507	2.47445e-06	4.20656e-05	[5, 6, 8]	5.05051	5	[LOC106570598, LOC106588813, anxa1, fabp2, zgc:101540]
GO:0036041	long-chain fatty acid binding	Group28	GO_MolecularFunction-EBI-UniProt-GOA-ACAP-ARAP_01.05.2024_00h00	3.94443e-05	0.00036428	2.47445e-06	4.20656e-05	[4, 7, 8]	42.8571	3	[LOC106570598, LOC106588813, fabp2]
GO:0061371	determination of heart left/right asymmetry	Group28	GO_BiologicalProcess-EBI-UniProt-GOA-ACAP-ARAP_01.05.2024_00h00	0.000708496	0.00195147	2.47445e-06	4.20656e-05	[5, 6, 7, 8]	17.6471	3	[LOC106570598, LOC106573078, LOC106588813]
GO:0001947	heart looping	Group28	GO_BiologicalProcess-EBI-UniProt-GOA-ACAP-ARAP_01.05.2024_00h00	0.000307474	0.00114937	2.47445e-06	4.20656e-05	[5, 6, 7, 8, 9]	23.0769	3	[LOC106570598, LOC106573078, LOC106588813]
GO:0015909	long-chain fatty acid transport	Group28	GO_BiologicalProcess-EBI-UniProt-GOA-ACAP-ARAP_01.05.2024_00h00	0.00350815	0.00640441	2.47445e-06	4.20656e-05	[6, 7, 9]	6.77966	4	[LOC106570598, LOC106588813, anxa1, zgc:101540]
GO:0033500	carbohydrate homeostasis	Group29	GO_BiologicalProcess-EBI-UniProt-GOA-ACAP-ARAP_01.05.2024_00h00	0.0244716	0.0268674	0.00616413	0.00952638	[3]	5.08475	3	[LOC106580495, LOC106589860, c2cd2l]
GO:0009914	hormone transport	Group29	GO_BiologicalProcess-EBI-UniProt-GOA-ACAP-ARAP_01.05.2024_00h00	0.0131215	0.0163499	0.00616413	0.00952638	[4]	4.65116	4	[LOC106589860, anxa1, c2cd2l, chga]
GO:0042593	glucose homeostasis	Group29	GO_BiologicalProcess-EBI-UniProt-GOA-ACAP-ARAP_01.05.2024_00h00	0.0223656	0.0249035	0.00616413	0.00952638	[4]	5.26316	3	[LOC106580495, LOC106589860, c2cd2l]
GO:0001678	intracellular glucose homeostasis	Group29	GO_BiologicalProcess-EBI-UniProt-GOA-ACAP-ARAP_01.05.2024_00h00	0.00860738	0.0117509	0.00616413	0.00952638	[4, 5]	7.5	3	[LOC106580495, LOC106589860, c2cd2l]
GO:0051048	negative regulation of secretion	Group29	GO_BiologicalProcess-EBI-UniProt-GOA-ACAP-ARAP_01.05.2024_00h00	0.00746397	0.0107509	0.00616413	0.00952638	[3, 4, 5, 6]	7.89474	3	[LOC106593497, anxa1, chga]
GO:0070201	regulation of establishment of protein localization	Group29	GO_BiologicalProcess-EBI-UniProt-GOA-ACAP-ARAP_01.05.2024_00h00	0.0116358	0.0148522	0.00616413	0.00952638	[4, 5, 6]	4.81928	4	[LOC106580827, LOC106589860, c2cd2l, chga]
GO:1903531	negative regulation of secretion by cell	Group29	GO_BiologicalProcess-EBI-UniProt-GOA-ACAP-ARAP_01.05.2024_00h00	0.00692814	0.0102615	0.00616413	0.00952638	[3, 4, 5, 6, 7]	8.10811	3	[LOC106593497, anxa1, chga]
GO:0015833	peptide transport	Group29	GO_BiologicalProcess-EBI-UniProt-GOA-ACAP-ARAP_01.05.2024_00h00	0.0071271	0.0104575	0.00616413	0.00952638	[5, 6]	5.55556	4	[LOC106589860, anxa1, c2cd2l, chga]
GO:0046883	regulation of hormone secretion	Group29	GO_BiologicalProcess-EBI-UniProt-GOA-ACAP-ARAP_01.05.2024_00h00	0.00309533	0.00585502	0.00616413	0.00952638	[3, 4, 5, 6, 7, 8]	7.01754	4	[LOC106589860, anxa1, c2cd2l, chga]
GO:0051223	regulation of protein transport	Group29	GO_BiologicalProcess-EBI-UniProt-GOA-ACAP-ARAP_01.05.2024_00h00	0.0326544	0.0341783	0.00616413	0.00952638	[4, 5, 6, 7]	4.54545	3	[LOC106589860, c2cd2l, chga]
GO:0090087	regulation of peptide transport	Group29	GO_BiologicalProcess-EBI-UniProt-GOA-ACAP-ARAP_01.05.2024_00h00	0.00921541	0.0122612	0.00616413	0.00952638	[4, 5, 6, 7]	7.31707	3	[LOC106589860, c2cd2l, chga]
GO:0002790	peptide secretion	Group29	GO_BiologicalProcess-EBI-UniProt-GOA-ACAP-ARAP_01.05.2024_00h00	0.00444282	0.00742046	0.00616413	0.00952638	[5, 6, 7]	6.34921	4	[LOC106589860, anxa1, c2cd2l, chga]
GO:0046879	hormone secretion	Group29	GO_BiologicalProcess-EBI-UniProt-GOA-ACAP-ARAP_01.05.2024_00h00	0.00821595	0.0114151	0.00616413	0.00952638	[5, 6, 7]	5.33333	4	[LOC106589860, anxa1, c2cd2l, chga]
GO:0050708	regulation of protein secretion	Group29	GO_BiologicalProcess-EBI-UniProt-GOA-ACAP-ARAP_01.05.2024_00h00	0.0126262	0.0158585	0.00616413	0.00952638	[4, 5, 6, 7, 8]	6.52174	3	[LOC106589860, c2cd2l, chga]
GO:0002791	regulation of peptide secretion	Group29	GO_BiologicalProcess-EBI-UniProt-GOA-ACAP-ARAP_01.05.2024_00h00	0.00921541	0.0122612	0.00616413	0.00952638	[5, 6, 7, 8]	7.31707	3	[LOC106589860, c2cd2l, chga]
GO:0090276	regulation of peptide hormone secretion	Group29	GO_BiologicalProcess-EBI-UniProt-GOA-ACAP-ARAP_01.05.2024_00h00	0.00921541	0.0122612	0.00616413	0.00952638	[4, 5, 6, 7, 8, 9]	7.31707	3	[LOC106589860, c2cd2l, chga]
GO:0030072	peptide hormone secretion	Group29	GO_BiologicalProcess-EBI-UniProt-GOA-ACAP-ARAP_01.05.2024_00h00	0.00444282	0.00742046	0.00616413	0.00952638	[6, 7, 8]	6.34921	4	[LOC106589860, anxa1, c2cd2l, chga]
GO:0030073	insulin secretion	Group29	GO_BiologicalProcess-EBI-UniProt-GOA-ACAP-ARAP_01.05.2024_00h00	0.00164229	0.00353205	0.00616413	0.00952638	[5, 6, 7, 8, 9]	8.33333	4	[LOC106589860, anxa1, c2cd2l, chga]
GO:0050796	regulation of insulin secretion	Group29	GO_BiologicalProcess-EBI-UniProt-GOA-ACAP-ARAP_01.05.2024_00h00	0.00252509	0.00501822	0.00616413	0.00952638	[5, 6, 7, 8, 9, 10]	11.5385	3	[LOC106589860, c2cd2l, chga]
GO:0097006	regulation of plasma lipoprotein particle levels	Group30	GO_BiologicalProcess-EBI-UniProt-GOA-ACAP-ARAP_01.05.2024_00h00	0.000176319	0.000892972	0.00182475	0.00344675	[2, 3]	14.8148	4	[LOC106560849, LOC106573544, LOC106573721, LOC106583677]
GO:0050997	quaternary ammonium group binding	Group30	GO_MolecularFunction-EBI-UniProt-GOA-ACAP-ARAP_01.05.2024_00h00	0.026681	0.028889	0.00182475	0.00344675	[3]	4.91803	3	[LOC106560849, LOC106573721, LOC106583677]
GO:0055088	lipid homeostasis	Group30	GO_BiologicalProcess-EBI-UniProt-GOA-ACAP-ARAP_01.05.2024_00h00	0.00404472	0.00713507	0.00182475	0.00344675	[3]	5.05051	5	[LOC106560849, LOC106573721, LOC106578216, LOC106588725, LOC106609996]
GO:0055092	sterol homeostasis	Group30	GO_BiologicalProcess-EBI-UniProt-GOA-ACAP-ARAP_01.05.2024_00h00	0.00205757	0.00430719	0.00182475	0.00344675	[4]	7.84314	4	[LOC106560849, LOC106573721, LOC106578216, LOC106609996]
GO:0071827	plasma lipoprotein particle organization	Group30	GO_BiologicalProcess-EBI-UniProt-GOA-ACAP-ARAP_01.05.2024_00h00	2.00427e-05	0.000286064	0.00182475	0.00344675	[2, 6]	25	4	[LOC106560849, LOC106573544, LOC106573721, LOC106583677]
GO:0031210	phosphatidylcholine binding	Group30	GO_MolecularFunction-EBI-UniProt-GOA-ACAP-ARAP_01.05.2024_00h00	0.00921541	0.0122612	0.00182475	0.00344675	[4, 5]	7.31707	3	[LOC106560849, LOC106573721, LOC106583677]
GO:0034369	plasma lipoprotein particle remodeling	Group30	GO_BiologicalProcess-EBI-UniProt-GOA-ACAP-ARAP_01.05.2024_00h00	2.00427e-05	0.000286064	0.00182475	0.00344675	[3, 4, 7]	25	4	[LOC106560849, LOC106573544, LOC106573721, LOC106583677]
GO:0034367	protein-containing complex remodeling	Group30	GO_BiologicalProcess-EBI-UniProt-GOA-ACAP-ARAP_01.05.2024_00h00	2.59915e-05	0.000313897	0.00182475	0.00344675	[5]	23.5294	4	[LOC106560849, LOC106573544, LOC106573721, LOC106583677]
GO:0042632	cholesterol homeostasis	Group30	GO_BiologicalProcess-EBI-UniProt-GOA-ACAP-ARAP_01.05.2024_00h00	0.00205757	0.00430719	0.00182475	0.00344675	[5]	7.84314	4	[LOC106560849, LOC106573721, LOC106578216, LOC106609996]
GO:0071825	protein-lipid complex organization	Group30	GO_BiologicalProcess-EBI-UniProt-GOA-ACAP-ARAP_01.05.2024_00h00	2.00427e-05	0.000286064	0.00182475	0.00344675	[5]	25	4	[LOC106560849, LOC106573544, LOC106573721, LOC106583677]
GO:0015914	phospholipid transport	Group30	GO_BiologicalProcess-EBI-UniProt-GOA-ACAP-ARAP_01.05.2024_00h00	0.000809166	0.00211732	0.00182475	0.00344675	[5, 6]	4.92958	7	[LOC106560849, LOC106570352, LOC106573721, LOC106583677, LOC106593696, LOC106609996, c2cd2l]
GO:0015918	sterol transport	Group30	GO_BiologicalProcess-EBI-UniProt-GOA-ACAP-ARAP_01.05.2024_00h00	0.0289934	0.0309657	0.00182475	0.00344675	[5, 6]	4.7619	3	[LOC106560849, LOC106573721, LOC106578216]
GO:0046503	glycerolipid catabolic process	Group30	GO_BiologicalProcess-EBI-UniProt-GOA-ACAP-ARAP_01.05.2024_00h00	0.00747877	0.0106742	0.00182475	0.00344675	[5, 6]	5.47945	4	[LOC106573544, LOC106577820, LOC106577847, LOC106588725]
GO:0120009	intermembrane lipid transfer	Group30	GO_BiologicalProcess-EBI-UniProt-GOA-ACAP-ARAP_01.05.2024_00h00	8.3546e-05	0.000570292	0.00182475	0.00344675	[5, 6]	8.82353	6	[LOC106560849, LOC106573721, LOC106583677, LOC106593696, LOC106609996, c2cd2l]
GO:0034370	triglyceride-rich lipoprotein particle remodeling	Group30	GO_BiologicalProcess-EBI-UniProt-GOA-ACAP-ARAP_01.05.2024_00h00	0.000307474	0.00114937	0.00182475	0.00344675	[4, 5, 8]	23.0769	3	[LOC106560849, LOC106573544, LOC106573721]
GO:0034375	high-density lipoprotein particle remodeling	Group30	GO_BiologicalProcess-EBI-UniProt-GOA-ACAP-ARAP_01.05.2024_00h00	1.14487e-05	0.000199716	0.00182475	0.00344675	[4, 5, 8]	60	3	[LOC106560849, LOC106573721, LOC106583677]
GO:0034368	protein-lipid complex remodeling	Group30	GO_BiologicalProcess-EBI-UniProt-GOA-ACAP-ARAP_01.05.2024_00h00	2.00427e-05	0.000286064	0.00182475	0.00344675	[6]	25	4	[LOC106560849, LOC106573544, LOC106573721, LOC106583677]
GO:0005548	phospholipid transporter activity	Group30	GO_BiologicalProcess-EBI-UniProt-GOA-ACAP-ARAP_01.05.2024_00h00	7.05923e-05	0.000503773	0.00182475	0.00344675	[6, 7]	9.09091	6	[LOC106560849, LOC106573721, LOC106583677, LOC106593696, LOC106609996, c2cd2l]
GO:0006641	triglyceride metabolic process	Group30	GO_BiologicalProcess-EBI-UniProt-GOA-ACAP-ARAP_01.05.2024_00h00	0.0131215	0.0163499	0.00182475	0.00344675	[6, 7]	4.65116	4	[LOC106560849, LOC106573544, LOC106573721, LOC106588725]
GO:0030301	cholesterol transport	Group30	GO_BiologicalProcess-EBI-UniProt-GOA-ACAP-ARAP_01.05.2024_00h00	0.0194005	0.0223962	0.00182475	0.00344675	[6, 7]	5.55556	3	[LOC106560849, LOC106573721, LOC106578216]
GO:0120013	lipid transfer activity	Group30	GO_BiologicalProcess-EBI-UniProt-GOA-ACAP-ARAP_01.05.2024_00h00	8.3546e-05	0.000570292	0.00182475	0.00344675	[6, 7]	8.82353	6	[LOC106560849, LOC106573721, LOC106583677, LOC106593696, LOC106609996, c2cd2l]
GO:0034372	very-low-density lipoprotein particle remodeling	Group30	GO_BiologicalProcess-EBI-UniProt-GOA-ACAP-ARAP_01.05.2024_00h00	0.000307474	0.00114937	0.00182475	0.00344675	[5, 6, 9]	23.0769	3	[LOC106560849, LOC106573544, LOC106573721]
GO:0120014	phospholipid transfer activity	Group30	GO_BiologicalProcess-EBI-UniProt-GOA-ACAP-ARAP_01.05.2024_00h00	0.00546117	0.00866064	0.00182475	0.00344675	[7, 8]	8.82353	3	[LOC106583677, LOC106593696, c2cd2l]
GO:0009790	embryo development	Group31	GO_BiologicalProcess-EBI-UniProt-GOA-ACAP-ARAP_01.05.2024_00h00	5.25036e-05	0.000412153	0.000745417	0.00168961	[3, 4]	4.25532	12	[LOC106564480, LOC106569186, LOC106570474, LOC106570598, LOC106573078, LOC106588813, LOC106590170, LOC106599664, LOC106600384, LOC106604105, LOC106607561, dusp1]
GO:0007492	endoderm development	Group31	GO_BiologicalProcess-EBI-UniProt-GOA-ACAP-ARAP_01.05.2024_00h00	1.12094e-05	0.000219984	0.000745417	0.00168961	[4]	28.5714	4	[LOC106564480, LOC106590170, LOC106604105, dusp1]
GO:0009799	specification of symmetry	Group31	GO_BiologicalProcess-EBI-UniProt-GOA-ACAP-ARAP_01.05.2024_00h00	0.00501808	0.00803917	0.000745417	0.00168961	[3, 4, 5]	9.09091	3	[LOC106570598, LOC106573078, LOC106588813]
GO:0048598	embryonic morphogenesis	Group31	GO_BiologicalProcess-EBI-UniProt-GOA-ACAP-ARAP_01.05.2024_00h00	2.61281e-05	0.000293008	0.000745417	0.00168961	[3, 4, 5]	5.49451	10	[LOC106564480, LOC106570474, LOC106570598, LOC106573078, LOC106588813, LOC106590170, LOC106600384, LOC106604105, LOC106607561, dusp1]
GO:0001704	formation of primary germ layer	Group31	GO_BiologicalProcess-EBI-UniProt-GOA-ACAP-ARAP_01.05.2024_00h00	9.1979e-05	0.000577628	0.000745417	0.00168961	[3, 4, 5, 6, 7]	17.3913	4	[LOC106564480, LOC106590170, LOC106604105, dusp1]
GO:0007369	gastrulation	Group31	GO_BiologicalProcess-EBI-UniProt-GOA-ACAP-ARAP_01.05.2024_00h00	4.19856e-05	0.000366208	0.000745417	0.00168961	[4, 5, 6]	13.5135	5	[LOC106564480, LOC106590170, LOC106600384, LOC106604105, dusp1]
GO:0009855	determination of bilateral symmetry	Group31	GO_BiologicalProcess-EBI-UniProt-GOA-ACAP-ARAP_01.05.2024_00h00	0.00501808	0.00803917	0.000745417	0.00168961	[4, 5, 6]	9.09091	3	[LOC106570598, LOC106573078, LOC106588813]
GO:0060562	epithelial tube morphogenesis	Group31	GO_BiologicalProcess-EBI-UniProt-GOA-ACAP-ARAP_01.05.2024_00h00	0.00860738	0.0117509	0.000745417	0.00168961	[4, 5, 6]	7.5	3	[LOC106570598, LOC106573078, LOC106588813]
GO:0060972	left/right pattern formation	Group31	GO_BiologicalProcess-EBI-UniProt-GOA-ACAP-ARAP_01.05.2024_00h00	0.00501808	0.00803917	0.000745417	0.00168961	[4, 5, 6]	9.09091	3	[LOC106570598, LOC106573078, LOC106588813]
GO:0003007	heart morphogenesis	Group31	GO_BiologicalProcess-EBI-UniProt-GOA-ACAP-ARAP_01.05.2024_00h00	0.0158084	0.0190916	0.000745417	0.00168961	[4, 5, 6, 7]	6	3	[LOC106570598, LOC106573078, LOC106588813]
GO:0008138	protein tyrosine/serine/threonine phosphatase activity	Group31	GO_MolecularFunction-EBI-UniProt-GOA-ACAP-ARAP_01.05.2024_00h00	0.00164229	0.00353205	0.000745417	0.00168961	[4, 7]	8.33333	4	[LOC106564480, LOC106590170, LOC106604105, dusp1]
GO:0008330	protein tyrosine/threonine phosphatase activity	Group31	GO_MolecularFunction-EBI-UniProt-GOA-ACAP-ARAP_01.05.2024_00h00	0.000109458	0.00063648	0.000745417	0.00168961	[4, 7]	16.6667	4	[LOC106564480, LOC106590170, LOC106604105, dusp1]
GO:0033549	MAP kinase phosphatase activity	Group31	GO_MolecularFunction-EBI-UniProt-GOA-ACAP-ARAP_01.05.2024_00h00	0.000992797	0.00255523	0.000745417	0.00168961	[4, 7]	9.52381	4	[LOC106564480, LOC106590170, LOC106604105, dusp1]
GO:0035050	embryonic heart tube development	Group31	GO_BiologicalProcess-EBI-UniProt-GOA-ACAP-ARAP_01.05.2024_00h00	0.00116023	0.00293799	0.000745417	0.00168961	[4, 5, 6, 7]	15	3	[LOC106570598, LOC106573078, LOC106588813]
GO:0001706	endoderm formation	Group31	GO_BiologicalProcess-EBI-UniProt-GOA-ACAP-ARAP_01.05.2024_00h00	1.12094e-05	0.000219984	0.000745417	0.00168961	[4, 5, 6, 7, 8]	28.5714	4	[LOC106564480, LOC106590170, LOC106604105, dusp1]
GO:0003143	embryonic heart tube morphogenesis	Group31	GO_BiologicalProcess-EBI-UniProt-GOA-ACAP-ARAP_01.05.2024_00h00	0.000307474	0.00114937	0.000745417	0.00168961	[4, 5, 6, 7, 8]	23.0769	3	[LOC106570598, LOC106573078, LOC106588813]
GO:0007368	determination of left/right symmetry	Group31	GO_BiologicalProcess-EBI-UniProt-GOA-ACAP-ARAP_01.05.2024_00h00	0.00419893	0.0072443	0.000745417	0.00168961	[5, 6, 7]	9.67742	3	[LOC106570598, LOC106573078, LOC106588813]
GO:0017017	MAP kinase tyrosine/serine/threonine phosphatase activity	Group31	GO_MolecularFunction-EBI-UniProt-GOA-ACAP-ARAP_01.05.2024_00h00	0.000268539	0.00110949	0.000745417	0.00168961	[5, 8]	13.3333	4	[LOC106564480, LOC106590170, LOC106604105, dusp1]
GO:0017018	myosin phosphatase activity	Group31	GO_MolecularFunction-EBI-UniProt-GOA-ACAP-ARAP_01.05.2024_00h00	0.00996719	0.0129326	0.000745417	0.00168961	[5, 8]	4.06504	5	[LOC106564480, LOC106590170, LOC106604105, dusp1, ssh1a]
GO:0033550	MAP kinase tyrosine phosphatase activity	Group31	GO_MolecularFunction-EBI-UniProt-GOA-ACAP-ARAP_01.05.2024_00h00	0.000109458	0.00063648	0.000745417	0.00168961	[5, 8]	16.6667	4	[LOC106564480, LOC106590170, LOC106604105, dusp1]
GO:0061371	determination of heart left/right asymmetry	Group31	GO_BiologicalProcess-EBI-UniProt-GOA-ACAP-ARAP_01.05.2024_00h00	0.000708496	0.00195147	0.000745417	0.00168961	[5, 6, 7, 8]	17.6471	3	[LOC106570598, LOC106573078, LOC106588813]
GO:0001947	heart looping	Group31	GO_BiologicalProcess-EBI-UniProt-GOA-ACAP-ARAP_01.05.2024_00h00	0.000307474	0.00114937	0.000745417	0.00168961	[5, 6, 7, 8, 9]	23.0769	3	[LOC106570598, LOC106573078, LOC106588813]
GO:0038066	p38MAPK cascade	Group31	GO_BiologicalProcess-EBI-UniProt-GOA-ACAP-ARAP_01.05.2024_00h00	0.000180195	0.000884084	0.000745417	0.00168961	[6, 7, 8]	27.2727	3	[LOC106572545, LOC106604105, dusp1]
GO:0043409	negative regulation of MAPK cascade	Group31	GO_BiologicalProcess-EBI-UniProt-GOA-ACAP-ARAP_01.05.2024_00h00	0.000398788	0.00130437	0.000745417	0.00168961	[5, 6, 7, 8, 9]	8.47458	5	[LOC106564480, LOC106572545, LOC106590170, LOC106604105, dusp1]
GO:1900744	regulation of p38MAPK cascade	Group31	GO_BiologicalProcess-EBI-UniProt-GOA-ACAP-ARAP_01.05.2024_00h00	9.31888e-05	0.000562717	0.000745417	0.00168961	[6, 7, 8, 9]	33.3333	3	[LOC106572545, LOC106604105, dusp1]
GO:1903753	negative regulation of p38MAPK cascade	Group31	GO_BiologicalProcess-EBI-UniProt-GOA-ACAP-ARAP_01.05.2024_00h00	4.61569e-06	0.000120777	0.000745417	0.00168961	[6, 7, 8, 9, 10]	75	3	[LOC106572545, LOC106604105, dusp1]
GO:0048841	regulation of axon extension involved in axon guidance	Group32	GO_BiologicalProcess-EBI-UniProt-GOA-ACAP-ARAP_01.05.2024_00h00	0.00899919	0.0121799	2.92449e-05	0.000198865	[5, 6, 7, 8, 9, 10, 11, 12, 13, 14, 15]	5.19481	4	[LOC106572278, LOC106572382, LOC106582350, LOC106587207]
GO:0048843	negative regulation of axon extension involved in axon guidance	Group32	GO_BiologicalProcess-EBI-UniProt-GOA-ACAP-ARAP_01.05.2024_00h00	0.00899919	0.0121799	2.92449e-05	0.000198865	[4, 5, 6, 7, 8, 9, 10, 11, 12, 13, 14, 15, 16]	5.19481	4	[LOC106572278, LOC106572382, LOC106582350, LOC106587207]
GO:0048846	axon extension involved in axon guidance	Group32	GO_BiologicalProcess-EBI-UniProt-GOA-ACAP-ARAP_01.05.2024_00h00	0.00899919	0.0121799	2.92449e-05	0.000198865	[6, 7, 8, 9, 10, 11, 12, 13, 14]	5.19481	4	[LOC106572278, LOC106572382, LOC106582350, LOC106587207]
GO:0045926	negative regulation of growth	Group32	GO_BiologicalProcess-EBI-UniProt-GOA-ACAP-ARAP_01.05.2024_00h00	0.0170426	0.0202704	2.92449e-05	0.000198865	[2, 3, 4]	4.30108	4	[LOC106572278, LOC106572382, LOC106582350, LOC106587207]
GO:0051093	negative regulation of developmental process	Group32	GO_BiologicalProcess-EBI-UniProt-GOA-ACAP-ARAP_01.05.2024_00h00	3.77747e-06	0.000118612	2.92449e-05	0.000198865	[2, 3, 4]	6.11111	11	[LOC106572278, LOC106572382, LOC106577897, LOC106582350, LOC106587207, LOC106608947, LOC106611257, LOC106611510, anxa1, enpp1, tnmd]
GO:0051241	negative regulation of multicellular organismal process	Group32	GO_BiologicalProcess-EBI-UniProt-GOA-ACAP-ARAP_01.05.2024_00h00	1.72425e-07	2.70708e-05	2.92449e-05	0.000198865	[2, 3, 4]	5.68182	15	[LOC100194553, LOC106565512, LOC106572278, LOC106572382, LOC106572545, LOC106574034, LOC106577897, LOC106582350, LOC106587207, LOC106608947, LOC106611257, LOC106611510, LOC106613935, anxa1, tnmd]
GO:0002699	positive regulation of immune effector process	Group32	GO_BiologicalProcess-EBI-UniProt-GOA-ACAP-ARAP_01.05.2024_00h00	0.026681	0.028889	2.92449e-05	0.000198865	[3, 4, 5]	4.91803	3	[LOC106572545, LOC106587207, anxa1]
GO:0030215	semaphorin receptor binding	Group32	GO_MolecularFunction-EBI-UniProt-GOA-ACAP-ARAP_01.05.2024_00h00	0.00899919	0.0121799	2.92449e-05	0.000198865	[4]	5.19481	4	[LOC106572278, LOC106572382, LOC106582350, LOC106587207]
GO:0032102	negative regulation of response to external stimulus	Group32	GO_BiologicalProcess-EBI-UniProt-GOA-ACAP-ARAP_01.05.2024_00h00	0.00259432	0.00509135	2.92449e-05	0.000198865	[3, 4, 5]	4.02299	7	[LOC106572278, LOC106572382, LOC106577897, LOC106582350, LOC106587207, LOC106608947, LOC106613935]
GO:0045596	negative regulation of cell differentiation	Group32	GO_BiologicalProcess-EBI-UniProt-GOA-ACAP-ARAP_01.05.2024_00h00	0.00329816	0.00616441	2.92449e-05	0.000198865	[3, 4, 5]	4.41176	6	[LOC106572278, LOC106572382, LOC106582350, LOC106587207, anxa1, enpp1]
GO:0048640	negative regulation of developmental growth	Group32	GO_BiologicalProcess-EBI-UniProt-GOA-ACAP-ARAP_01.05.2024_00h00	0.0131215	0.0163499	2.92449e-05	0.000198865	[3, 4, 5]	4.65116	4	[LOC106572278, LOC106572382, LOC106582350, LOC106587207]
GO:0030308	negative regulation of cell growth	Group32	GO_BiologicalProcess-EBI-UniProt-GOA-ACAP-ARAP_01.05.2024_00h00	0.0152829	0.0186001	2.92449e-05	0.000198865	[3, 4, 5, 6]	4.44444	4	[LOC106572278, LOC106572382, LOC106582350, LOC106587207]
GO:0050919	negative chemotaxis	Group32	GO_BiologicalProcess-EBI-UniProt-GOA-ACAP-ARAP_01.05.2024_00h00	0.00309327	0.00592247	2.92449e-05	0.000198865	[4, 5]	5.37634	5	[LOC106572278, LOC106572382, LOC106582350, LOC106587207, LOC106610964]
GO:0050922	negative regulation of chemotaxis	Group32	GO_BiologicalProcess-EBI-UniProt-GOA-ACAP-ARAP_01.05.2024_00h00	0.00899919	0.0121799	2.92449e-05	0.000198865	[3, 4, 5, 6]	5.19481	4	[LOC106572278, LOC106572382, LOC106582350, LOC106587207]
GO:1903034	regulation of response to wounding	Group32	GO_BiologicalProcess-EBI-UniProt-GOA-ACAP-ARAP_01.05.2024_00h00	0.000439571	0.00138025	2.92449e-05	0.000198865	[4, 5]	11.7647	4	[LOC106577897, LOC106608947, LOC106613935, anxa1]
GO:1903035	negative regulation of response to wounding	Group32	GO_BiologicalProcess-EBI-UniProt-GOA-ACAP-ARAP_01.05.2024_00h00	0.00116023	0.00293799	2.92449e-05	0.000198865	[3, 4, 5, 6]	15	3	[LOC106577897, LOC106608947, LOC106613935]
GO:0010721	negative regulation of cell development	Group32	GO_BiologicalProcess-EBI-UniProt-GOA-ACAP-ARAP_01.05.2024_00h00	0.00606811	0.00934013	2.92449e-05	0.000198865	[4, 5, 6]	4.58716	5	[LOC106572278, LOC106572382, LOC106582350, LOC106587207, anxa1]
GO:0031345	negative regulation of cell projection organization	Group32	GO_BiologicalProcess-EBI-UniProt-GOA-ACAP-ARAP_01.05.2024_00h00	0.0195784	0.0224366	2.92449e-05	0.000198865	[4, 5, 6]	4.12371	4	[LOC106572278, LOC106572382, LOC106582350, LOC106587207]
GO:0045499	chemorepellent activity	Group32	GO_BiologicalProcess-EBI-UniProt-GOA-ACAP-ARAP_01.05.2024_00h00	0.0116358	0.0148522	2.92449e-05	0.000198865	[4, 5, 6]	4.81928	4	[LOC106572278, LOC106572382, LOC106582350, LOC106587207]
GO:0051961	negative regulation of nervous system development	Group32	GO_BiologicalProcess-EBI-UniProt-GOA-ACAP-ARAP_01.05.2024_00h00	0.0126136	0.0159704	2.92449e-05	0.000198865	[3, 4, 5, 6, 7]	4.70588	4	[LOC106572278, LOC106572382, LOC106582350, LOC106587207]
GO:0061041	regulation of wound healing	Group32	GO_BiologicalProcess-EBI-UniProt-GOA-ACAP-ARAP_01.05.2024_00h00	0.000305769	0.00117087	2.92449e-05	0.000198865	[5, 6]	12.9032	4	[LOC106577897, LOC106608947, LOC106613935, anxa1]
GO:0061045	negative regulation of wound healing	Group32	GO_BiologicalProcess-EBI-UniProt-GOA-ACAP-ARAP_01.05.2024_00h00	0.00116023	0.00293799	2.92449e-05	0.000198865	[4, 5, 6, 7]	15	3	[LOC106577897, LOC106608947, LOC106613935]
GO:1901342	regulation of vasculature development	Group32	GO_BiologicalProcess-EBI-UniProt-GOA-ACAP-ARAP_01.05.2024_00h00	0.00159898	0.00348667	2.92449e-05	0.000198865	[4, 5, 6, 7]	6.25	5	[LOC106577897, LOC106608947, LOC106611257, LOC106611510, tnmd]
GO:1901343	negative regulation of vasculature development	Group32	GO_BiologicalProcess-EBI-UniProt-GOA-ACAP-ARAP_01.05.2024_00h00	1.45846e-05	0.000228978	2.92449e-05	0.000198865	[3, 4, 5, 6, 7, 8]	16.6667	5	[LOC106577897, LOC106608947, LOC106611257, LOC106611510, tnmd]
GO:0050768	negative regulation of neurogenesis	Group32	GO_BiologicalProcess-EBI-UniProt-GOA-ACAP-ARAP_01.05.2024_00h00	0.0126136	0.0159704	2.92449e-05	0.000198865	[4, 5, 6, 7, 8]	4.70588	4	[LOC106572278, LOC106572382, LOC106582350, LOC106587207]
GO:2000181	negative regulation of blood vessel morphogenesis	Group32	GO_BiologicalProcess-EBI-UniProt-GOA-ACAP-ARAP_01.05.2024_00h00	1.45846e-05	0.000228978	2.92449e-05	0.000198865	[4, 5, 6, 7, 8, 9]	16.6667	5	[LOC106577897, LOC106608947, LOC106611257, LOC106611510, tnmd]
GO:0045765	regulation of angiogenesis	Group32	GO_BiologicalProcess-EBI-UniProt-GOA-ACAP-ARAP_01.05.2024_00h00	0.00159898	0.00348667	2.92449e-05	0.000198865	[4, 5, 6, 7, 8, 9, 10]	6.25	5	[LOC106577897, LOC106608947, LOC106611257, LOC106611510, tnmd]
GO:0016525	negative regulation of angiogenesis	Group32	GO_BiologicalProcess-EBI-UniProt-GOA-ACAP-ARAP_01.05.2024_00h00	1.45846e-05	0.000228978	2.92449e-05	0.000198865	[4, 5, 6, 7, 8, 9, 10, 11]	16.6667	5	[LOC106577897, LOC106608947, LOC106611257, LOC106611510, tnmd]
GO:0010977	negative regulation of neuron projection development	Group32	GO_BiologicalProcess-EBI-UniProt-GOA-ACAP-ARAP_01.05.2024_00h00	0.0152829	0.0186001	2.92449e-05	0.000198865	[5, 6, 7, 8, 9, 10, 11, 12]	4.44444	4	[LOC106572278, LOC106572382, LOC106582350, LOC106587207]
GO:0030516	regulation of axon extension	Group32	GO_BiologicalProcess-EBI-UniProt-GOA-ACAP-ARAP_01.05.2024_00h00	0.0152829	0.0186001	2.92449e-05	0.000198865	[4, 5, 6, 7, 8, 9, 10, 11, 12, 13, 14]	4.44444	4	[LOC106572278, LOC106572382, LOC106582350, LOC106587207]
GO:1902284	neuron projection extension involved in neuron projection guidance	Group32	GO_BiologicalProcess-EBI-UniProt-GOA-ACAP-ARAP_01.05.2024_00h00	0.00899919	0.0121799	2.92449e-05	0.000198865	[5, 6, 7, 8, 9, 10, 11, 12, 13]	5.19481	4	[LOC106572278, LOC106572382, LOC106582350, LOC106587207]
GO:0030517	negative regulation of axon extension	Group32	GO_BiologicalProcess-EBI-UniProt-GOA-ACAP-ARAP_01.05.2024_00h00	0.00899919	0.0121799	2.92449e-05	0.000198865	[4, 5, 6, 7, 8, 9, 10, 11, 12, 13, 14, 15]	5.19481	4	[LOC106572278, LOC106572382, LOC106582350, LOC106587207]
GO:0050771	negative regulation of axonogenesis	Group32	GO_BiologicalProcess-EBI-UniProt-GOA-ACAP-ARAP_01.05.2024_00h00	0.0116358	0.0148522	2.92449e-05	0.000198865	[5, 6, 7, 8, 9, 10, 11, 12, 13, 14]	4.81928	4	[LOC106572278, LOC106572382, LOC106582350, LOC106587207]
GO:0070661	leukocyte proliferation	Group33	GO_BiologicalProcess-EBI-UniProt-GOA-ACAP-ARAP_01.05.2024_00h00	0.000391273	0.00130702	2.48805e-08	8.45938e-07	[3]	6.66667	6	[LOC100136449, LOC100194553, LOC106565512, LOC106570815, LOC106572545, anxa1]
GO:0071216	cellular response to biotic stimulus	Group33	GO_BiologicalProcess-EBI-UniProt-GOA-ACAP-ARAP_01.05.2024_00h00	0.00191192	0.00405637	2.48805e-08	8.45938e-07	[3]	8	4	[LOC100136449, LOC100194553, LOC106565512, LOC106570815]
GO:0030155	regulation of cell adhesion	Group33	GO_BiologicalProcess-EBI-UniProt-GOA-ACAP-ARAP_01.05.2024_00h00	0.000153451	0.00083075	2.48805e-08	8.45938e-07	[3, 4]	4.44444	10	[LOC100136449, LOC100194553, LOC106563019, LOC106565512, LOC106569186, LOC106570815, LOC106572545, LOC106599664, LOC106600384, anxa1]
GO:0050865	regulation of cell activation	Group33	GO_BiologicalProcess-EBI-UniProt-GOA-ACAP-ARAP_01.05.2024_00h00	0.004979	0.00805879	2.48805e-08	8.45938e-07	[3, 4]	4.05405	6	[LOC100136449, LOC100194553, LOC106565512, LOC106570815, LOC106572545, anxa1]
GO:0001816	cytokine production	Group33	GO_BiologicalProcess-EBI-UniProt-GOA-ACAP-ARAP_01.05.2024_00h00	0.00134722	0.00311049	2.48805e-08	8.45938e-07	[2, 6]	4.51613	7	[LOC100136453, LOC106572545, LOC106574034, LOC106577957, LOC106587207, LOC106602683, anxa1]
GO:0002694	regulation of leukocyte activation	Group33	GO_BiologicalProcess-EBI-UniProt-GOA-ACAP-ARAP_01.05.2024_00h00	0.00421632	0.00719523	2.48805e-08	8.45938e-07	[3, 4, 5]	4.1958	6	[LOC100136449, LOC100194553, LOC106565512, LOC106570815, LOC106572545, anxa1]
GO:0002699	positive regulation of immune effector process	Group33	GO_BiologicalProcess-EBI-UniProt-GOA-ACAP-ARAP_01.05.2024_00h00	0.026681	0.028889	2.48805e-08	8.45938e-07	[3, 4, 5]	4.91803	3	[LOC106572545, LOC106587207, anxa1]
GO:0007159	leukocyte cell-cell adhesion	Group33	GO_BiologicalProcess-EBI-UniProt-GOA-ACAP-ARAP_01.05.2024_00h00	0.000466519	0.00140853	2.48805e-08	8.45938e-07	[4]	6.45161	6	[LOC100136449, LOC100194553, LOC106565512, LOC106570815, LOC106572545, anxa1]
GO:0007162	negative regulation of cell adhesion	Group33	GO_BiologicalProcess-EBI-UniProt-GOA-ACAP-ARAP_01.05.2024_00h00	0.00459147	0.007588	2.48805e-08	8.45938e-07	[3, 4, 5]	4.90196	5	[LOC100194553, LOC106565512, LOC106572545, LOC106600384, anxa1]
GO:0008284	positive regulation of cell population proliferation	Group33	GO_BiologicalProcess-EBI-UniProt-GOA-ACAP-ARAP_01.05.2024_00h00	3.15787e-06	0.000123946	2.48805e-08	8.45938e-07	[3, 4, 5]	4.811	14	[LOC100136449, LOC100136517, LOC100137092, LOC100194553, LOC106565512, LOC106570104, LOC106570815, LOC106572545, LOC106573113, LOC106603916, LOC106604317, anxa1, areg, dct]
GO:0009617	response to bacterium	Group33	GO_BiologicalProcess-EBI-UniProt-GOA-ACAP-ARAP_01.05.2024_00h00	0.00042149	0.00135049	2.48805e-08	8.45938e-07	[3, 5]	4.79042	8	[LOC100136449, LOC100194553, LOC106564204, LOC106565512, LOC106570815, LOC106607020, chga, tfa]
GO:0032943	mononuclear cell proliferation	Group33	GO_BiologicalProcess-EBI-UniProt-GOA-ACAP-ARAP_01.05.2024_00h00	0.000368423	0.00125744	2.48805e-08	8.45938e-07	[4]	6.74157	6	[LOC100136449, LOC100194553, LOC106565512, LOC106570815, LOC106572545, anxa1]
GO:0045596	negative regulation of cell differentiation	Group33	GO_BiologicalProcess-EBI-UniProt-GOA-ACAP-ARAP_01.05.2024_00h00	0.00329816	0.00616441	2.48805e-08	8.45938e-07	[3, 4, 5]	4.41176	6	[LOC106572278, LOC106572382, LOC106582350, LOC106587207, anxa1, enpp1]
GO:0045785	positive regulation of cell adhesion	Group33	GO_BiologicalProcess-EBI-UniProt-GOA-ACAP-ARAP_01.05.2024_00h00	0.000522631	0.00154817	2.48805e-08	8.45938e-07	[3, 4, 5]	6.31579	6	[LOC100136449, LOC100194553, LOC106565512, LOC106570815, LOC106572545, anxa1]
GO:0050866	negative regulation of cell activation	Group33	GO_BiologicalProcess-EBI-UniProt-GOA-ACAP-ARAP_01.05.2024_00h00	0.00899919	0.0121799	2.48805e-08	8.45938e-07	[3, 4, 5]	5.19481	4	[LOC100194553, LOC106565512, LOC106572545, anxa1]
GO:0050867	positive regulation of cell activation	Group33	GO_BiologicalProcess-EBI-UniProt-GOA-ACAP-ARAP_01.05.2024_00h00	0.000325858	0.00118976	2.48805e-08	8.45938e-07	[3, 4, 5]	6.89655	6	[LOC100136449, LOC100194553, LOC106565512, LOC106570815, LOC106572545, anxa1]
GO:0097529	myeloid leukocyte migration	Group33	GO_BiologicalProcess-EBI-UniProt-GOA-ACAP-ARAP_01.05.2024_00h00	0.00982956	0.0128603	2.48805e-08	8.45938e-07	[3, 5]	5.06329	4	[LOC100136449, LOC106570815, LOC106587941, anxa1]
GO:0002695	negative regulation of leukocyte activation	Group33	GO_BiologicalProcess-EBI-UniProt-GOA-ACAP-ARAP_01.05.2024_00h00	0.00899919	0.0121799	2.48805e-08	8.45938e-07	[3, 4, 5, 6]	5.19481	4	[LOC100194553, LOC106565512, LOC106572545, anxa1]
GO:0002696	positive regulation of leukocyte activation	Group33	GO_BiologicalProcess-EBI-UniProt-GOA-ACAP-ARAP_01.05.2024_00h00	0.000325858	0.00118976	2.48805e-08	8.45938e-07	[3, 4, 5, 6]	6.89655	6	[LOC100136449, LOC100194553, LOC106565512, LOC106570815, LOC106572545, anxa1]
GO:0022407	regulation of cell-cell adhesion	Group33	GO_BiologicalProcess-EBI-UniProt-GOA-ACAP-ARAP_01.05.2024_00h00	0.000239635	0.00104507	2.48805e-08	8.45938e-07	[4, 5]	6.03448	7	[LOC100136449, LOC100194553, LOC106565512, LOC106570815, LOC106572545, LOC106600384, anxa1]
GO:0042110	T cell activation	Group33	GO_BiologicalProcess-EBI-UniProt-GOA-ACAP-ARAP_01.05.2024_00h00	0.0022559	0.00459969	2.48805e-08	8.45938e-07	[4, 5]	4.7619	6	[LOC100136449, LOC100194553, LOC106565512, LOC106570815, LOC106572545, anxa1]
GO:0046651	lymphocyte proliferation	Group33	GO_BiologicalProcess-EBI-UniProt-GOA-ACAP-ARAP_01.05.2024_00h00	0.000368423	0.00125744	2.48805e-08	8.45938e-07	[4, 5]	6.74157	6	[LOC100136449, LOC100194553, LOC106565512, LOC106570815, LOC106572545, anxa1]
GO:0070663	regulation of leukocyte proliferation	Group33	GO_BiologicalProcess-EBI-UniProt-GOA-ACAP-ARAP_01.05.2024_00h00	0.000346629	0.00120935	2.48805e-08	8.45938e-07	[4, 5]	6.81818	6	[LOC100136449, LOC100194553, LOC106565512, LOC106570815, LOC106572545, anxa1]
GO:0030595	leukocyte chemotaxis	Group33	GO_BiologicalProcess-EBI-UniProt-GOA-ACAP-ARAP_01.05.2024_00h00	0.0071271	0.0104575	2.48805e-08	8.45938e-07	[3, 5, 6]	5.55556	4	[LOC100136449, LOC106570815, LOC106587941, anxa1]
GO:0002237	response to molecule of bacterial origin	Group33	GO_BiologicalProcess-EBI-UniProt-GOA-ACAP-ARAP_01.05.2024_00h00	0.00164229	0.00353205	2.48805e-08	8.45938e-07	[4, 6]	8.33333	4	[LOC100136449, LOC100194553, LOC106565512, LOC106570815]
GO:0002521	leukocyte differentiation	Group33	GO_BiologicalProcess-EBI-UniProt-GOA-ACAP-ARAP_01.05.2024_00h00	0.00630332	0.00960797	2.48805e-08	8.45938e-07	[4, 5, 6]	4.54545	5	[LOC100136449, LOC106570815, LOC106572545, anxa1, flt3]
GO:0010721	negative regulation of cell development	Group33	GO_BiologicalProcess-EBI-UniProt-GOA-ACAP-ARAP_01.05.2024_00h00	0.00606811	0.00934013	2.48805e-08	8.45938e-07	[4, 5, 6]	4.58716	5	[LOC106572278, LOC106572382, LOC106582350, LOC106587207, anxa1]
GO:0022408	negative regulation of cell-cell adhesion	Group33	GO_BiologicalProcess-EBI-UniProt-GOA-ACAP-ARAP_01.05.2024_00h00	0.00119823	0.0029394	2.48805e-08	8.45938e-07	[4, 5, 6]	6.66667	5	[LOC100194553, LOC106565512, LOC106572545, LOC106600384, anxa1]
GO:0022409	positive regulation of cell-cell adhesion	Group33	GO_BiologicalProcess-EBI-UniProt-GOA-ACAP-ARAP_01.05.2024_00h00	3.05362e-05	0.000299637	2.48805e-08	8.45938e-07	[4, 5, 6]	10.5263	6	[LOC100136449, LOC100194553, LOC106565512, LOC106570815, LOC106572545, anxa1]
GO:0042742	defense response to bacterium	Group33	GO_BiologicalProcess-EBI-UniProt-GOA-ACAP-ARAP_01.05.2024_00h00	0.00419508	0.00731809	2.48805e-08	8.45938e-07	[4, 5, 6]	6.45161	4	[LOC106564204, LOC106607020, chga, tfa]
GO:0051249	regulation of lymphocyte activation	Group33	GO_BiologicalProcess-EBI-UniProt-GOA-ACAP-ARAP_01.05.2024_00h00	0.00244111	0.00491352	2.48805e-08	8.45938e-07	[4, 5, 6]	4.6875	6	[LOC100136449, LOC100194553, LOC106565512, LOC106570815, LOC106572545, anxa1]
GO:0070665	positive regulation of leukocyte proliferation	Group33	GO_BiologicalProcess-EBI-UniProt-GOA-ACAP-ARAP_01.05.2024_00h00	2.75655e-05	0.000288518	2.48805e-08	8.45938e-07	[4, 5, 6]	10.7143	6	[LOC100136449, LOC100194553, LOC106565512, LOC106570815, LOC106572545, anxa1]
GO:0032496	response to lipopolysaccharide	Group33	GO_BiologicalProcess-EBI-UniProt-GOA-ACAP-ARAP_01.05.2024_00h00	0.00151793	0.00345384	2.48805e-08	8.45938e-07	[4, 5, 7]	8.51064	4	[LOC100136449, LOC100194553, LOC106565512, LOC106570815]
GO:0071219	cellular response to molecule of bacterial origin	Group33	GO_BiologicalProcess-EBI-UniProt-GOA-ACAP-ARAP_01.05.2024_00h00	0.00128914	0.00306658	2.48805e-08	8.45938e-07	[4, 5, 7]	8.88889	4	[LOC100136449, LOC100194553, LOC106565512, LOC106570815]
GO:0001817	regulation of cytokine production	Group33	GO_BiologicalProcess-EBI-UniProt-GOA-ACAP-ARAP_01.05.2024_00h00	0.00134722	0.00311049	2.48805e-08	8.45938e-07	[3, 4, 6, 7, 8]	4.51613	7	[LOC100136453, LOC106572545, LOC106574034, LOC106577957, LOC106587207, LOC106602683, anxa1]
GO:0032944	regulation of mononuclear cell proliferation	Group33	GO_BiologicalProcess-EBI-UniProt-GOA-ACAP-ARAP_01.05.2024_00h00	0.000325858	0.00118976	2.48805e-08	8.45938e-07	[5, 6]	6.89655	6	[LOC100136449, LOC100194553, LOC106565512, LOC106570815, LOC106572545, anxa1]
GO:0042098	T cell proliferation	Group33	GO_BiologicalProcess-EBI-UniProt-GOA-ACAP-ARAP_01.05.2024_00h00	4.50951e-05	0.000372628	2.48805e-08	8.45938e-07	[5, 6]	9.83607	6	[LOC100136449, LOC100194553, LOC106565512, LOC106570815, LOC106572545, anxa1]
GO:0051250	negative regulation of lymphocyte activation	Group33	GO_BiologicalProcess-EBI-UniProt-GOA-ACAP-ARAP_01.05.2024_00h00	0.0071271	0.0104575	2.48805e-08	8.45938e-07	[4, 5, 6, 7]	5.55556	4	[LOC100194553, LOC106565512, LOC106572545, anxa1]
GO:0051251	positive regulation of lymphocyte activation	Group33	GO_BiologicalProcess-EBI-UniProt-GOA-ACAP-ARAP_01.05.2024_00h00	0.000155467	0.000813611	2.48805e-08	8.45938e-07	[4, 5, 6, 7]	7.89474	6	[LOC100136449, LOC100194553, LOC106565512, LOC106570815, LOC106572545, anxa1]
GO:1903037	regulation of leukocyte cell-cell adhesion	Group33	GO_BiologicalProcess-EBI-UniProt-GOA-ACAP-ARAP_01.05.2024_00h00	0.000206272	0.000952491	2.48805e-08	8.45938e-07	[5, 6]	7.5	6	[LOC100136449, LOC100194553, LOC106565512, LOC106570815, LOC106572545, anxa1]
GO:0030098	lymphocyte differentiation	Group33	GO_BiologicalProcess-EBI-UniProt-GOA-ACAP-ARAP_01.05.2024_00h00	0.000339322	0.00121076	2.48805e-08	8.45938e-07	[4, 5, 6, 7, 8]	8.77193	5	[LOC100136449, LOC106570815, LOC106572545, anxa1, flt3]
GO:0032946	positive regulation of mononuclear cell proliferation	Group33	GO_BiologicalProcess-EBI-UniProt-GOA-ACAP-ARAP_01.05.2024_00h00	2.48315e-05	0.000324878	2.48805e-08	8.45938e-07	[5, 6, 7]	10.9091	6	[LOC100136449, LOC100194553, LOC106565512, LOC106570815, LOC106572545, anxa1]
GO:0038061	non-canonical NF-kappaB signal transduction	Group33	GO_BiologicalProcess-EBI-UniProt-GOA-ACAP-ARAP_01.05.2024_00h00	0.00802364	0.0113487	2.48805e-08	8.45938e-07	[5, 6, 7]	7.69231	3	[LOC100136449, LOC106570815, LOC106572545]
GO:0050670	regulation of lymphocyte proliferation	Group33	GO_BiologicalProcess-EBI-UniProt-GOA-ACAP-ARAP_01.05.2024_00h00	0.000325858	0.00118976	2.48805e-08	8.45938e-07	[5, 6, 7]	6.89655	6	[LOC100136449, LOC100194553, LOC106565512, LOC106570815, LOC106572545, anxa1]
GO:0050863	regulation of T cell activation	Group33	GO_BiologicalProcess-EBI-UniProt-GOA-ACAP-ARAP_01.05.2024_00h00	0.000287244	0.00112743	2.48805e-08	8.45938e-07	[5, 6, 7]	7.05882	6	[LOC100136449, LOC100194553, LOC106565512, LOC106570815, LOC106572545, anxa1]
GO:1903038	negative regulation of leukocyte cell-cell adhesion	Group33	GO_BiologicalProcess-EBI-UniProt-GOA-ACAP-ARAP_01.05.2024_00h00	0.00419508	0.00731809	2.48805e-08	8.45938e-07	[5, 6, 7]	6.45161	4	[LOC100194553, LOC106565512, LOC106572545, anxa1]
GO:1903039	positive regulation of leukocyte cell-cell adhesion	Group33	GO_BiologicalProcess-EBI-UniProt-GOA-ACAP-ARAP_01.05.2024_00h00	6.66746e-06	0.000149542	2.48805e-08	8.45938e-07	[5, 6, 7]	13.6364	6	[LOC100136449, LOC100194553, LOC106565512, LOC106570815, LOC106572545, anxa1]
GO:1903131	mononuclear cell differentiation	Group33	GO_BiologicalProcess-EBI-UniProt-GOA-ACAP-ARAP_01.05.2024_00h00	0.000768498	0.00204499	2.48805e-08	8.45938e-07	[5, 6, 7]	7.35294	5	[LOC100136449, LOC106570815, LOC106572545, anxa1, flt3]
GO:0071222	cellular response to lipopolysaccharide	Group33	GO_BiologicalProcess-EBI-UniProt-GOA-ACAP-ARAP_01.05.2024_00h00	0.00118431	0.00295137	2.48805e-08	8.45938e-07	[5, 6, 8]	9.09091	4	[LOC100136449, LOC100194553, LOC106565512, LOC106570815]
GO:0050671	positive regulation of lymphocyte proliferation	Group33	GO_BiologicalProcess-EBI-UniProt-GOA-ACAP-ARAP_01.05.2024_00h00	2.48315e-05	0.000324878	2.48805e-08	8.45938e-07	[5, 6, 7, 8]	10.9091	6	[LOC100136449, LOC100194553, LOC106565512, LOC106570815, LOC106572545, anxa1]
GO:0050868	negative regulation of T cell activation	Group33	GO_BiologicalProcess-EBI-UniProt-GOA-ACAP-ARAP_01.05.2024_00h00	0.00419508	0.00731809	2.48805e-08	8.45938e-07	[5, 6, 7, 8]	6.45161	4	[LOC100194553, LOC106565512, LOC106572545, anxa1]
GO:0050870	positive regulation of T cell activation	Group33	GO_BiologicalProcess-EBI-UniProt-GOA-ACAP-ARAP_01.05.2024_00h00	6.66746e-06	0.000149542	2.48805e-08	8.45938e-07	[5, 6, 7, 8]	13.6364	6	[LOC100136449, LOC100194553, LOC106565512, LOC106570815, LOC106572545, anxa1]
GO:1901222	regulation of non-canonical NF-kappaB signal transduction	Group33	GO_BiologicalProcess-EBI-UniProt-GOA-ACAP-ARAP_01.05.2024_00h00	0.00459745	0.00751874	2.48805e-08	8.45938e-07	[5, 6, 7, 8]	9.375	3	[LOC100136449, LOC106570815, LOC106572545]
GO:0030217	T cell differentiation	Group33	GO_BiologicalProcess-EBI-UniProt-GOA-ACAP-ARAP_01.05.2024_00h00	0.000234679	0.0010527	2.48805e-08	8.45938e-07	[5, 6, 7, 8, 9]	13.7931	4	[LOC100136449, LOC106570815, LOC106572545, anxa1]
GO:0042129	regulation of T cell proliferation	Group33	GO_BiologicalProcess-EBI-UniProt-GOA-ACAP-ARAP_01.05.2024_00h00	4.50951e-05	0.000372628	2.48805e-08	8.45938e-07	[6, 7, 8]	9.83607	6	[LOC100136449, LOC100194553, LOC106565512, LOC106570815, LOC106572545, anxa1]
GO:0070371	ERK1 and ERK2 cascade	Group33	GO_BiologicalProcess-EBI-UniProt-GOA-ACAP-ARAP_01.05.2024_00h00	0.0158561	0.0190031	2.48805e-08	8.45938e-07	[6, 7, 8]	4.3956	4	[LOC106572545, LOC106573649, LOC106587207, paca]
GO:0042102	positive regulation of T cell proliferation	Group33	GO_BiologicalProcess-EBI-UniProt-GOA-ACAP-ARAP_01.05.2024_00h00	1.97554e-06	0.000103387	2.48805e-08	8.45938e-07	[6, 7, 8, 9]	16.6667	6	[LOC100136449, LOC100194553, LOC106565512, LOC106570815, LOC106572545, anxa1]
GO:0070372	regulation of ERK1 and ERK2 cascade	Group33	GO_BiologicalProcess-EBI-UniProt-GOA-ACAP-ARAP_01.05.2024_00h00	0.0158561	0.0190031	2.48805e-08	8.45938e-07	[6, 7, 8, 9]	4.3956	4	[LOC106572545, LOC106573649, LOC106587207, paca]
GO:0070374	positive regulation of ERK1 and ERK2 cascade	Group33	GO_BiologicalProcess-EBI-UniProt-GOA-ACAP-ARAP_01.05.2024_00h00	0.00582983	0.00915283	2.48805e-08	8.45938e-07	[6, 7, 8, 9, 10]	5.88235	4	[LOC106572545, LOC106573649, LOC106587207, paca]

## Sheet: F1701361vsF1701292_DEGs
SYMBOL	logFC	logCPM	PValue	FDR	GENENAME
LOC123727331	10.2808	1.60518	2.63575e-22	1.25647e-18	uncharacterized LOC123727331
LOC106592537	8.48631	2.16248	1.25173e-17	2.38477e-14	zymogen granule membrane protein 16-like
LOC106592799	7.04669	5.31284	9.86428e-08	7.71007e-06	uncharacterized LOC106592799
LOC106610912	6.97649	2.18686	3.27361e-21	1.10877e-17	trypsin-like
LOC106599407	6.7894	1.90016	1.13901e-28	3.47206e-24	deoxyribonuclease gamma-like
LOC106592691	6.54201	3.11629	2.31332e-10	4.89702e-08	keratin, type I cytoskeletal 9
LOC106588483	6.22914	6.23213	2.05096e-08	2.20139e-06	uncharacterized LOC106588483
LOC106580984	6.18787	1.2778	3.57111e-24	5.4429e-20	uncharacterized LOC106580984
LOC106591807	6.13817	6.37067	4.81233e-07	3.0184e-05	uncharacterized LOC106591807
LOC106602653	5.9593	1.73958	4.51648e-14	3.20176e-11	mucin-5AC-like
ccl25a	5.82813	6.4454	2.0196e-08	2.18311e-06	chemokine (C-C motif) ligand 25a
LOC106598432	5.8156	2.41641	5.42204e-15	5.00848e-12	uncharacterized LOC106598432
LOC106578890	5.70417	5.48993	1.96666e-07	1.42061e-05	snaclec 1-like
hsd17b3	5.69897	2.08626	8.82324e-08	7.04081e-06	hydroxysteroid (17-beta) dehydrogenase 3
LOC123742400	5.42524	1.67627	5.72137e-09	7.78649e-07	uncharacterized LOC123742400
LOC106571459	5.38977	1.27678	3.9525e-18	8.60601e-15	adhesion G-protein coupled receptor F3-like
adgrf3a	5.28209	1.85711	1.70487e-12	7.87419e-10	adhesion G protein-coupled receptor F3a
LOC106577957	5.12318	1.41524	1.48945e-08	1.68159e-06	butyrophilin subfamily 2 member A1-like
LOC123742399	5.11783	3.74473	3.02316e-06	0.000130758	up-regulator of cell proliferation-like
LOC106581364	5.08825	2.83848	2.74367e-09	4.13341e-07	uncharacterized LOC106581364
LOC106594684	4.99321	2.92406	3.03483e-07	2.06037e-05	keratin, type I cytoskeletal 9-like
LOC106562250	4.93471	3.75507	1.67043e-08	1.85162e-06	ammonium transporter Rh type C-like
LOC106602268	4.89624	6.46462	4.9913e-06	0.000198477	hydroperoxide isomerase ALOXE3-like
LOC106608496	4.8386	2.28068	4.65166e-11	1.36343e-08	mucin-2-like
LOC123728158	4.77694	4.26844	1.59104e-06	7.81958e-05	ictacalcin-like
LOC106562293	4.64476	2.3892	1.85264e-06	8.87198e-05	mucin-5AC
LOC106598796	4.58436	3.64128	3.53089e-10	6.89949e-08	deoxyribonuclease gamma
LOC106562681	4.58141	3.99961	8.20283e-14	5.32015e-11	zymogen granule membrane protein 16
LOC106598110	4.5771	1.15387	2.99152e-14	2.1712e-11	C-type mannose receptor 2
LOC106594461	4.57573	2.18717	2.85631e-05	0.000800265	amine sulfotransferase-like
LOC106565579	4.51739	4.81195	1.69296e-08	1.86305e-06	uncharacterized LOC106565579
LOC106564722	4.51554	9.92369	4.21439e-05	0.0010832	uncharacterized LOC106564722
LOC106595276	4.43754	5.14388	1.81975e-10	3.99075e-08	zymogen granule membrane protein 16-like
LOC106569415	4.40171	1.05019	0.000138684	0.00270821	myocilin
LOC106609392	4.3062	2.1142	8.24708e-10	1.42794e-07	probable polypeptide N-acetylgalactosaminyltransferase 8
LOC106599968	4.28226	4.39377	9.39295e-05	0.00201354	uncharacterized LOC106599968
LOC106608865	4.2557	2.11316	1.82979e-09	2.86038e-07	dual specificity testis-specific protein kinase 2-like
LOC106594400	4.24775	-1.24309	8.09932e-08	6.58378e-06	putative ferric-chelate reductase 1
LOC106590605	4.22998	3.27022	4.59535e-12	1.84316e-09	serine-rich adhesin for platelets
LOC106576869	4.19062	1.13285	9.19966e-07	5.02293e-05	uncharacterized LOC106576869
LOC106566537	4.1871	1.02263	9.08977e-05	0.00196792	complement C1q tumor necrosis factor-related protein 3-like
LOC106606349	4.13047	6.41427	7.30492e-05	0.00166549	uncharacterized LOC106606349
LOC106563019	4.05377	1.31486	5.72977e-07	3.4382e-05	tenascin-like
LOC123732923	4.02158	1.92655	3.84367e-07	2.48761e-05	integumentary mucin C.1-like
LOC106595778	3.97896	1.11097	1.31741e-13	8.19562e-11	uncharacterized LOC106595778
spon2b	3.91757	4.62923	1.88469e-07	1.37443e-05	spondin 2b, extracellular matrix protein
k1c20	3.86621	3.38345	8.46956e-10	1.44233e-07	Keratin, type I cytoskeletal 20
si:ch211-243g18.2	3.85507	1.32891	1.14785e-08	1.383e-06	Keratin, type I cytoskeletal 18
LOC106583433	3.84235	2.77718	0.000135726	0.00266066	interferon-induced protein 44
si:ch73-74h11.1	3.83679	1.43834	3.01314e-08	3.05148e-06	desmoglein-2
LOC106598658	3.82838	1.01042	2.04877e-10	4.42926e-08	T-cell surface antigen CD2-like
LOC106595828	3.77837	2.08868	5.91048e-06	0.0002272	zymogen granule membrane protein 16-like
LOC106599115	3.7567	1.57972	2.10443e-06	9.71202e-05	olfactomedin-like protein 2B
LOC106592202	3.74063	1.84634	7.51073e-06	0.000275511	early growth response protein 2b
LOC106595068	3.7272	1.09627	1.03482e-05	0.00035324	intestinal mucin-like protein
LOC123731929	3.7233	2.45901	0.000305371	0.00491858	60S ribosomal protein L18a
LOC106613147	3.71987	3.22597	0.00421315	0.0340841	von Willebrand factor A domain-containing protein 5A-like
ano7	3.69028	1.12833	9.70085e-09	1.20698e-06	anoctamin 7
LOC106566484	3.69011	1.33147	1.10608e-07	8.51434e-06	laminin subunit beta-1
LOC106587462	3.60426	2.58378	7.3086e-06	0.000269719	mucin-5AC
LOC106599005	3.56986	2.01261	0.00026873	0.00447878	phosphatidylinositol 3-kinase regulatory subunit beta-like
LOC106566689	3.55127	4.86401	8.26083e-13	3.99706e-10	MAM domain-containing protein 2-like
il4/13a	3.51983	1.78602	8.64045e-11	2.14136e-08	interleukin 4/13A
LOC100194500	3.4815	2.91325	3.64277e-05	0.000959746	insulin-like growth factor-binding protein 5
LOC106597010	3.47048	1.5435	7.21169e-05	0.00164546	intestinal mucin-like protein
LOC106591222	3.45433	2.62896	8.88378e-08	7.0706e-06	zymogen granule membrane protein 16
LOC106569510	3.45211	2.37221	7.55557e-09	9.88483e-07	C2 calcium-dependent domain-containing protein 4C-like
leg4	3.42859	2.10938	2.80358e-10	5.58408e-08	Galectin-4
LOC106573544	3.42684	3.93593	1.53026e-11	5.30079e-09	lipoprotein lipase
LOC106611576	3.4123	1.08632	3.73489e-06	0.00015596	platelet-derived growth factor C-like
LOC106570132	3.39924	4.30338	0.00114607	0.0132533	mucin-5AC-like
LOC106595268	3.38576	1.66758	2.28637e-12	9.9565e-10	hemoglobin subunit beta-like
LOC106567525	3.37531	2.80224	1.66047e-09	2.67811e-07	uncharacterized LOC106567525
zgc:103559	3.35876	2.48636	1.0641e-06	5.67079e-05	Allantoinase, mitochondrial
LOC106573554	3.31389	1.25559	0.000553931	0.00775987	C-C motif chemokine 21
LOC106610748	3.3085	1.94148	8.98437e-09	1.1459e-06	frizzled-3-like
LOC106602669	3.30267	2.0492	5.26124e-06	0.000207744	mucin-2
LOC106611541	3.29512	1.52703	1.07773e-11	3.95813e-09	collagen alpha-1(XXI) chain
LOC123729572	3.27793	3.1963	0.00624872	0.044515	uncharacterized LOC123729572
LOC106561817	3.27756	2.43476	6.00243e-06	0.000230443	intestinal mucin-like protein
LOC106597732	3.27042	1.05306	2.79132e-10	5.58408e-08	protein Jumonji-like
syt12	3.26254	1.00679	1.42001e-06	7.21436e-05	synaptotagmin XII
LOC106586471	3.25447	2.71826	4.80234e-07	3.01834e-05	secreted frizzled-related protein 3-like
LOC106585899	3.23032	1.63816	9.28493e-05	0.00200023	protein-lysine 6-oxidase
tdrd9	3.21331	1.75171	4.71126e-05	0.00117514	tudor domain containing 9
LOC106580092	3.20934	1.09448	3.49796e-07	2.30446e-05	BDNF/NT-3 growth factors receptor
LOC106603059	3.20442	3.07817	1.51233e-07	1.13269e-05	uncharacterized LOC106603059
mapta	3.19866	2.39011	8.11892e-11	2.06241e-08	microtubule-associated protein tau a
LOC106590134	3.18027	1.09958	4.62794e-07	2.93292e-05	alpha-2A adrenergic receptor-like
LOC123725142	3.16746	4.53644	1.90518e-06	8.99001e-05	mucin-2-like
LOC106599334	3.1456	4.39176	1.70545e-09	2.70767e-07	sickle tail protein homolog
LOC106566974	3.1367	10.6299	7.62705e-05	0.00171511	keratin, type II cytoskeletal cochleal
LOC106574083	3.12399	-1.09488	6.65313e-06	0.000250999	chemokine XC receptor 1-like
LOC106582958	3.11988	1.17885	0.000928063	0.0114027	intermediate filament family orphan 2
LOC106588495	3.11925	2.49037	0.000580469	0.00802105	uncharacterized LOC106588495
LOC106563133	3.11742	1.60097	2.76612e-12	1.15506e-09	collagen alpha-1(I) chain
LOC106572191	3.09407	4.76272	8.55272e-06	0.000303154	angiopoietin-related protein 7-like
LOC106581833	3.08746	4.29199	1.57616e-09	2.56931e-07	protein FEV
LOC106576267	3.08232	1.06186	1.73562e-07	1.27794e-05	probable polypeptide N-acetylgalactosaminyltransferase 8
LOC123731986	3.06259	8.98212	4.32556e-05	0.00110155	uncharacterized LOC123731986
LOC106584756	3.0519	6.3229	8.27179e-06	0.000296297	zymogen granule membrane protein 16-like
LOC106573757	3.04829	1.78364	3.71952e-07	2.41753e-05	synaptotagmin 1
LOC106578378	3.03907	10.0053	1.03265e-08	1.27298e-06	lipocalin
LOC106579677	3.03286	1.20165	4.11537e-07	2.64103e-05	collagen alpha-1(XVIII) chain-like
LOC123729672	3.0181	3.3147	3.41425e-05	0.000915852	deoxyribonuclease gamma-like
LOC106569962	3.01175	1.81849	1.71296e-13	1.02385e-10	tapasin-like
LOC106581822	2.99946	1.03235	4.29764e-10	7.9397e-08	glycerol-3-phosphate dehydrogenase, mitochondrial
LOC106570420	2.99085	3.1377	2.44352e-13	1.3301e-10	otolith matrix protein OMM-64
arhgef19	2.97111	1.67182	3.10377e-06	0.000133445	Rho guanine nucleotide exchange factor (GEF) 19
LOC106593421	2.96763	1.29307	2.43755e-10	5.02052e-08	GTPase IMAP family member 9-like
LOC106600026	2.95703	2.71138	1.78554e-09	2.82013e-07	nuclear receptor ROR-beta-like
LOC106569623	2.93144	1.36055	3.02412e-06	0.000130758	bone morphogenetic protein 2-like
adamts12	2.92773	2.80432	8.48837e-11	2.13844e-08	ADAM metallopeptidase with thrombospondin type 1 motif, 12
LOC106602781	2.9258	2.02056	1.85358e-16	2.45664e-13	leucine-rich repeats and immunoglobulin-like domains protein 1
LOC106579340	2.91639	1.33427	5.2285e-07	3.20685e-05	formin-like protein 1
si:ch73-288o11.4	2.91202	5.0836	1.30234e-08	1.51523e-06	Beta-microseminoprotein
LOC106606636	2.9113	2.18292	3.1474e-07	2.13205e-05	uncharacterized LOC106606636
LOC106607089	2.91095	2.13878	4.02371e-09	5.67845e-07	tetratricopeptide repeat protein 39A-like
LOC106612968	2.91033	3.29065	4.87924e-06	0.000195445	homeobox protein BarH-like 2
LOC106562816	2.90264	2.215	5.29273e-06	0.000208717	telomeric repeat-binding factor 2
LOC106611445	2.90143	1.59645	6.41571e-05	0.00149518	deoxyribonuclease gamma
LOC100196063	2.89383	-1.4716	3.90706e-05	0.00102056	EH domain-binding protein 1
LOC106589129	2.89016	1.82851	7.18211e-07	4.1386e-05	protein spire homolog 1-like
LOC106609088	2.88655	1.2569	9.8589e-11	2.42362e-08	bromodomain-containing protein 1
LOC106575093	2.88487	-1.08407	3.33145e-05	0.000900289	T-cell-specific surface glycoprotein CD28
LOC106585544	2.8823	4.97629	5.79664e-06	0.000223953	collagen alpha-6(VI) chain-like
LOC106605589	2.87502	3.66879	6.29044e-11	1.72162e-08	carcinoembryonic antigen-related cell adhesion molecule 18
LOC123724000	2.87076	8.03299	0.000151364	0.00291107	uncharacterized LOC123724000
LOC106567566	2.86886	2.36104	1.3573e-10	3.1729e-08	POU domain, class 2, transcription factor 3
LOC123724067	2.8662	2.55491	1.3013e-14	1.04388e-11	hemoglobin subunit beta-like
LOC106592120	2.83984	-1.07368	6.30677e-07	3.71138e-05	zinc finger protein 664-like
LOC123744726	2.83217	4.96145	1.90024e-11	6.26917e-09	uncharacterized LOC123744726
fer1l6	2.82684	1.66152	3.20134e-07	2.14948e-05	fer-1 like family member 6
LOC106597144	2.82499	1.48927	0.00023052	0.00401123	interferon-induced very large GTPase 1
LOC106607372	2.80725	2.05908	1.15477e-08	1.38586e-06	hemoglobin subunit beta-like
LOC106598356	2.80207	-1.0099	1.57886e-06	7.77516e-05	uncharacterized LOC106598356
LOC106567680	2.79634	1.56164	1.43368e-06	7.24759e-05	GTPase IMAP family member 8-like
LOC106588396	2.78917	1.32565	8.22572e-06	0.000295257	collagen alpha-2(XI) chain
LOC106578508	2.78801	-1.32878	8.42949e-05	0.00185394	phospholipid phosphatase-related protein type 4
agxt2	2.77224	1.87753	1.8545e-06	8.87198e-05	alanine--glyoxylate aminotransferase 2
thbs2a	2.76499	4.77934	2.11855e-06	9.74054e-05	thrombospondin 2a
fhdc1	2.76236	-1.45628	6.92997e-05	0.00159545	FH2 domain containing 1
LOC106563414	2.75439	2.44241	2.48191e-12	1.05078e-09	transmembrane protein 45B
LOC106571106	2.75103	3.84315	4.71264e-10	8.65395e-08	B-cell lymphoma/leukemia 11B
LOC106566918	2.75008	1.78458	5.48809e-07	3.31683e-05	SAM pointed domain-containing Ets transcription factor
LOC106589897	2.72661	6.38953	4.94677e-06	0.00019789	tryptase
LOC106573871	2.72172	1.41387	3.51532e-07	2.30446e-05	N-acetyllactosaminide beta-1,3-N-acetylglucosaminyltransferase 3
LOC106568382	2.71172	2.36708	2.40915e-07	1.68436e-05	keratin, type I cytoskeletal 18
LOC106585738	2.70856	3.16264	0.00248219	0.0233966	long-chain-fatty-acid--CoA ligase ACSBG2-like
LOC106568513	2.70254	5.76499	0.00194144	0.0196093	lysosome membrane protein 2-like
LOC106584276	2.70175	2.86422	2.64157e-07	1.83007e-05	flavin-containing monooxygenase 5-like
neurl1aa	2.70101	2.68055	5.53131e-10	1.00364e-07	neuralized E3 ubiquitin protein ligase 1Aa
LOC106608552	2.69191	7.63824	6.15692e-10	1.10401e-07	protein S100-P
mmp11b	2.69188	1.58622	1.67026e-05	0.000515329	matrix metallopeptidase 11b
LOC106572227	2.68766	2.07108	3.82364e-10	7.16456e-08	protein-L-isoaspartate O-methyltransferase domain-containing protein 2-like
LOC106570104	2.68113	6.75129	0.00698316	0.0480514	protein S100-A1
LOC106585698	2.67758	4.65436	0.000114835	0.00234856	fibrous sheath CABYR-binding protein
LOC106595512	2.67612	5.01351	5.32509e-08	4.7325e-06	TRAF2 and NCK-interacting protein kinase-like
diras2	2.66356	-1.01055	2.37347e-06	0.000107193	DIRAS family GTPase 2
LOC106595664	2.66168	1.40787	6.32296e-08	5.44471e-06	trichohyalin-like
gamt	2.66072	1.37942	1.90073e-06	8.98293e-05	guanidinoacetate N-methyltransferase
sspo	2.64996	3.50845	5.92778e-08	5.16276e-06	SCO-spondin
LOC106589454	2.64624	3.65012	1.77345e-22	1.0812e-18	probable ATP-dependent RNA helicase DDX17
LOC106582581	2.64142	4.81548	0.00183116	0.0188495	collagen alpha-2(VI) chain
LOC123727179	2.63618	1.52102	6.93465e-05	0.00159545	uncharacterized abhydrolase domain-containing protein DDB_G0269086-like
cavin2a	2.63185	4.20728	8.9227e-07	4.90958e-05	caveolae associated protein 2a
LOC106611397	2.62429	5.65	7.35123e-07	4.21217e-05	uncharacterized LOC106611397
LOC106597471	2.6241	1.30061	6.16454e-09	8.31476e-07	tripartite motif-containing protein 16-like
LOC106565268	2.6229	2.5566	6.76177e-09	9.00083e-07	P2Y purinoceptor 1
hba	2.61383	-1.0192	3.21102e-05	0.000873942	hemoglobin subunit alpha
LOC106610313	2.61107	1.58133	2.54703e-06	0.000113492	nephronectin
LOC123729273	2.60782	1.75967	2.37963e-12	1.02167e-09	uncharacterized LOC123729273
ogna	2.60626	1.96577	3.00616e-06	0.000130351	osteoglycin, paralog a
LOC106575566	2.60316	1.6071	0.0056889	0.0417063	insulin-like growth factor-binding protein 5
LOC106576275	2.57975	1.02145	7.06623e-05	0.00162199	complement C1r subcomponent
LOC106577867	2.57613	1.11876	1.92811e-07	1.39607e-05	uncharacterized LOC106577867
LOC106561379	2.57205	1.53287	0.00415345	0.0337176	pyrin
LOC106607375	2.57153	1.64983	1.04165e-06	5.58801e-05	hemoglobin subunit alpha-4
LOC106586679	2.55055	1.90623	1.21202e-07	9.21343e-06	synaptotagmin-like protein 5
tnmd	2.54845	3.33849	0.00635795	0.0450824	tenomodulin
LOC123739220	2.54494	-1.567	0.00010897	0.00226122	E3 ubiquitin-protein ligase TRIM39-like
LOC106608674	2.52894	1.27501	1.88392e-08	2.04369e-06	receptor-type tyrosine-protein phosphatase eta
LOC106603743	2.51902	-1.47977	4.29737e-05	0.00109621	glutamate receptor ionotropic, kainate 4
LOC106572345	2.5123	1.4835	1.3688e-05	0.000439675	SAM pointed domain-containing Ets transcription factor
LOC106570127	2.51034	1.81256	0.00610899	0.0438198	uncharacterized LOC106570127
LOC106576268	2.50648	4.01665	0.000480476	0.0069846	probable polypeptide N-acetylgalactosaminyltransferase 8
LOC123725129	2.50537	4.05647	0.00653936	0.0459837	uncharacterized LOC123725129
si:ch211-225p5.8	2.49205	-1.20702	5.67091e-05	0.00135901	uncharacterized LOC106605232
LOC106582690	2.48433	2.29767	2.84256e-05	0.000797879	adenosine receptor A1-like
LOC106603546	2.48432	-1.38855	0.000152083	0.00292304	spectrin beta chain, non-erythrocytic 4-like
sft2d2a	2.47993	1.07332	5.19354e-05	0.00126855	SFT2 domain containing 2a
LOC106602963	2.47783	1.05805	0.000708991	0.00934776	adhesion G-protein coupled receptor G4
LOC106605017	2.47136	1.15954	3.55548e-09	5.13657e-07	uncharacterized LOC106605017
LOC106586155	2.46653	2.17197	7.82851e-07	4.44388e-05	protein FEV
LOC106602284	2.46348	2.08194	1.95039e-05	0.000583452	nephronectin
LOC106606762	2.46116	-1.16849	6.02278e-05	0.00142099	Ig mu chain C region membrane-bound form-like
LOC106611949	2.46106	1.15378	0.00116072	0.0133517	A disintegrin and metalloproteinase with thrombospondin motifs 2-like
klhl24a	2.45454	2.80506	1.13212e-07	8.67095e-06	kelch-like family member 24a
mthfr	2.44748	1.92162	8.07573e-06	0.000290641	methylenetetrahydrofolate reductase (NAD(P)H)
LOC106586459	2.44455	2.60499	0.000477408	0.0069531	neurofilament heavy polypeptide-like
LOC106588669	2.43696	3.52449	2.49228e-05	0.00071997	thyroid hormone receptor beta
LOC106573614	2.43671	2.19456	0.00105619	0.0124741	uncharacterized LOC106573614
LOC106583677	2.43098	4.20779	4.73507e-05	0.00117924	phospholipid transfer protein
hoxc4aa	2.4308	-1.35175	0.00195306	0.0197006	homeobox protein HoxC4aa
LOC106564475	2.43	1.0329	5.47613e-07	3.31683e-05	alpha-2A adrenergic receptor
LOC106607239	2.42855	2.44085	1.17037e-08	1.39361e-06	supervillin-like
LOC106607873	2.42122	-1.59128	5.30041e-05	0.00129155	C-X-C motif chemokine 13
LOC106603589	2.40894	3.77299	5.34998e-05	0.00130043	protein POF1B-like
LOC106601909	2.40822	2.43106	0.000781647	0.010024	mannose-binding protein-like
LOC106610305	2.407	1.98598	2.4606e-10	5.03398e-08	calcium uniporter protein, mitochondrial
LOC106584595	2.40065	1.55274	2.50205e-08	2.59995e-06	receptor-type tyrosine-protein phosphatase eta-like
LOC106586622	2.39119	-1.14378	3.93845e-05	0.00102787	neural cell adhesion molecule 1
LOC106605319	2.39058	3.27162	3.64727e-10	6.94874e-08	ammonium transporter Rh type B
LOC106604855	2.38588	1.03158	0.000104984	0.00219343	fructose-bisphosphate aldolase B-like
bcl11ba	2.38584	2.47734	1.05163e-11	3.90936e-09	BCL11 transcription factor B a
LOC106605466	2.38534	2.59208	2.39268e-06	0.000107734	annexin A2-like
msx2	2.37423	1.1186	0.000711311	0.00936222	Homeobox protein MSX-2
LOC106575252	2.37381	1.95222	9.76551e-06	0.000337888	beta-galactoside alpha-2,6-sialyltransferase 2-like
LOC106569421	2.37381	1.61072	0.000396053	0.00600342	putative ferric-chelate reductase 1
LOC106602683	2.36851	2.17905	1.89169e-07	1.37624e-05	butyrophilin subfamily 1 member A1
LOC106605566	2.36838	-1.36023	0.000210932	0.00376895	carcinoembryonic antigen-related cell adhesion molecule 1-like
LOC106564959	2.36783	8.04469	0.00314904	0.0278642	keratin, type I cytoskeletal 13-like
LOC106572634	2.32972	5.1016	9.37385e-08	7.40556e-06	fibrous sheath CABYR-binding protein
LOC106587473	2.32843	2.75615	0.00551099	0.0408143	plakophilin-3-like
LOC123724521	2.32348	1.74888	3.5149e-05	0.00093519	UDP-glucuronosyltransferase 2C1-like
LOC106572659	2.32345	2.21992	0.00658139	0.046194	beta-1,4 N-acetylgalactosaminyltransferase 1-like
LOC106591190	2.31724	1.3343	0.000527149	0.00749841	NACHT, LRR and PYD domains-containing protein 12-like
LOC106563379	2.31715	1.14513	0.00107345	0.0125999	endonuclease domain-containing 1 protein
kcnj11l	2.31348	1.77722	1.33248e-08	1.53857e-06	potassium inwardly rectifying channel subfamily J member 11, like
LOC106584797	2.31114	1.30651	1.94645e-06	9.16557e-05	acyl-CoA Delta-6 desaturase
LOC106594979	2.3083	1.92955	1.1067e-08	1.33871e-06	myosin-10-like
LOC123723657	2.30355	2.80582	8.37304e-08	6.77017e-06	hemoglobin subunit beta-like
LOC106583001	2.29836	-1.0404	0.000853678	0.0107011	plexin-A2
LOC106604763	2.29792	3.60144	1.73996e-05	0.000533594	synaptotagmin-like protein 4
LOC106577967	2.28905	2.3846	0.00232978	0.0224175	zinc-binding protein A33-like
LOC106587941	2.28855	3.28311	3.11847e-09	4.6371e-07	C-C motif chemokine 13
LOC106571071	2.28689	2.10167	3.60687e-06	0.000151444	transcriptional activator Myb-like
LOC123729263	2.28548	1.85888	2.8728e-05	0.00080292	transmembrane protease serine 13-like
LOC106580734	2.28267	1.48907	5.92702e-05	0.00140819	latent-transforming growth factor beta-binding protein 4
LOC106594220	2.27555	2.50186	3.2922e-05	0.000890699	fibrous sheath CABYR-binding protein-like
LOC106599141	2.26873	1.9677	3.45463e-07	2.28929e-05	calponin-3-like
LOC106582502	2.25947	6.99081	0.000165721	0.00312603	guanylate-binding protein 1
LOC106584658	2.25636	1.76699	0.00283622	0.0258775	uncharacterized protein C11orf96 homolog
LOC106585541	2.25591	2.45798	1.87995e-06	8.91239e-05	collagen alpha-6(VI) chain-like
LOC123731734	2.24611	2.25136	4.09081e-05	0.00105589	stonustoxin subunit beta-like
LOC106581541	2.24593	2.27743	0.000116268	0.0023707	high affinity cationic amino acid transporter 1-like
LOC106589304	2.24087	1.86757	0.00178558	0.0184695	thyroid hormone receptor alpha
LOC106597893	2.24045	3.23895	2.11329e-11	6.85313e-09	NACHT, LRR and PYD domains-containing protein 12
LOC106566665	2.23212	2.27809	0.00176402	0.0183274	intermediate filament protein ON3
LOC106579893	2.22791	-1.05259	0.000477008	0.00695059	C-C chemokine receptor type 5-like
LOC106580506	2.22418	3.2684	0.000927077	0.0113998	prominin-2
LOC106579089	2.22405	5.16451	0.000891358	0.0110539	alpha-tectorin
LOC106584223	2.22394	-1.25549	0.000582428	0.00802641	complement C1q tumor necrosis factor-related protein 7-like
LOC106602224	2.22033	4.80168	1.55929e-06	7.69541e-05	uncharacterized LOC106602224
LOC106582983	2.22023	2.74047	1.7777e-11	5.95492e-09	short-chain dehydrogenase/reductase 3
LOC106589385	2.21935	3.40642	1.71697e-07	1.26727e-05	monocarboxylate transporter 12-B-like
LOC106566570	2.21882	2.13566	4.07029e-07	2.62314e-05	EMILIN-3
c2cd2l	2.21712	1.5972	1.54955e-06	7.668e-05	c2cd2 like
zn235	2.21494	1.15736	6.47607e-09	8.69647e-07	Zinc finger protein 235
LOC106572006	2.21351	2.34894	8.53747e-06	0.000302966	rho guanine nucleotide exchange factor 19
si:ch211-105j21.9	2.21206	3.3536	2.29734e-11	7.21956e-09	sialomucin core protein 24-like
vill	2.20966	2.0146	1.4836e-07	1.11391e-05	villin-like
LOC106567925	2.2058	1.22759	3.17155e-06	0.000135594	alkaline ceramidase 3-like
LOC106560270	2.2054	3.58448	3.86389e-08	3.66925e-06	mast/stem cell growth factor receptor Kit
LOC106607958	2.20507	3.46484	0.00396199	0.0325974	fibronectin type III domain-containing protein 1
cldn3c	2.20143	4.10445	5.47581e-17	8.34595e-14	claudin 3c
LOC106571295	2.19301	1.93914	1.66962e-06	8.10431e-05	ankyrin repeat domain-containing protein 6
LOC106590406	2.19222	1.09026	0.000116736	0.00237706	alanine aminotransferase 2-like
LOC106601675	2.19166	2.57503	0.00108911	0.0127413	uncharacterized LOC106601675
LOC106578707	2.19024	2.8075	2.21802e-11	7.11704e-09	plexin domain-containing protein 2
LOC106605718	2.18662	4.41688	1.48011e-10	3.36704e-08	chromodomain-helicase-DNA-binding protein 4
LOC106588292	2.18388	4.51259	3.47071e-09	5.06479e-07	uncharacterized LOC106588292
LOC106589754	2.18137	3.81978	2.5966e-05	0.000740431	ZP domain-containing protein-like
LOC106576558	2.17792	-1.11554	0.00033232	0.0052542	collagen alpha-1(VII) chain
plvapb	2.17568	2.69259	0.00377962	0.0316088	plasmalemma vesicle associated protein b
LOC106566742	2.1743	6.26716	2.50956e-10	5.09994e-08	cadherin-like protein 26
LOC106586270	2.17291	-1.31733	0.000135902	0.00266241	transcription factor Sox-21-B
LOC106561307	2.17222	1.82965	7.41623e-08	6.15991e-06	ets homologous factor
LOC106608774	2.16772	3.9179	2.04107e-07	1.46052e-05	cytokine receptor common subunit gamma-like
LOC106563235	2.16277	1.44984	0.000100813	0.00212746	zinc finger protein Gfi-1b-like
LOC106570812	2.16252	2.68554	3.51501e-07	2.30446e-05	up-regulator of cell proliferation-like
LOC106588945	2.15334	2.87673	3.09335e-05	0.000847528	HEPACAM family member 2
pnpla2	2.15105	1.13449	0.000471868	0.00690588	patatin-like phospholipase domain containing 2
fkh	2.14435	2.96384	1.16887e-05	0.000389405	fork head domain protein
LOC106594015	2.1442	2.63797	0.000741892	0.009641	thrombin-like enzyme cerastocytin
LOC106563303	2.14051	2.09295	0.000268518	0.00447769	TNF receptor-associated factor 2
ahdc1	2.1344	-1.32732	0.00386485	0.0320752	AT hook, DNA binding motif, containing 1
LOC106581835	2.13225	1.1353	3.45441e-05	0.000924396	protein Wnt-10a
LOC106586060	2.12994	1.89238	0.0032604	0.0285594	uncharacterized LOC106586060
cgnb	2.12544	2.58969	7.15645e-08	6.04293e-06	cingulin b
LOC100194560	2.12078	1.68341	0.000218977	0.00387185	MID1 interacting G12-like protein
dmd	2.11911	1.06873	5.35165e-06	0.000210496	dystrophin
LOC106569518	2.11786	1.8612	4.41614e-06	0.000179489	nuclear receptor ROR-beta
LOC106571563	2.11461	1.27502	2.85503e-05	0.000800265	MAX gene-associated protein-like
LOC106599956	2.11456	2.91414	1.09791e-06	5.82045e-05	hemagglutinin/amebocyte aggregation factor-like
LOC106580214	2.11355	3.65892	8.16595e-12	3.19131e-09	calcineurin-binding protein cabin-1-like
LOC106571315	2.11312	1.73832	1.75167e-08	1.91384e-06	DNA polymerase zeta catalytic subunit
ankef1a	2.10893	1.19144	6.91728e-05	0.001595	ankyrin repeat and EF-hand domain containing 1a
LOC106600542	2.10705	3.84038	2.5968e-09	3.93822e-07	zinc finger protein 704
LOC106607829	2.1068	1.88663	1.05422e-05	0.000358658	polypeptide N-acetylgalactosaminyltransferase 14-like
LOC106568376	2.10611	1.69993	6.1634e-07	3.63409e-05	rab GTPase-activating protein 1
LOC106590303	2.1055	2.9477	0.00191271	0.0194098	trypsin-3-like
LOC106565457	2.10084	1.17241	0.000123813	0.00249121	zinc finger protein Gfi-1b
rnf217	2.09931	2.72433	3.22124e-07	2.15809e-05	ring finger protein 217
LOC106589723	2.09704	1.18913	1.09301e-05	0.000369382	polycomb group RING finger protein 5-B
LOC106576462	2.09671	1.47863	2.91079e-05	0.000810315	keratocan-like
LOC106568350	2.09476	2.42112	1.31424e-06	6.77866e-05	guanine nucleotide-binding protein subunit alpha-14-like
LOC106601102	2.0924	3.27011	3.68585e-08	3.55556e-06	interleukin-21 receptor-like
LOC106571324	2.08694	7.05036	4.66733e-06	0.000188693	collagen alpha-1(X) chain-like
LOC106610387	2.08611	1.37961	4.18363e-08	3.89998e-06	zinc finger and SCAN domain-containing protein 22-like
elk4	2.08571	1.55672	0.000202659	0.0036627	ETS transcription factor ELK4
LOC106573405	2.08365	3.39363	1.41526e-10	3.24371e-08	NACHT, LRR and PYD domains-containing protein 12-like
LOC106569018	2.08345	1.67064	9.41225e-06	0.000329029	kinesin-like protein KIF26B
LOC123743379	2.08308	1.74194	0.000282951	0.00465723	NLR family CARD domain-containing protein 3-like
LOC106612657	2.08063	3.00766	4.04708e-06	0.000166488	large neutral amino acids transporter small subunit 4-like
LOC106610951	2.07178	1.90415	0.000164973	0.00311385	neuroblast differentiation-associated protein AHNAK
LOC106561469	2.07158	1.15188	0.000333665	0.00526456	uncharacterized LOC106561469
LOC123741810	2.07023	-1.29212	0.000777526	0.0099837	uncharacterized LOC123741810
LOC106605049	2.06549	2.09978	2.28453e-06	0.000103503	terminal nucleotidyltransferase 5A-like
LOC106569508	2.0654	5.43405	6.85064e-05	0.00158323	glutamate decarboxylase 1-like
avil	2.06419	3.70512	2.47503e-06	0.000110951	advillin
LOC106610869	2.05877	1.2943	3.81562e-08	3.63473e-06	serine/threonine-protein kinase PAK 6
LOC106571557	2.05513	3.21421	3.63484e-08	3.52869e-06	1-phosphatidylinositol 4,5-bisphosphate phosphodiesterase beta-4
LOC106578801	2.05412	5.15245	9.17891e-07	5.02293e-05	calpain-2 catalytic subunit
LOC123724051	2.04681	1.72686	0.00134791	0.0149739	epsin-2-like
LOC106584045	2.04053	2.1446	1.62803e-05	0.000503829	collagen alpha-1(XXIV) chain-like
LOC123744293	2.03982	1.77676	0.000822451	0.0103985	erythroblast NAD(P)(+)--arginine ADP-ribosyltransferase-like
LOC106571911	2.03804	1.9031	1.80902e-07	1.32878e-05	bone morphogenetic protein 7-like
LOC106612509	2.03608	3.26036	0.000199173	0.00361823	transcobalamin-1-like
nar4	2.03547	3.33236	9.13931e-07	5.01971e-05	Ecto-ADP-ribosyltransferase 4
LOC106581144	2.03213	3.81067	1.60799e-09	2.60725e-07	uncharacterized LOC106581144
LOC106571118	2.02637	3.05395	3.09675e-09	4.62736e-07	protein LBH
LOC106602888	2.02424	5.10876	1.69026e-06	8.17845e-05	uncharacterized LOC106602888
LOC106581351	2.01949	2.6131	4.6445e-05	0.00116334	ephexin-1
cldn8.1	2.01645	2.71748	2.47775e-05	0.000717959	claudin 8.1
LOC106611510	2.0147	2.06002	0.00680267	0.0471929	tenomodulin
six4a	2.01259	1.28704	0.000366743	0.00567195	SIX homeobox 4a
LOC106584172	2.01224	2.78271	3.48933e-06	0.00014732	growth arrest and DNA damage-inducible protein GADD45 alpha-like
LOC123728759	2.01194	1.59457	2.52464e-08	2.59995e-06	uncharacterized LOC123728759
LOC106604356	2.01192	2.75969	1.10139e-09	1.84471e-07	centromere protein F
LOC106593736	2.00878	4.60859	1.27001e-08	1.49473e-06	mast/stem cell growth factor receptor kita-like
nos2b	2.00511	5.50225	4.98488e-06	0.000198477	nitric oxide synthase 2b, inducible
LOC106580096	2.00109	2.8626	9.63309e-05	0.00205347	small G protein signaling modulator 1
LOC123732592	2.00059	2.91618	2.6974e-08	2.74999e-06	tripartite motif-containing protein 16-like
LOC106612745	1.99984	1.41546	7.37968e-06	0.000271684	Down syndrome cell adhesion molecule-like protein 1 homolog
ltc4s	1.99947	3.05894	1.85688e-06	8.87198e-05	leukotriene C4 synthase
LOC123743114	1.99923	1.9427	6.46804e-07	3.77711e-05	uncharacterized LOC123743114
LOC106567102	1.99838	2.83491	0.0023495	0.022529	UDP-glucuronosyltransferase 2A2-like
LOC106603376	1.99292	3.15198	3.66548e-06	0.000153271	arf-GAP with Rho-GAP domain, ANK repeat and PH domain-containing protein 1
LOC106573026	1.99156	5.12741	9.64756e-08	7.57955e-06	ectonucleotide pyrophosphatase/phosphodiesterase family member 2
LOC106565647	1.99121	4.73391	3.97545e-05	0.00103311	von Willebrand factor A domain-containing protein 1-like
LOC106568226	1.99091	1.25344	0.000932381	0.011417	lysine-specific demethylase 2B
LOC106581972	1.99053	1.89923	0.000568529	0.00790985	growth hormone-regulated TBC protein 1-A
LOC123730790	1.98421	-1.34161	0.00240773	0.0229591	secreted protein CSS1-like
LOC106583220	1.98273	1.5203	0.00147368	0.0160322	receptor tyrosine-protein kinase erbB-3
il12rb1	1.98039	2.504	7.68421e-08	6.33075e-06	interleukin 12 receptor subunit beta 1
LOC106581205	1.97983	1.30152	0.000133596	0.00263076	uncharacterized LOC106581205
LOC106565902	1.97701	1.8532	5.55116e-08	4.90481e-06	chromodomain-helicase-DNA-binding protein 5
LOC106573173	1.97468	4.34078	3.86376e-06	0.0001609	homeodomain-interacting protein kinase 2-like
LOC106574469	1.97197	2.3148	0.0070772	0.048526	neutral cholesterol ester hydrolase 1
LOC106571458	1.97183	2.74608	0.0011207	0.0130231	adhesion G protein-coupled receptor F5
LOC106577563	1.96978	1.11617	7.92402e-07	4.48141e-05	activated CDC42 kinase 1-like
LOC106608983	1.96925	6.14098	1.47145e-05	0.000465293	mRNA decay activator protein ZFP36L3
LOC106585146	1.96653	1.28352	1.81218e-05	0.00054966	patatin-like phospholipase domain-containing protein 7
LOC106579798	1.96457	-1.18046	0.00026161	0.00438169	potassium channel subfamily T member 1
LOC106581115	1.96275	1.41213	3.2636e-07	2.18167e-05	tumor necrosis factor receptor superfamily member 19-like
LOC106587054	1.95617	2.43782	5.41872e-06	0.00021204	low-density lipoprotein receptor-related protein 4
ddb2	1.95232	1.13574	1.88391e-06	8.91727e-05	damage-specific DNA binding protein 2
LOC106613030	1.95079	1.74845	5.82727e-05	0.00138776	dixin-A-like
ephb6	1.94987	3.16411	8.22133e-08	6.66518e-06	eph receptor B6
ldb2a	1.94743	2.13999	7.73635e-08	6.35652e-06	LIM domain binding 2a
LOC106580933	1.94417	4.60026	1.16572e-10	2.84278e-08	uncharacterized LOC106580933
LOC123742576	1.94392	1.70499	9.19083e-05	0.00198276	uncharacterized LOC123742576
LOC106609189	1.94169	1.06285	0.000156616	0.00299132	solute carrier organic anion transporter family member 1C1
LOC106612793	1.93838	1.02808	3.80113e-05	0.000995445	dual specificity protein phosphatase 14
LOC106591712	1.93501	2.69925	0.00157753	0.0168552	CD151 antigen-like
LOC106608419	1.93434	2.00109	5.29046e-05	0.00129015	SH3 domain-containing protein 19
LOC106589493	1.93364	1.83527	1.20213e-05	0.000397877	myosin-16
LOC106580173	1.93192	1.612	1.16193e-07	8.87699e-06	E3 ubiquitin-protein ligase TRIM36-like
gria1b	1.92918	1.6394	2.81637e-07	1.92492e-05	glutamate receptor, ionotropic, AMPA 1b
linc.pou2af1	1.92409	4.26437	9.71093e-08	7.60972e-06	lnc RNA pou2af1
LOC106611931	1.92303	5.71873	8.05041e-07	4.53862e-05	uncharacterized LOC106611931
LOC106566011	1.923	1.46985	0.00340186	0.0294515	SAM pointed domain-containing Ets transcription factor-like
LOC106571186	1.92017	-1.03575	0.0016977	0.0178451	potassium voltage-gated channel subfamily S member 3
zgc:194930	1.91611	1.83518	4.08195e-07	2.62511e-05	uncharacterized LOC106608523
LOC106577516	1.91338	-1.17998	0.00131229	0.0146798	E3 ubiquitin-protein ligase pellino homolog 1
LOC106603524	1.90427	1.54276	2.50397e-05	0.000720761	autism susceptibility gene 2 protein
LOC106572931	1.90399	2.54828	0.000299341	0.00485621	DEP domain-containing mTOR-interacting protein
LOC106577930	1.90078	4.24987	8.78042e-08	7.02503e-06	cerebellin-1
LOC106568443	1.89832	1.23489	0.00174227	0.018182	uncharacterized LOC106568443
LOC106583093	1.89807	1.45941	1.01503e-05	0.000347655	cadherin EGF LAG seven-pass G-type receptor 2-like
LOC106561689	1.89593	1.62526	5.9017e-07	3.52058e-05	transmembrane and coiled-coil domain protein 3
LOC106570833	1.89371	4.51428	1.4871e-06	7.44355e-05	titin-like
LOC106577587	1.88756	1.22589	0.000482165	0.0069923	B cell scaffold protein with ankyrin repeats 1
LOC106612699	1.88606	3.51702	7.62945e-05	0.00171511	forkhead box protein A2-like
LOC106597590	1.88467	3.40942	0.000186781	0.00343334	fibrous sheath CABYR-binding protein-like
LOC123729229	1.88387	2.25652	1.94203e-05	0.000582667	calpain-9-like
LOC106601077	1.88169	2.35632	5.93157e-05	0.00140819	hemoglobin subunit alpha-like
LOC106590493	1.87968	2.69837	1.61286e-06	7.9043e-05	GTPase IMAP family member 5
LOC106604360	1.87871	1.32598	0.00231554	0.0223369	coagulation factor VIII
LOC106587092	1.87788	3.0942	1.86038e-06	8.87457e-05	fin bud initiation factor-like
aldob	1.87747	2.9748	2.88653e-05	0.00080577	aldolase b, fructose-bisphosphate
LOC106584800	1.87676	2.60996	3.02394e-05	0.000830441	epidermal growth factor receptor kinase substrate 8-like protein 2
LOC106597885	1.87268	4.02	2.57554e-06	0.000114114	ectonucleotide pyrophosphatase/phosphodiesterase family member 2-like
LOC106609456	1.87116	-1.0281	0.000718764	0.00944401	mitogen-activated protein kinase 11-like
LOC106576384	1.86938	1.33512	0.000277301	0.00458653	Ig kappa-b4 chain C region-like
LOC106595035	1.86739	-1.44498	0.00172338	0.0180529	zinc finger and BTB domain-containing protein 5-like
LOC106602208	1.86324	1.53354	3.58836e-05	0.000950548	E3 ubiquitin-protein ligase TRIM58-like
hoxa3a	1.86264	1.41441	1.33034e-06	6.81558e-05	homeobox A3a
LOC106571498	1.86248	3.80851	1.51271e-08	1.70154e-06	disheveled-associated activator of morphogenesis 1-like
LOC106572704	1.86207	1.9273	0.000131936	0.00260817	ceramide kinase
LOC106574309	1.86109	1.47454	0.000232174	0.00402378	sugar transporter SWEET1
LOC123727735	1.8608	-1.43881	0.00308418	0.0274439	TBC1 domain family member 31-like
LOC106582632	1.86053	2.32271	0.00143583	0.015753	chromodomain-helicase-DNA-binding protein 6-like
eya2	1.86029	2.67074	2.51807e-08	2.59995e-06	EYA transcriptional coactivator and phosphatase 2
LOC106605086	1.85903	1.34318	0.00553907	0.0409526	GTP cyclohydrolase 1
LOC106600778	1.85737	8.71389	0.00406637	0.0332033	cell wall protein IFF6
LOC106578314	1.8549	1.01344	6.97437e-06	0.000259902	angiotensin-converting enzyme-like
LOC106606952	1.85465	1.94643	5.49242e-06	0.000213826	uncharacterized LOC106606952
LOC106590197	1.8536	1.77499	0.00355757	0.0303429	eukaryotic translation initiation factor 4 gamma 3-like
LOC106576270	1.85142	1.16267	0.000175017	0.00325706	transcription factor Spi-C
LOC106581008	1.85075	7.29801	3.47098e-06	0.000146749	periostin-like
LOC106568949	1.84255	2.93323	4.56333e-05	0.00114867	phosphatidylinositol 3-kinase regulatory subunit beta
LOC106565275	1.8423	1.01068	9.77575e-07	5.29297e-05	TOX high mobility group box family member 2-like
LOC106575511	1.83567	1.76352	6.62922e-07	3.8418e-05	guanine nucleotide exchange factor DBS
LOC106577056	1.83372	-1.20732	0.00144406	0.0158115	protein NDNF-like
LOC106574187	1.82721	2.13883	5.65779e-08	4.95593e-06	uncharacterized LOC106574187
ccdc125	1.82553	1.81178	3.46007e-05	0.000924396	coiled-coil domain containing 125
LOC106578343	1.82544	2.89167	0.000335528	0.00527825	zinc finger protein 281
LOC106606686	1.82154	1.33274	6.21112e-06	0.000236963	TBC1 domain family member 16-like
coq8aa	1.81903	1.1711	0.000114695	0.00234856	coenzyme Q8A, genome duplicate a
LOC106577526	1.81716	1.58608	1.11766e-05	0.000376876	uncharacterized LOC106577526
LOC106571336	1.81602	2.27418	7.96037e-09	1.03258e-06	mitogen-activated protein kinase kinase kinase 5-like
ntn2	1.8142	1.50717	0.000395264	0.00599742	netrin 2
LOC106592054	1.81287	1.27379	0.00102004	0.0121985	cartilage acidic protein 1-like
smpdl3a	1.81119	1.40475	6.93492e-05	0.00159545	sphingomyelin phosphodiesterase acid like 3A
tpm2	1.80947	2.7872	4.99005e-05	0.00122572	tropomyosin 2 (beta)
LOC106587793	1.80936	7.46158	0.00231935	0.0223484	keratin, type I cytoskeletal 13-like
ssrp1b	1.80936	1.66107	1.09786e-06	5.82045e-05	structure specific recognition protein 1b
LOC106573717	1.80509	1.52439	0.000720204	0.0094553	plasmolipin
LOC106582462	1.80424	1.18347	0.000230379	0.00401123	caspase-8-like
LOC106561005	1.80399	1.13051	0.00407637	0.0332601	fibulin-7
zmp:0000000951	1.80269	1.0967	0.000242196	0.00414946	uncharacterized zmp:0000000951
LOC106566473	1.80226	1.61933	0.000223404	0.00392283	rho GTPase-activating protein 39
LOC106563151	1.80223	1.09932	9.37e-05	0.00201287	interleukin-6 receptor subunit beta-like
postna	1.80171	4.80047	3.75443e-08	3.59894e-06	periostin, osteoblast specific factor a
LOC106577010	1.80052	3.2196	4.51158e-06	0.000183124	tumor necrosis factor receptor superfamily member 6-like
LOC123730403	1.80029	1.00088	0.000201774	0.00365677	uncharacterized LOC123730403
LOC106569960	1.79528	5.60274	1.15105e-06	6.07048e-05	H-2 class I histocompatibility antigen, Q9 alpha chain-like
LOC106564393	1.79265	1.78601	0.00175675	0.0182671	uncharacterized LOC106564393
LOC106563383	1.79068	1.71481	1.95706e-05	0.000584873	lysine-specific demethylase 6B
LOC106587079	1.78979	1.99321	2.51885e-05	0.000724359	uncharacterized LOC106587079
LOC106608782	1.78809	1.09356	1.94864e-05	0.000583452	B-cell CLL/lymphoma 6 member B protein-like
LOC106591145	1.78763	7.85717	0.00246202	0.0233001	intestinal mucin-like protein
klc3	1.78656	2.00484	2.49475e-05	0.00071997	kinesin light chain 3
LOC123739282	1.78464	5.13267	0.00299807	0.0268795	deoxynucleoside triphosphate triphosphohydrolase SAMHD1-like
LOC106612258	1.78191	4.91448	1.5221e-05	0.000478825	protocadherin Fat 2
LOC106604036	1.78142	1.36955	0.00485523	0.0373458	B-cell receptor CD22
LOC106561496	1.77567	5.66862	7.57466e-06	0.000277189	AMP deaminase 3
LOC106606595	1.77542	1.99843	5.5213e-06	0.000214402	NLR family CARD domain-containing protein 3
LOC106571802	1.77456	3.36748	2.20688e-07	1.55723e-05	sestrin-1-like
LOC106582100	1.77238	2.20796	5.36438e-07	3.27045e-05	anosmin-1
LOC100195900	1.77128	3.14637	3.92753e-06	0.000162446	protein kinase C delta type
LOC106562099	1.77084	2.48606	5.49486e-07	3.31683e-05	inositol 1,4,5-triphosphate receptor associated 1
LOC106569929	1.76758	3.05583	2.68932e-05	0.000764724	collagen alpha-1(XIV) chain
LOC106582703	1.76476	3.62235	4.02813e-05	0.00104413	SAM pointed domain-containing Ets transcription factor
il15l	1.76021	-1.08733	0.00374474	0.0314552	interleukin 15, like
LOC106589782	1.75988	2.95507	2.72987e-07	1.88268e-05	nuclear factor 7, brain
LOC106577973	1.75395	2.32691	0.00208731	0.0206842	uncharacterized LOC106577973
LOC106610438	1.75357	3.50641	7.5116e-08	6.20531e-06	sterile alpha motif domain-containing protein 9-like
LOC106563812	1.75341	3.75025	0.00215193	0.0211536	claudin-4
hmgb3	1.7517	1.25981	0.000204286	0.00368258	High mobility group protein B3
LOC123738876	1.75045	-1.10269	0.00473245	0.036754	uncharacterized LOC123738876
LOC106578096	1.74929	1.61636	5.75538e-07	3.44678e-05	uncharacterized LOC106578096
LOC106610964	1.74854	1.76997	0.00070782	0.00933643	protein jagged-2-like
smarca2	1.74725	2.76537	0.00124576	0.014075	SWI/SNF related, matrix associated, actin dependent regulator of chromatin, subfamily a, member 2
LOC106560332	1.74629	1.60538	1.39177e-06	7.10644e-05	pre-B-cell leukemia transcription factor 1
LOC106579637	1.74222	-1.39462	0.00178157	0.0184406	uncharacterized LOC106579637
LOC106591393	1.73399	4.07576	4.48149e-05	0.00113463	uncharacterized LOC106591393
agr2	1.72941	8.69114	1.98962e-05	0.000593439	anterior gradient 2
LOC106587142	1.72844	1.77382	1.31989e-05	0.000428478	adhesion G-protein coupled receptor G2
si:ch211-117k10.3	1.72767	1.76767	1.70087e-05	0.000523186	Krueppel-like factor 15
LOC106593482	1.72738	2.34401	8.69601e-07	4.83342e-05	collagen alpha-1(XI) chain
LOC106567762	1.72716	3.02344	1.07745e-05	0.000364932	uncharacterized LOC106567762
LOC106573051	1.72623	2.77303	0.000143442	0.00278328	coiled-coil domain-containing protein 136-like
pou2f3	1.72451	1.14286	0.000549976	0.00771865	POU class 2 homeobox 3
LOC123744629	1.72443	1.27221	1.35045e-05	0.000434696	T-cell receptor beta-2 chain C region-like
LOC106574301	1.72212	1.09997	0.000156818	0.0029933	activin receptor type-2A
LOC106585968	1.72086	2.47609	0.00515323	0.038903	Golgi phosphoprotein 3-like
LOC106584654	1.72051	2.11862	0.000142735	0.00277133	creatine kinase S-type, mitochondrial
LOC106601876	1.72003	5.65476	2.95823e-05	0.000818293	NLR family CARD domain-containing protein 3
ighd	1.71863	2.17043	0.000504106	0.00723819	immunoglobulin heavy constant delta
LOC106607974	1.71717	2.70537	4.74257e-05	0.00117971	uncharacterized LOC106607974
LOC106612986	1.71661	2.28225	7.29281e-06	0.000269463	tumor necrosis factor receptor superfamily member 19-like
LOC123743201	1.7165	1.01371	0.00220256	0.0215126	uncharacterized LOC123743201
LOC106560223	1.7161	-1.19019	0.00576779	0.0421024	uncharacterized LOC106560223
LOC106575542	1.71341	2.51121	6.08973e-06	0.000233208	guanine nucleotide exchange factor DBS-like
LOC106586546	1.71258	1.65537	3.16181e-06	0.000135367	DNA polymerase subunit gamma-2, mitochondrial-like
LOC123743145	1.71224	3.51981	7.07542e-05	0.00162287	uncharacterized LOC123743145
zgc:113279	1.71138	5.04986	3.47256e-09	5.06479e-07	uncharacterized LOC106612546
LOC106610616	1.70726	2.03331	1.10699e-06	5.85841e-05	G protein-coupled receptor 137Ba-like
LOC106609316	1.70659	2.39027	4.19518e-06	0.000171653	uncharacterized LOC106609316
ccdc39	1.70507	2.34654	2.29758e-07	1.61748e-05	coiled-coil domain containing 39
LOC106606345	1.70246	3.36111	7.07279e-06	0.000262927	NLR family CARD domain-containing protein 3
tieg3	1.70105	2.11277	4.71423e-05	0.00117514	Transforming growth factor-beta-inducible early growth response protein 3
kita	1.69944	2.68212	8.29988e-06	0.000296954	KIT proto-oncogene, receptor tyrosine kinase a
capn12	1.69898	3.72223	1.29642e-08	1.51413e-06	calpain 12
LOC106605585	1.69893	1.01893	0.003443	0.0296729	IgGFc-binding protein-like
LOC106581051	1.69509	4.27732	0.00015001	0.00288867	elastin
LOC106567931	1.69481	-1.29175	0.00133371	0.0148486	uncharacterized LOC106567931
LOC106611173	1.69389	4.22014	3.24334e-09	4.79936e-07	ral GTPase-activating protein subunit alpha-1-like
LOC106605745	1.69277	3.37415	1.16255e-08	1.38972e-06	myosin-10
LOC106613798	1.68973	2.12771	5.3341e-05	0.00129872	transducin-like enhancer protein 1
LOC106582910	1.68782	2.44298	5.97736e-05	0.00141412	opioid growth factor receptor-like
ccdc80l2	1.68712	1.22545	0.00194356	0.0196223	coiled-coil domain containing 80 like 2
LOC106586496	1.68704	1.03799	5.5394e-05	0.00133383	S-formylglutathione hydrolase
LOC106572778	1.68244	2.20114	1.23451e-05	0.000405514	polypyrimidine tract-binding protein 3
LOC106612835	1.68201	3.04153	2.52244e-05	0.000724707	septin-4
tspan2a	1.68106	1.8639	3.59258e-05	0.000950548	tetraspanin 2a
LOC106594520	1.67774	3.05432	1.4295e-05	0.000456289	protein kinase C beta type
LOC106580493	1.67545	1.19019	0.000317835	0.00507254	methylcytosine dioxygenase TET3
tescb	1.67419	2.44998	0.000188182	0.00345355	tescalcin b
LOC106578664	1.6736	1.13149	0.00199456	0.0200595	zinc finger protein OZF-like
ssh1a	1.67324	1.52578	0.00123117	0.0139412	slingshot protein phosphatase 1a
LOC106601483	1.67273	2.27314	0.000110184	0.00228019	uncharacterized LOC106601483
LOC106586314	1.67153	1.72166	9.22383e-05	0.00198847	uncharacterized LOC106586314
LOC106567452	1.67148	2.15788	0.0052182	0.0392013	homeobox protein MSX-2-like
LOC106612585	1.66692	2.09538	0.0012486	0.0140915	uncharacterized LOC106612585
LOC106585060	1.66672	2.66837	9.87864e-05	0.00209119	B-cell linker protein
fam169ab	1.66664	4.03907	4.994e-06	0.000198477	family with sequence similarity 169 member Ab
LOC123744171	1.66542	1.2376	0.00122374	0.0138828	von Willebrand factor A domain-containing protein 7-like
LOC106567284	1.66527	-1.35238	0.00705719	0.0484296	synaptotagmin-2
si:ch73-347e22.4	1.66029	3.38245	0.00286156	0.0259789	uncharacterized si:ch73-347e22.4
LOC106586758	1.65935	1.49229	1.24325e-05	0.000407943	uncharacterized LOC106586758
LOC106561936	1.65806	3.27189	0.000729621	0.00954238	uncharacterized protein PB18E9.04c-like
LOC106584386	1.65806	4.73091	8.40801e-10	1.43989e-07	ral guanine nucleotide dissociation stimulator-like 1
LOC106589418	1.65763	4.45389	3.07951e-08	3.09811e-06	uncharacterized LOC106589418
LOC106585480	1.6568	3.63935	4.6458e-06	0.000188072	collagen alpha-1(VI) chain-like
LOC106604358	1.65371	3.64675	1.84094e-08	2.00419e-06	MORC family CW-type zinc finger protein 3-like
LOC123742377	1.65302	4.87299	0.000306709	0.00493372	testis-specific gene A8 protein-like
nbl1	1.65285	4.28191	0.000535493	0.00756835	NBL1, DAN family BMP antagonist
LOC123734131	1.6511	1.15886	0.000722622	0.00948165	NLR family CARD domain-containing protein 3-like
npdc1	1.65061	1.43233	3.58564e-06	0.00015076	neural proliferation, differentiation and control, 1
LOC106587687	1.65035	1.21524	0.003165	0.0279648	CMP-N-acetylneuraminate-beta-galactosamide-alpha-2,3-sialyltransferase 1-like
gpr174	1.64771	1.67901	3.11401e-05	0.000850577	G protein-coupled receptor 174
fam180a	1.6468	1.24027	0.00362992	0.0307791	family with sequence similarity 180 member A
LOC106578531	1.64672	1.80001	2.83864e-05	0.000797879	polyadenylate-binding protein 4-like
LOC106568047	1.64575	2.72132	3.03109e-07	2.06037e-05	uromodulin-like 1
LOC106584347	1.64546	5.44547	3.3569e-05	0.000903961	leucine-rich repeat-containing protein 24
LOC106610385	1.64448	1.09721	0.000481983	0.0069923	zinc finger protein 236-like
LOC106571556	1.64446	1.24193	8.35419e-06	0.000298198	1-phosphatidylinositol 4,5-bisphosphate phosphodiesterase beta-1-like
lpp60	1.64374	7.01866	0.000299267	0.00485621	60 kDa lysophospholipase
LOC106574034	1.6434	2.12064	0.000368471	0.00568607	leukocyte elastase inhibitor-like
slc38a8a	1.64304	1.15979	0.000152507	0.00292383	solute carrier family 38 member 8a
LOC106565233	1.64237	1.53615	0.00157991	0.016868	vitamin D3 receptor B
LOC106601074	1.63987	2.26641	0.000161525	0.00306091	hemoglobin subunit beta-1
LOC106613012	1.63967	3.92141	4.86514e-09	6.80294e-07	uncharacterized LOC106613012
egr1	1.63878	1.51699	0.000321395	0.00511221	early growth response 1
LOC106603656	1.63737	2.57038	9.54401e-06	0.000331611	DNA (cytosine-5)-methyltransferase 3A-like
LOC106583417	1.63734	1.71792	0.00030097	0.00487722	uncharacterized LOC106583417
LOC106601729	1.63683	4.63208	2.05391e-05	0.000608449	protein Tob1-like
si:dkey-81j8.6	1.63637	1.6273	2.92495e-05	0.000810817	serine/threonine-protein kinase 10
LOC106600588	1.63582	4.44451	7.58146e-05	0.0017091	kelch-like protein 24
LOC106570415	1.63562	2.37996	0.000284798	0.00467501	protein NDRG1
rc3h2	1.63397	1.73231	2.10916e-06	9.71202e-05	ring finger and CCCH-type domains 2
LOC123731816	1.63304	2.25878	2.42838e-07	1.69392e-05	uncharacterized LOC123731816
LOC106580934	1.63198	-1.01314	0.00398237	0.0327033	uncharacterized LOC106580934
LOC106587907	1.63173	5.86998	0.000937339	0.0114613	uncharacterized LOC106587907
LOC123743345	1.62781	1.70505	3.8879e-06	0.000161685	GRB2-related adapter protein-like
LOC106566684	1.62729	2.40239	2.01648e-05	0.000599106	interleukin-17 receptor B
itgbl1	1.62338	4.1757	0.000362535	0.00562686	integrin, beta-like 1
LOC106574402	1.6233	3.29255	1.94652e-05	0.000583439	motile sperm domain-containing protein 2-like
LOC106569843	1.62264	6.04647	1.51041e-09	2.47537e-07	H-2 class I histocompatibility antigen, Q9 alpha chain
LOC106561144	1.62116	4.30409	7.4539e-08	6.17439e-06	repulsive guidance molecule A-like
LOC106613545	1.62057	-1.17644	0.00721132	0.0490566	zinc finger FYVE domain-containing protein 9-like
LOC106607496	1.61663	1.77781	0.00161216	0.0171172	nuclear receptor subfamily 1 group D member 1
LOC106566587	1.61367	3.83912	1.27878e-08	1.49927e-06	zinc finger protein 704
LOC106588723	1.61302	2.59435	3.59525e-07	2.34677e-05	uncharacterized LOC106588723
LOC106571916	1.61012	5.02563	4.52361e-05	0.00114056	cadherin-like protein 26
LOC123743395	1.60986	1.82771	0.000166397	0.00313685	transcription factor Sox-8-like
LOC106593875	1.60847	5.26458	3.663e-06	0.000153271	high-affinity choline transporter 1
LOC106586705	1.6063	4.48951	0.000824484	0.0104026	target of Nesh-SH3
LOC106576541	1.6048	-1.23443	0.005159	0.0389262	dual specificity tyrosine-phosphorylation-regulated kinase 2-like
smg6	1.60459	1.56979	5.989e-05	0.00141412	SMG6 nonsense mediated mRNA decay factor
LOC106585516	1.6044	1.58016	1.06295e-05	0.000360823	E3 ubiquitin-protein ligase DTX1
celsr2	1.60427	1.25775	0.000227065	0.0039711	cadherin, EGF LAG seven-pass G-type receptor 2
LOC106566248	1.60391	3.2328	0.00074942	0.00970046	mimecan-like
ccl27a	1.60077	6.7104	6.99607e-06	0.000260392	chemokine (C-C motif) ligand 27a
LOC106574873	1.59641	2.5301	1.55224e-05	0.0004863	NF-kappa-B inhibitor zeta-like
LOC106576891	1.59502	3.43409	1.21045e-07	9.21343e-06	fibroblast growth factor receptor 2
LOC106596573	1.59496	1.01531	3.58563e-05	0.000950548	regulator of G-protein signaling 12
LOC123725372	1.59387	-1.39435	0.00712451	0.048731	zinc finger protein 501-like
LOC106611930	1.59279	4.22009	7.74132e-05	0.00173514	early growth response protein 1
LOC106611254	1.59238	1.68954	1.76446e-05	0.00053786	B-cell lymphoma/leukemia 11B
LOC106573206	1.59237	1.57793	8.90631e-05	0.0019337	cyclic nucleotide-gated cation channel beta-3
cysltr2b	1.59003	1.83668	0.000909949	0.0112175	cysteinyl leukotriene receptor 2b
LOC106592074	1.5888	1.34379	0.000802413	0.0101959	collectin-12
LOC106560372	1.58756	3.47801	0.000148593	0.00286681	forkhead box protein Q1-like
LOC106566788	1.58602	1.16011	2.92204e-05	0.000810817	DNA repair protein complementing XP-C cells-like
LOC106581801	1.58334	1.9061	0.00146042	0.0159277	growth factor receptor-bound protein 14
si:ch211-212d10.1	1.58311	2.76115	2.92096e-05	0.000810817	granzyme-like protein 2
bco2b	1.58183	4.10282	1.12567e-05	0.000378739	beta-carotene oxygenase 2b
ddn1	1.57792	2.94746	8.61189e-05	0.00188184	Duodenase-1
LOC106587065	1.57765	2.62664	1.14503e-05	0.000383561	LARGE xylosyl- and glucuronyltransferase 2
LOC106564416	1.57517	-1.20861	0.00427955	0.0344386	gastrula zinc finger protein XlCGF17.1-like
trim108	1.57411	2.6044	0.000972057	0.0117818	tripartite motif containing 108
elapor1	1.57319	4.73972	0.0008003	0.0101906	endosome-lysosome associated apoptosis and autophagy regulator 1
LOC106562061	1.57315	2.55015	3.91247e-06	0.000162043	cytoplasmic tRNA 2-thiolation protein 2-like
rrm2b	1.57304	1.21115	0.000215388	0.00383373	ribonucleotide reductase M2 b
LOC106564752	1.57228	1.63648	0.00278188	0.0255321	anthrax toxin receptor 1-like
LOC106612013	1.57048	1.62653	4.74691e-05	0.00117971	storkhead-box protein 2
c1qb	1.57021	5.41735	2.00397e-06	9.37642e-05	complement component 1, q subcomponent, B chain
slc25a29	1.57008	1.17313	0.00148081	0.0160913	solute carrier family 25 member 29
myb	1.56985	3.66605	7.91202e-09	1.03069e-06	v-myb avian myeloblastosis viral oncogene homolog
LOC106569062	1.56874	1.57992	3.78629e-05	0.000992411	T-cell receptor alpha chain C region
LOC106568819	1.56802	1.99168	0.000114654	0.00234856	nuclear receptor coactivator 2-like
LOC106578389	1.56794	-1.04579	0.00616485	0.0440513	contactin-associated protein-like 2
LOC106577657	1.56723	3.63399	4.94258e-07	3.08083e-05	rho guanine nucleotide exchange factor 15-like
ankrd27	1.56277	1.42224	0.000170367	0.00319194	ankyrin repeat domain 27 (VPS9 domain)
LOC123743368	1.56244	3.15973	1.44916e-05	0.000460632	NACHT, LRR and PYD domains-containing protein 12-like
LOC106583889	1.56149	3.92467	0.000152381	0.0029233	heme-binding protein 2
LOC106571630	1.55947	-1.05161	0.00232497	0.0223849	uncharacterized LOC106571630
LOC106584947	1.55696	1.00668	0.000206121	0.0037069	chemerin-like receptor 1
LOC106566438	1.55631	3.24729	8.23306e-06	0.000295257	protein FAM110A-like
zgc:158403	1.5548	3.31726	1.16091e-05	0.0003876	tetratricopeptide repeat protein 39A
LOC106588501	1.55457	2.11454	0.00104874	0.0123957	piggyBac transposable element-derived protein 4-like
LOC106612103	1.55423	-1.0016	0.00592262	0.0429242	inositol-trisphosphate 3-kinase B-like
LOC106583145	1.55266	1.04793	0.000188917	0.00346287	collagen alpha-1(VII) chain
LOC106595370	1.55068	1.92933	0.000559286	0.00781164	fascin
LOC106565532	1.5504	4.3786	2.00733e-05	0.000597772	limb region 1 homolog-like protein
LOC106588791	1.54873	3.17785	0.000179231	0.00332329	uncharacterized LOC106588791
LOC106583120	1.54717	3.13992	8.20387e-07	4.61399e-05	transcription factor SOX-13-like
LOC123724031	1.54594	1.74844	0.000126681	0.00253554	UDP-glucose 6-dehydrogenase-like
ikzf1	1.54363	1.60829	4.50267e-05	0.00113716	IKAROS family zinc finger 1 (Ikaros)
LOC106575700	1.5434	5.67027	0.000676491	0.00900501	uncharacterized LOC106575700
LOC106569697	1.54327	4.66036	4.53621e-08	4.12768e-06	uridylate-specific endoribonuclease C-like
LOC106583450	1.54301	1.77415	0.00223364	0.0217358	uncharacterized LOC106583450
LOC106579130	1.54197	1.78129	0.00212317	0.0209384	myosin light chain kinase, smooth muscle-like
slc45a3	1.54163	2.0772	0.00117315	0.0134592	solute carrier family 45 member 3
LOC106582383	1.53882	2.42279	2.95953e-06	0.000128695	rab3 GTPase-activating protein catalytic subunit
syne2a	1.53813	2.48226	0.00297531	0.0267383	spectrin repeat containing, nuclear envelope 2a
LOC106578669	1.53625	1.35582	0.000689789	0.00915219	nuclear receptor-binding protein 2
LOC106583208	1.53622	2.49963	0.00032814	0.00520702	GATA-binding factor 2-like
LOC123728752	1.53514	1.94746	7.56344e-06	0.000277111	uncharacterized LOC123728752
LOC106581899	1.53396	1.884	3.36333e-05	0.000904893	glucose-6-phosphate exchanger SLC37A1
LOC106574204	1.53051	2.40726	0.0019022	0.0193347	complement C1r-A subcomponent
LOC106581818	1.52424	4.03448	9.46974e-06	0.000330281	polypeptide N-acetylgalactosaminyltransferase 5
flt3	1.52405	1.687	0.00123064	0.0139403	fms related receptor tyrosine kinase 3
prs27	1.52205	3.86782	0.00439557	0.0350027	Serine protease 27
fam120b	1.52125	2.45781	4.62019e-05	0.00115916	family with sequence similarity 120 member B
LOC106570315	1.52026	4.26938	3.17175e-07	2.13904e-05	adseverin
LOC106570585	1.51965	3.40592	1.35078e-06	6.90869e-05	rap guanine nucleotide exchange factor 5-like
LOC106587441	1.51912	7.94582	0.0014113	0.0155478	intestinal mucin-like protein
LOC106609115	1.5169	1.57961	0.00164626	0.0174247	kinesin-like protein KIF21A
LOC106591358	1.51687	2.45328	7.92318e-05	0.00177069	uncharacterized LOC106591358
LOC106600234	1.51621	1.28273	7.78179e-05	0.00174293	capping protein, Arp2/3 and myosin-I linker protein 3-like
grhl2b	1.51518	1.58277	0.00684783	0.0474307	grainyhead-like transcription factor 2b
LOC106570545	1.51429	5.3015	0.000182497	0.00337154	collagen alpha-1(XVI) chain
LOC106575392	1.51321	4.13126	9.70933e-06	0.000336712	phospholipid phosphatase 2
enpp5	1.51256	1.35698	0.000186111	0.00342379	ectonucleotide pyrophosphatase/phosphodiesterase 5
mdfi	1.51129	3.56615	6.16352e-07	3.63409e-05	MyoD family inhibitor
LOC106583535	1.51091	2.12987	2.0964e-06	9.69722e-05	SLIT-ROBO Rho GTPase-activating protein 3-like
tssp	1.51079	1.04816	0.00108101	0.012674	Thymus-specific serine protease
LOC106608986	1.50864	3.73175	2.80923e-06	0.000123037	protein NDRG2
ypel1	1.50648	2.9859	4.76525e-06	0.000191635	yippee-like 1
LOC106566937	1.50624	3.62601	0.000260751	0.00437271	DENN domain-containing protein 2D-like
LOC106573437	1.50553	1.21757	0.000131246	0.00259791	beta-1,4-N-acetylgalactosaminyltransferase 3
si:dkey-56m19.5	1.50465	1.76341	1.80762e-05	0.00054882	uncharacterized protein KIAA0754
LOC106600344	1.5034	2.50743	6.50056e-05	0.00151265	protein unc-93 homolog B1-like
LOC106585250	1.50217	1.95297	1.57571e-05	0.00049163	oxysterol-binding protein 2
nktr	1.50133	3.5661	6.26747e-06	0.000238814	natural killer cell triggering receptor
LOC106574054	1.50115	2.51496	4.95238e-07	3.08083e-05	protein Jumonji-like
LOC106573113	1.49649	4.13748	0.00153697	0.0165378	kit ligand
si:ch73-40i7.2	1.49517	1.01618	0.000445767	0.00659307	FYN-binding protein 1
LOC106573256	1.49395	1.41607	4.22582e-05	0.00108459	retinoblastoma-like protein 2
LOC106598520	1.49262	2.02959	0.000102325	0.00215413	E3 ubiquitin-protein ligase TRIM39-like
LOC106590114	1.49242	5.14595	1.46405e-06	7.37666e-05	sickle tail protein homolog
tert	1.49242	1.49183	1.82489e-05	0.000552683	telomerase reverse transcriptase
LOC106604833	1.49199	2.88573	0.00144683	0.0158305	A disintegrin and metalloproteinase with thrombospondin motifs 2
LOC106601006	1.4918	2.61023	6.46619e-06	0.000244856	F-box/LRR-repeat protein 20
trpm7	1.49048	2.22609	0.000592085	0.00812631	transient receptor potential cation channel, subfamily M, member 7
LOC100136469	1.48838	7.10424	0.00098985	0.0119263	anterior gradient-2-like protein 2
zgc:158263	1.48572	4.78393	6.78446e-06	0.000255322	ceramide kinase family protein
LOC106567587	1.48456	2.4684	0.00491503	0.0376539	remodeling and spacing factor 1
LOC106561749	1.48241	1.58946	0.000228633	0.00399394	homer protein homolog 2
LOC106593080	1.47972	2.5303	6.45551e-07	3.77703e-05	serine/threonine-protein kinase/endoribonuclease IRE1-like
LOC106566535	1.47882	1.50206	0.000283126	0.00465761	cyclin-dependent kinase 17
LOC106589236	1.47734	1.70574	3.72802e-05	0.000979665	uncharacterized LOC106589236
LOC106604706	1.47707	4.33867	1.49683e-06	7.47997e-05	cationic amino acid transporter 3
LOC106579040	1.47681	1.10718	0.000185465	0.00341602	nucleolar complex protein 3 homolog
LOC106577205	1.47207	1.84209	6.90441e-06	0.000258445	1-phosphatidylinositol 4,5-bisphosphate phosphodiesterase epsilon-1
LOC106584369	1.47181	1.79492	0.00132207	0.014746	tyrosine-protein kinase ZAP-70
LOC106604261	1.46947	1.0809	0.00618026	0.0441512	NEDD4-binding protein 3-A
LOC106564956	1.46931	2.95048	0.000615754	0.00836454	keratin, type I cytoskeletal 18-A
LOC106584562	1.46768	5.21198	0.00208857	0.0206842	hyaluronidase-5-like
ssbp4	1.46727	3.61243	3.04017e-06	0.000131266	single stranded DNA binding protein 4
abca5	1.46628	2.40523	0.00556873	0.0410822	ATP-binding cassette, sub-family A (ABC1), member 5
il12rb2	1.46441	1.17447	0.000245835	0.00419115	interleukin 12 receptor, beta 2a
LOC106584997	1.46434	2.76415	9.14998e-06	0.000320596	ATPase MORC2A-like
LOC106610794	1.46273	2.78893	0.0016709	0.0176242	serine/threonine-protein kinase D3-like
prkcha	1.46246	2.10122	4.41336e-06	0.000179489	protein kinase C, eta, a
sparta	1.46003	3.00945	0.00227504	0.0220579	spartin a
LOC106594140	1.45836	3.10137	9.37751e-08	7.40556e-06	mitochondrial dicarboxylate carrier-like
LOC106580962	1.45744	1.25484	0.000300178	0.00486719	protein phosphatase 1L-like
LOC106567903	1.45607	4.60168	5.39932e-09	7.48125e-07	solute carrier organic anion transporter family member 2B1
LOC106569926	1.45429	4.32248	1.88095e-07	1.37443e-05	F-actin-uncapping protein LRRC16A-like
LOC106577189	1.45318	1.51644	2.92589e-05	0.000810817	AN1-type zinc finger protein 4-like
LOC123728168	1.45235	2.37262	0.00234763	0.0225252	uncharacterized LOC123728168
LOC106603306	1.45084	4.37091	0.000956849	0.0116531	ephrin-B1-like
exd1	1.44925	2.19083	0.000287687	0.00471059	exonuclease 3'-5' domain containing 1
LOC106576924	1.44906	3.20412	7.94213e-05	0.00177363	uncharacterized LOC106576924
robo1	1.44825	1.029	0.00227801	0.0220671	roundabout, axon guidance receptor, homolog 1 (Drosophila)
LOC106567845	1.44787	1.85026	0.000112699	0.00232122	arf-GAP with Rho-GAP domain, ANK repeat and PH domain-containing protein 1
LOC123726715	1.44484	1.75042	0.000638872	0.00859053	uncharacterized LOC123726715
cntrl	1.44272	2.85226	0.000611066	0.00831568	centriolin
LOC106580032	1.44211	3.91589	0.00137986	0.0152676	zinc finger protein 462
LOC106561439	1.44195	2.47907	0.00179142	0.0185111	endoplasmic reticulum metallopeptidase 1
LOC106601218	1.44192	3.49847	3.54526e-06	0.000149268	ER lumen protein-retaining receptor 3-like
LOC106578275	1.44166	1.79873	0.000407396	0.00614177	sodium-dependent neutral amino acid transporter B(0)AT2-like
LOC106560807	1.44162	2.91453	0.00268348	0.0248531	synemin, intermediate filament protein
celsr1a	1.44	2.6206	8.40234e-05	0.00185064	cadherin EGF LAG seven-pass G-type receptor 1a
LOC106608897	1.43982	1.6402	0.00443407	0.0352172	uncharacterized LOC106608897
LOC106567492	1.43879	1.20622	0.000744031	0.00965119	glucocorticoid receptor
LOC106586421	1.43824	2.59821	0.00364875	0.03087	sterol 26-hydroxylase, mitochondrial-like
LOC106610621	1.43797	3.18575	0.000206037	0.0037069	protein odd-skipped-related 1-like
pank1a	1.4378	4.02554	2.85988e-05	0.000800529	pantothenate kinase 1a
sox4a	1.43371	1.59878	0.000287092	0.00470507	SRY-box transcription factor 4a
LOC106584634	1.43309	1.07648	0.00323852	0.028425	E3 ubiquitin/ISG15 ligase TRIM25-like
LOC106578476	1.42813	3.76123	0.000118743	0.00240988	guanine nucleotide exchange factor VAV3
LOC106561744	1.42676	2.22477	0.0001108	0.0022914	zinc finger protein aebp2-like
LOC106605374	1.42661	2.05929	0.000740818	0.00963885	NADH dehydrogenase (ubiquinone) complex I, assembly factor 6
LOC106576375	1.42534	1.23313	0.000892949	0.0110615	uncharacterized LOC106576375
LOC123743544	1.42497	1.39327	0.00442475	0.0351615	small integral membrane protein 22-like
dock8	1.42345	2.8656	3.65293e-05	0.000961591	dedicator of cytokinesis 8
LOC106594414	1.42339	2.30255	1.54591e-05	0.000484816	calcium-binding mitochondrial carrier protein SCaMC-3-like
si:dkey-10o6.2	1.42278	2.16099	0.000289035	0.00472421	uncharacterized LOC106584635
LOC106575986	1.42257	2.78924	0.000330577	0.00523752	kinesin-like protein KIF21A
LOC106609006	1.42148	3.53675	2.51845e-08	2.59995e-06	eukaryotic elongation factor 2 kinase
LOC106606600	1.42112	1.7887	0.000247266	0.00420848	trinucleotide repeat-containing gene 6C protein-like
tmem131	1.42087	2.3251	8.86013e-05	0.00192641	transmembrane protein 131
LOC106611651	1.42077	2.33455	2.49071e-05	0.00071997	disks large homolog 5
LOC106565525	1.41977	2.68293	0.000576909	0.00798996	uncharacterized LOC106565525
LOC106581602	1.41827	3.25334	7.14404e-07	4.12447e-05	nectin-1-like
LOC106573496	1.41776	2.19271	7.62313e-05	0.00171511	proline-serine-threonine phosphatase-interacting protein 1-like
LOC106577144	1.41516	5.69795	0.000404562	0.0061081	ankyrin-3
LOC106587483	1.41433	2.44544	0.000123637	0.00248933	leucine-rich repeat-containing G-protein coupled receptor 4-like
orai2	1.41349	1.55836	0.00580335	0.0422608	ORAI calcium release-activated calcium modulator 2
LOC106570910	1.41301	4.15513	6.45739e-06	0.000244827	sodium-dependent phosphate transporter 2
LOC106611381	1.41039	9.74992	0.00358756	0.0305474	calpain-1 catalytic subunit-like
LOC106585121	1.41017	1.91311	0.000305153	0.00491858	electrogenic sodium bicarbonate cotransporter 4-like
LOC106584424	1.40834	3.50486	5.64669e-07	3.40174e-05	single-stranded DNA-binding protein 3
LOC123743179	1.40811	1.79046	7.37412e-05	0.00168001	uncharacterized LOC123743179
LOC106606280	1.40681	1.77025	0.00510837	0.0387071	stonustoxin subunit beta-like
LOC106589875	1.40634	1.40221	0.00031546	0.00504256	zinc finger protein 503
LOC106571274	1.40495	1.83284	0.000206914	0.00371676	unconventional myosin-VI-like
LOC106590519	1.40241	3.14002	2.74921e-05	0.000780299	tumor necrosis factor ligand superfamily member 10
LOC106574918	1.4015	1.67811	0.00519616	0.0390808	E3 ubiquitin-protein ligase TRIM39
LOC123731456	1.40066	3.05067	0.00127779	0.014373	uncharacterized LOC123731456
LOC106613091	1.39889	2.56141	4.16468e-06	0.000170634	CUE domain-containing protein 1-like
LOC106568283	1.39872	2.88597	1.02623e-05	0.000350702	M-phase phosphoprotein 9
LOC106608246	1.39783	4.90584	5.88313e-05	0.00139958	B-cell lymphoma/leukemia 11B
LOC106571900	1.39758	1.79084	0.000801506	0.0101929	fibulin-2-like
LOC106597232	1.39578	3.69108	0.001934	0.0195601	collagen alpha-2(VI) chain-like
LOC106565341	1.39576	1.89457	1.00519e-05	0.000345447	SLIT-ROBO Rho GTPase-activating protein 3
LOC106566297	1.39389	2.46942	0.000828747	0.0104435	proline-rich receptor-like protein kinase PERK10
LOC106594003	1.39375	1.10949	0.00102676	0.0122452	zinc finger protein 585A
LOC106572146	1.39213	3.21409	0.000528524	0.00750746	uncharacterized LOC106572146
ccdc187	1.3911	1.46738	0.00160301	0.0170617	coiled-coil domain containing 187
LOC106568951	1.38717	4.12338	1.03902e-07	8.05769e-06	microtubule-associated serine/threonine-protein kinase 3-like
LOC106601402	1.38572	1.21747	0.00106759	0.0125747	cytoglobin-2-like
LOC106566728	1.38547	1.73546	0.00501706	0.0382147	nuclear receptor coactivator 3-like
LOC106601364	1.38487	3.34097	0.000823342	0.0104024	ras-related protein Rab-3D-like
LOC106563378	1.38455	2.7212	1.80253e-05	0.000547822	GRB10-interacting GYF protein 1
LOC106578792	1.38314	1.61633	0.00392796	0.0323961	uncharacterized LOC106578792
LOC106576095	1.38182	1.90151	0.000471901	0.00690588	forkhead box protein P2-like
LOC106571044	1.38111	3.76472	1.47253e-06	7.38275e-05	kinesin-like protein KIF13B
LOC106583006	1.38082	2.27664	0.00053752	0.00759278	rap1 GTPase-activating protein 1
map2k6	1.3808	1.09972	0.00158644	0.0169089	mitogen-activated protein kinase kinase 6
LOC106575360	1.37998	2.30847	0.000382353	0.00584517	uncharacterized LOC106575360
LOC106570054	1.37994	3.34877	0.00041127	0.00618793	choline transporter-like protein 4
LOC106579720	1.37935	2.5282	8.07414e-06	0.000290641	nuclear receptor coactivator 2-like
ndrg2	1.37773	4.49678	1.05099e-06	5.62056e-05	NDRG family member 2
si:ch73-71d17.2	1.37583	1.08052	0.000483678	0.00700425	RPA-related protein RADX
LOC100136584	1.37582	2.76292	0.0012162	0.0138127	beta-globin
ghra	1.37549	1.01233	0.00233211	0.0224258	growth hormone receptor a
LOC106571714	1.3718	7.02292	8.19402e-05	0.00181525	nesprin-2
LOC106570930	1.37131	3.12518	0.000340485	0.00534724	protein mono-ADP-ribosyltransferase PARP8-like
LOC106561136	1.37085	2.48812	0.000448038	0.00662023	flocculation protein FLO11
foxc1	1.37055	2.12292	0.000831768	0.0104772	Forkhead box protein C1
LOC106599536	1.36825	3.28458	0.00396904	0.032633	exocyst complex component 3-like protein 4
slc29a1b	1.36748	1.50992	0.000608931	0.00830145	solute carrier family 29 member 1b
LOC106609735	1.36701	4.07182	7.76624e-07	4.41676e-05	membrane-associated progesterone receptor component 1
LOC106588553	1.3668	2.70197	2.43615e-05	0.00070725	uncharacterized LOC106588553
LOC106572113	1.36605	1.95823	0.000640757	0.00861208	cytochrome c oxidase subunit 4 isoform 2, mitochondrial
LOC106560399	1.36575	1.75743	0.00140439	0.0154947	1-phosphatidylinositol 4,5-bisphosphate phosphodiesterase gamma-1
LOC106575315	1.36511	2.28381	0.000207035	0.00371676	ATP-binding cassette sub-family C member 4-like
LOC106602699	1.36479	5.40485	3.22416e-06	0.000137458	uncharacterized LOC106602699
LOC106607956	1.3608	3.36048	2.56363e-06	0.000113917	prospero homeobox protein 1
LOC106577250	1.36046	1.00786	0.00530355	0.0396929	transmembrane protein 150A-like
LOC106566789	1.36005	2.12518	1.20104e-05	0.000397877	uncharacterized LOC106566789
LOC123731984	1.35997	3.87831	2.22791e-05	0.000652386	phosphopantothenoylcysteine decarboxylase subunit VHS3-like
LOC106585065	1.35997	3.73685	9.17016e-05	0.00198111	single-stranded DNA-binding protein 2-like
LOC106603203	1.35984	2.80833	1.75553e-05	0.000536211	lysine-specific demethylase 6B
LOC106579895	1.35846	2.55992	0.000244102	0.00417328	LIM/homeobox protein LMX-1.2
si:dkeyp-97b10.3	1.35741	2.07711	0.000134281	0.00264254	uncharacterized si:dkeyp-97b10.3
LOC106613925	1.3569	2.19389	0.00039275	0.00596522	inactive N-acetylated-alpha-linked acidic dipeptidase-like protein 2
LOC106563289	1.35667	4.50096	1.08811e-05	0.000368133	mediator of RNA polymerase II transcription subunit 13-like
LOC106576454	1.35508	6.3758	0.000350945	0.00547484	lumican
LOC106576211	1.35468	4.47961	0.00118907	0.0135857	transcription factor GATA-3-like
LOC123728780	1.35349	5.53054	3.36804e-05	0.000905361	profilin-2-like
LOC106566893	1.3532	3.77764	0.00118168	0.0135367	E3 ubiquitin/ISG15 ligase TRIM25
LOC106611013	1.35298	1.50899	0.00103395	0.0122781	uncharacterized LOC106611013
thrb	1.35237	4.91188	7.17825e-05	0.00164029	thyroid hormone receptor beta
pbxip1b	1.35188	1.88413	0.00393006	0.0324047	pre-B-cell leukemia homeobox interacting protein 1b
lpxn	1.3516	1.32394	0.000496537	0.00714972	leupaxin
LOC106578639	1.35142	5.15378	0.000733783	0.00958351	sickle tail protein-like
LOC106573481	1.35098	3.34552	2.2367e-05	0.000654331	NACHT, LRR and PYD domains-containing protein 12-like
LOC106566945	1.34842	1.08109	0.00143616	0.015753	phosphatidylinositol 3,4,5-trisphosphate-dependent Rac exchanger 1 protein
LOC106605236	1.34767	2.68291	7.66345e-05	0.00172021	serine/threonine-protein kinase Nek8-like
LOC106586631	1.34685	4.68583	0.000388309	0.00590955	carbonyl reductase [NADPH] 1
LOC106583905	1.34658	4.20449	3.9508e-05	0.00102982	protein yippee-like 3
arid4b	1.3456	1.54784	0.000114421	0.00234856	AT-rich interaction domain 4B
LOC106569745	1.34553	2.87222	2.17735e-06	9.93593e-05	E3 ubiquitin-protein ligase RING2
si:dkeyp-72h1.1	1.34481	1.94303	8.15468e-05	0.00180785	protein LBH
LOC106608778	1.34473	3.77085	4.74856e-05	0.00117971	insulin receptor substrate 1-B
dal1b	1.34415	6.88062	0.000299141	0.00485621	Death-associated protein-like 1-B
phka1a	1.34372	3.00813	5.53957e-05	0.00133383	phosphorylase kinase, alpha 1a (muscle)
LOC106611860	1.34348	1.31921	0.00594595	0.0429954	fatty acid desaturase 6
LOC106568905	1.343	2.48668	0.0003653	0.00565825	glycogen debranching enzyme
LOC106586768	1.34219	1.0739	0.00315404	0.0278923	beta-galactoside alpha-2,6-sialyltransferase 2
LOC106601032	1.34161	1.8193	0.000731582	0.00956296	myosin light chain kinase, smooth muscle-like
LOC106611330	1.34133	2.52682	0.00177911	0.0184404	DNA (cytosine-5)-methyltransferase 3A-like
LOC106582833	1.3404	1.9771	0.000626213	0.00845468	ras association domain-containing protein 5-like
syt16	1.34015	2.17497	4.595e-05	0.00115474	synaptotagmin XVI
LOC106611071	1.33998	1.21181	0.00671635	0.0468071	regulator of G-protein signaling 6-like
LOC106604909	1.33993	3.51143	3.29259e-05	0.000890699	glutamine--fructose-6-phosphate aminotransferase [isomerizing] 2-like
ovol1a	1.33861	2.82836	4.68926e-06	0.000189328	ovo-like zinc finger 1a
LOC123723666	1.33793	1.94946	0.00561466	0.0413394	trichohyalin-like
LOC106610423	1.33663	1.85095	0.000369089	0.00569092	CD209 antigen-like protein C
setbp1	1.33602	2.7753	0.000310822	0.00498673	SET binding protein 1
LOC106606915	1.33485	3.28085	1.05463e-06	5.63015e-05	potassium voltage-gated channel subfamily KQT member 5-like
LOC106582079	1.33381	3.59771	4.9624e-07	3.08083e-05	uncharacterized LOC106582079
LOC106589904	1.33345	4.75569	0.000138628	0.00270821	uncharacterized LOC106589904
LOC106608837	1.33277	3.44932	0.00259323	0.0241758	ubiquitin carboxyl-terminal hydrolase 26
LOC106581773	1.33222	1.41656	0.000533012	0.00755449	glutamate decarboxylase 1
LOC106569690	1.33219	2.94199	2.14583e-05	0.000630774	calcium-binding mitochondrial carrier protein SCaMC-1
LOC106573242	1.33147	1.064	0.0018109	0.0186808	RING finger protein 141
LOC123723654	1.33129	2.87357	6.32898e-05	0.00147949	insulin-like growth factor-binding protein 2-A
LOC106570503	1.33084	1.96096	0.00028417	0.00466973	histone acetyltransferase KAT2B-like
LOC106561911	1.32968	1.33001	0.000373722	0.00573047	LARGE xylosyl- and glucuronyltransferase 2
LOC106610718	1.3284	3.32312	0.000484864	0.00701809	zinc finger protein 395
LOC106586577	1.32828	2.35542	0.00150045	0.0162561	CMP-N-acetylneuraminate-beta-galactosamide-alpha-2,3-sialyltransferase 1-like
LOC106574316	1.32721	1.49763	0.000124359	0.00250054	T-cell-specific surface glycoprotein CD28-like
LOC106561778	1.32633	2.69289	1.53213e-05	0.000480987	unconventional myosin-Vc
per3	1.32623	1.79746	0.000656757	0.00877298	period circadian clock 3
LOC106603108	1.32553	1.02761	0.000704758	0.00931215	serine/threonine-protein kinase PAK 3
LOC106604578	1.32309	5.16702	0.00133713	0.0148758	sphingosine-1-phosphate lyase 1
LOC106577756	1.32236	1.63563	0.00187929	0.0191786	ephrin-B3-like
LOC106603998	1.32131	4.74376	5.79435e-05	0.00138099	solute carrier family 12 member 7-like
LOC106586620	1.32099	2.08595	0.00103894	0.0123101	anosmin-1
LOC106613153	1.32063	2.68076	9.38998e-05	0.00201354	protocadherin Fat 3
LOC106603974	1.31966	5.16272	0.000272376	0.00452471	uncharacterized LOC106603974
LOC106586558	1.31877	3.82612	0.000142496	0.00277133	spore wall protein 2
LOC106577773	1.31873	8.55214	8.67731e-07	4.83342e-05	uncharacterized LOC106577773
slc12a8	1.31681	2.81405	9.02403e-05	0.00195786	solute carrier family 12 member 8
LOC106580503	1.31461	2.16227	0.000548689	0.00770414	zinc finger protein 703
LOC106600973	1.31291	3.42898	0.00174437	0.0181917	beta-1,4-mannosyl-glycoprotein 4-beta-N-acetylglucosaminyltransferase-like
LOC106568462	1.31186	3.14014	0.000240233	0.00412564	G protein-coupled receptor kinase 6-like
LOC106571140	1.31077	4.49665	0.00230723	0.0222849	papilin-like
LOC106583501	1.31007	4.77512	6.18579e-06	0.000236293	pleckstrin homology domain-containing family A member 6-like
LOC106570398	1.30907	2.0706	0.000314114	0.00502632	protein SCAI-like
slc44a5b	1.30668	1.16027	0.00551338	0.0408221	solute carrier family 44 member 5b
LOC106584325	1.30655	2.77155	0.000275423	0.00456537	tetratricopeptide repeat protein 39A
creb3l1	1.30542	2.04907	0.00053143	0.0075417	cAMP responsive element binding protein 3-like 1
LOC106582292	1.30505	3.20051	3.34409e-05	0.000901309	zinc finger protein Helios-like
ddr1	1.30387	7.01992	0.00242242	0.0230686	discoidin domain receptor tyrosine kinase 1
angpt2b	1.3032	1.84058	0.00228764	0.0221378	angiopoietin 2b
LOC106587313	1.30299	2.65779	0.000173847	0.00324283	butyrophilin subfamily 2 member A1-like
LOC106586786	1.30216	2.48976	5.05173e-05	0.00123718	peripheral plasma membrane protein CASK
dpep1	1.29757	1.33909	0.0054128	0.0403419	dipeptidase 1
mpeg1.1	1.29593	5.74959	0.00614778	0.0439912	macrophage expressed 1, tandem duplicate 1
LOC106560919	1.29442	3.52332	3.07531e-06	0.000132595	protein NDRG4
LOC106561989	1.29408	3.40384	0.00717871	0.0489133	fructose-1,6-bisphosphatase 1
terb1	1.29258	1.85237	0.000671073	0.00893679	telomere repeat binding bouquet formation protein 1
LOC106563420	1.29072	2.70387	0.00416216	0.0337614	chordin-like protein 2
cnot6	1.2905	2.25863	0.00216929	0.0212755	CCR4-NOT transcription complex, subunit 6
igsf8	1.28707	4.66201	0.00048054	0.0069846	immunoglobulin superfamily, member 8
LOC106591047	1.28624	3.17397	0.000739977	0.00963551	kinesin-associated protein 3
LOC106609629	1.28022	1.49628	0.000903339	0.0111529	tetraspanin-11-like
LOC100195253	1.28011	3.36329	2.10693e-05	0.000621737	Leucine-rich glioma-inactivated protein 1
si:ch1073-396h14.1	1.2786	4.1733	0.00031751	0.00507001	disintegrin and metalloproteinase domain-containing protein 10
LOC106604388	1.27694	3.68375	2.03408e-05	0.000603746	uncharacterized LOC106604388
LOC106586125	1.2768	1.68459	0.000116163	0.00237014	double-stranded RNA-specific editase 1
zgc:113223	1.27627	3.54837	1.94839e-06	9.16557e-05	tetraspanin
ly6d	1.27312	5.78305	0.000618112	0.00837046	lymphocyte antigen 6 family member D
LOC100136576	1.27276	3.30038	0.00274353	0.0252662	beta globin
LOC106584316	1.2726	2.54753	0.000401011	0.00606919	sulfhydryl oxidase 1-like
LOC106589795	1.27242	4.97044	0.00371852	0.031304	interferon regulatory factor 1
LOC106610877	1.27109	2.00855	7.19356e-05	0.00164256	kelch-like protein 28
LOC106562741	1.2709	4.03932	0.00574241	0.0419892	golgin subfamily B member 1
LOC106571879	1.27041	2.96264	7.40211e-06	0.000272182	uncharacterized LOC106571879
cd3e	1.27031	1.71801	0.00123647	0.0139961	CD3e molecule
LOC106607083	1.26931	3.91899	0.000125481	0.00251537	B-cell lymphoma/leukemia 11A-like
LOC106572563	1.26927	2.02153	0.000419536	0.00627821	adipolin-like
LOC106612860	1.26915	2.63299	0.00377825	0.0316061	RILP-like protein 1
LOC106584636	1.26889	3.39079	0.000157333	0.00299697	tripartite motif-containing protein 16-like
mao	1.26772	2.8977	0.000247494	0.00421002	monoamine oxidase
LOC106608781	1.26736	1.89126	0.000106296	0.00221175	arf-GAP domain and FG repeat-containing protein 2
LOC106610878	1.26621	3.02277	1.96087e-06	9.21005e-05	TOG array regulator of axonemal microtubules protein 1
LOC123727191	1.2662	1.88113	0.000541305	0.00762857	uncharacterized LOC123727191
LOC106589618	1.26572	3.19504	0.000334125	0.00526719	uncharacterized LOC106589618
LOC106601105	1.26486	2.52251	0.000490133	0.00708091	ubiquitin carboxyl-terminal hydrolase 31
LOC106582868	1.26378	2.96486	0.000120881	0.00244351	macrophage-stimulating protein receptor
LOC106613633	1.2635	3.19148	4.57451e-05	0.00115053	cAMP-specific 3',5'-cyclic phosphodiesterase 4D-like
hdac11	1.26296	1.43621	0.00476137	0.0368658	histone deacetylase 11
sesn1	1.26286	4.87611	1.86807e-05	0.000562135	sestrin 1
LOC106594817	1.26153	1.2824	0.000694058	0.00919069	uncharacterized LOC106594817
LOC106571356	1.26141	1.73079	0.000332564	0.00525432	lethal(3)malignant brain tumor-like protein 3
cssa05hxorf65	1.26076	1.64464	0.00116889	0.0134205	chromosome ssa05 CXorf65 homolog
LOC106584489	1.26012	2.48133	0.00666318	0.0465312	peroxisome proliferator-activated receptor alpha
LOC106599291	1.25982	2.26357	0.00332009	0.0289326	E3 ubiquitin-protein ligase HECW1
LOC106585958	1.25826	2.14757	0.000220195	0.00388438	PDZ domain-containing protein 2
LOC123732668	1.25734	1.33031	0.00302978	0.0271159	uncharacterized LOC123732668
LOC106577222	1.25705	1.99019	0.0035478	0.0302765	ankyrin-3
rbm44	1.25531	1.69041	0.00205293	0.0204375	RNA binding motif protein 44
LOC106589885	1.25466	3.37987	0.00143068	0.0157229	protein HID1
znf106a	1.25457	2.58384	0.00696717	0.0479667	zinc finger protein 106a
zdhhc2	1.25125	3.04022	0.00131906	0.0147277	zinc finger DHHC-type palmitoyltransferase 2
LOC106600932	1.25094	6.37647	0.000501042	0.00720097	heme-binding protein 2
LOC106573404	1.25046	1.23946	0.00305567	0.0272528	CD209 antigen-like protein E
LOC100380711	-1.25056	2.88016	0.00265917	0.0246681	heat shock 70 kDa protein 14
LOC106586828	-1.2506	5.08567	5.35392e-05	0.00130043	tissue factor pathway inhibitor
LOC106566027	-1.25129	9.17837	6.55573e-06	0.000247938	plakophilin-1-like
exoc8	-1.25153	5.59653	9.56263e-07	5.18679e-05	exocyst complex component 8
LOC106573708	-1.25164	4.44783	1.28954e-06	6.67976e-05	NEDD4-binding protein 1
LOC106562454	-1.25215	5.17784	4.71475e-05	0.00117514	monoacylglycerol lipase ABHD2
LOC106601356	-1.25319	6.00405	0.000248467	0.00421951	uncharacterized LOC106601356
cebpb	-1.25417	8.3432	6.3753e-06	0.000242317	CCAAT enhancer binding protein beta
LOC100306820	-1.25434	4.92853	0.000116673	0.00237706	phosphatase 1L
LOC106578677	-1.25545	4.10384	7.48299e-06	0.000274824	arf-GAP with SH3 domain, ANK repeat and PH domain-containing protein 1
inpp	-1.25793	5.5275	3.94437e-06	0.000162922	Inositol polyphosphate 1-phosphatase
LOC106564005	-1.25906	9.63553	1.72626e-05	0.000529926	actin, cytoplasmic 1-like
sting1	-1.26122	5.72313	0.0041325	0.0336012	stimulator of interferon response cGAMP interactor 1
LOC106581932	-1.26352	1.53867	0.00351155	0.0300682	calcitonin gene-related peptide type 1 receptor
hop	-1.26385	3.66964	4.94621e-05	0.00121593	Homeodomain-only protein
LOC106568945	-1.26447	5.20722	1.35247e-05	0.000434886	transcription factor jun-D
LOC106569200	-1.26532	4.328	2.10346e-05	0.000621316	elongation of very long chain fatty acids protein 1-like
LOC106607337	-1.26604	4.00779	0.00419631	0.033975	transcription factor MafK-like
LOC100306775	-1.26698	2.46367	0.0014317	0.0157254	regulator of calcineurin 2
i14k	-1.26763	8.17587	0.000130132	0.00258255	14 kDa transmembrane protein
LOC106564893	-1.26804	2.98886	0.000114394	0.00234856	E3 SUMO-protein ligase CBX4
xpnpep1	-1.26863	4.3052	3.85815e-06	0.000160886	X-prolyl aminopeptidase (aminopeptidase P) 1, soluble
LOC106607025	-1.27077	2.23794	0.00219037	0.0214416	transforming growth factor beta receptor type 3-like
4f2	-1.27219	3.3953	7.29764e-07	4.18934e-05	4F2 cell-surface antigen heavy chain
LOC106580153	-1.27239	7.53002	3.36166e-07	2.23741e-05	aquaporin-3-like
LOC106613202	-1.27241	1.98874	0.00110501	0.0128664	tumor necrosis factor receptor superfamily member 19L-like
LOC106569808	-1.27361	2.41765	0.000474112	0.00692827	1-phosphatidylinositol 4,5-bisphosphate phosphodiesterase delta-1-like
LOC106568013	-1.27489	2.44596	0.000186932	0.00343334	uncharacterized LOC106568013
s10ag	-1.27491	9.32023	2.71224e-06	0.000119303	S100-A16
adam28	-1.27594	5.8207	0.000140389	0.00273623	ADAM metallopeptidase domain 28
ctgf	-1.27638	4.01548	0.000284745	0.00467501	connective tissue growth factor
LOC123730524	-1.27649	2.2162	0.000305171	0.00491858	LIM domain only protein 7-like
LOC106574265	-1.27992	1.93535	0.000856442	0.0107259	H-2 class II histocompatibility antigen, A-Q alpha chain
LOC100380696	-1.28211	5.1231	0.00156732	0.0167638	fibronectin
LOC106570220	-1.28409	4.29719	0.00107215	0.0125894	CMP-N-acetylneuraminate-beta-galactosamide-alpha-2,3-sialyltransferase 1-like
LOC106591131	-1.28414	6.27811	4.13716e-08	3.86849e-06	endoplasmic reticulum-Golgi intermediate compartment protein 1
LOC106566242	-1.28451	4.1018	1.43312e-06	7.24759e-05	repetitive organellar protein-like
LOC106571252	-1.2869	9.20766	1.865e-06	8.87457e-05	14-3-3 protein zeta
LOC106611341	-1.28777	3.51973	1.22896e-05	0.000404125	intersectin-2-like
LOC106607446	-1.28884	3.12983	0.00124727	0.0140869	cyclic AMP-dependent transcription factor ATF-4-like
LOC106564912	-1.28885	6.734	8.70501e-07	4.83342e-05	sodium-dependent phosphate transporter 1-B-like
LOC106605440	-1.2892	1.31223	0.00421537	0.0340841	uncharacterized LOC106605440
LOC106585259	-1.29087	4.68312	3.80801e-07	2.46978e-05	ankyrin-1
fermt1	-1.29155	5.45731	2.05401e-06	9.53002e-05	FERM domain containing kindlin 1
stard13a	-1.29469	1.64242	0.000707715	0.00933643	StAR related lipid transfer domain containing 13a
LOC106599945	-1.29798	3.56552	0.000334178	0.00526719	salivary glue protein Sgs-3-like
LOC106603080	-1.29852	4.2731	1.56014e-06	7.69541e-05	uncharacterized LOC106603080
oaz1	-1.29924	5.86058	0.000105919	0.00220541	ornithine decarboxylase antizyme 1
LOC106583908	-1.29973	8.66246	0.000139177	0.00271609	fructose-bisphosphate aldolase A-like
LOC106576287	-1.30164	1.44016	0.00486641	0.0373754	uncharacterized LOC106576287
LOC106587985	-1.30211	7.40071	2.98562e-05	0.000823627	NAD(P)H dehydrogenase [quinone] 1
tent5c	-1.30244	1.30344	0.00519559	0.0390808	terminal nucleotidyltransferase 5C
LOC106613323	-1.304	5.02432	4.84901e-07	3.03516e-05	signal recognition particle receptor subunit beta
LOC106576683	-1.30505	6.31564	3.51635e-06	0.000148256	uncharacterized LOC106576683
LOC123729838	-1.30739	1.73419	0.00055642	0.00778264	tripartite motif-containing protein 16-like
LOC106602914	-1.30802	5.35235	0.000109323	0.00226393	uncharacterized LOC106602914
LOC106574682	-1.30829	4.25142	2.7223e-06	0.000119573	uncharacterized LOC106574682
cd44b	-1.31561	3.82273	0.00208827	0.0206842	CD44 molecule (Indian blood group) b
LOC106560659	-1.31579	2.14235	0.000167723	0.00315016	uncharacterized LOC106560659
LOC106603042	-1.31588	2.11381	0.00389084	0.0322119	UDP-glucose 6-dehydrogenase-like
LOC106600269	-1.31619	1.52214	0.00145433	0.015884	homeobox and leucine zipper protein Homez
LOC106586222	-1.3173	3.20393	0.000723038	0.00948165	plasma membrane ascorbate-dependent reductase CYBRD1
pptc7a	-1.32113	5.95571	0.000521438	0.007438	protein phosphatase targeting COQ7 a
LOC106585777	-1.32353	1.0159	0.00486483	0.0373726	noelin
LOC106572356	-1.32384	4.33913	6.41674e-06	0.000243588	disks large-associated protein 4
LOC106562430	-1.32995	9.1924	1.74328e-06	8.42163e-05	nicotinamide riboside kinase 2
LOC106582302	-1.33167	4.48718	0.000111777	0.00230883	ras-related protein Ral-B-like
tanc2b	-1.3322	4.22622	0.00041626	0.00624759	tetratricopeptide repeat, ankyrin repeat and coiled-coil containing 2b
LOC106576190	-1.3337	3.61939	4.05032e-05	0.00104721	splicing factor 45
LOC106609886	-1.33428	6.75911	8.05496e-07	4.53862e-05	bifunctional UDP-N-acetylglucosamine 2-epimerase/N-acetylmannosamine kinase
aifm2	-1.33455	3.41216	0.000235189	0.0040642	apoptosis inducing factor mitochondria associated 2
LOC106600951	-1.33519	1.88123	0.00254096	0.0238033	ferritin, middle subunit-like
tmtc2b	-1.33933	2.74594	0.000609341	0.00830333	transmembrane O-mannosyltransferase targeting cadherins 2b
LOC106600426	-1.34237	6.92333	1.39891e-05	0.00044746	epidermal growth factor receptor
LOC106576941	-1.34398	7.57192	5.44165e-06	0.000212391	neuroblast differentiation-associated protein AHNAK
LOC106591806	-1.34443	1.16262	0.00566857	0.0415872	Krueppel-like factor 13
LOC106564957	-1.34699	9.73336	0.000341175	0.00535532	keratin, type I cytoskeletal 13-like
lgals3b	-1.34854	7.93608	0.00153352	0.0165065	lectin, galactoside binding soluble 3b
LOC106579321	-1.34855	1.82821	0.00531159	0.0397284	unconventional myosin-Id-like
crld2	-1.34992	6.68671	1.98121e-06	9.29126e-05	Cysteine-rich secretory protein LCCL domain-containing 2
hspa13	-1.35018	3.52212	6.26794e-08	5.41262e-06	heat shock protein 70 family, member 13
csrp1	-1.35085	6.57873	8.82875e-07	4.87549e-05	Cysteine and glycine-rich protein 1
LOC106561186	-1.35194	1.99365	0.000819248	0.0103759	E3 ubiquitin/ISG15 ligase TRIM25-like
nkain1	-1.35343	3.11062	7.18308e-06	0.000266701	sodium/potassium transporting ATPase interacting 1
g12	-1.35731	8.09485	4.2534e-08	3.95294e-06	Gastrulation-specific protein G12
LOC106567494	-1.36056	2.67568	0.000220746	0.00388735	protein sprouty homolog 4
LOC106570739	-1.36129	2.46987	3.33865e-05	0.000901309	beta-3 adrenergic receptor-like
LOC106609581	-1.36192	5.47222	2.52822e-07	1.75553e-05	uncharacterized LOC106609581
LOC106605606	-1.36407	4.96955	3.09628e-06	0.000133311	maternal B9.15 protein-like
mx2	-1.36621	4.56997	0.00290289	0.0262345	myxovirus resistance 2
LOC106567509	-1.36669	4.84157	0.000533224	0.00755449	SH3 and PX domain-containing protein 2B-like
LOC106561929	-1.36685	4.3779	2.99558e-06	0.000130077	CD151 antigen
LOC106609228	-1.37066	5.88666	2.09497e-07	1.4886e-05	putative adenosylhomocysteinase 3
LOC106562334	-1.37188	1.70845	0.00477644	0.0369289	calcitonin-1
tubb6	-1.37204	1.63683	0.000741183	0.00963885	tubulin, beta 6 class V
LOC106575514	-1.3766	5.75829	1.98966e-07	1.43382e-05	prostaglandin F2 receptor negative regulator
rhof	-1.38122	5.16034	3.11872e-06	0.000133899	ras homolog family member F
LOC106597066	-1.38138	3.30014	9.92297e-05	0.00209911	CD276 antigen homolog
mmp25b	-1.38981	2.93009	0.00158328	0.016893	matrix metallopeptidase 25b
LOC106569126	-1.39028	5.42408	1.13949e-05	0.000382546	zinc finger protein SNAI2
LOC106591125	-1.39144	6.05642	4.01594e-05	0.00104185	serine/threonine-protein kinase Sgk1
LOC106589699	-1.39181	2.09282	0.000260078	0.00436853	ras-related protein Rab-3D-like
LOC106575455	-1.39307	1.29395	0.00124067	0.0140369	tumor necrosis factor ligand superfamily member 11
si:ch211-237l4.6	-1.39315	2.85068	0.00490945	0.03763	uncharacterized LOC106577779
col4a5	-1.39343	4.93743	6.84715e-06	0.00025673	collagen, type IV, alpha 5 (Alport syndrome)
LOC106567684	-1.39373	2.53265	0.000173934	0.00324283	proenkephalin-A-like
LOC106582101	-1.39484	5.81594	5.71587e-08	4.99246e-06	immunoglobulin superfamily member 3
LOC106588400	-1.39561	5.28235	0.00450685	0.0356005	proteasome subunit beta type-8
LOC106588616	-1.39606	5.04761	5.13553e-08	4.57738e-06	membrane progestin receptor alpha-B
LOC106577236	-1.39897	1.4242	0.00320857	0.0282108	lysyl oxidase homolog 4-like
il31r	-1.40086	5.23375	5.52937e-05	0.00133383	Interleukin-31 receptor A
LOC106603099	-1.40227	5.76841	2.79222e-05	0.000789567	ephrin type-B receptor 4a-like
LOC106610335	-1.40327	2.63242	0.00740334	0.0499283	dickkopf-related protein 2
si:dkeyp-118h9.7	-1.40352	5.10464	0.00501617	0.0382147	sacsin
LOC106596484	-1.40548	2.12425	0.000602875	0.00824471	tripartite motif-containing protein 16-like
LOC106579980	-1.40766	3.06217	3.3667e-06	0.000142935	tumor necrosis factor ligand superfamily member 6-like
nocta	-1.40871	4.64583	8.97848e-08	7.12737e-06	nocturnin a
LOC106570363	-1.41344	2.26705	1.16858e-05	0.000389405	enhancer of filamentation 1-like
LOC106567862	-1.41363	3.39422	2.8839e-06	0.000125585	lysophosphatidic acid receptor 6-like
LOC106604630	-1.4158	2.24005	0.00608907	0.0437251	complexin-1
LOC106582764	-1.42006	4.74219	6.40858e-07	3.75678e-05	ephrin type-A receptor 2
LOC106585868	-1.42042	2.64811	2.04576e-06	9.52076e-05	malate dehydrogenase, cytoplasmic
LOC106563443	-1.42106	3.91195	0.00574231	0.0419892	leucine-rich repeat neuronal protein 4-like
LOC106570831	-1.42113	4.2005	7.18964e-08	6.05419e-06	beta-1,3-galactosyl-O-glycosyl-glycoprotein beta-1,6-N-acetylglucosaminyltransferase 4
LOC106595815	-1.42119	9.45331	1.20282e-06	6.31077e-05	actin, cytoplasmic 1-like
bclx	-1.42124	4.41479	6.95194e-06	0.000259383	Apoptosis regulator Bcl-X
tpm4	-1.42201	8.96193	5.53589e-05	0.00133383	tropomyosin 4
LOC106567641	-1.42293	7.53701	0.000313572	0.00502029	heat shock cognate 70 kDa protein
LOC106579287	-1.42587	5.02725	2.57134e-06	0.000114093	disintegrin and metalloproteinase domain-containing protein 8-like
LOC106610211	-1.42604	4.02357	0.00556557	0.0410688	mucin-5AC
LOC106569488	-1.42767	2.69101	0.00273509	0.0252113	uncharacterized LOC106569488
LOC106570099	-1.42804	7.50714	2.58281e-05	0.000737188	ictacalcin
crfb16	-1.42989	3.91365	1.13162e-05	0.000380323	cytokine receptor family member B16
LOC106599341	-1.43115	8.8343	0.00078322	0.0100357	carbonic anhydrase
LOC106570043	-1.43356	5.36647	0.00418899	0.0339248	PR domain zinc finger protein 1-like
LOC106567761	-1.43433	5.02597	0.000967298	0.0117381	uncharacterized LOC106567761
LOC106565405	-1.43629	1.52046	9.07504e-05	0.00196613	NGFI-A-binding protein 2-like
LOC106567318	-1.44132	3.19522	0.000142727	0.00277133	tumor necrosis factor receptor superfamily member 6B
LOC106564107	-1.44145	3.27449	0.00285552	0.0259603	vascular cell adhesion protein 1
LOC106560325	-1.45024	3.62196	0.000135534	0.00266033	guanine nucleotide-binding protein G(I)/G(S)/G(O) subunit gamma-12
LOC106578137	-1.45027	-1.05131	0.0073962	0.0499028	4F2 cell-surface antigen heavy chain
soat1	-1.45086	6.98717	8.71446e-06	0.000307457	sterol O-acyltransferase 1
LOC123741345	-1.45106	5.92029	3.76975e-09	5.39499e-07	annexin A5-like
LOC106586320	-1.45233	1.37828	0.000475068	0.00693891	ly6/PLAUR domain-containing protein 6-like
elovl6l	-1.45239	5.31049	1.68144e-07	1.24406e-05	ELOVL family member 6, elongation of long chain fatty acids like
LOC106600447	-1.45787	4.20524	0.000889521	0.0110449	C-C motif chemokine 4-like
LOC106587847	-1.45794	13.358	5.21286e-06	0.000206368	keratin, type I cytoskeletal 13
LOC106594610	-1.45878	2.80749	0.00140496	0.0154947	uncharacterized LOC106594610
LOC106600998	-1.46011	7.64274	1.78954e-06	8.59065e-05	integrin beta-3-like
LOC106564958	-1.46099	12.7634	0.000159285	0.0030271	keratin, type I cytoskeletal 13
LOC106562045	-1.46103	4.37577	4.21178e-06	0.000172101	coiled-coil domain-containing protein 102A-like
LOC106587471	-1.46244	7.15821	0.000352041	0.00548914	CD81 antigen-like
LOC106568669	-1.46627	7.45999	2.09613e-06	9.69722e-05	ATP-binding cassette sub-family F member 2-like
LOC106588296	-1.46708	7.52687	6.90877e-08	5.8663e-06	cytosolic non-specific dipeptidase
sema3b	-1.46755	3.02384	0.000592453	0.0081277	sema domain, immunoglobulin domain (Ig), short basic domain, secreted, (semaphorin) 3B
LOC106610138	-1.47018	1.29083	0.00122884	0.0139252	ena/VASP-like protein
LOC106565674	-1.47029	5.7304	3.88772e-08	3.68042e-06	interferon regulatory factor 6
LOC106573841	-1.47149	2.69411	2.84407e-06	0.000124206	nectin-1-like
LOC106577624	-1.47247	5.09628	1.45447e-06	7.34051e-05	leucine rich adaptor protein 1-like
LOC106599929	-1.47504	1.04525	0.000655821	0.00876432	heat shock 70 kDa protein
LOC106567378	-1.4755	3.35806	0.000560609	0.00782465	cytochrome c1-like
LOC106603177	-1.47935	3.54422	5.95999e-05	0.00141336	thiosulfate:glutathione sulfurtransferase-like
LOC106578021	-1.47967	5.71998	2.07597e-09	3.21227e-07	purine nucleoside phosphorylase-like
nccrp1	-1.48337	7.61189	3.33929e-07	2.22738e-05	P1, F-box associated domain containing
LOC106565807	-1.48525	2.69094	0.00414789	0.0336814	inositol hexakisphosphate kinase 2
LOC100136446	-1.48815	9.1627	0.00640742	0.0453278	C type lectin receptor A
LOC106566982	-1.48857	2.19112	1.01101e-05	0.000346668	carbohydrate sulfotransferase 11-like
LOC106605202	-1.48898	4.05768	1.22062e-05	0.000402251	hydroxycarboxylic acid receptor 2
LOC106611398	-1.49172	2.3578	0.00078136	0.010024	prostaglandin E2 receptor EP1 subtype-like
LOC106598334	-1.49344	4.26683	0.00221525	0.0215874	dispanin subfamily A member 2b-like
LOC106582403	-1.49352	5.36397	7.36457e-08	6.13372e-06	rho-related GTP-binding protein RhoE
LOC106606540	-1.49436	3.80474	0.000977086	0.0118286	lipopolysaccharide-induced tumor necrosis factor-alpha factor homolog
LOC106569076	-1.49602	4.22011	7.10784e-05	0.00162909	uncharacterized protein KIAA0040-like
LOC106608829	-1.49688	3.52382	0.000239007	0.00411585	transmembrane protein 88
LOC106575280	-1.49842	1.41124	0.000142557	0.00277133	SLIT and NTRK-like protein 5
tinagl1	-1.49927	6.68462	0.000134509	0.00264531	tubulointerstitial nephritis antigen-like 1
LOC106613509	-1.49964	2.26134	0.000574109	0.00796929	B-lymphocyte antigen CD20
irf3	-1.50102	6.01227	3.66001e-06	0.000153271	interferon regulatory factor 3
LOC106573607	-1.5019	5.33622	0.000565711	0.00787802	follistatin-related protein 3
LOC106587150	-1.50577	4.06698	5.14573e-07	3.16244e-05	protein MTSS 2
chst2	-1.50609	2.23074	4.80413e-06	0.000192944	Carbohydrate sulfotransferase 2
si:dkey-112a7.4	-1.50723	3.7791	1.03695e-06	5.57483e-05	uncharacterized si:dkey-112a7.4
LOC106561964	-1.50886	8.31486	1.15556e-05	0.00038624	CD59 molecule (CD59 blood group)
LOC106601998	-1.50938	8.19284	3.03334e-08	3.06177e-06	uncharacterized LOC106601998
LOC106565567	-1.51343	5.03066	3.16166e-07	2.13696e-05	PAK4-inhibitor inka1
aif1l	-1.51453	2.05274	0.000175642	0.00326668	allograft inflammatory factor 1-like
trib3	-1.51491	6.29956	2.82108e-10	5.58408e-08	tribbles pseudokinase 3
LOC106564679	-1.51663	5.74176	7.3503e-08	6.13372e-06	phosphoinositide 3-kinase regulatory subunit 6-like
hyal3	-1.51697	2.63462	0.000602792	0.00824471	hyaluronidase 3
LOC106562116	-1.51699	2.77964	0.00173122	0.0181205	semaphorin-7A
LOC106596219	-1.51814	1.74932	0.000230442	0.00401123	butyrophilin subfamily 3 member A2-like
LOC106612135	-1.51855	5.50681	6.04921e-07	3.5945e-05	proheparin-binding EGF-like growth factor
LOC106609243	-1.51987	5.56844	3.03378e-07	2.06037e-05	myoD family inhibitor domain-containing protein
LOC106572480	-1.52036	7.40426	2.45443e-06	0.000110352	CCAAT/enhancer-binding protein beta-like
LOC106609646	-1.52037	1.077	0.00534084	0.0398836	hepatocyte growth factor-like
thbd	-1.52296	5.74429	0.00475441	0.036843	thrombomodulin
LOC123728113	-1.52313	1.7228	0.000966901	0.011738	inactive serine protease PAMR1-like
LOC106581291	-1.52377	3.68735	0.000207321	0.00371969	CD83 antigen-like
LOC106613721	-1.5251	7.1478	8.88348e-06	0.000312696	rho GTPase-activating protein 45-like
LOC106562003	-1.52572	1.4593	0.000139478	0.00272023	histamine H3 receptor
LOC123732585	-1.52938	1.19766	0.000482529	0.00699427	tripartite motif-containing protein 16-like
LOC106613533	-1.53075	4.64681	0.00311612	0.0276633	galectin-3-binding protein A
LOC100380852	-1.53108	3.84755	1.54604e-06	7.66309e-05	ectonucleotide pyrophosphatase/phosphodiesterase family member 1
ptgfrnb	-1.53398	5.55017	4.3765e-08	4.05498e-06	prostaglandin F2 receptor inhibitor b
tfa	-1.53401	4.1508	0.00629561	0.0447549	transferrin-a
LOC106604401	-1.53552	6.12309	2.51194e-06	0.00011244	SH2 domain-containing protein 4A-like
LOC106572283	-1.53605	3.98328	4.7597e-06	0.000191635	methyl-CpG-binding domain protein 2-like
LOC106568806	-1.53637	2.57331	0.00674192	0.046921	V-type proton ATPase subunit d 1
LOC106610553	-1.53657	1.19739	0.00081167	0.0102964	nocturnin-like
LOC106569464	-1.5378	4.25431	5.44926e-05	0.00132	kidney mitochondrial carrier protein 1
hs3st1	-1.53819	4.92477	2.56894e-05	0.000733918	heparan sulfate (glucosamine) 3-O-sulfotransferase 1
LOC106565994	-1.54114	3.43819	4.95284e-07	3.08083e-05	ephrin type-A receptor 2-like
dnajb6b	-1.54556	4.28043	5.4938e-07	3.31683e-05	DnaJ heat shock protein family (Hsp40) member B6b
adamtsl5	-1.54634	2.14819	3.44051e-06	0.000145663	ADAMTS like 5
LOC106606047	-1.54692	4.55209	9.33255e-09	1.16968e-06	CDC42 small effector protein 1-like
pcolce2b	-1.5477	5.27263	9.83951e-06	0.000339296	procollagen C-endopeptidase enhancer 2b
LOC106577847	-1.54862	9.54004	0.000535266	0.00756835	cytosolic phospholipase A2 gamma
LOC106573197	-1.55011	6.72723	5.74796e-06	0.000222354	G1/S-specific cyclin-D2
LOC106580425	-1.5513	3.577	0.00085376	0.0107011	tissue-type plasminogen activator
LOC106609935	-1.55193	6.47835	8.31738e-06	0.000297232	annexin A2-A
stx11a	-1.55365	3.18318	1.53324e-06	7.6369e-05	syntaxin 11a
LOC106585456	-1.55474	4.81741	1.03565e-08	1.27298e-06	ral guanine nucleotide dissociation stimulator
LOC106564859	-1.5607	4.1388	1.50281e-06	7.49756e-05	N-acetyllactosaminide beta-1,3-N-acetylglucosaminyltransferase 2
anx2a	-1.56296	5.75728	1.48547e-05	0.000468754	Annexin A2-A
si:dkey-3d4.3	-1.56304	5.1288	3.09451e-05	0.000847528	leucine-zipper-like transcriptional regulator 1
LOC106580786	-1.5644	7.38652	1.81702e-09	2.85507e-07	unconventional myosin-Ic
LOC106569771	-1.56638	2.79238	1.5111e-05	0.000475856	lamin-A
LOC106577029	-1.56892	2.16037	0.000622193	0.00841824	protein tyrosine phosphatase receptor type E
LOC123731937	-1.57055	1.07752	0.000429778	0.00640319	tripartite motif-containing protein 16-like
pmela	-1.57699	3.75247	0.000186968	0.00343334	premelanosome protein a
LOC106607099	-1.57874	7.01217	4.00617e-06	0.000165027	G-protein coupled receptor family C group 5 member D-like
LOC106613996	-1.58203	1.55217	0.00642442	0.0454164	sphingosine 1-phosphate receptor 4-like
LOC106561200	-1.58321	6.16762	6.13887e-11	1.70218e-08	protein FAM107B
chga	-1.58696	1.82883	0.000330099	0.00523266	chromogranin A
LOC106589265	-1.58697	4.42305	7.55646e-05	0.00170751	gamma-tubulin complex component 2-like
LOC106571238	-1.59012	1.75905	0.00040836	0.00615325	transcription factor SOX-11
dusp23b	-1.59482	2.72507	0.00102432	0.0122257	dual specificity phosphatase 23b
LOC106589055	-1.60177	1.10806	0.00533904	0.0398799	neurensin-1-like
LOC106564352	-1.60344	4.31568	0.00178508	0.0184695	thymidine kinase, cytosolic
LOC106567074	-1.60408	6.6539	3.47382e-07	2.29702e-05	LIM domain and actin-binding protein 1-like
LOC106607878	-1.60478	6.62896	2.70551e-10	5.46172e-08	adhesion G protein-coupled receptor F5-like
LOC106562270	-1.60491	4.40814	7.03179e-09	9.31957e-07	tubulin beta-3 chain
LOC123723718	-1.60667	4.8686	0.00182003	0.0187526	protein fosB-like
LOC106608045	-1.60695	3.54741	4.92818e-09	6.85961e-07	major facilitator superfamily domain-containing protein 2B-like
LOC123743416	-1.60896	3.29257	3.16721e-08	3.17449e-06	atherin-like
ftr82	-1.61148	6.14782	1.37035e-10	3.1729e-08	finTRIM family, member 82
LOC106580770	-1.61291	4.91245	1.54585e-06	7.66309e-05	uncharacterized LOC106580770
hk1	-1.61298	4.17616	5.95119e-07	3.54317e-05	hexokinase 1
LOC106571856	-1.61373	7.68458	1.47069e-06	7.38275e-05	sodium- and chloride-dependent taurine transporter-like
efnb2a	-1.61424	3.69345	2.05307e-06	9.53002e-05	ephrin-B2a
antithrombin	-1.61765	1.95935	0.000808634	0.0102664	antithrombin protein
LOC106598915	-1.61875	1.67513	0.00014975	0.00288547	divergent protein kinase domain 1A-like
vegfd	-1.62005	1.09276	7.51276e-05	0.00170142	Vascular endothelial growth factor D
tnca	-1.621	3.98655	2.30295e-05	0.000671135	tenascin Ca
LOC106583660	-1.62129	3.67116	1.19913e-06	6.30227e-05	CD276 antigen
LOC106564855	-1.62414	3.1279	2.99539e-05	0.000825575	E3 ubiquitin-protein ligase pellino homolog 1-like
ubb	-1.62535	5.55721	8.24974e-10	1.42794e-07	ubiquitin B
LOC106576800	-1.62661	1.18734	0.00162319	0.0172103	cdc42 effector protein 3-like
LOC106561476	-1.62868	2.57877	1.31764e-06	6.78475e-05	platelet-activating factor receptor-like
LOC106601031	-1.62909	4.11726	1.63482e-06	7.96074e-05	coenzyme Q-binding protein COQ10 homolog, mitochondrial
LOC106608999	-1.62933	1.36759	0.00115383	0.0133077	leukotriene B4 receptor 1
LOC106604716	-1.63387	3.71286	0.00074941	0.00970046	EGF-containing fibulin-like extracellular matrix protein 2
LOC106572845	-1.63559	1.30852	0.000775303	0.00997197	sodium-dependent neutral amino acid transporter SLC6A17
LOC106606273	-1.63642	4.04709	1.55856e-05	0.000487777	epidermal growth factor receptor kinase substrate 8-like protein 1
si:dkey-220k22.3	-1.63761	2.47025	6.81255e-05	0.00157682	uncharacterized LOC106570668
LOC106612490	-1.63763	4.6404	0.00139733	0.0154329	FBJ murine osteosarcoma viral oncogene homolog B
LOC106584298	-1.64113	4.29075	7.11765e-05	0.00163011	polymeric immunoglobulin receptor
LOC106600407	-1.64735	5.24282	7.28243e-06	0.000269406	microsomal glutathione S-transferase 3
LOC106572181	-1.65104	5.82555	7.51252e-05	0.00170142	tumor necrosis factor receptor superfamily member 6B-like
LOC106587070	-1.65157	1.92695	4.54498e-07	2.88634e-05	zinc transporter ZIP1-like
LOC106576762	-1.65258	11.6837	1.34329e-10	3.1729e-08	tumor-associated calcium signal transducer 2
im:7151449	-1.65708	4.55772	7.81359e-06	0.000283072	complement decay-accelerating factor
LOC106585972	-1.65805	2.24205	0.000575548	0.00798563	atrial natriuretic peptide receptor 3-like
LOC106595188	-1.65838	2.44342	6.27606e-05	0.00147164	heat shock 70 kDa protein 14
LOC106574458	-1.66035	5.54434	0.000255184	0.00430242	nuclear receptor subfamily 4, group A, member 3
tm100	-1.66366	1.48261	0.00305115	0.0272272	Transmembrane protein 100
LOC106579545	-1.66902	3.84237	3.18669e-06	0.00013605	carboxypeptidase A6
LOC106613110	-1.6717	4.05182	0.00363991	0.0308183	collagenase 3-like
LOC106607552	-1.67389	1.16847	0.000347572	0.00542779	protein eva-1 homolog A-like
LOC106597308	-1.67421	3.21191	5.32776e-06	0.000209827	CCN family member 2-like
angl4	-1.67581	6.59505	1.45194e-05	0.000461038	Angiopoietin-related protein 4
LOC106601491	-1.67804	1.81889	0.000157597	0.00299878	E3 ubiquitin-protein ligase RNF186-like
sigmar1	-1.67816	3.81742	9.29181e-09	1.16968e-06	sigma non-opioid intracellular receptor 1
LOC106574088	-1.67897	5.27997	1.96112e-05	0.000585511	leucine-rich repeat-containing protein 15-like
f5	-1.67941	7.31699	7.17339e-05	0.00164029	coagulation factor V
LOC106580417	-1.67991	3.92257	6.35871e-10	1.13352e-07	proteinase-activated receptor 3-like
LOC106570358	-1.68241	6.53852	1.99893e-07	1.43505e-05	unconventional myosin-Ig
insl5a	-1.68859	1.28722	0.00674355	0.0469216	insulin-like 5a
LOC100192336	-1.68966	5.74984	0.000416802	0.00624873	interferon regulatory factor 7
LOC106562102	-1.69223	4.53564	1.26407e-06	6.57555e-05	protein-methionine sulfoxide oxidase mical2b
LOC106586121	-1.69287	3.89898	1.31293e-05	0.000426673	twist-related protein 2-like
LOC106609996	-1.69346	4.11439	1.68177e-09	2.69818e-07	microsomal triglyceride transfer protein-like
LOC106588920	-1.69515	2.95094	2.41159e-05	0.000700787	multidrug resistance-associated protein 1
kirrel3l	-1.69559	1.33034	0.00049489	0.00713273	kirre like nephrin family adhesion molecule 3, like
fpr1	-1.69824	5.20758	1.87922e-06	8.91239e-05	formyl peptide receptor 1
LOC106569597	-1.70113	1.86998	1.29496e-05	0.000421735	ski-like protein
LOC106611881	-1.70169	1.58865	4.86287e-05	0.00120028	uncharacterized LOC106611881
arhgef28a	-1.7031	4.34854	2.02247e-06	9.42674e-05	Rho guanine nucleotide exchange factor (GEF) 28a
LOC106591360	-1.70988	3.02803	5.88611e-05	0.00139958	microtubule cross-linking factor 1-like
LOC106601034	-1.71657	3.82471	0.00204004	0.0203824	complement C1q-like protein 2
LOC106571169	-1.71932	2.18769	0.000668268	0.00890722	uncharacterized LOC106571169
LOC106586464	-1.72376	5.27338	0.00253498	0.0237693	integrin alpha 4
LOC106570011	-1.72485	2.45419	0.000211437	0.00377356	sialoadhesin
LOC106582336	-1.72491	4.12197	7.12781e-09	9.40594e-07	ETS translocation variant 5
LOC106605348	-1.72614	3.8284	6.32841e-05	0.00147949	PR domain zinc finger protein 1
ier3	-1.73158	6.89249	5.61577e-08	4.9333e-06	immediate early response 3
LOC106579160	-1.73267	-1.36881	0.00214695	0.0211114	probable phosphatase phospho1
LOC106602306	-1.73522	4.07974	3.27139e-05	0.000888785	tetratricopeptide repeat protein 39B-like
casp3b	-1.73861	6.68737	1.32921e-05	0.000430694	caspase 3, apoptosis-related cysteine peptidase b
si:ch73-49p17.1	-1.73963	7.21847	0.000120129	0.00243316	protein LBH
arl4c	-1.74111	2.77823	0.00111173	0.0129298	ADP-ribosylation factor-like protein 4C
LOC106612116	-1.7435	4.6455	9.11381e-06	0.000320065	PH and SEC7 domain-containing protein 2
acv1b	-1.74359	6.3991	1.13662e-09	1.89331e-07	Activin receptor type-1B
LOC106581050	-1.7472	4.55844	2.4019e-09	3.67926e-07	LIM domain kinase 1-like
LOC106606948	-1.74849	2.79358	0.000168809	0.0031686	transmembrane protein 100
LOC106586316	-1.75281	2.85984	1.71263e-05	0.000526271	rho-related GTP-binding protein RhoE
nr4a3	-1.7558	6.89633	8.52786e-06	0.000302966	nuclear receptor subfamily 4, group A, member 3
klb	-1.75609	-1.08379	0.00293015	0.0264182	klotho beta
LOC106568716	-1.75666	1.49638	0.000201454	0.00365314	microtubule-associated protein 1B-like
LOC106567257	-1.75722	1.9228	0.00182691	0.0188141	tumor necrosis factor receptor superfamily member 9-like
LOC123728745	-1.75815	3.34429	5.04811e-07	3.11501e-05	cytosolic phospholipase A2 gamma-like
nfatc1	-1.75972	2.35597	1.46603e-05	0.00046406	nuclear factor of activated T cells 1
LOC106588492	-1.76054	6.26714	1.34839e-05	0.000434491	PR domain zinc finger protein 1
LOC106560903	-1.76361	4.39344	0.000247648	0.0042103	protein spire homolog 2-like
LOC106576675	-1.76428	4.27947	3.42181e-08	3.38659e-06	serine protease FAM111A
LOC106587816	-1.76507	6.32571	1.66303e-05	0.000513619	lactadherin-like
LOC106576755	-1.7691	3.13816	0.000616869	0.0083685	hydroxycarboxylic acid receptor 2
LOC106586322	-1.77088	1.08354	9.43383e-05	0.00202088	ly6/PLAUR domain-containing protein 6B
LOC106565443	-1.77166	5.96376	3.37717e-07	2.24284e-05	matrix metalloproteinase-19
LOC106602072	-1.772	3.06794	1.44361e-05	0.000459348	acyl carrier protein, mitochondrial-like
slc6a8	-1.77223	2.72845	0.00120861	0.0137522	solute carrier family 6 member 8
egr3	-1.7737	4.23519	1.31763e-08	1.5272e-06	early growth response 3
si:busm1-57f23.1	-1.77618	6.74209	6.83027e-08	5.81584e-06	CY domain-containing protein
LOC106607266	-1.78115	7.23734	1.24166e-09	2.04593e-07	integrin beta-3
LOC106586200	-1.78127	4.04546	5.10143e-06	0.000202483	polypeptide N-acetylgalactosaminyltransferase 3
fosl1a	-1.7841	5.0914	5.86587e-06	0.000226055	FOS like 1, AP-1 transcription factor subunit a
LOC106600084	-1.7881	7.78655	4.03444e-08	3.79573e-06	integrin alpha-6-like
LOC106586294	-1.79014	2.8313	5.05294e-05	0.00123718	uncharacterized LOC106586294
LOC106566812	-1.79709	6.39214	2.28926e-13	1.26879e-10	rho guanine nucleotide exchange factor 10-like protein
LOC106563734	-1.79742	4.09132	6.53708e-07	3.80286e-05	vascular endothelial growth factor C
LOC106609522	-1.80275	2.3409	0.000183827	0.00338996	ras association domain-containing protein 8
LOC106574503	-1.80383	2.78063	3.90819e-06	0.000162043	outer dense fiber protein 3-like protein 2
LOC106584114	-1.80799	4.29295	4.70075e-07	2.97257e-05	RAS-like, family 11, member B
LOC106571899	-1.80991	2.7173	9.83278e-05	0.00208437	protein Wnt-7a
LOC106581080	-1.81055	1.80117	9.53206e-05	0.00203906	C5a anaphylatoxin chemotactic receptor 1
LOC106607214	-1.81122	5.21795	0.000102162	0.00215219	intercellular adhesion molecule 1
LOC106585067	-1.81161	2.33552	1.45964e-05	0.000463	uncharacterized LOC106585067
LOC106568012	-1.81387	7.02642	5.79278e-11	1.63501e-08	caspase-3
hs90a	-1.8144	7.94032	0.000205071	0.00369456	Heat shock protein HSP 90-alpha
LOC106590626	-1.81533	2.93128	5.96259e-05	0.00141336	procollagen C-endopeptidase enhancer 2-like
angptl2a	-1.81998	3.63536	3.34303e-05	0.000901309	angiopoietin-like 2a
LOC106567125	-1.82228	7.4607	1.44919e-08	1.64835e-06	pleckstrin homology domain-containing family G member 5
LOC106574319	-1.82639	1.75884	0.000330861	0.00523872	tubulin beta-4B chain-like
LOC106580605	-1.8267	3.85517	0.000109195	0.00226347	PR domain zinc finger protein 1
tmsb	-1.82852	3.83417	0.000853286	0.0107011	thymosin, beta
LOC106563326	-1.83027	4.26053	3.90967e-11	1.16842e-08	ephrin-A5-like
ifm5	-1.83191	6.49587	0.000453994	0.00669526	Interferon-induced transmembrane protein 5
LOC106581219	-1.838	3.60074	0.00255683	0.0239226	collagenase 3
LOC106586698	-1.84088	2.83078	8.08654e-08	6.58378e-06	filamin A-interacting protein 1-like
LOC106577965	-1.84643	-1.3752	0.00178091	0.0184406	E3 ubiquitin-protein ligase TRIM7
LOC123743472	-1.84733	-1.15053	0.00542075	0.0403912	nephrocan-like
LOC106590170	-1.85526	4.72486	8.12468e-10	1.42794e-07	dual specificity protein phosphatase 5
LOC106561471	-1.85817	4.05799	1.57479e-07	1.1737e-05	tripartite motif-containing protein 16-like
LOC106613157	-1.8637	2.13698	7.7769e-08	6.37267e-06	stonustoxin subunit beta-like
LOC106561534	-1.86375	1.35202	2.63636e-06	0.00011619	BTB/POZ domain-containing protein kctd15-like
cxcl14	-1.86616	5.45683	3.95898e-07	2.55681e-05	chemokine (C-X-C motif) ligand 14
LOC106600764	-1.86771	1.77563	2.84239e-05	0.000797879	ferritin, middle subunit-like
LOC106611740	-1.86946	6.39817	1.70695e-10	3.79804e-08	START domain-containing protein 10
tgm1l1	-1.87149	7.10268	7.29376e-11	1.9003e-08	transglutaminase 1 like 1
pcp4	-1.87552	1.58403	1.14971e-05	0.000384705	Purkinje cell protein 4
LOC106608642	-1.8758	1.29935	0.00512846	0.0387629	CD276 antigen-like
LOC106563757	-1.87604	6.48373	9.62909e-05	0.00205347	glutamine--fructose-6-phosphate aminotransferase [isomerizing] 2-like
LOC106598272	-1.88377	1.13883	4.31829e-06	0.000176217	uncharacterized LOC106598272
LOC106606196	-1.88463	2.59489	0.00404107	0.0330429	monocarboxylate transporter 4
sgk1	-1.88497	1.42484	4.30438e-05	0.00109708	serum/glucocorticoid regulated kinase 1
LOC106577821	-1.88749	4.54934	2.19308e-10	4.67494e-08	cytosolic phospholipase A2 gamma-like
LOC106564266	-1.88839	4.75133	9.74664e-06	0.000337621	scavenger receptor class F member 2-like
tnf-alpha-1	-1.89346	1.55285	0.000141544	0.00275523	tumor necrosis factor alpha-1 precursor
adamts1	-1.89423	5.37921	1.09045e-06	5.80108e-05	ADAM metallopeptidase with thrombospondin type 1 motif, 1
LOC123729718	-1.89669	7.94097	0.000278675	0.00460675	protein-glutamine gamma-glutamyltransferase E-like
LOC106612128	-1.90145	1.86185	2.98267e-05	0.000823558	HLF transcription factor, PAR bZIP family member
LOC106564955	-1.90384	5.02149	7.22135e-08	6.06415e-06	tensin-4-like
LOC106561364	-1.9225	5.93609	2.35162e-07	1.65172e-05	Krueppel-like factor 4
LOC123727338	-1.92273	7.92107	5.43183e-06	0.00021228	membrane cofactor protein-like
LOC106565947	-1.92553	3.3506	1.2157e-05	0.000401107	uncharacterized LOC106565947
LOC106588175	-1.92729	7.03035	2.15318e-05	0.000632327	protein S100-A1
LOC106589803	-1.93054	2.95636	1.25234e-06	6.52564e-05	bone morphogenetic protein 5-like
LOC106589386	-1.93116	6.11161	0.00147513	0.0160422	interferon-induced protein with tetratricopeptide repeats 5
LOC106567372	-1.9326	4.4878	1.18355e-08	1.40381e-06	pleckstrin homology domain-containing family N member 1-like
LOC106605015	-1.94167	5.11161	1.87111e-07	1.37108e-05	vascular endothelial growth factor A-A
LOC106564480	-1.94676	5.34911	3.57414e-10	6.93952e-08	dual specificity protein phosphatase 5
isg15	-1.9523	4.98568	0.00149583	0.0162266	ISG15 ubiquitin like modifier
ptgis	-1.95477	5.36471	5.66757e-07	3.40759e-05	prostaglandin I2 (prostacyclin) synthase
LOC106570689	-1.95567	6.23799	0.00158039	0.016868	MARCKS-related protein 1-B
LOC106604363	-1.95785	5.91149	1.34041e-08	1.54187e-06	leucine-rich repeat neuronal protein 4
LOC106602211	-1.96711	4.72671	2.6279e-14	2.00266e-11	docking protein 1-like
LOC106599379	-1.97108	4.81302	9.18115e-09	1.16612e-06	sodium- and chloride-dependent glycine transporter 1-like
tnfaip6	-1.97134	3.47799	0.00073663	0.00960834	tumor necrosis factor, alpha-induced protein 6
LOC106605312	-1.98376	3.27557	0.000371143	0.00570239	nestin-like
obscnb	-1.99607	5.71466	0.000105483	0.00220019	obscurin, cytoskeletal calmodulin and titin-interacting RhoGEF b
LOC106600819	-1.99624	1.00431	2.3885e-07	1.67376e-05	uncharacterized LOC106600819
LOC106605185	-1.99806	3.61261	0.00114968	0.013285	free fatty acid receptor 2-like
LOC106585174	-1.99852	5.47442	1.34195e-07	1.01758e-05	phospholipid phosphatase 1
LOC106608776	-1.99866	3.01893	2.82057e-11	8.51282e-09	E3 ubiquitin-protein ligase KEG-like
LOC106569171	-2.00095	5.25069	5.58723e-11	1.59173e-08	cadherin-2-like
LOC106563110	-2.0036	3.28065	7.43499e-11	1.92068e-08	caspase-7
LOC106609239	-2.00403	8.04689	6.32555e-11	1.72162e-08	aldo-keto reductase family 1 member B1
LOC106611713	-2.00822	8.20824	1.04568e-08	1.28014e-06	cytochrome b-245 heavy chain-like
sptlc3	-2.01304	2.73315	4.7349e-08	4.24583e-06	serine palmitoyltransferase, long chain base subunit 3
LOC106609235	-2.01349	6.31211	3.64211e-13	1.85037e-10	suppressor APC domain-containing protein 1
LOC106585058	-2.02108	3.76157	5.64855e-09	7.75607e-07	tissue-type plasminogen activator-like
LOC106594644	-2.02249	3.39003	0.000129317	0.00257309	E3 ubiquitin/ISG15 ligase TRIM25
LOC123729671	-2.02269	8.34489	0.000215689	0.00383373	uncharacterized LOC123729671
LOC106605635	-2.02507	4.13488	7.96888e-06	0.000288156	B-cell receptor CD22-like
sat1a.2	-2.02824	5.13258	1.08396e-08	1.32169e-06	spermidine/spermine N1-acetyltransferase 1a, duplicate 2
LOC106612111	-2.03136	4.94933	1.66427e-07	1.23435e-05	DNA damage-inducible transcript 4-like protein
LOC106610230	-2.0381	3.26897	2.53984e-05	0.000728334	mucin-5AC-like
LOC106560267	-2.0385	4.45976	5.72285e-13	2.81371e-10	ras-like protein family member 11B
LOC106587857	-2.03871	5.48924	5.46803e-09	7.54216e-07	tensin-4-like
LOC106585888	-2.04291	4.1113	2.17434e-06	9.93593e-05	radiation-inducible immediate-early gene IEX-1
LOC106577171	-2.04533	6.24103	0.00055942	0.00781164	myelin and lymphocyte protein-like
LOC106599203	-2.04604	2.42611	0.000243596	0.00416697	tissue factor
LOC106569883	-2.04887	2.19596	2.33895e-11	7.27534e-09	synaptotagmin-11-like
LOC106584295	-2.05141	7.9148	8.66118e-12	3.34201e-09	protein-glutamine gamma-glutamyltransferase K
LOC100136456	-2.0579	4.65194	1.20655e-05	0.000398906	prostaglandin G/H synthase 2
LOC123744213	-2.06299	5.10275	2.18057e-10	4.67494e-08	docking protein 1-like
LOC106600384	-2.0659	7.51824	4.06674e-10	7.55892e-08	myeloid-associated differentiation marker homolog
kpyk	-2.07142	6.42421	2.71669e-11	8.28128e-09	Pyruvate kinase muscle isozyme
LOC106590896	-2.07897	1.76157	0.00636818	0.0451235	uncharacterized LOC106590896
LOC106563086	-2.08465	1.44938	0.0016828	0.0177314	jeltraxin-like
LOC106580132	-2.08932	1.51308	3.63009e-05	0.000957233	uncharacterized LOC106580132
LOC106560265	-2.11338	2.23308	3.57004e-08	3.49511e-06	ubiquitin carboxyl-terminal hydrolase 46-like
LOC106570356	-2.11515	4.833	8.51662e-08	6.86804e-06	serine/threonine-protein kinase Sgk1
LOC106574784	-2.118	4.87809	0.00244131	0.0231906	protein asteroid homolog 1
dusp1	-2.11851	5.73554	3.7119e-07	2.41753e-05	dual specificity phosphatase 1
LOC106604712	-2.12091	3.42212	3.34201e-08	3.31839e-06	fos-related antigen 1
igfbp-6a2	-2.1288	5.44514	4.28735e-05	0.00109594	insulin-like growth factor binding protein 6 paralog A2
LOC106606534	-2.13203	5.14267	1.61967e-06	7.91223e-05	interleukin-6 receptor subunit beta-like
LOC106572115	-2.1326	5.47622	2.25837e-06	0.000102596	protein FAM110B
LOC106595161	-2.13843	1.22107	0.000454917	0.00669915	histone deacetylase 9-B-like
LOC106578013	-2.1405	2.81806	7.6375e-06	0.000278724	leukotriene B4 receptor 1-like
LOC106601018	-2.14131	3.45684	8.82688e-06	0.000311063	heat shock 70 kDa protein-like
ptgs2b	-2.15074	5.27435	3.62867e-12	1.49477e-09	prostaglandin-endoperoxide synthase 2b
LOC106568560	-2.15196	3.46093	5.1293e-07	3.15871e-05	transcription factor AP-1-like
timp3	-2.16331	6.08347	3.23286e-06	0.000137636	Metalloproteinase inhibitor 3
LOC106570548	-2.16418	4.06183	3.83106e-10	7.16456e-08	geminin
acod1	-2.17185	1.6979	0.000143545	0.00278351	aconitate decarboxylase 1
LOC106592479	-2.17307	4.61828	3.27382e-06	0.000139185	DNA damage-inducible transcript 4 protein
anxa1	-2.18134	10.9112	8.17319e-09	1.05569e-06	Annexin A1
LOC106568262	-2.18151	1.81142	0.00481559	0.0371171	uncharacterized LOC106568262
atp1b3b	-2.18578	2.48159	1.6382e-07	1.21798e-05	ATPase Na+/K+ transporting subunit beta 3b
LOC106578046	-2.19297	3.12454	7.08587e-08	5.99996e-06	intermediate conductance calcium-activated potassium channel protein 4-like
LOC106571943	-2.1936	1.76844	7.23333e-09	9.50403e-07	rho-related GTP-binding protein Rho6-like
spp1	-2.19619	5.62002	0.00101016	0.0121136	secreted phosphoprotein 1
LOC106571348	-2.19818	7.60754	2.84923e-13	1.52374e-10	elongation of very long chain fatty acids protein 7-like
crlf1a	-2.19931	2.81864	1.60561e-08	1.79281e-06	cytokine receptor-like factor 1a
LOC106587962	-2.20557	4.85429	5.44012e-11	1.56445e-08	transcription factor Sp6-like
LOC106563492	-2.20868	4.16017	1.33095e-05	0.000430694	dual specificity protein phosphatase 4
samd7	-2.21978	1.53913	3.57732e-08	3.49511e-06	sterile alpha motif domain containing 7
LOC106583085	-2.22077	3.17778	2.41928e-09	3.68735e-07	cyclin-dependent kinase inhibitor 1-like
epb41l3a	-2.22364	1.68461	0.000581978	0.00802641	erythrocyte membrane protein band 4.1-like 3a
vgf	-2.22997	-1.04975	0.00104731	0.0123885	VGF nerve growth factor inducible
LOC106601188	-2.23704	3.15556	6.90084e-05	0.00159242	tripartite motif-containing protein 16-like
LOC106569443	-2.24344	7.24215	1.41629e-07	1.07129e-05	matrix metalloproteinase-14-like
LOC106603114	-2.24724	5.44472	3.56612e-07	2.33275e-05	LRRN4 C-terminal-like protein
sgk2	-2.25656	1.27665	3.48022e-05	0.000928151	serum/glucocorticoid regulated kinase 2
LOC106606998	-2.25674	6.05237	0.000107229	0.00222813	cyclic GMP-AMP synthase
LOC106563105	-2.25994	1.56586	0.000218058	0.00385784	complement C1q-like protein 2
LOC106591758	-2.26107	1.27659	4.36803e-05	0.00111144	ephrin-B1-like
LOC106562526	-2.26351	5.05532	3.62369e-10	6.94874e-08	lactadherin
si:ch211-284o19.8	-2.26377	2.48231	0.000386643	0.00589008	protein lifeguard 1
LOC106600627	-2.26987	1.40085	0.000776708	0.00998161	transcription factor MafB-like
LOC100136453	-2.27103	12.9638	2.80208e-14	2.08331e-11	cathelicidin
LOC106565802	-2.27501	4.94179	2.81157e-07	1.92492e-05	dysbindin
plek2	-2.2763	6.08362	7.63711e-11	1.95632e-08	pleckstrin 2
LOC106583715	-2.28414	2.05333	0.000784034	0.0100419	protein-glutamine gamma-glutamyltransferase 2-like
LOC106585585	-2.29388	2.84253	0.000551353	0.00773086	stanniocalcin-like
plaub	-2.29567	6.12029	2.42841e-11	7.47729e-09	plasminogen activator, urokinase b
cdd	-2.29846	7.30265	8.7303e-08	7.00331e-06	Cytidine deaminase
LOC106602793	-2.31334	-1.33645	0.000993156	0.0119491	basic salivary proline-rich protein 4
LOC106566099	-2.33431	1.91821	0.000251166	0.00425587	radical S-adenosyl methionine domain-containing protein 2
LOC106575194	-2.34479	7.72134	2.46511e-06	0.000110669	phospholipase A2 inhibitor 31 kDa subunit-like
LOC106579373	-2.36849	5.40532	0.000198602	0.00361078	sodium- and chloride-dependent transporter XTRP3-like
LOC106612539	-2.38997	2.3571	1.27806e-05	0.000417122	A disintegrin and metalloproteinase with thrombospondin motifs 15
LOC123744744	-2.42906	1.83862	6.43709e-11	1.72566e-08	heat shock cognate 70 kDa protein-like
LOC123729555	-2.4321	3.01524	3.21481e-13	1.66097e-10	uncharacterized LOC123729555
LOC106584580	-2.4352	5.22075	6.14244e-11	1.70218e-08	tripartite motif-containing protein 16-like
LOC106593695	-2.43762	4.37616	9.83033e-12	3.70802e-09	focal adhesion kinase 1-like
hgfa	-2.45079	1.94049	4.09598e-08	3.84177e-06	hepatocyte growth factor a
LOC106569461	-2.45657	5.55084	0.000166706	0.00313879	rho GTPase-activating protein 45-like
LOC106563790	-2.45979	5.79131	2.90756e-13	1.52813e-10	uncharacterized LOC106563790
si:dkey-195m11.11	-2.46737	3.99525	1.29068e-06	6.67976e-05	uncharacterized si:dkey-195m11.11
LOC106612236	-2.47762	3.36166	1.75406e-06	8.46026e-05	homeobox protein EMX1-like
LOC106572390	-2.47934	4.79024	9.15166e-24	6.97425e-20	tumor necrosis factor receptor superfamily member 9-like
LOC106600595	-2.48831	8.37875	9.02347e-15	8.09007e-12	ornithine decarboxylase 1
LOC100500786	-2.49115	1.51342	0.000789534	0.0100996	arginase-1
LOC106575190	-2.5041	3.23314	1.32694e-06	6.81076e-05	inhibin beta B chain
LOC106566399	-2.5184	7.26465	1.04703e-05	0.000357007	matrix metalloproteinase-9-like
si:ch73-344o19.1	-2.52306	1.26256	2.20323e-08	2.34011e-06	salivary glue protein Sgs-3
areg	-2.52361	3.18053	7.55981e-07	4.31546e-05	amphiregulin
phop1	-2.5454	4.00954	1.37396e-10	3.1729e-08	Probable phosphatase phospho1
LOC106611589	-2.55591	6.66807	0.000421664	0.00630077	leukocyte cell-derived chemotaxin-2
LOC106612802	-2.55836	1.20697	0.00014521	0.00281044	14-3-3 protein gamma-2-like
LOC106586296	-2.5592	3.19892	4.7497e-07	2.99143e-05	uncharacterized LOC106586296
LOC106605601	-2.56692	3.45252	1.25458e-10	3.0352e-08	chemerin-like receptor 1
LOC106580299	-2.56824	3.38305	0.000418079	0.00625947	polyubiquitin
palld	-2.56917	4.98396	3.17626e-08	3.17449e-06	palladin, cytoskeletal associated protein
LOC106565344	-2.58396	2.53441	0.00433682	0.034716	sodium- and chloride-dependent GABA transporter 2
LOC106586860	-2.58887	3.95067	2.39457e-10	4.99957e-08	uncharacterized protein C21orf62
LOC106574762	-2.60144	4.50658	0.00098388	0.011892	protein asteroid homolog 1
LOC106586818	-2.60947	3.20595	1.69927e-08	1.86327e-06	NGFI-A-binding protein 1
timp2	-2.61686	7.4178	1.4178e-08	1.62477e-06	Metalloproteinase inhibitor 2
LOC106599105	-2.63218	6.96541	2.06552e-15	2.33197e-12	arginase-2, mitochondrial
LOC106594603	-2.64183	3.81792	4.98538e-15	4.81343e-12	serine protease FAM111A
LOC106603766	-2.64265	5.21443	3.98001e-09	5.64291e-07	protein c-ets-1-B
LOC106608232	-2.65181	1.31776	1.82759e-05	0.000552683	uncharacterized LOC106608232
LOC106597650	-2.65418	1.52064	7.70541e-05	0.00172836	NACHT, LRR and PYD domains-containing protein 5-like
cxl10	-2.66936	3.4905	0.000211064	0.0037691	C-X-C motif chemokine 10
LOC100195920	-2.69505	1.63186	1.44976e-12	6.79894e-10	reprimo-like
LOC106571706	-2.69523	2.44002	5.43495e-13	2.71596e-10	kinesin light chain 1
LOC106578696	-2.70235	4.01744	8.00042e-05	0.00178272	carcinoembryonic antigen-related cell adhesion molecule 20
LOC106569401	-2.70583	1.28297	8.92183e-07	4.90958e-05	cytochrome P450 2J2
LOC106596922	-2.70876	7.65365	0.000157404	0.00299697	protein PML
LOC106581480	-2.71327	5.71428	4.58342e-06	0.000185793	neprilysin
LOC106604105	-2.73765	5.3299	6.50793e-18	1.32254e-14	dual specificity phosphatase 1
LOC106590208	-2.74774	2.11522	0.000367306	0.00567491	carbonic anhydrase 1-like
LOC106603916	-2.7809	2.51436	1.52975e-07	1.14293e-05	proheparin-binding EGF-like growth factor
LOC106564832	-2.78775	2.16614	1.59301e-06	7.81958e-05	nidogen-1-like
LOC106612167	-2.79333	2.68446	2.22658e-06	0.000101449	stanniocalcin-2
il1r2	-2.79751	4.59954	1.49696e-10	3.38013e-08	interleukin-1 receptor type II
LOC106577503	-2.79797	2.66009	1.29315e-11	4.63755e-09	arylsulfatase J-like
LOC106577579	-2.81038	1.35356	2.74442e-07	1.88844e-05	NLR family CARD domain-containing protein 3-like
LOC106575381	-2.81688	4.37962	1.68534e-15	1.97593e-12	cytokine receptor-like factor 1
LOC100136466	-2.82173	1.35602	2.75399e-07	1.89077e-05	follistatin
LOC106598598	-2.8298	2.91596	2.22399e-08	2.35396e-06	apolipoprotein D-like
LOC106606431	-2.84602	8.58874	2.00465e-09	3.11774e-07	metalloproteinase inhibitor 2
LOC106603107	-2.89297	2.96308	2.18538e-07	1.54564e-05	calpain-5-like
LOC100380740	-2.89347	6.35412	9.85303e-12	3.70802e-09	perilipin-2
LOC106599664	-2.89505	9.70851	1.11706e-11	4.05375e-09	laminin subunit alpha-3-like
fstl3	-2.92935	4.95204	1.57824e-08	1.76873e-06	follistatin-like 3 (secreted glycoprotein)
LOC106575635	-2.93982	2.38653	5.37904e-07	3.27284e-05	C-X-C chemokine receptor type 1-like
si:dkey-34d22.1	-2.94047	3.05153	7.69893e-07	4.38666e-05	discoidin, CUB and LCCL domain-containing protein 1
LOC106567295	-2.96877	1.03262	9.2111e-07	5.02293e-05	protein kinase C and casein kinase substrate in neurons protein 1
LOC106599098	-3.00409	3.03996	6.4536e-11	1.72566e-08	prostaglandin G/H synthase 2
LOC106590958	-3.00413	1.29661	2.2298e-06	0.000101449	NACHT, LRR and PYD domains-containing protein 5-like
LOC100136449	-3.00498	4.59769	1.01889e-14	8.68844e-12	interleukin-1 beta
LOC123725581	-3.02947	1.48113	3.63154e-10	6.94874e-08	5-aminolevulinate synthase, nonspecific, mitochondrial-like
LOC106570352	-3.04245	2.20739	6.17427e-08	5.34689e-06	XK-related protein 8-like
LOC106577163	-3.04603	4.55915	0.000260108	0.00436853	myelin and lymphocyte protein-like
LOC106587207	-3.05468	5.0137	1.90447e-12	8.53736e-10	semaphorin-7A
sb:cb1058	-3.0656	4.67692	1.04148e-07	8.05769e-06	uncharacterized LOC106578097
LOC106604317	-3.12456	3.6452	1.57545e-11	5.39602e-09	proheparin-binding EGF-like growth factor
LOC106599435	-3.15283	9.73206	1.10119e-12	5.24492e-10	laminin subunit gamma-2
LOC106608947	-3.17557	5.89021	2.35709e-08	2.46066e-06	plasminogen activator inhibitor 1-like
igfbp6	-3.17585	5.10719	3.74081e-09	5.37882e-07	IGF binding protein 6
LOC106581977	-3.20203	3.90851	2.59994e-08	2.65953e-06	beta-galactoside alpha-2,6-sialyltransferase 2-like
LOC106596763	-3.23231	3.53301	9.63585e-08	7.57955e-06	hyaluronan synthase 2-like
mmp9	-3.31974	7.27776	4.43721e-08	4.08639e-06	matrix metalloproteinase 9
LOC106599637	-3.32929	2.25723	3.38363e-06	0.000143454	uncharacterized LOC106599637
lepb2	-3.34003	4.86422	6.52625e-16	8.28915e-13	leptin B2
LOC106578511	-3.34082	3.36084	2.54678e-17	4.56668e-14	putative ferric-chelate reductase 1
LOC106597100	-3.34157	1.25638	0.000177954	0.00330163	probable E3 ubiquitin-protein ligase HERC3
LOC106596611	-3.34411	5.29448	0.000423776	0.00632304	tetraspanin-8-like
LOC106591898	-3.35271	6.34297	0.000375013	0.00574737	serine protease FAM111A-like
lincr	-3.37262	6.05238	4.77578e-17	7.6621e-14	E3 ubiquitin-protein ligase LINCR
LOC106591603	-3.39816	2.36133	1.12935e-07	8.67095e-06	lipopolysaccharide-induced tumor necrosis factor-alpha factor homolog
LOC106594092	-3.40484	6.20364	5.53293e-08	4.90292e-06	acidic amino acid decarboxylase GADL1
LOC123733410	-3.42668	3.35449	0.00027524	0.00456482	ATP synthase subunit f, mitochondrial-like
si:ch211-198m17.1	-3.42713	4.60366	8.36667e-09	1.07612e-06	flocculation protein FLO11
inavaa	-3.45663	2.44689	2.3787e-10	4.99957e-08	innate immunity activator a
mmp13	-3.48333	8.44281	7.39143e-10	1.30996e-07	Collagenase 3
LOC106569186	-3.49535	7.25781	1.91265e-11	6.26917e-09	laminin subunit alpha-3-like
LOC123727882	-3.4967	2.61553	5.05297e-15	4.81343e-12	uncharacterized LOC123727882
LOC106563402	-3.50004	9.05218	9.54432e-07	5.18609e-05	uncharacterized LOC106563402
LOC106572278	-3.5109	2.83553	1.08704e-16	1.50619e-13	semaphorin-3B
LOC106570815	-3.5199	5.52919	1.07547e-07	8.29962e-06	interleukin-1 beta-like
si:dkey-24p1.1	-3.56746	1.12971	5.34628e-05	0.00130043	uncharacterized LOC106582456
gpr84	-3.65488	3.60168	8.29135e-10	1.42794e-07	G protein-coupled receptor 84
LOC106605896	-3.67325	-1.1716	0.0008991	0.011105	uncharacterized LOC106605896
LOC106565383	-3.67506	-1.02112	4.56413e-09	6.41145e-07	LETM1 domain-containing protein LETM2, mitochondrial-like
LOC106583477	-3.7218	9.34926	1.02609e-14	8.68844e-12	laminin subunit beta-3
LOC106569065	-3.76086	8.45466	1.85229e-12	8.42737e-10	laminin subunit gamma-2
LOC106578540	-3.77476	2.64247	1.37466e-11	4.81654e-09	cAMP-responsive element modulator-like
meltf	-3.79694	2.2024	8.151e-14	5.32015e-11	melanotransferrin
LOC106567924	-3.80307	6.90364	3.71354e-17	6.28888e-14	collagenase 3
iyd	-3.80747	-1.42011	2.56285e-08	2.63042e-06	iodotyrosine deiodinase
peli3	-3.80848	1.32819	1.86615e-06	8.87457e-05	pellino homolog 3
tbb2a	-3.81287	4.75372	4.71335e-20	1.19731e-16	Tubulin beta-2A chain
LOC106603081	-3.87007	1.36738	5.77764e-05	0.0013798	adhesion G-protein coupled receptor G2
paca	-3.87189	1.72329	4.48755e-08	4.09563e-06	Glucagon family neuropeptides
LOC106599076	-3.88177	8.27084	2.57516e-20	7.13623e-17	uncharacterized LOC106599076
igfbp-6b2	-3.9364	3.64922	4.71001e-07	2.97257e-05	insulin-like growth factor binding protein 6 paralog B2
LOC106595274	-4.06664	2.42615	9.04904e-05	0.00196189	OX-2 membrane glycoprotein
gadl1	-4.08924	8.1988	2.2669e-12	9.9565e-10	glutamate decarboxylase like 1
LOC106577897	-4.11634	7.78625	9.82996e-14	6.24264e-11	plasminogen activator inhibitor 1
il8	-4.21734	2.50956	4.68391e-08	4.22425e-06	interleukin 8
tl/lrr	-4.27657	2.77458	9.15986e-07	5.02195e-05	toll-like leucine-rich repeat
LOC106561976	-4.36987	2.31805	1.27021e-14	1.04388e-11	GTP-binding protein RAD-like
LOC106575644	-4.48171	1.45171	3.12734e-10	6.15036e-08	C-X-C chemokine receptor type 2-like
LOC106601371	-4.66439	1.61828	9.98793e-07	5.38871e-05	permeability factor 2-like
LOC106583874	-4.75531	1.44482	2.48594e-07	1.73011e-05	carnitine O-palmitoyltransferase 1, liver isoform-like
LOC106591286	-4.75615	1.07783	5.26378e-11	1.52815e-08	metalloproteinase inhibitor 2-like
LOC106605517	-4.92283	3.66604	2.28452e-13	1.26879e-10	sodium- and chloride-dependent transporter XTRP3-like
mip2a	-5.10251	3.58814	8.52101e-07	4.76442e-05	Macrophage inflammatory protein 2-alpha
LOC106576947	-5.67729	3.07307	6.09888e-10	1.10007e-07	tumor necrosis factor receptor superfamily member 4
LOC106587407	-6.87861	3.14069	8.33273e-24	6.97425e-20	uncharacterized LOC106587407
LOC106594111	-7.82254	4.38459	2.41612e-10	5.01024e-08	60S ribosomal protein L18a-like
LOC106590500	-8.14751	1.33303	1.56814e-21	5.9752e-18	lipase member H-like
LOC106583755	-8.3732	2.45043	6.07166e-19	1.42371e-15	uncharacterized LOC106583755

## Sheet: F1701361vsF1701292_GO
ID	Term	GOGroups	Ontology Source	Term PValue	Term PValue Corrected with Benjamini-Hochberg	Group PValue	Group PValue Corrected with Benjamini-Hochberg	GOLevels	% Associated Genes	Nr. Genes	Associated Genes Found
GO:0030154	cell differentiation	Group00	GO_BiologicalProcess-EBI-UniProt-GOA-ACAP-ARAP_01.05.2024_00h00	3.31287e-06	4.87586e-05	3.31287e-06	1.36002e-05	[3]	4.26667	128	[LOC100136449, LOC100136466, LOC100380852, LOC106560270, LOC106560332, LOC106560372, LOC106561307, LOC106562116, LOC106562270, LOC106562454, LOC106563019, LOC106563326, LOC106563420, LOC106564958, LOC106565233, LOC106565994, LOC106566011, LOC106566665, LOC106566918, LOC106566974, LOC106567295, LOC106567378, LOC106568716, LOC106569171, LOC106569415, LOC106570043, LOC106570815, LOC106571238, LOC106…
GO:0032587	ruffle membrane	Group01	GO_CellularComponent-EBI-UniProt-GOA-ACAP-ARAP_01.05.2024_00h00	0.0129109	0.0302483	0.0129109	0.0152583	[3, 4, 5, 6]	8.82353	6	[LOC106571274, LOC106584800, LOC106606273, LOC106612116, aif1l, tescb]
GO:0045165	cell fate commitment	Group02	GO_BiologicalProcess-EBI-UniProt-GOA-ACAP-ARAP_01.05.2024_00h00	0.0167483	0.0365534	0.0167483	0.0186624	[3, 4]	6.25	10	[LOC106570043, LOC106571563, LOC106571899, LOC106576211, LOC106580605, LOC106581835, LOC106583120, LOC106583208, LOC106588492, LOC106605348]
GO:0045444	fat cell differentiation	Group03	GO_BiologicalProcess-EBI-UniProt-GOA-ACAP-ARAP_01.05.2024_00h00	0.00882758	0.0230319	0.00882758	0.0118716	[4]	13.7931	4	[LOC100380852, LOC106571458, LOC106607878, fam120b]
GO:0009888	tissue development	Group04	GO_BiologicalProcess-EBI-UniProt-GOA-ACAP-ARAP_01.05.2024_00h00	1.01968e-06	2.01826e-05	1.01968e-06	5.30234e-06	[3]	6.12777	47	[LOC100380852, LOC106560372, LOC106562116, LOC106563492, LOC106564480, LOC106564958, LOC106566248, LOC106566484, LOC106566665, LOC106566742, LOC106566974, LOC106567378, LOC106569065, LOC106569171, LOC106569186, LOC106571274, LOC106571899, LOC106571916, LOC106572278, LOC106576211, LOC106579160, LOC106583477, LOC106584295, LOC106587207, LOC106588396, LOC106590170, LOC106599435, LOC106599664, LOC106…
GO:0045934	negative regulation of nucleobase-containing compound metabolic process	Group05	GO_BiologicalProcess-EBI-UniProt-GOA-ACAP-ARAP_01.05.2024_00h00	0.0162318	0.0355612	0.0162318	0.018349	[3, 4, 5, 6]	4.07332	40	[LOC106562816, LOC106564893, LOC106565233, LOC106565405, LOC106565902, LOC106567587, LOC106569597, LOC106570043, LOC106570398, LOC106570548, LOC106571238, LOC106571356, LOC106573173, LOC106576095, LOC106576211, LOC106580503, LOC106580605, LOC106583208, LOC106584489, LOC106586270, LOC106586818, LOC106588492, LOC106588669, LOC106589304, LOC106589875, LOC106595035, LOC106601729, LOC106603656, LOC106…
GO:0046173	polyol biosynthetic process	Group06	GO_BiologicalProcess-EBI-UniProt-GOA-ACAP-ARAP_01.05.2024_00h00	0.0239208	0.0478416	0.0239208	0.0242315	[5, 6]	7.69231	6	[LOC106565807, LOC106567925, LOC106586421, LOC106605086, LOC106612103, sptlc3]
GO:0048013	ephrin receptor signaling pathway	Group07	GO_BiologicalProcess-EBI-UniProt-GOA-ACAP-ARAP_01.05.2024_00h00	0.00657408	0.0189624	0.00657408	0.00986112	[6, 7, 8]	8.24742	8	[LOC106563326, LOC106565994, LOC106577756, LOC106582764, LOC106603099, LOC106603306, efnb2a, ephb6]
GO:0048185	activin binding	Group08	GO_MolecularFunction-EBI-UniProt-GOA-ACAP-ARAP_01.05.2024_00h00	0.0031824	0.0110709	0.0031824	0.00564153	[3]	18.1818	4	[LOC106573607, LOC106574301, acv1b, fstl3]
GO:0015293	symporter activity	Group09	GO_BiologicalProcess-EBI-UniProt-GOA-ACAP-ARAP_01.05.2024_00h00	0.0104952	0.0261924	0.0104952	0.0134201	[6, 8]	5.46075	16	[LOC106564912, LOC106565344, LOC106570910, LOC106571856, LOC106572845, LOC106578275, LOC106579373, LOC106585121, LOC106593875, LOC106599379, LOC106603998, LOC106605517, LOC106608045, slc12a8, slc45a3, slc6a8]
GO:0051496	positive regulation of stress fiber assembly	Group10	GO_BiologicalProcess-EBI-UniProt-GOA-ACAP-ARAP_01.05.2024_00h00	0.00812205	0.0215836	0.00812205	0.0113129	[5, 6, 7, 8, 9, 10, 11, 12, 13]	20	3	[LOC106566812, LOC106581050, LOC106608865]
GO:0097435	supramolecular fiber organization	Group11	GO_BiologicalProcess-EBI-UniProt-GOA-ACAP-ARAP_01.05.2024_00h00	0.0161461	0.0355091	0.0161461	0.0185205	[4]	4	44	[LOC106560903, LOC106561778, LOC106564958, LOC106566027, LOC106566665, LOC106566812, LOC106566974, LOC106567074, LOC106568716, LOC106569926, LOC106570315, LOC106570358, LOC106570689, LOC106571274, LOC106573496, LOC106576800, LOC106577236, LOC106579321, LOC106580786, LOC106581050, LOC106585899, LOC106588396, LOC106589129, LOC106589265, LOC106589493, LOC106594979, LOC106595370, LOC106599141, LOC106…
GO:0004197	cysteine-type endopeptidase activity	Group12	GO_MolecularFunction-EBI-UniProt-GOA-ACAP-ARAP_01.05.2024_00h00	0.0227349	0.0462761	0.0227349	0.0233332	[5]	6.61157	8	[LOC106563110, LOC106568012, LOC106578801, LOC106582462, LOC106603107, LOC106611381, capn12, casp3b]
KEGG:04010	MAPK signaling pathway	Group13	KEGG_01.05.2024	7.86609e-06	9.60667e-05	7.86609e-06	2.78889e-05	[-1]	5.77664	45	[LOC100136449, LOC106560270, LOC106560325, LOC106563303, LOC106563326, LOC106563492, LOC106563734, LOC106564480, LOC106565994, LOC106567641, LOC106568560, LOC106568945, LOC106570815, LOC106571336, LOC106573113, LOC106576891, LOC106577010, LOC106577847, LOC106579980, LOC106580092, LOC106582764, LOC106583220, LOC106584172, LOC106590170, LOC106594520, LOC106599929, LOC106600426, LOC106601018, LOC106…
KEGG:04115	p53 signaling pathway	Group14	KEGG_01.05.2024	0.000656134	0.00336269	0.000656134	0.00146224	[-1]	7.82123	14	[LOC106571802, LOC106573197, LOC106577010, LOC106577897, LOC106582462, LOC106583085, LOC106584172, LOC106608947, aifm2, bclx, casp3b, ddb2, rrm2b, sesn1]
KEGG:04145	Phagosome	Group15	KEGG_01.05.2024	0.00722654	0.0203335	0.00722654	0.0106353	[-1]	5.43807	18	[LOC106562270, LOC106564005, LOC106568806, LOC106569843, LOC106573404, LOC106574204, LOC106574265, LOC106574319, LOC106576275, LOC106592074, LOC106595815, LOC106600998, LOC106601909, LOC106607266, LOC106612860, tbb2a, thbs2a, tubb6]
KEGG:04148	Efferocytosis	Group16	KEGG_01.05.2024	0.000152461	0.00106723	0.000152461	0.000383612	[-1]	6.32603	26	[LOC100136456, LOC100500786, LOC106560332, LOC106562526, LOC106563492, LOC106564480, LOC106568012, LOC106570352, LOC106570356, LOC106572480, LOC106590170, LOC106591125, LOC106599098, LOC106599105, LOC106600595, LOC106600998, LOC106603656, LOC106607266, LOC106609456, ano7, casp3b, cebpb, nfatc1, ptgs2b, sgk1, si:ch1073-396h14.1]
KEGG:04210	Apoptosis	Group17	KEGG_01.05.2024	0.000834341	0.00399093	0.000834341	0.00180774	[-1]	6.06061	22	[LOC106563303, LOC106564005, LOC106568012, LOC106568560, LOC106568949, LOC106569771, LOC106571336, LOC106577010, LOC106578801, LOC106579980, LOC106582462, LOC106584172, LOC106590519, LOC106595815, LOC106599005, LOC106607446, LOC106611381, LOC106612835, bclx, casp3b, si:ch211-212d10.1, tnf-alpha-1]
KEGG:04218	Cellular senescence	Group18	KEGG_01.05.2024	0.00846663	0.0223956	0.00846663	0.0115859	[-1]	5.07246	21	[LOC106568949, LOC106569843, LOC106573173, LOC106573197, LOC106573256, LOC106577897, LOC106578801, LOC106582833, LOC106583085, LOC106584172, LOC106599005, LOC106601371, LOC106603766, LOC106608947, LOC106609456, LOC106611381, il8, map2k6, mip2a, nfatc1, trpm7]
KEGG:04820	Cytoskeleton in muscle cells	Group19	KEGG_01.05.2024	0.000271176	0.0016559	0.000271176	0.000622109	[-1]	5.46624	34	[LOC100380696, LOC106561496, LOC106563133, LOC106564005, LOC106564832, LOC106569771, LOC106571498, LOC106571714, LOC106577144, LOC106577222, LOC106579340, LOC106581051, LOC106582581, LOC106584045, LOC106585480, LOC106585541, LOC106585544, LOC106586464, LOC106588396, LOC106593482, LOC106595815, LOC106600084, LOC106600998, LOC106603546, LOC106607266, atp1b3b, col4a5, csrp1, dmd, obscnb, si:ch73-74h…
GO:0005164	tumor necrosis factor receptor binding	Group20	GO_MolecularFunction-EBI-UniProt-GOA-ACAP-ARAP_01.05.2024_00h00	0.0186105	0.0394186	0.0186105	0.0198852	[6]	9.25926	5	[LOC106563303, LOC106575455, LOC106579980, LOC106590519, tnf-alpha-1]
GO:0016810	hydrolase activity, acting on carbon-nitrogen (but not peptide) bonds	Group21	GO_MolecularFunction-EBI-UniProt-GOA-ACAP-ARAP_01.05.2024_00h00	0.0178707	0.0385632	0.0178707	0.0196326	[3]	5.71429	12	[LOC100500786, LOC106561496, LOC106567925, LOC106586125, LOC106595161, LOC106599105, LOC106605086, cdd, dpep1, hdac11, lpp60, zgc:103559]
GO:0001669	acrosomal vesicle	Group22	GO_CellularComponent-EBI-UniProt-GOA-ACAP-ARAP_01.05.2024_00h00	0.00778252	0.0209726	0.00778252	0.0112414	[4, 6, 7, 9]	14.2857	4	[LOC106573051, LOC106580173, LOC106584562, hyal3]
GO:0005315	phosphate transmembrane transporter activity	Group23	GO_BiologicalProcess-EBI-UniProt-GOA-ACAP-ARAP_01.05.2024_00h00	0.0183126	0.039076	0.0183126	0.0198387	[6, 8]	15	3	[LOC106564912, LOC106570910, LOC106581899]
GO:0005615	extracellular space	Group24	GO_CellularComponent-EBI-UniProt-GOA-ACAP-ARAP_01.05.2024_00h00	3.03015e-24	1.73931e-21	3.03015e-24	2.36352e-22	[2, 3]	6.83611	156	[LOC100136449, LOC100136576, LOC100194500, LOC100195253, LOC106561817, LOC106562293, LOC106562334, LOC106563019, LOC106563086, LOC106563133, LOC106563420, LOC106563734, LOC106565443, LOC106566248, LOC106566399, LOC106566665, LOC106566974, LOC106567924, LOC106568047, LOC106569415, LOC106569443, LOC106569623, LOC106569843, LOC106569929, LOC106570104, LOC106570545, LOC106570815, LOC106571899, LOC106…
GO:0005826	actomyosin contractile ring	Group25	GO_CellularComponent-EBI-UniProt-GOA-ACAP-ARAP_01.05.2024_00h00	0.0031824	0.0110709	0.0031824	0.00564153	[3, 6, 7, 8]	18.1818	4	[LOC106589493, LOC106609006, tpm2, tpm4]
GO:0006622	protein targeting to lysosome	Group26	GO_BiologicalProcess-EBI-UniProt-GOA-ACAP-ARAP_01.05.2024_00h00	0.0209209	0.0430415	0.0209209	0.0217577	[6, 7, 8, 9]	14.2857	3	[LOC106567641, LOC106568513, LOC106599929]
GO:0019216	regulation of lipid metabolic process	Group27	GO_BiologicalProcess-EBI-UniProt-GOA-ACAP-ARAP_01.05.2024_00h00	0.00479	0.0151069	0.00479	0.00778374	[4, 5]	8.69565	8	[LOC100194560, LOC106571458, LOC106584489, LOC106602306, LOC106607878, anxa1, g12, pnpla2]
GO:0005539	glycosaminoglycan binding	Group28	GO_MolecularFunction-EBI-UniProt-GOA-ACAP-ARAP_01.05.2024_00h00	0.00525307	0.0160386	0.00525307	0.0081948	[3]	6.25	14	[LOC100380696, LOC106573544, LOC106577056, LOC106597308, LOC106603916, LOC106604317, LOC106605015, LOC106607025, LOC106610964, LOC106612135, cd44b, ctgf, thbs2a, tnfaip6]
GO:0008201	heparin binding	Group28	GO_MolecularFunction-EBI-UniProt-GOA-ACAP-ARAP_01.05.2024_00h00	0.00478583	0.0151772	0.00525307	0.0081948	[3, 4]	7.14286	11	[LOC100380696, LOC106573544, LOC106577056, LOC106597308, LOC106603916, LOC106604317, LOC106605015, LOC106610964, LOC106612135, ctgf, thbs2a]
GO:0019894	kinesin binding	Group29	GO_MolecularFunction-EBI-UniProt-GOA-ACAP-ARAP_01.05.2024_00h00	0.010612	0.0262555	0.00226335	0.00420337	[4]	10.6383	5	[LOC106571706, LOC106571714, LOC106591047, klc3, syne2a]
GO:0005640	nuclear outer membrane	Group29	GO_CellularComponent-EBI-UniProt-GOA-ACAP-ARAP_01.05.2024_00h00	0.0031824	0.0110709	0.00226335	0.00420337	[4, 5, 6, 7, 8]	18.1818	4	[LOC106571714, ltc4s, sigmar1, syne2a]
GO:0008063	Toll signaling pathway	Group30	GO_BiologicalProcess-EBI-UniProt-GOA-ACAP-ARAP_01.05.2024_00h00	0.0116358	0.0281812	0.0116358	0.0144062	[4, 5, 6]	17.6471	3	[LOC106564855, LOC106577516, peli3]
GO:0008592	regulation of Toll signaling pathway	Group30	GO_BiologicalProcess-EBI-UniProt-GOA-ACAP-ARAP_01.05.2024_00h00	0.00238233	0.0087099	0.0116358	0.0144062	[4, 5, 6, 7]	30	3	[LOC106564855, LOC106577516, peli3]
GO:0031325	positive regulation of cellular metabolic process	Group31	GO_BiologicalProcess-EBI-UniProt-GOA-ACAP-ARAP_01.05.2024_00h00	0.00156397	0.00627774	0.00156397	0.00304973	[3, 4, 5]	4.18574	64	[LOC100136449, LOC100136453, LOC100192336, LOC106562116, LOC106563734, LOC106565233, LOC106565674, LOC106566728, LOC106568819, LOC106570503, LOC106570815, LOC106571071, LOC106571106, LOC106571118, LOC106571238, LOC106571563, LOC106571802, LOC106573173, LOC106575381, LOC106576211, LOC106579287, LOC106579720, LOC106580032, LOC106580493, LOC106583208, LOC106584424, LOC106584489, LOC106585065, LOC106…
GO:0045944	positive regulation of transcription by RNA polymerase II	Group31	GO_BiologicalProcess-EBI-UniProt-GOA-ACAP-ARAP_01.05.2024_00h00	0.00118474	0.0051518	0.00156397	0.00304973	[7, 8, 9, 10, 11]	4.93151	36	[LOC100192336, LOC106565233, LOC106566728, LOC106568819, LOC106570503, LOC106571071, LOC106571106, LOC106571238, LOC106573173, LOC106576211, LOC106579720, LOC106580032, LOC106580493, LOC106583208, LOC106584424, LOC106584489, LOC106585065, LOC106586270, LOC106588669, LOC106589304, LOC106594003, LOC106607446, LOC106607496, LOC106608246, LOC106611254, bcl11ba, grhl2b, hoxc4aa, ikzf1, ldb2a, myb, pac…
GO:0044183	protein folding chaperone	Group32	GO_BiologicalProcess-EBI-UniProt-GOA-ACAP-ARAP_01.05.2024_00h00	0.0114624	0.0281172	0.0114624	0.0144205	[3, 6, 7, 8]	8.13953	7	[LOC100380711, LOC106567641, LOC106595188, LOC106599929, LOC106601018, hs90a, hspa13]
GO:0140662	ATP-dependent protein folding chaperone	Group32	GO_BiologicalProcess-EBI-UniProt-GOA-ACAP-ARAP_01.05.2024_00h00	0.00441459	0.0141563	0.0114624	0.0144205	[4, 7, 8, 9]	9.72222	7	[LOC100380711, LOC106567641, LOC106595188, LOC106599929, LOC106601018, hs90a, hspa13]
KEGG:00330	Arginine and proline metabolism	Group33	KEGG_01.05.2024	0.00241199	0.00876254	0.00334629	0.00580023	[-1]	8.91089	9	[LOC100500786, LOC106584654, LOC106588296, LOC106599105, LOC106600595, gamt, mao, nos2b, sat1a.2]
GO:0006591	ornithine metabolic process	Group33	GO_BiologicalProcess-EBI-UniProt-GOA-ACAP-ARAP_01.05.2024_00h00	0.00320658	0.0110878	0.00334629	0.00580023	[5, 7]	27.2727	3	[LOC100500786, LOC106599105, LOC106600595]
KEGG:04012	ErbB signaling pathway	Group34	KEGG_01.05.2024	0.0125204	0.029575	0.00249016	0.00451703	[-1]	5.80357	13	[LOC106560399, LOC106568560, LOC106568949, LOC106583085, LOC106583220, LOC106594520, LOC106599005, LOC106600426, LOC106603108, LOC106603916, LOC106604317, LOC106610869, LOC106612135]
KEGG:04912	GnRH signaling pathway	Group34	KEGG_01.05.2024	0.00757269	0.0206987	0.00249016	0.00451703	[-1]	5.81395	15	[LOC100195900, LOC106568560, LOC106569443, LOC106571556, LOC106571557, LOC106577847, LOC106594520, LOC106600426, LOC106603916, LOC106604317, LOC106607446, LOC106609456, LOC106611930, LOC106612135, map2k6]
GO:0006002	fructose 6-phosphate metabolic process	Group35	GO_BiologicalProcess-EBI-UniProt-GOA-ACAP-ARAP_01.05.2024_00h00	0.0183126	0.039076	0.00996009	0.0129481	[4, 5]	15	3	[LOC106561989, LOC106563757, LOC106604909]
GO:0006047	UDP-N-acetylglucosamine metabolic process	Group35	GO_BiologicalProcess-EBI-UniProt-GOA-ACAP-ARAP_01.05.2024_00h00	0.00812205	0.0215836	0.00996009	0.0129481	[4, 5, 6, 7]	20	3	[LOC106563757, LOC106604909, LOC106609886]
GO:0007266	Rho protein signal transduction	Group36	GO_BiologicalProcess-EBI-UniProt-GOA-ACAP-ARAP_01.05.2024_00h00	0.0116879	0.0281886	0.0116879	0.0142447	[6, 7, 8]	5.85586	13	[LOC106567125, LOC106567378, LOC106567862, LOC106575511, LOC106575542, LOC106580417, LOC106584800, LOC106606273, LOC106611341, arhgef28a, ccdc125, gpr174, stard13a]
GO:0035023	regulation of Rho protein signal transduction	Group36	GO_BiologicalProcess-EBI-UniProt-GOA-ACAP-ARAP_01.05.2024_00h00	0.00433937	0.0139933	0.0116879	0.0142447	[6, 7, 8, 9]	7.23684	11	[LOC106567862, LOC106575511, LOC106575542, LOC106580417, LOC106584800, LOC106606273, LOC106611341, arhgef28a, ccdc125, gpr174, stard13a]
GO:0035025	positive regulation of Rho protein signal transduction	Group36	GO_BiologicalProcess-EBI-UniProt-GOA-ACAP-ARAP_01.05.2024_00h00	0.0189591	0.0398628	0.0116879	0.0142447	[6, 7, 8, 9, 10]	8.10811	6	[LOC106567862, LOC106575511, LOC106575542, LOC106580417, LOC106611341, gpr174]
GO:0007272	ensheathment of neurons	Group37	GO_BiologicalProcess-EBI-UniProt-GOA-ACAP-ARAP_01.05.2024_00h00	0.00805499	0.0215049	0.00805499	0.0114234	[2, 5, 6]	11.3636	5	[LOC100195253, LOC106573717, LOC106577163, LOC106577171, LOC106610951]
GO:0008366	axon ensheathment	Group37	GO_BiologicalProcess-EBI-UniProt-GOA-ACAP-ARAP_01.05.2024_00h00	0.00805499	0.0215049	0.00805499	0.0114234	[3, 6, 7]	11.3636	5	[LOC100195253, LOC106573717, LOC106577163, LOC106577171, LOC106610951]
GO:0042552	myelination	Group37	GO_BiologicalProcess-EBI-UniProt-GOA-ACAP-ARAP_01.05.2024_00h00	0.00805499	0.0215049	0.00805499	0.0114234	[4, 7, 8]	11.3636	5	[LOC100195253, LOC106573717, LOC106577163, LOC106577171, LOC106610951]
GO:0072593	reactive oxygen species metabolic process	Group38	GO_BiologicalProcess-EBI-UniProt-GOA-ACAP-ARAP_01.05.2024_00h00	4.36661e-06	6.11325e-05	8.92047e-07	4.96998e-06	[3]	13.2653	13	[LOC100136576, LOC106567509, LOC106595268, LOC106601074, LOC106601077, LOC106607372, LOC106607375, LOC106611713, LOC123723657, LOC123724067, hba, il8, mip2a]
GO:0042554	superoxide anion generation	Group38	GO_BiologicalProcess-EBI-UniProt-GOA-ACAP-ARAP_01.05.2024_00h00	0.0139077	0.0319322	8.92047e-07	4.96998e-06	[5]	12.1212	4	[LOC106567509, LOC106611713, il8, mip2a]
GO:1990266	neutrophil migration	Group38	GO_BiologicalProcess-EBI-UniProt-GOA-ACAP-ARAP_01.05.2024_00h00	0.00297035	0.0103962	8.92047e-07	4.96998e-06	[5, 7]	14.2857	5	[LOC106575635, LOC106575644, il8, lgals3b, mip2a]
GO:0043177	organic acid binding	Group39	GO_MolecularFunction-EBI-UniProt-GOA-ACAP-ARAP_01.05.2024_00h00	0.00606208	0.0177532	0.0609064	0.0609064	[3]	6.91824	11	[LOC100136576, LOC106571802, LOC106595268, LOC106601074, LOC106601077, LOC106607372, LOC106607375, LOC123723657, LOC123724067, hba, sesn1]
GO:0044248	cellular catabolic process	Group39	GO_BiologicalProcess-EBI-UniProt-GOA-ACAP-ARAP_01.05.2024_00h00	0.0154887	0.0347286	0.0609064	0.0609064	[3]	4.15264	37	[LOC100136576, LOC100500786, LOC106560399, LOC106562454, LOC106567641, LOC106567925, LOC106571802, LOC106573026, LOC106573544, LOC106577847, LOC106579287, LOC106586496, LOC106589265, LOC106590406, LOC106591286, LOC106595268, LOC106597885, LOC106599105, LOC106599929, LOC106601074, LOC106601077, LOC106604578, LOC106606431, LOC106607372, LOC106607375, LOC123723657, LOC123724067, agxt2, bco2b, dal1b,…
GO:0031329	regulation of cellular catabolic process	Group39	GO_BiologicalProcess-EBI-UniProt-GOA-ACAP-ARAP_01.05.2024_00h00	0.0167483	0.0365534	0.0609064	0.0609064	[4, 5]	6.25	10	[LOC106571802, LOC106579287, LOC106589265, LOC106591286, LOC106606431, dal1b, pnpla2, sesn1, sting1, timp3]
GO:0099513	polymeric cytoskeletal fiber	Group40	GO_CellularComponent-EBI-UniProt-GOA-ACAP-ARAP_01.05.2024_00h00	0.00514918	0.0158905	0.00514918	0.00819665	[5, 6]	4.44444	38	[LOC106560807, LOC106562270, LOC106564956, LOC106564957, LOC106564958, LOC106564959, LOC106566665, LOC106566974, LOC106568382, LOC106568716, LOC106569771, LOC106571044, LOC106571706, LOC106573496, LOC106574319, LOC106582833, LOC106582958, LOC106587793, LOC106587847, LOC106589265, LOC106592691, LOC106594684, LOC106600778, LOC106603589, LOC106605236, LOC106605312, LOC106610878, aif1l, k1c20, klc3, …
GO:0045111	intermediate filament cytoskeleton	Group40	GO_CellularComponent-EBI-UniProt-GOA-ACAP-ARAP_01.05.2024_00h00	3.25593e-06	5.05109e-05	0.00514918	0.00819665	[6]	10.2273	18	[LOC106560807, LOC106564956, LOC106564957, LOC106564958, LOC106564959, LOC106566665, LOC106566974, LOC106568382, LOC106569771, LOC106582958, LOC106587793, LOC106587847, LOC106592691, LOC106594684, LOC106600778, LOC106605312, k1c20, si:ch211-243g18.2]
GO:0005882	intermediate filament	Group40	GO_CellularComponent-EBI-UniProt-GOA-ACAP-ARAP_01.05.2024_00h00	2.76587e-06	4.41003e-05	0.00514918	0.00819665	[6, 7]	10.3448	18	[LOC106560807, LOC106564956, LOC106564957, LOC106564958, LOC106564959, LOC106566665, LOC106566974, LOC106568382, LOC106569771, LOC106582958, LOC106587793, LOC106587847, LOC106592691, LOC106594684, LOC106600778, LOC106605312, k1c20, si:ch211-243g18.2]
GO:0005902	microvillus	Group41	GO_CellularComponent-EBI-UniProt-GOA-ACAP-ARAP_01.05.2024_00h00	0.00140497	0.00592979	0.00639424	0.00977942	[5]	11.8644	7	[LOC106570358, LOC106571274, LOC106579321, LOC106580506, LOC106580786, LOC106595370, cd44b]
GO:0099515	actin filament-based transport	Group41	GO_BiologicalProcess-EBI-UniProt-GOA-ACAP-ARAP_01.05.2024_00h00	0.0213427	0.0437525	0.00639424	0.00977942	[5, 6]	7.89474	6	[LOC106561778, LOC106570358, LOC106571274, LOC106579321, LOC106580786, LOC106594979]
GO:0030050	vesicle transport along actin filament	Group41	GO_BiologicalProcess-EBI-UniProt-GOA-ACAP-ARAP_01.05.2024_00h00	0.0213427	0.0437525	0.00639424	0.00977942	[4, 6, 7]	7.89474	6	[LOC106561778, LOC106570358, LOC106571274, LOC106579321, LOC106580786, LOC106594979]
GO:0016328	lateral plasma membrane	Group42	GO_CellularComponent-EBI-UniProt-GOA-ACAP-ARAP_01.05.2024_00h00	0.00698425	0.0198463	0.00010077	0.000280716	[2, 4]	8.16327	8	[LOC106585121, LOC106587471, LOC106589385, LOC106591360, LOC106605319, LOC106612657, anxa1, slc29a1b]
GO:0009925	basal plasma membrane	Group42	GO_CellularComponent-EBI-UniProt-GOA-ACAP-ARAP_01.05.2024_00h00	0.000319298	0.00188945	0.00010077	0.000280716	[3, 4, 5]	7.72947	16	[LOC106562250, LOC106567378, LOC106578137, LOC106580153, LOC106582868, LOC106583220, LOC106585121, LOC106586786, LOC106587471, LOC106589385, LOC106600426, LOC106609996, LOC106612657, anxa1, cd44b, slc29a1b]
GO:0016323	basolateral plasma membrane	Group42	GO_CellularComponent-EBI-UniProt-GOA-ACAP-ARAP_01.05.2024_00h00	0.00227462	0.00847811	0.00010077	0.000280716	[4, 5, 6]	7.14286	13	[LOC106562250, LOC106567378, LOC106578137, LOC106580153, LOC106585121, LOC106586786, LOC106587471, LOC106589385, LOC106609996, LOC106612657, anxa1, cd44b, slc29a1b]
KEGG:04510	Focal adhesion	Group43	KEGG_01.05.2024	4.09021e-07	1.06717e-05	2.93691e-08	2.54532e-07	[-1]	7.14286	37	[LOC100380696, LOC106563019, LOC106563734, LOC106564005, LOC106568560, LOC106568949, LOC106569065, LOC106569186, LOC106573197, LOC106578476, LOC106578801, LOC106579130, LOC106582581, LOC106583477, LOC106585480, LOC106585541, LOC106585544, LOC106586464, LOC106594520, LOC106595815, LOC106599005, LOC106599435, LOC106599664, LOC106600084, LOC106600426, LOC106600998, LOC106601032, LOC106603108, LOC106…
KEGG:04512	ECM-receptor interaction	Group43	KEGG_01.05.2024	2.77973e-07	7.97781e-06	2.93691e-08	2.54532e-07	[-1]	10.6061	21	[LOC100380696, LOC106563019, LOC106569065, LOC106569186, LOC106582581, LOC106583477, LOC106585480, LOC106585541, LOC106585544, LOC106586464, LOC106599435, LOC106599664, LOC106600084, LOC106600998, LOC106602284, LOC106607266, LOC106610313, cd44b, col4a5, thbs2a, tnca]
GO:0031589	cell-substrate adhesion	Group43	GO_BiologicalProcess-EBI-UniProt-GOA-ACAP-ARAP_01.05.2024_00h00	8.02472e-05	0.000639749	2.93691e-08	2.54532e-07	[3]	7.57576	20	[LOC100380696, LOC106564832, LOC106566484, LOC106567378, LOC106569065, LOC106569186, LOC106579089, LOC106583477, LOC106586464, LOC106586705, LOC106599435, LOC106599664, LOC106600084, LOC106600998, LOC106607266, ccdc80l2, fermt1, itgbl1, lpxn, ntn2]
KEGG:04370	VEGF signaling pathway	Group44	KEGG_01.05.2024	0.0167483	0.0365534	0.000267699	0.000632744	[-1]	6.25	10	[LOC100136456, LOC106560399, LOC106568949, LOC106577847, LOC106594520, LOC106599005, LOC106599098, LOC106605015, LOC106609456, ptgs2b]
KEGG:04620	Toll-like receptor signaling pathway	Group44	KEGG_01.05.2024	0.00208616	0.00793018	0.000267699	0.000632744	[-1]	6.47773	16	[LOC100136449, LOC100192336, LOC106568560, LOC106568949, LOC106570815, LOC106582462, LOC106599005, LOC106601371, LOC106609456, cxl10, il8, irf3, map2k6, mip2a, tl/lrr, tnf-alpha-1]
KEGG:04625	C-type lectin receptor signaling pathway	Group44	KEGG_01.05.2024	0.00374874	0.0127324	0.000267699	0.000632744	[-1]	5.94406	17	[LOC100136446, LOC100136449, LOC100136456, LOC100195900, LOC106568560, LOC106568949, LOC106570815, LOC106573404, LOC106582462, LOC106592202, LOC106599005, LOC106599098, LOC106609456, egr3, nfatc1, ptgs2b, tnf-alpha-1]
GO:0051014	actin filament severing	Group45	GO_BiologicalProcess-EBI-UniProt-GOA-ACAP-ARAP_01.05.2024_00h00	0.0244645	0.0482564	0.0114624	0.0144205	[3]	10.2564	4	[LOC106570315, LOC106607239, avil, vill]
GO:0098641	cadherin binding involved in cell-cell adhesion	Group45	GO_BiologicalProcess-EBI-UniProt-GOA-ACAP-ARAP_01.05.2024_00h00	0.00170363	0.00674401	0.0114624	0.0144205	[5]	33.3333	3	[LOC106605466, LOC106609935, anxa1]
GO:0005546	phosphatidylinositol-4,5-bisphosphate binding	Group45	GO_MolecularFunction-EBI-UniProt-GOA-ACAP-ARAP_01.05.2024_00h00	0.0157348	0.0350068	0.0114624	0.0144205	[5, 7]	8.4507	6	[LOC106570315, LOC106605466, LOC106607239, LOC106609935, avil, vill]
GO:0044548	S100 protein binding	Group46	GO_MolecularFunction-EBI-UniProt-GOA-ACAP-ARAP_01.05.2024_00h00	0.0136715	0.0316429	0.00151364	0.00302728	[3]	16.6667	3	[LOC106570104, LOC106588175, LOC106608552]
GO:0048306	calcium-dependent protein binding	Group46	GO_MolecularFunction-EBI-UniProt-GOA-ACAP-ARAP_01.05.2024_00h00	0.000885077	0.00413036	0.00151364	0.00302728	[3]	15	6	[LOC106570099, LOC106570104, LOC106588175, LOC106608552, LOC123728158, s10ag]
GO:0050786	RAGE receptor binding	Group46	GO_MolecularFunction-EBI-UniProt-GOA-ACAP-ARAP_01.05.2024_00h00	0.0116358	0.0281812	0.00151364	0.00302728	[4]	17.6471	3	[LOC106570104, LOC106588175, LOC106608552]
GO:0043123	positive regulation of canonical NF-kappaB signal transduction	Group46	GO_BiologicalProcess-EBI-UniProt-GOA-ACAP-ARAP_01.05.2024_00h00	0.0117735	0.0282761	0.00151364	0.00302728	[5, 6, 7, 8, 9]	6.97674	9	[LOC100306820, LOC106563303, LOC106570104, LOC106577624, LOC106580962, LOC106581115, LOC106588175, LOC106608552, LOC106612986]
GO:0042698	ovulation cycle	Group47	GO_BiologicalProcess-EBI-UniProt-GOA-ACAP-ARAP_01.05.2024_00h00	0.00418537	0.01365	0.00380196	0.0064468	[2, 3]	25	3	[LOC106573026, LOC106597885, anxa1]
GO:0044849	estrous cycle	Group47	GO_BiologicalProcess-EBI-UniProt-GOA-ACAP-ARAP_01.05.2024_00h00	0.0011603	0.00512319	0.00380196	0.0064468	[3, 4]	37.5	3	[LOC106573026, LOC106597885, anxa1]
GO:0016298	lipase activity	Group47	GO_MolecularFunction-EBI-UniProt-GOA-ACAP-ARAP_01.05.2024_00h00	0.00979377	0.0247649	0.00380196	0.0064468	[4]	5.99078	13	[LOC106560399, LOC106562454, LOC106569808, LOC106571556, LOC106571557, LOC106573026, LOC106573544, LOC106577205, LOC106577847, LOC106585146, LOC106590500, LOC106597885, pnpla2]
GO:0046503	glycerolipid catabolic process	Group47	GO_BiologicalProcess-EBI-UniProt-GOA-ACAP-ARAP_01.05.2024_00h00	0.0178384	0.0386386	0.00380196	0.0064468	[5, 6]	8.21918	6	[LOC106562454, LOC106573026, LOC106573544, LOC106577847, LOC106597885, pnpla2]
GO:0004528	phosphodiesterase I activity	Group47	GO_MolecularFunction-EBI-UniProt-GOA-ACAP-ARAP_01.05.2024_00h00	0.00170363	0.00674401	0.00380196	0.0064468	[6]	33.3333	3	[LOC100380852, LOC106573026, LOC106597885]
GO:0016298	lipase activity	Group48	GO_MolecularFunction-EBI-UniProt-GOA-ACAP-ARAP_01.05.2024_00h00	0.00979377	0.0247649	0.0143218	0.0166732	[4]	5.99078	13	[LOC106560399, LOC106562454, LOC106569808, LOC106571556, LOC106571557, LOC106573026, LOC106573544, LOC106577205, LOC106577847, LOC106585146, LOC106590500, LOC106597885, pnpla2]
GO:0004620	phospholipase activity	Group48	GO_MolecularFunction-EBI-UniProt-GOA-ACAP-ARAP_01.05.2024_00h00	0.0218543	0.0446418	0.0143218	0.0166732	[5]	5.98802	10	[LOC106560399, LOC106569808, LOC106571556, LOC106571557, LOC106573026, LOC106577205, LOC106577847, LOC106585146, LOC106590500, LOC106597885]
GO:0046503	glycerolipid catabolic process	Group48	GO_BiologicalProcess-EBI-UniProt-GOA-ACAP-ARAP_01.05.2024_00h00	0.0178384	0.0386386	0.0143218	0.0166732	[5, 6]	8.21918	6	[LOC106562454, LOC106573026, LOC106573544, LOC106577847, LOC106597885, pnpla2]
GO:0004629	phospholipase C activity	Group48	GO_MolecularFunction-EBI-UniProt-GOA-ACAP-ARAP_01.05.2024_00h00	0.0160161	0.0353586	0.0143218	0.0166732	[6]	9.61539	5	[LOC106560399, LOC106569808, LOC106571556, LOC106571557, LOC106577205]
GO:0004435	phosphatidylinositol phospholipase C activity	Group48	GO_MolecularFunction-EBI-UniProt-GOA-ACAP-ARAP_01.05.2024_00h00	0.0160161	0.0353586	0.0143218	0.0166732	[7]	9.61539	5	[LOC106560399, LOC106569808, LOC106571556, LOC106571557, LOC106577205]
KEGG:00590	Arachidonic acid metabolism	Group49	KEGG_01.05.2024	0.0122201	0.0291052	0.0016793	0.00319476	[-1]	7.40741	8	[LOC100136456, LOC106577847, LOC106578378, LOC106586631, LOC106599098, ltc4s, ptgis, ptgs2b]
KEGG:04370	VEGF signaling pathway	Group49	KEGG_01.05.2024	0.0167483	0.0365534	0.0016793	0.00319476	[-1]	6.25	10	[LOC100136456, LOC106560399, LOC106568949, LOC106577847, LOC106594520, LOC106599005, LOC106599098, LOC106605015, LOC106609456, ptgs2b]
KEGG:04625	C-type lectin receptor signaling pathway	Group49	KEGG_01.05.2024	0.00374874	0.0127324	0.0016793	0.00319476	[-1]	5.94406	17	[LOC100136446, LOC100136449, LOC100136456, LOC100195900, LOC106568560, LOC106568949, LOC106570815, LOC106573404, LOC106582462, LOC106592202, LOC106599005, LOC106599098, LOC106609456, egr3, nfatc1, ptgs2b, tnf-alpha-1]
GO:0004666	prostaglandin-endoperoxide synthase activity	Group49	GO_MolecularFunction-EBI-UniProt-GOA-ACAP-ARAP_01.05.2024_00h00	0.000432547	0.00238733	0.0016793	0.00319476	[4]	50	3	[LOC100136456, LOC106599098, ptgs2b]
GO:0019371	cyclooxygenase pathway	Group49	GO_BiologicalProcess-EBI-UniProt-GOA-ACAP-ARAP_01.05.2024_00h00	0.000432547	0.00238733	0.0016793	0.00319476	[5, 7, 8, 9, 10, 11, 12]	50	3	[LOC100136456, LOC106599098, ptgs2b]
GO:0002682	regulation of immune system process	Group50	GO_BiologicalProcess-EBI-UniProt-GOA-ACAP-ARAP_01.05.2024_00h00	5.51992e-06	6.8879e-05	2.18767e-06	1.00375e-05	[2, 3]	6.39033	37	[LOC100136449, LOC106560270, LOC106562116, LOC106563734, LOC106566099, LOC106570815, LOC106574204, LOC106574316, LOC106577587, LOC106577957, LOC106578013, LOC106579287, LOC106581080, LOC106583660, LOC106584947, LOC106587207, LOC106589265, LOC106598110, LOC106600344, LOC106600627, LOC106602683, LOC106605015, LOC106605601, LOC106606998, LOC106608642, anxa1, dock8, fpr1, il8, im:7151449, kita, mip2a…
GO:0002684	positive regulation of immune system process	Group50	GO_BiologicalProcess-EBI-UniProt-GOA-ACAP-ARAP_01.05.2024_00h00	1.86515e-06	3.24422e-05	2.18767e-06	1.00375e-05	[2, 3, 4]	7.11207	33	[LOC100136449, LOC106562116, LOC106563734, LOC106566099, LOC106570815, LOC106574204, LOC106574316, LOC106577957, LOC106578013, LOC106579287, LOC106581080, LOC106583660, LOC106584947, LOC106587207, LOC106589265, LOC106598110, LOC106600344, LOC106602683, LOC106605015, LOC106605601, LOC106606998, LOC106608642, anxa1, dock8, fpr1, il8, im:7151449, mip2a, plvapb, si:ch73-40i7.2, sting1, tescb, vegfd]
GO:0006952	defense response	Group50	GO_BiologicalProcess-EBI-UniProt-GOA-ACAP-ARAP_01.05.2024_00h00	4.18837e-05	0.000358824	2.18767e-06	1.00375e-05	[3]	5.48469	43	[LOC100136449, LOC100136453, LOC100192336, LOC100380696, LOC106562116, LOC106563086, LOC106566099, LOC106570815, LOC106573481, LOC106573841, LOC106574204, LOC106578013, LOC106579287, LOC106581080, LOC106582502, LOC106584489, LOC106584947, LOC106587207, LOC106589265, LOC106589386, LOC106590958, LOC106595274, LOC106598110, LOC106600344, LOC106601371, LOC106605601, LOC106606998, LOC106607873, LOC106…
GO:0006954	inflammatory response	Group50	GO_BiologicalProcess-EBI-UniProt-GOA-ACAP-ARAP_01.05.2024_00h00	1.41145e-05	0.000144674	2.18767e-06	1.00375e-05	[4]	7.64331	24	[LOC100136449, LOC100380696, LOC106562116, LOC106570815, LOC106573481, LOC106573841, LOC106578013, LOC106579287, LOC106581080, LOC106584489, LOC106584947, LOC106587207, LOC106589265, LOC106590958, LOC106595274, LOC106605601, LOC106611398, anxa1, cd44b, fpr1, hk1, il8, mip2a, tnfaip6]
GO:0050727	regulation of inflammatory response	Group50	GO_BiologicalProcess-EBI-UniProt-GOA-ACAP-ARAP_01.05.2024_00h00	0.0135424	0.0315988	2.18767e-06	1.00375e-05	[4, 5, 6]	7.27273	8	[LOC106562116, LOC106573481, LOC106573841, LOC106584489, LOC106587207, LOC106595274, anxa1, tnfaip6]
GO:0030546	signaling receptor activator activity	Group51	GO_MolecularFunction-EBI-UniProt-GOA-ACAP-ARAP_01.05.2024_00h00	1.76005e-05	0.000171232	3.27515e-05	0.000102185	[3]	5.64103	44	[LOC100136449, LOC106562116, LOC106562334, LOC106563734, LOC106566248, LOC106569623, LOC106570815, LOC106571899, LOC106571911, LOC106572278, LOC106572563, LOC106573113, LOC106573554, LOC106575190, LOC106581835, LOC106585585, LOC106585958, LOC106587207, LOC106587941, LOC106589803, LOC106590519, LOC106600447, LOC106601371, LOC106603916, LOC106604317, LOC106605015, LOC106607873, LOC106611576, LOC106…
GO:0008284	positive regulation of cell population proliferation	Group51	GO_BiologicalProcess-EBI-UniProt-GOA-ACAP-ARAP_01.05.2024_00h00	0.00189945	0.00736677	3.27515e-05	0.000102185	[3, 4, 5]	6.18557	18	[LOC100136449, LOC106563734, LOC106570104, LOC106570815, LOC106573113, LOC106576891, LOC106583220, LOC106588175, LOC106600426, LOC106603916, LOC106604317, LOC106605015, LOC106608552, LOC106611576, LOC106612135, anxa1, areg, vegfd]
GO:0048018	receptor ligand activity	Group51	GO_BiologicalProcess-EBI-UniProt-GOA-ACAP-ARAP_01.05.2024_00h00	1.55504e-05	0.000153895	3.27515e-05	0.000102185	[3, 4, 5]	5.6701	44	[LOC100136449, LOC106562116, LOC106562334, LOC106563734, LOC106566248, LOC106569623, LOC106570815, LOC106571899, LOC106571911, LOC106572278, LOC106572563, LOC106573113, LOC106573554, LOC106575190, LOC106581835, LOC106585585, LOC106585958, LOC106587207, LOC106587941, LOC106589803, LOC106590519, LOC106600447, LOC106601371, LOC106603916, LOC106604317, LOC106605015, LOC106607873, LOC106611576, LOC106…
GO:0070851	growth factor receptor binding	Group51	GO_MolecularFunction-EBI-UniProt-GOA-ACAP-ARAP_01.05.2024_00h00	0.00804886	0.021589	3.27515e-05	0.000102185	[4]	6.99301	10	[LOC100136449, LOC106563734, LOC106570815, LOC106603916, LOC106604317, LOC106605015, LOC106611576, LOC106612135, areg, vegfd]
GO:0005154	epidermal growth factor receptor binding	Group51	GO_MolecularFunction-EBI-UniProt-GOA-ACAP-ARAP_01.05.2024_00h00	0.0170203	0.0370063	3.27515e-05	0.000102185	[5]	11.4286	4	[LOC106603916, LOC106604317, LOC106612135, areg]
GO:0008083	growth factor activity	Group51	GO_BiologicalProcess-EBI-UniProt-GOA-ACAP-ARAP_01.05.2024_00h00	0.0205907	0.0425146	3.27515e-05	0.000102185	[4, 5, 6]	5.28302	14	[LOC106563734, LOC106566248, LOC106569623, LOC106571911, LOC106575190, LOC106589803, LOC106603916, LOC106604317, LOC106605015, LOC106611576, LOC106612135, areg, ogna, vegfd]
GO:0008544	epidermis development	Group52	GO_BiologicalProcess-EBI-UniProt-GOA-ACAP-ARAP_01.05.2024_00h00	0.000838654	0.00397841	0.00412891	0.00685224	[4]	11.4286	8	[LOC106566665, LOC106566974, LOC106571274, LOC106584295, anxa1, casp3b, ovol1a, tgm1l1]
GO:0043588	skin development	Group52	GO_BiologicalProcess-EBI-UniProt-GOA-ACAP-ARAP_01.05.2024_00h00	0.000770712	0.00371755	0.00412891	0.00685224	[4]	15.3846	6	[LOC106566665, LOC106566974, LOC106584295, anxa1, casp3b, tgm1l1]
GO:0030855	epithelial cell differentiation	Group52	GO_BiologicalProcess-EBI-UniProt-GOA-ACAP-ARAP_01.05.2024_00h00	0.0021805	0.00818044	0.00412891	0.00685224	[4, 5]	7.91367	11	[LOC106564958, LOC106566665, LOC106566974, LOC106571274, LOC106576211, LOC106584295, LOC106603589, anxa1, casp3b, ovol1a, tgm1l1]
GO:0009913	epidermal cell differentiation	Group52	GO_BiologicalProcess-EBI-UniProt-GOA-ACAP-ARAP_01.05.2024_00h00	0.000409769	0.00228357	0.00412891	0.00685224	[5, 6]	12.6984	8	[LOC106566665, LOC106566974, LOC106571274, LOC106584295, anxa1, casp3b, ovol1a, tgm1l1]
GO:0031424	keratinization	Group52	GO_BiologicalProcess-EBI-UniProt-GOA-ACAP-ARAP_01.05.2024_00h00	0.00115951	0.00515938	0.00412891	0.00685224	[2, 6, 7, 8]	23.5294	4	[LOC106566665, LOC106566974, LOC106584295, tgm1l1]
GO:0030216	keratinocyte differentiation	Group52	GO_BiologicalProcess-EBI-UniProt-GOA-ACAP-ARAP_01.05.2024_00h00	0.000358568	0.00207897	0.00412891	0.00685224	[5, 6, 7]	17.6471	6	[LOC106566665, LOC106566974, LOC106584295, anxa1, casp3b, tgm1l1]
KEGG:04620	Toll-like receptor signaling pathway	Group53	KEGG_01.05.2024	0.00208616	0.00793018	5.58359e-05	0.000167508	[-1]	6.47773	16	[LOC100136449, LOC100192336, LOC106568560, LOC106568949, LOC106570815, LOC106582462, LOC106599005, LOC106601371, LOC106609456, cxl10, il8, irf3, map2k6, mip2a, tl/lrr, tnf-alpha-1]
KEGG:04621	NOD-like receptor signaling pathway	Group53	KEGG_01.05.2024	0.000703751	0.00354345	5.58359e-05	0.000167508	[-1]	6.02094	23	[LOC100136449, LOC100192336, LOC100195900, LOC106563303, LOC106564752, LOC106568560, LOC106570815, LOC106571556, LOC106571557, LOC106573496, LOC106582462, LOC106582502, LOC106590958, LOC106601371, LOC106609456, bclx, hs90a, il8, irf3, mip2a, sting1, tnf-alpha-1, trpm7]
KEGG:04622	RIG-I-like receptor signaling pathway	Group53	KEGG_01.05.2024	0.0036261	0.0123892	5.58359e-05	0.000167508	[-1]	7.05882	12	[LOC100192336, LOC106563303, LOC106566893, LOC106582462, LOC106601371, LOC106609456, cxl10, il8, irf3, mip2a, sting1, tnf-alpha-1]
KEGG:04623	Cytosolic DNA-sensing pathway	Group53	KEGG_01.05.2024	0.0167483	0.0365534	5.58359e-05	0.000167508	[-1]	6.25	10	[LOC100136449, LOC100192336, LOC106568012, LOC106570815, LOC106582462, LOC106606998, casp3b, cxl10, irf3, sting1]
KEGG:04625	C-type lectin receptor signaling pathway	Group53	KEGG_01.05.2024	0.00374874	0.0127324	5.58359e-05	0.000167508	[-1]	5.94406	17	[LOC100136446, LOC100136449, LOC100136456, LOC100195900, LOC106568560, LOC106568949, LOC106570815, LOC106573404, LOC106582462, LOC106592202, LOC106599005, LOC106599098, LOC106609456, egr3, nfatc1, ptgs2b, tnf-alpha-1]
KEGG:05132	Salmonella infection	Group53	KEGG_01.05.2024	0.00113232	0.00511772	5.58359e-05	0.000167508	[-1]	5.08475	33	[LOC100136449, LOC106562270, LOC106563303, LOC106564005, LOC106568012, LOC106568560, LOC106570815, LOC106571274, LOC106571706, LOC106574319, LOC106576941, LOC106582462, LOC106588175, LOC106590519, LOC106595815, LOC106601371, LOC106603108, LOC106605466, LOC106609456, LOC106609935, LOC106610951, LOC106612860, anx2a, casp3b, hs90a, il8, klc3, map2k6, mip2a, tbb2a, tl/lrr, tnf-alpha-1, tubb6]
GO:0050900	leukocyte migration	Group54	GO_BiologicalProcess-EBI-UniProt-GOA-ACAP-ARAP_01.05.2024_00h00	2.12495e-07	6.4196e-06	3.0669e-08	2.39218e-07	[2, 4]	12.9771	17	[LOC100136449, LOC106563734, LOC106570815, LOC106575635, LOC106575644, LOC106579287, LOC106587941, LOC106589265, LOC106600084, LOC106605015, anxa1, dock8, il8, lgals3b, mip2a, plvapb, vegfd]
GO:0030155	regulation of cell adhesion	Group54	GO_BiologicalProcess-EBI-UniProt-GOA-ACAP-ARAP_01.05.2024_00h00	2.78222e-05	0.000253491	3.0669e-08	2.39218e-07	[3, 4]	8.44444	19	[LOC100136449, LOC106563019, LOC106563326, LOC106567378, LOC106569186, LOC106570815, LOC106579287, LOC106583001, LOC106586705, LOC106589265, LOC106599664, LOC106600384, anxa1, ccdc80l2, dock8, lpxn, plaub, tescb, tnca]
GO:0045785	positive regulation of cell adhesion	Group54	GO_BiologicalProcess-EBI-UniProt-GOA-ACAP-ARAP_01.05.2024_00h00	0.00580868	0.0172755	3.0669e-08	2.39218e-07	[3, 4, 5]	8.42105	8	[LOC100136449, LOC106567378, LOC106570815, LOC106586705, anxa1, ccdc80l2, dock8, lpxn]
GO:0002685	regulation of leukocyte migration	Group54	GO_BiologicalProcess-EBI-UniProt-GOA-ACAP-ARAP_01.05.2024_00h00	8.18316e-06	9.78569e-05	3.0669e-08	2.39218e-07	[3, 4, 5, 6]	16.3934	10	[LOC106563734, LOC106579287, LOC106589265, LOC106605015, anxa1, dock8, il8, mip2a, plvapb, vegfd]
GO:0022407	regulation of cell-cell adhesion	Group54	GO_BiologicalProcess-EBI-UniProt-GOA-ACAP-ARAP_01.05.2024_00h00	0.00605134	0.0178127	3.0669e-08	2.39218e-07	[4, 5]	7.75862	9	[LOC100136449, LOC106563326, LOC106567378, LOC106570815, LOC106579287, LOC106589265, LOC106600384, anxa1, dock8]
GO:0022409	positive regulation of cell-cell adhesion	Group54	GO_BiologicalProcess-EBI-UniProt-GOA-ACAP-ARAP_01.05.2024_00h00	0.0229965	0.046643	3.0669e-08	2.39218e-07	[4, 5, 6]	8.77193	5	[LOC100136449, LOC106567378, LOC106570815, anxa1, dock8]
GO:0030217	T cell differentiation	Group54	GO_BiologicalProcess-EBI-UniProt-GOA-ACAP-ARAP_01.05.2024_00h00	0.00882758	0.0230319	3.0669e-08	2.39218e-07	[5, 6, 7, 8, 9]	13.7931	4	[LOC100136449, LOC106570815, anxa1, cd3e]
GO:0044548	S100 protein binding	Group55	GO_MolecularFunction-EBI-UniProt-GOA-ACAP-ARAP_01.05.2024_00h00	0.0136715	0.0316429	0.0191412	0.0201759	[3]	16.6667	3	[LOC106570104, LOC106588175, LOC106608552]
GO:0023056	positive regulation of signaling	Group55	GO_BiologicalProcess-EBI-UniProt-GOA-ACAP-ARAP_01.05.2024_00h00	0.0182342	0.0390538	0.0191412	0.0201759	[2, 3, 4, 5]	4.20382	33	[LOC100306820, LOC106560270, LOC106560919, LOC106562116, LOC106563303, LOC106567862, LOC106570104, LOC106571295, LOC106571899, LOC106572563, LOC106575511, LOC106575542, LOC106576891, LOC106577624, LOC106580417, LOC106580962, LOC106581115, LOC106586320, LOC106587207, LOC106588175, LOC106593736, LOC106602211, LOC106608552, LOC106610616, LOC106611341, LOC106611576, LOC106612986, c2cd2l, cd44b, gpr17…
GO:0010647	positive regulation of cell communication	Group55	GO_BiologicalProcess-EBI-UniProt-GOA-ACAP-ARAP_01.05.2024_00h00	0.018835	0.0397474	0.0191412	0.0201759	[3, 4, 5]	4.19314	33	[LOC100306820, LOC106560270, LOC106560919, LOC106562116, LOC106563303, LOC106567862, LOC106570104, LOC106571295, LOC106571899, LOC106572563, LOC106575511, LOC106575542, LOC106576891, LOC106577624, LOC106580417, LOC106580962, LOC106581115, LOC106586320, LOC106587207, LOC106588175, LOC106593736, LOC106602211, LOC106608552, LOC106610616, LOC106611341, LOC106611576, LOC106612986, c2cd2l, cd44b, gpr17…
GO:0050786	RAGE receptor binding	Group55	GO_MolecularFunction-EBI-UniProt-GOA-ACAP-ARAP_01.05.2024_00h00	0.0116358	0.0281812	0.0191412	0.0201759	[4]	17.6471	3	[LOC106570104, LOC106588175, LOC106608552]
GO:0009967	positive regulation of signal transduction	Group55	GO_BiologicalProcess-EBI-UniProt-GOA-ACAP-ARAP_01.05.2024_00h00	0.00380737	0.012706	0.0191412	0.0201759	[3, 4, 5, 6]	4.74777	32	[LOC100306820, LOC106560270, LOC106560919, LOC106562116, LOC106563303, LOC106567862, LOC106570104, LOC106571295, LOC106571899, LOC106572563, LOC106575511, LOC106575542, LOC106576891, LOC106577624, LOC106580417, LOC106580962, LOC106581115, LOC106586320, LOC106587207, LOC106588175, LOC106593736, LOC106602211, LOC106608552, LOC106610616, LOC106611341, LOC106611576, LOC106612986, cd44b, gpr174, kita,…
GO:1902533	positive regulation of intracellular signal transduction	Group55	GO_BiologicalProcess-EBI-UniProt-GOA-ACAP-ARAP_01.05.2024_00h00	0.00144274	0.00604476	0.0191412	0.0201759	[4, 5, 6, 7]	5.43933	26	[LOC100306820, LOC106560919, LOC106562116, LOC106563303, LOC106567862, LOC106570104, LOC106571295, LOC106571899, LOC106575511, LOC106575542, LOC106576891, LOC106577624, LOC106580417, LOC106580962, LOC106581115, LOC106587207, LOC106588175, LOC106602211, LOC106608552, LOC106610616, LOC106611341, LOC106611576, LOC106612986, cd44b, gpr174, paca]
GO:0043123	positive regulation of canonical NF-kappaB signal transduction	Group55	GO_BiologicalProcess-EBI-UniProt-GOA-ACAP-ARAP_01.05.2024_00h00	0.0117735	0.0282761	0.0191412	0.0201759	[5, 6, 7, 8, 9]	6.97674	9	[LOC100306820, LOC106563303, LOC106570104, LOC106577624, LOC106580962, LOC106581115, LOC106588175, LOC106608552, LOC106612986]
GO:0004857	enzyme inhibitor activity	Group56	GO_MolecularFunction-EBI-UniProt-GOA-ACAP-ARAP_01.05.2024_00h00	4.22022e-05	0.000356236	2.21029e-05	7.49575e-05	[3]	6.71642	27	[LOC106565567, LOC106568047, LOC106571140, LOC106574034, LOC106575194, LOC106577897, LOC106578378, LOC106582100, LOC106583085, LOC106583145, LOC106585541, LOC106585544, LOC106586620, LOC106586828, LOC106591286, LOC106605466, LOC106606431, LOC106608947, LOC106609935, angl4, antithrombin, anxa1, oaz1, si:busm1-57f23.1, tescb, timp3, tinagl1]
GO:0061134	peptidase regulator activity	Group56	GO_MolecularFunction-EBI-UniProt-GOA-ACAP-ARAP_01.05.2024_00h00	4.9624e-05	0.000406917	2.21029e-05	7.49575e-05	[3]	7.84314	20	[LOC106568047, LOC106571140, LOC106574034, LOC106577897, LOC106578378, LOC106582100, LOC106583145, LOC106585541, LOC106585544, LOC106586620, LOC106586828, LOC106590626, LOC106591286, LOC106606431, LOC106608947, antithrombin, pcolce2b, si:busm1-57f23.1, timp3, tinagl1]
GO:0030414	peptidase inhibitor activity	Group56	GO_MolecularFunction-EBI-UniProt-GOA-ACAP-ARAP_01.05.2024_00h00	5.99771e-05	0.000484885	2.21029e-05	7.49575e-05	[4]	8.25688	18	[LOC106568047, LOC106571140, LOC106574034, LOC106577897, LOC106578378, LOC106582100, LOC106583145, LOC106585541, LOC106585544, LOC106586620, LOC106586828, LOC106591286, LOC106606431, LOC106608947, antithrombin, si:busm1-57f23.1, timp3, tinagl1]
GO:0061135	endopeptidase regulator activity	Group56	GO_MolecularFunction-EBI-UniProt-GOA-ACAP-ARAP_01.05.2024_00h00	0.00284512	0.0100809	2.21029e-05	7.49575e-05	[4]	6.69856	14	[LOC106571140, LOC106574034, LOC106577897, LOC106578378, LOC106583145, LOC106585541, LOC106585544, LOC106586828, LOC106591286, LOC106606431, LOC106608947, antithrombin, si:busm1-57f23.1, timp3]
GO:0004866	endopeptidase inhibitor activity	Group56	GO_MolecularFunction-EBI-UniProt-GOA-ACAP-ARAP_01.05.2024_00h00	0.00173044	0.00680325	2.21029e-05	7.49575e-05	[5]	7.07071	14	[LOC106571140, LOC106574034, LOC106577897, LOC106578378, LOC106583145, LOC106585541, LOC106585544, LOC106586828, LOC106591286, LOC106606431, LOC106608947, antithrombin, si:busm1-57f23.1, timp3]
GO:0004867	serine-type endopeptidase inhibitor activity	Group56	GO_MolecularFunction-EBI-UniProt-GOA-ACAP-ARAP_01.05.2024_00h00	0.00540815	0.0163383	2.21029e-05	7.49575e-05	[6]	7.89474	9	[LOC106571140, LOC106574034, LOC106577897, LOC106583145, LOC106585541, LOC106585544, LOC106586828, LOC106608947, antithrombin]
GO:0045861	negative regulation of proteolysis	Group56	GO_BiologicalProcess-EBI-UniProt-GOA-ACAP-ARAP_01.05.2024_00h00	0.000358568	0.00207897	2.21029e-05	7.49575e-05	[5, 6, 7]	17.6471	6	[LOC106573708, LOC106577897, LOC106591286, LOC106606431, LOC106608947, timp3]
GO:0015101	organic cation transmembrane transporter activity	Group57	GO_BiologicalProcess-EBI-UniProt-GOA-ACAP-ARAP_01.05.2024_00h00	0.00510706	0.0159318	0.0120588	0.0144706	[4, 6]	7.9646	9	[LOC106570054, LOC106578137, LOC106579373, LOC106581541, LOC106593875, LOC106599379, LOC106604706, LOC106605517, slc25a29]
GO:0015695	organic cation transport	Group57	GO_BiologicalProcess-EBI-UniProt-GOA-ACAP-ARAP_01.05.2024_00h00	0.00731727	0.0203889	0.0120588	0.0144706	[5]	7.0922	10	[LOC106570054, LOC106572845, LOC106578137, LOC106579373, LOC106581541, LOC106593875, LOC106599379, LOC106604706, LOC106605517, slc25a29]
GO:0089718	amino acid import across plasma membrane	Group57	GO_BiologicalProcess-EBI-UniProt-GOA-ACAP-ARAP_01.05.2024_00h00	0.0154146	0.034698	0.0120588	0.0144706	[4, 6, 7]	11.7647	4	[LOC106578137, LOC106581541, LOC106599379, LOC106604706]
GO:0015822	ornithine transport	Group57	GO_BiologicalProcess-EBI-UniProt-GOA-ACAP-ARAP_01.05.2024_00h00	0.0183126	0.039076	0.0120588	0.0144706	[5, 6, 7]	15	3	[LOC106581541, LOC106604706, slc25a29]
GO:1903352	L-ornithine transmembrane transport	Group57	GO_BiologicalProcess-EBI-UniProt-GOA-ACAP-ARAP_01.05.2024_00h00	0.0183126	0.039076	0.0120588	0.0144706	[5, 6, 7, 8, 9]	15	3	[LOC106581541, LOC106604706, slc25a29]
GO:1903826	L-arginine transmembrane transport	Group57	GO_BiologicalProcess-EBI-UniProt-GOA-ACAP-ARAP_01.05.2024_00h00	0.00532653	0.0161769	0.0120588	0.0144706	[5, 6, 7, 8, 9]	23.0769	3	[LOC106581541, LOC106604706, slc25a29]
GO:0061459	L-arginine transmembrane transporter activity	Group57	GO_BiologicalProcess-EBI-UniProt-GOA-ACAP-ARAP_01.05.2024_00h00	0.00532653	0.0161769	0.0120588	0.0144706	[5, 6, 7, 8, 9, 10]	23.0769	3	[LOC106581541, LOC106604706, slc25a29]
GO:0001786	phosphatidylserine binding	Group58	GO_MolecularFunction-EBI-UniProt-GOA-ACAP-ARAP_01.05.2024_00h00	0.00155199	0.00627353	0.000222965	0.000543478	[3, 4]	11.6667	7	[LOC106567284, LOC106567372, LOC106569883, LOC106573757, LOC106605466, LOC106609935, syt12]
GO:0002020	protease binding	Group58	GO_MolecularFunction-EBI-UniProt-GOA-ACAP-ARAP_01.05.2024_00h00	0.00125091	0.00539868	0.000222965	0.000543478	[4]	17.2414	5	[LOC106591286, LOC106605466, LOC106606431, LOC106609935, timp3]
GO:0005544	calcium-dependent phospholipid binding	Group58	GO_MolecularFunction-EBI-UniProt-GOA-ACAP-ARAP_01.05.2024_00h00	0.019886	0.0415075	0.000222965	0.000543478	[4]	6.77966	8	[LOC106567284, LOC106569883, LOC106573757, LOC106577847, LOC106605466, LOC106609935, anxa1, syt12]
GO:0055102	lipase inhibitor activity	Group58	GO_MolecularFunction-EBI-UniProt-GOA-ACAP-ARAP_01.05.2024_00h00	0.00115951	0.00515938	0.000222965	0.000543478	[4]	23.5294	4	[LOC106575194, LOC106605466, LOC106609935, anxa1]
GO:0004859	phospholipase inhibitor activity	Group58	GO_MolecularFunction-EBI-UniProt-GOA-ACAP-ARAP_01.05.2024_00h00	0.00115951	0.00515938	0.000222965	0.000543478	[5]	23.5294	4	[LOC106575194, LOC106605466, LOC106609935, anxa1]
GO:0098641	cadherin binding involved in cell-cell adhesion	Group58	GO_BiologicalProcess-EBI-UniProt-GOA-ACAP-ARAP_01.05.2024_00h00	0.00170363	0.00674401	0.000222965	0.000543478	[5]	33.3333	3	[LOC106605466, LOC106609935, anxa1]
GO:0005546	phosphatidylinositol-4,5-bisphosphate binding	Group58	GO_MolecularFunction-EBI-UniProt-GOA-ACAP-ARAP_01.05.2024_00h00	0.0157348	0.0350068	0.000222965	0.000543478	[5, 7]	8.4507	6	[LOC106570315, LOC106605466, LOC106607239, LOC106609935, avil, vill]
GO:0019834	phospholipase A2 inhibitor activity	Group58	GO_MolecularFunction-EBI-UniProt-GOA-ACAP-ARAP_01.05.2024_00h00	0.000381517	0.00218991	0.000222965	0.000543478	[6]	30.7692	4	[LOC106575194, LOC106605466, LOC106609935, anxa1]
GO:0045123	cellular extravasation	Group59	GO_BiologicalProcess-EBI-UniProt-GOA-ACAP-ARAP_01.05.2024_00h00	0.0158965	0.0352302	5.23152e-06	1.94313e-05	[3, 5]	15.7895	3	[LOC106579287, LOC106589265, plvapb]
GO:0002685	regulation of leukocyte migration	Group59	GO_BiologicalProcess-EBI-UniProt-GOA-ACAP-ARAP_01.05.2024_00h00	8.18316e-06	9.78569e-05	5.23152e-06	1.94313e-05	[3, 4, 5, 6]	16.3934	10	[LOC106563734, LOC106579287, LOC106589265, LOC106605015, anxa1, dock8, il8, mip2a, plvapb, vegfd]
GO:0002687	positive regulation of leukocyte migration	Group59	GO_BiologicalProcess-EBI-UniProt-GOA-ACAP-ARAP_01.05.2024_00h00	1.24466e-05	0.000134799	5.23152e-06	1.94313e-05	[3, 4, 5, 6, 7]	17.6471	9	[LOC106563734, LOC106579287, LOC106589265, LOC106605015, dock8, il8, mip2a, plvapb, vegfd]
GO:0031331	positive regulation of cellular catabolic process	Group59	GO_BiologicalProcess-EBI-UniProt-GOA-ACAP-ARAP_01.05.2024_00h00	0.0129109	0.0302483	5.23152e-06	1.94313e-05	[4, 5, 6]	8.82353	6	[LOC106571802, LOC106579287, LOC106589265, pnpla2, sesn1, sting1]
GO:0002691	regulation of cellular extravasation	Group59	GO_BiologicalProcess-EBI-UniProt-GOA-ACAP-ARAP_01.05.2024_00h00	0.00320658	0.0110878	5.23152e-06	1.94313e-05	[4, 5, 6, 7]	27.2727	3	[LOC106579287, LOC106589265, plvapb]
GO:0033619	membrane protein proteolysis	Group59	GO_BiologicalProcess-EBI-UniProt-GOA-ACAP-ARAP_01.05.2024_00h00	0.00288008	0.0101421	5.23152e-06	1.94313e-05	[5, 6]	12	6	[LOC106579287, LOC106589265, LOC106591286, LOC106606431, si:ch1073-396h14.1, timp3]
GO:0002693	positive regulation of cellular extravasation	Group59	GO_BiologicalProcess-EBI-UniProt-GOA-ACAP-ARAP_01.05.2024_00h00	0.00320658	0.0110878	5.23152e-06	1.94313e-05	[4, 5, 6, 7, 8]	27.2727	3	[LOC106579287, LOC106589265, plvapb]
GO:0006509	membrane protein ectodomain proteolysis	Group59	GO_BiologicalProcess-EBI-UniProt-GOA-ACAP-ARAP_01.05.2024_00h00	0.000770712	0.00371755	5.23152e-06	1.94313e-05	[6, 7]	15.3846	6	[LOC106579287, LOC106589265, LOC106591286, LOC106606431, si:ch1073-396h14.1, timp3]
GO:0051043	regulation of membrane protein ectodomain proteolysis	Group59	GO_BiologicalProcess-EBI-UniProt-GOA-ACAP-ARAP_01.05.2024_00h00	8.65547e-05	0.000680581	5.23152e-06	1.94313e-05	[5, 6, 7, 8]	29.4118	5	[LOC106579287, LOC106589265, LOC106591286, LOC106606431, timp3]
GO:0002682	regulation of immune system process	Group60	GO_BiologicalProcess-EBI-UniProt-GOA-ACAP-ARAP_01.05.2024_00h00	5.51992e-06	6.8879e-05	0.000134283	0.000349135	[2, 3]	6.39033	37	[LOC100136449, LOC106560270, LOC106562116, LOC106563734, LOC106566099, LOC106570815, LOC106574204, LOC106574316, LOC106577587, LOC106577957, LOC106578013, LOC106579287, LOC106581080, LOC106583660, LOC106584947, LOC106587207, LOC106589265, LOC106598110, LOC106600344, LOC106600627, LOC106602683, LOC106605015, LOC106605601, LOC106606998, LOC106608642, anxa1, dock8, fpr1, il8, im:7151449, kita, mip2a…
GO:0050793	regulation of developmental process	Group60	GO_BiologicalProcess-EBI-UniProt-GOA-ACAP-ARAP_01.05.2024_00h00	0.0242393	0.0481431	0.000134283	0.000349135	[2, 3]	4.01737	37	[LOC100380696, LOC100380852, LOC106562116, LOC106563734, LOC106567295, LOC106567378, LOC106567845, LOC106569171, LOC106569186, LOC106572278, LOC106572480, LOC106575280, LOC106576211, LOC106576800, LOC106577897, LOC106579340, LOC106583001, LOC106583208, LOC106587207, LOC106599291, LOC106599664, LOC106600627, LOC106603108, LOC106603376, LOC106605015, LOC106605745, LOC106607083, LOC106608947, LOC106…
GO:0051239	regulation of multicellular organismal process	Group60	GO_BiologicalProcess-EBI-UniProt-GOA-ACAP-ARAP_01.05.2024_00h00	0.00975259	0.0248799	0.000134283	0.000349135	[2, 3]	4.1708	42	[LOC100136449, LOC100136453, LOC100380852, LOC106560399, LOC106562116, LOC106563734, LOC106567378, LOC106569186, LOC106570815, LOC106572278, LOC106574034, LOC106574316, LOC106575280, LOC106576211, LOC106577587, LOC106577897, LOC106577957, LOC106583001, LOC106583208, LOC106583660, LOC106587207, LOC106591603, LOC106599664, LOC106600627, LOC106602683, LOC106605015, LOC106606998, LOC106608642, LOC106…
GO:0002684	positive regulation of immune system process	Group60	GO_BiologicalProcess-EBI-UniProt-GOA-ACAP-ARAP_01.05.2024_00h00	1.86515e-06	3.24422e-05	0.000134283	0.000349135	[2, 3, 4]	7.11207	33	[LOC100136449, LOC106562116, LOC106563734, LOC106566099, LOC106570815, LOC106574204, LOC106574316, LOC106577957, LOC106578013, LOC106579287, LOC106581080, LOC106583660, LOC106584947, LOC106587207, LOC106589265, LOC106598110, LOC106600344, LOC106602683, LOC106605015, LOC106605601, LOC106606998, LOC106608642, anxa1, dock8, fpr1, il8, im:7151449, mip2a, plvapb, si:ch73-40i7.2, sting1, tescb, vegfd]
GO:0022603	regulation of anatomical structure morphogenesis	Group60	GO_BiologicalProcess-EBI-UniProt-GOA-ACAP-ARAP_01.05.2024_00h00	0.000947945	0.00435296	0.000134283	0.000349135	[3, 4]	5.60345	26	[LOC100380696, LOC106562116, LOC106563734, LOC106567378, LOC106567845, LOC106569171, LOC106572278, LOC106576800, LOC106577897, LOC106579340, LOC106583001, LOC106583208, LOC106587207, LOC106599291, LOC106603108, LOC106603376, LOC106605015, LOC106605745, LOC106608947, LOC106611510, anxa1, sema3b, tanc2b, thbs2a, tnmd, vegfd]
GO:0032101	regulation of response to external stimulus	Group60	GO_BiologicalProcess-EBI-UniProt-GOA-ACAP-ARAP_01.05.2024_00h00	0.0118674	0.0283828	0.000134283	0.000349135	[3, 4]	4.98753	20	[LOC106562116, LOC106563734, LOC106572278, LOC106573481, LOC106573841, LOC106577897, LOC106584489, LOC106587207, LOC106595274, LOC106598110, LOC106600344, LOC106605015, LOC106606998, LOC106608947, anxa1, plaub, sema3b, sting1, tnfaip6, vegfd]
GO:2000026	regulation of multicellular organismal development	Group60	GO_BiologicalProcess-EBI-UniProt-GOA-ACAP-ARAP_01.05.2024_00h00	0.0235425	0.0475825	0.000134283	0.000349135	[3, 4]	4.52675	22	[LOC100380852, LOC106562116, LOC106563734, LOC106569186, LOC106572278, LOC106575280, LOC106576211, LOC106577897, LOC106583001, LOC106583208, LOC106587207, LOC106599664, LOC106600627, LOC106605015, LOC106608947, LOC106611510, anxa1, sema3b, tescb, thbs2a, tnmd, vegfd]
GO:0001816	cytokine production	Group60	GO_BiologicalProcess-EBI-UniProt-GOA-ACAP-ARAP_01.05.2024_00h00	0.00169017	0.00673721	0.000134283	0.000349135	[2, 6]	7.74194	12	[LOC100136453, LOC106562116, LOC106574034, LOC106577957, LOC106583660, LOC106587207, LOC106591603, LOC106602683, LOC106606998, LOC106608642, anxa1, sting1]
GO:0001817	regulation of cytokine production	Group60	GO_BiologicalProcess-EBI-UniProt-GOA-ACAP-ARAP_01.05.2024_00h00	0.00169017	0.00673721	0.000134283	0.000349135	[3, 4, 6, 7, 8]	7.74194	12	[LOC100136453, LOC106562116, LOC106574034, LOC106577957, LOC106583660, LOC106587207, LOC106591603, LOC106602683, LOC106606998, LOC106608642, anxa1, sting1]
GO:0050900	leukocyte migration	Group61	GO_BiologicalProcess-EBI-UniProt-GOA-ACAP-ARAP_01.05.2024_00h00	2.12495e-07	6.4196e-06	3.234e-08	2.2932e-07	[2, 4]	12.9771	17	[LOC100136449, LOC106563734, LOC106570815, LOC106575635, LOC106575644, LOC106579287, LOC106587941, LOC106589265, LOC106600084, LOC106605015, anxa1, dock8, il8, lgals3b, mip2a, plvapb, vegfd]
GO:0097529	myeloid leukocyte migration	Group61	GO_BiologicalProcess-EBI-UniProt-GOA-ACAP-ARAP_01.05.2024_00h00	2.39085e-06	3.921e-05	3.234e-08	2.2932e-07	[3, 5]	15.1899	12	[LOC100136449, LOC106563734, LOC106570815, LOC106575635, LOC106575644, LOC106587941, LOC106605015, anxa1, il8, lgals3b, mip2a, vegfd]
GO:0060326	cell chemotaxis	Group61	GO_BiologicalProcess-EBI-UniProt-GOA-ACAP-ARAP_01.05.2024_00h00	6.31656e-07	1.45028e-05	3.234e-08	2.2932e-07	[4, 5]	10.0962	21	[LOC100136449, LOC106563734, LOC106570815, LOC106573554, LOC106574083, LOC106575635, LOC106575644, LOC106579893, LOC106587941, LOC106600447, LOC106601371, LOC106605015, LOC106607873, anxa1, ccl25a, ccl27a, cxl10, il8, lgals3b, mip2a, vegfd]
GO:0030595	leukocyte chemotaxis	Group61	GO_BiologicalProcess-EBI-UniProt-GOA-ACAP-ARAP_01.05.2024_00h00	3.66768e-05	0.000318977	3.234e-08	2.2932e-07	[3, 5, 6]	13.8889	10	[LOC100136449, LOC106563734, LOC106570815, LOC106575635, LOC106575644, LOC106587941, LOC106605015, anxa1, lgals3b, vegfd]
GO:0042554	superoxide anion generation	Group61	GO_BiologicalProcess-EBI-UniProt-GOA-ACAP-ARAP_01.05.2024_00h00	0.0139077	0.0319322	3.234e-08	2.2932e-07	[5]	12.1212	4	[LOC106567509, LOC106611713, il8, mip2a]
GO:0097530	granulocyte migration	Group61	GO_BiologicalProcess-EBI-UniProt-GOA-ACAP-ARAP_01.05.2024_00h00	0.000735661	0.00364025	3.234e-08	2.2932e-07	[4, 6]	13.2075	7	[LOC106575635, LOC106575644, LOC106587941, anxa1, il8, lgals3b, mip2a]
GO:0071621	granulocyte chemotaxis	Group61	GO_BiologicalProcess-EBI-UniProt-GOA-ACAP-ARAP_01.05.2024_00h00	0.0022758	0.0084278	3.234e-08	2.2932e-07	[4, 5, 6, 7]	15.1515	5	[LOC106575635, LOC106575644, LOC106587941, anxa1, lgals3b]
GO:1990266	neutrophil migration	Group61	GO_BiologicalProcess-EBI-UniProt-GOA-ACAP-ARAP_01.05.2024_00h00	0.00297035	0.0103962	3.234e-08	2.2932e-07	[5, 7]	14.2857	5	[LOC106575635, LOC106575644, il8, lgals3b, mip2a]
GO:0030593	neutrophil chemotaxis	Group61	GO_BiologicalProcess-EBI-UniProt-GOA-ACAP-ARAP_01.05.2024_00h00	0.00812205	0.0215836	3.234e-08	2.2932e-07	[5, 6, 7, 8]	20	3	[LOC106575635, LOC106575644, lgals3b]
KEGG:00430	Taurine and hypotaurine metabolism	Group62	KEGG_01.05.2024	0.00380609	0.012776	0.00131039	0.00268975	[-1]	13.5135	5	[LOC106569508, LOC106581773, LOC106584276, LOC106594092, gadl1]
KEGG:00770	Pantothenate and CoA biosynthesis	Group62	KEGG_01.05.2024	0.0154146	0.034698	0.00131039	0.00268975	[-1]	11.7647	4	[LOC100380852, LOC106594092, gadl1, pank1a]
GO:0016830	carbon-carbon lyase activity	Group62	GO_MolecularFunction-EBI-UniProt-GOA-ACAP-ARAP_01.05.2024_00h00	0.00071113	0.00354946	0.00131039	0.00268975	[3]	10.5882	9	[LOC106569508, LOC106581773, LOC106583908, LOC106594092, LOC106600595, LOC106604578, LOC106604855, aldob, gadl1]
GO:0070279	vitamin B6 binding	Group62	GO_MolecularFunction-EBI-UniProt-GOA-ACAP-ARAP_01.05.2024_00h00	0.0093311	0.0241263	0.00131039	0.00268975	[3, 4]	7.76699	8	[LOC106569508, LOC106581773, LOC106590406, LOC106594092, LOC106604578, agxt2, gadl1, sptlc3]
GO:0016831	carboxy-lyase activity	Group62	GO_MolecularFunction-EBI-UniProt-GOA-ACAP-ARAP_01.05.2024_00h00	0.00387207	0.0127734	0.00131039	0.00268975	[4]	11.3208	6	[LOC106569508, LOC106581773, LOC106594092, LOC106600595, LOC106604578, gadl1]
GO:0016832	aldehyde-lyase activity	Group62	GO_MolecularFunction-EBI-UniProt-GOA-ACAP-ARAP_01.05.2024_00h00	0.00145736	0.00601817	0.00131039	0.00268975	[4]	22.2222	4	[LOC106583908, LOC106604578, LOC106604855, aldob]
GO:0030170	pyridoxal phosphate binding	Group62	GO_MolecularFunction-EBI-UniProt-GOA-ACAP-ARAP_01.05.2024_00h00	0.0093311	0.0241263	0.00131039	0.00268975	[4, 5]	7.76699	8	[LOC106569508, LOC106581773, LOC106590406, LOC106594092, LOC106604578, agxt2, gadl1, sptlc3]
GO:0030388	fructose 1,6-bisphosphate metabolic process	Group62	GO_BiologicalProcess-EBI-UniProt-GOA-ACAP-ARAP_01.05.2024_00h00	0.00376642	0.0127172	0.00131039	0.00268975	[4, 5]	17.3913	4	[LOC106561989, LOC106583908, LOC106604855, aldob]
GO:0004332	fructose-bisphosphate aldolase activity	Group62	GO_MolecularFunction-EBI-UniProt-GOA-ACAP-ARAP_01.05.2024_00h00	0.0011603	0.00512319	0.00131039	0.00268975	[5]	37.5	3	[LOC106583908, LOC106604855, aldob]
KEGG:04512	ECM-receptor interaction	Group63	KEGG_01.05.2024	2.77973e-07	7.97781e-06	1.86701e-11	2.91253e-10	[-1]	10.6061	21	[LOC100380696, LOC106563019, LOC106569065, LOC106569186, LOC106582581, LOC106583477, LOC106585480, LOC106585541, LOC106585544, LOC106586464, LOC106599435, LOC106599664, LOC106600084, LOC106600998, LOC106602284, LOC106607266, LOC106610313, cd44b, col4a5, thbs2a, tnca]
GO:0031589	cell-substrate adhesion	Group63	GO_BiologicalProcess-EBI-UniProt-GOA-ACAP-ARAP_01.05.2024_00h00	8.02472e-05	0.000639749	1.86701e-11	2.91253e-10	[3]	7.57576	20	[LOC100380696, LOC106564832, LOC106566484, LOC106567378, LOC106569065, LOC106569186, LOC106579089, LOC106583477, LOC106586464, LOC106586705, LOC106599435, LOC106599664, LOC106600084, LOC106600998, LOC106607266, ccdc80l2, fermt1, itgbl1, lpxn, ntn2]
GO:0033627	cell adhesion mediated by integrin	Group63	GO_BiologicalProcess-EBI-UniProt-GOA-ACAP-ARAP_01.05.2024_00h00	0.0180031	0.0387033	1.86701e-11	2.91253e-10	[3]	7.44681	7	[LOC106586464, LOC106600084, LOC106600998, LOC106607266, itgbl1, plaub, tescb]
GO:0050839	cell adhesion molecule binding	Group63	GO_MolecularFunction-EBI-UniProt-GOA-ACAP-ARAP_01.05.2024_00h00	0.000254708	0.00157207	1.86701e-11	2.91253e-10	[3]	5.61404	32	[LOC100380696, LOC106562116, LOC106564107, LOC106566027, LOC106566742, LOC106569171, LOC106571916, LOC106573841, LOC106579287, LOC106581008, LOC106586464, LOC106587207, LOC106587473, LOC106589265, LOC106595274, LOC106597308, LOC106600084, LOC106600998, LOC106605466, LOC106605589, LOC106607214, LOC106607266, LOC106609935, LOC106612258, LOC106612745, LOC106613153, anxa1, ctgf, fermt1, itgbl1, kirre…
GO:0005178	integrin binding	Group63	GO_MolecularFunction-EBI-UniProt-GOA-ACAP-ARAP_01.05.2024_00h00	0.00196522	0.00757071	1.86701e-11	2.91253e-10	[3, 4]	7.26257	13	[LOC100380696, LOC106562116, LOC106564107, LOC106586464, LOC106587207, LOC106597308, LOC106600084, LOC106600998, LOC106607214, LOC106607266, ctgf, fermt1, itgbl1]
GO:0034446	substrate adhesion-dependent cell spreading	Group63	GO_BiologicalProcess-EBI-UniProt-GOA-ACAP-ARAP_01.05.2024_00h00	0.000279274	0.0016874	1.86701e-11	2.91253e-10	[4]	12	9	[LOC106566484, LOC106567378, LOC106569065, LOC106569186, LOC106583477, LOC106599435, LOC106599664, lpxn, ntn2]
GO:0062023	collagen-containing extracellular matrix	Group63	GO_CellularComponent-EBI-UniProt-GOA-ACAP-ARAP_01.05.2024_00h00	5.79159e-09	3.69375e-07	1.86701e-11	2.91253e-10	[4, 5]	7.48752	45	[LOC106563019, LOC106563133, LOC106564832, LOC106565647, LOC106566484, LOC106569065, LOC106569186, LOC106569929, LOC106570545, LOC106572191, LOC106576558, LOC106577236, LOC106579677, LOC106581051, LOC106582581, LOC106583145, LOC106583477, LOC106583715, LOC106584045, LOC106585480, LOC106585541, LOC106585544, LOC106585899, LOC106586705, LOC106588396, LOC106590626, LOC106592074, LOC106593482, LOC106…
GO:0007229	integrin-mediated signaling pathway	Group63	GO_BiologicalProcess-EBI-UniProt-GOA-ACAP-ARAP_01.05.2024_00h00	0.00542713	0.0163098	1.86701e-11	2.91253e-10	[4, 5, 6]	7.40741	10	[LOC106562116, LOC106586464, LOC106587207, LOC106600084, LOC106600998, LOC106607266, fermt1, itgbl1, lpxn, si:ch73-40i7.2]
GO:0005604	basement membrane	Group63	GO_CellularComponent-EBI-UniProt-GOA-ACAP-ARAP_01.05.2024_00h00	0.000194654	0.00125541	1.86701e-11	2.91253e-10	[5, 6]	9.28571	13	[LOC106564832, LOC106565647, LOC106566484, LOC106569065, LOC106569186, LOC106570545, LOC106583477, LOC106599435, LOC106599664, LOC106609935, ccdc80l2, col4a5, ntn2]
GO:0010033	response to organic substance	Group64	GO_BiologicalProcess-EBI-UniProt-GOA-ACAP-ARAP_01.05.2024_00h00	0.00075199	0.00365799	1.45463e-08	1.41826e-07	[3]	4.41736	58	[LOC100136449, LOC106560270, LOC106562003, LOC106562454, LOC106563151, LOC106563303, LOC106566684, LOC106566728, LOC106567492, LOC106568350, LOC106568819, LOC106568949, LOC106570815, LOC106570930, LOC106571802, LOC106572563, LOC106574083, LOC106574458, LOC106575381, LOC106575635, LOC106575644, LOC106577010, LOC106579720, LOC106579893, LOC106581801, LOC106584489, LOC106586421, LOC106586496, LOC106…
GO:0071495	cellular response to endogenous stimulus	Group64	GO_BiologicalProcess-EBI-UniProt-GOA-ACAP-ARAP_01.05.2024_00h00	0.00886536	0.0230259	1.45463e-08	1.41826e-07	[3]	4.21811	41	[LOC106561144, LOC106562454, LOC106563420, LOC106563734, LOC106566728, LOC106567492, LOC106567494, LOC106568350, LOC106568819, LOC106568949, LOC106569597, LOC106571802, LOC106571911, LOC106572563, LOC106573607, LOC106574301, LOC106574458, LOC106576891, LOC106579720, LOC106580092, LOC106581801, LOC106584489, LOC106586421, LOC106588616, LOC106588669, LOC106589304, LOC106599005, LOC106605015, LOC106…
GO:0009725	response to hormone	Group64	GO_BiologicalProcess-EBI-UniProt-GOA-ACAP-ARAP_01.05.2024_00h00	0.0140642	0.0321629	1.45463e-08	1.41826e-07	[3, 4]	4.70348	23	[LOC106562454, LOC106566728, LOC106567492, LOC106568819, LOC106568949, LOC106572563, LOC106574458, LOC106579720, LOC106581801, LOC106584489, LOC106586421, LOC106588616, LOC106588669, LOC106589304, LOC106591286, LOC106599005, LOC106606431, LOC106607496, LOC106608778, anxa1, thrb, timp3, znf106a]
GO:0030522	intracellular receptor signaling pathway	Group64	GO_BiologicalProcess-EBI-UniProt-GOA-ACAP-ARAP_01.05.2024_00h00	0.0094455	0.0242041	1.45463e-08	1.41826e-07	[3, 4, 5]	6.01852	13	[LOC106565233, LOC106567492, LOC106569518, LOC106574458, LOC106582983, LOC106584489, LOC106588669, LOC106589304, LOC106600026, LOC106600344, LOC106607496, fam120b, thrb]
GO:0071310	cellular response to organic substance	Group64	GO_BiologicalProcess-EBI-UniProt-GOA-ACAP-ARAP_01.05.2024_00h00	0.000188932	0.00123235	1.45463e-08	1.41826e-07	[4]	4.82375	52	[LOC100136449, LOC106560270, LOC106562454, LOC106563151, LOC106563303, LOC106566684, LOC106566728, LOC106567492, LOC106568350, LOC106568819, LOC106568949, LOC106570815, LOC106570930, LOC106571802, LOC106572563, LOC106574083, LOC106574458, LOC106575381, LOC106575635, LOC106575644, LOC106577010, LOC106579720, LOC106579893, LOC106581801, LOC106584489, LOC106586421, LOC106588616, LOC106588669, LOC106…
GO:0007167	enzyme-linked receptor protein signaling pathway	Group64	GO_BiologicalProcess-EBI-UniProt-GOA-ACAP-ARAP_01.05.2024_00h00	4.68811e-07	1.16999e-05	1.45463e-08	1.41826e-07	[4, 5, 6]	5.83333	56	[LOC100194500, LOC106560270, LOC106561144, LOC106563326, LOC106563378, LOC106563420, LOC106563734, LOC106565994, LOC106567494, LOC106568949, LOC106569597, LOC106570363, LOC106571911, LOC106572563, LOC106573607, LOC106574301, LOC106575566, LOC106576891, LOC106577756, LOC106580092, LOC106580425, LOC106581801, LOC106582764, LOC106582868, LOC106583220, LOC106585058, LOC106585060, LOC106593736, LOC106…
GO:0048384	retinoic acid receptor signaling pathway	Group64	GO_BiologicalProcess-EBI-UniProt-GOA-ACAP-ARAP_01.05.2024_00h00	0.0154146	0.034698	1.45463e-08	1.41826e-07	[4, 5, 6]	11.7647	4	[LOC106582983, LOC106588669, LOC106589304, thrb]
GO:0002154	thyroid hormone mediated signaling pathway	Group64	GO_BiologicalProcess-EBI-UniProt-GOA-ACAP-ARAP_01.05.2024_00h00	0.00170363	0.00674401	1.45463e-08	1.41826e-07	[4, 5, 6, 7]	33.3333	3	[LOC106588669, LOC106589304, thrb]
GO:0004879	nuclear receptor activity	Group64	GO_BiologicalProcess-EBI-UniProt-GOA-ACAP-ARAP_01.05.2024_00h00	0.0243566	0.0482094	1.45463e-08	1.41826e-07	[4, 5, 6, 9, 10, 11, 12]	5.88235	10	[LOC106565233, LOC106567492, LOC106569518, LOC106574458, LOC106584489, LOC106588669, LOC106589304, LOC106600026, LOC106607496, thrb]
GO:0098531	ligand-activated transcription factor activity	Group64	GO_BiologicalProcess-EBI-UniProt-GOA-ACAP-ARAP_01.05.2024_00h00	0.0243566	0.0482094	1.45463e-08	1.41826e-07	[8, 9, 10, 11]	5.88235	10	[LOC106565233, LOC106567492, LOC106569518, LOC106574458, LOC106584489, LOC106588669, LOC106589304, LOC106600026, LOC106607496, thrb]
GO:0051239	regulation of multicellular organismal process	Group65	GO_BiologicalProcess-EBI-UniProt-GOA-ACAP-ARAP_01.05.2024_00h00	0.00975259	0.0248799	5.9162e-05	0.000170913	[2, 3]	4.1708	42	[LOC100136449, LOC100136453, LOC100380852, LOC106560399, LOC106562116, LOC106563734, LOC106567378, LOC106569186, LOC106570815, LOC106572278, LOC106574034, LOC106574316, LOC106575280, LOC106576211, LOC106577587, LOC106577897, LOC106577957, LOC106583001, LOC106583208, LOC106583660, LOC106587207, LOC106591603, LOC106599664, LOC106600627, LOC106602683, LOC106605015, LOC106606998, LOC106608642, LOC106…
GO:0051093	negative regulation of developmental process	Group65	GO_BiologicalProcess-EBI-UniProt-GOA-ACAP-ARAP_01.05.2024_00h00	0.00570345	0.0170509	5.9162e-05	0.000170913	[2, 3, 4]	6.66667	12	[LOC100380852, LOC106562116, LOC106572278, LOC106577897, LOC106587207, LOC106607083, LOC106608947, LOC106611510, anxa1, sema3b, thbs2a, tnmd]
GO:0022603	regulation of anatomical structure morphogenesis	Group65	GO_BiologicalProcess-EBI-UniProt-GOA-ACAP-ARAP_01.05.2024_00h00	0.000947945	0.00435296	5.9162e-05	0.000170913	[3, 4]	5.60345	26	[LOC100380696, LOC106562116, LOC106563734, LOC106567378, LOC106567845, LOC106569171, LOC106572278, LOC106576800, LOC106577897, LOC106579340, LOC106583001, LOC106583208, LOC106587207, LOC106599291, LOC106603108, LOC106603376, LOC106605015, LOC106605745, LOC106608947, LOC106611510, anxa1, sema3b, tanc2b, thbs2a, tnmd, vegfd]
GO:0032101	regulation of response to external stimulus	Group65	GO_BiologicalProcess-EBI-UniProt-GOA-ACAP-ARAP_01.05.2024_00h00	0.0118674	0.0283828	5.9162e-05	0.000170913	[3, 4]	4.98753	20	[LOC106562116, LOC106563734, LOC106572278, LOC106573481, LOC106573841, LOC106577897, LOC106584489, LOC106587207, LOC106595274, LOC106598110, LOC106600344, LOC106605015, LOC106606998, LOC106608947, anxa1, plaub, sema3b, sting1, tnfaip6, vegfd]
GO:0080134	regulation of response to stress	Group65	GO_BiologicalProcess-EBI-UniProt-GOA-ACAP-ARAP_01.05.2024_00h00	0.0137502	0.0316973	5.9162e-05	0.000170913	[3, 4]	4.914	20	[LOC106562116, LOC106571802, LOC106573481, LOC106573841, LOC106577010, LOC106577897, LOC106584489, LOC106587207, LOC106595274, LOC106598110, LOC106600344, LOC106606998, LOC106608947, anxa1, eya2, plaub, sesn1, si:ch73-71d17.2, sting1, tnfaip6]
GO:2000026	regulation of multicellular organismal development	Group65	GO_BiologicalProcess-EBI-UniProt-GOA-ACAP-ARAP_01.05.2024_00h00	0.0235425	0.0475825	5.9162e-05	0.000170913	[3, 4]	4.52675	22	[LOC100380852, LOC106562116, LOC106563734, LOC106569186, LOC106572278, LOC106575280, LOC106576211, LOC106577897, LOC106583001, LOC106583208, LOC106587207, LOC106599664, LOC106600627, LOC106605015, LOC106608947, LOC106611510, anxa1, sema3b, tescb, thbs2a, tnmd, vegfd]
GO:0006954	inflammatory response	Group65	GO_BiologicalProcess-EBI-UniProt-GOA-ACAP-ARAP_01.05.2024_00h00	1.41145e-05	0.000144674	5.9162e-05	0.000170913	[4]	7.64331	24	[LOC100136449, LOC100380696, LOC106562116, LOC106570815, LOC106573481, LOC106573841, LOC106578013, LOC106579287, LOC106581080, LOC106584489, LOC106584947, LOC106587207, LOC106589265, LOC106590958, LOC106595274, LOC106605601, LOC106611398, anxa1, cd44b, fpr1, hk1, il8, mip2a, tnfaip6]
GO:0032102	negative regulation of response to external stimulus	Group65	GO_BiologicalProcess-EBI-UniProt-GOA-ACAP-ARAP_01.05.2024_00h00	0.011537	0.0281797	5.9162e-05	0.000170913	[3, 4, 5]	6.32184	11	[LOC106562116, LOC106572278, LOC106573841, LOC106577897, LOC106584489, LOC106587207, LOC106595274, LOC106608947, plaub, sema3b, tnfaip6]
GO:1903035	negative regulation of response to wounding	Group65	GO_BiologicalProcess-EBI-UniProt-GOA-ACAP-ARAP_01.05.2024_00h00	0.0183126	0.039076	5.9162e-05	0.000170913	[3, 4, 5, 6]	15	3	[LOC106577897, LOC106608947, plaub]
GO:0050727	regulation of inflammatory response	Group65	GO_BiologicalProcess-EBI-UniProt-GOA-ACAP-ARAP_01.05.2024_00h00	0.0135424	0.0315988	5.9162e-05	0.000170913	[4, 5, 6]	7.27273	8	[LOC106562116, LOC106573481, LOC106573841, LOC106584489, LOC106587207, LOC106595274, anxa1, tnfaip6]
GO:0061045	negative regulation of wound healing	Group65	GO_BiologicalProcess-EBI-UniProt-GOA-ACAP-ARAP_01.05.2024_00h00	0.0183126	0.039076	5.9162e-05	0.000170913	[4, 5, 6, 7]	15	3	[LOC106577897, LOC106608947, plaub]
KEGG:00512	Mucin type O-glycan biosynthesis	Group66	KEGG_01.05.2024	0.00071113	0.00354946	0.00916585	0.0121176	[-1]	10.5882	9	[LOC106570220, LOC106570831, LOC106573871, LOC106576267, LOC106576268, LOC106581818, LOC106586200, LOC106607829, LOC106609392]
KEGG:00514	Other types of O-glycan biosynthesis	Group66	KEGG_01.05.2024	0.00356331	0.0122475	0.00916585	0.0121176	[-1]	8.41121	9	[LOC106575252, LOC106576267, LOC106576268, LOC106581818, LOC106581977, LOC106586200, LOC106586768, LOC106607829, LOC106609392]
GO:0008373	sialyltransferase activity	Group66	GO_MolecularFunction-EBI-UniProt-GOA-ACAP-ARAP_01.05.2024_00h00	0.00714296	0.0201973	0.00916585	0.0121176	[4]	10	6	[LOC106570220, LOC106575252, LOC106581977, LOC106586577, LOC106586768, LOC106587687]
GO:0043413	macromolecule glycosylation	Group66	GO_BiologicalProcess-EBI-UniProt-GOA-ACAP-ARAP_01.05.2024_00h00	0.00943406	0.0242832	0.00916585	0.0121176	[3, 5]	5.10204	20	[LOC106561911, LOC106563757, LOC106564859, LOC106570220, LOC106573871, LOC106575252, LOC106576267, LOC106576268, LOC106581818, LOC106581977, LOC106586200, LOC106586577, LOC106586768, LOC106587065, LOC106587687, LOC106600973, LOC106604909, LOC106607829, LOC106609392, tmtc2b]
GO:0004653	polypeptide N-acetylgalactosaminyltransferase activity	Group66	GO_MolecularFunction-EBI-UniProt-GOA-ACAP-ARAP_01.05.2024_00h00	0.00387207	0.0127734	0.00916585	0.0121176	[3, 6]	11.3208	6	[LOC106576267, LOC106576268, LOC106581818, LOC106586200, LOC106607829, LOC106609392]
GO:0003835	beta-galactoside alpha-2,6-sialyltransferase activity	Group66	GO_MolecularFunction-EBI-UniProt-GOA-ACAP-ARAP_01.05.2024_00h00	0.00022097	0.00137866	0.00916585	0.0121176	[5]	60	3	[LOC106575252, LOC106581977, LOC106586768]
GO:0008376	acetylgalactosaminyltransferase activity	Group66	GO_MolecularFunction-EBI-UniProt-GOA-ACAP-ARAP_01.05.2024_00h00	0.013671	0.0317699	0.00916585	0.0121176	[5]	7.86517	7	[LOC106572659, LOC106576267, LOC106576268, LOC106581818, LOC106586200, LOC106607829, LOC106609392]
GO:0097503	sialylation	Group66	GO_BiologicalProcess-EBI-UniProt-GOA-ACAP-ARAP_01.05.2024_00h00	3.31017e-06	5.00011e-05	0.00916585	0.0121176	[5]	37.5	6	[LOC106570220, LOC106575252, LOC106581977, LOC106586577, LOC106586768, LOC106587687]
GO:0006486	protein glycosylation	Group66	GO_BiologicalProcess-EBI-UniProt-GOA-ACAP-ARAP_01.05.2024_00h00	0.00943406	0.0242832	0.00916585	0.0121176	[4, 5, 6, 7]	5.10204	20	[LOC106561911, LOC106563757, LOC106564859, LOC106570220, LOC106573871, LOC106575252, LOC106576267, LOC106576268, LOC106581818, LOC106581977, LOC106586200, LOC106586577, LOC106586768, LOC106587065, LOC106587687, LOC106600973, LOC106604909, LOC106607829, LOC106609392, tmtc2b]
GO:0031985	Golgi cisterna	Group66	GO_CellularComponent-EBI-UniProt-GOA-ACAP-ARAP_01.05.2024_00h00	0.014966	0.0339546	0.00916585	0.0121176	[4, 5, 6, 7, 8]	7.14286	8	[LOC106570220, LOC106575252, LOC106581977, LOC106585968, LOC106586577, LOC106586768, LOC106587687, LOC106589885]
GO:0006493	protein O-linked glycosylation	Group66	GO_BiologicalProcess-EBI-UniProt-GOA-ACAP-ARAP_01.05.2024_00h00	0.00241199	0.00876254	0.00916585	0.0121176	[5, 6, 7, 8]	8.91089	9	[LOC106561911, LOC106576267, LOC106576268, LOC106581818, LOC106586200, LOC106587065, LOC106607829, LOC106609392, tmtc2b]
GO:0032580	Golgi cisterna membrane	Group66	GO_CellularComponent-EBI-UniProt-GOA-ACAP-ARAP_01.05.2024_00h00	0.0199791	0.0415507	0.00916585	0.0121176	[4, 5, 6, 7, 8, 9]	7.29167	7	[LOC106570220, LOC106575252, LOC106581977, LOC106585968, LOC106586577, LOC106586768, LOC106587687]
GO:0030312	external encapsulating structure	Group67	GO_CellularComponent-EBI-UniProt-GOA-ACAP-ARAP_01.05.2024_00h00	2.68236e-19	7.69839e-17	1.7026e-13	4.42676e-12	[2, 3]	8.5772	85	[LOC106561817, LOC106562293, LOC106563019, LOC106563133, LOC106564832, LOC106565443, LOC106565647, LOC106566248, LOC106566399, LOC106566484, LOC106566570, LOC106567924, LOC106569065, LOC106569186, LOC106569443, LOC106569929, LOC106570545, LOC106571140, LOC106572191, LOC106574088, LOC106576558, LOC106577236, LOC106579089, LOC106579677, LOC106581008, LOC106581051, LOC106581219, LOC106582581, LOC106…
GO:0008233	peptidase activity	Group67	GO_MolecularFunction-EBI-UniProt-GOA-ACAP-ARAP_01.05.2024_00h00	0.00174184	0.00680149	1.7026e-13	4.42676e-12	[3]	4.31034	55	[LOC106560265, LOC106561439, LOC106563110, LOC106565443, LOC106566399, LOC106567924, LOC106568012, LOC106569443, LOC106571140, LOC106574204, LOC106576275, LOC106578314, LOC106578801, LOC106579287, LOC106579545, LOC106580425, LOC106581219, LOC106581480, LOC106582462, LOC106585058, LOC106588296, LOC106588400, LOC106589265, LOC106589897, LOC106590303, LOC106601105, LOC106603107, LOC106604833, LOC106…
GO:0030020	extracellular matrix structural constituent conferring tensile strength	Group67	GO_MolecularFunction-EBI-UniProt-GOA-ACAP-ARAP_01.05.2024_00h00	0.000156508	0.00108236	1.7026e-13	4.42676e-12	[3]	10.084	12	[LOC106563133, LOC106570545, LOC106579677, LOC106582581, LOC106583145, LOC106584045, LOC106585480, LOC106588396, LOC106592074, LOC106593482, LOC106597232, col4a5]
GO:0030574	collagen catabolic process	Group67	GO_BiologicalProcess-EBI-UniProt-GOA-ACAP-ARAP_01.05.2024_00h00	1.70429e-07	5.43478e-06	1.7026e-13	4.42676e-12	[3]	24.3902	10	[LOC106565443, LOC106566399, LOC106567924, LOC106569443, LOC106581219, LOC106613110, mmp11b, mmp13, mmp25b, mmp9]
GO:0031012	extracellular matrix	Group67	GO_CellularComponent-EBI-UniProt-GOA-ACAP-ARAP_01.05.2024_00h00	2.68236e-19	7.69839e-17	1.7026e-13	4.42676e-12	[3, 4]	8.5772	85	[LOC106561817, LOC106562293, LOC106563019, LOC106563133, LOC106564832, LOC106565443, LOC106565647, LOC106566248, LOC106566399, LOC106566484, LOC106566570, LOC106567924, LOC106569065, LOC106569186, LOC106569443, LOC106569929, LOC106570545, LOC106571140, LOC106572191, LOC106574088, LOC106576558, LOC106577236, LOC106579089, LOC106579677, LOC106581008, LOC106581051, LOC106581219, LOC106582581, LOC106…
GO:0004175	endopeptidase activity	Group67	GO_MolecularFunction-EBI-UniProt-GOA-ACAP-ARAP_01.05.2024_00h00	4.8189e-06	6.43267e-05	1.7026e-13	4.42676e-12	[4]	5.94595	44	[LOC106563110, LOC106565443, LOC106566399, LOC106567924, LOC106568012, LOC106569443, LOC106571140, LOC106574204, LOC106576275, LOC106578801, LOC106579287, LOC106580425, LOC106581219, LOC106581480, LOC106582462, LOC106585058, LOC106588400, LOC106589265, LOC106589897, LOC106590303, LOC106603107, LOC106604833, LOC106609646, LOC106610912, LOC106611381, LOC106611949, LOC106612539, LOC106613110, adam28…
GO:0008237	metallopeptidase activity	Group67	GO_MolecularFunction-EBI-UniProt-GOA-ACAP-ARAP_01.05.2024_00h00	1.3963e-05	0.000145723	1.7026e-13	4.42676e-12	[4]	7.01754	28	[LOC106561439, LOC106565443, LOC106566399, LOC106567924, LOC106569443, LOC106571140, LOC106578314, LOC106579287, LOC106579545, LOC106581219, LOC106581480, LOC106588296, LOC106589265, LOC106604833, LOC106611949, LOC106612539, LOC106613110, adam28, adamts1, adamts12, adamtsl5, dpep1, mmp11b, mmp13, mmp25b, mmp9, si:ch1073-396h14.1, xpnpep1]
GO:0043062	extracellular structure organization	Group67	GO_BiologicalProcess-EBI-UniProt-GOA-ACAP-ARAP_01.05.2024_00h00	1.42346e-12	2.04266e-10	1.7026e-13	4.42676e-12	[4]	11.0465	38	[LOC106563133, LOC106565443, LOC106566399, LOC106567378, LOC106567924, LOC106569443, LOC106570545, LOC106571140, LOC106577236, LOC106579677, LOC106581008, LOC106581219, LOC106582581, LOC106583145, LOC106583477, LOC106584045, LOC106585480, LOC106585899, LOC106586705, LOC106588396, LOC106592074, LOC106593482, LOC106597232, LOC106599956, LOC106604833, LOC106611949, LOC106612539, LOC106613110, adamts…
GO:0045229	external encapsulating structure organization	Group67	GO_BiologicalProcess-EBI-UniProt-GOA-ACAP-ARAP_01.05.2024_00h00	1.30123e-12	2.4897e-10	1.7026e-13	4.42676e-12	[4]	11.0787	38	[LOC106563133, LOC106565443, LOC106566399, LOC106567378, LOC106567924, LOC106569443, LOC106570545, LOC106571140, LOC106577236, LOC106579677, LOC106581008, LOC106581219, LOC106582581, LOC106583145, LOC106583477, LOC106584045, LOC106585480, LOC106585899, LOC106586705, LOC106588396, LOC106592074, LOC106593482, LOC106597232, LOC106599956, LOC106604833, LOC106611949, LOC106612539, LOC106613110, adamts…
GO:0062023	collagen-containing extracellular matrix	Group67	GO_CellularComponent-EBI-UniProt-GOA-ACAP-ARAP_01.05.2024_00h00	5.79159e-09	3.69375e-07	1.7026e-13	4.42676e-12	[4, 5]	7.48752	45	[LOC106563019, LOC106563133, LOC106564832, LOC106565647, LOC106566484, LOC106569065, LOC106569186, LOC106569929, LOC106570545, LOC106572191, LOC106576558, LOC106577236, LOC106579677, LOC106581051, LOC106582581, LOC106583145, LOC106583477, LOC106583715, LOC106584045, LOC106585480, LOC106585541, LOC106585544, LOC106585899, LOC106586705, LOC106588396, LOC106590626, LOC106592074, LOC106593482, LOC106…
GO:0004222	metalloendopeptidase activity	Group67	GO_MolecularFunction-EBI-UniProt-GOA-ACAP-ARAP_01.05.2024_00h00	1.64852e-06	2.95703e-05	1.7026e-13	4.42676e-12	[5]	9.20502	22	[LOC106565443, LOC106566399, LOC106567924, LOC106569443, LOC106571140, LOC106579287, LOC106581219, LOC106581480, LOC106589265, LOC106604833, LOC106611949, LOC106612539, LOC106613110, adam28, adamts1, adamts12, adamtsl5, mmp11b, mmp13, mmp25b, mmp9, si:ch1073-396h14.1]
GO:0030198	extracellular matrix organization	Group67	GO_BiologicalProcess-EBI-UniProt-GOA-ACAP-ARAP_01.05.2024_00h00	1.30123e-12	2.4897e-10	1.7026e-13	4.42676e-12	[5]	11.0787	38	[LOC106563133, LOC106565443, LOC106566399, LOC106567378, LOC106567924, LOC106569443, LOC106570545, LOC106571140, LOC106577236, LOC106579677, LOC106581008, LOC106581219, LOC106582581, LOC106583145, LOC106583477, LOC106584045, LOC106585480, LOC106585899, LOC106586705, LOC106588396, LOC106592074, LOC106593482, LOC106597232, LOC106599956, LOC106604833, LOC106611949, LOC106612539, LOC106613110, adamts…
GO:0005604	basement membrane	Group67	GO_CellularComponent-EBI-UniProt-GOA-ACAP-ARAP_01.05.2024_00h00	0.000194654	0.00125541	1.7026e-13	4.42676e-12	[5, 6]	9.28571	13	[LOC106564832, LOC106565647, LOC106566484, LOC106569065, LOC106569186, LOC106570545, LOC106583477, LOC106599435, LOC106599664, LOC106609935, ccdc80l2, col4a5, ntn2]
GO:0098552	side of membrane	Group68	GO_CellularComponent-EBI-UniProt-GOA-ACAP-ARAP_01.05.2024_00h00	0.00132013	0.0056549	4.39273e-10	5.71055e-09	[2, 3]	4.9435	35	[LOC100136446, LOC106560325, LOC106561144, LOC106562116, LOC106563151, LOC106563303, LOC106563326, LOC106568350, LOC106569843, LOC106574083, LOC106574316, LOC106575381, LOC106575635, LOC106575644, LOC106576947, LOC106577010, LOC106577957, LOC106579893, LOC106583660, LOC106586464, LOC106587207, LOC106591603, LOC106598658, LOC106600084, LOC106601102, LOC106602683, LOC106606540, LOC106608642, LOC106…
GO:0007204	positive regulation of cytosolic calcium ion concentration	Group68	GO_BiologicalProcess-EBI-UniProt-GOA-ACAP-ARAP_01.05.2024_00h00	0.011551	0.0280943	4.39273e-10	5.71055e-09	[3]	6.62252	10	[LOC106574083, LOC106575635, LOC106575644, LOC106578013, LOC106579893, LOC106581080, LOC106584947, LOC106605601, LOC106611398, fpr1]
GO:0010033	response to organic substance	Group68	GO_BiologicalProcess-EBI-UniProt-GOA-ACAP-ARAP_01.05.2024_00h00	0.00075199	0.00365799	4.39273e-10	5.71055e-09	[3]	4.41736	58	[LOC100136449, LOC106560270, LOC106562003, LOC106562454, LOC106563151, LOC106563303, LOC106566684, LOC106566728, LOC106567492, LOC106568350, LOC106568819, LOC106568949, LOC106570815, LOC106570930, LOC106571802, LOC106572563, LOC106574083, LOC106574458, LOC106575381, LOC106575635, LOC106575644, LOC106577010, LOC106579720, LOC106579893, LOC106581801, LOC106584489, LOC106586421, LOC106586496, LOC106…
GO:0019955	cytokine binding	Group68	GO_MolecularFunction-EBI-UniProt-GOA-ACAP-ARAP_01.05.2024_00h00	0.000169497	0.0011446	4.39273e-10	5.71055e-09	[3]	8.52273	15	[LOC106560270, LOC106563151, LOC106563420, LOC106567378, LOC106574083, LOC106575381, LOC106575635, LOC106575644, LOC106579893, LOC106607025, crlf1a, il1r2, il31r, kita, nbl1]
GO:0070887	cellular response to chemical stimulus	Group68	GO_BiologicalProcess-EBI-UniProt-GOA-ACAP-ARAP_01.05.2024_00h00	1.02191e-09	8.37963e-08	4.39273e-10	5.71055e-09	[3]	5.68999	87	[LOC100136449, LOC100136456, LOC100136576, LOC106560270, LOC106562003, LOC106562454, LOC106563151, LOC106563303, LOC106563734, LOC106566684, LOC106566728, LOC106567284, LOC106567492, LOC106568350, LOC106568819, LOC106568949, LOC106569401, LOC106569883, LOC106570815, LOC106570930, LOC106571802, LOC106572563, LOC106573554, LOC106573757, LOC106574083, LOC106574458, LOC106575381, LOC106575635, LOC106…
GO:0071495	cellular response to endogenous stimulus	Group68	GO_BiologicalProcess-EBI-UniProt-GOA-ACAP-ARAP_01.05.2024_00h00	0.00886536	0.0230259	4.39273e-10	5.71055e-09	[3]	4.21811	41	[LOC106561144, LOC106562454, LOC106563420, LOC106563734, LOC106566728, LOC106567492, LOC106567494, LOC106568350, LOC106568819, LOC106568949, LOC106569597, LOC106571802, LOC106571911, LOC106572563, LOC106573607, LOC106574301, LOC106574458, LOC106576891, LOC106579720, LOC106580092, LOC106581801, LOC106584489, LOC106586421, LOC106588616, LOC106588669, LOC106589304, LOC106599005, LOC106605015, LOC106…
GO:0140375	immune receptor activity	Group68	GO_MolecularFunction-EBI-UniProt-GOA-ACAP-ARAP_01.05.2024_00h00	1.24065e-05	0.000136949	4.39273e-10	5.71055e-09	[3]	8.36653	21	[LOC106563151, LOC106566684, LOC106574083, LOC106575381, LOC106575635, LOC106575644, LOC106578013, LOC106579893, LOC106581080, LOC106584947, LOC106599203, LOC106601102, LOC106605601, LOC106608774, cd44b, crlf1a, fpr1, ghra, il12rb2, il1r2, il31r]
GO:0009725	response to hormone	Group68	GO_BiologicalProcess-EBI-UniProt-GOA-ACAP-ARAP_01.05.2024_00h00	0.0140642	0.0321629	4.39273e-10	5.71055e-09	[3, 4]	4.70348	23	[LOC106562454, LOC106566728, LOC106567492, LOC106568819, LOC106568949, LOC106572563, LOC106574458, LOC106579720, LOC106581801, LOC106584489, LOC106586421, LOC106588616, LOC106588669, LOC106589304, LOC106591286, LOC106599005, LOC106606431, LOC106607496, LOC106608778, anxa1, thrb, timp3, znf106a]
GO:0009897	external side of plasma membrane	Group68	GO_CellularComponent-EBI-UniProt-GOA-ACAP-ARAP_01.05.2024_00h00	0.000111458	0.000820219	4.39273e-10	5.71055e-09	[3, 4]	6.33803	27	[LOC100136446, LOC106562116, LOC106563151, LOC106563326, LOC106569843, LOC106574083, LOC106574316, LOC106575381, LOC106575635, LOC106575644, LOC106576947, LOC106577010, LOC106577957, LOC106579893, LOC106583660, LOC106586464, LOC106587207, LOC106598658, LOC106600084, LOC106601102, LOC106602683, LOC106608642, LOC106608774, cd3e, crlf1a, ghra, il31r]
GO:0034097	response to cytokine	Group68	GO_BiologicalProcess-EBI-UniProt-GOA-ACAP-ARAP_01.05.2024_00h00	8.91593e-06	0.000104444	4.39273e-10	5.71055e-09	[4]	7.05596	29	[LOC100136449, LOC106560270, LOC106563151, LOC106563303, LOC106566684, LOC106570815, LOC106574083, LOC106575381, LOC106575635, LOC106575644, LOC106577010, LOC106579893, LOC106591286, LOC106593736, LOC106599203, LOC106601102, LOC106606431, LOC106608774, anxa1, cd44b, crlf1a, flt3, ghra, il12rb2, il1r2, il31r, kita, mx2, timp3]
GO:0071310	cellular response to organic substance	Group68	GO_BiologicalProcess-EBI-UniProt-GOA-ACAP-ARAP_01.05.2024_00h00	0.000188932	0.00123235	4.39273e-10	5.71055e-09	[4]	4.82375	52	[LOC100136449, LOC106560270, LOC106562454, LOC106563151, LOC106563303, LOC106566684, LOC106566728, LOC106567492, LOC106568350, LOC106568819, LOC106568949, LOC106570815, LOC106570930, LOC106571802, LOC106572563, LOC106574083, LOC106574458, LOC106575381, LOC106575635, LOC106575644, LOC106577010, LOC106579720, LOC106579893, LOC106581801, LOC106584489, LOC106586421, LOC106588616, LOC106588669, LOC106…
GO:0019221	cytokine-mediated signaling pathway	Group68	GO_BiologicalProcess-EBI-UniProt-GOA-ACAP-ARAP_01.05.2024_00h00	4.63372e-05	0.000385472	4.39273e-10	5.71055e-09	[4, 5, 6]	7.10059	24	[LOC100136449, LOC106560270, LOC106563151, LOC106563303, LOC106566684, LOC106570815, LOC106574083, LOC106575381, LOC106575635, LOC106575644, LOC106577010, LOC106579893, LOC106593736, LOC106599203, LOC106601102, LOC106608774, cd44b, crlf1a, flt3, ghra, il12rb2, il1r2, il31r, kita]
GO:0071345	cellular response to cytokine stimulus	Group68	GO_BiologicalProcess-EBI-UniProt-GOA-ACAP-ARAP_01.05.2024_00h00	0.00010175	0.000778724	4.39273e-10	5.71055e-09	[5]	6.61376	25	[LOC100136449, LOC106560270, LOC106563151, LOC106563303, LOC106566684, LOC106570815, LOC106574083, LOC106575381, LOC106575635, LOC106575644, LOC106577010, LOC106579893, LOC106593736, LOC106599203, LOC106601102, LOC106608774, cd44b, crlf1a, flt3, ghra, il12rb2, il1r2, il31r, kita, mx2]
GO:0004896	cytokine receptor activity	Group68	GO_BiologicalProcess-EBI-UniProt-GOA-ACAP-ARAP_01.05.2024_00h00	0.000654715	0.00338564	4.39273e-10	5.71055e-09	[5, 6, 7]	7.23982	16	[LOC106563151, LOC106566684, LOC106574083, LOC106575381, LOC106575635, LOC106575644, LOC106579893, LOC106599203, LOC106601102, LOC106608774, cd44b, crlf1a, ghra, il12rb2, il1r2, il31r]
GO:0001968	fibronectin binding	Group69	GO_MolecularFunction-EBI-UniProt-GOA-ACAP-ARAP_01.05.2024_00h00	0.000907051	0.00419877	1.03136e-11	2.01116e-10	[3]	25	4	[LOC100194500, LOC106575566, LOC106600998, LOC106607266]
GO:0019838	growth factor binding	Group69	GO_MolecularFunction-EBI-UniProt-GOA-ACAP-ARAP_01.05.2024_00h00	1.00014e-05	0.000114816	1.03136e-11	2.01116e-10	[3]	10.3226	16	[LOC100194500, LOC106560270, LOC106575566, LOC106576891, LOC106580092, LOC106583220, LOC106593736, LOC106600426, LOC106607025, flt3, igfbp-6a2, igfbp-6b2, igfbp6, il1r2, il31r, kita]
GO:0071495	cellular response to endogenous stimulus	Group69	GO_BiologicalProcess-EBI-UniProt-GOA-ACAP-ARAP_01.05.2024_00h00	0.00886536	0.0230259	1.03136e-11	2.01116e-10	[3]	4.21811	41	[LOC106561144, LOC106562454, LOC106563420, LOC106563734, LOC106566728, LOC106567492, LOC106567494, LOC106568350, LOC106568819, LOC106568949, LOC106569597, LOC106571802, LOC106571911, LOC106572563, LOC106573607, LOC106574301, LOC106574458, LOC106576891, LOC106579720, LOC106580092, LOC106581801, LOC106584489, LOC106586421, LOC106588616, LOC106588669, LOC106589304, LOC106599005, LOC106605015, LOC106…
GO:0005520	insulin-like growth factor binding	Group69	GO_MolecularFunction-EBI-UniProt-GOA-ACAP-ARAP_01.05.2024_00h00	0.00125091	0.00539868	1.03136e-11	2.01116e-10	[4]	17.2414	5	[LOC100194500, LOC106575566, igfbp-6a2, igfbp-6b2, igfbp6]
GO:0007166	cell surface receptor signaling pathway	Group69	GO_BiologicalProcess-EBI-UniProt-GOA-ACAP-ARAP_01.05.2024_00h00	3.68225e-11	4.22723e-09	1.03136e-11	2.01116e-10	[3, 4, 5]	4.92611	150	[LOC100136449, LOC100194500, LOC100306820, LOC106560270, LOC106561144, LOC106561476, LOC106561749, LOC106562003, LOC106562116, LOC106563151, LOC106563303, LOC106563326, LOC106563378, LOC106563420, LOC106563734, LOC106564855, LOC106565532, LOC106565994, LOC106566684, LOC106567494, LOC106568350, LOC106568949, LOC106569421, LOC106569597, LOC106570363, LOC106570815, LOC106571295, LOC106571458, LOC106…
GO:0004713	protein tyrosine kinase activity	Group69	GO_MolecularFunction-EBI-UniProt-GOA-ACAP-ARAP_01.05.2024_00h00	0.00385084	0.0127768	1.03136e-11	2.01116e-10	[4, 6]	5.78778	18	[LOC106560270, LOC106565994, LOC106573173, LOC106576891, LOC106577563, LOC106580092, LOC106582764, LOC106582868, LOC106583220, LOC106584369, LOC106593695, LOC106593736, LOC106600426, LOC106603099, ddr1, ephb6, flt3, kita]
GO:0007167	enzyme-linked receptor protein signaling pathway	Group69	GO_BiologicalProcess-EBI-UniProt-GOA-ACAP-ARAP_01.05.2024_00h00	4.68811e-07	1.16999e-05	1.03136e-11	2.01116e-10	[4, 5, 6]	5.83333	56	[LOC100194500, LOC106560270, LOC106561144, LOC106563326, LOC106563378, LOC106563420, LOC106563734, LOC106565994, LOC106567494, LOC106568949, LOC106569597, LOC106570363, LOC106571911, LOC106572563, LOC106573607, LOC106574301, LOC106575566, LOC106576891, LOC106577756, LOC106580092, LOC106580425, LOC106581801, LOC106582764, LOC106582868, LOC106583220, LOC106585058, LOC106585060, LOC106593736, LOC106…
GO:0019199	transmembrane receptor protein kinase activity	Group69	GO_MolecularFunction-EBI-UniProt-GOA-ACAP-ARAP_01.05.2024_00h00	0.000871387	0.0040998	1.03136e-11	2.01116e-10	[4, 6]	6.82731	17	[LOC106560270, LOC106565994, LOC106574301, LOC106576891, LOC106580092, LOC106582764, LOC106582868, LOC106583220, LOC106593736, LOC106600426, LOC106603099, LOC106607025, acv1b, ddr1, ephb6, flt3, kita]
GO:0031994	insulin-like growth factor I binding	Group69	GO_MolecularFunction-EBI-UniProt-GOA-ACAP-ARAP_01.05.2024_00h00	0.000327193	0.00191642	1.03136e-11	2.01116e-10	[5]	22.7273	5	[LOC100194500, LOC106575566, igfbp-6a2, igfbp-6b2, igfbp6]
GO:0031995	insulin-like growth factor II binding	Group69	GO_MolecularFunction-EBI-UniProt-GOA-ACAP-ARAP_01.05.2024_00h00	0.000327193	0.00191642	1.03136e-11	2.01116e-10	[5]	22.7273	5	[LOC100194500, LOC106575566, igfbp-6a2, igfbp-6b2, igfbp6]
GO:0004714	transmembrane receptor protein tyrosine kinase activity	Group69	GO_MolecularFunction-EBI-UniProt-GOA-ACAP-ARAP_01.05.2024_00h00	0.00136014	0.00578312	1.03136e-11	2.01116e-10	[5, 7]	7.25389	14	[LOC106560270, LOC106565994, LOC106576891, LOC106580092, LOC106582764, LOC106582868, LOC106583220, LOC106593736, LOC106600426, LOC106603099, ddr1, ephb6, flt3, kita]
GO:0007169	cell surface receptor protein tyrosine kinase signaling pathway	Group69	GO_BiologicalProcess-EBI-UniProt-GOA-ACAP-ARAP_01.05.2024_00h00	1.28782e-07	4.92804e-06	1.03136e-11	2.01116e-10	[5, 6, 7]	6.73653	45	[LOC100194500, LOC106560270, LOC106563326, LOC106563378, LOC106563734, LOC106565994, LOC106567494, LOC106568949, LOC106570363, LOC106572563, LOC106575566, LOC106576891, LOC106577756, LOC106580092, LOC106580425, LOC106581801, LOC106582764, LOC106582868, LOC106583220, LOC106585058, LOC106585060, LOC106593736, LOC106599005, LOC106600426, LOC106602211, LOC106603099, LOC106603306, LOC106603916, LOC106…
GO:0043567	regulation of insulin-like growth factor receptor signaling pathway	Group69	GO_BiologicalProcess-EBI-UniProt-GOA-ACAP-ARAP_01.05.2024_00h00	0.00125091	0.00539868	1.03136e-11	2.01116e-10	[4, 5, 6, 7, 8, 9]	17.2414	5	[LOC100194500, LOC106575566, igfbp-6a2, igfbp-6b2, igfbp6]
GO:0030183	B cell differentiation	Group69	GO_BiologicalProcess-EBI-UniProt-GOA-ACAP-ARAP_01.05.2024_00h00	0.00514353	0.0159588	1.03136e-11	2.01116e-10	[5, 6, 7, 8, 9]	16	4	[LOC106560270, LOC106593736, flt3, kita]
GO:0048009	insulin-like growth factor receptor signaling pathway	Group69	GO_BiologicalProcess-EBI-UniProt-GOA-ACAP-ARAP_01.05.2024_00h00	0.001478	0.00601681	1.03136e-11	2.01116e-10	[6, 7, 8]	13.6364	6	[LOC100194500, LOC106563378, LOC106575566, igfbp-6a2, igfbp-6b2, igfbp6]
GO:0048585	negative regulation of response to stimulus	Group70	GO_BiologicalProcess-EBI-UniProt-GOA-ACAP-ARAP_01.05.2024_00h00	0.000158163	0.00108078	2.79552e-06	1.21139e-05	[2, 3, 4]	5.01601	47	[LOC100306820, LOC106562116, LOC106563420, LOC106563492, LOC106564480, LOC106567494, LOC106569597, LOC106571295, LOC106571802, LOC106572278, LOC106572931, LOC106573607, LOC106573841, LOC106577587, LOC106577897, LOC106580962, LOC106581801, LOC106584489, LOC106587207, LOC106590170, LOC106592479, LOC106595274, LOC106604105, LOC106606998, LOC106608829, LOC106608947, LOC106610335, LOC106611071, LOC106…
GO:0009790	embryo development	Group70	GO_BiologicalProcess-EBI-UniProt-GOA-ACAP-ARAP_01.05.2024_00h00	0.00744244	0.02044	2.79552e-06	1.21139e-05	[3, 4]	5.67376	16	[LOC106560332, LOC106563492, LOC106564480, LOC106567452, LOC106569186, LOC106571274, LOC106576211, LOC106590170, LOC106599664, LOC106600384, LOC106604105, dusp1, grhl2b, hoxa3a, hoxc4aa, msx2]
GO:0023057	negative regulation of signaling	Group70	GO_BiologicalProcess-EBI-UniProt-GOA-ACAP-ARAP_01.05.2024_00h00	0.006472	0.0187623	2.79552e-06	1.21139e-05	[2, 3, 4, 5]	4.50331	34	[LOC100306820, LOC106563420, LOC106563492, LOC106564480, LOC106567494, LOC106569597, LOC106571295, LOC106571802, LOC106572931, LOC106573607, LOC106577587, LOC106580962, LOC106581801, LOC106590170, LOC106592479, LOC106604105, LOC106608829, LOC106610335, LOC106611071, LOC106611651, LOC106612111, LOC106613798, ccdc125, chga, dusp1, eya2, fstl3, lgals3b, lincr, nbl1, neurl1aa, sesn1, si:ch211-284o19.…
GO:0007492	endoderm development	Group70	GO_BiologicalProcess-EBI-UniProt-GOA-ACAP-ARAP_01.05.2024_00h00	3.00723e-05	0.000265561	2.79552e-06	1.21139e-05	[4]	35.7143	5	[LOC106563492, LOC106564480, LOC106590170, LOC106604105, dusp1]
GO:0010648	negative regulation of cell communication	Group70	GO_BiologicalProcess-EBI-UniProt-GOA-ACAP-ARAP_01.05.2024_00h00	0.006472	0.0187623	2.79552e-06	1.21139e-05	[3, 4, 5]	4.50331	34	[LOC100306820, LOC106563420, LOC106563492, LOC106564480, LOC106567494, LOC106569597, LOC106571295, LOC106571802, LOC106572931, LOC106573607, LOC106577587, LOC106580962, LOC106581801, LOC106590170, LOC106592479, LOC106604105, LOC106608829, LOC106610335, LOC106611071, LOC106611651, LOC106612111, LOC106613798, ccdc125, chga, dusp1, eya2, fstl3, lgals3b, lincr, nbl1, neurl1aa, sesn1, si:ch211-284o19.…
GO:0048598	embryonic morphogenesis	Group70	GO_BiologicalProcess-EBI-UniProt-GOA-ACAP-ARAP_01.05.2024_00h00	0.0156891	0.035041	2.79552e-06	1.21139e-05	[3, 4, 5]	6.04396	11	[LOC106563492, LOC106564480, LOC106567452, LOC106571274, LOC106590170, LOC106600384, LOC106604105, dusp1, hoxa3a, hoxc4aa, msx2]
GO:0009968	negative regulation of signal transduction	Group70	GO_BiologicalProcess-EBI-UniProt-GOA-ACAP-ARAP_01.05.2024_00h00	0.00739555	0.0204089	2.79552e-06	1.21139e-05	[3, 4, 5, 6]	4.49591	33	[LOC100306820, LOC106563420, LOC106563492, LOC106564480, LOC106567494, LOC106569597, LOC106571295, LOC106571802, LOC106572931, LOC106573607, LOC106577587, LOC106580962, LOC106581801, LOC106590170, LOC106592479, LOC106604105, LOC106608829, LOC106610335, LOC106611071, LOC106611651, LOC106612111, LOC106613798, ccdc125, dusp1, eya2, fstl3, lgals3b, lincr, nbl1, neurl1aa, sesn1, si:ch211-284o19.8, spa…
GO:0001704	formation of primary germ layer	Group70	GO_BiologicalProcess-EBI-UniProt-GOA-ACAP-ARAP_01.05.2024_00h00	0.000408311	0.00229775	2.79552e-06	1.21139e-05	[3, 4, 5, 6, 7]	21.7391	5	[LOC106563492, LOC106564480, LOC106590170, LOC106604105, dusp1]
GO:0007369	gastrulation	Group70	GO_BiologicalProcess-EBI-UniProt-GOA-ACAP-ARAP_01.05.2024_00h00	0.000576383	0.00303527	2.79552e-06	1.21139e-05	[4, 5, 6]	16.2162	6	[LOC106563492, LOC106564480, LOC106590170, LOC106600384, LOC106604105, dusp1]
GO:1902531	regulation of intracellular signal transduction	Group70	GO_BiologicalProcess-EBI-UniProt-GOA-ACAP-ARAP_01.05.2024_00h00	9.96452e-05	0.000772923	2.79552e-06	1.21139e-05	[4, 5, 6]	4.95238	52	[LOC100136449, LOC100306820, LOC106560919, LOC106562116, LOC106563303, LOC106563492, LOC106564480, LOC106567494, LOC106567862, LOC106570104, LOC106570815, LOC106571295, LOC106571802, LOC106571899, LOC106572931, LOC106575511, LOC106575542, LOC106576891, LOC106577010, LOC106577587, LOC106577624, LOC106580092, LOC106580417, LOC106580962, LOC106581115, LOC106583006, LOC106584800, LOC106587207, LOC106…
GO:0004722	protein serine/threonine phosphatase activity	Group70	GO_MolecularFunction-EBI-UniProt-GOA-ACAP-ARAP_01.05.2024_00h00	0.0142601	0.0324812	2.79552e-06	1.21139e-05	[4, 7]	6.41026	10	[LOC100306820, LOC106563492, LOC106564480, LOC106580962, LOC106590170, LOC106604105, LOC106612793, dusp1, pptc7a, ssh1a]
GO:0008138	protein tyrosine/serine/threonine phosphatase activity	Group70	GO_MolecularFunction-EBI-UniProt-GOA-ACAP-ARAP_01.05.2024_00h00	0.00233358	0.00858637	2.79552e-06	1.21139e-05	[4, 7]	12.5	6	[LOC106563492, LOC106564480, LOC106590170, LOC106604105, LOC106612793, dusp1]
GO:0008330	protein tyrosine/threonine phosphatase activity	Group70	GO_MolecularFunction-EBI-UniProt-GOA-ACAP-ARAP_01.05.2024_00h00	0.00050372	0.00267718	2.79552e-06	1.21139e-05	[4, 7]	20.8333	5	[LOC106563492, LOC106564480, LOC106590170, LOC106604105, dusp1]
GO:0033549	MAP kinase phosphatase activity	Group70	GO_MolecularFunction-EBI-UniProt-GOA-ACAP-ARAP_01.05.2024_00h00	0.0011526	0.00516868	2.79552e-06	1.21139e-05	[4, 7]	14.2857	6	[LOC106563492, LOC106564480, LOC106590170, LOC106604105, LOC106612793, dusp1]
GO:1902532	negative regulation of intracellular signal transduction	Group70	GO_BiologicalProcess-EBI-UniProt-GOA-ACAP-ARAP_01.05.2024_00h00	0.0105123	0.0261214	2.79552e-06	1.21139e-05	[4, 5, 6, 7]	5.59701	15	[LOC100306820, LOC106563492, LOC106564480, LOC106567494, LOC106571802, LOC106572931, LOC106577587, LOC106580962, LOC106590170, LOC106592479, LOC106604105, LOC106611651, ccdc125, dusp1, sesn1]
GO:0001706	endoderm formation	Group70	GO_BiologicalProcess-EBI-UniProt-GOA-ACAP-ARAP_01.05.2024_00h00	3.00723e-05	0.000265561	2.79552e-06	1.21139e-05	[4, 5, 6, 7, 8]	35.7143	5	[LOC106563492, LOC106564480, LOC106590170, LOC106604105, dusp1]
GO:0017017	MAP kinase tyrosine/serine/threonine phosphatase activity	Group70	GO_MolecularFunction-EBI-UniProt-GOA-ACAP-ARAP_01.05.2024_00h00	0.000174445	0.00116432	2.79552e-06	1.21139e-05	[5, 8]	20	6	[LOC106563492, LOC106564480, LOC106590170, LOC106604105, LOC106612793, dusp1]
GO:0017018	myosin phosphatase activity	Group70	GO_MolecularFunction-EBI-UniProt-GOA-ACAP-ARAP_01.05.2024_00h00	0.0247867	0.0485582	2.79552e-06	1.21139e-05	[5, 8]	6.50407	8	[LOC106563492, LOC106564480, LOC106590170, LOC106604105, LOC106612793, dusp1, pptc7a, ssh1a]
GO:0033550	MAP kinase tyrosine phosphatase activity	Group70	GO_MolecularFunction-EBI-UniProt-GOA-ACAP-ARAP_01.05.2024_00h00	0.00050372	0.00267718	2.79552e-06	1.21139e-05	[5, 8]	20.8333	5	[LOC106563492, LOC106564480, LOC106590170, LOC106604105, dusp1]
GO:0030155	regulation of cell adhesion	Group71	GO_BiologicalProcess-EBI-UniProt-GOA-ACAP-ARAP_01.05.2024_00h00	2.78222e-05	0.000253491	4.05863e-07	2.43518e-06	[3, 4]	8.44444	19	[LOC100136449, LOC106563019, LOC106563326, LOC106567378, LOC106569186, LOC106570815, LOC106579287, LOC106583001, LOC106586705, LOC106589265, LOC106599664, LOC106600384, anxa1, ccdc80l2, dock8, lpxn, plaub, tescb, tnca]
GO:0046649	lymphocyte activation	Group71	GO_BiologicalProcess-EBI-UniProt-GOA-ACAP-ARAP_01.05.2024_00h00	0.0238748	0.0479165	4.05863e-07	2.43518e-06	[3, 4]	5.47945	12	[LOC100136449, LOC106560270, LOC106570815, LOC106574316, LOC106577587, LOC106593736, LOC106598658, anxa1, cd3e, dock8, flt3, kita]
GO:0045785	positive regulation of cell adhesion	Group71	GO_BiologicalProcess-EBI-UniProt-GOA-ACAP-ARAP_01.05.2024_00h00	0.00580868	0.0172755	4.05863e-07	2.43518e-06	[3, 4, 5]	8.42105	8	[LOC100136449, LOC106567378, LOC106570815, LOC106586705, anxa1, ccdc80l2, dock8, lpxn]
GO:0022407	regulation of cell-cell adhesion	Group71	GO_BiologicalProcess-EBI-UniProt-GOA-ACAP-ARAP_01.05.2024_00h00	0.00605134	0.0178127	4.05863e-07	2.43518e-06	[4, 5]	7.75862	9	[LOC100136449, LOC106563326, LOC106567378, LOC106570815, LOC106579287, LOC106589265, LOC106600384, anxa1, dock8]
GO:0030097	hemopoiesis	Group71	GO_BiologicalProcess-EBI-UniProt-GOA-ACAP-ARAP_01.05.2024_00h00	0.0151164	0.0341608	4.05863e-07	2.43518e-06	[4, 5]	6.07735	11	[LOC100136449, LOC106560270, LOC106570815, LOC106593736, LOC106600627, anxa1, casp3b, cd3e, flt3, kita, tescb]
GO:0030595	leukocyte chemotaxis	Group71	GO_BiologicalProcess-EBI-UniProt-GOA-ACAP-ARAP_01.05.2024_00h00	3.66768e-05	0.000318977	4.05863e-07	2.43518e-06	[3, 5, 6]	13.8889	10	[LOC100136449, LOC106563734, LOC106570815, LOC106575635, LOC106575644, LOC106587941, LOC106605015, anxa1, lgals3b, vegfd]
GO:0002244	hematopoietic progenitor cell differentiation	Group71	GO_BiologicalProcess-EBI-UniProt-GOA-ACAP-ARAP_01.05.2024_00h00	0.00978705	0.0248574	4.05863e-07	2.43518e-06	[4, 5, 6]	18.75	3	[LOC106560270, LOC106593736, kita]
GO:0002521	leukocyte differentiation	Group71	GO_BiologicalProcess-EBI-UniProt-GOA-ACAP-ARAP_01.05.2024_00h00	0.00428116	0.0138835	4.05863e-07	2.43518e-06	[4, 5, 6]	8.18182	9	[LOC100136449, LOC106560270, LOC106570815, LOC106593736, anxa1, cd3e, flt3, kita, tescb]
GO:0022409	positive regulation of cell-cell adhesion	Group71	GO_BiologicalProcess-EBI-UniProt-GOA-ACAP-ARAP_01.05.2024_00h00	0.0229965	0.046643	4.05863e-07	2.43518e-06	[4, 5, 6]	8.77193	5	[LOC100136449, LOC106567378, LOC106570815, anxa1, dock8]
GO:0036215	response to stem cell factor	Group71	GO_BiologicalProcess-EBI-UniProt-GOA-ACAP-ARAP_01.05.2024_00h00	0.00022097	0.00137866	4.05863e-07	2.43518e-06	[5]	60	3	[LOC106560270, LOC106593736, kita]
GO:1905517	macrophage migration	Group71	GO_BiologicalProcess-EBI-UniProt-GOA-ACAP-ARAP_01.05.2024_00h00	0.0209209	0.0430415	4.05863e-07	2.43518e-06	[4, 6]	14.2857	3	[LOC100136449, LOC106570815, lgals3b]
GO:0048246	macrophage chemotaxis	Group71	GO_BiologicalProcess-EBI-UniProt-GOA-ACAP-ARAP_01.05.2024_00h00	0.0209209	0.0430415	4.05863e-07	2.43518e-06	[4, 5, 6, 7]	14.2857	3	[LOC100136449, LOC106570815, lgals3b]
[truncated: 277 more rows]

## Sheet: F1701175vsF1701419_DEGs
SYMBOL	logFC	logCPM	PValue	FDR	GENENAME
LOC123744732	8.1097	1.50038	7.77587e-32	7.76835e-28	uncharacterized LOC123744732
LOC106612769	7.32087	-1.42739	4.37512e-12	7.28482e-09	olfactory receptor 11A1-like
LOC123728158	6.62729	6.15721	5.07218e-55	1.52018e-50	ictacalcin-like
LOC106594111	6.5837	2.36537	4.66942e-10	6.08466e-07	60S ribosomal protein L18a-like
[truncated: 94 more rows]

## Sheet: F1701292vsF1701419_DEGs
SYMBOL	logFC	logCPM	PValue	FDR	GENENAME
[truncated: 234 more rows]

[truncated: 3 more sheets: F1701292vsF1701419_GO, F1701361vsF1701419_DEGs, F1701361vsF1701419_GO]
