# Supplementary material for: Family-based transcriptomic profiling of Atlantic salmon skin and head kidney in response to Lepeophtheirus salmonis infestation under physiological and elevated temperatures
Source: Comp Immunol Rep. 2026 Apr 22;10:200285. doi: 10.1016/j.cirep.2026.200285 (PMC13142024; doi:10.1016/j.cirep.2026.200285)
Supplement: Supplementary file 10 [file mmc9.xlsx]

## Sheet: File Summary
Supplementary Data File 9. List of differentially expressed genes (DEGs) and enriched GO terms/KEGG pathways based on comparisons of skin samples from salmon families infested with chalimus stages of sea lice at 20 °C (SK-T20C)
F1701292vsF1701175_DEGs: DEGs identified based on F1701292 vs. F1701175
F1701292vsF1701175_GO: GO terms and KEGG pathways enriched based on DEGs identified in F1701292 vs. F1701175 comparison
F1701361vsF1701175_DEGs: DEGs identified based on F1701361 vs. F1701175
F1701361vsF1701175_GO: GO terms and KEGG pathways enriched based on DEGs identified in F1701361 vs. F1701175 comparison
F1701361vsF1701292_DEGs: DEGs identified based on F1701361 vs. F1701292
F1701361vsF1701292_GO: GO terms and KEGG pathways enriched based on DEGs identified in F1701361 vs. F1701292 comparison
F1701175vsF1701419_DEGs: DEGs identified based on F1701175 vs. F1701419
F1701175vsF1701419_GO: GO terms and KEGG pathways enriched based on DEGs identified in F1701175 vs. F1701419 comparison
F1701292vsF1701419_DEGs: DEGs identified based on F1701292 vs. F1701419
F1701292vsF1701419_GO: GO terms and KEGG pathways enriched based on DEGs identified in F1701292 vs. F1701419 comparison
F1701361vsF1701419_DEGs: DEGs identified based on F1701361 vs. F1701419
F1701361vsF1701419_GO: GO terms and KEGG pathways enriched based on DEGs identified in F1701361 vs. F1701419 comparison

## Sheet: F1701292vsF1701175_DEGs
SYMBOL	logFC	logCPM	PValue	FDR	GENENAME
LOC123725129	12.9076	4.08189	6.73713e-14	8.05833e-11	uncharacterized LOC123725129
LOC123744293	10.8774	2.05262	2.96308e-19	6.20228e-16	erythroblast NAD(P)(+)--arginine ADP-ribosyltransferase-like
gbgt1	9.00878	1.72136	8.51084e-15	1.09629e-11	Globoside alpha-1,3-N-acetylgalactosaminyltransferase 1
LOC106584954	8.91381	1.63277	1.71274e-11	1.39906e-08	uncharacterized LOC106584954
fcl	8.74074	5.92662	8.98946e-89	3.01066e-84	GDP-L-fucose synthetase
LOC123732499	6.51058	2.37584	1.10077e-51	9.21647e-48	annexin A5-like
LOC106586941	5.48183	5.21825	8.58776e-13	9.91768e-10	complement C1q subcomponent subunit B-like
LOC123743381	5.39153	-1.02843	1.56883e-09	8.90535e-07	RING finger protein 222-like
LOC123741796	5.23378	-1.1496	2.69764e-11	2.15111e-08	uncharacterized LOC123741796
pbld2	5.12164	1.2206	2.51703e-08	1.06706e-05	Phenazine biosynthesis-like domain-containing protein 2
tap2b	4.60103	2.04513	1.73386e-10	1.10099e-07	transport-associated protein 2b
LOC123733170	4.58496	-1.28588	1.42717e-10	9.37205e-08	B-cell receptor CD22-like
LOC106566099	4.44481	2.01395	0.00030892	0.0307004	radical S-adenosyl methionine domain-containing protein 2
LOC123740290	4.40686	-1.81949	4.09708e-07	0.000127051	uncharacterized LOC123740290
LOC123725238	4.3681	-1.84989	2.30855e-07	7.4342e-05	uncharacterized LOC123725238
LOC106586060	4.31008	2.20608	1.39703e-08	6.40932e-06	uncharacterized LOC106586060
LOC106602727	4.27215	1.65538	8.3215e-32	4.64492e-28	uncharacterized LOC106602727
LOC106574762	4.16121	3.02619	0.000166408	0.01937	protein asteroid homolog 1
LOC123729814	4.11716	6.32528	1.25745e-11	1.05283e-08	uncharacterized LOC123729814
cd9	4.05351	6.45308	5.9862e-06	0.00130337	CD9 molecule
LOC123730801	4.02532	-1.44624	2.94873e-08	1.20377e-05	uncharacterized LOC123730801
LOC106586475	3.67305	-1.04613	2.71753e-06	0.000664326	uncharacterized LOC106586475
LOC106564892	3.55938	5.48677	0.000444423	0.040356	uncharacterized LOC106564892
LOC106601923	3.53784	-1.1794	2.58094e-07	8.23221e-05	uncharacterized LOC106601923
LOC106590303	3.47999	3.39426	3.80125e-08	1.48032e-05	trypsin-3-like
LOC100194553	3.40905	7.0697	0.000557826	0.0479029	VHSV-induced protein-like
LOC106600766	3.40683	1.77785	4.70349e-12	4.63308e-09	ferritin, middle subunit-like
LOC106600765	3.40331	2.40931	1.01252e-14	1.25593e-11	ferritin, middle subunit-like
zgc:113142	3.33792	3.223	3.42355e-06	0.000822657	uncharacterized LOC106570820
LOC106598870	3.31975	-1.08272	0.000300681	0.03006	CMRF35-like molecule 6
LOC106603966	3.05822	-1.41148	1.43209e-06	0.000380626	cation channel sperm-associated protein 3
LOC106606032	3.02228	2.10368	3.27019e-18	6.08455e-15	carboxypeptidase Q-like
LOC106576287	3.01078	2.26984	3.03648e-11	2.36499e-08	uncharacterized LOC106576287
aqp1	2.85875	1.07741	4.57274e-06	0.00104894	Aquaporin-1
LOC106564830	2.8138	3.26444	0.000102799	0.0132417	complement C3
LOC106602772	2.72012	-1.21653	4.05541e-05	0.00632884	C-type lectin domain family 6 member A-like
LOC106603827	2.65681	1.16685	7.2456e-09	3.51685e-06	stonustoxin subunit beta-like
LOC123743828	2.61787	1.15352	1.08316e-08	5.03833e-06	uncharacterized LOC123743828
LOC106605636	2.58862	1.72246	1.11382e-05	0.00220727	alpha-tectorin-like
LOC106564129	2.58314	1.96259	9.71733e-08	3.32085e-05	uncharacterized LOC106564129
LOC106597100	2.56571	1.31245	8.23072e-05	0.0113438	probable E3 ubiquitin-protein ligase HERC3
LOC106594015	2.56422	2.36192	9.22976e-06	0.00187342	thrombin-like enzyme cerastocytin
LOC106565513	2.56206	1.20049	0.000360742	0.0345189	uncharacterized LOC106565513
psmb9-a	2.50868	3.83459	6.06672e-11	4.14654e-08	proteasome subunit beta type-9a
ppp1r14d	2.44829	-1.43602	8.72547e-05	0.0117359	protein phosphatase 1 regulatory inhibitor subunit 14D
epb41l3a	2.39826	3.02159	0.00014576	0.0174467	erythrocyte membrane protein band 4.1-like 3a
LOC106589511	2.38895	4.34612	2.62318e-05	0.00445955	WAP, Kazal, immunoglobulin, Kunitz and NTR domain-containing protein 2-like
LOC106583825	2.26211	3.28527	0.000104354	0.0133394	phosphatase and actin regulator 3
LOC106600764	2.24255	2.28785	5.91834e-08	2.17814e-05	ferritin, middle subunit-like
LOC106585657	2.23799	-1.39188	0.00017645	0.0201689	uncharacterized LOC106585657
LOC106587407	2.21886	4.84624	9.75294e-05	0.0128514	uncharacterized LOC106587407
LOC123733062	2.19892	1.85127	0.000158479	0.0187549	protein NLRC3-like
LOC106603106	2.18849	1.1764	2.13546e-06	0.000545944	lysophosphatidylserine lipase ABHD12
LOC106600767	2.18301	-1.33475	0.000193811	0.0213816	ferritin, middle subunit-like
LOC123728169	2.13694	5.46918	7.4226e-08	2.64458e-05	NACHT, LRR and PYD domains-containing protein 12-like
LOC106575571	2.13495	-1.20569	0.000179013	0.0202545	uncharacterized LOC106575571
LOC106605916	2.13104	1.24489	0.000475547	0.0425844	zymogen granule membrane protein 16-like
LOC106602558	2.11673	4.78971	2.10489e-05	0.00369372	NLR family CARD domain-containing protein 3
LOC123734128	2.10923	-1.1044	0.00041576	0.0383587	ATP synthase subunit f, mitochondrial-like
dtl	2.05593	1.46146	7.57245e-12	6.8543e-09	denticleless E3 ubiquitin protein ligase homolog (Drosophila)
ccdc180	1.9789	1.33387	1.84482e-07	6.05734e-05	coiled-coil domain containing 180
LOC106584751	1.94182	2.87053	6.31508e-06	0.0013386	uncharacterized LOC106584751
LOC106601708	1.92357	-1.01022	0.00032195	0.03162	sialoadhesin-like
LOC106590581	1.85591	1.21294	7.79135e-08	2.74674e-05	uncharacterized LOC106590581
tmem243	1.80349	1.63651	2.977e-08	1.20377e-05	transmembrane protein 243
LOC106605585	1.78781	2.57994	0.000237278	0.0253887	IgGFc-binding protein-like
LOC106584223	1.68423	1.24052	2.66316e-08	1.1149e-05	complement C1q tumor necrosis factor-related protein 7-like
nppc	1.68379	4.99483	0.000175084	0.0200897	natriuretic peptide C
zc3h15	1.66353	5.3062	5.526e-12	5.28775e-09	zinc finger CCCH-type containing 15
LOC106602306	1.64361	4.02503	0.000226843	0.0245864	tetratricopeptide repeat protein 39B-like
srk2	1.63783	5.54029	0.000277841	0.0287197	Tyrosine-protein kinase SRK2
LOC106600512	1.61054	3.72362	5.47824e-05	0.00808246	hippocampus abundant transcript 1 protein-like
LOC106565890	1.57062	1.03823	0.000100085	0.0130895	alkaline phosphatase-like
LOC123743793	1.56157	1.00607	7.63074e-06	0.00159726	microsomal glutathione S-transferase 1-like
LOC106603471	1.54807	2.58971	2.3445e-06	0.000581626	collagen alpha-1(XXVI) chain
LOC106568851	1.53389	2.61883	1.30364e-06	0.000352099	C-type lectin domain family 10 member A
LOC123723791	1.50488	1.95081	1.27059e-06	0.000351805	28S ribosomal protein S33, mitochondrial-like
cyfip2	1.47629	3.40892	1.74234e-10	1.10099e-07	cytoplasmic FMR1 interacting protein 2
LOC106609985	1.46284	4.75498	0.000528927	0.0462515	uncharacterized LOC106609985
LOC106569355	1.39021	2.98497	3.12016e-05	0.00512242	CCN family member 1
fbxw5	1.36639	1.41795	0.000358875	0.0345031	F-box and WD repeat domain containing 5
LOC106597021	1.36379	1.18531	0.000569599	0.0484147	CCN family member 4
LOC106563202	1.35724	1.21907	0.000194038	0.0213816	small conductance calcium-activated potassium channel protein 2-like
LOC106586332	1.34309	3.67038	0.000452584	0.0407459	protein ADP-ribosylarginine hydrolase
sftpba	1.34072	4.41908	1.01532e-07	3.43476e-05	surfactant protein Ba
LOC106600410	1.33053	1.15105	0.000516156	0.045611	transcriptional adapter 1-like
LOC106575468	1.31939	1.16283	8.53311e-05	0.0116172	T-cell surface antigen CD2
LOC123732719	1.30559	2.49602	4.29939e-06	0.00100693	selection and upkeep of intraepithelial T-cells protein 5-like
LOC106591360	1.3011	1.01108	0.000385689	0.0359808	microtubule cross-linking factor 1-like
LOC123741665	-1.25174	4.58774	8.43068e-05	0.0115246	ferritin, middle subunit-like
emp3a	-1.2561	1.95151	9.03607e-05	0.0119615	epithelial membrane protein 3a
LOC106612809	-1.26865	3.23373	3.43889e-06	0.000822657	uncharacterized LOC106612809
LOC106598658	-1.29198	2.78306	4.1488e-06	0.000978502	T-cell surface antigen CD2-like
LOC106589782	-1.2931	2.78473	7.76928e-05	0.0107521	nuclear factor 7, brain
LOC123727354	-1.30677	1.84978	0.000166517	0.01937	tumor necrosis factor receptor superfamily member 14-like
LOC106593497	-1.34152	1.43921	0.000369795	0.0350705	ras-related protein Rap-1b
LOC106570379	-1.35897	1.44156	2.49158e-05	0.00425742	uncharacterized LOC106570379
LOC106607892	-1.36097	1.21745	0.000248574	0.0261994	cytochrome P450 26B1
LOC123732568	-1.36168	2.65697	0.000382956	0.035926	E3 ubiquitin/ISG15 ligase TRIM25-like
ywhag1	-1.39675	1.43363	8.76637e-05	0.0117438	3-monooxygenase/tryptophan 5-monooxygenase activation protein, gamma polypeptide 1
LOC106589418	-1.40054	4.30746	0.000392961	0.0365574	uncharacterized LOC106589418
LOC123731734	-1.4074	2.18951	0.000123891	0.0153676	stonustoxin subunit beta-like
LOC106582502	-1.42056	7.63217	5.76984e-05	0.00836527	guanylate-binding protein 1
LOC106598687	-1.43496	1.81845	3.77593e-08	1.48032e-05	cAMP-responsive element-binding protein-like 2
trdn	-1.45761	3.03343	4.10292e-05	0.00632884	triadin
LOC123744234	-1.46605	1.95664	4.5439e-06	0.00104894	NACHT, LRR and PYD domains-containing protein 12-like
LOC106576521	-1.48517	3.30853	6.11419e-09	3.01133e-06	oocyte zinc finger protein XlCOF22-like
LOC106589897	-1.48681	7.00714	6.55492e-06	0.0013807	tryptase
crfb12	-1.49835	2.77051	0.000110764	0.0139458	cytokine receptor family member B12
LOC123731531	-1.55072	1.02315	9.28684e-07	0.000268125	V-set domain-containing T-cell activation inhibitor 1-like
LOC123726857	-1.58711	1.76949	8.84459e-07	0.000262137	uncharacterized LOC123726857
LOC106594672	-1.59005	2.18093	5.30388e-06	0.00118421	nucleoporin SEH1
LOC106585114	-1.59799	2.65773	1.72962e-06	0.00044559	calcium-activated potassium channel subunit alpha-1
LOC106596145	-1.60012	3.35233	6.67955e-05	0.00951051	ferritin, middle subunit-like
LOC106560372	-1.60224	3.50249	4.99691e-05	0.00747105	forkhead box protein Q1-like
LOC106576267	-1.62013	1.55759	7.47603e-05	0.0103892	probable polypeptide N-acetylgalactosaminyltransferase 8
LOC106610521	-1.64274	3.7482	7.5216e-15	1.00762e-11	histone-lysine N-methyltransferase PRDM9
LOC123723657	-1.65595	4.82463	3.88973e-05	0.00614486	hemoglobin subunit beta-like
LOC106607373	-1.67826	2.83084	0.000139215	0.0167714	hemoglobin subunit alpha-like
mal2	-1.69535	1.62726	3.50689e-05	0.00561957	mal, T cell differentiation protein 2
LOC106598912	-1.70149	1.0417	4.83516e-05	0.00726162	tripartite motif-containing protein 16-like
LOC106606833	-1.70725	5.48334	0.000447636	0.0405183	uncharacterized LOC106606833
LOC106608294	-1.76839	4.0113	0.000548693	0.0472398	proto-oncogene c-Fos-like
LOC106593960	-1.77345	2.95409	1.13858e-05	0.00223542	uncharacterized LOC106593960
LOC106585146	-1.78221	2.41757	5.69127e-08	2.11785e-05	patatin-like phospholipase domain-containing protein 7
LOC106589870	-1.80283	5.57241	4.77178e-19	9.40069e-16	paralemmin-3-like
LOC123728780	-1.81109	5.33677	4.53173e-10	2.75949e-07	profilin-2-like
LOC123744744	-1.81361	2.84539	1.81902e-07	6.03175e-05	heat shock cognate 70 kDa protein-like
LOC106574309	-1.81927	2.01608	4.75047e-05	0.00716658	sugar transporter SWEET1
LOC123732592	-1.91163	1.98163	8.67921e-08	3.02787e-05	tripartite motif-containing protein 16-like
LOC123744762	-1.91727	-1.228	0.000520939	0.045792	uncharacterized LOC123744762
LOC106577444	-1.93018	1.71717	0.000592746	0.0497535	leucine-rich repeat and calponin homology domain-containing protein 4-like
LOC106596398	-2.11822	1.58829	8.45701e-09	3.98921e-06	protein lifeguard 1-like
tfa	-2.17928	2.57488	3.52295e-06	0.000836787	transferrin-a
LOC123731946	-2.18327	-1.28046	0.000148549	0.0177048	uncharacterized LOC123731946
LOC106587392	-2.186	1.09595	1.07718e-05	0.00214737	ammonium transporter Rh type C
LOC123723718	-2.21097	3.06725	2.72069e-05	0.00455593	protein fosB-like
LOC106571028	-2.27089	4.30535	0.000255182	0.0267072	proto-oncogene c-Fos
LOC106597223	-2.29962	1.76868	6.27134e-06	0.00133779	protein-glutamine gamma-glutamyltransferase 2-like
LOC106577847	-2.38373	5.77016	1.43456e-06	0.000380626	cytosolic phospholipase A2 gamma
LOC123723938	-2.4002	2.20179	1.85569e-12	2.0048e-09	tripartite motif-containing protein 16-like
LOC106562816	-2.44466	2.01945	1.49045e-08	6.6765e-06	telomeric repeat-binding factor 2
LOC123732435	-2.45638	1.00973	6.19228e-06	0.00133657	double-strand-break repair protein rad21 homolog A-like
LOC123732786	-2.53715	-1.67535	2.90954e-05	0.00480017	zinc finger protein 771-like
LOC123725371	-2.55105	-1.11559	1.27104e-06	0.000351805	zinc finger protein 664-like
LOC106576055	-2.55479	-1.13416	1.29841e-06	0.000352099	RUN domain-containing protein 3B-like
LOC106563746	-2.66164	3.50381	3.58026e-07	0.000112062	arf-GAP with Rho-GAP domain, ANK repeat and PH domain-containing protein 1
LOC106575465	-2.7037	-1.34894	4.11958e-05	0.00632884	uncharacterized LOC106575465
LOC106612490	-2.7466	2.47846	7.17288e-08	2.58308e-05	FBJ murine osteosarcoma viral oncogene homolog B
LOC106579178	-2.78836	3.75337	0.000251448	0.0263989	myosin-binding protein C, fast-type-like
LOC106561185	-2.83633	2.67362	6.36598e-10	3.7404e-07	telomere repeats-binding bouquet formation protein 1-like
LOC106581733	-2.90428	2.13339	6.02841e-05	0.00866513	uncharacterized LOC106581733
myripb	-3.12289	3.1322	4.30199e-11	3.20173e-08	myosin VIIA and Rab interacting protein b
cfap54	-3.29734	1.33643	3.10185e-21	8.65699e-18	cilia and flagella associated protein 54
LOC123743719	-3.34325	4.648	0.000289261	0.0291091	beta-enolase-like
LOC106602813	-3.36837	-1.12153	1.52214e-08	6.70762e-06	FERM domain-containing protein 7
LOC106564201	-3.56441	-1.45067	1.72875e-08	7.51918e-06	trichohyalin
LOC106589059	-3.57718	-1.46885	8.14286e-09	3.89589e-06	uncharacterized LOC106589059
LOC106564757	-3.61415	1.37796	0.000335921	0.0327045	keratin, type I cytoskeletal 19-like
LOC106601183	-3.70843	-1.19892	2.69475e-09	1.45564e-06	suppressor of SWI4 1 homolog
LOC100194636	-3.84163	3.58387	2.00153e-05	0.00358466	enolase 3-2
LOC123732467	-3.94358	1.85352	2.06383e-05	0.00365713	zymogen granule membrane protein 16-like
LOC123742628	-3.95085	-1.17261	6.05956e-11	4.14654e-08	small nucleolar RNA SNORD14
gapdh	-3.96274	5.31988	0.000173799	0.0200714	glyceraldehyde-3-phosphate dehydrogenase
LOC100136417	-4.13993	6.02276	0.000404412	0.0374148	glyceraldehyde-3-phosphate dehydrogenase
LOC106562377	-4.1506	3.14372	5.5669e-05	0.00810614	glucose-6-phosphate isomerase-like
LOC106576869	-4.207	2.8078	9.58194e-12	8.44496e-09	uncharacterized LOC106576869
pk	-4.34249	5.88042	0.000337328	0.0327462	pyruvate kinase
LOC100380695	-4.7508	-1.4283	4.49031e-11	3.26924e-08	solute carrier family 28 member 3
LOC100194623	-4.76983	4.34513	1.69612e-05	0.00308721	aldolase a, fructose-bisphosphate 2
LOC106571102	-4.88921	2.59668	2.10654e-05	0.00369372	ryanodine receptor 3
LOC106593162	-4.96374	3.60054	1.61154e-05	0.00296549	myosin heavy chain, fast skeletal muscle-like
tnnt3a	-5.19735	2.58814	2.16059e-05	0.00376877	troponin T type 3a (skeletal, fast)
ampd1	-5.29848	4.36349	4.11444e-05	0.00632884	adenosine monophosphate deaminase 1
LOC100136569	-5.45607	3.61625	9.40834e-07	0.000269312	fast myotomal muscle troponin-I
pfkmb	-5.70836	4.31039	1.14137e-05	0.00223542	phosphofructokinase, muscle b
LOC123739532	-6.38128	-1.09288	6.22904e-15	8.69236e-12	von Willebrand factor A domain-containing protein 7-like
LOC106592537	-6.66233	3.58596	1.56717e-21	4.77145e-18	zymogen granule membrane protein 16-like
LOC106600782	-7.10402	5.66413	2.33168e-06	0.000581626	myosin heavy chain, fast skeletal muscle-like
LOC123728158	-7.16645	6.96717	1.15106e-62	1.92751e-58	ictacalcin-like
LOC123733234	-7.63804	-1.24872	2.17382e-16	3.46682e-13	enhancer of rudimentary homolog
LOC123733421	-8.09934	1.58608	4.67022e-56	5.21368e-52	uncharacterized LOC123733421
c209d	-9.22725	2.23884	2.01553e-44	1.35004e-40	CD209 antigen-like protein D

## Sheet: F1701292vsF1701175_GO
ID	Term	GOGroups	Ontology Source	Term PValue	Term PValue Corrected with Benjamini-Hochberg	Group PValue	Group PValue Corrected with Benjamini-Hochberg	GOLevels	% Associated Genes	Nr. Genes	Associated Genes Found
GO:0015669	gas transport	Group0	GO_BiologicalProcess-EBI-UniProt-GOA-ACAP-ARAP_01.05.2024_00h00	0.000339041	0.000353168	0.000339041	0.000339041	[4]	5.35714	3	[LOC106607373, LOC123723657, aqp1]
KEGG:00860	Porphyrin metabolism	Group1	KEGG_01.05.2024	2.15113e-06	2.33818e-06	1.21001e-05	3.63003e-05	[-1]	5.81395	5	[LOC106596145, LOC106600764, LOC106600765, LOC106600766, LOC106600767]
KEGG:04216	Ferroptosis	Group1	KEGG_01.05.2024	4.14856e-07	6.10082e-07	1.21001e-05	3.63003e-05	[-1]	5.12821	6	[LOC106596145, LOC106600764, LOC106600765, LOC106600766, LOC106600767, tfa]
GO:0051238	sequestering of metal ion	Group1	GO_BiologicalProcess-EBI-UniProt-GOA-ACAP-ARAP_01.05.2024_00h00	4.67349e-11	1.16837e-09	1.21001e-05	3.63003e-05	[3]	22.2222	6	[LOC106596145, LOC106600764, LOC106600765, LOC106600766, LOC106600767, LOC123741665]
GO:0097577	sequestering of iron ion	Group1	GO_BiologicalProcess-EBI-UniProt-GOA-ACAP-ARAP_01.05.2024_00h00	4.67349e-11	1.16837e-09	1.21001e-05	3.63003e-05	[3, 4, 5, 7]	22.2222	6	[LOC106596145, LOC106600764, LOC106600765, LOC106600766, LOC106600767, LOC123741665]
GO:0006879	intracellular iron ion homeostasis	Group1	GO_BiologicalProcess-EBI-UniProt-GOA-ACAP-ARAP_01.05.2024_00h00	7.41489e-09	3.70745e-08	1.21001e-05	3.63003e-05	[4, 6]	10	6	[LOC106596145, LOC106600764, LOC106600765, LOC106600766, LOC106600767, LOC123741665]
GO:0006880	intracellular sequestering of iron ion	Group1	GO_BiologicalProcess-EBI-UniProt-GOA-ACAP-ARAP_01.05.2024_00h00	4.67349e-11	1.16837e-09	1.21001e-05	3.63003e-05	[4, 5, 6, 8]	22.2222	6	[LOC106596145, LOC106600764, LOC106600765, LOC106600766, LOC106600767, LOC123741665]
GO:0000041	transition metal ion transport	Group1	GO_BiologicalProcess-EBI-UniProt-GOA-ACAP-ARAP_01.05.2024_00h00	1.12826e-07	2.16972e-07	1.21001e-05	3.63003e-05	[7]	4.4586	7	[LOC106596145, LOC106600764, LOC106600765, LOC106600766, LOC106600767, LOC123741665, tfa]
GO:0006826	iron ion transport	Group1	GO_BiologicalProcess-EBI-UniProt-GOA-ACAP-ARAP_01.05.2024_00h00	1.44704e-09	1.20587e-08	1.21001e-05	3.63003e-05	[8]	8.33333	7	[LOC106596145, LOC106600764, LOC106600765, LOC106600766, LOC106600767, LOC123741665, tfa]
GO:0008198	ferrous iron binding	Group1	GO_MolecularFunction-EBI-UniProt-GOA-ACAP-ARAP_01.05.2024_00h00	1.86024e-09	1.16265e-08	1.21001e-05	3.63003e-05	[8]	12.5	6	[LOC106596145, LOC106600764, LOC106600765, LOC106600766, LOC106600767, LOC123741665]
GO:0008199	ferric iron binding	Group1	GO_MolecularFunction-EBI-UniProt-GOA-ACAP-ARAP_01.05.2024_00h00	1.72845e-10	2.16057e-09	1.21001e-05	3.63003e-05	[8]	18.1818	6	[LOC106596145, LOC106600764, LOC106600765, LOC106600766, LOC106600767, LOC123741665]
KEGG:00010	Glycolysis / Gluconeogenesis	Group2	KEGG_01.05.2024	5.14246e-08	1.42846e-07	4.60765e-05	6.91147e-05	[-1]	5	7	[LOC100136417, LOC100194623, LOC100194636, LOC106562377, gapdh, pfkmb, pk]
KEGG:00030	Pentose phosphate pathway	Group2	KEGG_01.05.2024	0.000574825	0.000574825	4.60765e-05	6.91147e-05	[-1]	4.47761	3	[LOC100194623, LOC106562377, pfkmb]
GO:0016052	carbohydrate catabolic process	Group2	GO_BiologicalProcess-EBI-UniProt-GOA-ACAP-ARAP_01.05.2024_00h00	6.42022e-07	8.91697e-07	4.60765e-05	6.91147e-05	[4]	4.7619	6	[LOC100136417, LOC100194623, LOC100194636, gapdh, pfkmb, pk]
GO:0072523	purine-containing compound catabolic process	Group2	GO_BiologicalProcess-EBI-UniProt-GOA-ACAP-ARAP_01.05.2024_00h00	1.71136e-06	1.94473e-06	4.60765e-05	6.91147e-05	[5]	4.02685	6	[LOC100136417, LOC100194623, LOC100194636, gapdh, pfkmb, pk]
GO:0072526	pyridine-containing compound catabolic process	Group2	GO_BiologicalProcess-EBI-UniProt-GOA-ACAP-ARAP_01.05.2024_00h00	5.7471e-08	1.43677e-07	4.60765e-05	6.91147e-05	[5]	7.14286	6	[LOC100136417, LOC100194623, LOC100194636, gapdh, pfkmb, pk]
GO:0009132	nucleoside diphosphate metabolic process	Group2	GO_BiologicalProcess-EBI-UniProt-GOA-ACAP-ARAP_01.05.2024_00h00	1.73388e-07	2.88979e-07	4.60765e-05	6.91147e-05	[5, 6, 7]	5.94059	6	[LOC100136417, LOC100194623, LOC100194636, gapdh, pfkmb, pk]
GO:0006090	pyruvate metabolic process	Group2	GO_BiologicalProcess-EBI-UniProt-GOA-ACAP-ARAP_01.05.2024_00h00	2.31142e-07	3.6116e-07	4.60765e-05	6.91147e-05	[7]	5.66038	6	[LOC100136417, LOC100194623, LOC100194636, gapdh, pfkmb, pk]
GO:0009134	nucleoside diphosphate catabolic process	Group2	GO_BiologicalProcess-EBI-UniProt-GOA-ACAP-ARAP_01.05.2024_00h00	4.61527e-08	1.64831e-07	4.60765e-05	6.91147e-05	[6, 7, 8]	7.40741	6	[LOC100136417, LOC100194623, LOC100194636, gapdh, pfkmb, pk]
GO:0009135	purine nucleoside diphosphate metabolic process	Group2	GO_BiologicalProcess-EBI-UniProt-GOA-ACAP-ARAP_01.05.2024_00h00	9.29753e-08	1.93699e-07	4.60765e-05	6.91147e-05	[6, 7, 8]	6.59341	6	[LOC100136417, LOC100194623, LOC100194636, gapdh, pfkmb, pk]
GO:0009185	ribonucleoside diphosphate metabolic process	Group2	GO_BiologicalProcess-EBI-UniProt-GOA-ACAP-ARAP_01.05.2024_00h00	1.44849e-07	2.58659e-07	4.60765e-05	6.91147e-05	[6, 7, 8]	6.12245	6	[LOC100136417, LOC100194623, LOC100194636, gapdh, pfkmb, pk]
GO:0009261	ribonucleotide catabolic process	Group2	GO_BiologicalProcess-EBI-UniProt-GOA-ACAP-ARAP_01.05.2024_00h00	8.06842e-07	1.00855e-06	4.60765e-05	6.91147e-05	[5, 6, 7, 8, 9]	4.58015	6	[LOC100136417, LOC100194623, LOC100194636, gapdh, pfkmb, pk]
GO:0006195	purine nucleotide catabolic process	Group2	GO_BiologicalProcess-EBI-UniProt-GOA-ACAP-ARAP_01.05.2024_00h00	1.04879e-06	1.24856e-06	4.60765e-05	6.91147e-05	[6, 7, 8, 9]	4.37956	6	[LOC100136417, LOC100194623, LOC100194636, gapdh, pfkmb, pk]
GO:0019364	pyridine nucleotide catabolic process	Group2	GO_BiologicalProcess-EBI-UniProt-GOA-ACAP-ARAP_01.05.2024_00h00	4.97001e-08	1.55313e-07	4.60765e-05	6.91147e-05	[6, 7, 8, 9]	7.31707	6	[LOC100136417, LOC100194623, LOC100194636, gapdh, pfkmb, pk]
GO:0009137	purine nucleoside diphosphate catabolic process	Group2	GO_BiologicalProcess-EBI-UniProt-GOA-ACAP-ARAP_01.05.2024_00h00	3.3979e-08	1.41579e-07	4.60765e-05	6.91147e-05	[7, 8, 9]	7.79221	6	[LOC100136417, LOC100194623, LOC100194636, gapdh, pfkmb, pk]
GO:0009154	purine ribonucleotide catabolic process	Group2	GO_BiologicalProcess-EBI-UniProt-GOA-ACAP-ARAP_01.05.2024_00h00	6.72556e-07	8.84943e-07	4.60765e-05	6.91147e-05	[6, 7, 8, 9, 10]	4.72441	6	[LOC100136417, LOC100194623, LOC100194636, gapdh, pfkmb, pk]
GO:0009179	purine ribonucleoside diphosphate metabolic process	Group2	GO_BiologicalProcess-EBI-UniProt-GOA-ACAP-ARAP_01.05.2024_00h00	9.29753e-08	1.93699e-07	4.60765e-05	6.91147e-05	[7, 8, 9]	6.59341	6	[LOC100136417, LOC100194623, LOC100194636, gapdh, pfkmb, pk]
GO:0009191	ribonucleoside diphosphate catabolic process	Group2	GO_BiologicalProcess-EBI-UniProt-GOA-ACAP-ARAP_01.05.2024_00h00	4.61527e-08	1.64831e-07	4.60765e-05	6.91147e-05	[7, 8, 9]	7.40741	6	[LOC100136417, LOC100194623, LOC100194636, gapdh, pfkmb, pk]
GO:0006096	glycolytic process	Group2	GO_BiologicalProcess-EBI-UniProt-GOA-ACAP-ARAP_01.05.2024_00h00	3.3979e-08	1.41579e-07	4.60765e-05	6.91147e-05	[4, 5, 7, 8, 9, 10, 11, 12]	7.79221	6	[LOC100136417, LOC100194623, LOC100194636, gapdh, pfkmb, pk]
GO:0046031	ADP metabolic process	Group2	GO_BiologicalProcess-EBI-UniProt-GOA-ACAP-ARAP_01.05.2024_00h00	6.17163e-08	1.40264e-07	4.60765e-05	6.91147e-05	[7, 8, 9, 10]	7.05882	6	[LOC100136417, LOC100194623, LOC100194636, gapdh, pfkmb, pk]
GO:0046034	ATP metabolic process	Group2	GO_BiologicalProcess-EBI-UniProt-GOA-ACAP-ARAP_01.05.2024_00h00	8.06842e-07	1.00855e-06	4.60765e-05	6.91147e-05	[7, 8, 9, 10]	4.58015	6	[LOC100136417, LOC100194623, LOC100194636, gapdh, pfkmb, pk]
GO:0009181	purine ribonucleoside diphosphate catabolic process	Group2	GO_BiologicalProcess-EBI-UniProt-GOA-ACAP-ARAP_01.05.2024_00h00	3.3979e-08	1.41579e-07	4.60765e-05	6.91147e-05	[8, 9, 10]	7.79221	6	[LOC100136417, LOC100194623, LOC100194636, gapdh, pfkmb, pk]
GO:0046032	ADP catabolic process	Group2	GO_BiologicalProcess-EBI-UniProt-GOA-ACAP-ARAP_01.05.2024_00h00	3.3979e-08	1.41579e-07	4.60765e-05	6.91147e-05	[7, 8, 9, 10, 11]	7.79221	6	[LOC100136417, LOC100194623, LOC100194636, gapdh, pfkmb, pk]

## Sheet: F1701361vsF1701175_DEGs
SYMBOL	logFC	logCPM	PValue	FDR	GENENAME
LOC123725129	13.9756	4.59998	3.5187e-129	1.1983e-124	uncharacterized LOC123725129
LOC123725149	11.8364	2.47601	6.98238e-72	7.92616e-68	uncharacterized LOC123725149
gbgt1	9.69032	1.99465	3.27162e-50	2.2283e-46	Globoside alpha-1,3-N-acetylgalactosaminyltransferase 1
LOC123724366	9.61334	1.92052	1.49989e-52	1.27697e-48	butyrophilin subfamily 2 member A1-like
LOC106587951	8.18112	3.99534	1.00415e-06	0.000184844	troponin I, fast skeletal muscle
LOC106606210	8.10706	-1.04273	1.00619e-15	1.1422e-12	uncharacterized LOC106606210
LOC106596905	7.48372	7.39912	1.51474e-06	0.000261851	myosin heavy chain, fast skeletal muscle-like
LOC123726791	6.91228	-2.04845	1.09012e-09	4.41952e-07	uncharacterized LOC123726791
LOC106572105	6.90229	3.94224	7.11086e-07	0.000138377	troponin C, skeletal muscle
LOC106574005	6.84331	4.37494	1.1841e-10	5.67949e-08	obscurin-like
tnni2	6.76324	7.46105	8.98582e-06	0.00120878	troponin I type 2 (skeletal, fast)
LOC106565367	6.59336	5.9833	0.00019864	0.0165395	myosin heavy chain, fast skeletal muscle
LOC106588431	6.58591	5.64747	1.51442e-05	0.0018754	glyceraldehyde-3-phosphate dehydrogenase
LOC123732499	6.57177	2.09248	4.4571e-43	2.16838e-39	annexin A5-like
mybpc2a	6.50749	3.09499	1.28831e-07	3.15636e-05	myosin binding protein Ca
LOC106566456	6.32311	4.40507	1.36745e-05	0.0017058	troponin C, skeletal muscle
LOC106587935	6.17584	4.71015	1.22106e-05	0.00155161	troponin T, fast skeletal muscle isoforms-like
LOC106587936	5.98633	4.53349	9.01569e-06	0.00120878	troponin T, fast skeletal muscle isoforms
LOC106574241	5.92321	4.75792	2.13727e-11	1.32336e-08	desmin
LOC123727857	5.81225	1.24543	1.39745e-27	3.66077e-24	ras-related protein Rab-6B-like
LOC106610845	5.75574	3.30728	3.15065e-09	1.17907e-06	actin, alpha cardiac muscle
LOC123740290	5.65559	-1.12636	7.9212e-11	4.1501e-08	uncharacterized LOC123740290
LOC106561469	5.39953	1.9971	9.0794e-12	6.18398e-09	uncharacterized LOC106561469
LOC106564386	5.28005	1.47137	6.48194e-05	0.00647338	parvalbumin alpha
LOC123724367	5.20613	1.43691	8.48288e-28	2.40737e-24	butyrophilin subfamily 2 member A1-like
LOC123731929	5.10147	4.17204	2.74672e-81	4.67698e-77	60S ribosomal protein L18a
LOC106612380	5.06774	2.28283	6.10854e-11	3.302e-08	uncharacterized LOC106612380
LOC106564320	5.0065	-1.57558	5.69585e-09	1.99971e-06	uncharacterized LOC106564320
LOC123733170	4.72894	-1.4383	3.94882e-10	1.72406e-07	B-cell receptor CD22-like
LOC123728241	4.6199	1.10141	4.64959e-07	9.83489e-05	Ig kappa chain V region 3547-like
LOC106592472	4.46258	1.04915	2.19409e-18	3.93261e-15	uncharacterized LOC106592472
LOC106593213	4.43294	2.04312	2.16464e-07	4.94745e-05	uncharacterized LOC106593213
LOC106563467	4.34405	4.5865	9.49377e-06	0.00125802	heat shock protein beta-11
LOC106608497	4.29666	1.85321	4.0641e-17	5.76679e-14	cell wall protein DAN4-like
LOC106597302	4.27325	4.52861	7.08309e-14	7.30953e-11	Ig kappa-b4 chain C region-like
tap2b	4.23886	1.41308	8.34696e-06	0.00113702	transport-associated protein 2b
LOC123725126	4.21279	-1.04545	1.1454e-08	3.67985e-06	piggyBac transposable element-derived protein 4-like
LOC123729579	4.20952	-1.24855	7.36979e-08	1.94557e-05	uncharacterized LOC123729579
LOC106563267	4.08038	1.82944	6.32442e-06	0.00090495	myosin light chain 4-like
clic5a	4.04865	1.00498	0.000486122	0.0333097	chloride intracellular channel 5a
LOC106602727	4.03675	1.16574	7.2755e-07	0.000140777	uncharacterized LOC106602727
LOC106586475	3.97639	-1.05264	6.6924e-07	0.000133433	uncharacterized LOC106586475
LOC106578435	3.94234	-1.20987	3.31635e-06	0.000532728	butyrophilin subfamily 3 member A1
LOC123724018	3.91755	1.8534	8.30763e-23	2.02083e-19	E3 ubiquitin-protein ligase TRIM47-like
LOC106609931	3.77786	1.43461	9.61395e-09	3.3071e-06	uncharacterized protein DDB_G0283357-like
LOC106597693	3.75349	-1.60748	1.46683e-06	0.000254862	uncharacterized LOC106597693
LOC106566720	3.73621	-1.45632	1.64734e-07	3.92309e-05	rho-related GTP-binding protein Rho6-like
tpm2	3.73025	6.76467	1.02074e-08	3.43453e-06	tropomyosin 2 (beta)
LOC106576385	3.71352	2.51493	1.23161e-08	3.84793e-06	Ig kappa-b4 chain C region-like
LOC106592202	3.69355	2.57401	8.02335e-32	2.73235e-28	early growth response protein 2b
LOC106600326	3.68717	2.61179	0.000713816	0.0442787	calsequestrin-1-like
LOC123729814	3.59784	5.5375	3.30986e-16	4.10997e-13	uncharacterized LOC123729814
LOC106591138	3.5864	1.78235	9.89988e-13	8.64463e-10	C-type lectin domain family 4 member M-like
LOC106576340	3.53745	3.59416	1.32459e-05	0.00166453	Ig kappa-b4 chain C region-like
LOC106576389	3.53664	3.81607	1.08133e-08	3.54085e-06	Ig kappa-b4 chain C region-like
LOC123743406	3.50575	-1.31278	7.33187e-08	1.94557e-05	Ig heavy chain V region 914-like
LOC106564830	3.48491	3.5861	1.03878e-08	3.43453e-06	complement C3
LOC106606838	3.47137	4.41758	5.57374e-08	1.5432e-05	uncharacterized LOC106606838
LOC106583876	3.34359	-1.76004	9.73029e-06	0.00128436	serine/threonine-protein kinase BRSK2-like
LOC106564129	3.32575	2.35673	1.77751e-12	1.40775e-09	uncharacterized LOC106564129
LOC106562001	3.29563	2.89527	1.17011e-06	0.000210836	myosin light chain kinase 3-like
LOC123727353	3.28991	-1.31748	1.20545e-06	0.000216062	uncharacterized LOC123727353
LOC106603827	3.23936	1.40658	1.07182e-09	4.39769e-07	stonustoxin subunit beta-like
LOC123743390	3.21706	-1.13565	3.65132e-06	0.000581055	uncharacterized LOC123743390
LOC106587297	3.21431	2.56067	1.67031e-05	0.00202429	myosin light chain kinase 3
LOC123728252	3.21348	3.53693	2.84833e-06	0.000459716	uncharacterized LOC123728252
LOC106561811	3.15274	2.77127	7.85707e-07	0.000148651	mucin-2-like
LOC123743797	3.051	-1.59548	0.000148078	0.0128972	globoside alpha-1,3-N-acetylgalactosaminyltransferase 1-like
LOC106596856	2.99997	-1.68252	2.88436e-05	0.00328518	NACHT, LRR and PYD domains-containing protein 1 homolog
LOC106565513	2.98732	1.30821	1.36385e-11	8.93188e-09	uncharacterized LOC106565513
LOC106609542	2.98248	1.27708	5.65634e-05	0.00587276	Ig kappa chain V region K29-213-like
LOC106601675	2.93936	5.30565	1.11992e-07	2.8251e-05	uncharacterized LOC106601675
LOC106609429	2.92525	3.24095	0.00044601	0.0309977	myosin binding protein C1
lpp60	2.92022	5.68572	2.3082e-32	8.73398e-29	60 kDa lysophospholipase
LOC106580712	2.90823	1.47439	3.84272e-07	8.28251e-05	neutrophil cytosol factor 2-like
LOC123724045	2.89361	2.36999	3.88438e-06	0.000611295	Ig kappa-b4 chain C region-like
LOC106609638	2.86608	2.00877	5.99385e-05	0.00612975	troponin I, slow skeletal muscle
LOC106596051	2.8389	-1.75361	0.000382573	0.0273135	uncharacterized LOC106596051
LOC106583044	2.79158	2.44801	4.81495e-11	2.68808e-08	sodium/hydrogen exchanger 3
fhl1	2.78769	3.79873	1.20226e-08	3.82213e-06	Four and a half LIM domains protein 1
LOC106602704	2.77914	-1.69098	5.44138e-05	0.00571932	uncharacterized LOC106602704
LOC106574569	2.65967	1.31354	0.000290385	0.0222487	immunoglobulin kappa constant-like
LOC123743786	2.65812	1.81013	0.000320973	0.0237625	Ig kappa chain V region K29-213-like
LOC106595068	2.63034	1.81553	4.86117e-07	0.000101563	intestinal mucin-like protein
LOC106582581	2.62527	1.17238	4.71585e-07	9.91346e-05	collagen alpha-2(VI) chain
LOC106563426	2.62489	5.35094	6.77844e-07	0.000133433	ephrin type-B receptor 4a-like
LOC106607605	2.6153	-1.47166	6.26736e-05	0.0063712	uncharacterized LOC106607605
LOC106576287	2.61416	1.67666	1.17611e-09	4.65726e-07	uncharacterized LOC106576287
mustn1b	2.60818	4.20676	7.46254e-05	0.0072198	musculoskeletal, embryonic nuclear protein 1b
LOC106597668	2.59576	2.71538	1.48374e-09	5.74189e-07	zymogen granule membrane protein 16-like
LOC101448011	2.58984	2.00361	6.89455e-05	0.00678595	Hemoglobin subunit beta-1
LOC106602653	2.56406	5.79234	6.53397e-11	3.47679e-08	mucin-5AC-like
LOC106576384	2.54031	4.33863	1.04798e-05	0.00136218	Ig kappa-b4 chain C region-like
LOC106609541	2.53805	4.45532	2.60992e-05	0.00301291	Ig kappa-b4 chain C region-like
LOC106609977	2.51357	1.5835	0.000150514	0.0130759	F-box only protein 41-like
nos2b	2.50963	6.3891	4.52374e-06	0.000703451	nitric oxide synthase 2b, inducible
obscna	2.50105	3.02657	7.97284e-07	0.000150008	obscurin, cytoskeletal calmodulin and titin-interacting RhoGEF a
LOC123733269	2.50088	-1.61393	0.000350736	0.0256867	uncharacterized LOC123733269
LOC123733377	2.4885	-1.98881	0.00067629	0.0423365	uncharacterized LOC123733377
LOC106564353	2.439	-1.33478	3.09394e-05	0.00345456	antimicrobial peptide NK-lysin-like
igsf5a	2.43123	-1.10103	6.64158e-05	0.00659414	immunoglobulin superfamily, member 5a
dusp1	2.41932	5.2498	1.57137e-07	3.76852e-05	dual specificity phosphatase 1
LOC106569960	2.40368	6.32666	5.78887e-08	1.57091e-05	H-2 class I histocompatibility antigen, Q9 alpha chain-like
LOC106612157	2.40159	-1.36729	0.000110137	0.0100287	serine/threonine-protein kinase Nek4-like
fbxo36b	2.36449	-1.37181	0.000190597	0.0159479	F-box protein 36b
LOC106588303	2.36267	2.64818	1.33504e-05	0.0016715	Ig kappa chain V-III region MOPC 321-like
LOC106602008	2.34937	2.13615	6.72857e-07	0.000133433	NACHT, LRR and PYD domains-containing protein 12
zgc:56231	2.33468	1.47846	0.000368662	0.0265429	uncharacterized LOC106590219
LOC106598988	2.33064	-1.07316	9.1372e-05	0.00869099	uncharacterized LOC106598988
LOC123732923	2.32275	2.05276	1.07309e-06	0.000194384	integumentary mucin C.1-like
LOC106584756	2.30682	9.3696	6.44116e-14	6.8548e-11	zymogen granule membrane protein 16-like
LOC106604090	2.26659	1.9383	1.13318e-05	0.00145077	uncharacterized LOC106604090
LOC106582752	2.2438	1.47081	0.000170941	0.0144888	sodium-coupled neutral amino acid transporter 3
LOC106573544	2.22484	6.30244	3.91099e-09	1.43214e-06	lipoprotein lipase
ighd	2.20597	4.6157	5.35316e-07	0.000110486	immunoglobulin heavy constant delta
LOC100195197	2.20491	1.19389	1.0268e-05	0.00134491	syncoilin, intermediate filament protein
LOC106591190	2.19036	1.98943	3.31195e-09	1.22596e-06	NACHT, LRR and PYD domains-containing protein 12-like
LOC106564843	2.18974	1.31488	4.07544e-08	1.17618e-05	NLR family CARD domain-containing protein 3-like
LOC106605916	2.17412	1.07131	0.00021035	0.0171786	zymogen granule membrane protein 16-like
LOC106605239	2.17115	1.4454	9.92316e-05	0.00920738	sialic acid-binding Ig-like lectin 5
LOC106593801	2.16719	-1.37603	0.000433308	0.0303004	abl interactor 2
LOC123732763	2.14298	-1.60101	0.000542922	0.0360414	protein flightless-1 homolog
LOC106609426	2.1314	4.29078	0.000337987	0.0248599	Ig kappa-b4 chain C region-like
LOC106589511	2.11298	3.89888	0.000163766	0.0139776	WAP, Kazal, immunoglobulin, Kunitz and NTR domain-containing protein 2-like
LOC106606032	2.09859	1.10825	9.94856e-05	0.00920738	carboxypeptidase Q-like
LOC106583826	2.09784	3.09025	3.99747e-13	3.7815e-10	5'-3' exonuclease PLD4
LOC123728251	2.08644	1.23746	1.28448e-05	0.0016201	uncharacterized LOC123728251
ppdpfa	2.07835	3.92851	4.02289e-07	8.56248e-05	pancreatic progenitor cell differentiation and proliferation factor a
LOC106588214	2.0614	3.01569	1.9799e-06	0.00033379	ly-6/neurotoxin-like protein 1
daw1	2.04776	1.71853	1.10673e-08	3.58948e-06	dynein assembly factor with WDR repeat domains 1
LOC123727877	2.02411	1.61332	0.000386713	0.0275513	zymogen granule membrane protein 16-like
psmb9-a	2.0137	3.2141	0.00053406	0.0356589	proteasome subunit beta type-9a
LOC106610364	2.00443	-1.301	0.00066503	0.0420033	uncharacterized LOC106610364
LOC106592359	1.98999	3.1275	5.81221e-08	1.57091e-05	annexin A5
LOC106560244	1.97839	1.32324	0.000576983	0.0379201	collagen alpha-1(XIX) chain
LOC106577770	1.95973	1.81313	5.29067e-05	0.00561289	interferon-induced very large GTPase 1-like
LOC106610438	1.95071	3.19193	2.44253e-05	0.00285843	sterile alpha motif domain-containing protein 9-like
LOC106577957	1.94982	2.61839	1.23595e-06	0.000220368	butyrophilin subfamily 2 member A1-like
LOC106611194	1.93792	2.36538	4.02409e-11	2.28401e-08	major vault protein-like
nppc	1.93472	5.0009	9.3941e-05	0.00883746	natriuretic peptide C
LOC106568176	1.92317	1.69472	5.66833e-07	0.000114902	palmitoyltransferase ZDHHC8B
LOC106606349	1.89725	8.27068	1.44672e-12	1.20166e-09	uncharacterized LOC106606349
LOC123743544	1.88087	1.01987	3.1775e-05	0.00353626	small integral membrane protein 22-like
LOC106599620	1.85164	1.51816	1.92158e-06	0.00032557	flocculation protein FLO11
LOC101448020	1.85136	1.43119	0.000489006	0.0334157	MuRF1c
pdlim3a	1.83558	2.87033	0.000174519	0.0147475	PDZ and LIM domain 3a
LOC106570152	1.82528	1.33019	0.000606979	0.0393727	Ig kappa-b4 chain C region-like
LOC106577785	1.78549	4.17392	2.93341e-10	1.31444e-07	tyrosine-protein kinase SRK3-like
si:ch211-225p5.8	1.77113	1.28205	0.000731102	0.0451045	uncharacterized LOC106605232
cd9	1.73931	4.20685	1.86256e-07	4.31492e-05	CD9 molecule
LOC106605718	1.7278	5.54491	9.1672e-05	0.00869099	chromodomain-helicase-DNA-binding protein 4
LOC106569843	1.72612	6.13407	4.15031e-08	1.18772e-05	H-2 class I histocompatibility antigen, Q9 alpha chain
LOC106582462	1.7233	2.32651	1.71783e-07	4.03452e-05	caspase-8-like
LOC106569355	1.65741	3.02219	5.40408e-06	0.000791332	CCN family member 1
LOC106585340	1.64526	2.72392	2.18568e-09	8.27038e-07	immediate early response gene 5-like protein
exd1	1.61652	1.32285	7.86223e-06	0.00108571	exonuclease 3'-5' domain containing 1
dnajb5	1.57801	1.65605	5.42566e-05	0.00571932	DnaJ heat shock protein family (Hsp40) member B5
il20ra	1.56853	3.17394	5.05302e-06	0.000758064	interleukin 20 receptor, alpha
LOC106604105	1.56362	3.00366	0.000730997	0.0451045	dual specificity phosphatase 1
LOC100196581	1.55324	1.02993	5.39066e-05	0.00570121	basic leucine zipper transcription factor, ATF-like 3
LOC106601992	1.55083	2.0688	0.000264961	0.0208389	tetratricopeptide repeat protein 30A
LOC123723900	1.55034	4.55973	1.21213e-08	3.82213e-06	60S ribosomal protein L7-like
LOC106579594	1.53492	1.36679	0.000101368	0.00935528	G-protein coupled receptor family C group 6 member A-like
LOC106594491	1.52094	1.07155	0.000504939	0.0343227	macrophage mannose receptor 1-like
LOC106610475	1.51102	1.84337	0.000821202	0.0491314	thymosin beta-b
LOC106591184	1.50254	3.09766	1.78415e-05	0.00214697	tripartite motif-containing protein 16-like
fhl2a	1.49927	3.48802	0.000585825	0.0382189	four and a half LIM domains 2a
LOC106612462	1.4937	6.27847	0.000671727	0.042284	apolipoprotein A1/A4/E family protein
LOC106589482	1.47801	2.34511	2.96231e-05	0.00336272	uncharacterized LOC106589482
LOC106586586	1.47491	2.00604	2.41206e-06	0.000396825	acyl-CoA-binding protein
LOC106612508	1.47364	6.75542	0.000590618	0.0384579	uncharacterized LOC106612508
LOC106613233	1.45645	2.33443	5.50569e-07	0.000112273	dipeptidyl peptidase 1-like
zc3h15	1.44009	4.98136	1.62451e-10	7.57847e-08	zinc finger CCCH-type containing 15
LOC106592479	1.43952	5.046	1.86442e-08	5.669e-06	DNA damage-inducible transcript 4 protein
LOC106601856	1.43861	2.69819	0.000199974	0.01661	uncharacterized LOC106601856
LOC106591222	1.43771	7.16133	6.47787e-05	0.00647338	zymogen granule membrane protein 16
cyfip2	1.42711	3.22402	3.18757e-07	7.04888e-05	cytoplasmic FMR1 interacting protein 2
LOC106566050	1.42566	1.94258	0.000415849	0.0293204	lysosomal membrane ascorbate-dependent ferrireductase CYB561A3
LOC106577984	1.42523	2.92675	1.04578e-05	0.00136218	serine/threonine-protein kinase Nek1-like
LOC106573930	1.41653	6.51381	6.12634e-07	0.000123451	growth arrest and DNA damage-inducible protein GADD45 beta
LOC106565574	1.40182	6.27409	0.000378738	0.0271136	glutathione peroxidase 2-like
LOC106584772	1.39875	2.97565	7.87943e-05	0.00756535	uncharacterized LOC106584772
LOC106588304	1.39336	2.13955	0.000283307	0.0218281	Ig kappa chain V region Mem5-like
LOC106606596	1.38324	4.05756	0.00082075	0.0491314	extracellular serine/threonine protein kinase FAM20C
LOC106580215	1.37571	2.83484	0.00040292	0.0285269	leucine-rich repeat-containing protein 75B-like
LOC106568851	1.36751	2.35352	0.000307218	0.0230447	C-type lectin domain family 10 member A
LOC106600702	1.36628	5.54784	1.5805e-05	0.00192229	transmembrane protease serine 9
LOC106612300	1.36409	6.33777	9.46935e-06	0.00125802	glutamine amidotransferase-like class 1 domain-containing protein 3, mitochondrial
srk2	1.35137	5.17654	1.4101e-07	3.40575e-05	Tyrosine-protein kinase SRK2
LOC106583442	1.34524	2.28396	0.000202997	0.0167793	uncharacterized LOC106583442
LOC123728138	1.33647	4.4063	1.36147e-07	3.31178e-05	calumenin-B-like
LOC106588035	1.32133	3.1696	0.000161363	0.0138418	tubulin polymerization-promoting protein family member 3-like
LOC106574371	1.31539	7.38279	0.000143244	0.0125081	phospholipase A2 inhibitor 31 kDa subunit
LOC106572986	1.31389	2.68268	0.000748366	0.0459355	secretagogin
LOC106562493	1.30294	2.02917	5.5727e-05	0.00580361	microtubule-associated protein 1A-like
LOC106583079	1.29834	5.59479	7.34925e-05	0.00715082	potassium voltage-gated channel subfamily C member 1-like
sult2st3	1.28801	6.13742	8.49502e-06	0.00115258	sulfotransferase family 2, cytosolic sulfotransferase 3
LOC106586435	1.28649	1.48738	0.000792491	0.0476825	uncharacterized LOC106586435
LOC106602596	1.28626	1.97881	0.000620437	0.040093	tropomodulin-1-like
LOC106577395	1.27596	3.26702	8.393e-07	0.000155705	DNA damage-inducible transcript 4 protein-like
LOC106571998	1.27318	3.3373	8.22391e-06	0.00112476	NAD kinase
LOC106564240	1.2707	4.50435	1.41339e-08	4.33629e-06	GTPase IMAP family member 4
LOC106562935	1.26617	3.66717	0.000322602	0.0238313	electrogenic sodium bicarbonate cotransporter 1-like
LOC106611713	1.26357	5.86204	0.000237086	0.0189086	cytochrome b-245 heavy chain-like
LOC106584386	1.25534	5.47948	9.13702e-06	0.00122024	ral guanine nucleotide dissociation stimulator-like 1
ubil	1.25332	3.78935	8.4128e-07	0.000155705	Ubiquitin-like protein
LOC106561151	1.25207	3.16033	1.55097e-06	0.00026676	tetratricopeptide repeat protein 28-like
LOC106590189	-1.2575	1.72823	0.000353545	0.0257941	C-C chemokine receptor type 9
LOC106573062	-1.26657	2.18872	0.000367549	0.0265188	uncharacterized LOC106573062
LOC106608205	-1.28164	4.61374	3.40774e-07	7.43915e-05	cytosolic 5'-nucleotidase 1A-like
LOC123743521	-1.30317	1.87564	0.000208919	0.0171027	cytosolic 5'-nucleotidase 1A-like
LOC123726229	-1.31872	2.75628	1.52533e-05	0.00188207	uncharacterized LOC123726229
LOC106576521	-1.3203	3.53246	7.11084e-06	0.001009	oocyte zinc finger protein XlCOF22-like
LOC106600115	-1.37594	2.56157	0.000767896	0.0466977	ferritin, middle subunit-like
LOC100195485	-1.37947	4.38405	1.15287e-09	4.61894e-07	abhydrolase domain containing 12, lysophospholipase
LOC106593960	-1.38448	3.24442	3.31807e-07	7.29012e-05	uncharacterized LOC106593960
LOC106602753	-1.40191	1.18879	0.000438493	0.0305376	sodium/hydrogen exchanger 9B2
LOC106592354	-1.42641	2.84639	0.00031196	0.0232468	NLR family CARD domain-containing protein 3-like
LOC106594602	-1.4318	2.77897	2.04631e-05	0.00242812	uncharacterized LOC106594602
LOC106576675	-1.43293	3.96719	3.04199e-05	0.00341897	serine protease FAM111A
chrna10a	-1.43579	1.1849	0.000378977	0.0271136	cholinergic receptor, nicotinic, alpha 10a
LOC123725220	-1.44422	1.7399	0.000276801	0.0215063	deoxynucleoside triphosphate triphosphohydrolase SAMHD1-like
LOC123743437	-1.46304	2.63487	0.000673663	0.0423276	uncharacterized LOC123743437
LOC106583985	-1.48843	1.58149	2.56576e-05	0.00298215	microtubule-associated serine/threonine-protein kinase 2
LOC106583939	-1.49433	3.30244	3.52542e-07	7.64702e-05	uncharacterized LOC106583939
LOC106609610	-1.51562	1.62898	2.60458e-05	0.00301291	exocyst complex component 4-like
LOC106570739	-1.52162	2.43344	4.70199e-06	0.000718055	beta-3 adrenergic receptor-like
LOC100196094	-1.54983	4.36163	3.58226e-11	2.10335e-08	dipeptidyl peptidase 1
LOC106567802	-1.55119	2.57483	1.20251e-07	2.98916e-05	nematocyst expressed protein 3-like
LOC106582502	-1.55705	7.78842	7.76097e-06	0.00107877	guanylate-binding protein 1
LOC106610521	-1.59183	3.96171	9.36679e-11	4.69786e-08	histone-lysine N-methyltransferase PRDM9
LOC106577869	-1.59954	4.92359	3.93973e-11	2.27403e-08	ral GTPase-activating protein subunit alpha-2-like
LOC123738256	-1.6064	4.89242	1.99206e-05	0.00237202	uncharacterized LOC123738256
oca2	-1.63238	1.34835	7.14122e-05	0.00699583	oculocutaneous albinism II
LOC106597983	-1.69076	8.69669	7.75815e-06	0.00107877	intestinal mucin-like protein
LOC106611341	-1.69868	3.29169	7.95589e-08	2.08414e-05	intersectin-2-like
LOC106588217	-1.70017	4.50218	2.51739e-05	0.00293595	sperm acrosome membrane-associated protein 4
tyrp-1b	-1.70233	5.30233	7.84048e-07	0.000148651	tyrosinase-related protein 1b
LOC106565512	-1.7237	2.6751	5.45176e-08	1.5218e-05	polymeric immunoglobulin receptor-like
LOC106587462	-1.74457	4.16123	5.00654e-07	0.000103962	mucin-5AC
LOC106566390	-1.76454	3.71971	1.86087e-06	0.000316859	aerolysin-like protein
LOC106604449	-1.76575	1.89853	8.99628e-06	0.00120878	uncharacterized LOC106604449
LOC123731872	-1.77331	1.15497	6.33723e-05	0.00642305	caspase-14-like
LOC100137092	-1.78591	4.90302	5.48863e-09	1.96753e-06	dopachrome tautomerase-like
pmela	-1.79724	3.65796	6.58924e-10	2.80496e-07	premelanosome protein a
LOC106613157	-1.79827	2.41248	1.01896e-06	0.000186562	stonustoxin subunit beta-like
zgc:136930	-1.82096	4.25759	1.10539e-07	2.80926e-05	thread biopolymer filament subunit gamma
LOC106572755	-1.84355	1.22812	0.000186194	0.0156178	cytochrome P450 2K1-like
LOC106602685	-1.8547	2.73184	0.00029756	0.0225688	butyrophilin subfamily 2 member A1
LOC106585067	-1.85954	2.13838	1.98872e-08	5.99343e-06	uncharacterized LOC106585067
sst7	-1.89256	1.02447	0.000751339	0.0460195	somatostatin family member 7
LOC106573918	-1.89801	3.28184	6.50477e-05	0.0064772	interferon-induced protein 44-like
LOC123725142	-1.91877	6.78121	2.28732e-07	5.15858e-05	mucin-2-like
LOC123728784	-1.98177	1.90761	3.23289e-05	0.00357643	asialoglycoprotein receptor 1-like
LOC106605357	-2.04026	4.88156	6.74568e-07	0.000133433	uncharacterized LOC106605357
LOC106586427	-2.04977	2.9561	1.56754e-05	0.00192024	sterile alpha motif domain-containing protein 9-like
LOC106565720	-2.06129	1.22624	3.94134e-07	8.44165e-05	myb-related protein B
LOC106586429	-2.16099	4.79699	7.47648e-12	5.21373e-09	sterile alpha motif domain-containing protein 9-like
LOC106611881	-2.17919	2.52092	8.71608e-08	2.24868e-05	uncharacterized LOC106611881
LOC123723938	-2.22975	2.47872	8.28098e-10	3.43913e-07	tripartite motif-containing protein 16-like
LOC123731734	-2.26124	2.21529	1.00416e-08	3.41967e-06	stonustoxin subunit beta-like
LOC106607371	-2.33591	3.69964	0.000273387	0.0213536	hemoglobin subunit beta-1
LOC123741664	-2.36889	1.91628	1.65476e-10	7.61526e-08	ferritin, middle subunit-like
LOC106586861	-2.37019	-1.03504	0.000167475	0.0142584	vesicle-associated membrane protein 7-like
LOC106576148	-2.54233	1.4286	9.86847e-11	4.80101e-08	mesoderm-specific transcript homolog protein
LOC123744234	-2.59309	1.95917	5.48178e-05	0.00574407	NACHT, LRR and PYD domains-containing protein 12-like
LOC106561185	-2.64162	2.9753	2.99373e-05	0.00338709	telomere repeats-binding bouquet formation protein 1-like
LOC123725472	-2.65269	3.40835	5.41717e-08	1.5218e-05	keratin, type I cytoskeletal 13-like
LOC106576775	-2.70499	-1.88318	0.000449525	0.031115	cysteine sulfinic acid decarboxylase-like
LOC106591345	-2.72528	-1.16232	5.12017e-05	0.00546606	uncharacterized LOC106591345
LOC106598930	-2.72807	-1.07201	0.000129888	0.0114892	NACHT, LRR and PYD domains-containing protein 1 homolog
LOC106599076	-2.82042	7.53866	4.06756e-21	9.23472e-18	uncharacterized LOC106599076
LOC123732828	-2.86412	-1.32099	9.65698e-05	0.00905974	uncharacterized LOC123732828
myripb	-2.86663	3.45461	1.76606e-06	0.000302227	myosin VIIA and Rab interacting protein b
LOC106564352	-2.91083	4.99	9.12241e-20	1.94165e-16	thymidine kinase, cytosolic
LOC123732953	-3.02958	-1.27415	6.72345e-05	0.00665602	uncharacterized LOC123732953
LOC106586590	-3.07156	2.82913	2.16233e-06	0.000360971	regulating synaptic membrane exocytosis protein 1-like
LOC106594603	-3.10622	3.54024	5.56116e-11	3.0546e-08	serine protease FAM111A
LOC106589059	-3.16191	-1.24277	1.09751e-05	0.00141574	uncharacterized LOC106589059
LOC123725471	-3.17951	-1.99564	0.00012814	0.0113641	keratin, type I cytoskeletal 13-like
LOC106574369	-3.28954	2.36824	3.37922e-16	4.10997e-13	tripartite motif-containing protein 16-like
LOC106597150	-3.30339	-2.23278	0.000420105	0.0295592	glypican-5
LOC106572452	-3.4255	-1.05258	2.66714e-06	0.000432522	opsin-5
LOC106596611	-3.47418	2.04574	2.11119e-06	0.00035417	tetraspanin-8-like
LOC123744744	-3.49931	2.87429	2.23045e-17	3.45264e-14	heat shock cognate 70 kDa protein-like
LOC106597325	-3.58838	-1.40343	2.22503e-06	0.000367831	NACHT, LRR and PYD domains-containing protein 12-like
hapln2	-3.60674	-1.33274	5.8193e-06	0.000846907	hyaluronan and proteoglycan link protein 2
LOC123741587	-3.63105	3.13177	5.41637e-08	1.5218e-05	deoxynucleoside triphosphate triphosphohydrolase SAMHD1-like
LOC106592993	-3.63135	-1.61121	3.49812e-06	0.000559288	V-type proton ATPase subunit H-like
LOC106582713	-3.68873	1.08781	7.80211e-07	0.000148651	troponin I, slow skeletal muscle
LOC123739076	-3.7297	-1.38418	5.27173e-06	0.00078056	guanylate-binding protein 1-like
cfap54	-3.979	1.58881	2.72134e-17	4.02936e-14	cilia and flagella associated protein 54
LOC123732099	-4.11948	-1.09057	0.000582071	0.0380469	NLR family CARD domain-containing protein 3-like
LOC123743790	-4.20032	3.02292	1.32231e-18	2.50173e-15	zinc finger protein 250-like
LOC123732955	-4.21504	-1.40636	7.48102e-07	0.000143936	uncharacterized LOC123732955
LOC106592320	-4.23426	-1.82638	3.8952e-06	0.000611295	GTPase IMAP family member 7
LOC123744719	-4.30781	-1.74629	2.63965e-06	0.000430112	uncharacterized LOC123744719
LOC106587407	-5.24368	2.49429	1.32188e-09	5.17432e-07	uncharacterized LOC106587407
LOC100380695	-5.79874	-1.23254	8.08491e-11	4.17169e-08	solute carrier family 28 member 3
LOC123728633	-5.98749	-1.08101	7.46919e-06	0.00105545	uncharacterized LOC123728633
LOC106563790	-6.128	2.2159	3.00433e-08	8.97479e-06	uncharacterized LOC106563790
LOC106600782	-6.45222	6.05225	0.000616565	0.0399185	myosin heavy chain, fast skeletal muscle-like
LOC106594111	-6.45836	3.04468	1.61845e-11	1.03993e-08	60S ribosomal protein L18a-like
pigu	-6.88884	-1.81176	8.18587e-08	2.12801e-05	phosphatidylinositol glycan anchor biosynthesis, class U
LOC123739524	-7.08331	-1.65739	3.06523e-08	9.07707e-06	uncharacterized LOC123739524
LOC123734193	-7.08333	-1.66644	8.26855e-07	0.000154717	protein asteroid homolog 1-like
LOC106578026	-7.24483	-1.50851	4.74847e-06	0.000721915	uncharacterized LOC106578026
LOC123733421	-10.8874	1.93806	1.44961e-44	8.22776e-41	uncharacterized LOC123733421

## Sheet: F1701361vsF1701175_GO
ID	Term	GOGroups	Ontology Source	Term PValue	Term PValue Corrected with Benjamini-Hochberg	Group PValue	Group PValue Corrected with Benjamini-Hochberg	GOLevels	% Associated Genes	Nr. Genes	Associated Genes Found
GO:0016460	myosin II complex	Group0	GO_CellularComponent-EBI-UniProt-GOA-ACAP-ARAP_01.05.2024_00h00	1.31909e-05	2.78475e-05	1.31909e-05	1.97864e-05	[3, 8]	4.54545	6	[LOC106563267, LOC106565367, LOC106566456, LOC106572105, LOC106596905, LOC106600782]
GO:0044550	secondary metabolite biosynthetic process	Group1	GO_BiologicalProcess-EBI-UniProt-GOA-ACAP-ARAP_01.05.2024_00h00	6.12569e-05	0.000105807	0.000551782	0.000551782	[3]	15	3	[LOC100137092, oca2, tyrp-1b]
GO:0046148	pigment biosynthetic process	Group1	GO_BiologicalProcess-EBI-UniProt-GOA-ACAP-ARAP_01.05.2024_00h00	0.00108474	0.00114501	0.000551782	0.000551782	[3]	5.76923	3	[LOC100137092, oca2, tyrp-1b]
GO:0006582	melanin metabolic process	Group1	GO_BiologicalProcess-EBI-UniProt-GOA-ACAP-ARAP_01.05.2024_00h00	3.68516e-05	7.00181e-05	0.000551782	0.000551782	[3, 5]	17.6471	3	[LOC100137092, oca2, tyrp-1b]
GO:0018958	phenol-containing compound metabolic process	Group1	GO_BiologicalProcess-EBI-UniProt-GOA-ACAP-ARAP_01.05.2024_00h00	8.8022e-05	0.000139368	0.000551782	0.000551782	[4]	6.66667	4	[LOC100137092, LOC106606032, oca2, tyrp-1b]
GO:0042438	melanin biosynthetic process	Group1	GO_BiologicalProcess-EBI-UniProt-GOA-ACAP-ARAP_01.05.2024_00h00	3.68516e-05	7.00181e-05	0.000551782	0.000551782	[4, 6]	17.6471	3	[LOC100137092, oca2, tyrp-1b]
GO:0046189	phenol-containing compound biosynthetic process	Group1	GO_BiologicalProcess-EBI-UniProt-GOA-ACAP-ARAP_01.05.2024_00h00	0.000234121	0.000296553	0.000551782	0.000551782	[5]	9.67742	3	[LOC100137092, oca2, tyrp-1b]
GO:0045009	chitosome	Group1	GO_CellularComponent-EBI-UniProt-GOA-ACAP-ARAP_01.05.2024_00h00	0.000212064	0.000287801	0.000551782	0.000551782	[4, 5, 7]	10	3	[LOC100137092, oca2, tyrp-1b]
GO:0048770	pigment granule	Group1	GO_CellularComponent-EBI-UniProt-GOA-ACAP-ARAP_01.05.2024_00h00	0.000387085	0.000459664	0.000551782	0.000551782	[4, 5, 7]	4.54545	4	[LOC100137092, oca2, pmela, tyrp-1b]
GO:0042470	melanosome	Group1	GO_CellularComponent-EBI-UniProt-GOA-ACAP-ARAP_01.05.2024_00h00	0.000387085	0.000459664	0.000551782	0.000551782	[5, 6, 8]	4.54545	4	[LOC100137092, oca2, pmela, tyrp-1b]
GO:0090741	pigment granule membrane	Group1	GO_CellularComponent-EBI-UniProt-GOA-ACAP-ARAP_01.05.2024_00h00	0.000212064	0.000287801	0.000551782	0.000551782	[5, 6, 7, 8]	10	3	[LOC100137092, oca2, tyrp-1b]
GO:0033162	melanosome membrane	Group1	GO_CellularComponent-EBI-UniProt-GOA-ACAP-ARAP_01.05.2024_00h00	0.000212064	0.000287801	0.000551782	0.000551782	[5, 6, 7, 8, 9]	10	3	[LOC100137092, oca2, tyrp-1b]
GO:0005523	tropomyosin binding	Group2	GO_MolecularFunction-EBI-UniProt-GOA-ACAP-ARAP_01.05.2024_00h00	0.000154084	0.0002252	5.03229e-08	1.50969e-07	[4]	11.1111	3	[LOC106587935, LOC106587936, LOC106602596]
GO:0043292	contractile muscle fiber	Group2	GO_CellularComponent-EBI-UniProt-GOA-ACAP-ARAP_01.05.2024_00h00	2.12543e-09	1.00958e-08	5.03229e-08	1.50969e-07	[3, 4, 5]	4.05405	12	[LOC100195197, LOC106574241, LOC106582713, LOC106587935, LOC106587936, LOC106587951, LOC106600326, LOC106602596, LOC106609638, fhl2a, pdlim3a, tnni2]
GO:0050881	musculoskeletal movement	Group2	GO_BiologicalProcess-EBI-UniProt-GOA-ACAP-ARAP_01.05.2024_00h00	1.94315e-09	1.23066e-08	5.03229e-08	1.50969e-07	[3, 5]	12.7273	7	[LOC106582713, LOC106587935, LOC106587936, LOC106587951, LOC106600326, LOC106609638, tnni2]
GO:0050905	neuromuscular process	Group2	GO_BiologicalProcess-EBI-UniProt-GOA-ACAP-ARAP_01.05.2024_00h00	5.77796e-09	1.82969e-08	5.03229e-08	1.50969e-07	[4]	10.9375	7	[LOC106582713, LOC106587935, LOC106587936, LOC106587951, LOC106600326, LOC106609638, tnni2]
GO:0003009	skeletal muscle contraction	Group2	GO_BiologicalProcess-EBI-UniProt-GOA-ACAP-ARAP_01.05.2024_00h00	1.94315e-09	1.23066e-08	5.03229e-08	1.50969e-07	[4, 6]	12.7273	7	[LOC106582713, LOC106587935, LOC106587936, LOC106587951, LOC106600326, LOC106609638, tnni2]
GO:0006941	striated muscle contraction	Group2	GO_BiologicalProcess-EBI-UniProt-GOA-ACAP-ARAP_01.05.2024_00h00	4.39085e-06	1.04283e-05	5.03229e-08	1.50969e-07	[5]	4.16667	7	[LOC106582713, LOC106587935, LOC106587936, LOC106587951, LOC106600326, LOC106609638, tnni2]
GO:0030016	myofibril	Group2	GO_CellularComponent-EBI-UniProt-GOA-ACAP-ARAP_01.05.2024_00h00	1.56094e-09	1.48289e-08	5.03229e-08	1.50969e-07	[4, 5, 6]	4.16667	12	[LOC100195197, LOC106574241, LOC106582713, LOC106587935, LOC106587936, LOC106587951, LOC106600326, LOC106602596, LOC106609638, fhl2a, pdlim3a, tnni2]
GO:0030017	sarcomere	Group2	GO_CellularComponent-EBI-UniProt-GOA-ACAP-ARAP_01.05.2024_00h00	6.07832e-10	1.15488e-08	5.03229e-08	1.50969e-07	[2, 5, 6, 7]	4.5283	12	[LOC100195197, LOC106574241, LOC106582713, LOC106587935, LOC106587936, LOC106587951, LOC106600326, LOC106602596, LOC106609638, fhl2a, pdlim3a, tnni2]
GO:0036379	myofilament	Group2	GO_CellularComponent-EBI-UniProt-GOA-ACAP-ARAP_01.05.2024_00h00	3.22474e-09	1.2254e-08	5.03229e-08	1.50969e-07	[2, 5, 6, 7]	11.8644	7	[LOC106582713, LOC106587935, LOC106587936, LOC106587951, LOC106602596, LOC106609638, tnni2]
GO:0006937	regulation of muscle contraction	Group2	GO_BiologicalProcess-EBI-UniProt-GOA-ACAP-ARAP_01.05.2024_00h00	0.0029907	0.0029907	5.03229e-08	1.50969e-07	[5, 6]	4.05405	3	[LOC106587935, LOC106587936, LOC106600326]
GO:0005861	troponin complex	Group2	GO_CellularComponent-EBI-UniProt-GOA-ACAP-ARAP_01.05.2024_00h00	1.20984e-08	3.28386e-08	5.03229e-08	1.50969e-07	[2, 4, 7, 8, 9]	14.6341	6	[LOC106582713, LOC106587935, LOC106587936, LOC106587951, LOC106609638, tnni2]
GO:0005865	striated muscle thin filament	Group2	GO_CellularComponent-EBI-UniProt-GOA-ACAP-ARAP_01.05.2024_00h00	3.22474e-09	1.2254e-08	5.03229e-08	1.50969e-07	[3, 6, 7, 8]	11.8644	7	[LOC106582713, LOC106587935, LOC106587936, LOC106587951, LOC106602596, LOC106609638, tnni2]
GO:0060048	cardiac muscle contraction	Group2	GO_BiologicalProcess-EBI-UniProt-GOA-ACAP-ARAP_01.05.2024_00h00	0.000559896	0.000625766	5.03229e-08	1.50969e-07	[6]	4.12371	4	[LOC106582713, LOC106587951, LOC106609638, tnni2]

## Sheet: F1701361vsF1701292_DEGs
SYMBOL	logFC	logCPM	PValue	FDR	GENENAME
LOC123725149	11.7271	2.27268	1.89447e-80	3.22515e-76	uncharacterized LOC123725149
LOC106591684	8.13236	-1.08915	7.81278e-19	1.40005e-15	GTPase IMAP family member 8-like
aqp4	8.09332	-1.10678	7.62725e-19	1.40005e-15	aquaporin 4
LOC123724366	7.60431	1.73112	2.81103e-52	2.39275e-48	butyrophilin subfamily 2 member A1-like
LOC123728970	7.43229	-1.64034	2.94506e-14	2.94922e-11	beclin-1-like
LOC106601513	6.5835	3.07852	4.71537e-05	0.00557461	tripartite motif-containing protein 16-like
LOC106609371	6.25998	1.24728	5.85133e-35	3.98452e-31	secretory phospholipase A2 receptor-like
LOC106592537	6.19742	2.88511	2.30286e-15	2.80028e-12	zymogen granule membrane protein 16-like
LOC123728158	6.04561	5.62092	8.39956e-15	9.22542e-12	ictacalcin-like
LOC123731929	5.98874	3.94267	1.0987e-101	3.74086e-97	60S ribosomal protein L18a
LOC106597693	5.72721	-1.78595	1.53639e-10	1.00598e-07	uncharacterized LOC106597693
LOC106576389	5.32621	3.50873	2.97865e-16	4.39184e-13	Ig kappa-b4 chain C region-like
LOC106606210	5.31864	-1.13474	3.95795e-14	3.85029e-11	uncharacterized LOC106606210
LOC106561469	5.21941	1.81296	7.767e-12	5.87668e-09	uncharacterized LOC106561469
LOC106565367	5.21674	5.81434	0.000602115	0.0367398	myosin heavy chain, fast skeletal muscle
LOC106576385	5.12252	2.24175	1.0825e-19	2.16805e-16	Ig kappa-b4 chain C region-like
LOC106587486	4.87508	5.72715	1.92477e-05	0.00266401	actin, alpha skeletal muscle 2-like
LOC106612380	4.86117	2.10571	2.17436e-11	1.57517e-08	uncharacterized LOC106612380
LOC106610845	4.79013	3.14879	4.04444e-05	0.00490054	actin, alpha cardiac muscle
LOC123728252	4.73765	3.22219	1.65775e-14	1.76385e-11	uncharacterized LOC123728252
LOC106610721	4.58698	4.95349	0.000308379	0.0224833	actin, alpha skeletal muscle 2
LOC106564730	4.55973	6.26665	0.000116046	0.0108548	actin, alpha skeletal muscle 2
fbp2	4.51844	2.58171	1.89815e-05	0.0026487	fructose-1,6-bisphosphatase 2
LOC106583876	4.3563	-1.91975	5.99415e-08	2.1945e-05	serine/threonine-protein kinase BRSK2-like
LOC100136357	4.35363	4.35113	0.000113562	0.0106625	fast myotomal muscle troponin-T
LOC123732467	4.33682	2.01383	0.000254561	0.0192179	zymogen granule membrane protein 16-like
LOC106600326	4.32072	2.38218	1.79453e-05	0.00254584	calsequestrin-1-like
LOC106572792	4.31101	4.21545	0.000876674	0.0476061	ATP-dependent 6-phosphofructokinase, muscle type
LOC100136571	4.28301	1.17379	4.12072e-05	0.00495768	troponin I
LOC100136417	4.283	5.93633	4.7947e-06	0.000872995	glyceraldehyde-3-phosphate dehydrogenase
fhl5	4.26984	1.59145	0.000265572	0.0197774	four and a half LIM domains 5
LOC106573043	4.26892	3.9422	9.152e-05	0.00917496	L-lactate dehydrogenase A chain-like
gapdh	4.25309	5.37	6.65282e-07	0.000170312	glyceraldehyde-3-phosphate dehydrogenase
LOC106612591	4.24894	5.61642	0.0002169	0.0173569	creatine kinase M-type
LOC106564386	4.20655	1.35071	0.000904476	0.0485735	parvalbumin alpha
LOC106561014	4.20046	1.88516	0.000383012	0.0266139	troponin I, fast skeletal muscle
LOC106612511	4.19403	1.07578	8.58589e-05	0.00880211	myomesin-2
LOC100194624	4.14247	7.72109	0.000155644	0.0134533	aldolase a, fructose-bisphosphate 1
LOC106560959	4.06684	1.83971	0.000131453	0.0118405	cytosolic carboxypeptidase 4
LOC100194644	4.0543	3.97544	1.26053e-06	0.000288043	phosphoglycerate mutase 2-1 (muscle)
LOC106563267	4.05332	1.66157	1.02107e-05	0.00160951	myosin light chain 4-like
LOC100194623	4.05201	3.45892	6.46829e-07	0.000166843	aldolase a, fructose-bisphosphate 2
LOC100194642	4.05176	5.64783	0.000831405	0.0457313	myosin, light polypeptide 3-1
LOC106593213	4.05063	1.89395	7.45489e-06	0.0012755	uncharacterized LOC106593213
tnnt3a	3.99541	1.2839	4.33923e-07	0.000115424	troponin T type 3a (skeletal, fast)
LOC106566457	3.97624	4.16149	0.000581816	0.0356931	troponin C, skeletal muscle
LOC106612333	3.97589	2.27036	3.21806e-09	1.66013e-06	phytanoyl-CoA dioxygenase domain-containing protein 1
pk	3.9744	5.32287	4.97897e-05	0.00579347	pyruvate kinase
LOC106562377	3.95537	2.75667	1.12377e-06	0.000260287	glucose-6-phosphate isomerase-like
ckm2	3.94869	5.19789	0.000773948	0.0436281	creatine kinase-2
LOC123724367	3.93785	1.335	1.96464e-07	6.08108e-05	butyrophilin subfamily 2 member A1-like
LOC106567627	3.92247	4.25899	0.000256633	0.0192889	creatine kinase M-type
ldha	3.90567	5.35042	2.24956e-05	0.00296373	lactate dehydrogenase A4
LOC100136539	3.90055	4.07618	0.00027997	0.020633	glycerol-3-phosphate dehydrogenase
LOC106566720	3.8631	-1.56624	3.68645e-08	1.45949e-05	rho-related GTP-binding protein Rho6-like
LOC106598356	3.83562	-1.26259	7.04083e-10	4.20572e-07	uncharacterized LOC106598356
LOC123733409	3.77209	-1.12288	8.7313e-08	2.96106e-05	uncharacterized LOC123733409
LOC100194564	3.77096	5.33375	0.00018925	0.0154523	phosphorylase, glycogen (muscle) A
LOC106583067	3.76291	1.24305	0.000349178	0.0249666	ATP-dependent 6-phosphofructokinase, muscle type
LOC106587569	3.70514	2.83323	5.12472e-06	0.000923209	glucose-6-phosphate isomerase
LOC100194636	3.64765	3.20491	3.51182e-08	1.42346e-05	enolase 3-2
LOC106612490	3.61251	3.02646	6.47989e-21	1.69713e-17	FBJ murine osteosarcoma viral oncogene homolog B
pfkmb	3.60409	2.13853	3.25721e-06	0.000648546	phosphofructokinase, muscle b
LOC106574549	3.58811	2.26782	5.08585e-05	0.0058899	kelch-like protein 41b
LOC106576830	3.55056	1.07212	9.70046e-05	0.00957337	myopalladin
LOC106592202	3.52419	2.42114	1.46669e-30	8.32295e-27	early growth response protein 2b
LOC106576869	3.49489	1.95621	8.20571e-09	3.77551e-06	uncharacterized LOC106576869
LOC106587535	3.44892	1.96933	0.000263828	0.0196992	myomesin-2
LOC106571369	3.41946	1.50322	2.25448e-05	0.00296373	titin
LOC106593421	3.40048	1.4686	5.68708e-14	5.37872e-11	GTPase IMAP family member 9-like
LOC106583479	3.3782	2.27333	1.65725e-06	0.000364039	dihydropyridine-sensitive L-type skeletal muscle calcium channel subunit alpha-1
LOC106597302	3.37674	4.43157	3.69406e-10	2.24599e-07	Ig kappa-b4 chain C region-like
LOC123729579	3.35844	-1.28972	1.46685e-06	0.000324306	uncharacterized LOC123729579
LOC106575736	3.32529	-1.08437	0.000399012	0.0273902	serine/threonine/tyrosine-interacting-like protein 2
LOC106589423	3.31367	1.83617	0.000104366	0.00998159	LIM domain-binding protein 3-like
LOC106588966	3.31206	1.79611	5.74786e-12	4.4478e-09	otolith matrix protein OMM-64-like
LOC106592359	3.25138	2.73558	1.14597e-29	5.574e-26	annexin A5
LOC106606838	3.24596	4.27602	9.15394e-09	4.10096e-06	uncharacterized LOC106606838
LOC106613780	3.24536	1.547	0.000181246	0.01487	uncharacterized LOC106613780
LOC106601740	3.24296	-1.47322	1.66479e-07	5.20025e-05	NADPH oxidase organizer 1-like
LOC123728241	3.23555	1.06038	4.30228e-06	0.000805372	Ig kappa chain V region 3547-like
ampd1	3.23502	2.26052	0.000177411	0.0147689	adenosine monophosphate deaminase 1
LOC123732763	3.23372	-1.82911	2.96775e-06	0.000597904	protein flightless-1 homolog
tpm2	3.22981	6.64929	7.40963e-06	0.00127511	tropomyosin 2 (beta)
LOC123728740	3.2094	-1.63462	2.33125e-06	0.000481057	uncharacterized LOC123728740
LOC106601675	3.1995	5.10047	1.79178e-12	1.45254e-09	uncharacterized LOC106601675
LOC106576340	3.18843	3.46462	2.50063e-08	1.03831e-05	Ig kappa-b4 chain C region-like
LOC106576186	3.16621	-1.57918	1.84335e-05	0.00260305	hemagglutinin/amebocyte aggregation factor-like
ckmb	3.15047	4.98629	3.41876e-06	0.000676756	creatine kinase, muscle b
myom1a	3.11605	1.63714	4.82119e-05	0.00564927	myomesin 1a (skelemin)
sspo	3.10804	2.74919	0.000178734	0.0147707	SCO-spondin
LOC106586811	3.10208	-1.37972	7.28992e-05	0.00780525	FERM and PDZ domain-containing protein 4
LOC123743719	3.0998	4.24555	1.03607e-05	0.00162562	beta-enolase-like
LOC106569927	3.09742	-1.11976	2.69345e-07	7.90575e-05	tumor necrosis factor receptor superfamily member 11B-like
LOC106591971	3.08079	3.70471	0.000304724	0.0222645	desmin-like
LOC123743786	3.05997	1.59497	4.7883e-05	0.00564124	Ig kappa chain V region K29-213-like
ldb3	2.99688	1.14778	0.000217806	0.0173673	LIM domain binding 3
LOC100194655	2.98983	1.54307	1.88546e-06	0.000406535	solute carrier family 25-2
LOC100136569	2.98178	1.1763	2.31281e-06	0.000480162	fast myotomal muscle troponin-I
LOC106592244	2.97338	1.05583	9.29302e-09	4.1092e-06	uncharacterized LOC106592244
LOC123723718	2.94515	3.48226	2.69691e-16	4.17383e-13	protein fosB-like
LOC100194707	2.90588	3.45847	0.000788096	0.0438572	beta-taxilin
LOC106567093	2.89971	1.28827	0.000641798	0.0387446	junctophilin-2-like
obscnb	2.8956	2.49116	0.0003492	0.0249666	obscurin, cytoskeletal calmodulin and titin-interacting RhoGEF b
lpp60	2.888	5.52973	9.08839e-21	2.06294e-17	60 kDa lysophospholipase
itl1a	2.88396	2.97713	4.47775e-06	0.000833106	Intelectin-1a
LOC106608893	2.85522	4.28662	2.92603e-05	0.00367622	alpha-actinin-3-like
LOC106562816	2.84827	2.18464	1.78002e-06	0.000388501	telomeric repeat-binding factor 2
LOC106609429	2.82193	3.10393	0.000922753	0.0493217	myosin binding protein C1
LOC106597038	2.81631	1.07354	3.3036e-11	2.34335e-08	NACHT, LRR and PYD domains-containing protein 12-like
LOC106574569	2.75483	1.15902	3.68519e-06	0.000704906	immunoglobulin kappa constant-like
LOC123743390	2.74878	-1.17494	1.53796e-05	0.00224741	uncharacterized LOC123743390
LOC123725126	2.73882	-1.01186	1.98605e-05	0.00270484	piggyBac transposable element-derived protein 4-like
LOC106562001	2.72105	2.82791	0.000692637	0.040451	myosin light chain kinase 3-like
dhrs7cb	2.70279	1.42547	1.73876e-05	0.00249794	dehydrogenase/reductase (SDR family) member 7Cb
LOC106600299	2.68314	-1.54854	1.64459e-05	0.00239295	probable E3 ubiquitin-protein ligase TRIML2
nos2b	2.67204	6.20654	7.41518e-06	0.00127511	nitric oxide synthase 2b, inducible
LOC106613029	2.66648	-1.36889	4.20799e-06	0.000800411	transmembrane protease serine 5
LOC123731450	2.64846	-1.51116	0.000160264	0.0137795	transmembrane protease serine 9-like
LOC106566997	2.64007	3.0318	6.17938e-06	0.00109013	ATP-dependent 6-phosphofructokinase, muscle type-like
cavin4a	2.5952	2.00011	0.000897843	0.0483699	caveolae associated protein 4a
LOC123728661	2.58556	-1.14734	1.44648e-05	0.00215065	zinc finger protein 133-like
LOC106609931	2.58237	1.44905	3.25462e-07	9.18602e-05	uncharacterized protein DDB_G0283357-like
LOC106566847	2.57232	1.46034	0.000217165	0.0173569	AMP deaminase 1
LOC106576267	2.54444	2.11164	0.000253475	0.0191867	probable polypeptide N-acetylgalactosaminyltransferase 8
LOC106563426	2.53761	5.21999	5.96385e-08	2.1945e-05	ephrin type-B receptor 4a-like
LOC106576384	2.51846	4.19605	2.37016e-06	0.000486139	Ig kappa-b4 chain C region-like
LOC106612548	2.50111	3.08698	1.33561e-05	0.00203013	beta,beta-carotene 9',10'-oxygenase-like
LOC106583382	2.46868	-1.67587	8.55634e-05	0.0088014	protein B4
LOC106602655	2.44679	1.35683	7.64645e-08	2.68398e-05	SLAM family member 5-like
LOC123724018	2.44662	1.90351	9.8427e-05	0.00965776	E3 ubiquitin-protein ligase TRIM47-like
LOC106605075	2.4373	1.09415	7.7204e-05	0.00808813	serine racemase-like
LOC106566050	2.40907	1.55644	5.45657e-07	0.000142912	lysosomal membrane ascorbate-dependent ferrireductase CYB561A3
LOC106610855	2.40453	2.22582	0.000662824	0.0393168	adenylosuccinate synthetase isozyme 1 C-like
LOC106594783	2.39038	-1.6389	9.47064e-05	0.00938695	C-type lectin domain family 4 member M-like
LOC106579281	2.37369	1.2615	0.00015548	0.0134533	S-adenosylmethionine synthase
LOC106562075	2.34688	-1.93918	0.00012956	0.0117948	WD repeat-containing protein 88-like
LOC106579940	2.3425	-1.45747	5.30256e-05	0.00609938	RNA-binding protein Musashi homolog 1
LOC106610051	2.33608	2.19339	0.000370927	0.0261071	NADPH oxidase organizer 1-like
LOC106575818	2.30274	2.51371	1.4372e-05	0.00215065	myosin light chain 3, skeletal muscle isoform
LOC123728251	2.29116	1.06757	1.40384e-07	4.55219e-05	uncharacterized LOC123728251
daw1	2.28851	1.53664	8.01315e-11	5.51619e-08	dynein assembly factor with WDR repeat domains 1
LOC106580712	2.26695	1.45929	4.82829e-05	0.00564927	neutrophil cytosol factor 2-like
LOC106601636	2.24941	-1.02049	1.96219e-05	0.00268308	B-cell receptor CD22-like
LOC106609541	2.23527	4.3806	0.000459231	0.0300113	Ig kappa-b4 chain C region-like
LOC106564377	2.23328	1.99625	9.16202e-05	0.00917496	sarcalumenin-like
LOC106605239	2.22898	1.30509	0.000108366	0.0102776	sialic acid-binding Ig-like lectin 5
LOC106592472	2.20738	1.19884	9.6637e-06	0.00153752	uncharacterized LOC106592472
LOC106573765	2.20248	1.54602	5.42678e-05	0.00620037	synemin
LOC106587646	2.1963	-1.00836	0.000136728	0.0121867	tripartite motif-containing protein 16
LOC106602224	2.19289	5.40026	9.10527e-07	0.000222256	uncharacterized LOC106602224
LOC106579178	2.17811	3.11374	3.56754e-08	1.42903e-05	myosin-binding protein C, fast-type-like
LOC106588214	2.17583	2.85841	0.000423872	0.0285701	ly-6/neurotoxin-like protein 1
LOC123735921	2.17189	-1.6167	0.000177	0.0147689	NACHT, LRR and PYD domains-containing protein 3-like
LOC123735928	2.17001	-1.03795	0.000100595	0.00974311	protein NLRC5-like
LOC106612157	2.16526	-1.4029	0.000172012	0.0145152	serine/threonine-protein kinase Nek4-like
LOC106611194	2.16367	2.18259	3.40659e-10	2.10887e-07	major vault protein-like
LOC106604696	2.1634	1.51982	3.47977e-06	0.000684851	saxitoxin and tetrodotoxin-binding protein 2
LOC106563746	2.15971	2.9566	2.94157e-05	0.00368215	arf-GAP with Rho-GAP domain, ANK repeat and PH domain-containing protein 1
LOC106603250	2.159	1.36695	8.36503e-05	0.00870188	beta-taxilin
LOC106600477	2.15023	1.58981	0.000787329	0.0438572	supervillin-like
LOC106591190	2.14625	1.87292	1.58091e-12	1.31285e-09	NACHT, LRR and PYD domains-containing protein 12-like
bco2a	2.14307	2.40146	8.9556e-05	0.00904808	beta-carotene oxygenase 2a
igsf5a	2.08025	-1.11993	0.000228707	0.0178601	immunoglobulin superfamily, member 5a
LOC106589129	2.07884	1.62946	2.05474e-05	0.00277618	protein spire homolog 1-like
ighd	2.07714	4.51455	1.89685e-09	1.04168e-06	immunoglobulin heavy constant delta
LOC106598912	2.07333	1.18038	0.000203804	0.0165217	tripartite motif-containing protein 16-like
fbxo36b	2.07142	-1.39376	0.000723974	0.0417794	F-box protein 36b
LOC106606762	2.06236	1.07569	1.88653e-06	0.000406535	Ig mu chain C region membrane-bound form-like
LOC106560244	2.05635	1.18874	4.07946e-05	0.00492544	collagen alpha-1(XIX) chain
zgc:56231	2.03663	1.42789	0.000499887	0.0319511	uncharacterized LOC106590219
si:ch211-225p5.8	2.03452	1.10061	0.000371118	0.0261071	uncharacterized LOC106605232
ppdpfa	2.01243	3.81933	6.9281e-07	0.000176036	pancreatic progenitor cell differentiation and proliferation factor a
ileu	1.98659	2.0575	0.000692005	0.040451	Leukocyte elastase inhibitor
LOC106577634	1.97876	1.70608	1.429e-07	4.59007e-05	uncharacterized LOC106577634
LOC106589418	1.92615	4.54742	9.13881e-07	0.000222256	uncharacterized LOC106589418
exd1	1.91977	1.12853	8.60083e-07	0.000212204	exonuclease 3'-5' domain containing 1
LOC106577444	1.90966	1.57522	0.000147096	0.0129592	leucine-rich repeat and calponin homology domain-containing protein 4-like
eno3	1.89707	4.6362	8.78367e-08	2.96106e-05	enolase 3, (beta, muscle)
LOC106573544	1.88698	6.26302	2.75367e-09	1.44241e-06	lipoprotein lipase
LOC106605718	1.87868	5.37981	4.69639e-06	0.000859692	chromodomain-helicase-DNA-binding protein 4
LOC106606833	1.87575	5.4722	1.51206e-05	0.00221907	uncharacterized LOC106606833
LOC106562725	1.86035	1.75759	7.51176e-06	0.0012788	uncharacterized LOC106562725
LOC123732592	1.85393	1.81225	9.35795e-07	0.000223793	tripartite motif-containing protein 16-like
mustn1b	1.83758	4.26041	0.000635688	0.0384439	musculoskeletal, embryonic nuclear protein 1b
dusp1	1.83374	5.2643	9.4813e-06	0.00151558	dual specificity phosphatase 1
LOC106588304	1.82813	1.89854	6.04234e-05	0.00665791	Ig kappa chain V region Mem5-like
cd276	1.81448	1.65729	4.36961e-05	0.00523243	CD276 molecule
LOC106568176	1.81182	1.61354	9.89167e-08	3.30188e-05	palmitoyltransferase ZDHHC8B
LOC106569960	1.79751	6.35309	1.24953e-05	0.0019164	H-2 class I histocompatibility antigen, Q9 alpha chain-like
LOC106601992	1.79275	1.88934	8.07299e-06	0.0013474	tetratricopeptide repeat protein 30A
LOC123731977	1.77666	-1.5079	0.000885063	0.0478328	carboxypeptidase M-like
LOC106567529	1.76054	-1.27231	0.000688619	0.0403547	uncharacterized LOC106567529
LOC106587132	1.72516	1.85243	3.01807e-06	0.000604465	uncharacterized LOC106587132
LOC106593457	1.72	-1.08163	0.000604044	0.0367916	potassium voltage-gated channel subfamily H member 3
LOC106592697	1.71489	1.01959	0.000130055	0.0118083	tetraspanin-8-like
LOC106574919	1.69792	-1.01795	0.000912812	0.048867	E3 ubiquitin-protein ligase TRIM39-like
LOC100194684	1.68418	2.27052	0.000165356	0.014061	myomesin-2
LOC123728780	1.67624	5.11918	7.90297e-13	6.8995e-10	profilin-2-like
LOC106569843	1.67412	6.03681	1.05088e-09	6.06444e-07	H-2 class I histocompatibility antigen, Q9 alpha chain
LOC106578950	1.65475	1.07294	0.000346429	0.0248844	cGMP-dependent protein kinase 1-like
LOC106583044	1.65376	2.59241	0.000788495	0.0438572	sodium/hydrogen exchanger 3
LOC123731456	1.64806	3.50579	2.00485e-05	0.00271956	uncharacterized LOC123731456
si:ch211-266g18.10	1.63288	2.48854	0.00063446	0.0384379	titin
LOC106611660	1.61837	1.8007	3.49648e-05	0.00428231	solute carrier family 43 member 3-like
LOC106596398	1.60465	1.1041	0.00014806	0.0129592	protein lifeguard 1-like
LOC106576837	1.59798	3.80333	3.26453e-07	9.18602e-05	androgen-dependent TFPI-regulating protein
LOC106570379	1.58486	1.48313	7.73907e-07	0.000192336	uncharacterized LOC106570379
LOC106608508	1.58046	2.71467	0.000146423	0.0129592	fatty acid-binding protein, intestinal
LOC106612508	1.56857	6.61823	0.000179905	0.0148315	uncharacterized LOC106612508
LOC106600702	1.56444	5.37574	7.78007e-06	0.00131789	transmembrane protease serine 9
obscna	1.5538	3.15687	0.000565739	0.0351529	obscurin, cytoskeletal calmodulin and titin-interacting RhoGEF a
LOC106592862	1.55368	2.63416	5.39331e-09	2.58636e-06	hyaluronan synthase 2-like
LOC123731816	1.55011	2.51796	1.50612e-07	4.79255e-05	uncharacterized LOC123731816
LOC100194643	1.53809	2.80304	0.000557968	0.0348931	myosin, light polypeptide 3-3
LOC106569692	1.53667	4.07499	0.000147693	0.0129592	myomegalin
letm1	1.52797	3.32917	2.41652e-07	7.21733e-05	leucine zipper-EF-hand containing transmembrane protein 1
LOC123732668	1.51644	1.1089	1.85015e-05	0.00260305	uncharacterized LOC123732668
LOC106604401	1.51545	3.24882	0.00078913	0.0438572	SH2 domain-containing protein 4A-like
LOC106584264	1.51293	1.81405	1.65686e-05	0.00240054	hydroxysteroid 11-beta-dehydrogenase 1-like protein
LOC106602476	1.49775	2.25273	2.55984e-05	0.00329685	uncharacterized LOC106602476
LOC106589870	1.48162	5.2363	1.76455e-05	0.00252435	paralemmin-3-like
LOC106569526	1.47829	1.8802	0.000779191	0.0437066	protein unc-13 homolog A
LOC106608496	1.47601	4.95023	0.000147428	0.0129592	mucin-2-like
LOC106596868	1.47527	1.75097	3.33233e-05	0.00412055	uncharacterized LOC106596868
LOC106583826	1.47192	3.16297	5.02951e-09	2.44635e-06	5'-3' exonuclease PLD4
LOC106591184	1.47188	3.00735	1.90005e-06	0.000406874	tripartite motif-containing protein 16-like
LOC106594836	1.44506	3.28973	0.000119808	0.011115	NACHT, LRR and PYD domains-containing protein 1 homolog
LOC106587131	1.44447	3.74513	0.00043954	0.0292866	uncharacterized LOC106587131
LOC106594672	1.44446	1.97643	8.98802e-05	0.00905396	nucleoporin SEH1
LOC123723900	1.4304	4.49862	4.30995e-08	1.66756e-05	60S ribosomal protein L7-like
LOC106561364	1.42938	4.2577	3.40857e-07	9.40196e-05	Krueppel-like factor 4
LOC106570320	1.41774	2.18954	0.000113677	0.0106625	basic leucine zipper and W2 domain-containing protein 2
LOC123734131	1.41506	1.37794	0.000482373	0.0311058	NLR family CARD domain-containing protein 3-like
LOC123741665	1.39897	4.58411	0.000125458	0.0115138	ferritin, middle subunit-like
LOC106576177	1.39825	4.1883	0.000425598	0.0285701	suppressor of cytokine signaling 2
LOC106609841	1.37886	3.53918	8.77679e-06	0.00141627	tetraspanin-8-like
LOC106600953	1.3728	3.19273	0.000169246	0.0143346	ferritin, middle subunit-like
LOC106598687	1.36529	1.67433	1.27022e-05	0.00193939	cAMP-responsive element-binding protein-like 2
LOC106584772	1.36417	2.89337	0.000178237	0.0147707	uncharacterized LOC106584772
LOC106602939	1.36362	2.99338	0.000327853	0.0237505	arf-GAP with Rho-GAP domain, ANK repeat and PH domain-containing protein 1
LOC106586459	1.35339	3.40099	3.57287e-07	9.73192e-05	neurofilament heavy polypeptide-like
LOC106565406	1.34186	3.76095	0.000372993	0.0261848	nuclear receptor subfamily 4 group A member 1-like
LOC106583351	1.33323	4.892	0.000464809	0.0302597	triosephosphate isomerase B
crfb12	1.32928	2.5613	0.000253584	0.0191867	cytokine receptor family member B12
il20ra	1.32703	3.15926	0.00045142	0.0296717	interleukin 20 receptor, alpha
LOC106566188	1.32621	4.33696	3.90101e-05	0.00474363	deoxyribonuclease-1
LOC106612309	1.32317	3.90496	0.000180889	0.01487	HIG1 domain family member 2A
LOC106565979	1.31575	2.74961	6.74881e-06	0.00117237	cytokine-inducible SH2-containing protein
LOC106589782	1.31101	2.70444	7.27301e-05	0.00780525	nuclear factor 7, brain
LOC106586758	1.30593	1.8995	1.71731e-05	0.00247758	uncharacterized LOC106586758
LOC106577897	1.29708	4.91707	0.000101649	0.00977665	plasminogen activator inhibitor 1
LOC106592612	1.29554	2.10669	0.000259944	0.0194946	striated muscle preferentially expressed protein kinase
LOC106600344	1.28689	2.95583	6.49684e-06	0.00114023	protein unc-93 homolog B1-like
LOC106585968	1.27378	1.85313	0.000934415	0.0498667	Golgi phosphoprotein 3-like
LOC106576332	1.27307	5.33039	0.000451247	0.0296717	myosin-binding protein C, slow-type
LOC106577984	1.2677	2.89087	0.000163705	0.013971	serine/threonine-protein kinase Nek1-like
LOC106562250	1.25776	4.02229	1.91871e-05	0.00266401	ammonium transporter Rh type C-like
LOC100196094	-1.25058	4.16417	1.5338e-07	4.83546e-05	dipeptidyl peptidase 1
LOC123725142	-1.28033	6.30612	5.90638e-05	0.0065505	mucin-2-like
pvrl1	-1.28097	4.7777	2.89207e-07	8.41617e-05	Poliovirus receptor-related protein 1
LOC123726229	-1.29245	2.77354	3.57647e-06	0.000693841	uncharacterized LOC123726229
arhgef17	-1.30142	3.79602	1.99092e-06	0.000423669	Rho guanine nucleotide exchange factor 17
LOC106570548	-1.30995	1.85177	0.000686598	0.040337	geminin
LOC106567546	-1.32999	2.39591	0.000101014	0.00974311	CXADR-like membrane protein
LOC106568024	-1.33277	1.78418	0.00022983	0.0178731	collagen alpha-1(XXVI) chain
si:dkey-183c6.9	-1.34	1.68392	0.000706632	0.0410568	tripartite motif-containing protein 34A
LOC106584751	-1.35824	3.0623	0.000107512	0.0102537	uncharacterized LOC106584751
wdr54	-1.35963	2.06973	0.000232968	0.0179866	WD repeat domain 54
LOC106577616	-1.37316	3.6501	3.6461e-07	9.85258e-05	Kv channel-interacting protein 4
LOC106572941	-1.37502	1.51775	0.000423596	0.0285701	neuropeptides B/W receptor type 2-like
LOC123723899	-1.37579	3.47142	0.000221628	0.0175488	erythroid membrane-associated protein-like
zgc:136930	-1.38289	3.94698	1.45515e-05	0.00215413	thread biopolymer filament subunit gamma
LOC106610138	-1.39505	2.4337	6.54099e-05	0.00712005	ena/VASP-like protein
LOC123724035	-1.39628	3.75934	2.60554e-05	0.00333509	acyl carrier protein, mitochondrial-like
ifitm5	-1.40811	3.27166	0.00077815	0.0437066	interferon induced transmembrane protein 5
LOC106597021	-1.42034	1.2443	0.000566472	0.0351529	CCN family member 4
LOC106583478	-1.43451	2.89079	5.88087e-05	0.00654352	G0/G1 switch protein 2
LOC106597983	-1.43671	8.5361	0.000108835	0.0102934	intestinal mucin-like protein
LOC106602737	-1.4468	4.77475	8.45559e-05	0.00872412	tropomyosin-1
pknox2	-1.4473	2.65358	0.000441488	0.0293017	pbx/knotted 1 homeobox 2
LOC123728738	-1.48529	5.0371	1.34119e-07	4.39084e-05	dedicator of cytokinesis protein 11-like
LOC123743771	-1.49953	2.01664	0.0002525	0.0191867	uncharacterized LOC123743771
LOC123742430	-1.53273	3.14813	6.75664e-08	2.42158e-05	T-cell ecto-ADP-ribosyltransferase 2-like
LOC106594602	-1.55583	2.92061	2.63484e-05	0.00335996	uncharacterized LOC106594602
LOC106602306	-1.56734	4.12546	0.000318906	0.0231516	tetratricopeptide repeat protein 39B-like
LOC106605585	-1.57444	2.70918	0.000565283	0.0351529	IgGFc-binding protein-like
LOC100380741	-1.58611	1.45414	0.000401176	0.0274834	protein kinase C-binding protein NELL2
LOC106587462	-1.58698	4.07969	1.14585e-06	0.000263608	mucin-5AC
LOC106613157	-1.62817	2.32189	4.23678e-06	0.000801411	stonustoxin subunit beta-like
LOC106600764	-1.64033	2.48029	5.32513e-05	0.00610472	ferritin, middle subunit-like
LOC106607877	-1.64789	2.80219	4.98557e-05	0.00579347	adhesion G-protein coupled receptor F2-like
LOC106602332	-1.67719	3.48985	2.12864e-05	0.00286467	acidic leucine-rich nuclear phosphoprotein 32 family member B
LOC123744744	-1.68365	1.33493	6.43544e-05	0.00704546	heat shock cognate 70 kDa protein-like
slc16a3b	-1.70307	1.77376	0.000464499	0.0302597	solute carrier family 16 member 3b
LOC106598655	-1.71054	3.99244	1.00458e-06	0.000235889	CCN family member 3-like
LOC106600512	-1.71099	3.79858	0.000163722	0.013971	hippocampus abundant transcript 1 protein-like
LOC106603057	-1.73915	6.81755	0.000397974	0.0273742	lipocalin
LOC106603106	-1.78731	1.32931	2.37016e-05	0.00310382	lysophosphatidylserine lipase ABHD12
LOC123728784	-1.85878	1.86402	9.39919e-07	0.000223793	asialoglycoprotein receptor 1-like
LOC123743828	-1.88049	1.35262	0.000137801	0.0122503	uncharacterized LOC123743828
LOC106566390	-1.88775	3.8768	0.00055402	0.034739	aerolysin-like protein
LOC106567719	-1.90538	3.42581	7.53388e-09	3.51388e-06	myb-binding protein 1A-like protein
LOC106585067	-1.94415	2.2645	1.01866e-08	4.44657e-06	uncharacterized LOC106585067
LOC106605357	-1.95327	4.86584	3.67454e-12	2.90955e-09	uncharacterized LOC106605357
LOC106594603	-1.96113	2.59138	0.000150699	0.0131564	serine protease FAM111A
slc16a4	-2.00383	1.41062	0.000535675	0.0337129	solute carrier family 16 member 4
LOC106561895	-2.005	5.74011	0.000411539	0.0279125	collagen alpha-1(X) chain-like
LOC106611341	-2.02317	3.61822	4.53115e-13	4.05991e-10	intersectin-2-like
LOC106602685	-2.053	2.95698	1.16116e-07	3.83835e-05	butyrophilin subfamily 2 member A1
LOC106585764	-2.09309	4.24543	0.000185044	0.0151451	hyaluronan and proteoglycan link protein 1-like
LOC123728169	-2.10252	5.58209	9.93607e-07	0.000234933	NACHT, LRR and PYD domains-containing protein 12-like
LOC106602558	-2.12459	4.89619	0.000197538	0.016052	NLR family CARD domain-containing protein 3
LOC106593174	-2.1259	1.7192	0.000333516	0.0240584	gamma-taxilin
LOC106583939	-2.14764	3.90192	8.10061e-11	5.51619e-08	uncharacterized LOC106583939
c1ql3a	-2.18617	1.85177	0.000539344	0.0338811	complement component 1, q subcomponent-like 3a
LOC106574369	-2.19372	1.46386	2.29549e-06	0.00047949	tripartite motif-containing protein 16-like
LOC106583825	-2.19634	3.40804	0.000938207	0.0499126	phosphatase and actin regulator 3
LOC106583577	-2.20567	-1.2074	0.000657704	0.0392794	low affinity immunoglobulin gamma Fc region receptor III-like
LOC106574348	-2.31518	3.02068	0.000368811	0.0261066	stonustoxin subunit beta
LOC106590702	-2.37012	-1.75243	0.000648491	0.0389415	urotensin-2 receptor-like
LOC106592660	-2.50289	1.00626	9.95124e-05	0.0097362	protein NLRC3-like
LOC106612313	-2.51127	-1.69358	0.000875039	0.0476005	leucine-rich repeat transmembrane neuronal protein 2
LOC106580485	-2.53763	2.09704	2.1802e-05	0.00291104	uncharacterized LOC106580485
epb41l3a	-2.5437	3.12071	0.000415936	0.0281547	erythrocyte membrane protein band 4.1-like 3a
LOC106565343	-2.59872	1.54546	6.75018e-08	2.42158e-05	sodium- and chloride-dependent GABA transporter 2
LOC123741587	-2.63334	2.29056	1.51051e-05	0.00221907	deoxynucleoside triphosphate triphosphohydrolase SAMHD1-like
LOC106563086	-2.79522	2.34121	0.00073998	0.0424155	jeltraxin-like
LOC106612236	-2.97267	-1.2277	0.000224927	0.0176459	homeobox protein EMX1-like
LOC106586590	-3.06532	2.90418	3.25284e-15	3.81562e-12	regulating synaptic membrane exocytosis protein 1-like
LOC106575538	-3.11367	-1.68597	0.000714546	0.0413756	X-linked retinitis pigmentosa GTPase regulator-like
LOC106580907	-3.18883	-1.72171	0.000242965	0.0186317	A-kinase anchor protein SPHKAP-like
LOC106576775	-3.31791	-1.33916	0.000767755	0.0435361	cysteine sulfinic acid decarboxylase-like
LOC106570803	-3.36429	-1.74578	0.000449807	0.0296717	sushi domain-containing protein 2
LOC106566196	-3.54475	1.0253	1.22562e-11	9.07174e-09	acid-sensing ion channel 1-like
LOC106597100	-3.5646	1.35778	5.71053e-06	0.00101819	probable E3 ubiquitin-protein ligase HERC3
LOC106599076	-3.62859	8.37501	1.84346e-24	5.706e-21	uncharacterized LOC106599076
zgc:113142	-3.94771	3.33479	9.34041e-07	0.000223793	uncharacterized LOC106570820
LOC106597150	-4.07343	-1.5944	6.8916e-05	0.00742548	glypican-5
LOC106567558	-4.10409	-1.19206	0.000453497	0.0297508	uncharacterized LOC106567558
LOC106588256	-4.41889	2.17441	6.03433e-05	0.00665791	uncharacterized LOC106588256
LOC106596611	-4.42632	3.04227	2.11442e-26	7.9991e-23	tetraspanin-8-like
LOC106586941	-4.69256	5.39439	8.40324e-08	2.89004e-05	complement C1q subcomponent subunit B-like
LOC106563790	-4.88142	1.18637	3.63748e-16	4.76342e-13	uncharacterized LOC106563790
LOC106598870	-5.15802	-1.04571	7.20016e-07	0.000181593	CMRF35-like molecule 6
LOC106595200	-5.84755	-1.03029	1.99404e-09	1.07024e-06	NLR family CARD domain-containing protein 3-like
LOC106583578	-6.72118	-1.77771	0.000231595	0.0179621	uncharacterized LOC106583578
LOC106584954	-7.02523	1.7933	5.35497e-08	2.02584e-05	uncharacterized LOC106584954
LOC123730801	-7.18477	-1.39683	8.77802e-09	3.98499e-06	uncharacterized LOC123730801
LOC106583755	-7.31198	1.03417	1.93578e-05	0.0026684	uncharacterized LOC106583755
LOC106587407	-7.43981	4.78745	4.4498e-76	5.05023e-72	uncharacterized LOC106587407
LOC106594111	-7.54693	4.2153	4.5114e-08	1.72589e-05	60S ribosomal protein L18a-like

## Sheet: F1701361vsF1701292_GO
ID	Term	GOGroups	Ontology Source	Term PValue	Term PValue Corrected with Benjamini-Hochberg	Group PValue	Group PValue Corrected with Benjamini-Hochberg	GOLevels	% Associated Genes	Nr. Genes	Associated Genes Found
KEGG:00500	Starch and sucrose metabolism	Group00	KEGG_01.05.2024	0.00392052	0.00413534	0.00392052	0.00588078	[-1]	5.08475	3	[LOC100194564, LOC106562377, LOC106587569]
KEGG:04820	Cytoskeleton in muscle cells	Group01	KEGG_01.05.2024	4.91469e-23	3.78431e-21	4.91469e-23	5.89763e-22	[-1]	5.30547	33	[LOC100136357, LOC100136569, LOC100136571, LOC100194636, LOC100194642, LOC100194684, LOC106561014, LOC106564730, LOC106565367, LOC106566457, LOC106566847, LOC106567627, LOC106576332, LOC106576830, LOC106579178, LOC106587486, LOC106587535, LOC106589423, LOC106608893, LOC106609429, LOC106610721, LOC106610845, LOC106612511, LOC106612591, ampd1, ckm2, ckmb, eno3, ldb3, obscna, obscnb, tnnt3a, tpm2]
GO:0016460	myosin II complex	Group02	GO_CellularComponent-EBI-UniProt-GOA-ACAP-ARAP_01.05.2024_00h00	8.11818e-05	0.000120211	8.11818e-05	0.000243545	[3, 8]	4.54545	6	[LOC100194642, LOC100194643, LOC106563267, LOC106565367, LOC106566457, LOC106575818]
GO:0050661	NADP binding	Group03	GO_MolecularFunction-EBI-UniProt-GOA-ACAP-ARAP_01.05.2024_00h00	0.00450792	0.00462813	0.00450792	0.00601056	[7]	4.83871	3	[LOC100136417, gapdh, nos2b]
GO:0042641	actomyosin	Group04	GO_CellularComponent-EBI-UniProt-GOA-ACAP-ARAP_01.05.2024_00h00	0.00153267	0.00171037	0.00153267	0.00306535	[2, 7]	4.34783	4	[LOC106587486, LOC106589423, LOC106610138, ldb3]
GO:0097517	contractile actin filament bundle	Group04	GO_CellularComponent-EBI-UniProt-GOA-ACAP-ARAP_01.05.2024_00h00	0.0013005	0.00149461	0.00153267	0.00306535	[3, 8]	4.54545	4	[LOC106587486, LOC106589423, LOC106610138, ldb3]
GO:0001725	stress fiber	Group04	GO_CellularComponent-EBI-UniProt-GOA-ACAP-ARAP_01.05.2024_00h00	0.0013005	0.00149461	0.00153267	0.00306535	[3, 4, 8, 9]	4.54545	4	[LOC106587486, LOC106589423, LOC106610138, ldb3]
GO:0006801	superoxide metabolic process	Group05	GO_BiologicalProcess-EBI-UniProt-GOA-ACAP-ARAP_01.05.2024_00h00	0.00192617	0.00211879	0.00192617	0.00330201	[4]	6.52174	3	[LOC106580712, LOC106601740, LOC106610051]
GO:0016176	superoxide-generating NADPH oxidase activator activity	Group05	GO_MolecularFunction-EBI-UniProt-GOA-ACAP-ARAP_01.05.2024_00h00	0.000160221	0.000220304	0.00192617	0.00330201	[4]	15	3	[LOC106580712, LOC106601740, LOC106610051]
GO:0042554	superoxide anion generation	Group05	GO_BiologicalProcess-EBI-UniProt-GOA-ACAP-ARAP_01.05.2024_00h00	0.000728545	0.000904806	0.00192617	0.00330201	[5]	9.09091	3	[LOC106580712, LOC106601740, LOC106610051]
GO:0051238	sequestering of metal ion	Group06	GO_BiologicalProcess-EBI-UniProt-GOA-ACAP-ARAP_01.05.2024_00h00	0.000399908	0.000504802	0.00852017	0.0102242	[3]	11.1111	3	[LOC106600764, LOC106600953, LOC123741665]
GO:0097577	sequestering of iron ion	Group06	GO_BiologicalProcess-EBI-UniProt-GOA-ACAP-ARAP_01.05.2024_00h00	0.000399908	0.000504802	0.00852017	0.0102242	[3, 4, 5, 7]	11.1111	3	[LOC106600764, LOC106600953, LOC123741665]
GO:0006879	intracellular iron ion homeostasis	Group06	GO_BiologicalProcess-EBI-UniProt-GOA-ACAP-ARAP_01.05.2024_00h00	0.00411078	0.00427744	0.00852017	0.0102242	[4, 6]	5	3	[LOC106600764, LOC106600953, LOC123741665]
GO:0006880	intracellular sequestering of iron ion	Group06	GO_BiologicalProcess-EBI-UniProt-GOA-ACAP-ARAP_01.05.2024_00h00	0.000399908	0.000504802	0.00852017	0.0102242	[4, 5, 6, 8]	11.1111	3	[LOC106600764, LOC106600953, LOC123741665]
GO:0008198	ferrous iron binding	Group06	GO_MolecularFunction-EBI-UniProt-GOA-ACAP-ARAP_01.05.2024_00h00	0.00217754	0.00236156	0.00852017	0.0102242	[8]	6.25	3	[LOC106600764, LOC106600953, LOC123741665]
GO:0008199	ferric iron binding	Group06	GO_MolecularFunction-EBI-UniProt-GOA-ACAP-ARAP_01.05.2024_00h00	0.000728545	0.000904806	0.00852017	0.0102242	[8]	9.09091	3	[LOC106600764, LOC106600953, LOC123741665]
GO:0009126	purine nucleoside monophosphate metabolic process	Group07	GO_BiologicalProcess-EBI-UniProt-GOA-ACAP-ARAP_01.05.2024_00h00	0.00657774	0.00666429	0.0137121	0.0137121	[6, 7, 8]	4.22535	3	[LOC106566847, LOC106610855, ampd1]
GO:0009127	purine nucleoside monophosphate biosynthetic process	Group07	GO_BiologicalProcess-EBI-UniProt-GOA-ACAP-ARAP_01.05.2024_00h00	0.00231049	0.00247094	0.0137121	0.0137121	[7, 8, 9]	6.12245	3	[LOC106566847, LOC106610855, ampd1]
GO:0009156	ribonucleoside monophosphate biosynthetic process	Group07	GO_BiologicalProcess-EBI-UniProt-GOA-ACAP-ARAP_01.05.2024_00h00	0.00657774	0.00666429	0.0137121	0.0137121	[7, 8, 9]	4.22535	3	[LOC106566847, LOC106610855, ampd1]
GO:0009167	purine ribonucleoside monophosphate metabolic process	Group07	GO_BiologicalProcess-EBI-UniProt-GOA-ACAP-ARAP_01.05.2024_00h00	0.00657774	0.00666429	0.0137121	0.0137121	[7, 8, 9]	4.22535	3	[LOC106566847, LOC106610855, ampd1]
GO:0046033	AMP metabolic process	Group07	GO_BiologicalProcess-EBI-UniProt-GOA-ACAP-ARAP_01.05.2024_00h00	0.00110456	0.00130847	0.0137121	0.0137121	[7, 8, 9, 10]	7.89474	3	[LOC106566847, LOC106610855, ampd1]
GO:0046040	IMP metabolic process	Group07	GO_BiologicalProcess-EBI-UniProt-GOA-ACAP-ARAP_01.05.2024_00h00	0.00102136	0.00122882	0.0137121	0.0137121	[7, 8, 9, 10]	8.10811	3	[LOC106566847, LOC106610855, ampd1]
GO:0009168	purine ribonucleoside monophosphate biosynthetic process	Group07	GO_BiologicalProcess-EBI-UniProt-GOA-ACAP-ARAP_01.05.2024_00h00	0.00231049	0.00247094	0.0137121	0.0137121	[8, 9, 10]	6.12245	3	[LOC106566847, LOC106610855, ampd1]
KEGG:00330	Arginine and proline metabolism	Group08	KEGG_01.05.2024	0.000217049	0.000278547	0.000741637	0.00177993	[-1]	4.9505	5	[LOC106567627, LOC106612591, ckm2, ckmb, nos2b]
GO:0016775	phosphotransferase activity, nitrogenous group as acceptor	Group08	GO_MolecularFunction-EBI-UniProt-GOA-ACAP-ARAP_01.05.2024_00h00	7.60334e-07	1.39395e-06	0.000741637	0.00177993	[4]	28.5714	4	[LOC106567627, LOC106612591, ckm2, ckmb]
GO:0006599	phosphagen metabolic process	Group08	GO_BiologicalProcess-EBI-UniProt-GOA-ACAP-ARAP_01.05.2024_00h00	7.60334e-07	1.39395e-06	0.000741637	0.00177993	[4, 5]	28.5714	4	[LOC106567627, LOC106612591, ckm2, ckmb]
GO:0042398	cellular modified amino acid biosynthetic process	Group08	GO_BiologicalProcess-EBI-UniProt-GOA-ACAP-ARAP_01.05.2024_00h00	0.000138992	0.000194589	0.000741637	0.00177993	[4, 5]	8.16327	4	[LOC106567627, LOC106612591, ckm2, ckmb]
GO:0004111	creatine kinase activity	Group08	GO_MolecularFunction-EBI-UniProt-GOA-ACAP-ARAP_01.05.2024_00h00	7.60334e-07	1.39395e-06	0.000741637	0.00177993	[5]	28.5714	4	[LOC106567627, LOC106612591, ckm2, ckmb]
GO:0006603	phosphocreatine metabolic process	Group08	GO_BiologicalProcess-EBI-UniProt-GOA-ACAP-ARAP_01.05.2024_00h00	7.60334e-07	1.39395e-06	0.000741637	0.00177993	[5, 6]	28.5714	4	[LOC106567627, LOC106612591, ckm2, ckmb]
GO:0042396	phosphagen biosynthetic process	Group08	GO_BiologicalProcess-EBI-UniProt-GOA-ACAP-ARAP_01.05.2024_00h00	7.60334e-07	1.39395e-06	0.000741637	0.00177993	[5, 6]	28.5714	4	[LOC106567627, LOC106612591, ckm2, ckmb]
GO:0046314	phosphocreatine biosynthetic process	Group08	GO_BiologicalProcess-EBI-UniProt-GOA-ACAP-ARAP_01.05.2024_00h00	7.60334e-07	1.39395e-06	0.000741637	0.00177993	[6, 7]	28.5714	4	[LOC106567627, LOC106612591, ckm2, ckmb]
GO:1904062	regulation of monoatomic cation transmembrane transport	Group09	GO_BiologicalProcess-EBI-UniProt-GOA-ACAP-ARAP_01.05.2024_00h00	0.000911841	0.00111447	0.0131016	0.0142927	[5, 6, 7]	5	4	[LOC106571369, LOC106577616, LOC106600326, si:ch211-266g18.10]
GO:0033017	sarcoplasmic reticulum membrane	Group09	GO_CellularComponent-EBI-UniProt-GOA-ACAP-ARAP_01.05.2024_00h00	0.00657774	0.00666429	0.0131016	0.0142927	[5, 6, 7, 8]	4.22535	3	[LOC106571369, LOC106600326, si:ch211-266g18.10]
GO:0051924	regulation of calcium ion transport	Group09	GO_BiologicalProcess-EBI-UniProt-GOA-ACAP-ARAP_01.05.2024_00h00	0.00217754	0.00236156	0.0131016	0.0142927	[6, 7, 8]	6.25	3	[LOC106571369, LOC106600326, si:ch211-266g18.10]
GO:0051279	regulation of release of sequestered calcium ion into cytosol	Group09	GO_BiologicalProcess-EBI-UniProt-GOA-ACAP-ARAP_01.05.2024_00h00	4.1322e-05	6.23882e-05	0.0131016	0.0142927	[4, 5, 6, 7, 8, 9, 10, 11]	23.0769	3	[LOC106571369, LOC106600326, si:ch211-266g18.10]
GO:1903169	regulation of calcium ion transmembrane transport	Group09	GO_BiologicalProcess-EBI-UniProt-GOA-ACAP-ARAP_01.05.2024_00h00	0.000214739	0.000280252	0.0131016	0.0142927	[6, 7, 8, 9]	13.6364	3	[LOC106571369, LOC106600326, si:ch211-266g18.10]
GO:0070296	sarcoplasmic reticulum calcium ion transport	Group09	GO_BiologicalProcess-EBI-UniProt-GOA-ACAP-ARAP_01.05.2024_00h00	0.00450792	0.00462813	0.0131016	0.0142927	[8]	4.83871	3	[LOC106571369, LOC106600326, si:ch211-266g18.10]
GO:1903514	release of sequestered calcium ion into cytosol by endoplasmic reticulum	Group09	GO_BiologicalProcess-EBI-UniProt-GOA-ACAP-ARAP_01.05.2024_00h00	0.00411078	0.00427744	0.0131016	0.0142927	[5, 6, 7, 8, 9, 10, 11]	5	3	[LOC106571369, LOC106600326, si:ch211-266g18.10]
GO:0010880	regulation of release of sequestered calcium ion into cytosol by sarcoplasmic reticulum	Group09	GO_BiologicalProcess-EBI-UniProt-GOA-ACAP-ARAP_01.05.2024_00h00	4.1322e-05	6.23882e-05	0.0131016	0.0142927	[5, 6, 7, 8, 9, 10, 11, 12, 13]	23.0769	3	[LOC106571369, LOC106600326, si:ch211-266g18.10]
GO:0014808	release of sequestered calcium ion into cytosol by sarcoplasmic reticulum	Group09	GO_BiologicalProcess-EBI-UniProt-GOA-ACAP-ARAP_01.05.2024_00h00	0.00411078	0.00427744	0.0131016	0.0142927	[6, 7, 8, 9, 10, 11, 12]	5	3	[LOC106571369, LOC106600326, si:ch211-266g18.10]
GO:0043292	contractile muscle fiber	Group10	GO_CellularComponent-EBI-UniProt-GOA-ACAP-ARAP_01.05.2024_00h00	4.79303e-14	2.05035e-13	5.95378e-12	3.57227e-11	[3, 4, 5]	6.08108	18	[LOC100136357, LOC100136569, LOC100136571, LOC100194642, LOC100194643, LOC106561014, LOC106573765, LOC106575818, LOC106587486, LOC106589423, LOC106591971, LOC106600326, LOC106608893, cavin4a, fbp2, fhl5, ldb3, tnnt3a]
GO:0050881	musculoskeletal movement	Group10	GO_BiologicalProcess-EBI-UniProt-GOA-ACAP-ARAP_01.05.2024_00h00	1.84289e-08	4.17359e-08	5.95378e-12	3.57227e-11	[3, 5]	12.7273	7	[LOC100136357, LOC100136569, LOC100136571, LOC106561014, LOC106573765, LOC106600326, tnnt3a]
GO:0050905	neuromuscular process	Group10	GO_BiologicalProcess-EBI-UniProt-GOA-ACAP-ARAP_01.05.2024_00h00	5.41632e-08	1.19159e-07	5.95378e-12	3.57227e-11	[4]	10.9375	7	[LOC100136357, LOC100136569, LOC100136571, LOC106561014, LOC106573765, LOC106600326, tnnt3a]
GO:0003009	skeletal muscle contraction	Group10	GO_BiologicalProcess-EBI-UniProt-GOA-ACAP-ARAP_01.05.2024_00h00	1.84289e-08	4.17359e-08	5.95378e-12	3.57227e-11	[4, 6]	12.7273	7	[LOC100136357, LOC100136569, LOC100136571, LOC106561014, LOC106573765, LOC106600326, tnnt3a]
GO:0006941	striated muscle contraction	Group10	GO_BiologicalProcess-EBI-UniProt-GOA-ACAP-ARAP_01.05.2024_00h00	3.60062e-05	5.54495e-05	5.95378e-12	3.57227e-11	[5]	4.16667	7	[LOC100136357, LOC100136569, LOC100136571, LOC106561014, LOC106573765, LOC106600326, tnnt3a]
GO:0030016	myofibril	Group10	GO_CellularComponent-EBI-UniProt-GOA-ACAP-ARAP_01.05.2024_00h00	5.84318e-11	1.55146e-10	5.95378e-12	3.57227e-11	[4, 5, 6]	5.20833	15	[LOC100136357, LOC100136569, LOC100136571, LOC106561014, LOC106573765, LOC106587486, LOC106589423, LOC106591971, LOC106600326, LOC106608893, cavin4a, fbp2, fhl5, ldb3, tnnt3a]
GO:0030017	sarcomere	Group10	GO_CellularComponent-EBI-UniProt-GOA-ACAP-ARAP_01.05.2024_00h00	2.14505e-10	5.32803e-10	5.95378e-12	3.57227e-11	[2, 5, 6, 7]	5.28302	14	[LOC100136357, LOC100136569, LOC100136571, LOC106561014, LOC106587486, LOC106589423, LOC106591971, LOC106600326, LOC106608893, cavin4a, fbp2, fhl5, ldb3, tnnt3a]
GO:0036379	myofilament	Group10	GO_CellularComponent-EBI-UniProt-GOA-ACAP-ARAP_01.05.2024_00h00	7.72357e-07	1.38306e-06	5.95378e-12	3.57227e-11	[2, 5, 6, 7]	10.1695	6	[LOC100136357, LOC100136569, LOC100136571, LOC106561014, LOC106587486, tnnt3a]
GO:0006937	regulation of muscle contraction	Group10	GO_BiologicalProcess-EBI-UniProt-GOA-ACAP-ARAP_01.05.2024_00h00	0.00737376	0.00737376	5.95378e-12	3.57227e-11	[5, 6]	4.05405	3	[LOC100136357, LOC106600326, tnnt3a]
GO:0005861	troponin complex	Group10	GO_CellularComponent-EBI-UniProt-GOA-ACAP-ARAP_01.05.2024_00h00	2.66291e-06	4.45748e-06	5.95378e-12	3.57227e-11	[2, 4, 7, 8, 9]	12.1951	5	[LOC100136357, LOC100136569, LOC100136571, LOC106561014, tnnt3a]
GO:0005865	striated muscle thin filament	Group10	GO_CellularComponent-EBI-UniProt-GOA-ACAP-ARAP_01.05.2024_00h00	7.72357e-07	1.38306e-06	5.95378e-12	3.57227e-11	[3, 6, 7, 8]	10.1695	6	[LOC100136357, LOC100136569, LOC100136571, LOC106561014, LOC106587486, tnnt3a]
KEGG:00010	Glycolysis / Gluconeogenesis	Group11	KEGG_01.05.2024	7.55065e-20	2.907e-18	6.45388e-09	2.58155e-08	[-1]	12.8571	18	[LOC100136417, LOC100194623, LOC100194624, LOC100194636, LOC100194644, LOC106562377, LOC106566997, LOC106572792, LOC106573043, LOC106583067, LOC106583351, LOC106587569, eno3, fbp2, gapdh, ldha, pfkmb, pk]
KEGG:00030	Pentose phosphate pathway	Group11	KEGG_01.05.2024	9.84774e-11	2.52759e-10	6.45388e-09	2.58155e-08	[-1]	13.4328	9	[LOC100194623, LOC100194624, LOC106562377, LOC106566997, LOC106572792, LOC106583067, LOC106587569, fbp2, pfkmb]
KEGG:00051	Fructose and mannose metabolism	Group11	KEGG_01.05.2024	9.94064e-09	2.31948e-08	6.45388e-09	2.58155e-08	[-1]	10.2564	8	[LOC100194623, LOC100194624, LOC106566997, LOC106572792, LOC106583067, LOC106583351, fbp2, pfkmb]
KEGG:00052	Galactose metabolism	Group11	KEGG_01.05.2024	0.000203177	0.000269735	6.45388e-09	2.58155e-08	[-1]	7.40741	4	[LOC106566997, LOC106572792, LOC106583067, pfkmb]
GO:0006735	NADH regeneration	Group11	GO_BiologicalProcess-EBI-UniProt-GOA-ACAP-ARAP_01.05.2024_00h00	1.62214e-07	3.3758e-07	6.45388e-09	2.58155e-08	[8, 9, 10, 11, 12]	40	4	[LOC106566997, LOC106572792, LOC106583067, pfkmb]
GO:0003872	6-phosphofructokinase activity	Group11	GO_BiologicalProcess-EBI-UniProt-GOA-ACAP-ARAP_01.05.2024_00h00	1.62214e-07	3.3758e-07	6.45388e-09	2.58155e-08	[6, 7, 9, 10, 11, 12, 13, 14]	40	4	[LOC106566997, LOC106572792, LOC106583067, pfkmb]
GO:0061620	glycolytic process through glucose-6-phosphate	Group11	GO_BiologicalProcess-EBI-UniProt-GOA-ACAP-ARAP_01.05.2024_00h00	1.62214e-07	3.3758e-07	6.45388e-09	2.58155e-08	[6, 7, 9, 10, 11, 12, 13, 14]	40	4	[LOC106566997, LOC106572792, LOC106583067, pfkmb]
GO:0061621	canonical glycolysis	Group11	GO_BiologicalProcess-EBI-UniProt-GOA-ACAP-ARAP_01.05.2024_00h00	1.62214e-07	3.3758e-07	6.45388e-09	2.58155e-08	[7, 8, 9, 10, 11, 12, 13, 14, 15]	40	4	[LOC106566997, LOC106572792, LOC106583067, pfkmb]
GO:0048029	monosaccharide binding	Group11	GO_MolecularFunction-EBI-UniProt-GOA-ACAP-ARAP_01.05.2024_00h00	0.000162937	0.000220107	6.45388e-09	2.58155e-08	[3]	5.26316	5	[LOC106566997, LOC106572792, LOC106583067, LOC106587569, pfkmb]
GO:0005996	monosaccharide metabolic process	Group11	GO_BiologicalProcess-EBI-UniProt-GOA-ACAP-ARAP_01.05.2024_00h00	5.55518e-07	1.04329e-06	6.45388e-09	2.58155e-08	[3, 4]	5.05618	9	[LOC100136417, LOC106566997, LOC106572792, LOC106583067, LOC106583351, LOC106587569, fbp2, gapdh, pfkmb]
GO:0005945	6-phosphofructokinase complex	Group11	GO_CellularComponent-EBI-UniProt-GOA-ACAP-ARAP_01.05.2024_00h00	1.62214e-07	3.3758e-07	6.45388e-09	2.58155e-08	[3, 4, 5]	40	4	[LOC106566997, LOC106572792, LOC106583067, pfkmb]
GO:0016052	carbohydrate catabolic process	Group11	GO_BiologicalProcess-EBI-UniProt-GOA-ACAP-ARAP_01.05.2024_00h00	3.13151e-16	2.19206e-15	6.45388e-09	2.58155e-08	[4]	11.9048	15	[LOC100136417, LOC100194564, LOC100194623, LOC100194624, LOC100194636, LOC100194644, LOC106566997, LOC106572792, LOC106583067, LOC106583351, LOC106587569, eno3, gapdh, pfkmb, pk]
GO:0070095	fructose-6-phosphate binding	Group11	GO_MolecularFunction-EBI-UniProt-GOA-ACAP-ARAP_01.05.2024_00h00	2.53839e-07	4.88639e-07	6.45388e-09	2.58155e-08	[3, 5]	36.3636	4	[LOC106566997, LOC106572792, LOC106583067, pfkmb]
GO:0072524	pyridine-containing compound metabolic process	Group11	GO_BiologicalProcess-EBI-UniProt-GOA-ACAP-ARAP_01.05.2024_00h00	2.62824e-14	1.26484e-13	6.45388e-09	2.58155e-08	[4]	8.87574	15	[LOC100136417, LOC100136539, LOC100194623, LOC100194624, LOC100194636, LOC100194644, LOC106566997, LOC106572792, LOC106583067, LOC106583351, LOC106587569, eno3, gapdh, pfkmb, pk]
GO:1901136	carbohydrate derivative catabolic process	Group11	GO_BiologicalProcess-EBI-UniProt-GOA-ACAP-ARAP_01.05.2024_00h00	4.6742e-12	1.33301e-11	6.45388e-09	2.58155e-08	[4]	6.22407	15	[LOC100136417, LOC100136539, LOC100194623, LOC100194624, LOC100194636, LOC100194644, LOC106566997, LOC106572792, LOC106583067, LOC106583351, LOC106587569, eno3, gapdh, pfkmb, pk]
GO:0006002	fructose 6-phosphate metabolic process	Group11	GO_BiologicalProcess-EBI-UniProt-GOA-ACAP-ARAP_01.05.2024_00h00	6.03625e-08	1.29109e-07	6.45388e-09	2.58155e-08	[4, 5]	25	5	[LOC106566997, LOC106572792, LOC106583067, fbp2, pfkmb]
GO:0019318	hexose metabolic process	Group11	GO_BiologicalProcess-EBI-UniProt-GOA-ACAP-ARAP_01.05.2024_00h00	1.63097e-07	3.30485e-07	6.45388e-09	2.58155e-08	[4, 5]	5.84416	9	[LOC100136417, LOC106566997, LOC106572792, LOC106583067, LOC106583351, LOC106587569, fbp2, gapdh, pfkmb]
GO:0030388	fructose 1,6-bisphosphate metabolic process	Group11	GO_BiologicalProcess-EBI-UniProt-GOA-ACAP-ARAP_01.05.2024_00h00	2.57388e-11	7.07817e-11	6.45388e-09	2.58155e-08	[4, 5]	30.4348	7	[LOC100194623, LOC100194624, LOC106566997, LOC106572792, LOC106583067, fbp2, pfkmb]
GO:0046364	monosaccharide biosynthetic process	Group11	GO_BiologicalProcess-EBI-UniProt-GOA-ACAP-ARAP_01.05.2024_00h00	0.00137941	0.00156198	6.45388e-09	2.58155e-08	[4, 5]	7.31707	3	[LOC106583351, LOC106587569, fbp2]
GO:0046365	monosaccharide catabolic process	Group11	GO_BiologicalProcess-EBI-UniProt-GOA-ACAP-ARAP_01.05.2024_00h00	2.28559e-06	3.9109e-06	6.45388e-09	2.58155e-08	[4, 5]	22.2222	4	[LOC106566997, LOC106572792, LOC106583067, pfkmb]
GO:0046434	organophosphate catabolic process	Group11	GO_BiologicalProcess-EBI-UniProt-GOA-ACAP-ARAP_01.05.2024_00h00	6.53012e-14	2.64642e-13	6.45388e-09	2.58155e-08	[4, 5]	7.37327	16	[LOC100136417, LOC100136539, LOC100194623, LOC100194624, LOC100194636, LOC100194644, LOC106566997, LOC106572792, LOC106583067, LOC106583351, LOC106587569, LOC106603106, eno3, gapdh, pfkmb, pk]
GO:0046835	carbohydrate phosphorylation	Group11	GO_BiologicalProcess-EBI-UniProt-GOA-ACAP-ARAP_01.05.2024_00h00	0.0001084	0.000154571	6.45388e-09	2.58155e-08	[4, 6]	8.69565	4	[LOC106566997, LOC106572792, LOC106583067, pfkmb]
GO:0072523	purine-containing compound catabolic process	Group11	GO_BiologicalProcess-EBI-UniProt-GOA-ACAP-ARAP_01.05.2024_00h00	8.80931e-14	3.39158e-13	6.45388e-09	2.58155e-08	[5]	9.39597	14	[LOC100136417, LOC100194623, LOC100194624, LOC100194636, LOC100194644, LOC106566997, LOC106572792, LOC106583067, LOC106583351, LOC106587569, eno3, gapdh, pfkmb, pk]
GO:0072526	pyridine-containing compound catabolic process	Group11	GO_BiologicalProcess-EBI-UniProt-GOA-ACAP-ARAP_01.05.2024_00h00	2.33525e-17	2.56877e-16	6.45388e-09	2.58155e-08	[5]	16.6667	14	[LOC100136417, LOC100194623, LOC100194624, LOC100194636, LOC100194644, LOC106566997, LOC106572792, LOC106583067, LOC106583351, LOC106587569, eno3, gapdh, pfkmb, pk]
GO:0006006	glucose metabolic process	Group11	GO_BiologicalProcess-EBI-UniProt-GOA-ACAP-ARAP_01.05.2024_00h00	6.86509e-09	1.65191e-08	6.45388e-09	2.58155e-08	[5, 6]	8.41121	9	[LOC100136417, LOC106566997, LOC106572792, LOC106583067, LOC106583351, LOC106587569, fbp2, gapdh, pfkmb]
GO:0019319	hexose biosynthetic process	Group11	GO_BiologicalProcess-EBI-UniProt-GOA-ACAP-ARAP_01.05.2024_00h00	0.00119191	0.00139057	6.45388e-09	2.58155e-08	[5, 6]	7.69231	3	[LOC106583351, LOC106587569, fbp2]
GO:0019320	hexose catabolic process	Group11	GO_BiologicalProcess-EBI-UniProt-GOA-ACAP-ARAP_01.05.2024_00h00	7.60334e-07	1.39395e-06	6.45388e-09	2.58155e-08	[5, 6]	28.5714	4	[LOC106566997, LOC106572792, LOC106583067, pfkmb]
GO:0009132	nucleoside diphosphate metabolic process	Group11	GO_BiologicalProcess-EBI-UniProt-GOA-ACAP-ARAP_01.05.2024_00h00	3.48526e-16	2.23637e-15	6.45388e-09	2.58155e-08	[5, 6, 7]	13.8614	14	[LOC100136417, LOC100194623, LOC100194624, LOC100194636, LOC100194644, LOC106566997, LOC106572792, LOC106583067, LOC106583351, LOC106587569, eno3, gapdh, pfkmb, pk]
GO:0009141	nucleoside triphosphate metabolic process	Group11	GO_BiologicalProcess-EBI-UniProt-GOA-ACAP-ARAP_01.05.2024_00h00	1.50509e-12	4.45737e-12	6.45388e-09	2.58155e-08	[5, 6, 7]	7.65027	14	[LOC100136417, LOC100194623, LOC100194624, LOC100194636, LOC100194644, LOC106566997, LOC106572792, LOC106583067, LOC106583351, LOC106587569, eno3, gapdh, pfkmb, pk]
GO:0019200	carbohydrate kinase activity	Group11	GO_BiologicalProcess-EBI-UniProt-GOA-ACAP-ARAP_01.05.2024_00h00	9.09334e-05	0.000132111	6.45388e-09	2.58155e-08	[5, 7]	9.09091	4	[LOC106566997, LOC106572792, LOC106583067, pfkmb]
GO:1901292	nucleoside phosphate catabolic process	Group11	GO_BiologicalProcess-EBI-UniProt-GOA-ACAP-ARAP_01.05.2024_00h00	2.37129e-13	7.93866e-13	6.45388e-09	2.58155e-08	[5, 6, 7]	8.75	14	[LOC100136417, LOC100194623, LOC100194624, LOC100194636, LOC100194644, LOC106566997, LOC106572792, LOC106583067, LOC106583351, LOC106587569, eno3, gapdh, pfkmb, pk]
GO:0016208	AMP binding	Group11	GO_MolecularFunction-EBI-UniProt-GOA-ACAP-ARAP_01.05.2024_00h00	7.73953e-06	1.24155e-05	6.45388e-09	2.58155e-08	[5, 6, 8]	16.6667	4	[LOC106566997, LOC106572792, LOC106583067, pfkmb]
GO:0006007	glucose catabolic process	Group11	GO_BiologicalProcess-EBI-UniProt-GOA-ACAP-ARAP_01.05.2024_00h00	1.62214e-07	3.3758e-07	6.45388e-09	2.58155e-08	[6, 7]	40	4	[LOC106566997, LOC106572792, LOC106583067, pfkmb]
GO:0006094	gluconeogenesis	Group11	GO_BiologicalProcess-EBI-UniProt-GOA-ACAP-ARAP_01.05.2024_00h00	0.000728545	0.000904806	6.45388e-09	2.58155e-08	[6, 7]	9.09091	3	[LOC106583351, LOC106587569, fbp2]
GO:0019362	pyridine nucleotide metabolic process	Group11	GO_BiologicalProcess-EBI-UniProt-GOA-ACAP-ARAP_01.05.2024_00h00	1.68062e-14	8.62719e-14	6.45388e-09	2.58155e-08	[5, 6, 7, 8]	9.14634	15	[LOC100136417, LOC100136539, LOC100194623, LOC100194624, LOC100194636, LOC100194644, LOC106566997, LOC106572792, LOC106583067, LOC106583351, LOC106587569, eno3, gapdh, pfkmb, pk]
GO:0006090	pyruvate metabolic process	Group11	GO_BiologicalProcess-EBI-UniProt-GOA-ACAP-ARAP_01.05.2024_00h00	6.18047e-19	1.58632e-17	6.45388e-09	2.58155e-08	[7]	15.0943	16	[LOC100136417, LOC100194623, LOC100194624, LOC100194636, LOC100194644, LOC106566997, LOC106572792, LOC106573043, LOC106583067, LOC106583351, LOC106587569, eno3, gapdh, ldha, pfkmb, pk]
GO:0008443	phosphofructokinase activity	Group11	GO_BiologicalProcess-EBI-UniProt-GOA-ACAP-ARAP_01.05.2024_00h00	6.47671e-06	1.06108e-05	6.45388e-09	2.58155e-08	[6, 8]	17.3913	4	[LOC106566997, LOC106572792, LOC106583067, pfkmb]
GO:0009134	nucleoside diphosphate catabolic process	Group11	GO_BiologicalProcess-EBI-UniProt-GOA-ACAP-ARAP_01.05.2024_00h00	1.36059e-17	2.09531e-16	6.45388e-09	2.58155e-08	[6, 7, 8]	17.284	14	[LOC100136417, LOC100194623, LOC100194624, LOC100194636, LOC100194644, LOC106566997, LOC106572792, LOC106583067, LOC106583351, LOC106587569, eno3, gapdh, pfkmb, pk]
GO:0009135	purine nucleoside diphosphate metabolic process	Group11	GO_BiologicalProcess-EBI-UniProt-GOA-ACAP-ARAP_01.05.2024_00h00	7.60604e-17	6.50739e-16	6.45388e-09	2.58155e-08	[6, 7, 8]	15.3846	14	[LOC100136417, LOC100194623, LOC100194624, LOC100194636, LOC100194644, LOC106566997, LOC106572792, LOC106583067, LOC106583351, LOC106587569, eno3, gapdh, pfkmb, pk]
GO:0009144	purine nucleoside triphosphate metabolic process	Group11	GO_BiologicalProcess-EBI-UniProt-GOA-ACAP-ARAP_01.05.2024_00h00	2.58497e-13	8.29346e-13	6.45388e-09	2.58155e-08	[6, 7, 8]	8.69565	14	[LOC100136417, LOC100194623, LOC100194624, LOC100194636, LOC100194644, LOC106566997, LOC106572792, LOC106583067, LOC106583351, LOC106587569, eno3, gapdh, pfkmb, pk]
GO:0009166	nucleotide catabolic process	Group11	GO_BiologicalProcess-EBI-UniProt-GOA-ACAP-ARAP_01.05.2024_00h00	1.52643e-13	5.59691e-13	6.45388e-09	2.58155e-08	[6, 7, 8]	9.03226	14	[LOC100136417, LOC100194623, LOC100194624, LOC100194636, LOC100194644, LOC106566997, LOC106572792, LOC106583067, LOC106583351, LOC106587569, eno3, gapdh, pfkmb, pk]
GO:0009185	ribonucleoside diphosphate metabolic process	Group11	GO_BiologicalProcess-EBI-UniProt-GOA-ACAP-ARAP_01.05.2024_00h00	2.24815e-16	1.73107e-15	6.45388e-09	2.58155e-08	[6, 7, 8]	14.2857	14	[LOC100136417, LOC100194623, LOC100194624, LOC100194636, LOC100194644, LOC106566997, LOC106572792, LOC106583067, LOC106583351, LOC106587569, eno3, gapdh, pfkmb, pk]
GO:0009199	ribonucleoside triphosphate metabolic process	Group11	GO_BiologicalProcess-EBI-UniProt-GOA-ACAP-ARAP_01.05.2024_00h00	5.05022e-13	1.55547e-12	6.45388e-09	2.58155e-08	[6, 7, 8]	8.28402	14	[LOC100136417, LOC100194623, LOC100194624, LOC100194636, LOC100194644, LOC106566997, LOC106572792, LOC106583067, LOC106583351, LOC106587569, eno3, gapdh, pfkmb, pk]
GO:0009261	ribonucleotide catabolic process	Group11	GO_BiologicalProcess-EBI-UniProt-GOA-ACAP-ARAP_01.05.2024_00h00	1.44481e-14	7.94643e-14	6.45388e-09	2.58155e-08	[5, 6, 7, 8, 9]	10.687	14	[LOC100136417, LOC100194623, LOC100194624, LOC100194636, LOC100194644, LOC106566997, LOC106572792, LOC106583067, LOC106583351, LOC106587569, eno3, gapdh, pfkmb, pk]
GO:0006195	purine nucleotide catabolic process	Group11	GO_BiologicalProcess-EBI-UniProt-GOA-ACAP-ARAP_01.05.2024_00h00	2.71677e-14	1.23054e-13	6.45388e-09	2.58155e-08	[6, 7, 8, 9]	10.219	14	[LOC100136417, LOC100194623, LOC100194624, LOC100194636, LOC100194644, LOC106566997, LOC106572792, LOC106583067, LOC106583351, LOC106587569, eno3, gapdh, pfkmb, pk]
GO:0019364	pyridine nucleotide catabolic process	Group11	GO_BiologicalProcess-EBI-UniProt-GOA-ACAP-ARAP_01.05.2024_00h00	1.63304e-17	2.09573e-16	6.45388e-09	2.58155e-08	[6, 7, 8, 9]	17.0732	14	[LOC100136417, LOC100194623, LOC100194624, LOC100194636, LOC100194644, LOC106566997, LOC106572792, LOC106583067, LOC106583351, LOC106587569, eno3, gapdh, pfkmb, pk]
GO:0046496	nicotinamide nucleotide metabolic process	Group11	GO_BiologicalProcess-EBI-UniProt-GOA-ACAP-ARAP_01.05.2024_00h00	1.68062e-14	8.62719e-14	6.45388e-09	2.58155e-08	[6, 7, 8, 9]	9.14634	15	[LOC100136417, LOC100136539, LOC100194623, LOC100194624, LOC100194636, LOC100194644, LOC106566997, LOC106572792, LOC106583067, LOC106583351, LOC106587569, eno3, gapdh, pfkmb, pk]
GO:0061718	glucose catabolic process to pyruvate	Group11	GO_BiologicalProcess-EBI-UniProt-GOA-ACAP-ARAP_01.05.2024_00h00	1.62214e-07	3.3758e-07	6.45388e-09	2.58155e-08	[7, 8]	40	4	[LOC106566997, LOC106572792, LOC106583067, pfkmb]
GO:0009137	purine nucleoside diphosphate catabolic process	Group11	GO_BiologicalProcess-EBI-UniProt-GOA-ACAP-ARAP_01.05.2024_00h00	6.38691e-18	1.22948e-16	6.45388e-09	2.58155e-08	[7, 8, 9]	18.1818	14	[LOC100136417, LOC100194623, LOC100194624, LOC100194636, LOC100194644, LOC106566997, LOC106572792, LOC106583067, LOC106583351, LOC106587569, eno3, gapdh, pfkmb, pk]
GO:0009154	purine ribonucleotide catabolic process	Group11	GO_BiologicalProcess-EBI-UniProt-GOA-ACAP-ARAP_01.05.2024_00h00	9.31512e-15	5.51742e-14	6.45388e-09	2.58155e-08	[6, 7, 8, 9, 10]	11.0236	14	[LOC100136417, LOC100194623, LOC100194624, LOC100194636, LOC100194644, LOC106566997, LOC106572792, LOC106583067, LOC106583351, LOC106587569, eno3, gapdh, pfkmb, pk]
GO:0009179	purine ribonucleoside diphosphate metabolic process	Group11	GO_BiologicalProcess-EBI-UniProt-GOA-ACAP-ARAP_01.05.2024_00h00	7.60604e-17	6.50739e-16	6.45388e-09	2.58155e-08	[7, 8, 9]	15.3846	14	[LOC100136417, LOC100194623, LOC100194624, LOC100194636, LOC100194644, LOC106566997, LOC106572792, LOC106583067, LOC106583351, LOC106587569, eno3, gapdh, pfkmb, pk]
GO:0009191	ribonucleoside diphosphate catabolic process	Group11	GO_BiologicalProcess-EBI-UniProt-GOA-ACAP-ARAP_01.05.2024_00h00	1.36059e-17	2.09531e-16	6.45388e-09	2.58155e-08	[7, 8, 9]	17.284	14	[LOC100136417, LOC100194623, LOC100194624, LOC100194636, LOC100194644, LOC106566997, LOC106572792, LOC106583067, LOC106583351, LOC106587569, eno3, gapdh, pfkmb, pk]
GO:0009205	purine ribonucleoside triphosphate metabolic process	Group11	GO_BiologicalProcess-EBI-UniProt-GOA-ACAP-ARAP_01.05.2024_00h00	1.66908e-13	5.84177e-13	6.45388e-09	2.58155e-08	[7, 8, 9]	8.97436	14	[LOC100136417, LOC100194623, LOC100194624, LOC100194636, LOC100194644, LOC106566997, LOC106572792, LOC106583067, LOC106583351, LOC106587569, eno3, gapdh, pfkmb, pk]
GO:0019674	NAD metabolic process	Group11	GO_BiologicalProcess-EBI-UniProt-GOA-ACAP-ARAP_01.05.2024_00h00	1.27174e-05	1.99846e-05	6.45388e-09	2.58155e-08	[6, 7, 8, 9, 10]	8.92857	5	[LOC100136539, LOC106566997, LOC106572792, LOC106583067, pfkmb]
GO:0006096	glycolytic process	Group11	GO_BiologicalProcess-EBI-UniProt-GOA-ACAP-ARAP_01.05.2024_00h00	6.38691e-18	1.22948e-16	6.45388e-09	2.58155e-08	[4, 5, 7, 8, 9, 10, 11, 12]	18.1818	14	[LOC100136417, LOC100194623, LOC100194624, LOC100194636, LOC100194644, LOC106566997, LOC106572792, LOC106583067, LOC106583351, LOC106587569, eno3, gapdh, pfkmb, pk]
GO:0046031	ADP metabolic process	Group11	GO_BiologicalProcess-EBI-UniProt-GOA-ACAP-ARAP_01.05.2024_00h00	2.78264e-17	2.67829e-16	6.45388e-09	2.58155e-08	[7, 8, 9, 10]	16.4706	14	[LOC100136417, LOC100194623, LOC100194624, LOC100194636, LOC100194644, LOC106566997, LOC106572792, LOC106583067, LOC106583351, LOC106587569, eno3, gapdh, pfkmb, pk]
GO:0046034	ATP metabolic process	Group11	GO_BiologicalProcess-EBI-UniProt-GOA-ACAP-ARAP_01.05.2024_00h00	1.44481e-14	7.94643e-14	6.45388e-09	2.58155e-08	[7, 8, 9, 10]	10.687	14	[LOC100136417, LOC100194623, LOC100194624, LOC100194636, LOC100194644, LOC106566997, LOC106572792, LOC106583067, LOC106583351, LOC106587569, eno3, gapdh, pfkmb, pk]
GO:0006734	NADH metabolic process	Group11	GO_BiologicalProcess-EBI-UniProt-GOA-ACAP-ARAP_01.05.2024_00h00	2.495e-07	4.92603e-07	6.45388e-09	2.58155e-08	[7, 8, 9, 10, 11]	19.2308	5	[LOC100136539, LOC106566997, LOC106572792, LOC106583067, pfkmb]
GO:0009181	purine ribonucleoside diphosphate catabolic process	Group11	GO_BiologicalProcess-EBI-UniProt-GOA-ACAP-ARAP_01.05.2024_00h00	6.38691e-18	1.22948e-16	6.45388e-09	2.58155e-08	[8, 9, 10]	18.1818	14	[LOC100136417, LOC100194623, LOC100194624, LOC100194636, LOC100194644, LOC106566997, LOC106572792, LOC106583067, LOC106583351, LOC106587569, eno3, gapdh, pfkmb, pk]
GO:0019677	NAD catabolic process	Group11	GO_BiologicalProcess-EBI-UniProt-GOA-ACAP-ARAP_01.05.2024_00h00	1.03247e-06	1.80683e-06	6.45388e-09	2.58155e-08	[7, 8, 9, 10, 11]	26.6667	4	[LOC106566997, LOC106572792, LOC106583067, pfkmb]
GO:0046032	ADP catabolic process	Group11	GO_BiologicalProcess-EBI-UniProt-GOA-ACAP-ARAP_01.05.2024_00h00	6.38691e-18	1.22948e-16	6.45388e-09	2.58155e-08	[7, 8, 9, 10, 11]	18.1818	14	[LOC100136417, LOC100194623, LOC100194624, LOC100194636, LOC100194644, LOC106566997, LOC106572792, LOC106583067, LOC106583351, LOC106587569, eno3, gapdh, pfkmb, pk]
GO:0061615	glycolytic process through fructose-6-phosphate	Group11	GO_BiologicalProcess-EBI-UniProt-GOA-ACAP-ARAP_01.05.2024_00h00	1.62214e-07	3.3758e-07	6.45388e-09	2.58155e-08	[5, 6, 8, 9, 10, 11, 12, 13]	40	4	[LOC106566997, LOC106572792, LOC106583067, pfkmb]

## Sheet: F1701175vsF1701419_DEGs
SYMBOL	logFC	logCPM	PValue	FDR	GENENAME
LOC123744732	12.1746	3.26397	2.61079e-73	8.66418e-69	uncharacterized LOC123744732
LOC106600782	9.055	5.87315	2.23893e-07	6.57531e-05	myosin heavy chain, fast skeletal muscle-like
ntrk3a	8.73686	2.25404	1.33037e-68	2.20748e-64	neurotrophic tyrosine kinase, receptor, type 3a
LOC106611562	7.79274	2.694	4.91112e-47	2.71634e-43	NADH dehydrogenase [ubiquinone] 1 alpha subcomplex subunit 1
LOC106593162	7.71001	3.77227	4.61415e-07	0.000120571	myosin heavy chain, fast skeletal muscle-like
pfkmb	7.68114	4.50263	8.18456e-07	0.000201195	phosphofructokinase, muscle b
LOC123742628	7.61145	-1.05327	2.53741e-15	2.80689e-12	small nucleolar RNA SNORD14
LOC106601183	7.56016	-1.09817	1.74831e-13	1.45049e-10	suppressor of SWI4 1 homolog
LOC106598930	7.38586	-1.24749	8.95922e-15	8.74473e-12	NACHT, LRR and PYD domains-containing protein 1 homolog
LOC100380695	7.35099	-1.27596	5.98863e-14	5.22997e-11	solute carrier family 28 member 3
LOC123728158	7.14622	7.17801	6.13844e-61	5.09276e-57	ictacalcin-like
ampd1	6.9456	4.54924	2.43509e-06	0.000528176	adenosine monophosphate deaminase 1
LOC100194564	6.82398	5.84522	9.17223e-07	0.000219214	phosphorylase, glycogen (muscle) A
pygma	6.79053	5.052	3.00142e-06	0.000638494	phosphorylase, glycogen, muscle A
LOC100194623	6.76106	4.51537	3.19145e-06	0.00066611	aldolase a, fructose-bisphosphate 2
LOC100136417	6.74773	6.15836	4.34024e-07	0.000115228	glyceraldehyde-3-phosphate dehydrogenase
LOC100194624	6.54878	7.91858	3.90873e-06	0.000790946	aldolase a, fructose-bisphosphate 1
pk	6.50309	6.02911	1.27582e-06	0.000298164	pyruvate kinase
LOC106573043	6.44842	3.34752	2.12264e-05	0.00324462	L-lactate dehydrogenase A chain-like
gapdh	6.28872	5.44875	1.91495e-07	5.72519e-05	glyceraldehyde-3-phosphate dehydrogenase
ldha	6.20308	5.69397	1.41057e-06	0.000322836	lactate dehydrogenase A4
LOC106579877	5.97041	-1.03538	7.94583e-15	7.99062e-12	leucine-rich repeat transmembrane neuronal protein 4-like
LOC106562377	5.83577	3.2909	5.98813e-07	0.000150547	glucose-6-phosphate isomerase-like
LOC106567627	5.66068	4.37882	0.000327263	0.0289615	creatine kinase M-type
LOC106587569	5.59094	3.23633	4.50568e-05	0.00596125	glucose-6-phosphate isomerase
LOC106582275	5.45916	3.82717	0.0001085	0.0120023	titin
LOC100194642	5.44214	4.40376	0.000183113	0.0183035	myosin, light polypeptide 3-1
LOC100136539	5.43637	2.52107	1.40131e-06	0.000322836	glycerol-3-phosphate dehydrogenase
LOC100136357	5.4283	2.83783	2.32535e-05	0.00349182	fast myotomal muscle troponin-T
LOC106591971	5.42342	2.69037	3.37012e-06	0.000690375	desmin-like
LOC106612591	5.37407	5.06692	0.000419493	0.0348546	creatine kinase M-type
atp2a1l	5.36622	6.50963	0.000144438	0.0151582	ATPase sarcoplasmic/endoplasmic reticulum Ca2+ transporting 1, like
LOC106561185	5.31975	2.70184	1.82025e-33	7.55085e-30	telomere repeats-binding bouquet formation protein 1-like
actn3b	5.19228	3.8764	0.000226149	0.0213817	actinin alpha 3b
ckm2	5.15229	4.27326	0.000368837	0.0318756	creatine kinase-2
mlc-2	5.05813	3.6357	5.51179e-05	0.00690242	myosin regulatory light chain 2
LOC106566457	5.05527	1.90139	3.65454e-05	0.00512299	troponin C, skeletal muscle
LOC106571102	5.01921	2.80002	5.27425e-05	0.00665518	ryanodine receptor 3
LOC106571588	4.96462	2.76371	0.000100293	0.0111818	heat shock protein HSP 90-alpha 1
LOC106594111	4.89159	2.92843	2.50283e-11	1.73039e-08	60S ribosomal protein L18a-like
LOC106606900	4.74849	4.26515	0.00021935	0.020978	myosin regulatory light chain 2, skeletal muscle
LOC100194644	4.54786	3.22547	1.46301e-06	0.00033201	phosphoglycerate mutase 2-1 (muscle)
LOC106607371	4.53065	3.40417	1.62388e-15	1.92465e-12	hemoglobin subunit beta-1
LOC106612617	4.43602	2.41556	1.86838e-05	0.00291472	kelch-like protein 31
LOC106574549	4.39601	1.9153	2.31212e-05	0.00348774	kelch-like protein 41b
LOC106564757	4.39186	1.52601	0.000103009	0.011433	keratin, type I cytoskeletal 19-like
LOC100194636	4.32351	3.75412	1.14531e-05	0.00190041	enolase 3-2
LOC106597861	4.27101	-1.35919	1.84852e-09	8.89428e-07	zona pellucida sperm-binding protein 4-like
LOC100194707	4.16281	3.59126	0.000288435	0.0260818	beta-taxilin
LOC123743719	4.09729	4.78283	3.66417e-05	0.00512299	beta-enolase-like
cfap54	4.05363	1.46761	1.50581e-27	4.99717e-24	cilia and flagella associated protein 54
LOC106585833	3.93912	1.21137	9.37877e-05	0.0105867	histone H1
LOC106588474	3.91898	1.77244	0.000571586	0.0447374	kelch-like protein 31
LOC106607373	3.90617	2.67554	6.24466e-10	3.3973e-07	hemoglobin subunit alpha-like
LOC106607372	3.65443	4.82357	2.06073e-13	1.66799e-10	hemoglobin subunit beta-like
hapln2	3.6253	-1.3499	2.95908e-08	1.10337e-05	hyaluronan and proteoglycan link protein 2
LOC106592537	3.48345	3.8995	3.06478e-07	8.72549e-05	zymogen granule membrane protein 16-like
LOC106575465	3.46192	-1.25485	5.26295e-08	1.7642e-05	uncharacterized LOC106575465
LOC100194700	3.44508	3.90867	0.000211516	0.0202872	thiamine triphosphatase
LOC123729672	3.37001	3.51453	3.67093e-08	1.28235e-05	deoxyribonuclease gamma-like
LOC106563746	3.36213	3.59187	1.56822e-16	2.08172e-13	arf-GAP with Rho-GAP domain, ANK repeat and PH domain-containing protein 1
LOC123728168	3.33146	2.69867	3.35183e-20	5.56169e-17	uncharacterized LOC123728168
LOC106563790	3.31444	2.18004	1.08056e-05	0.00180199	uncharacterized LOC106563790
LOC106608893	3.27466	3.60303	0.000252697	0.0234902	alpha-actinin-3-like
LOC106607375	3.21663	3.61758	5.9475e-14	5.22997e-11	hemoglobin subunit alpha-4
LOC106594603	3.15315	3.40916	5.90731e-15	6.32387e-12	serine protease FAM111A
myripb	3.09377	3.31706	3.70472e-09	1.68417e-06	myosin VIIA and Rab interacting protein b
mx2	3.02921	2.47097	1.92834e-22	4.571e-19	myxovirus resistance 2
LOC106601074	2.92037	4.71718	1.30296e-14	1.23543e-11	hemoglobin subunit beta-1
LOC106601071	2.90946	2.39318	4.28038e-10	2.40761e-07	hemoglobin subunit alpha-4
LOC106585882	2.82326	1.99722	8.6773e-07	0.000211734	uncharacterized LOC106585882
ost4	2.79626	2.24763	8.42909e-06	0.00148004	oligosaccharyltransferase complex subunit 4 (non-catalytic)
LOC106576148	2.78775	1.31068	2.47621e-15	2.80689e-12	mesoderm-specific transcript homolog protein
LOC106571874	2.73158	1.53759	9.65591e-14	8.21644e-11	cytosolic sulfotransferase 1-like
ckmb	2.61455	4.59789	0.000380518	0.0326301	creatine kinase, muscle b
LOC106601072	2.5853	4.08689	4.24548e-12	3.20206e-09	hemoglobin subunit alpha
LOC106607861	2.56	2.41699	0.000610108	0.0471959	transcription factor 23-like
LOC123735929	2.54896	-1.14292	4.59606e-05	0.00600492	uncharacterized LOC123735929
LOC100136576	2.52009	5.09427	2.85168e-11	1.89272e-08	beta globin
LOC100136584	2.4778	4.91163	5.62612e-12	4.14908e-09	beta-globin
LOC106612376	2.47255	-1.52791	4.89395e-05	0.00631938	protein phosphatase, Mg2+/Mn2+ dependent, 1Na (putative)
LOC106586429	2.46578	4.64604	6.4124e-22	1.41868e-18	sterile alpha motif domain-containing protein 9-like
LOC123723657	2.438	4.8039	1.69203e-09	8.50784e-07	hemoglobin subunit beta-like
LOC106601077	2.43238	4.30501	5.38983e-10	2.98111e-07	hemoglobin subunit alpha-like
LOC123743437	2.41492	2.38762	2.34929e-10	1.36778e-07	uncharacterized LOC123743437
LOC106607987	2.37639	2.29124	0.000325776	0.028907	ankyrin repeat and SOCS box protein 2-like
LOC106612585	2.29218	3.73702	1.20606e-06	0.00028386	uncharacterized LOC106612585
LOC106603922	2.2894	-1.53945	0.000183754	0.0183125	teneurin-2
LOC106587196	2.27274	1.0887	0.000223955	0.0212348	uncharacterized LOC106587196
LOC106572153	2.24387	3.14661	5.03051e-07	0.000129413	aminolevulinate, delta-, synthase 2
LOC106566192	2.20847	2.97506	1.43498e-07	4.36892e-05	ceramide synthase 5-like
LOC106600318	2.20442	1.52964	5.48295e-05	0.00689232	hemoglobin subunit beta-like
LOC106573918	2.14953	3.15214	8.73588e-05	0.0100663	interferon-induced protein 44-like
LOC106586014	2.13269	-1.24587	0.000148176	0.0154149	uncharacterized LOC106586014
LOC106601073	2.09455	1.22704	0.000100409	0.0111818	hemoglobin subunit beta-1
LOC106609751	2.0581	1.80084	2.03278e-05	0.00312908	tetraspanin-8
cahz	2.05567	2.19331	4.38711e-06	0.000856416	carbonic anhydrase
LOC123724067	2.01559	4.05151	3.28018e-08	1.1621e-05	hemoglobin subunit beta-like
LOC123726857	1.98985	1.81136	1.37805e-08	5.71652e-06	uncharacterized LOC123726857
LOC106602013	1.90204	-1.32541	0.000655433	0.0496613	NLR family CARD domain-containing protein 3-like
LOC106583351	1.90095	5.00139	3.67406e-05	0.00512299	triosephosphate isomerase B
LOC106597511	1.88754	3.60371	4.91291e-05	0.00631938	interferon-induced very large GTPase 1-like
LOC106609696	1.87599	-1.15958	0.000419026	0.0348546	death-associated protein kinase 2-like
LOC106601076	1.8529	1.08788	3.9433e-05	0.00542997	hemoglobin subunit alpha-4
LOC106582502	1.84932	7.64983	9.13607e-10	4.73734e-07	guanylate-binding protein 1
LOC106565512	1.84312	2.57447	2.6555e-11	1.79848e-08	polymeric immunoglobulin receptor-like
LOC106602685	1.83145	2.65271	5.44151e-06	0.0010222	butyrophilin subfamily 2 member A1
LOC100194566	1.82578	1.3424	4.36015e-05	0.00584184	muscle specific ring finger protein 1-like
LOC106595153	1.80879	1.73279	3.91295e-07	0.000106439	uncharacterized LOC106595153
LOC106610521	1.75312	3.85531	1.03099e-15	1.26721e-12	histone-lysine N-methyltransferase PRDM9
LOC123732435	1.75034	1.29646	0.000282741	0.0257776	double-strand-break repair protein rad21 homolog A-like
LOC106583170	1.74401	2.46075	0.000159171	0.0163032	sodium channel protein type 8 subunit alpha-like
LOC106585752	1.73082	5.59484	3.27355e-05	0.00464256	nucleoplasmin-like protein ANO39
LOC123732568	1.71742	2.68758	3.02541e-07	8.72549e-05	E3 ubiquitin/ISG15 ligase TRIM25-like
LOC106576521	1.70422	3.38019	3.197e-09	1.47355e-06	oocyte zinc finger protein XlCOF22-like
eno3	1.64834	4.06846	8.65386e-06	0.00150648	enolase 3, (beta, muscle)
si:ch211-266g18.10	1.55975	1.15103	2.48654e-05	0.00370037	titin
LOC123723938	1.52317	2.53698	3.39503e-07	9.38895e-05	tripartite motif-containing protein 16-like
LOC106574369	1.4686	2.54526	0.000146851	0.0153252	tripartite motif-containing protein 16-like
LOC106565178	1.45992	1.05099	5.22008e-05	0.00661196	interferon-induced protein 44-like
LOC106587082	1.4333	3.48264	0.000192442	0.0190071	uncharacterized LOC106587082
LOC106585114	1.41635	2.83724	2.03665e-05	0.00312908	calcium-activated potassium channel subunit alpha-1
LOC106586296	1.41032	1.18236	9.42322e-06	0.00160369	uncharacterized LOC106586296
LOC106576267	1.40961	1.73903	9.17381e-05	0.010498	probable polypeptide N-acetylgalactosaminyltransferase 8
LOC106588217	1.39765	4.50785	0.000142368	0.0149988	sperm acrosome membrane-associated protein 4
LOC106607151	1.38141	3.3722	3.01259e-08	1.11084e-05	interferon-induced very large GTPase 1-like
LOC106573925	1.33752	3.39427	2.00282e-05	0.00310587	beta-chimaerin-like
LOC123732592	1.33028	2.26074	0.00039153	0.0333042	tripartite motif-containing protein 16-like
LOC106598885	1.31444	3.96606	9.20707e-06	0.00157498	interferon-induced very large GTPase 1-like
LOC123731531	1.28422	1.21804	5.8584e-05	0.00728153	V-set domain-containing T-cell activation inhibitor 1-like
LOC106604449	1.2696	1.95587	6.53651e-05	0.00794581	uncharacterized LOC106604449
LOC106576675	1.26949	3.94627	4.08067e-05	0.00559591	serine protease FAM111A
LOC123743521	1.26089	1.83893	1.4059e-05	0.00224308	cytosolic 5'-nucleotidase 1A-like
LOC106570714	1.2516	2.47087	4.92335e-06	0.000949148	nucleoporin NUP42-like
LOC106594980	-1.27268	1.1566	0.000115518	0.012694	uncharacterized LOC106594980
LOC123723791	-1.28542	1.76386	3.47e-05	0.00490024	28S ribosomal protein S33, mitochondrial-like
LOC123725002	-1.31154	2.33267	0.000459298	0.0375425	18S ribosomal RNA
LOC106565112	-1.33116	6.11217	9.22837e-05	0.0105241	cryptochrome-1
LOC106590075	-1.33331	3.15111	3.97087e-06	0.000798651	transcription activator BRG1
LOC106591353	-1.3427	1.17635	0.000650027	0.049525	butyrophilin-like protein 1
LOC106597822	-1.37799	4.32788	9.18182e-07	0.000219214	keratin, type I cytoskeletal 13-like
xlkd1	-1.38313	2.77936	6.3318e-07	0.00015799	Lymphatic vessel endothelial hyaluronic acid receptor 1
LOC123743114	-1.38925	2.90098	1.47066e-06	0.00033201	uncharacterized LOC123743114
LOC106595896	-1.43119	2.35145	8.74091e-07	0.000211734	adipocyte enhancer-binding protein 1
LOC106583163	-1.47071	2.96741	2.67852e-05	0.00389865	uncharacterized LOC106583163
LOC106606349	-1.55582	8.15706	2.83676e-09	1.32593e-06	uncharacterized LOC106606349
LOC123743778	-1.56252	1.50831	0.000164776	0.0168254	C-type mannose receptor 2-like
LOC123725565	-1.56676	1.98502	2.1314e-05	0.00324462	uncharacterized LOC123725565
LOC106571869	-1.57127	1.53154	5.91587e-06	0.00108466	proline-rich transmembrane protein 3
fam189a1	-1.5874	1.35039	3.59283e-06	0.000731483	family with sequence similarity 189 member A1
tmem243	-1.63662	1.46757	1.12418e-06	0.000266478	transmembrane protein 243
cc2d1a	-1.67411	1.47448	4.38323e-05	0.00584184	coiled-coil and C2 domain containing 1A
LOC123724191	-1.68603	1.30309	0.000202721	0.0196711	18S ribosomal RNA
fa36a	-1.68928	1.47832	6.81444e-08	2.23905e-05	FAM36A
LOC106612462	-1.71852	6.5757	8.14019e-05	0.00941255	apolipoprotein A1/A4/E family protein
LOC106599211	-1.72227	1.85271	4.57055e-07	0.00012038	NACHT, LRR and PYD domains-containing protein 12-like
LOC123732865	-1.80657	4.31471	4.32949e-05	0.00584058	18S ribosomal RNA
LOC106574937	-1.8927	-1.43889	0.000367693	0.0318597	receptor tyrosine-protein kinase erbB-4-like
LOC106577770	-1.90954	1.92068	5.52167e-06	0.00102945	interferon-induced very large GTPase 1-like
LOC123725472	-1.93545	5.34056	1.78736e-08	6.89714e-06	keratin, type I cytoskeletal 13-like
LOC123741784	-1.94603	1.22156	0.000602631	0.0469458	stonustoxin subunit beta-like
LOC106577785	-1.95287	4.44404	4.85413e-18	6.71205e-15	tyrosine-protein kinase SRK3-like
LOC106600410	-1.96514	1.60134	1.30669e-06	0.000303244	transcriptional adapter 1-like
LOC106574327	-1.9754	1.57126	5.2117e-07	0.000132027	partitioning defective 3 homolog B
LOC106593421	-1.98266	2.87711	2.5343e-06	0.000546125	GTPase IMAP family member 9-like
psmb9-a	-2.05061	3.39017	1.91149e-06	0.000428612	proteasome subunit beta type-9a
fbxw5	-2.09937	1.94402	7.017e-08	2.26084e-05	F-box and WD repeat domain containing 5
LOC123732670	-2.16813	-1.11184	2.64569e-05	0.00386783	uncharacterized LOC123732670
LOC123733204	-2.26657	-1.1766	2.51035e-05	0.00371913	sialoadhesin-like
LOC106602008	-2.29171	2.245	4.82353e-07	0.000125058	NACHT, LRR and PYD domains-containing protein 12
LOC123727952	-2.38615	5.60568	3.92614e-05	0.00542887	18S ribosomal RNA
LOC123739521	-2.40191	3.37646	2.87309e-20	5.01823e-17	trifunctional enzyme subunit beta, mitochondrial-like
LOC123738968	-2.43359	3.04053	9.73475e-06	0.00164139	18S ribosomal RNA
LOC106561811	-2.46624	2.37341	0.000425201	0.0351013	mucin-2-like
LOC106584751	-2.48918	3.28065	4.52672e-05	0.00596125	uncharacterized LOC106584751
LOC106583825	-2.51529	3.442	2.49632e-21	5.17767e-18	phosphatase and actin regulator 3
LOC106565513	-2.72338	1.25773	2.44419e-11	1.72581e-08	uncharacterized LOC106565513
LOC123743390	-2.84604	-1.2824	3.24308e-06	0.000672656	uncharacterized LOC123743390
LOC106573829	-2.87038	1.04141	1.69038e-10	1.01994e-07	ceramide synthase 1-like
LOC106566798	-3.17823	-1.54162	1.85527e-07	5.59717e-05	WD repeat-containing protein on Y chromosome
LOC106595068	-3.24771	2.51819	5.87775e-06	0.00108366	intestinal mucin-like protein
LOC106603827	-3.27438	1.63977	6.74344e-10	3.60948e-07	stonustoxin subunit beta-like
zgc:56231	-3.40287	2.57075	2.88525e-07	8.39911e-05	uncharacterized LOC106590219
LOC123729814	-3.43776	5.60097	8.83693e-10	4.65496e-07	uncharacterized LOC123729814
LOC106586475	-3.5152	-1.28367	2.21702e-06	0.000490494	uncharacterized LOC106586475
ccdc78	-3.61251	-1.0671	4.41582e-09	1.9282e-06	coiled-coil domain containing 78
LOC123730801	-3.63284	-1.81495	1.10187e-07	3.4497e-05	uncharacterized LOC123730801
tap2b	-3.85068	1.25439	0.000350601	0.0307488	transport-associated protein 2b
LOC106610022	-4.07682	2.43819	6.60762e-08	2.1928e-05	meiotic nuclear division protein 1 homolog
LOC123729579	-4.10954	-1.20992	1.10041e-10	6.89023e-08	uncharacterized LOC123729579
LOC123730362	-4.21049	-1.35035	3.41791e-10	1.95564e-07	adipocyte enhancer-binding protein 1-like
LOC123731929	-4.45549	3.77992	1.21171e-05	0.00199068	60S ribosomal protein L18a
LOC106564635	-4.69026	-1.29322	6.72401e-11	4.37535e-08	uncharacterized LOC106564635
LOC106573774	-5.25002	1.48117	7.94383e-33	2.92916e-29	uncharacterized LOC106573774
LOC106586941	-6.26096	5.88098	6.85615e-47	3.2504e-43	complement C1q subcomponent subunit B-like
LOC123732499	-6.98504	2.73857	1.25097e-48	8.30295e-45	annexin A5-like
gbgt1	-9.97447	2.57316	7.21787e-68	7.98441e-64	Globoside alpha-1,3-N-acetylgalactosaminyltransferase 1

## Sheet: F1701175vsF1701419_GO
ID	Term	GOGroups	Ontology Source	Term PValue	Term PValue Corrected with Benjamini-Hochberg	Group PValue	Group PValue Corrected with Benjamini-Hochberg	GOLevels	% Associated Genes	Nr. Genes	Associated Genes Found
GO:0033017	sarcoplasmic reticulum membrane	Group0	GO_CellularComponent-EBI-UniProt-GOA-ACAP-ARAP_01.05.2024_00h00	0.00131278	0.00131278	0.00131278	0.00131278	[5, 6, 7, 8]	4.22535	3	[LOC106571102, atp2a1l, si:ch211-266g18.10]
KEGG:00500	Starch and sucrose metabolism	Group1	KEGG_01.05.2024	3.14043e-05	3.48178e-05	3.14043e-05	4.39661e-05	[-1]	6.77966	4	[LOC100194564, LOC106562377, LOC106587569, pygma]
GO:0030492	hemoglobin binding	Group2	GO_MolecularFunction-EBI-UniProt-GOA-ACAP-ARAP_01.05.2024_00h00	9.47596e-06	1.12389e-05	9.47596e-06	2.21106e-05	[3]	21.4286	3	[LOC106601073, LOC106601074, LOC106607371]
GO:0031721	hemoglobin alpha binding	Group2	GO_MolecularFunction-EBI-UniProt-GOA-ACAP-ARAP_01.05.2024_00h00	9.47596e-06	1.12389e-05	9.47596e-06	2.21106e-05	[4]	21.4286	3	[LOC106601073, LOC106601074, LOC106607371]
GO:0007517	muscle organ development	Group3	GO_BiologicalProcess-EBI-UniProt-GOA-ACAP-ARAP_01.05.2024_00h00	0.00120871	0.00123288	0.00120871	0.00141016	[4]	4.34783	3	[LOC106591971, LOC106606900, mlc-2]
GO:0060538	skeletal muscle organ development	Group3	GO_BiologicalProcess-EBI-UniProt-GOA-ACAP-ARAP_01.05.2024_00h00	0.000225174	0.000234364	0.00120871	0.00141016	[5]	7.69231	3	[LOC106591971, LOC106606900, mlc-2]
GO:0016775	phosphotransferase activity, nitrogenous group as acceptor	Group4	GO_MolecularFunction-EBI-UniProt-GOA-ACAP-ARAP_01.05.2024_00h00	7.67086e-08	9.5418e-08	1.4964e-05	2.6187e-05	[4]	28.5714	4	[LOC106567627, LOC106612591, ckm2, ckmb]
GO:0006599	phosphagen metabolic process	Group4	GO_BiologicalProcess-EBI-UniProt-GOA-ACAP-ARAP_01.05.2024_00h00	7.67086e-08	9.5418e-08	1.4964e-05	2.6187e-05	[4, 5]	28.5714	4	[LOC106567627, LOC106612591, ckm2, ckmb]
GO:0042398	cellular modified amino acid biosynthetic process	Group4	GO_BiologicalProcess-EBI-UniProt-GOA-ACAP-ARAP_01.05.2024_00h00	1.4964e-05	1.73447e-05	1.4964e-05	2.6187e-05	[4, 5]	8.16327	4	[LOC106567627, LOC106612591, ckm2, ckmb]
GO:0004111	creatine kinase activity	Group4	GO_MolecularFunction-EBI-UniProt-GOA-ACAP-ARAP_01.05.2024_00h00	7.67086e-08	9.5418e-08	1.4964e-05	2.6187e-05	[5]	28.5714	4	[LOC106567627, LOC106612591, ckm2, ckmb]
GO:0006603	phosphocreatine metabolic process	Group4	GO_BiologicalProcess-EBI-UniProt-GOA-ACAP-ARAP_01.05.2024_00h00	7.67086e-08	9.5418e-08	1.4964e-05	2.6187e-05	[5, 6]	28.5714	4	[LOC106567627, LOC106612591, ckm2, ckmb]
GO:0042396	phosphagen biosynthetic process	Group4	GO_BiologicalProcess-EBI-UniProt-GOA-ACAP-ARAP_01.05.2024_00h00	7.67086e-08	9.5418e-08	1.4964e-05	2.6187e-05	[5, 6]	28.5714	4	[LOC106567627, LOC106612591, ckm2, ckmb]
GO:0046314	phosphocreatine biosynthetic process	Group4	GO_BiologicalProcess-EBI-UniProt-GOA-ACAP-ARAP_01.05.2024_00h00	7.67086e-08	9.5418e-08	1.4964e-05	2.6187e-05	[6, 7]	28.5714	4	[LOC106567627, LOC106612591, ckm2, ckmb]
GO:0098754	detoxification	Group5	GO_BiologicalProcess-EBI-UniProt-GOA-ACAP-ARAP_01.05.2024_00h00	1.09843e-18	5.09272e-18	1.1442e-10	4.00469e-10	[1, 4]	11.7647	14	[LOC100136576, LOC106600318, LOC106601071, LOC106601072, LOC106601073, LOC106601074, LOC106601076, LOC106601077, LOC106607371, LOC106607372, LOC106607373, LOC106607375, LOC123723657, LOC123724067]
GO:0009636	response to toxic substance	Group5	GO_BiologicalProcess-EBI-UniProt-GOA-ACAP-ARAP_01.05.2024_00h00	3.95047e-18	1.67895e-17	1.1442e-10	4.00469e-10	[3]	10.7692	14	[LOC100136576, LOC106600318, LOC106601071, LOC106601072, LOC106601073, LOC106601074, LOC106601076, LOC106601077, LOC106607371, LOC106607372, LOC106607373, LOC106607375, LOC123723657, LOC123724067]
GO:0016684	oxidoreductase activity, acting on peroxide as acceptor	Group5	GO_MolecularFunction-EBI-UniProt-GOA-ACAP-ARAP_01.05.2024_00h00	4.03264e-20	2.93806e-19	1.1442e-10	4.00469e-10	[3]	14.7368	14	[LOC100136576, LOC106600318, LOC106601071, LOC106601072, LOC106601073, LOC106601074, LOC106601076, LOC106601077, LOC106607371, LOC106607372, LOC106607373, LOC106607375, LOC123723657, LOC123724067]
GO:0019825	oxygen binding	Group5	GO_MolecularFunction-EBI-UniProt-GOA-ACAP-ARAP_01.05.2024_00h00	1.07066e-24	1.82013e-23	1.1442e-10	4.00469e-10	[3]	29.1667	14	[LOC100136576, LOC106600318, LOC106601071, LOC106601072, LOC106601073, LOC106601074, LOC106601076, LOC106601077, LOC106607371, LOC106607372, LOC106607373, LOC106607375, LOC123723657, LOC123724067]
GO:0031720	haptoglobin binding	Group5	GO_MolecularFunction-EBI-UniProt-GOA-ACAP-ARAP_01.05.2024_00h00	2.20098e-26	1.1225e-24	1.1442e-10	4.00469e-10	[3]	36.8421	14	[LOC100136576, LOC106600318, LOC106601071, LOC106601072, LOC106601073, LOC106601074, LOC106601076, LOC106601077, LOC106607371, LOC106607372, LOC106607373, LOC106607375, LOC123723657, LOC123724067]
GO:0043177	organic acid binding	Group5	GO_MolecularFunction-EBI-UniProt-GOA-ACAP-ARAP_01.05.2024_00h00	7.05644e-17	2.39919e-16	1.1442e-10	4.00469e-10	[3]	8.80503	14	[LOC100136576, LOC106600318, LOC106601071, LOC106601072, LOC106601073, LOC106601074, LOC106601076, LOC106601077, LOC106607371, LOC106607372, LOC106607373, LOC106607375, LOC123723657, LOC123724067]
GO:0046906	tetrapyrrole binding	Group5	GO_MolecularFunction-EBI-UniProt-GOA-ACAP-ARAP_01.05.2024_00h00	1.07647e-13	2.11155e-13	1.1442e-10	4.00469e-10	[3]	5.20446	14	[LOC100136576, LOC106600318, LOC106601071, LOC106601072, LOC106601073, LOC106601074, LOC106601076, LOC106601077, LOC106607371, LOC106607372, LOC106607373, LOC106607375, LOC123723657, LOC123724067]
GO:0072562	blood microparticle	Group5	GO_CellularComponent-EBI-UniProt-GOA-ACAP-ARAP_01.05.2024_00h00	3.25581e-22	3.32093e-21	1.1442e-10	4.00469e-10	[2, 3, 4]	20.2899	14	[LOC100136576, LOC106600318, LOC106601071, LOC106601072, LOC106601073, LOC106601074, LOC106601076, LOC106601077, LOC106607371, LOC106607372, LOC106607373, LOC106607375, LOC123723657, LOC123724067]
GO:0072593	reactive oxygen species metabolic process	Group5	GO_BiologicalProcess-EBI-UniProt-GOA-ACAP-ARAP_01.05.2024_00h00	6.38878e-20	4.07284e-19	1.1442e-10	4.00469e-10	[3]	14.2857	14	[LOC100136576, LOC106600318, LOC106601071, LOC106601072, LOC106601073, LOC106601074, LOC106601076, LOC106601077, LOC106607371, LOC106607372, LOC106607373, LOC106607375, LOC123723657, LOC123724067]
GO:0005833	hemoglobin complex	Group5	GO_CellularComponent-EBI-UniProt-GOA-ACAP-ARAP_01.05.2024_00h00	2.20098e-26	1.1225e-24	1.1442e-10	4.00469e-10	[2, 3, 4, 5]	36.8421	14	[LOC100136576, LOC106600318, LOC106601071, LOC106601072, LOC106601073, LOC106601074, LOC106601076, LOC106601077, LOC106607371, LOC106607372, LOC106607373, LOC106607375, LOC123723657, LOC123724067]
GO:1990748	cellular detoxification	Group5	GO_BiologicalProcess-EBI-UniProt-GOA-ACAP-ARAP_01.05.2024_00h00	2.32837e-19	1.18747e-18	1.1442e-10	4.00469e-10	[2, 5]	13.0841	14	[LOC100136576, LOC106600318, LOC106601071, LOC106601072, LOC106601073, LOC106601074, LOC106601076, LOC106601077, LOC106607371, LOC106607372, LOC106607373, LOC106607375, LOC123723657, LOC123724067]
GO:0015669	gas transport	Group5	GO_BiologicalProcess-EBI-UniProt-GOA-ACAP-ARAP_01.05.2024_00h00	9.5153e-26	2.4264e-24	1.1442e-10	4.00469e-10	[4]	26.7857	15	[LOC100136576, LOC106600318, LOC106601071, LOC106601072, LOC106601073, LOC106601074, LOC106601076, LOC106601077, LOC106607371, LOC106607372, LOC106607373, LOC106607375, LOC123723657, LOC123724067, cahz]
GO:0020037	heme binding	Group5	GO_MolecularFunction-EBI-UniProt-GOA-ACAP-ARAP_01.05.2024_00h00	6.40784e-14	1.3072e-13	1.1442e-10	4.00469e-10	[4]	5.40541	14	[LOC100136576, LOC106600318, LOC106601071, LOC106601072, LOC106601073, LOC106601074, LOC106601076, LOC106601077, LOC106607371, LOC106607372, LOC106607373, LOC106607375, LOC123723657, LOC123724067]
GO:0042743	hydrogen peroxide metabolic process	Group5	GO_BiologicalProcess-EBI-UniProt-GOA-ACAP-ARAP_01.05.2024_00h00	2.84806e-24	3.63128e-23	1.1442e-10	4.00469e-10	[4]	27.451	14	[LOC100136576, LOC106600318, LOC106601071, LOC106601072, LOC106601073, LOC106601074, LOC106601076, LOC106601077, LOC106607371, LOC106607372, LOC106607373, LOC106607375, LOC123723657, LOC123724067]
GO:0097237	cellular response to toxic substance	Group5	GO_BiologicalProcess-EBI-UniProt-GOA-ACAP-ARAP_01.05.2024_00h00	2.32837e-19	1.18747e-18	1.1442e-10	4.00469e-10	[4]	13.0841	14	[LOC100136576, LOC106600318, LOC106601071, LOC106601072, LOC106601073, LOC106601074, LOC106601076, LOC106601077, LOC106607371, LOC106607372, LOC106607373, LOC106607375, LOC123723657, LOC123724067]
GO:0042744	hydrogen peroxide catabolic process	Group5	GO_BiologicalProcess-EBI-UniProt-GOA-ACAP-ARAP_01.05.2024_00h00	2.84806e-24	3.63128e-23	1.1442e-10	4.00469e-10	[4, 5]	27.451	14	[LOC100136576, LOC106600318, LOC106601071, LOC106601072, LOC106601073, LOC106601074, LOC106601076, LOC106601077, LOC106607371, LOC106607372, LOC106607373, LOC106607375, LOC123723657, LOC123724067]
GO:0098869	cellular oxidant detoxification	Group5	GO_BiologicalProcess-EBI-UniProt-GOA-ACAP-ARAP_01.05.2024_00h00	1.15265e-19	6.53166e-19	1.1442e-10	4.00469e-10	[3, 6]	13.7255	14	[LOC100136576, LOC106600318, LOC106601071, LOC106601072, LOC106601073, LOC106601074, LOC106601076, LOC106601077, LOC106607371, LOC106607372, LOC106607373, LOC106607375, LOC123723657, LOC123724067]
GO:0015671	oxygen transport	Group5	GO_BiologicalProcess-EBI-UniProt-GOA-ACAP-ARAP_01.05.2024_00h00	1.07066e-24	1.82013e-23	1.1442e-10	4.00469e-10	[5]	29.1667	14	[LOC100136576, LOC106600318, LOC106601071, LOC106601072, LOC106601073, LOC106601074, LOC106601076, LOC106601077, LOC106607371, LOC106607372, LOC106607373, LOC106607375, LOC123723657, LOC123724067]
GO:0016209	antioxidant activity	Group5	GO_BiologicalProcess-EBI-UniProt-GOA-ACAP-ARAP_01.05.2024_00h00	1.15265e-19	6.53166e-19	1.1442e-10	4.00469e-10	[4, 7]	13.7255	14	[LOC100136576, LOC106600318, LOC106601071, LOC106601072, LOC106601073, LOC106601074, LOC106601076, LOC106601077, LOC106607371, LOC106607372, LOC106607373, LOC106607375, LOC123723657, LOC123724067]
GO:0005344	oxygen carrier activity	Group5	GO_BiologicalProcess-EBI-UniProt-GOA-ACAP-ARAP_01.05.2024_00h00	1.07066e-24	1.82013e-23	1.1442e-10	4.00469e-10	[6]	29.1667	14	[LOC100136576, LOC106600318, LOC106601071, LOC106601072, LOC106601073, LOC106601074, LOC106601076, LOC106601077, LOC106607371, LOC106607372, LOC106607373, LOC106607375, LOC123723657, LOC123724067]
GO:0004601	peroxidase activity	Group5	GO_BiologicalProcess-EBI-UniProt-GOA-ACAP-ARAP_01.05.2024_00h00	9.15831e-21	7.78457e-20	1.1442e-10	4.00469e-10	[5, 8]	16.2791	14	[LOC100136576, LOC106600318, LOC106601071, LOC106601072, LOC106601073, LOC106601074, LOC106601076, LOC106601077, LOC106607371, LOC106607372, LOC106607373, LOC106607375, LOC123723657, LOC123724067]
KEGG:00010	Glycolysis / Gluconeogenesis	Group6	KEGG_01.05.2024	1.14713e-17	4.17885e-17	5.00761e-11	3.50533e-10	[-1]	10	14	[LOC100136417, LOC100194623, LOC100194624, LOC100194636, LOC100194644, LOC106562377, LOC106573043, LOC106583351, LOC106587569, eno3, gapdh, ldha, pfkmb, pk]
KEGG:00030	Pentose phosphate pathway	Group6	KEGG_01.05.2024	1.90336e-06	2.31122e-06	5.00761e-11	3.50533e-10	[-1]	7.46269	5	[LOC100194623, LOC100194624, LOC106562377, LOC106587569, pfkmb]
KEGG:00051	Fructose and mannose metabolism	Group6	KEGG_01.05.2024	9.41724e-05	0.000100058	5.00761e-11	3.50533e-10	[-1]	5.12821	4	[LOC100194623, LOC100194624, LOC106583351, pfkmb]
GO:0016052	carbohydrate catabolic process	Group6	GO_BiologicalProcess-EBI-UniProt-GOA-ACAP-ARAP_01.05.2024_00h00	1.14749e-16	3.65763e-16	5.00761e-11	3.50533e-10	[4]	10.3175	13	[LOC100136417, LOC100194564, LOC100194623, LOC100194624, LOC100194636, LOC100194644, LOC106583351, LOC106587569, eno3, gapdh, pfkmb, pk, pygma]
GO:0072524	pyridine-containing compound metabolic process	Group6	GO_BiologicalProcess-EBI-UniProt-GOA-ACAP-ARAP_01.05.2024_00h00	1.67275e-13	3.0468e-13	5.00761e-11	3.50533e-10	[4]	7.10059	12	[LOC100136417, LOC100136539, LOC100194623, LOC100194624, LOC100194636, LOC100194644, LOC106583351, LOC106587569, eno3, gapdh, pfkmb, pk]
GO:1901136	carbohydrate derivative catabolic process	Group6	GO_BiologicalProcess-EBI-UniProt-GOA-ACAP-ARAP_01.05.2024_00h00	1.11359e-11	1.41983e-11	5.00761e-11	3.50533e-10	[4]	4.97925	12	[LOC100136417, LOC100136539, LOC100194623, LOC100194624, LOC100194636, LOC100194644, LOC106583351, LOC106587569, eno3, gapdh, pfkmb, pk]
GO:0030388	fructose 1,6-bisphosphate metabolic process	Group6	GO_BiologicalProcess-EBI-UniProt-GOA-ACAP-ARAP_01.05.2024_00h00	4.51988e-05	4.90455e-05	5.00761e-11	3.50533e-10	[4, 5]	13.0435	3	[LOC100194623, LOC100194624, pfkmb]
GO:0046434	organophosphate catabolic process	Group6	GO_BiologicalProcess-EBI-UniProt-GOA-ACAP-ARAP_01.05.2024_00h00	3.25654e-12	4.48875e-12	5.00761e-11	3.50533e-10	[4, 5]	5.52995	12	[LOC100136417, LOC100136539, LOC100194623, LOC100194624, LOC100194636, LOC100194644, LOC106583351, LOC106587569, eno3, gapdh, pfkmb, pk]
GO:0072523	purine-containing compound catabolic process	Group6	GO_BiologicalProcess-EBI-UniProt-GOA-ACAP-ARAP_01.05.2024_00h00	1.15658e-12	1.8433e-12	5.00761e-11	3.50533e-10	[5]	7.38255	11	[LOC100136417, LOC100194623, LOC100194624, LOC100194636, LOC100194644, LOC106583351, LOC106587569, eno3, gapdh, pfkmb, pk]
GO:0072526	pyridine-containing compound catabolic process	Group6	GO_BiologicalProcess-EBI-UniProt-GOA-ACAP-ARAP_01.05.2024_00h00	1.83556e-15	4.68068e-15	5.00761e-11	3.50533e-10	[5]	13.0952	11	[LOC100136417, LOC100194623, LOC100194624, LOC100194636, LOC100194644, LOC106583351, LOC106587569, eno3, gapdh, pfkmb, pk]
GO:0006006	glucose metabolic process	Group6	GO_BiologicalProcess-EBI-UniProt-GOA-ACAP-ARAP_01.05.2024_00h00	1.90302e-05	2.15676e-05	5.00761e-11	3.50533e-10	[5, 6]	4.6729	5	[LOC100136417, LOC106583351, LOC106587569, gapdh, pfkmb]
GO:0009132	nucleoside diphosphate metabolic process	Group6	GO_BiologicalProcess-EBI-UniProt-GOA-ACAP-ARAP_01.05.2024_00h00	1.50463e-14	3.19734e-14	5.00761e-11	3.50533e-10	[5, 6, 7]	10.8911	11	[LOC100136417, LOC100194623, LOC100194624, LOC100194636, LOC100194644, LOC106583351, LOC106587569, eno3, gapdh, pfkmb, pk]
GO:0009141	nucleoside triphosphate metabolic process	Group6	GO_BiologicalProcess-EBI-UniProt-GOA-ACAP-ARAP_01.05.2024_00h00	1.09364e-11	1.43014e-11	5.00761e-11	3.50533e-10	[5, 6, 7]	6.01093	11	[LOC100136417, LOC100194623, LOC100194624, LOC100194636, LOC100194644, LOC106583351, LOC106587569, eno3, gapdh, pfkmb, pk]
GO:1901292	nucleoside phosphate catabolic process	Group6	GO_BiologicalProcess-EBI-UniProt-GOA-ACAP-ARAP_01.05.2024_00h00	2.52881e-12	3.68484e-12	5.00761e-11	3.50533e-10	[5, 6, 7]	6.875	11	[LOC100136417, LOC100194623, LOC100194624, LOC100194636, LOC100194644, LOC106583351, LOC106587569, eno3, gapdh, pfkmb, pk]
GO:0019362	pyridine nucleotide metabolic process	Group6	GO_BiologicalProcess-EBI-UniProt-GOA-ACAP-ARAP_01.05.2024_00h00	1.16675e-13	2.20387e-13	5.00761e-11	3.50533e-10	[5, 6, 7, 8]	7.31707	12	[LOC100136417, LOC100136539, LOC100194623, LOC100194624, LOC100194636, LOC100194644, LOC106583351, LOC106587569, eno3, gapdh, pfkmb, pk]
GO:0006090	pyruvate metabolic process	Group6	GO_BiologicalProcess-EBI-UniProt-GOA-ACAP-ARAP_01.05.2024_00h00	1.12476e-17	4.4125e-17	5.00761e-11	3.50533e-10	[7]	12.2642	13	[LOC100136417, LOC100194623, LOC100194624, LOC100194636, LOC100194644, LOC106573043, LOC106583351, LOC106587569, eno3, gapdh, ldha, pfkmb, pk]
GO:0009134	nucleoside diphosphate catabolic process	Group6	GO_BiologicalProcess-EBI-UniProt-GOA-ACAP-ARAP_01.05.2024_00h00	1.20727e-15	3.4206e-15	5.00761e-11	3.50533e-10	[6, 7, 8]	13.5802	11	[LOC100136417, LOC100194623, LOC100194624, LOC100194636, LOC100194644, LOC106583351, LOC106587569, eno3, gapdh, pfkmb, pk]
GO:0009135	purine nucleoside diphosphate metabolic process	Group6	GO_BiologicalProcess-EBI-UniProt-GOA-ACAP-ARAP_01.05.2024_00h00	4.59482e-15	1.06516e-14	5.00761e-11	3.50533e-10	[6, 7, 8]	12.0879	11	[LOC100136417, LOC100194623, LOC100194624, LOC100194636, LOC100194644, LOC106583351, LOC106587569, eno3, gapdh, pfkmb, pk]
GO:0009144	purine nucleoside triphosphate metabolic process	Group6	GO_BiologicalProcess-EBI-UniProt-GOA-ACAP-ARAP_01.05.2024_00h00	2.70741e-12	3.83549e-12	5.00761e-11	3.50533e-10	[6, 7, 8]	6.8323	11	[LOC100136417, LOC100194623, LOC100194624, LOC100194636, LOC100194644, LOC106583351, LOC106587569, eno3, gapdh, pfkmb, pk]
GO:0009166	nucleotide catabolic process	Group6	GO_BiologicalProcess-EBI-UniProt-GOA-ACAP-ARAP_01.05.2024_00h00	1.78523e-12	2.75899e-12	5.00761e-11	3.50533e-10	[6, 7, 8]	7.09677	11	[LOC100136417, LOC100194623, LOC100194624, LOC100194636, LOC100194644, LOC106583351, LOC106587569, eno3, gapdh, pfkmb, pk]
GO:0009185	ribonucleoside diphosphate metabolic process	Group6	GO_BiologicalProcess-EBI-UniProt-GOA-ACAP-ARAP_01.05.2024_00h00	1.06877e-14	2.36987e-14	5.00761e-11	3.50533e-10	[6, 7, 8]	11.2245	11	[LOC100136417, LOC100194623, LOC100194624, LOC100194636, LOC100194644, LOC106583351, LOC106587569, eno3, gapdh, pfkmb, pk]
GO:0009199	ribonucleoside triphosphate metabolic process	Group6	GO_BiologicalProcess-EBI-UniProt-GOA-ACAP-ARAP_01.05.2024_00h00	4.60017e-12	6.17392e-12	5.00761e-11	3.50533e-10	[6, 7, 8]	6.50888	11	[LOC100136417, LOC100194623, LOC100194624, LOC100194636, LOC100194644, LOC106583351, LOC106587569, eno3, gapdh, pfkmb, pk]
GO:0009261	ribonucleotide catabolic process	Group6	GO_BiologicalProcess-EBI-UniProt-GOA-ACAP-ARAP_01.05.2024_00h00	2.78404e-13	4.73286e-13	5.00761e-11	3.50533e-10	[5, 6, 7, 8, 9]	8.39695	11	[LOC100136417, LOC100194623, LOC100194624, LOC100194636, LOC100194644, LOC106583351, LOC106587569, eno3, gapdh, pfkmb, pk]
GO:0006195	purine nucleotide catabolic process	Group6	GO_BiologicalProcess-EBI-UniProt-GOA-ACAP-ARAP_01.05.2024_00h00	4.57571e-13	7.52778e-13	5.00761e-11	3.50533e-10	[6, 7, 8, 9]	8.0292	11	[LOC100136417, LOC100194623, LOC100194624, LOC100194636, LOC100194644, LOC106583351, LOC106587569, eno3, gapdh, pfkmb, pk]
GO:0019364	pyridine nucleotide catabolic process	Group6	GO_BiologicalProcess-EBI-UniProt-GOA-ACAP-ARAP_01.05.2024_00h00	1.39079e-15	3.73318e-15	5.00761e-11	3.50533e-10	[6, 7, 8, 9]	13.4146	11	[LOC100136417, LOC100194623, LOC100194624, LOC100194636, LOC100194644, LOC106583351, LOC106587569, eno3, gapdh, pfkmb, pk]
GO:0046496	nicotinamide nucleotide metabolic process	Group6	GO_BiologicalProcess-EBI-UniProt-GOA-ACAP-ARAP_01.05.2024_00h00	1.16675e-13	2.20387e-13	5.00761e-11	3.50533e-10	[6, 7, 8, 9]	7.31707	12	[LOC100136417, LOC100136539, LOC100194623, LOC100194624, LOC100194636, LOC100194644, LOC106583351, LOC106587569, eno3, gapdh, pfkmb, pk]
GO:0009137	purine nucleoside diphosphate catabolic process	Group6	GO_BiologicalProcess-EBI-UniProt-GOA-ACAP-ARAP_01.05.2024_00h00	6.72094e-16	2.01628e-15	5.00761e-11	3.50533e-10	[7, 8, 9]	14.2857	11	[LOC100136417, LOC100194623, LOC100194624, LOC100194636, LOC100194644, LOC106583351, LOC106587569, eno3, gapdh, pfkmb, pk]
GO:0009154	purine ribonucleotide catabolic process	Group6	GO_BiologicalProcess-EBI-UniProt-GOA-ACAP-ARAP_01.05.2024_00h00	1.97173e-13	3.46753e-13	5.00761e-11	3.50533e-10	[6, 7, 8, 9, 10]	8.66142	11	[LOC100136417, LOC100194623, LOC100194624, LOC100194636, LOC100194644, LOC106583351, LOC106587569, eno3, gapdh, pfkmb, pk]
GO:0009179	purine ribonucleoside diphosphate metabolic process	Group6	GO_BiologicalProcess-EBI-UniProt-GOA-ACAP-ARAP_01.05.2024_00h00	4.59482e-15	1.06516e-14	5.00761e-11	3.50533e-10	[7, 8, 9]	12.0879	11	[LOC100136417, LOC100194623, LOC100194624, LOC100194636, LOC100194644, LOC106583351, LOC106587569, eno3, gapdh, pfkmb, pk]
GO:0009191	ribonucleoside diphosphate catabolic process	Group6	GO_BiologicalProcess-EBI-UniProt-GOA-ACAP-ARAP_01.05.2024_00h00	1.20727e-15	3.4206e-15	5.00761e-11	3.50533e-10	[7, 8, 9]	13.5802	11	[LOC100136417, LOC100194623, LOC100194624, LOC100194636, LOC100194644, LOC106583351, LOC106587569, eno3, gapdh, pfkmb, pk]
GO:0009205	purine ribonucleoside triphosphate metabolic process	Group6	GO_BiologicalProcess-EBI-UniProt-GOA-ACAP-ARAP_01.05.2024_00h00	1.91581e-12	2.87372e-12	5.00761e-11	3.50533e-10	[7, 8, 9]	7.05128	11	[LOC100136417, LOC100194623, LOC100194624, LOC100194636, LOC100194644, LOC106583351, LOC106587569, eno3, gapdh, pfkmb, pk]
GO:0006096	glycolytic process	Group6	GO_BiologicalProcess-EBI-UniProt-GOA-ACAP-ARAP_01.05.2024_00h00	6.72094e-16	2.01628e-15	5.00761e-11	3.50533e-10	[4, 5, 7, 8, 9, 10, 11, 12]	14.2857	11	[LOC100136417, LOC100194623, LOC100194624, LOC100194636, LOC100194644, LOC106583351, LOC106587569, eno3, gapdh, pfkmb, pk]
GO:0046031	ADP metabolic process	Group6	GO_BiologicalProcess-EBI-UniProt-GOA-ACAP-ARAP_01.05.2024_00h00	2.10309e-15	5.10751e-15	5.00761e-11	3.50533e-10	[7, 8, 9, 10]	12.9412	11	[LOC100136417, LOC100194623, LOC100194624, LOC100194636, LOC100194644, LOC106583351, LOC106587569, eno3, gapdh, pfkmb, pk]
GO:0046034	ATP metabolic process	Group6	GO_BiologicalProcess-EBI-UniProt-GOA-ACAP-ARAP_01.05.2024_00h00	2.78404e-13	4.73286e-13	5.00761e-11	3.50533e-10	[7, 8, 9, 10]	8.39695	11	[LOC100136417, LOC100194623, LOC100194624, LOC100194636, LOC100194644, LOC106583351, LOC106587569, eno3, gapdh, pfkmb, pk]
GO:0009181	purine ribonucleoside diphosphate catabolic process	Group6	GO_BiologicalProcess-EBI-UniProt-GOA-ACAP-ARAP_01.05.2024_00h00	6.72094e-16	2.01628e-15	5.00761e-11	3.50533e-10	[8, 9, 10]	14.2857	11	[LOC100136417, LOC100194623, LOC100194624, LOC100194636, LOC100194644, LOC106583351, LOC106587569, eno3, gapdh, pfkmb, pk]
GO:0046032	ADP catabolic process	Group6	GO_BiologicalProcess-EBI-UniProt-GOA-ACAP-ARAP_01.05.2024_00h00	6.72094e-16	2.01628e-15	5.00761e-11	3.50533e-10	[7, 8, 9, 10, 11]	14.2857	11	[LOC100136417, LOC100194623, LOC100194624, LOC100194636, LOC100194644, LOC106583351, LOC106587569, eno3, gapdh, pfkmb, pk]

## Sheet: F1701292vsF1701419_DEGs
SYMBOL	logFC	logCPM	PValue	FDR	GENENAME
LOC123744732	11.2374	2.54471	7.79861e-14	8.87535e-11	uncharacterized LOC123744732
LOC106591439	9.58268	3.22733	1.32547e-13	1.36705e-10	transmembrane protein 8B-like
LOC106611562	8.25903	3.28191	7.21245e-80	2.3804e-75	NADH dehydrogenase [ubiquinone] 1 alpha subcomplex subunit 1
LOC123725129	7.82668	4.11318	2.70452e-07	8.66603e-05	uncharacterized LOC123725129
fcl	7.59261	5.95398	1.47727e-73	2.43778e-69	GDP-L-fucose synthetase
LOC106594111	5.96726	4.09212	1.34951e-08	5.71017e-06	60S ribosomal protein L18a-like
LOC106584954	5.83249	1.68456	3.76191e-08	1.41089e-05	uncharacterized LOC106584954
LOC106580299	5.44746	3.5852	2.32055e-05	0.00361262	polyubiquitin
LOC106566099	5.31559	2.01144	9.82651e-05	0.0106682	radical S-adenosyl methionine domain-containing protein 2
LOC106602727	5.06765	1.66474	1.79595e-35	9.87891e-32	uncharacterized LOC106602727
LOC106594559	5.02973	6.26279	9.54744e-06	0.00180786	barrier-to-autointegration factor
LOC123729672	4.67064	4.84603	8.11129e-29	3.34631e-25	deoxyribonuclease gamma-like
LOC100196684	4.65695	2.26573	0.000445	0.0304074	C->U-editing enzyme APOBEC-2
LOC106595751	4.55857	2.23786	0.000160955	0.0146744	zinc-binding protein A33
LOC106564892	4.5155	5.45254	3.68578e-05	0.00506856	uncharacterized LOC106564892
LOC106574173	4.49072	4.32265	0.000635836	0.0387895	receptor-transporting protein 2-like
LOC106601923	4.46561	-1.14628	7.99315e-09	3.61378e-06	uncharacterized LOC106601923
LOC106608497	4.21051	1.10172	0.000771545	0.0439794	cell wall protein DAN4-like
LOC106565475	4.0891	4.57006	9.31825e-05	0.0101834	uncharacterized LOC106565475
mx2	4.06806	3.52522	0.000917283	0.049226	myxovirus resistance 2
LOC106593843	3.99552	4.20199	0.000317138	0.0242772	E3 ISG15--protein ligase HERC5
LOC106574762	3.96605	3.05014	0.000323401	0.0244947	protein asteroid homolog 1
LOC106600766	3.93614	1.77409	7.39193e-16	1.16173e-12	ferritin, middle subunit-like
rtp3	3.80882	3.05645	0.000156773	0.0143378	Receptor-transporting protein 3
LOC106573483	3.7905	5.12927	0.000627144	0.0384726	uncharacterized LOC106573483
LOC100194553	3.72716	7.05952	0.000179209	0.0157723	VHSV-induced protein-like
LOC106588483	3.63879	2.84897	0.000337077	0.0248879	uncharacterized LOC106588483
LOC106588384	3.63622	1.83212	0.000457115	0.0309787	uncharacterized LOC106588384
LOC106591971	3.60021	1.08294	2.08842e-05	0.00335299	desmin-like
LOC123729671	3.55832	6.84093	4.87099e-05	0.00620704	uncharacterized LOC123729671
LOC106591921	3.55488	3.63374	0.000693748	0.0411068	probable E3 ubiquitin-protein ligase HERC6
LOC106597150	3.55161	-1.57662	5.47791e-05	0.00690049	glypican-5
isg15	3.47852	3.92788	0.000195982	0.0168803	ISG15 ubiquitin like modifier
LOC106583653	3.4601	5.31934	0.000114883	0.0119609	E3 ubiquitin-protein ligase rnf213-alpha
LOC123743828	3.42664	1.11902	4.15864e-11	2.98373e-08	uncharacterized LOC123743828
LOC106589386	3.36772	5.8678	0.000559436	0.0357127	interferon-induced protein with tetratricopeptide repeats 5
LOC123731986	3.33887	5.00861	1.72009e-05	0.00292629	uncharacterized LOC123731986
LOC101448011	3.30496	1.55279	7.06573e-07	0.000206369	Hemoglobin subunit beta-1
LOC106600765	3.29122	2.4423	9.91134e-16	1.42223e-12	ferritin, middle subunit-like
LOC106598870	3.25966	-1.00907	1.81894e-05	0.0030204	CMRF35-like molecule 6
LOC100194722	3.22578	3.61994	0.000263341	0.0209935	uncharacterized LOC100194722
LOC106610285	3.15153	4.60621	0.000596383	0.0371041	probable E3 ubiquitin-protein ligase HERC3
LOC106607371	3.12325	2.19869	1.44199e-08	5.80857e-06	hemoglobin subunit beta-1
cd9	3.09915	6.52471	0.000241357	0.0195719	CD9 molecule
LOC106564830	2.91234	3.27711	7.53209e-05	0.0089493	complement C3
LOC106610287	2.85746	3.64171	0.000645805	0.0391804	probable E3 ubiquitin-protein ligase HERC6
LOC106600767	2.84781	-1.33646	2.83597e-05	0.00415993	ferritin, middle subunit-like
LOC100194564	2.84227	2.15418	0.000659699	0.0396861	phosphorylase, glycogen (muscle) A
LOC123724000	2.79182	3.89522	0.000226801	0.0187772	uncharacterized LOC123724000
LOC106597100	2.68059	1.32888	0.000206238	0.0174287	probable E3 ubiquitin-protein ligase HERC3
LOC106587407	2.61981	4.81909	8.67916e-28	3.18275e-24	uncharacterized LOC106587407
LOC100136417	2.59346	2.31828	0.000709588	0.0416712	glyceraldehyde-3-phosphate dehydrogenase
epb41l3a	2.56183	3.02177	3.49023e-05	0.0048604	erythrocyte membrane protein band 4.1-like 3a
LOC106602018	2.55624	3.50737	0.000387788	0.0275238	uncharacterized LOC106602018
LOC106606032	2.54863	2.18028	1.63243e-14	1.99544e-11	carboxypeptidase Q-like
c1qtnf6a	2.44992	3.1814	0.000707103	0.0415994	C1q and TNF related 6a
LOC106571874	2.44734	1.37476	1.7913e-06	0.000447879	cytosolic sulfotransferase 1-like
LOC106605538	2.41282	3.50804	2.38775e-05	0.00368398	cytosolic non-specific dipeptidase-like
LOC106595274	2.39964	1.01765	0.000507046	0.0334796	OX-2 membrane glycoprotein
LOC106607372	2.37894	3.77483	6.71133e-08	2.4007e-05	hemoglobin subunit beta-like
aqp1	2.37868	1.17095	5.65546e-05	0.00707018	Aquaporin-1
LOC106609284	2.34959	1.04255	0.000403294	0.0284321	unique cartilage matrix-associated protein
apobb.1	2.34084	1.20382	2.46529e-10	1.45293e-07	apolipoprotein Bb, tandem duplicate 1
LOC106612585	2.32829	3.84566	4.76087e-13	4.6319e-10	uncharacterized LOC106612585
LOC106566838	2.31275	6.50979	3.57881e-07	0.000109366	biglycan-like
LOC106585882	2.30471	1.63797	0.000130762	0.0131575	uncharacterized LOC106585882
LOC106602558	2.29113	4.78584	4.90829e-06	0.00104512	NLR family CARD domain-containing protein 3
LOC106564853	2.29011	1.07961	0.000206479	0.0174287	eosinophil peroxidase-like
LOC106586296	2.26393	1.90429	7.53503e-15	9.60758e-12	uncharacterized LOC106586296
LOC106565178	2.25978	1.73348	1.44317e-08	5.80857e-06	interferon-induced protein 44-like
LOC106607373	2.22122	1.2758	7.78601e-05	0.00903747	hemoglobin subunit alpha-like
bscl2	2.19465	3.03786	2.10942e-10	1.26581e-07	BSCL2 lipid droplet biogenesis associated, seipin
LOC106575468	2.17788	1.03292	5.46134e-11	3.83502e-08	T-cell surface antigen CD2
LOC106600318	2.17763	1.57309	0.000136362	0.0134776	hemoglobin subunit beta-like
LOC106563790	2.1688	1.27333	1.824e-07	6.01994e-05	uncharacterized LOC106563790
LOC106583668	2.14153	-1.21626	0.000112659	0.0117698	cadherin-22
ccl19a.1	2.08828	4.33943	0.000662557	0.0396861	chemokine (C-C motif) ligand 19a, tandem duplicate 1
LOC123728169	2.08608	5.50049	1.06103e-08	4.60766e-06	NACHT, LRR and PYD domains-containing protein 12-like
LOC106602685	2.0379	2.88085	1.19551e-12	1.09602e-09	butyrophilin subfamily 2 member A1
LOC106600764	2.018	2.35174	3.45034e-08	1.30891e-05	ferritin, middle subunit-like
LOC106594603	2.01349	2.51072	6.91706e-06	0.00140056	serine protease FAM111A
dtl	2.0105	1.49945	3.80519e-11	2.79081e-08	denticleless E3 ubiquitin protein ligase homolog (Drosophila)
ubil	2.00884	3.56599	1.69472e-06	0.000426967	Ubiquitin-like protein
LOC106568851	2.00698	2.55549	2.41789e-12	2.1e-09	C-type lectin domain family 10 member A
LOC106605916	2.00673	1.29861	0.000178165	0.0157224	zymogen granule membrane protein 16-like
LOC106580510	2.00101	-1.09726	0.000146735	0.0139705	condensin complex subunit 2-like
LOC106585752	1.99813	5.87285	9.7376e-08	3.34075e-05	nucleoplasmin-like protein ANO39
LOC106610688	1.98888	-1.49903	0.000497532	0.032973	glycoprotein hormones alpha chain 1
LOC106594706	1.96239	-1.18131	0.00058132	0.0366843	myosin-11-like
LOC106607375	1.94699	2.60694	1.23625e-06	0.000331716	hemoglobin subunit alpha-4
LOC123743437	1.94375	2.07368	0.000387167	0.0275238	uncharacterized LOC123743437
col1a1b	1.92271	12.3822	0.000103387	0.0110785	collagen, type I, alpha 1b
dram1	1.91415	3.0372	0.00023942	0.0195504	DNA-damage regulated autophagy modulator 1
mustn1b	1.89718	2.75017	3.52389e-05	0.00488667	musculoskeletal, embryonic nuclear protein 1b
LOC106585899	1.89688	7.35671	1.80895e-05	0.0030204	protein-lysine 6-oxidase
LOC106572039	1.89018	2.40203	4.15196e-06	0.000925886	biglycan-like
LOC106601072	1.88194	3.57343	2.34365e-09	1.17196e-06	hemoglobin subunit alpha
LOC106576287	1.85584	2.45283	2.69471e-05	0.00404256	uncharacterized LOC106576287
LOC106588620	1.85538	3.21731	1.20344e-06	0.00032556	collagen alpha-1(XXII) chain-like
LOC106611510	1.83815	5.89821	4.71636e-09	2.2891e-06	tenomodulin
LOC106601071	1.83681	1.57066	3.99953e-05	0.00536587	hemoglobin subunit alpha-4
LOC100136576	1.82989	4.59334	1.29996e-07	4.37795e-05	beta globin
LOC106561019	1.80134	-1.16765	0.00043837	0.0300165	uncharacterized LOC106561019
LOC106563652	1.79603	1.00768	9.53282e-06	0.00180786	NEDD4-binding protein 2-like 1
LOC106583170	1.79395	2.55838	3.30913e-07	0.00010207	sodium channel protein type 8 subunit alpha-like
zmp:0000001268	1.76765	5.86687	3.62687e-06	0.000831259	CYTL1 domain-containing protein
LOC106603471	1.76147	2.57358	3.96485e-08	1.47029e-05	collagen alpha-1(XXVI) chain
LOC106564204	1.75951	1.25248	2.87269e-05	0.00419514	saposin-C-like
LOC106594617	1.73732	1.0371	8.46179e-05	0.00956154	CMRF35-like molecule 5
dkk3a	1.73574	1.40818	1.01117e-05	0.00184749	dickkopf WNT signaling pathway inhibitor 3a
LOC106570886	1.72765	1.30652	0.000591933	0.0370003	C-C motif chemokine 4-like
LOC106602576	1.72568	4.50023	0.000180197	0.015817	GTPase IMAP family member 7
LOC106604100	1.71723	3.01867	8.09131e-08	2.84091e-05	transcription termination factor 1
LOC106584223	1.69343	1.27137	5.38581e-06	0.00113944	complement C1q tumor necrosis factor-related protein 7-like
LOC106593174	1.68268	1.72615	0.000831061	0.0461126	gamma-taxilin
LOC106600852	1.67048	12.373	0.000122222	0.0125274	collagen alpha-1(I) chain
tnni1	1.67	1.15447	1.1597e-05	0.00205779	troponin I, slow skeletal muscle
LOC106573841	1.66792	1.94724	0.000147983	0.0139944	nectin-1-like
LOC106571324	1.6573	11.0605	2.16193e-06	0.000528536	collagen alpha-1(X) chain-like
LOC106564129	1.65486	2.13044	1.00102e-05	0.00184569	uncharacterized LOC106564129
LOC106607153	1.64587	4.71091	0.000661356	0.0396861	interferon-induced very large GTPase 1
LOC106600512	1.62602	3.74829	2.25134e-05	0.00355518	hippocampus abundant transcript 1 protein-like
srk2	1.61854	5.56082	0.000420817	0.0291778	Tyrosine-protein kinase SRK2
LOC106609985	1.61195	4.74047	6.45216e-05	0.00785783	uncharacterized LOC106609985
LOC106561895	1.60482	5.73362	0.000915832	0.049226	collagen alpha-1(X) chain-like
LOC106570460	1.5646	11.9396	0.000308501	0.0236785	collagen alpha-2(I) chain
LOC106601074	1.56072	3.65492	2.27007e-05	0.00356769	hemoglobin subunit beta-1
si:ch211-266g18.10	1.55936	1.19789	2.95702e-05	0.00424904	titin
prss35	1.55811	3.53343	0.00091888	0.0492317	serine protease 35
col1a1a	1.55271	11.948	0.000348834	0.0255117	collagen, type I, alpha 1a
LOC106589511	1.54598	4.5087	0.000134186	0.0133394	WAP, Kazal, immunoglobulin, Kunitz and NTR domain-containing protein 2-like
mia	1.54451	4.79903	1.67332e-06	0.000424817	MIA SH3 domain containing
LOC106582663	1.53196	1.81999	2.67291e-06	0.000639251	transcription factor Sp7-like
LOC123732713	1.53011	2.33105	1.65095e-06	0.000424817	oocyte zinc finger protein XlCOF19-like
LOC123724035	1.52787	3.67607	3.71091e-05	0.00508194	acyl carrier protein, mitochondrial-like
LOC106566192	1.52475	2.4926	7.98205e-09	3.61378e-06	ceramide synthase 5-like
LOC123723702	1.5234	1.34675	0.000162926	0.0147966	uncharacterized LOC123723702
LOC106579929	1.52182	4.86114	6.30889e-05	0.00771181	4-hydroxyphenylpyruvate dioxygenase-like
LOC106597201	1.52135	3.78391	2.0688e-09	1.05044e-06	golgin subfamily A member 4-like
LOC106610502	1.51595	12.4265	0.00014466	0.013937	collagen alpha-1(I) chain
LOC106587082	1.51528	3.59275	5.00617e-05	0.00635476	uncharacterized LOC106587082
LOC106588939	1.50909	12.0931	0.000434825	0.0298602	collagen alpha-2(I) chain
LOC106592660	1.49776	1.09704	1.77171e-05	0.00298492	protein NLRC3-like
LOC106572153	1.48105	2.60103	0.000151474	0.0142399	aminolevulinate, delta-, synthase 2
sftpba	1.47248	4.40967	1.16395e-09	6.00232e-07	surfactant protein Ba
LOC106609751	1.4501	1.38532	1.02999e-05	0.00184749	tetraspanin-8
LOC106595153	1.43665	1.5033	0.000132866	0.0133286	uncharacterized LOC106595153
LOC106599076	1.43112	8.53492	3.47272e-05	0.00485651	uncharacterized LOC106599076
apoh	1.41481	3.50647	4.94087e-08	1.79196e-05	Beta-2-glycoprotein 1
lincr	1.41129	3.50979	0.000407537	0.028557	E3 ubiquitin-protein ligase LINCR
LOC106608700	1.39664	2.00202	0.000136411	0.0134776	dickkopf-related protein 1
LOC106573925	1.38628	3.47265	8.59707e-07	0.000244602	beta-chimaerin-like
LOC100136584	1.38134	4.09268	8.27397e-06	0.00162544	beta-globin
LOC106608853	1.38118	2.35358	0.000151116	0.0142399	homeobox and leucine zipper protein Homez
LOC106581008	1.37659	10.6655	0.000143576	0.013937	periostin-like
LOC106588402	1.37329	7.41944	4.41924e-09	2.17691e-06	major histocompatibility complex class I-related gene protein
LOC106582652	1.37146	5.64356	3.74649e-05	0.00510947	matrilin-4-like
LOC106590494	1.36816	3.65201	0.000862295	0.04704	apolipoprotein D
LOC106588628	1.36012	1.66297	1.77265e-05	0.00298492	receptor-type tyrosine-protein phosphatase U
LOC106591784	1.34489	3.73891	0.000127784	0.0129766	lysyl oxidase homolog 4
LOC106608467	1.33559	4.20894	6.6952e-07	0.000197293	zinc finger protein 239-like
phop1	1.32551	4.60605	1.32627e-06	0.000353001	Probable phosphatase phospho1
LOC106612876	1.29317	10.8572	1.82117e-05	0.0030204	periostin-like
LOC106582287	1.29104	1.7142	6.28772e-05	0.00771181	D-ribitol-5-phosphate cytidylyltransferase-like
LOC106609449	1.27552	1.51159	0.000245419	0.0198244	phenylalanine-4-hydroxylase
LOC106589418	-1.26091	4.23231	0.000809661	0.0453685	uncharacterized LOC106589418
LOC123743461	-1.26169	1.02074	0.000233273	0.0191904	uncharacterized LOC123743461
LOC123732760	-1.26502	1.86421	4.25273e-05	0.00561429	butyrophilin-like protein 1
LOC100195293	-1.2652	5.9288	2.13933e-07	6.99074e-05	fibulin 1
LOC106586459	-1.2783	3.46991	1.55404e-05	0.00269944	neurofilament heavy polypeptide-like
LOC106603906	-1.29127	5.09009	5.50744e-06	0.00115776	early growth response protein 1
LOC106598666	-1.34237	2.85207	0.000247344	0.0198622	tetraspanin-8
LOC123727354	-1.35191	1.89281	4.50228e-05	0.00587325	tumor necrosis factor receptor superfamily member 14-like
LOC123741665	-1.35572	4.67997	1.43519e-06	0.000378937	ferritin, middle subunit-like
LOC106613803	-1.37209	1.30569	4.08643e-05	0.00542285	C2 calcium-dependent domain-containing protein 4C
LOC106583163	-1.43834	2.87981	5.79513e-09	2.69384e-06	uncharacterized LOC106583163
LOC106583691	-1.47222	5.65247	1.39069e-05	0.00242849	protein-glutamine gamma-glutamyltransferase 2
LOC106561364	-1.47834	4.41781	0.000118504	0.0122222	Krueppel-like factor 4
LOC106596398	-1.52479	1.17367	9.65175e-05	0.0105131	protein lifeguard 1-like
LOC106596145	-1.5364	3.33278	0.000101922	0.0109571	ferritin, middle subunit-like
fam189a1	-1.55468	1.26393	9.79619e-07	0.000273995	family with sequence similarity 189 member A1
LOC106610207	-1.62443	1.80486	0.000185852	0.0162383	kinesin-like protein KIF19
LOC106604246	-1.67808	3.61992	2.91494e-12	2.46679e-09	zinc finger protein 185-like
LOC106574309	-1.70249	1.95553	2.30316e-05	0.00360254	sugar transporter SWEET1
LOC106571869	-1.71881	1.39405	2.34747e-06	0.000569676	proline-rich transmembrane protein 3
LOC106589173	-1.76377	-1.12569	0.000631687	0.0386078	40S ribosomal protein S15a
LOC106599407	-1.77492	4.64829	0.000720527	0.0421399	deoxyribonuclease gamma-like
LOC123728780	-1.78669	5.3413	7.97989e-19	1.64605e-15	profilin-2-like
LOC106585146	-1.79158	2.44587	1.06974e-10	6.92272e-08	patatin-like phospholipase domain-containing protein 7
LOC123731977	-1.81047	-1.3685	0.000303251	0.0234941	carboxypeptidase M-like
LOC106601675	-1.8163	4.1851	0.000281986	0.0221061	uncharacterized LOC106601675
LOC106612548	-1.8426	2.75942	6.72339e-05	0.00815805	beta,beta-carotene 9',10'-oxygenase-like
LOC106577634	-1.88545	1.7985	0.000118243	0.0122222	uncharacterized LOC106577634
LOC106595686	-1.89044	-1.30904	0.00040917	0.0285608	uncharacterized LOC106595686
LOC106606454	-1.90576	3.06094	9.58597e-06	0.00180786	cytochrome P450 2K1
LOC106584438	-1.91681	1.40174	0.000240597	0.0195583	protein unc-13 homolog A-like
LOC106587131	-2.06481	4.31851	8.40933e-26	2.52311e-22	uncharacterized LOC106587131
LOC106576384	-2.10131	4.04458	0.000287773	0.0224531	Ig kappa-b4 chain C region-like
samd7	-2.10287	-1.15454	0.000170419	0.015284	sterile alpha motif domain containing 7
LOC106588966	-2.128	1.03617	7.72778e-07	0.000223726	otolith matrix protein OMM-64-like
LOC106586040	-2.15333	3.71723	1.22663e-10	7.78533e-08	uncharacterized LOC106586040
LOC106576055	-2.19559	-1.37906	2.4059e-05	0.00368398	RUN domain-containing protein 3B-like
ppp1r42	-2.21444	-1.08668	0.000414441	0.028857	protein phosphatase 1, regulatory subunit 42
LOC106607561	-2.2206	2.22283	9.51348e-06	0.00180786	rho-associated protein kinase 2
LOC106600814	-2.32369	5.98699	0.000843876	0.0464364	keratin, type I cytoskeletal 13-like
LOC106608294	-2.3754	4.50001	3.1373e-06	0.000744916	proto-oncogene c-Fos-like
LOC106577847	-2.38338	5.79076	2.9504e-07	9.20743e-05	cytosolic phospholipase A2 gamma
LOC123743390	-2.38473	-1.30174	2.96109e-05	0.00424904	uncharacterized LOC123743390
LOC106592359	-2.43938	2.2588	8.30517e-16	1.24593e-12	annexin A5
LOC106587132	-2.49653	2.57802	7.56869e-15	9.60758e-12	uncharacterized LOC106587132
LOC106576389	-2.49662	1.19195	8.6679e-05	0.00973046	Ig kappa-b4 chain C region-like
LOC123730362	-2.54149	-1.29514	3.61777e-05	0.00499585	adipocyte enhancer-binding protein 1-like
LOC123730379	-2.56571	1.13329	1.08821e-13	1.19718e-10	uncharacterized LOC123730379
LOC106589870	-2.67348	6.28046	2.34897e-31	1.10751e-27	paralemmin-3-like
LOC106604887	-2.79232	-1.53947	6.66766e-07	0.000197293	cytidine monophosphate-N-acetylneuraminic acid hydroxylase-like
LOC106566798	-2.84014	-1.58881	6.46722e-07	0.00019404	WD repeat-containing protein on Y chromosome
LOC106571028	-2.87126	4.82138	1.02208e-05	0.00184749	proto-oncogene c-Fos
LOC106562816	-2.90962	2.41382	6.07751e-10	3.28823e-07	telomeric repeat-binding factor 2
zgc:56231	-3.10203	2.44996	9.81858e-08	3.34075e-05	uncharacterized LOC106590219
LOC123728252	-3.18368	2.02968	2.51235e-06	0.000605237	uncharacterized LOC123728252
LOC123729579	-3.28566	-1.24766	1.37854e-08	5.71299e-06	uncharacterized LOC123729579
LOC106570104	-3.46713	1.53781	4.06399e-06	0.000912434	protein S100-A1
LOC123732467	-3.67786	1.64148	2.42292e-05	0.00368507	zymogen granule membrane protein 16-like
LOC106576869	-3.89885	2.54291	9.48827e-11	6.35691e-08	uncharacterized LOC106576869
LOC123723718	-3.91694	4.55671	1.76974e-10	1.08164e-07	protein fosB-like
LOC106602066	-3.97046	-1.17835	3.15691e-11	2.36797e-08	uncharacterized LOC106602066
LOC106610022	-4.12147	2.27028	6.94525e-10	3.69711e-07	meiotic nuclear division protein 1 homolog
LOC106612490	-4.18974	3.78489	1.30678e-13	1.36705e-10	FBJ murine osteosarcoma viral oncogene homolog B
LOC123729707	-4.19524	-1.34028	2.35355e-11	1.80643e-08	uncharacterized LOC123729707
LOC106593421	-4.2649	2.45523	2.09297e-18	4.06332e-15	GTPase IMAP family member 9-like
LOC123731929	-5.33389	3.56918	2.11125e-08	8.19762e-06	60S ribosomal protein L18a
LOC106573774	-5.94685	1.29689	3.58084e-40	2.95455e-36	uncharacterized LOC106573774
c209d	-8.8495	1.90332	3.58494e-58	3.94391e-54	CD209 antigen-like protein D

[truncated: 3 more sheets: F1701292vsF1701419_GO, F1701361vsF1701419_DEGs, F1701361vsF1701419_GO]
