# Supplementary material for: Family-based transcriptomic profiling of Atlantic salmon skin and head kidney in response to Lepeophtheirus salmonis infestation under physiological and elevated temperatures
Source: Comp Immunol Rep. 2026 Apr 22;10:200285. doi: 10.1016/j.cirep.2026.200285 (PMC13142024; doi:10.1016/j.cirep.2026.200285)
Supplement: Supplementary file 11 [file mmc10.xlsx]

## Sheet: File summary
Supplementary Data File 10. List of differentially expressed genes (gene symbols and gene names) presented in this study

## Sheet: Family-related genes
Gene symbol	Gene name
adamts12	ADAM metallopeptidase with thrombospondin type 1 motif, 12
adgre2	adhesion G protein-coupled receptor E2
adgrf3	adhesion G-protein coupled receptor F3-like
no symbol	aerolysin-like protein
aloxe3	hydroperoxide isomerase ALOXE3
anxa5	annexin A5-like
arg1	arginase-1
banf1	barrier-to-autointegration factor
btn1a1	butyrophilin subfamily 1 member A1
btn2a1	butyrophilin subfamily 2 member A1-like
btn3a2	butyrophilin subfamily 3 member A2-like
c1qb	complement C1q subcomponent subunit B-like // complement component 1, q subcomponent, B chain
c3	complement C3
camp	cathelicidin
card14	caspase recruitment domain-containing protein 14
casp8	caspase-8-like
ccl20	C-C motif chemokine 20
ccl21	C-C motif chemokine 21
ccl25a	chemokine (C-C motif) ligand 25a
ccl4	C-C motif chemokine 4-like
ccn2	CCN family member 2-like
cd152	cytotoxic T-lymphocyte protein 4-like
cd163	scavenger receptor cysteine-rich type 1 protein M130-like
cd2	T-cell surface antigen CD2
cd200	OX-2 membrane glycoprotein
cd209	CD209 antigen-like
cd209c	CD209 antigen-like protein C
cd209d	CD209 antigen-like protein D
cd209e	CD209 antigen-like protein E
cd22	B-cell receptor CD22-like
cd244	natural killer cell receptor 2B4-like
cd300ld	CMRF35-like molecule 5
cd55	complement decay-accelerating factor
cd79a	B-cell antigen receptor complex-associated protein alpha chain
cd9	CD9 molecule
ceacam20	carcinoembryonic antigen-related cell adhesion molecule 20
clec10a	C-type lectin domain family 10 member A
clec3ba	C-type lectin domain family 3, member Ba
clec4e	C-type lectin domain family 4 member E
clec4m	C-type lectin domain family 4 member M-like
cmklr1	chemerin-like receptor 1
col10a1	collagen alpha-1(X) chain
col11a2	collagen alpha-2(XI) chain
col14a1	collagen alpha-1(XIV) chain
col18a1	collagen alpha-1(XVIII) chain
col1a1	collagen alpha-1(I) chain
col1a2	collagen alpha-2(I) chain
col21a1	collagen alpha-1(XXI) chain // collagen, type XXI, alpha 1
col28a1	collagen alpha-1(XXVIII) chain-like
col6a1	collagen alpha-1(VI) chain // collagen, type VI, alpha 1
col6a2	collagen alpha-2(VI) chain
col6a6	collagen alpha-6(VI) chain
colec12	collectin-12
ctsc	dipeptidyl peptidase 1-like
cxcl11	C-X-C motif chemokine 11
cxcl2	macrophage inflammatory protein 2-alpha
cxcr1	C-X-C chemokine receptor type 1-like
cxcr4	C-X-C chemokine receptor type 4
ddx17	probable ATP-dependent RNA helicase DDX17
dmbt1	deleted in malignant brain tumors 1 protein
dnajb5	dnaJ homolog subfamily B member 5-like
dnase1l3	deoxyribonuclease gamma-like
dusp1	dual specificity phosphatase 1
dusp4	dual specificity protein phosphatase 4
dusp5	dual specificity protein phosphatase 5
ephb6	eph receptor B6
epx	eosinophil peroxidase-like
erbb3	receptor tyrosine-protein kinase erbB-3
fcgbp	IgGFc-binding protein
fcgr3	low affinity immunoglobulin gamma Fc region receptor III-like
fos	proto-oncogene c-Fos-like
ftm	ferritin, middle subunit-like
gimap6	GTPase IMAP family member 6-like
gimap8	GTPase IMAP family member 8
h2-q9	H-2 class I histocompatibility antigen, Q9 alpha chain
hba1	hemoglobin subunit alpha-like
hba4	hemoglobin subunit alpha-4-like
hbb1	Hemoglobin subunit beta-1
hbegf	proheparin-binding EGF-like growth factor
hebp1	heme-binding protein 1
hebp2	heme-binding protein 2
herc3	probable E3 ubiquitin-protein ligase HERC3
hsp90aa1	Heat shock protein HSP 90-alpha
hspa14	heat shock 70 kDa protein 14
hspa8	heat shock cognate 70 // heat shock cognate 70 kDa protein-like
hspd1	60 kDa heat shock protein, mitochondrial
icn	ictacalcin
ifi44	interferon-induced protein 44
igfbp5	insulin-like growth factor-binding protein 5
ighd	immunoglobulin heavy constant delta
igkc	immunoglobulin kappa constant-like
igkv1-39	immunoglobulin kappa variable 1-39
igkv4-1	immunoglobulin kappa variable 4-1-like
iglc1	immunoglobulin lambda constant 1
iglc2	Ig lambda-2 chain C region-like
il12rb1	interleukin 12 receptor subunit beta 1
il1b	interleukin-1 beta
il21r	interleukin-21 receptor-like
no symbol	integumentary mucin C.1-like
no symbol	intestinal mucin-like protein
irf7	interferon regulatory factor 7
isg15	ISG15 ubiquitin like modifier
itln1	Intelectin-1a
jun	transcription factor AP-1
k29-213	Ig kappa chain V region K29-213-like
kbas	Ig kappa-b4 chain C region
krt13	keratin, type I cytoskeletal 13-like
krt18	keratin, type I cytoskeletal 18
krt18a	keratin, type I cytoskeletal 18-A
krt19	keratin, type I cytoskeletal 19-like
krt20	Keratin, type I cytoskeletal 20
krt8	keratin, type II cytoskeletal 8
krt8.2.l	intermediate filament protein ON3
krt9	keratin, type I cytoskeletal 9
lama3	Laminin Subunit Alpha-3
lamb3	laminin subunit beta-3
lamp3	lysosome-associated membrane glycoprotein 3
lcn	lipocalin
lect2	leukocyte cell-derived chemotaxin-2
lgals4	Galectin-4
litaf	lipopolysaccharide-induced tumor necrosis factor-alpha factor homolog
ltb4r	leukotriene B4 receptor 1-like
mal	myelin and lymphocyte protein-like
mmp13	collagenase 3
mmp9	matrix metalloproteinase 9
mopc-321	Ig kappa chain V-III region MOPC 321-like
mr1	major histocompatibility complex class I-related gene protein
mrc1	macrophage mannose receptor 1-like
mrc2	C-type mannose receptor 2
muc2	mucin-2
muc5ac	mucin-5AC
myb	transcriptional activator Myb-like
myha	myosin heavy chain, fast skeletal muscle
myl3	myosin, light polypeptide 3-1
mylk3	myosin light chain kinase 3
nfatc2	nuclear factor of activated T-cells, cytoplasmic 2-like
nkl	antimicrobial peptide NK-lysin-like
nlrc3	NLR family CARD domain-containing protein 3-like
nlrc5	protein NLRC5-like
nlrp1	NACHT, LRR and PYD domains-containing protein 1 homolog
nlrp12	NACHT, LRR and PYD domains-containing protein 12-like
nlrp3	NACHT, LRR and PYD domains-containing protein 3-like
nlrp5	NACHT, LRR and PYD domains-containing protein 5-like
nos2b	nitric oxide synthase 2b, inducible
palm3	paralemmin-3-like
pbx1	Pre-B-Cell Leukemia Transcription Factor 1
peli1	E3 ubiquitin-protein ligase pellino homolog 1
pglyrp2	N-acetylmuramoyl-L-alanine amidase
pigr	Polymeric Immunoglobulin Receptor
pla2g2a	phospholipase A2 inhibitor 31 kDa subunit-like
pla2g4c	cytosolic phospholipase A2 gamma-like
pla2r1	secretory phospholipase A2 receptor-like
pld4	5'-3' exonuclease PLD4
plekhn1	pleckstrin homology domain-containing family N member 1 // probable pleckstrin homology domain-containing family N member 1
ppp2r2a	serine/threonine-protein phosphatase 2A 55 kDa regulatory subunit B
prdm1	PR domain zinc finger protein 1
prf1.3	perforin 1.3
prgr1	prostaglandin reductase 1
psap	saposin-C-like
psmb9a	proteasome subunit beta type-9a
ptgr1	prostaglandin reductase 1
ptgs2	prostaglandin G/H synthase 2
ptgs2b	prostaglandin-endoperoxide synthase 2b
rab6b	ras-related protein Rab-6B-like
rap1b	ras-related protein Rap-1b
rnd1	rho-related GTP-binding protein Rho6
rock2	rho-associated protein kinase 2
saa5	serum amyloid A-5 protein-like
samd9	sterile alpha motif domain-containing protein 9-like
samhd1	deoxynucleoside triphosphate triphosphohydrolase SAMHD1-like
sema3b	sema domain, immunoglobulin domain (Ig), short basic domain, secreted, (semaphorin) 3B
sema3d	semaphorin-3D
sema3f	semaphorin-3F-like
sema7a	semaphorin-7A
serpinb1	Leukocyte elastase inhibitor
siglec5	sialic acid-binding Ig-like lectin 5
siglec6	sialic acid-binding Ig-like lectin 6
slc6a20	sodiumand chloride-dependent transporter XTRP3
snaclec1	snaclec 1-like
sntx-b	stonustoxin subunit beta-like
socs2	suppressor of cytokine signaling 2
socs3	suppressor of cytokine signaling 3-like
spon2b	spondin 2b, extracellular matrix protein
stat1	signal transducer and activator of transcription 1-like // signal transducer and activator of transcription 1-alpha/beta-like
tap2b	transport-associated protein 2b
tf2	serotransferrin-2-like
tfa	transferrin-a
tgfb3	transforming growth factor beta-3 proprotein
tgm1	protein-glutamine gamma-glutamyltransferase K
tgm2	protein-glutamine gamma-glutamyltransferase 2-like
tgm3	protein-glutamine gamma-glutamyltransferase E-like
timd4	T-cell immunoglobulin and mucin domain-containing protein 4-like
timp2	Metalloproteinase inhibitor 2
timp3	Metalloproteinase inhibitor 3
tnfrsf14	tumor necrosis factor receptor superfamily member 14-like
tnfrsf19	tumor necrosis factor receptor superfamily member 19-like
tnik	TRAF2 and NCK-interacting protein kinase-like
tnnc2	troponin C, skeletal muscle
tnni1	troponin I, slow skeletal muscle
tpm2	tropomyosin 2 (beta)
traf2	TNF receptor-associated factor 2
trim16	tripartite motif-containing protein 16-like
trim25	E3 ubiquitin/ISG15 ligase TRIM25-like
trim39	E3 ubiquitin-protein ligase TRIM39-like
trim47	E3 ubiquitin-protein ligase TRIM47-like
trpc3	short transient receptor potential channel 3
usp7	ubiquitin carboxyl-terminal hydrolase 7
zg16	zymogen granule membrane protein 16

## Sheet: Temperature-related genes
Gene symbol	Gene name
abat	4-aminobutyrate aminotransferase, mitochondrial
abca12	ATP-binding cassette, sub-family A (ABC1), member 12
abcb10	ATP-binding cassette, sub-family B (MDR/TAP), member 10
abcb8	mitochondrial potassium channel ATP-binding subunit
abcd3	ATP-binding cassette sub-family D member 3-like
abcd4	ATP-binding cassette, sub-family D (ALD), member 4
alad	aminolevulinate dehydratase
angptl4	Angiopoietin-related protein 4
apoc1	Apolipoprotein C-I
apoeb	apolipoprotein Eb
apoob	apolipoprotein O, b
asrgl1	isoaspartyl peptidase/L-asparaginase
atf3	activating transcription factor 3
atf6	activating transcription factor 6
atp1b1a	ATPase Na+/K+ transporting subunit beta 1a
bco2a	beta-carotene oxygenase 2a
c1ql2	complement C1q-like protein 2
c1ql4	complement C1q-like protein 4
c7b	complement component 7b
ca1	carbonic anhydrase 1-like
cahz	carbonic anhydrase
camp	cathelicidin
cat	catalase
cbr1	carbonyl reductase [NADPH] 1
ccl4	C-C motif chemokine 4-like
cd40	Tumor necrosis factor receptor superfamily member 5
cdo1	cysteine dioxygenase type 1
cfap44	cilia- and flagella-associated protein 44
cirbpb	cold-inducible RNA-binding protein B // cold inducible RNA binding protein b
cst	cystatin
ctrp6a	C1q and TNF related 6a
no symbol	C-type lectin receptor A
cxcl10	C-X-C motif chemokine 10
ddit3	DNA damage-inducible transcript 3 protein-like
dhx32	putative pre-mRNA-splicing factor ATP-dependent RNA helicase DHX32
dnaja	DnaJ heat shock protein family (Hsp40) member A
dusp1	dual specificity phosphatase 1
dusp4	dual specificity protein phosphatase 4
eef2	Elongation factor 2
epx	eosinophil peroxidase-like
fas	Tumor necrosis factor receptor superfamily member 6
faslg	Tumor necrosis factor ligand superfamily member 6
fech	ferrochelatase
fgf10a	fibroblast growth factor 10a
ficd	protein adenylyltransferase FICD
fkbp10	peptidyl-prolyl cis-trans isomerase FKBP10
flt1	vascular endothelial growth factor receptor 1
flt3	fms related receptor tyrosine kinase 3
gad1	glutamate decarboxylase 1
gadd45a	growth arrest and DNA damage-inducible protein GADD45 alpha
gadl1	glutamate decarboxylase like 1
gpt2	alanine aminotransferase 2-like
gsta3	glutathione S-transferase theta-3
h1	histone H1
hamp	hepcidin antimicrobial peptide
hba	hemoglobin subunit alpha
hba1	hemoglobin subunit alpha-like
hba4	hemoglobin subunit alpha-4
hbb	hemoglobin subunit beta-like
hbb1	hemoglobin subunit beta-1
hmbs	porphobilinogen deaminase-like
hmbsa	hydroxymethylbilane synthase a
hmgb3	High mobility group protein B3
hnrnpc	heterogeneous nuclear ribonucleoprotein C-like
hsp90aa1	Heat shock protein HSP 90-alpha
hsp90b1	heat shock protein 90, beta (grp94), member 1
hspa8	Heat shock cognate 71 kDa protein // heat shock cognate 70
il6	IL-6 subfamily cytokine M17
jak1	tyrosine-protein kinase JAK1
jun	Jun proto-oncogene, AP-1 transcription factor subunit
kdr	vascular endothelial growth factor receptor kdr-like
lancl1	glutathione S-transferase LANCL1
lcn	lipocalin
litaf	lipopolysaccharide-induced tumor necrosis factor-alpha factor homolog
lox	protein-lysine 6-oxidase
lpl	lipoprotein lipase
lyz	lysozyme
map3k11	mitogen-activated protein kinase kinase kinase 11
map4k2	mitogen-activated protein kinase kinase kinase kinase 2
mapk11	mitogen-activated protein kinase 11-like
mapk12a	mitogen-activated protein kinase 12a
mapk8ip2	mitogen-activated protein kinase 8 interacting protein 2
mapkapk2	MAP kinase-activated protein kinase 2
mbl	mannose-binding protein-like
met	hepatocyte growth factor receptor-like
mgst1	microsomal glutathione S-transferase 1-like
mmp9	matrix metalloproteinase 9
msrb2	methionine-R-sulfoxide reductase B2, mitochondrial
nmt1b	N-myristoyltransferase 1b
no symbol	phospholipase A2 inhibitor 31 kDa subunit
plaat4	phospholipase A and acyltransferase 4
plin2	perilipin-2
ppox	protoporphyrinogen oxidase
prf1	perforin-1
no symbol	primary amine oxidase, liver isozyme
prkcb	protein kinase C beta type
prmt2	protein arginine methyltransferase 2
rac3	ras-related C3 botulinum toxin substrate 3-like
rasgrf2	ras-specific guanine nucleotide-releasing factor 2
rasgrp3	ras guanyl-releasing protein 3-like
relt	tumor necrosis factor receptor superfamily member 19L-like
rgs5	regulator of G-protein signaling 5
rps23	40S ribosomal protein S23
saa5	Serum amyloid A-5 protein
salarin	salarin
serf2	small EDRK-rich factor 2
serpine1	plasminogen activator inhibitor 1
serpinh1	serpin H1
serpinh1a	serpin peptidase inhibitor, clade H (heat shock protein 47), member 1a
sgk1	serine/threonine-protein kinase Sgk1
slc16a3b	solute carrier family 16 member 3b
slc16a6	monocarboxylate transporter 7-like
slc16a6	monocarboxylate transporter 7
slc25a37	solute carrier family 25 member 37
slc29a1	equilibrative nucleoside transporter 1
slc38a4	sodium-coupled neutral amino acid transporter 4
slc4a1	band 3 anion exchange protein
slc5a7	high-affinity choline transporter 1-like
slc6a13	sodium- and chloride-dependent GABA transporter 2
slc6a14	sodium- and chloride-dependent neutral and basic amino acid transporter B(0+)-like
slc6a20	sodium- and chloride-dependent transporter XTRP3-like
slc6a6	solute carrier family 6 (neurotransmitter transporter, taurine), member 6
snca	alpha-synuclein
srsf2	serine/arginine-rich splicing factor 2-like
srsf2b	serine and arginine rich splicing factor 2b
srsf6	serine/arginine-rich splicing factor 6
tfpi2	tissue factor pathway inhibitor 2
timp2	metalloproteinase inhibitor 2
tlr12	toll-like receptor 12
tlr2	toll-like receptor 2
tlr7	toll-like receptor 7
tlr8	toll-like receptor 8
tmem269	transmembrane protein 269
tmod4	tropomodulin-4-like
traf2	TNF receptor-associated factor 2-like
traf2b	Tnf receptor-associated factor 2b
tspan7	tetraspanin-7
tuba1a	Tubulin alpha-1A chain
tuba4a	tubulin alpha chain, testis-specific
tubb4b	tubulin beta-4B chain-like
txn	thioredoxin
urod	Uroporphyrinogen decarboxylase
uros	Uroporphyrinogen-III synthase
vegfa	vascular endothelial growth factor A-A
