# Supplementary material for: Family-based transcriptomic profiling of Atlantic salmon skin and head kidney in response to Lepeophtheirus salmonis infestation under physiological and elevated temperatures
Source: Comp Immunol Rep. 2026 Apr 22;10:200285. doi: 10.1016/j.cirep.2026.200285 (PMC13142024; doi:10.1016/j.cirep.2026.200285)
Supplement: Supplementary file 12 [file mmc11.xlsx]

## Sheet: File Summary
Supplementary Data File 11. List of differentially expressed genes (DEGs) and enriched GO terms/KEGG pathways based on comparisons of head kidney samples from specific families parasitized with chalimus stages of sea lice at 20 °C compared to 10 °C (T20C vs. T10C)
F1701419_HK_T20CvsT10C_DEGs: DEGs identified based on F1701419-T20C vs. F1701419-T10C
F1701419_HK_T20CvsT10C_GO: GO terms and KEGG pathways enriched based on DEGs identified in F1701419-T20C vs. F1701419-T10C
F1701361_HK_T20CvsT10C_DEGs: DEGs identified based on F1701361-T20C vs. F1701361-T10C
F1701361_HK_T20CvsT10C_GO: GO terms and KEGG pathways enriched based on DEGs identified in F1701361-T20C vs. F1701361-T10C
F1701175_HK_T20CvsT10C_DEGs: DEGs identified based on F1701175-T20C vs. F1701175-T10C
F1701175_HK_T20CvsT10C_GO: GO terms and KEGG pathways enriched based on DEGs identified in F1701175-T20C vs. F1701175-T10C
F1701419|F1701361_DEGs: DEGs shared between F1701419-T20C vs. F1701419-T10C and F1701361-T20C vs. F1701361-T10C
F1701419|F1701361_GO: GO terms and KEGG pathways enriched based on DEGs shared between F1701419-T20C vs. F1701419-T10C and F1701361-T20C vs. F1701361-T10C
F1701419|F1701175_DEGs: DEGs shared between F1701419-T20C vs. F1701419-T10C and F1701175-T20C vs. F1701175-T10C
F1701419|F1701175_GO: GO terms and KEGG pathways enriched based on DEGs shared between F1701419-T20C vs. F1701419-T10C and F1701175-T20C vs. F1701175-T10C
F1701361|F1701175_DEGs: DEGs shared between F1701361-T20C vs. F1701361-T10C and F1701175-T20C vs. F1701175-T10C [no GO terms/KEGG pathways were enriched for this interaction]
All_fams_common_DEGs: DEGs shared between F1701419-T20C vs. F1701419-T10C, F1701361-T20C vs. F1701361-T10C and F1701175-T20C vs. F1701175-T10C [no GO terms/KEGG pathways were enriched for this interaction]

## Sheet: F1701419_HK_T20CvsT10C_DEGs
SYMBOL	logFC	logCPM	PValue	FDR	GENENAME
LOC106575194	6.1498	4.71293	3.50546e-09	1.51438e-07	phospholipase A2 inhibitor 31 kDa subunit-like
LOC106581278	5.35639	6.7365	3.41429e-51	1.25927e-47	serpin H1-like
LOC106577511	4.42086	1.37447	6.50216e-21	1.45343e-18	apolipoprotein C-I
LOC106613072	4.15742	2.77614	2.08991e-37	1.40147e-34	serpin H1
apoeb	4.13179	1.8387	1.20882e-10	7.52477e-09	apolipoprotein Eb
LOC106600447	4.07404	1.93414	2.52941e-12	2.12629e-10	C-C motif chemokine 4-like
LOC106561543	4.00859	-1.22232	6.7229e-10	3.47401e-08	leucine-rich repeat-containing G-protein coupled receptor 5
hamp	3.87824	1.81059	3.07267e-16	4.21685e-14	hepcidin antimicrobial peptide
LOC106578698	3.79776	-1.21744	7.31059e-10	3.73194e-08	EMILIN-2
LOC106575428	3.6841	2.55784	2.39866e-08	8.28744e-07	Ig kappa chain V region K16-167-like
LOC123724182	3.65241	-1.07558	4.83511e-09	2.00091e-07	small nucleolar RNA SNORA9
LOC106563404	3.64876	2.35762	2.78038e-05	0.00035044	uncharacterized LOC106563404
LOC106579293	3.64643	2.53735	9.62252e-24	2.75653e-21	chondroadherin-like
acod1	3.52226	1.215	3.33759e-18	5.53252e-16	aconitate decarboxylase 1
LOC100194731	3.46924	1.40573	7.24281e-20	1.50497e-17	primary amine oxidase, liver isozyme
LOC106599631	3.46407	2.03556	2.80518e-25	9.19664e-23	uncharacterized LOC106599631
LOC106571387	3.37776	1.26661	1.20213e-22	3.11142e-20	nephrocan-like
LOC106598140	3.28853	1.59971	1.27401e-08	4.69299e-07	tumor necrosis factor receptor superfamily member 11B-like
LOC106567323	3.28057	2.12938	1.75661e-22	4.46815e-20	POU domain, class 5, transcription factor 1
zgc:56231	3.27907	2.68745	1.212e-05	0.000174409	uncharacterized LOC106590219
LOC106611846	3.23863	-1.39225	3.99168e-08	1.29569e-06	Usher syndrome type-1G protein homolog
LOC106571885	3.21297	-1.95365	3.21627e-06	5.74452e-05	transmembrane and coiled-coil domains protein 1-like
LOC106608189	3.14241	-1.44721	2.12459e-07	5.60217e-06	lactoylglutathione lyase
LOC106583309	3.10614	-1.50318	3.39847e-07	8.38422e-06	ranBP-type and C3HC4-type zinc finger-containing protein 1
zgc:113223	3.08493	1.24872	6.07368e-17	8.87179e-15	tetraspanin
apoc1	3.08461	1.83986	3.03637e-09	1.32336e-07	Apolipoprotein C-I
LOC106567090	3.06376	-1.52791	6.38332e-07	1.43776e-05	tubulin alpha chain
chst1	3.05237	-1.08737	1.88786e-07	5.00928e-06	carbohydrate (keratan sulfate Gal-6) sulfotransferase 1
LOC123728245	3.03543	5.45749	0.000119405	0.00113798	immunoglobulin kappa variable 4-1-like
gramd1ba	3.02918	2.65831	1.81743e-20	3.94303e-18	GRAM domain containing 1Ba
LOC106602031	3.0157	-1.95615	1.0251e-05	0.000151565	heparan sulfate glucosamine 3-O-sulfotransferase 3B1-like
LOC106572647	3.01334	-1.32995	2.3006e-06	4.28816e-05	iroquois-class homeodomain protein IRX-1-like
LOC123744282	2.98479	-1.05661	2.22982e-06	4.18e-05	uncharacterized LOC123744282
LOC106578347	2.96265	1.34014	3.11432e-11	2.13204e-09	uncharacterized LOC106578347
LOC106601682	2.8802	1.60157	1.08667e-12	9.65766e-11	Ig heavy chain V region 6.96-like
LOC106605546	2.87298	-1.51015	6.14699e-05	0.000668287	squalene monooxygenase
LOC106570156	2.82785	3.76438	0.000395771	0.00301982	Ig kappa-b4 chain C region-like
LOC106608552	2.80151	1.43789	3.58872e-09	1.53685e-07	protein S100-P
LOC106608633	2.78313	-1.41901	0.000296308	0.00238095	serum amyloid P-component-like
LOC106597072	2.75333	1.20299	3.71317e-12	3.08622e-10	uncharacterized LOC106597072
LOC106561094	2.751	1.21201	2.85371e-10	1.63498e-08	creatine kinase U-type, mitochondrial-like
LOC106568373	2.74582	-1.08473	7.18835e-05	0.000757498	C3a anaphylatoxin chemotactic receptor-like
LOC106563402	2.74246	1.19358	6.8176e-13	6.24721e-11	uncharacterized LOC106563402
LOC123727952	2.73797	3.10643	0.00082493	0.00544893	18S ribosomal RNA
LOC106575435	2.71215	2.52582	1.75621e-06	3.4249e-05	Ig lambda-2 chain C region-like
LOC106575432	2.70788	6.06986	3.91212e-08	1.27407e-06	uncharacterized LOC106575432
LOC106571140	2.68722	2.24468	6.81547e-15	8.01185e-13	papilin-like
LOC106574478	2.6511	4.9793	3.81929e-16	5.14576e-14	probable non-functional immunoglobulin kappa variable 6D-41
si:ch1073-126c3.2	2.65076	1.90273	5.42839e-08	1.70387e-06	uncharacterized LOC106608805
LOC106591630	2.64972	-1.50734	6.97423e-06	0.000109458	lysyl oxidase homolog 4-like
LOC106604762	2.64855	3.01134	1.69123e-21	3.92925e-19	tetraspanin-7
LOC123744215	2.64335	1.39831	3.99077e-11	2.68574e-09	GRIP domain-containing protein RUD3-like
LOC106582459	2.62869	1.4389	7.79907e-10	3.93366e-08	chemerin-like receptor 2
fabp7	2.61631	3.8544	3.48888e-15	4.28928e-13	fatty acid-binding protein, brain
ret7	2.6155	3.84378	5.3066e-15	6.39088e-13	Retinoid-binding protein 7
LOC100195750	2.60188	2.30049	3.24049e-08	1.07795e-06	salarin
LOC106565661	2.59814	1.43692	1.65032e-12	1.4074e-10	S-adenosylhomocysteine hydrolase-like protein 1
LOC106612580	2.59172	-1.84004	2.84629e-05	0.000356614	frizzled-9-like
LOC106598617	2.58613	2.10051	3.517e-09	1.51524e-07	regulator of G-protein signaling 5
LOC123732776	2.58013	-1.67689	1.4263e-05	0.000200785	NACHT, LRR and PYD domains-containing protein 1 homolog
LOC106574723	2.57005	2.29371	1.34299e-11	1.00574e-09	gamma-aminobutyric acid type B receptor subunit 2
LOC123732747	2.56025	-1.28794	9.34813e-06	0.000140024	uncharacterized LOC123732747
LOC106578511	2.55922	2.42425	1.13375e-10	7.14794e-09	putative ferric-chelate reductase 1
LOC106607322	2.53629	1.35777	6.83583e-09	2.68931e-07	uncharacterized LOC106607322
LOC106595049	2.52893	-1.14644	1.045e-05	0.000154014	zinc finger protein 239-like
LOC106608116	2.51994	2.73112	2.13418e-10	1.25691e-08	visinin-like protein 1
LOC123724424	2.51704	2.6598	4.65366e-13	4.34909e-11	phospholipase A and acyltransferase 4-like
LOC106567873	2.51575	5.36477	1.09714e-20	2.39794e-18	C-type lectin domain family 10 member A-like
LOC106612600	2.49716	3.76818	2.76035e-17	4.15545e-15	WD repeat-containing protein 20-like
LOC123725208	2.49496	-1.44506	4.84622e-06	7.98841e-05	uncharacterized LOC123725208
LOC106570622	2.4807	1.1833	0.000204834	0.00177447	scavenger receptor cysteine-rich type 1 protein M130-like
hs90a	2.47502	4.67915	3.97957e-22	9.7851e-20	Heat shock protein HSP 90-alpha
LOC106578379	2.47023	1.33526	9.67787e-10	4.75133e-08	methionine-R-sulfoxide reductase B2, mitochondrial
LOC123730763	2.46851	1.42494	5.85938e-05	0.000642225	serum amyloid A-5 protein-like
LOC106591335	2.45989	2.35818	3.85181e-08	1.25721e-06	uncharacterized LOC106591335
si:dkey-171c9.3	2.45291	1.50322	1.21674e-05	0.000174956	uncharacterized si:dkey-171c9.3
LOC106567571	2.43937	2.0888	2.89937e-09	1.26927e-07	H-2 class II histocompatibility antigen, A-Q alpha chain
LOC123732625	2.43354	1.54284	4.08757e-06	6.9275e-05	Ig heavy chain V region 6.96-like
LOC123724168	2.42353	-1.57401	7.57504e-05	0.000790874	small nucleolar RNA Z195/SNORD33/SNORD32 family
LOC106576425	2.41523	1.31983	1.39844e-07	3.86714e-06	protein FAM180A-like
LOC106570337	2.38818	-1.22575	6.07935e-05	0.000662643	ubiquitin-conjugating enzyme E2Q-like protein 1
LOC100194655	2.38518	-1.0521	1.49041e-05	0.000208913	solute carrier family 25-2
LOC106570152	2.38384	6.99983	3.62991e-08	1.19269e-06	Ig kappa-b4 chain C region-like
LOC106579596	2.37857	4.1884	9.50578e-24	2.74978e-21	cytochrome c oxidase subunit 4 isoform 1, mitochondrial
LOC106576379	2.37551	4.97441	3.85377e-07	9.41304e-06	Ig kappa chain V region 3547-like
LOC106562156	2.3729	1.83522	4.02048e-13	3.79004e-11	methylmalonyl-CoA epimerase, mitochondrial
LOC123727895	2.37239	1.18657	2.02464e-06	3.85663e-05	gamma-crystallin M2-like
LOC106600518	2.35775	-1.10644	0.000537228	0.00386432	zinc finger protein 239-like
LOC106601034	2.35104	5.1079	2.31314e-16	3.21941e-14	complement C1q-like protein 2
LOC106609424	2.34946	2.83925	0.000495056	0.00362433	zinc finger protein 135
LOC106605869	2.3482	1.00672	1.56389e-09	7.32447e-08	gamma-aminobutyric acid type B receptor subunit 2-like
LOC106569443	2.34143	2.36082	2.13694e-11	1.52301e-09	matrix metalloproteinase-14-like
LOC106569490	2.3289	4.16023	8.78015e-17	1.26374e-14	SH2 domain-containing protein 1A
LOC106608136	2.32581	4.85409	2.77289e-34	1.54371e-31	heat shock protein HSP 90-alpha
LOC106590199	2.32335	1.6074	9.81771e-14	9.80896e-12	ADP-ribosyl cyclase/cyclic ADP-ribose hydrolase 1
wu:fj16a03	2.32302	1.35881	3.27807e-10	1.85293e-08	uncharacterized LOC106576749
LOC106583596	2.31802	1.06248	1.59176e-06	3.16122e-05	CD209 antigen-like
LOC123732568	2.30555	3.20473	3.8837e-13	3.67284e-11	E3 ubiquitin/ISG15 ligase TRIM25-like
LOC106572671	2.28847	2.25825	1.25248e-07	3.50623e-06	indian hedgehog protein-like
si:ch211-194m7.8	2.28689	6.98476	2.92941e-13	2.79725e-11	olfactomedin-4
cxl10	2.27352	2.48994	7.47004e-10	3.80019e-08	C-X-C motif chemokine 10
LOC106561443	2.2712	2.54379	2.73333e-09	1.20935e-07	uncharacterized LOC106561443
LOC106583957	2.27118	4.67818	1.15304e-21	2.70012e-19	transmembrane 4 L6 family member 1
LOC106608631	2.26917	4.80053	1.13055e-33	5.95678e-31	putative GPI-anchored protein pfl2
LOC106575436	2.2641	2.9311	8.01466e-09	3.10447e-07	Ig kappa chain V region 120-like
LOC123743406	2.26128	3.66362	2.73763e-05	0.000346184	Ig heavy chain V region 914-like
LOC106599133	2.26109	-1.14908	0.00068716	0.00470207	phospholipid phosphatase-related protein type 5-like
LOC106571384	2.25758	2.67646	1.79049e-09	8.28059e-08	F-box protein
LOC106602030	2.24115	3.8011	7.20452e-08	2.18476e-06	toll-like receptor 13
LOC123744600	2.24092	1.2234	4.14942e-09	1.74406e-07	uncharacterized LOC123744600
ptprfa	2.23356	1.18714	4.73705e-07	1.11996e-05	protein tyrosine phosphatase receptor type Fa
tfa	2.23052	5.45791	1.3223e-13	1.30052e-11	transferrin-a
slc8a2a	2.22916	1.13148	3.87293e-06	6.66325e-05	solute carrier family 8 member 2a
LOC106606686	2.22522	1.73887	2.49613e-09	1.11592e-07	TBC1 domain family member 16-like
LOC106587215	2.224	1.7431	5.93981e-08	1.85069e-06	trans-1,2-dihydrobenzene-1,2-diol dehydrogenase-like
LOC106599027	2.22273	5.07603	4.2434e-10	2.30581e-08	complement C1q-like protein 2
LOC106561115	2.22215	3.51273	2.61618e-13	2.50627e-11	C-C motif chemokine 4-like
LOC106561914	2.21956	2.61636	1.31068e-12	1.14757e-10	kinesin-like protein KIFC3
fabp7b	2.21883	2.8161	1.65038e-12	1.4074e-10	fatty acid binding protein 7, brain, b
LOC123724452	2.21203	-1.24322	0.000361257	0.00279623	uncharacterized LOC123724452
LOC106601268	2.21167	1.48455	1.52532e-11	1.12516e-09	membrane primary amine oxidase-like
prmt2	2.20479	4.20188	1.52572e-18	2.64811e-16	protein arginine methyltransferase 2
hey1	2.20164	-1.03286	3.4049e-06	6.00232e-05	hes-related family bHLH transcription factor with YRPW motif 1
LOC123743786	2.19711	5.36735	1.57831e-09	7.38028e-08	Ig kappa chain V region K29-213-like
LOC106568355	2.19099	1.49574	1.41016e-08	5.13721e-07	claudin-5
LOC106608294	2.18573	1.34527	0.000163084	0.00147019	proto-oncogene c-Fos-like
LOC106588291	2.18151	3.60405	6.98602e-14	7.20733e-12	C-type lectin domain family 4 member E-like
ca6	2.17718	1.94704	1.2824e-10	7.93258e-09	carbonic anhydrase VI
LOC106583526	2.17487	-1.75863	0.00048564	0.00356894	probable G-protein coupled receptor
LOC106570080	2.16881	1.23551	7.19325e-11	4.65447e-09	homocysteine-responsive endoplasmic reticulum-resident ubiquitin-like domain member 2 protein
LOC106577031	2.16723	1.57404	1.12538e-09	5.46143e-08	indoleamine 2,3-dioxygenase 2
LOC106581824	2.16205	-1.80864	0.000580382	0.00410469	polypeptide N-acetylgalactosaminyltransferase 13
LOC106609548	2.15756	6.78317	1.90647e-08	6.7207e-07	Ig kappa chain V region K29-213-like
sr-bi	2.15729	5.31108	7.02751e-16	9.38252e-14	scavenger receptor class B type I
LOC106580850	2.15691	-1.0202	3.16165e-05	0.000385804	uncharacterized LOC106580850
LOC106597727	2.15252	6.11913	3.83304e-10	2.11995e-08	Ig kappa-b4 chain C region-like
LOC106565118	2.14048	-1.2243	0.000275601	0.00224514	calcium/calmodulin-dependent protein kinase type 1D-like
LOC106602691	2.13762	-1.1575	0.000575364	0.00407995	double C2-like domain-containing protein beta
LOC106610446	2.13596	4.11848	5.98428e-13	5.51788e-11	CD209 antigen-like protein A
LOC106564720	2.13359	1.8161	5.71399e-10	3.00529e-08	C-X-C motif chemokine 11-like
LOC106569441	2.12975	3.80317	1.50069e-11	1.10976e-09	putative leucine-rich repeat-containing protein DDB_G0290503
LOC106598885	2.12349	3.44907	5.0057e-07	1.16942e-05	interferon-induced very large GTPase 1-like
LOC106584570	2.12039	-1.02826	0.00349506	0.0169067	B-cell receptor CD22-like
LOC123739877	2.11178	3.19296	2.51946e-07	6.48119e-06	immunoglobulin kappa variable 6D-21-like
LOC106574583	2.10705	6.5227	4.96131e-08	1.57069e-06	uncharacterized LOC106574583
LOC106590441	2.10607	-1.16775	0.000661421	0.00456085	protein shisa-2
bphl	2.10073	1.26815	2.99102e-09	1.30552e-07	biphenyl hydrolase like
LOC106577765	2.09586	2.48939	3.41671e-13	3.24159e-11	perforin-1-like
LOC106609136	2.09518	-1.56833	0.00013798	0.00128593	uncharacterized LOC106609136
LOC106612154	2.09512	-1.44708	0.000132787	0.00124381	vesicle transport protein SEC20
cfap54	2.09072	3.68617	9.07034e-10	4.49797e-08	cilia and flagella associated protein 54
hsp7c	2.08837	4.93652	2.31997e-11	1.63763e-09	Heat shock cognate 71 kDa protein
LOC106576303	2.08732	1.50574	4.72187e-06	7.83156e-05	uncharacterized LOC106576303
LOC106573648	2.0826	7.35092	6.29882e-20	1.31811e-17	olfactomedin-4-like
LOC106586618	2.07836	-1.54381	0.000239672	0.00200959	G-protein coupled receptor 143-like
LOC106587372	2.07664	2.17383	3.23351e-08	1.07684e-06	uncharacterized LOC106587372
LOC106594314	2.07273	1.38053	5.74772e-06	9.30292e-05	serine/threonine-protein kinase LMTK1-like
LOC123728702	2.06929	-1.12106	0.000106297	0.00103785	uncharacterized LOC123728702
LOC106590602	2.06467	1.90584	2.29982e-08	7.99138e-07	homogentisate 1,2-dioxygenase
LOC106597757	2.06251	4.26912	2.58689e-10	1.50254e-08	uncharacterized LOC106597757
LOC106607157	2.06035	5.02483	2.57499e-08	8.82433e-07	uncharacterized LOC106607157
LOC106586303	2.05863	1.85774	1.31702e-05	0.000187096	receptor activity-modifying protein 1-like
LOC123726078	2.0563	-1.47645	0.000558596	0.00398521	uncharacterized LOC123726078
LOC106605534	2.0511	2.92909	8.06089e-07	1.75014e-05	matrilin-2-like
LOC106613699	2.0412	5.19191	2.52207e-09	1.12581e-07	40S ribosomal protein S27-like
LOC106574281	2.03961	-1.31508	9.7136e-05	0.000967622	1-phosphatidylinositol 4,5-bisphosphate phosphodiesterase delta-4-like
LOC106570812	2.03237	2.37928	2.51382e-06	4.6416e-05	up-regulator of cell proliferation-like
LOC106572090	2.03187	-1.23819	0.000181385	0.00160575	deoxyribonuclease gamma
m17	2.03118	4.68693	4.89822e-15	5.92323e-13	IL-6 subfamily cytokine M17
LOC106567642	2.03034	2.38174	5.17971e-09	2.11728e-07	cytotoxic and regulatory T-cell molecule-like
LOC106588975	2.01899	1.25358	5.1321e-05	0.000574461	uncharacterized LOC106588975
LOC123728856	2.01636	-1.03143	1.8567e-05	0.000250727	small nucleolar RNA SNORA57
LOC106565119	2.01633	3.31869	3.73616e-06	6.46943e-05	uncharacterized LOC106565119
LOC106605545	2.00912	1.45738	1.42631e-09	6.73354e-08	xylose isomerase-like
dnajc3a	2.0088	4.8251	4.80579e-13	4.47318e-11	DnaJ (Hsp40) homolog, subfamily C, member 3a
LOC106580860	2.00364	2.50983	1.86923e-08	6.60523e-07	sushi domain-containing protein 6-like
LOC106584915	2.00174	2.25489	2.87178e-07	7.23611e-06	protein adenylyltransferase FICD-like
wnt2ba	1.99594	3.16963	2.00502e-06	3.83162e-05	wingless-type MMTV integration site family, member 2Ba
LOC106561622	1.99556	4.89664	9.33967e-20	1.89827e-17	cytochrome c oxidase subunit 8B, mitochondrial
ifngr2a	1.9916	2.27648	3.37004e-11	2.30177e-09	interferon gamma receptor 2a
LOC106608812	1.98587	1.44026	3.43636e-09	1.49108e-07	endonuclease domain-containing 1 protein
cldn5a	1.98447	2.82914	3.04469e-11	2.08922e-09	claudin 5a
LOC106604897	1.98325	3.73842	8.55022e-09	3.28493e-07	uncharacterized LOC106604897
fabp2	1.97526	3.56149	1.1213e-09	5.45061e-08	fatty acid binding protein 2, intestinal
LOC106590529	1.9737	4.12481	1.25381e-06	2.57446e-05	lipocalin-like
LOC106601479	1.9708	1.71155	1.13145e-09	5.48184e-08	zinc finger protein 239-like
LOC106601627	1.96476	1.42992	3.45388e-06	6.05528e-05	sialoadhesin-like
LOC123728251	1.96108	7.50991	2.4059e-07	6.22159e-06	uncharacterized LOC123728251
si:ch211-122l24.6	1.959	1.00755	6.97271e-06	0.000109458	uncharacterized LOC106600129
LOC106586539	1.9514	-1.03236	0.000873294	0.00568441	syntaxin-19-like
efcab11	1.95119	-1.24487	0.0013042	0.00778665	EF-hand calcium binding domain 11
LOC106578704	1.95069	1.77902	7.01893e-10	3.60175e-08	collectin-12
LOC106602948	1.94868	1.52624	2.82578e-10	1.62453e-08	high mobility group protein B3
LOC106582403	1.94817	2.65949	2.30269e-14	2.55426e-12	rho-related GTP-binding protein RhoE
LOC106574975	1.94797	3.9078	2.86808e-08	9.72709e-07	OX-2 membrane glycoprotein-like
LOC123743384	1.94072	3.17653	1.82888e-07	4.8659e-06	uncharacterized LOC123743384
LOC106604483	1.93917	4.49942	1.77579e-10	1.05851e-08	cytokine-dependent hematopoietic cell linker
cd37	1.93884	6.64149	1.8659e-08	6.60523e-07	Leukocyte antigen CD37
LOC123728242	1.92521	2.44124	1.49227e-07	4.0874e-06	Ig kappa chain V region K29-213-like
LOC106599561	1.92347	2.77646	2.1442e-10	1.2603e-08	uncharacterized LOC106599561
LOC123725433	1.91529	1.36344	1.0381e-07	2.99708e-06	B-cell receptor CD22-like
LOC106601354	1.91406	2.80382	3.568e-08	1.17366e-06	uncharacterized LOC106601354
LOC106576339	1.91216	5.90283	1.00362e-08	3.79165e-07	uncharacterized LOC106576339
LOC123743784	1.90857	1.73613	8.02405e-06	0.000123119	Ig kappa chain V region K29-213-like
LOC123739485	1.90106	3.82687	1.93025e-15	2.48708e-13	annexin A5-like
LOC106572328	1.89391	-1.43215	0.00567315	0.0245767	forkhead box protein P1-B-like
LOC123725434	1.89358	-1.51453	0.00467842	0.021198	uncharacterized LOC123725434
LOC106612445	1.87029	1.34765	1.41294e-06	2.84769e-05	ion channel TACAN
LOC106611226	1.86977	3.1278	4.58912e-10	2.47092e-08	prolyl hydroxylase EGLN3-like
LOC106590986	1.86918	2.76952	4.463e-10	2.41624e-08	CD209 antigen-like protein B
LOC123726666	1.86749	-1.4213	0.000566	0.00402516	T cell receptor delta variable 1-like
LOC106576337	1.86603	4.80741	9.84021e-14	9.80896e-12	Ig kappa-b4 chain C region-like
acot5	1.86594	-1.11152	0.00286846	0.0144136	Acyl-coenzyme A thioesterase 5
LOC106570153	1.86511	3.51625	0.000142959	0.00132148	immunoglobulin kappa variable 4-1-like
LOC106609426	1.86071	9.11653	2.86609e-09	1.25843e-07	Ig kappa-b4 chain C region-like
ckba	1.85998	4.05709	4.74053e-09	1.96729e-07	creatine kinase, brain a
LOC106577782	1.85821	1.55202	3.36553e-09	1.46465e-07	uncharacterized LOC106577782
si:dkey-103j14.5	1.84836	2.50275	7.98884e-07	1.73834e-05	isoaspartyl peptidase/L-asparaginase
tnr5	1.84645	4.97808	5.88652e-10	3.07957e-08	Tumor necrosis factor receptor superfamily member 5
LOC106590538	1.84462	1.84409	1.22393e-05	0.000175734	lipocalin
LOC106589862	1.84228	2.81595	5.24116e-12	4.17961e-10	transmembrane protein 100
LOC106608972	1.84045	2.75904	5.73503e-14	6.00063e-12	TOX high mobility group box family member 4-B
LOC106577001	1.83998	-1.42204	0.00366943	0.0175649	protocadherin-15-like
zgc:136858	1.82523	-1.70968	0.00708538	0.0291071	Indigoidine_A and YeiC_kinase_like domain-containing protein
LOC106587976	1.82438	1.45824	1.47914e-07	4.05609e-06	uncharacterized LOC106587976
LOC106613089	1.82322	1.51198	1.9724e-06	3.77662e-05	gap junction delta-2 protein-like
ppm1a	1.82239	-1.44446	0.00674024	0.0279762	protein phosphatase 1A, magnesium dependent
LOC106585137	1.82169	3.22627	1.42237e-12	1.23801e-10	leukocyte surface antigen CD53-like
LOC106571724	1.82095	-1.04469	0.00551606	0.0240694	vascular endothelial growth factor A
LOC106595587	1.82045	3.89073	5.38712e-08	1.69752e-06	immunoglobulin lambda-1 light chain-like
LOC106592589	1.81871	3.59122	0.000125421	0.00118421	immunoglobulin heavy variable 3-30-3-like
LOC106581239	1.81709	-1.45812	0.00851439	0.0335711	seizure protein 6 homolog
LOC106591957	1.81555	1.09379	3.1754e-06	5.67838e-05	short coiled-coil protein B
LOC106562102	1.81507	-1.02478	0.000733998	0.00495705	protein-methionine sulfoxide oxidase mical2b
LOC106574574	1.81309	1.71391	0.00549446	0.0239893	toll-like receptor 13
abch1	1.81279	1.69458	0.000177005	0.00157367	ATP-binding cassette, sub-family H, member 1
LOC106567109	1.81066	1.46216	0.00966234	0.0370641	G0/G1 switch protein 2
LOC106567797	1.80812	2.04346	3.27466e-07	8.11268e-06	rho guanine nucleotide exchange factor 9-like
LOC106572830	1.80191	1.56087	1.04665e-07	3.01587e-06	transcription factor AP-1
LOC106605225	1.79647	1.6927	8.41764e-09	3.24668e-07	cytochrome c oxidase subunit 7A-related protein, mitochondrial
LOC106606329	1.79591	2.33544	1.43844e-05	0.000202204	toll-like receptor 13
LOC106576340	1.79355	7.80161	4.33795e-08	1.39429e-06	Ig kappa-b4 chain C region-like
enog	1.79309	-1.20691	0.000911944	0.00588664	Gamma-enolase
LOC123743783	1.79187	6.06192	9.20048e-05	0.000926201	Ig kappa chain V region 3547-like
LOC123743410	1.79042	2.96362	8.65389e-08	2.57142e-06	uncharacterized LOC123743410
LOC123743398	1.78896	1.34455	3.14714e-05	0.000384193	CGG triplet repeat-binding protein 1-like
LOC106607840	1.78683	2.70767	4.28942e-07	1.02981e-05	uncharacterized LOC106607840
LOC106602581	1.78501	6.45459	3.50781e-16	4.79174e-14	lectin
LOC106591183	1.78393	5.71283	6.42196e-18	1.02425e-15	small EDRK-rich factor 2
LOC106601234	1.78241	4.00202	2.16759e-07	5.69519e-06	uncharacterized LOC106601234
dnaja	1.78238	3.94364	3.51757e-11	2.38049e-09	DnaJ heat shock protein family (Hsp40) member A
LOC106567801	1.78021	1.22069	1.33912e-06	2.72832e-05	SH2 domain-containing protein 1A-like
LOC106569175	1.77948	2.79435	5.55721e-12	4.40783e-10	proteasome subunit alpha type-7
LOC106596374	1.77912	1.25202	2.95346e-07	7.39769e-06	aldehyde dehydrogenase family 3 member B1-like
LOC106584323	1.77648	5.51745	8.9118e-12	6.86557e-10	calreticulin
LOC106611747	1.77416	3.01919	4.00457e-11	2.68574e-09	ligand of Numb protein X 2
LOC106589084	1.77252	1.32174	2.25471e-08	7.84523e-07	hippocalcin-like protein 1
lyz	1.77132	10.1115	1.09902e-16	1.57416e-14	lysozyme
LOC106593503	1.77056	-1.29497	0.00170419	0.0096267	uncharacterized LOC106593503
LOC106609428	1.76814	1.02789	1.69939e-05	0.000232825	gastrula zinc finger protein XlCGF7.1-like
LOC106580926	1.76458	-1.19191	0.000725642	0.00490848	uncharacterized LOC106580926
LOC106589214	1.76418	-1.70095	0.0016382	0.00933733	uncharacterized LOC106589214
LOC100136446	1.76297	6.89394	3.21315e-10	1.82321e-08	C type lectin receptor A
LOC106606489	1.76135	3.40674	2.74515e-07	6.99467e-06	adenylate cyclase type 9
LOC106601824	1.75959	4.14681	4.69045e-12	3.78132e-10	parvalbumin, thymic CPV3
clm7	1.75848	2.16599	6.947e-06	0.000109263	CMRF35-like molecule 7
LOC106599258	1.75842	-1.44009	0.0054125	0.0237297	dipeptidyl aminopeptidase-like protein 6
ehd1b	1.75568	5.28139	2.33854e-14	2.5843e-12	EH-domain containing 1b
LOC106594111	1.75401	-1.39194	0.00905151	0.0352015	60S ribosomal protein L18a-like
LOC106595384	1.75384	1.0023	1.02434e-05	0.000151565	calcium-regulated heat stable protein 1-like
c8g	1.7537	4.16029	3.76396e-10	2.09151e-08	complement component 8, gamma polypeptide
LOC106571739	1.7537	1.58545	2.82594e-05	0.000354817	bone morphogenetic protein 2-like
LOC123732865	1.75313	2.32483	0.005318	0.0233989	18S ribosomal RNA
LOC106599333	1.75175	2.29658	1.17003e-08	4.32078e-07	protein canopy-1
LOC106605842	1.75028	1.17914	1.16608e-06	2.41958e-05	uncharacterized LOC106605842
LOC123727883	1.74625	2.12885	1.44608e-09	6.81599e-08	uncharacterized LOC123727883
LOC106589173	1.74593	-1.31747	0.00174412	0.0097962	40S ribosomal protein S15a
LOC106566032	1.7441	6.83114	1.75864e-11	1.28124e-09	60S acidic ribosomal protein P2
LOC106601906	1.74263	4.33731	1.06457e-05	0.000156587	immunoglobulin lambda-1 light chain-like
LOC106612260	1.74204	1.02471	0.000321765	0.00254326	uncharacterized LOC106612260
LOC106602066	1.7417	-1.13424	0.00125561	0.00755747	uncharacterized LOC106602066
LOC106591342	1.73805	2.0623	6.86868e-07	1.52841e-05	B-cell receptor CD22-like
LOC106612809	1.73751	3.83453	1.50163e-10	9.11672e-09	uncharacterized LOC106612809
LOC106587353	1.73749	-1.02407	0.00185175	0.0102356	zinc finger protein 821-like
cssa24h9orf116	1.73518	-1.36371	0.00167169	0.0094801	chromosome ssa24 open reading frame, human C9orf116
LOC106603109	1.73206	5.93875	8.87736e-10	4.41712e-08	interleukin-13 receptor subunit alpha-2-like
LOC106580527	1.73024	4.23921	3.29073e-15	4.10953e-13	VIP36-like protein
fgf10a	1.72884	1.14015	0.000238509	0.00200325	fibroblast growth factor 10a
LOC106601724	1.7287	2.68385	7.03127e-07	1.5589e-05	Ig heavy chain V region 5A-like
LOC106563436	1.7272	6.07004	2.06946e-10	1.22123e-08	interleukin-13 receptor subunit alpha-2-like
adssl1	1.72455	3.96142	5.75985e-15	6.90572e-13	adenylosuccinate synthase like 1
LOC106563689	1.72408	-1.12661	0.00695349	0.028679	endosialin-like
hsp90b1	1.72117	3.6131	4.2233e-07	1.01649e-05	heat shock protein 90, beta (grp94), member 1
LOC106575255	1.71981	1.05276	6.80319e-06	0.00010723	zinc finger protein 181-like
LOC106600953	1.71741	3.94319	1.74438e-13	1.7043e-11	ferritin, middle subunit-like
zgc:112271	1.71671	3.86821	4.48822e-10	2.42545e-08	BolA-like protein 2
LOC123744640	1.71347	1.36515	0.000290319	0.00234048	complexin-1-like
popdc2	1.71212	1.38467	9.72463e-06	0.00014499	popeye domain containing 2
LOC106577375	1.70777	5.3665	1.61695e-06	3.19557e-05	B-cell antigen receptor complex-associated protein alpha chain-like
par-2	1.70635	1.37883	1.89654e-05	0.00025494	proteinase-activated receptor-2a
LOC106588304	1.70603	6.10406	1.4271e-07	3.93901e-06	Ig kappa chain V region Mem5-like
txlnbb	1.70591	1.37527	0.000345276	0.00269374	taxilin beta b
LOC106580393	1.70226	1.21501	2.94704e-05	0.000365052	prosaposin
LOC106609542	1.70191	4.73299	7.15067e-06	0.000111634	Ig kappa chain V region K29-213-like
manf	1.69651	5.6217	1.66067e-09	7.72867e-08	mesencephalic astrocyte-derived neurotrophic factor
LOC106606216	1.69623	1.98984	9.95924e-06	0.000148039	jmjC domain-containing protein 8
LOC106590088	1.69136	2.57016	4.06424e-08	1.3178e-06	cytochrome b5
LOC106568354	1.68975	3.66574	1.16637e-05	0.000168866	thrombospondin-4-B-like
LOC106594610	1.68713	2.04888	1.56561e-05	0.00021749	uncharacterized LOC106594610
LOC100136511	1.68676	4.17463	4.53508e-08	1.44975e-06	CCL4-like chemokine
LOC106570386	1.68642	1.24044	9.29876e-07	1.98818e-05	endoribonuclease ZC3H12A
LOC106571855	1.68582	4.17697	7.10174e-10	3.63161e-08	glutamate receptor-interacting protein 2-like
LOC106605283	1.6852	1.16551	2.21401e-07	5.80681e-06	uncharacterized LOC106605283
LOC106566782	1.68398	1.32718	2.72587e-05	0.000345192	DALR anticodon-binding domain-containing protein 3
LOC106581262	1.6839	6.81236	2.14084e-08	7.4843e-07	uncharacterized LOC106581262
LOC106566713	1.68321	3.98562	2.70301e-09	1.19932e-07	glycerol-3-phosphate dehydrogenase [NAD(+)], cytoplasmic-like
armc2	1.67893	3.24486	6.06828e-07	1.37837e-05	armadillo repeat containing 2
LOC106561873	1.67876	1.0418	2.79119e-06	5.06499e-05	hippocampus abundant transcript 1 protein
adcyap1r1b	1.67549	1.63787	2.93016e-05	0.000363673	adenylate cyclase activating polypeptide 1b (pituitary) receptor type I
mapk8ip2	1.67511	2.14066	8.96914e-06	0.00013516	mitogen-activated protein kinase 8 interacting protein 2
LOC106594092	1.67472	4.12331	3.33226e-05	0.000402627	acidic amino acid decarboxylase GADL1
LOC106560985	1.67336	2.72626	1.51131e-07	4.12133e-06	DENN domain-containing protein 2A-like
LOC123733430	1.66844	2.05179	0.00266182	0.0135952	immunoglobulin heavy variable 3-74-like
LOC106597302	1.66714	8.27109	2.27605e-07	5.94837e-06	Ig kappa-b4 chain C region-like
LOC106599208	1.66665	1.5399	1.64826e-07	4.43311e-06	protein jagged-2
LOC123743179	1.66641	1.72996	2.27272e-07	5.94493e-06	uncharacterized LOC123743179
cef10	1.66553	3.36209	0.0109355	0.0407919	CEF-10
LOC123733427	1.66524	2.5932	9.88535e-05	0.000981087	uncharacterized LOC123733427
LOC106561476	1.66506	3.1432	1.57052e-06	3.12263e-05	platelet-activating factor receptor-like
si:dkey-43k4.5	1.6649	1.00642	0.000376696	0.00289674	potassium voltage-gated channel subfamily S member 2
LOC106613438	1.66405	-1.42483	0.00641561	0.027008	afadin- and alpha-actinin-binding protein
LOC106565402	1.66365	2.36531	1.39028e-10	8.5107e-09	acyl-coenzyme A thioesterase 1-like
LOC106606797	1.66346	2.49032	1.80474e-06	3.50103e-05	uncharacterized LOC106606797
LOC106578010	1.66206	2.36514	2.03538e-11	1.46122e-09	uncharacterized LOC106578010
LOC106570110	1.66129	1.53379	2.13156e-07	5.61552e-06	translation initiation factor IF-2-like
LOC106573496	1.66029	5.45679	1.75297e-08	6.23922e-07	proline-serine-threonine phosphatase-interacting protein 1-like
LOC106564610	1.65929	1.53828	2.21401e-05	0.000291507	gamma-aminobutyric acid receptor subunit rho-1
LOC106583577	1.65836	1.49254	0.00435679	0.0200548	low affinity immunoglobulin gamma Fc region receptor III-like
LOC106608737	1.65729	1.84727	3.39963e-05	0.000410096	uncharacterized LOC106608737
LOC106580765	1.6566	1.87673	3.85239e-09	1.62849e-07	calcineurin B homologous protein 2-like
rbp4	1.65316	4.82843	9.15644e-08	2.69631e-06	retinol binding protein 4, plasma
LOC106573787	1.65004	1.18622	0.000420445	0.00317442	fatty acid 2-hydroxylase-like
LOC106606263	1.64861	4.44731	1.01654e-05	0.000150497	immunoglobulin lambda-1 light chain-like
stoml3b	1.64789	4.76504	2.61553e-15	3.31219e-13	stomatin (EPB72)-like 3b
LOC106580215	1.64667	1.14913	0.00192811	0.0105804	leucine-rich repeat-containing protein 75B-like
LOC123731986	1.64663	3.59155	1.12387e-05	0.000164	uncharacterized LOC123731986
LOC106586099	1.64183	-1.22645	0.000854212	0.00559724	GTPase IMAP family member 8-like
LOC106602233	1.64155	2.33402	1.34476e-08	4.929e-07	uncharacterized LOC106602233
LOC106573899	1.64075	3.48509	1.82425e-09	8.39723e-08	syndecan-2
LOC123728243	1.64006	4.11496	5.33103e-09	2.16962e-07	Ig kappa chain V region 3381-like
LOC106582617	1.63969	2.51784	5.2525e-07	1.21649e-05	adenosine receptor A1-like
LOC106610861	1.63902	6.0564	1.03999e-09	5.08045e-08	5'-3' exonuclease PLD4-like
LOC106586941	1.63745	2.91608	0.000320191	0.00253353	complement C1q subcomponent subunit B-like
zgc:110239	1.63691	6.37611	1.29904e-09	6.2022e-08	C1 family peptidase
LOC106582141	1.63329	-1.69383	0.0111675	0.0414268	gastrin-releasing peptide receptor-like
cssa01h5orf63	1.63124	3.87446	1.50164e-10	9.11672e-09	chromosome ssa01 C5orf63 homolog
LOC106560797	1.62994	1.75918	3.27302e-05	0.000396933	procathepsin L-like
LOC106574402	1.62928	3.50657	4.4176e-12	3.59079e-10	motile sperm domain-containing protein 2-like
LOC106610447	1.6284	1.54931	0.00394671	0.0186144	ecto-ADP-ribosyltransferase 5
LOC106584214	1.62743	-1.1794	0.00332015	0.01623	cadherin-20
LOC106566814	1.62598	-1.25969	0.00166658	0.00946204	short-chain dehydrogenase/reductase 3
LOC100196565	1.62432	-1.2685	0.0100722	0.0383621	splicing factor 3b, subunit 3
LOC106606373	1.62418	4.56161	1.06365e-05	0.000156529	Ig lambda chain C region
si:dkey-172o19.2	1.62215	1.11385	8.03249e-07	1.74526e-05	cell death specification protein 2
marcksl1b	1.62133	2.58113	4.05707e-07	9.83632e-06	MARCKS-like 1b
LOC106610954	1.62096	3.34176	5.14503e-11	3.40379e-09	tumor necrosis factor alpha-induced protein 2-like
LOC106572729	1.61869	5.30942	1.40069e-06	2.82564e-05	integrin beta-7-like
LOC106603908	1.61542	5.4774	1.42208e-11	1.05427e-09	hepatitis A virus cellular receptor 1 homolog
LOC106566700	1.61448	2.74705	0.000765796	0.00512919	NADH dehydrogenase [ubiquinone] 1 alpha subcomplex subunit 4-like 2
LOC106576408	1.61429	3.90997	1.4286e-12	1.23977e-10	sodium-coupled neutral amino acid transporter 4
LOC123732499	1.61234	2.10192	5.5583e-07	1.27828e-05	annexin A5-like
LOC106603657	1.61024	2.19255	6.00646e-08	1.86374e-06	uncharacterized LOC106603657
plaat1l	1.60982	5.37144	1.85778e-05	0.000250758	phospholipase A and acyltransferase 1-like
LOC123728241	1.60889	4.76986	2.92371e-10	1.67184e-08	Ig kappa chain V region 3547-like
kcnq3	1.60695	1.89716	1.11344e-07	3.18652e-06	potassium voltage-gated channel, KQT-like subfamily, member 3
LOC106588303	1.60657	7.72895	1.79009e-06	3.48177e-05	Ig kappa chain V-III region MOPC 321-like
dusp22b	1.60552	4.42316	5.15917e-10	2.73297e-08	dual specificity phosphatase 22b
LOC106575583	1.60485	1.11596	0.000372474	0.00287391	zinc finger protein 239-like
LOC123723702	1.60366	1.00406	0.000644057	0.00446302	uncharacterized LOC123723702
LOC106583976	1.6033	3.67812	9.61739e-05	0.000959982	integrin beta-1-like
cfap43	1.60316	2.90545	0.0010156	0.0063962	cilia and flagella associated protein 43
LOC106592051	1.60181	5.31878	2.46618e-10	1.44162e-08	NEDD4-binding protein 2-like 1
ccl8	1.59969	1.33475	7.68677e-05	0.000800868	C-C motif chemokine 8
LOC106571291	1.59798	-1.15713	0.00364429	0.0174644	uncharacterized LOC106571291
LOC106580355	1.59734	-1.49279	0.0127864	0.0460484	membrane-associated phosphatidylinositol transfer protein 2
LOC106568288	1.59696	3.19731	9.21856e-08	2.71096e-06	Rab interacting lysosomal protein like 1
xlkd1	1.5963	6.61952	3.73482e-09	1.58789e-07	Lymphatic vessel endothelial hyaluronic acid receptor 1
LOC106604927	1.58825	7.45109	9.61101e-12	7.3467e-10	Down syndrome cell adhesion molecule-like
LOC106597540	1.58755	2.75501	1.05924e-06	2.22766e-05	Ig mu chain C region membrane-bound form-like
LOC106584204	1.58719	1.60921	1.25948e-06	2.5825e-05	serine/threonine-protein kinase Nek1-like
LOC106600509	1.58633	4.14978	3.93901e-06	6.74547e-05	alcohol dehydrogenase 1-like
LOC106609796	1.58311	-1.09559	0.0136645	0.0484714	protein kinase C-binding protein NELL2-like
LOC106575997	1.5829	5.70244	1.90171e-10	1.12675e-08	cysteine-rich with EGF-like domain protein 2
LOC106601591	1.58259	1.87816	1.40211e-07	3.87366e-06	sesquipedalian-1-like
LOC106574537	1.58139	2.1738	0.0016222	0.00927251	toll-like receptor 13
LOC106587124	1.58121	2.58611	7.1705e-08	2.18116e-06	CD59 molecule (CD59 blood group)
LOC106592621	1.58092	2.47813	2.851e-07	7.19604e-06	calcium-regulated heat stable protein 1
LOC106574953	1.58065	1.58634	0.000107106	0.00104402	zinc finger protein OZF
thbs3a	1.57951	2.20412	1.98151e-06	3.7916e-05	thrombospondin 3a
b3gnt2l	1.57879	-1.24941	0.00421745	0.0195507	UDP-GlcNAc:betaGal beta-1,3-N-acetylglucosaminyltransferase 2, like
LOC106594300	1.57724	2.84974	5.5293e-08	1.73009e-06	gastrula zinc finger protein XlCGF26.1-like
LOC106579313	1.57652	-1.44307	0.00899332	0.0350075	amine sulfotransferase-like
LOC106572045	1.57576	2.68747	4.19955e-06	7.08069e-05	properdin-like
LOC106606374	1.5751	6.44823	6.69059e-07	1.49782e-05	immunoglobulin lambda-1 light chain-like
cssa17h12orf56	1.57091	3.52429	2.02701e-05	0.000270203	chromosome ssa17 C12orf56 homolog
LOC106610395	1.57071	-1.0931	0.00301909	0.0150221	uncharacterized LOC106610395
LOC106588881	1.56999	1.40112	0.000507204	0.00369156	butyrophilin subfamily 3 member A2
LOC106605689	1.56847	5.72633	7.21516e-11	4.65844e-09	apolipoprotein Eb
LOC106607048	1.56363	-1.02676	0.004151	0.019312	permeability factor 2-like
necab3	1.5634	-1.17454	0.0114372	0.0422308	N-terminal EF-hand calcium binding protein 3
si:ch211-198c19.1	1.56296	4.38546	4.32753e-10	2.34721e-08	uncharacterized LOC106605502
LOC123742453	1.56284	1.62104	2.36535e-07	6.12748e-06	uncharacterized LOC123742453
LOC106605673	1.56179	7.05796	5.18073e-07	1.2027e-05	B-cell antigen receptor complex-associated protein alpha chain-like
LOC106569895	1.56094	4.33395	5.48393e-16	7.35495e-14	T-complex protein 1 subunit gamma-like
LOC106577025	1.56077	3.12065	4.19386e-06	7.07513e-05	serine/threonine-protein phosphatase 2A 55 kDa regulatory subunit B
ficd	1.56053	3.64602	6.81594e-10	3.51593e-08	FIC domain protein adenylyltransferase
LOC106603200	1.55992	3.57333	5.68179e-09	2.29339e-07	transmembrane protein 88-like
anxa5b	1.55983	4.743	1.20532e-10	7.51886e-09	annexin A5b
sh2d1ab	1.55958	5.00069	1.42677e-06	2.8662e-05	SH2 domain containing 1A duplicate b
LOC106574172	1.5562	-1.00374	0.00524971	0.0232022	uncharacterized LOC106574172
LOC123723751	1.55306	3.79746	8.48524e-07	1.83687e-05	CD209 antigen-like protein E
LOC106575388	1.55245	2.13492	3.64245e-06	6.3444e-05	zinc finger protein 501-like
LOC106582053	1.55175	3.28068	1.98741e-05	0.000265462	B- and T-lymphocyte attenuator-like
LOC106564358	1.55026	2.3611	5.32572e-06	8.68809e-05	protein O-GlcNAcase
LOC106565268	1.54976	2.01345	0.000154035	0.0014058	P2Y purinoceptor 1
LOC123727742	1.54857	1.38532	6.8572e-05	0.000728503	oocyte zinc finger protein XlCOF6-like
LOC106606375	1.54636	4.9819	6.06326e-05	0.000661622	immunoglobulin lambda-1 light chain
LOC106609971	1.54467	-1.23548	0.00490009	0.0219429	retrovirus-related Pol polyprotein from transposon opus
LOC106583826	1.54146	6.58983	3.31473e-05	0.000401166	5'-3' exonuclease PLD4
LOC123743413	1.54012	2.37551	0.00015556	0.00141709	uncharacterized LOC123743413
LOC106569199	1.53969	7.67668	8.49462e-10	4.24098e-08	glutamine synthetase
LOC106600621	1.53409	3.86484	3.87825e-09	1.63707e-07	zinc finger protein 567-like
LOC106609581	1.534	1.09806	1.8484e-05	0.000249834	uncharacterized LOC106609581
LOC123743147	1.5321	3.13908	2.30213e-08	7.99138e-07	uncharacterized LOC123743147
LOC106566501	1.5301	2.27185	7.23601e-05	0.000761161	uncharacterized LOC106566501
LOC106596752	1.52868	1.37378	0.000659288	0.00455146	Ig heavy chain V region-like
LOC106593448	1.52666	-1.20688	0.00402103	0.0188744	gelsolin-related protein of 125 kDa
LOC106576386	1.52662	7.19865	3.52261e-06	6.1721e-05	uncharacterized LOC106576386
LOC106565765	1.52658	2.18763	2.38342e-06	4.42296e-05	immunoglobulin lambda-1 light chain-like
LOC106600345	1.52553	4.68534	1.41263e-14	1.61554e-12	heterogeneous nuclear ribonucleoprotein C-like
fkbp7	1.52372	2.24536	7.25328e-06	0.000112877	FKBP prolyl isomerase 7
LOC106576380	1.52275	1.91973	1.39626e-05	0.000196931	immunoglobulin kappa variable 3D-15-like
pou2af1	1.51605	5.78474	1.66292e-10	9.95254e-09	POU class 2 homeobox associating factor 1
LOC106612955	1.51592	1.07465	6.69691e-06	0.000105724	tsukushi
LOC106604146	1.51587	5.16449	2.12391e-08	7.44275e-07	transforming growth factor-beta-induced protein ig-h3-like
LOC106601675	1.51569	8.98073	4.19867e-09	1.75725e-07	uncharacterized LOC106601675
LOC123723668	1.51489	2.83156	3.96732e-06	6.77252e-05	interferon-induced protein 44-like
LOC106613691	1.51446	3.60999	1.35831e-10	8.36684e-09	39S ribosomal protein L54, mitochondrial
LOC106607126	1.51403	-1.08139	0.00142616	0.00837417	heme-binding protein 1
gadl1	1.5121	6.46972	1.53658e-08	5.53581e-07	glutamate decarboxylase like 1
LOC106560519	1.51162	2.4495	4.8716e-09	2.01319e-07	AP-1 complex subunit mu-2
LOC106605994	1.51139	1.74602	1.31915e-05	0.000187309	ninein-like protein
LOC123729213	1.51098	-1.21363	0.00563749	0.0244617	TLC domain-containing protein 5-like
LOC123739878	1.51006	1.23635	0.000182187	0.00161091	immunoglobulin kappa variable 3-11-like
LOC106580977	1.50942	2.42729	0.000423963	0.00319935	neurobeachin
LOC106568403	1.50938	1.79007	8.58461e-06	0.00013023	uncharacterized LOC106568403
LOC106599020	1.50886	3.01052	2.93188e-05	0.000363673	transcription factor jun-D
LOC123723749	1.50808	2.26184	0.00530352	0.0233631	uncharacterized LOC123723749
LOC123739876	1.50754	3.68723	3.15163e-06	5.64271e-05	probable non-functional immunoglobulin kappa variable 6D-41
LOC123729978	1.50717	-1.43753	0.0135152	0.0480803	small nucleolar RNA SNORD74
LOC123741715	1.50671	3.17896	6.61503e-09	2.61639e-07	Ig mu chain C region membrane-bound form-like
LOC106601909	1.50547	1.5998	0.00848648	0.0334851	mannose-binding protein-like
LOC106573607	1.50507	2.44967	3.40898e-06	6.00509e-05	follistatin-related protein 3
lpp60	1.50367	5.26557	9.30909e-09	3.54418e-07	60 kDa lysophospholipase
LOC106587099	1.50354	1.16114	0.000139714	0.00129677	ubiquitin carboxyl-terminal hydrolase 43-like
LOC106586999	1.50254	3.6587	1.42265e-09	6.72705e-08	adhesion G-protein coupled receptor G1
LOC106567680	1.50216	3.05965	5.56005e-06	9.03385e-05	GTPase IMAP family member 8-like
LOC106575849	1.50164	4.41027	5.06461e-12	4.06077e-10	OX-2 membrane glycoprotein-like
LOC106568872	1.5011	1.45624	0.00102908	0.00646146	carbonic anhydrase-related protein
tspan18	1.50072	1.89936	0.000672241	0.00462142	tetraspanin 18
LOC106580852	1.50054	1.72138	6.95939e-05	0.0007375	leucine-rich repeat and immunoglobulin-like domain-containing nogo receptor-interacting protein 1
plin1	1.49992	1.43407	0.000208812	0.00180258	perilipin 1
LOC106606518	1.49975	3.20645	1.81095e-09	8.35359e-08	centromere protein X-like
LOC123739882	1.49951	3.75111	0.000101001	0.00099305	immunoglobulin kappa variable 3D-15-like
LOC106608548	1.49895	3.21816	1.15638e-06	2.40694e-05	C-C motif chemokine 4
LOC106563420	1.49677	3.24718	3.5644e-09	1.52865e-07	chordin-like protein 2
LOC106587941	1.4963	5.6061	3.32604e-08	1.09802e-06	C-C motif chemokine 13
LOC106568066	1.49622	3.67471	4.5083e-05	0.000517193	uncharacterized LOC106568066
LOC106575295	1.49583	-1.53106	0.0134802	0.0479908	sodium-driven chloride bicarbonate exchanger-like
LOC106562827	1.4953	2.82155	3.28228e-08	1.08817e-06	glutathione S-transferase theta-3
selenom	1.49485	4.51253	1.25305e-10	7.78368e-09	selenoprotein M
LOC100136439	1.49475	3.02161	0.000334977	0.00262771	cathelicidin antimicrobial peptide
LOC106602413	1.49444	1.49493	1.89283e-06	3.63842e-05	uncharacterized LOC106602413
them6	1.49079	1.87057	1.16166e-05	0.00016835	thioesterase superfamily member 6
LOC106609487	1.49078	6.62076	1.55108e-06	3.09231e-05	Ig kappa chain C region, B allele-like
LOC106568558	1.49014	6.22508	1.54642e-10	9.33566e-09	TEK tyrosine kinase, endothelial
LOC106565415	1.48646	3.63612	1.1111e-08	4.1238e-07	protein canopy homolog 2
c7b	1.48601	7.26307	3.39681e-11	2.3147e-09	complement component 7b
LOC106601705	1.48343	1.28963	0.012433	0.0450619	immunoglobulin heavy variable 3-66-like
pdia4	1.48262	6.87382	2.82996e-10	1.62453e-08	protein disulfide isomerase family A, member 4
LOC106611054	1.48219	2.62943	4.17778e-09	1.75099e-07	ribosomal protein S6 kinase-like 1
LOC123724045	1.48084	7.04564	3.47845e-07	8.56007e-06	Ig kappa-b4 chain C region-like
cssa13h11orf54	1.47826	3.69676	6.10136e-08	1.88905e-06	chromosome ssa13 C11orf54 homolog
si:ch211-105f12.2	1.47693	2.79975	1.53803e-07	4.17875e-06	RIMS-binding protein 2-like
LOC106585738	1.47583	2.79572	8.92024e-08	2.63993e-06	long-chain-fatty-acid--CoA ligase ACSBG2-like
LOC123726081	1.47497	-1.13974	0.0051875	0.0229548	52 kDa repressor of the inhibitor of the protein kinase-like
LOC100194500	1.47236	1.92824	4.91195e-07	1.15392e-05	insulin-like growth factor-binding protein 5
LOC106576381	1.47223	5.4253	3.23581e-10	1.83255e-08	Ig kappa chain V region 3381-like
LOC100194683	1.4716	4.37179	8.47452e-11	5.40063e-09	uncharacterized LOC100194683
dal1b	1.47078	6.81704	2.24468e-05	0.000294756	Death-associated protein-like 1-B
LOC106611708	1.46893	3.13143	3.69154e-09	1.57176e-07	sushi-repeat containing protein X-linked 2
LOC123727585	1.46855	2.99777	0.00415156	0.019312	18S ribosomal RNA
LOC106612904	1.46847	6.86184	6.52426e-08	1.99901e-06	high affinity immunoglobulin gamma Fc receptor I
LOC106612894	1.46715	1.56741	0.000428805	0.00322941	neurobeachin-like
ltc4s	1.46662	4.2535	9.24508e-10	4.56927e-08	leukotriene C4 synthase
LOC123740012	1.46565	-1.23183	0.00534889	0.0234892	uncharacterized LOC123740012
LOC106612400	1.4653	5.13369	1.74742e-08	6.22697e-07	G-protein coupled receptor 4-like
LOC106584585	1.46468	3.17934	1.11047e-07	3.18113e-06	uncharacterized LOC106584585
LOC106562568	1.46449	2.93534	1.70402e-08	6.09439e-07	hydroxycarboxylic acid receptor 2-like
LOC106581859	1.46424	7.67977	9.70914e-08	2.82523e-06	integrin beta-2-like
LOC123743134	1.46391	1.14927	1.26234e-05	0.000180197	uncharacterized LOC123743134
LOC106590206	1.46297	2.28196	5.62739e-05	0.000620949	RALY RNA binding protein like
ighd	1.46055	8.82124	7.63291e-08	2.30283e-06	immunoglobulin heavy constant delta
LOC123723800	1.45932	1.55983	0.000314584	0.00249855	uncharacterized LOC123723800
LOC106603409	1.45911	1.09616	3.81369e-05	0.00044903	cysteinyl leukotriene receptor 2-like
LOC106605434	1.45797	2.38523	0.000141046	0.00130583	uncharacterized LOC106605434
LOC106609541	1.45688	8.32139	2.52907e-06	4.65519e-05	Ig kappa-b4 chain C region-like
LOC106608811	1.45648	3.10622	2.89215e-05	0.000360523	perforin-1-like
LOC106611748	1.45647	3.41223	3.47843e-09	1.50491e-07	solute carrier family 25 member 43-like
LOC106566066	1.45565	-1.52657	0.0137031	0.048579	macrophage-stimulating protein receptor-like
lipe	1.45544	3.05547	9.6524e-08	2.81196e-06	lipase, hormone-sensitive
LOC123732929	1.4551	2.12146	0.000118875	0.00113402	scavenger receptor cysteine-rich type 1 protein M130-like
LOC106576384	1.45486	8.60634	4.18725e-06	7.07513e-05	Ig kappa-b4 chain C region-like
LOC106598995	1.45439	1.56838	0.0105916	0.0398275	uncharacterized LOC106598995
cj011	1.45432	3.57943	4.0056e-06	6.81991e-05	CJ011 protein
LOC106581291	1.4541	2.53665	7.54101e-06	0.000116556	CD83 antigen-like
LOC106583410	1.45309	1.61631	1.01482e-05	0.000150394	proton channel OTOP1
LOC123727282	1.45232	2.39072	1.54802e-07	4.20201e-06	calcium-binding and coiled-coil domain-containing protein 2-like
LOC106581222	1.45229	1.22952	4.55839e-05	0.000521839	tsukushi
LOC106613145	1.45007	1.14644	0.000236959	0.00199308	von Willebrand factor A domain-containing protein 5A
sftpba	1.44859	8.55119	5.93327e-07	1.35187e-05	surfactant protein Ba
ef2	1.44816	8.24377	8.20401e-14	8.37603e-12	Elongation factor 2
LOC106583263	1.44661	2.18989	2.79063e-07	7.08609e-06	yrdC domain-containing protein, mitochondrial-like
LOC100196120	1.44649	3.6887	6.54722e-11	4.24576e-09	developmentally regulated GTP binding protein 1
LOC123726686	1.44625	3.6641	1.18118e-07	3.34792e-06	uncharacterized LOC123726686
LOC106584395	1.44617	-1.39772	0.00968614	0.0371361	signal-transducing adaptor protein 2
LOC106578982	1.44536	4.19241	0.0129112	0.0464188	retinol-binding protein 4-B
LOC106582172	1.44528	1.07035	1.95257e-05	0.000261637	pleckstrin homology domain-containing family G member 3
LOC106582060	1.44525	8.56721	3.85941e-08	1.2583e-06	macrophage receptor MARCO-like
LOC106606603	1.44431	4.86627	4.89383e-08	1.55266e-06	uncharacterized LOC106606603
LOC106613301	1.44399	3.08692	5.20565e-09	2.12445e-07	P2Y purinoceptor 1-like
segn	1.4422	3.16462	0.000155458	0.0014166	Secretagogin
LOC106603014	1.43927	3.03752	4.69076e-09	1.94938e-07	zinc finger protein 585A
cinp	1.43612	3.75549	2.53717e-10	1.47948e-08	cyclin-dependent kinase 2 interacting protein
LOC106576109	1.43519	1.69554	3.60625e-05	0.000429923	transmembrane protein 229A-like
LOC106582116	1.43488	5.44456	1.17631e-08	4.33852e-07	follistatin-related protein 1
LOC106582467	1.43434	4.91009	4.66111e-10	2.50511e-08	cytochrome c
LOC106612797	1.43425	1.16845	0.0010543	0.00657956	ras-related protein Rab-34-like
LOC106569465	1.43352	1.01649	3.13259e-05	0.000382834	endothelin receptor type B-like
LOC106575675	1.43272	4.70384	4.1654e-11	2.78695e-09	dynein light chain Tctex-type 3
tnfl6	1.43135	-1.22145	0.0114904	0.0423647	Tumor necrosis factor ligand superfamily member 6
tspan37	1.43098	5.17775	2.68908e-09	1.19494e-07	tetraspanin 37
LOC123741714	1.43076	3.36906	0.000127953	0.0012035	uncharacterized LOC123741714
LOC123727853	1.43066	2.80512	7.30632e-08	2.21335e-06	uncharacterized LOC123727853
LOC106608989	1.43066	6.96908	4.02116e-05	0.000469709	SLAM family member 9
LOC106609106	1.43026	6.85993	1.09949e-11	8.38283e-10	cysteine-rich with EGF-like domain protein 2
LOC106568372	1.43024	2.55052	2.4371e-06	4.50841e-05	C3a anaphylatoxin chemotactic receptor
pebp1	1.43016	4.22831	6.8562e-07	1.52679e-05	phosphatidylethanolamine binding protein 1
LOC123728151	1.43013	3.83287	2.68715e-09	1.19494e-07	ephrin-A1-like
LOC106574569	1.42958	6.25186	7.45055e-07	1.63934e-05	immunoglobulin kappa constant-like
LOC106567115	1.42842	2.62509	6.3775e-07	1.43755e-05	uncharacterized LOC106567115
LOC106573432	1.42726	5.42578	1.54719e-10	9.33566e-09	calumenin-B-like
LOC106595501	1.4272	1.15009	0.00023685	0.00199272	zinc finger protein 271
LOC123729158	1.427	1.05879	8.14492e-05	0.000836782	uncharacterized LOC123729158
LOC100136479	1.42699	3.91194	4.75292e-07	1.12281e-05	CD83 antigen
c209a	1.42603	1.06072	0.000827234	0.00545683	CD209 antigen-like protein A
LOC106567106	1.426	2.83277	1.57012e-07	4.25137e-06	rab GDP dissociation inhibitor alpha
LOC106570871	1.42581	-1.11479	0.00414033	0.0192815	uncharacterized LOC106570871
LOC106609446	1.4257	1.01487	6.21159e-05	0.00067382	monocarboxylate transporter 2-like
LOC106577894	1.42455	4.50193	6.15344e-07	1.39343e-05	uncharacterized LOC106577894
si:dkey-52l18.4	1.42318	2.48794	1.75631e-05	0.000239804	uncharacterized LOC106580897
LOC106611413	1.42207	7.07531	7.68053e-07	1.67868e-05	phospholipase A and acyltransferase 1-like
LOC106561458	1.42123	4.84806	1.69491e-08	6.06919e-07	programmed cell death 1 ligand 1
cn024	1.42074	3.05374	1.24853e-06	2.56719e-05	CN024 protein
LOC106583171	1.41979	1.01001	6.39621e-05	0.0006908	cytochrome P450 1B1-like
LOC106574652	1.41978	1.96922	0.000157654	0.00143219	uncharacterized LOC106574652
LOC106611880	1.41856	2.99464	2.37038e-07	6.13514e-06	uncharacterized LOC106611880
LOC106583949	1.4171	3.36407	3.48543e-10	1.95888e-08	apoptosis regulator BAX-like
abhd6b	1.41633	1.14377	0.000315122	0.00250148	abhydrolase domain containing 6, acylglycerol lipase b
LOC106609639	1.41594	3.18748	6.33392e-08	1.94879e-06	alpha-N-acetylneuraminide alpha-2,8-sialyltransferase
nme5	1.41569	5.74921	4.96735e-07	1.16323e-05	NME/NM23 family member 5
LOC106583350	1.4146	1.06162	3.01497e-05	0.000371749	zinc finger and SCAN domain-containing protein 2-like
LOC106577940	1.41444	5.5186	7.28643e-09	2.85137e-07	H/ACA ribonucleoprotein complex subunit 3
LOC106610009	1.41344	-1.13534	0.00989304	0.0377869	guanylate cyclase soluble subunit beta-1
LOC106612744	1.41244	2.50211	6.62681e-08	2.02833e-06	uncharacterized LOC106612744
LOC106599786	1.41211	1.81336	4.80939e-07	1.13253e-05	piRNA biogenesis protein EXD1
LOC106565009	1.41042	3.83603	5.87443e-09	2.35504e-07	calpain-2 catalytic subunit-like
LOC106608855	1.40927	3.07124	1.22288e-05	0.000175669	dehydrogenase/reductase SDR family member 4
LOC106613695	1.4092	3.84491	3.09681e-07	7.72397e-06	lipoprotein lipase
tcn2	1.40914	8.13454	4.44045e-07	1.06347e-05	transcobalamin II
LOC106565726	1.40867	4.12047	7.58344e-08	2.29025e-06	band 4.1-like protein 1
LOC106585736	1.40799	5.60674	7.6076e-06	0.000117452	N-acylethanolamine-hydrolyzing acid amidase-like
LOC106604964	1.40762	3.24953	8.35737e-07	1.81185e-05	uncharacterized LOC106604964
LOC106602216	1.40706	2.87414	5.87161e-07	1.33885e-05	uncharacterized LOC106602216
LOC106602382	1.40533	2.62888	0.000208549	0.00180083	15-hydroxyprostaglandin dehydrogenase [NAD(+)]
LOC106566405	1.40407	1.29811	0.000936833	0.00601309	uncharacterized LOC106566405
LOC106591235	1.40205	2.73173	0.0001501	0.00137499	sialoadhesin
LOC106609587	1.40059	1.86573	6.22798e-05	0.000674854	immunoglobulin kappa variable 4-1-like
ppm1nb	1.40014	-1.48508	0.0111779	0.0414496	protein phosphatase, Mg2+/Mn2+ dependent, 1Nb (putative)
LOC106567931	1.39967	1.83359	2.52429e-05	0.000324397	uncharacterized LOC106567931
LOC106565145	1.39945	1.30165	0.000226257	0.00192065	putative GPI-anchored protein pfl2
angl4	1.39814	2.3651	4.71792e-05	0.000535824	Angiopoietin-related protein 4
tescb	1.39767	5.63135	7.70874e-07	1.6836e-05	tescalcin b
LOC106569664	1.39731	1.00581	0.000702385	0.00478627	calcium/calmodulin-dependent protein kinase II inhibitor 2
LOC106567138	1.39686	1.47869	0.0019227	0.0105586	lysophosphatidic acid receptor 6
cfd	1.39685	11.2126	0.000202035	0.00175331	complement factor D (adipsin)
dimt1l	1.39546	3.91149	7.6205e-07	1.66927e-05	DIM1 dimethyladenosine transferase 1-like (S. cerevisiae)
LOC123729212	1.39498	3.29291	4.28408e-08	1.3806e-06	out at first protein homolog
LOC106571856	1.39356	3.76343	6.19595e-07	1.40055e-05	sodium- and chloride-dependent taurine transporter-like
LOC106581370	1.39243	1.35588	8.8453e-05	0.000895947	uncharacterized LOC106581370
LOC123723644	1.39217	1.04037	0.00681218	0.0281829	regucalcin-like
LOC106570506	1.39213	1.43878	0.00190391	0.010469	potassium voltage-gated channel subfamily KQT member 4-like
LOC123729261	1.39102	4.22404	1.77816e-06	3.46312e-05	G-protein coupled receptor 4-like
LOC106573979	1.3892	2.46965	0.000663915	0.00457377	B-cadherin
LOC106584665	1.38485	2.90596	0.000261477	0.00215567	tripartite motif-containing protein 16-like
LOC106561385	1.38242	3.31932	9.62931e-09	3.65196e-07	tetraspanin-9
LOC106603452	1.38185	3.8618	4.52481e-06	7.55272e-05	uncharacterized LOC106603452
LOC106603399	1.38135	3.06676	7.0647e-06	0.000110643	diacylglycerol O-acyltransferase 2-like
LOC106588302	1.38078	1.68236	6.88847e-05	0.000731383	immunoglobulin kappa variable 1-39
LOC106581931	1.38049	1.94592	3.31834e-06	5.89047e-05	tissue factor pathway inhibitor-like
sfrs1	1.38043	5.33967	5.21464e-10	2.7574e-08	Splicing factor, arginine/serine-rich 1
LOC106572146	1.37913	4.43497	5.99864e-11	3.92452e-09	uncharacterized LOC106572146
ppa5	1.37868	2.67649	2.83022e-07	7.16196e-06	Tartrate-resistant acid phosphatase type 5
LOC106568351	1.37795	1.03827	5.41669e-05	0.000601297	protein prune homolog 2
LOC106582844	1.37739	5.00865	1.36258e-07	3.77505e-06	band 4.1-like protein 1
LOC106564500	1.37658	2.98876	0.00140264	0.0082572	uncharacterized LOC106564500
LOC106610424	1.37644	1.10277	0.00896232	0.0349099	C-type lectin domain family 4 member M-like
mycb	1.37589	3.80538	2.63628e-07	6.75227e-06	MYC proto-oncogene, bHLH transcription factor b
LOC106571613	1.37585	3.6262	6.51377e-10	3.38372e-08	uncharacterized LOC106571613
LOC106563802	1.37455	3.21569	1.65899e-06	3.27207e-05	leukemia inhibitory factor receptor
fam180a	1.3742	3.5514	4.98845e-07	1.16724e-05	family with sequence similarity 180 member A
LOC106602539	1.3735	6.67852	4.75102e-06	7.86514e-05	erythroblast NAD(P)(+)--arginine ADP-ribosyltransferase-like
LOC106606635	1.37034	4.02972	0.00027509	0.00224165	uncharacterized LOC106606635
LOC123729642	1.36897	2.5721	8.62104e-05	0.00087707	uncharacterized LOC123729642
LOC106611970	1.36897	5.14143	8.86192e-14	8.95446e-12	nucleotide exchange factor SIL1
pnpo	1.36861	3.99213	3.21671e-07	7.99596e-06	pyridoxamine 5'-phosphate oxidase
abhd8b	1.36659	1.33327	1.63287e-05	0.000225454	abhydrolase domain containing 8b
LOC106569778	1.36606	3.00141	9.67956e-09	3.66631e-07	plectin
mcoln2	1.36559	1.57319	0.000159109	0.00144362	mucolipin TRP cation channel 2
LOC106577815	1.36479	1.4439	0.00342229	0.016611	T-lymphocyte surface antigen Ly-9
LOC106578614	1.36397	3.63388	2.94758e-11	2.02731e-09	dnaJ homolog subfamily B member 6-like
LOC106613902	1.36391	3.6812	4.99396e-07	1.1676e-05	calreticulin-like
LOC106574726	1.36146	3.59173	1.93388e-08	6.80919e-07	CD48 antigen-like
LOC106578340	1.36135	1.95192	4.29949e-06	7.23679e-05	B-cell receptor CD22
LOC106571177	1.36075	6.60561	7.38077e-12	5.76129e-10	protein disulfide-isomerase A6
pln	1.36027	-1.39058	0.0134025	0.047789	phospholamban
LOC106599069	1.35873	6.56578	7.95969e-08	2.39407e-06	stress-associated endoplasmic reticulum protein 1
npc2.1	1.35796	7.07088	4.48079e-08	1.43551e-06	NPC intracellular cholesterol transporter 2, tandem duplicate 1
LOC106589288	1.35758	3.18524	1.25904e-07	3.52127e-06	chromobox protein homolog 1-like
LOC106575091	1.35669	6.23152	3.91736e-08	1.27437e-06	T-cell-specific surface glycoprotein CD28
LOC100196840	1.35576	3.21953	0.00010261	0.00100618	xeroderma pigmentosum, complementation group A
LOC106612646	1.35428	1.65625	0.000372558	0.00287391	cylicin-1
LOC106612891	1.35423	3.61211	7.62492e-10	3.86565e-08	uncharacterized LOC106612891
LOC106604151	1.353	5.9794	1.24699e-06	2.56581e-05	glutathione peroxidase 3-like
LOC106573812	1.35195	6.14285	0.000259888	0.00214497	Krueppel-like factor 2
LOC106590221	1.35167	1.08282	8.66187e-05	0.000879783	hypoxanthine-guanine phosphoribosyltransferase
LOC100136408	1.35163	1.69821	0.000268455	0.00219846	cysteine and tyrosine-rich protein 1
LOC106609130	1.349	4.17921	6.96339e-10	3.58572e-08	calumenin-A-like
LOC106566182	1.34883	7.07443	6.43434e-08	1.97556e-06	sodium- and chloride-dependent taurine transporter
LOC106583349	1.34798	4.40885	3.85829e-07	9.41627e-06	protein canopy homolog 2
LOC106561987	1.34542	4.73941	1.10927e-09	5.40101e-08	cadherin-5-like
LOC106563771	1.34503	5.74802	7.31465e-08	2.2136e-06	uncharacterized LOC106563771
hspb6l	1.34487	2.72537	1.90304e-05	0.000255698	small heat shock protein-like
LOC100194728	1.34442	9.49985	8.97426e-10	4.45782e-08	nucleolar RNA helicase 2
LOC106600581	1.34411	1.12716	8.08781e-05	0.000832074	uncharacterized LOC106600581
LOC106579690	1.34342	2.85242	1.26445e-06	2.59089e-05	serine/threonine-protein kinase 17A
LOC106588813	1.34329	5.19876	8.6351e-08	2.56842e-06	fatty acid-binding protein, heart
LOC106584428	1.34253	2.06575	3.45232e-06	6.05528e-05	nuclear factor interleukin-3-regulated protein-like
rcn3	1.34198	4.46918	1.27445e-09	6.09466e-08	reticulocalbin 3, EF-hand calcium binding domain
LOC106564360	1.3401	3.84637	1.36842e-09	6.4914e-08	H-2 class II histocompatibility antigen, A-Q alpha chain
LOC106587121	1.33845	1.83611	5.5695e-05	0.000616175	uncharacterized LOC106587121
aedo	1.33802	2.60945	1.34452e-05	0.000190454	2-aminoethanethiol dioxygenase
LOC100196483	1.33779	2.14018	7.06918e-05	0.0007471	ATPase, Cu++ transporting, alpha polypeptide
ada2b	1.33752	3.88415	1.66509e-07	4.45887e-06	adenosine deaminase 2b
LOC106576389	1.3364	5.22333	0.00144574	0.00846218	Ig kappa-b4 chain C region-like
LOC106584116	1.33636	1.73493	0.000108796	0.00105736	pre-mRNA 3'-end-processing factor FIP1
LOC106602380	1.33581	3.25082	0.000285424	0.00230732	neuronal membrane glycoprotein M6-a
LOC106584385	1.33575	1.75418	2.83846e-05	0.000356238	Krueppel-like factor 9
ssra	1.33496	7.37404	5.42781e-08	1.70387e-06	Translocon-associated protein subunit alpha
nenf	1.33488	3.56531	1.9713e-06	3.77662e-05	neudesin neurotrophic factor
LOC106598866	1.33448	3.11035	4.34289e-08	1.39436e-06	CMRF-35-like molecule 4
si:dkey-22o22.2	1.33422	2.89268	0.000161416	0.00145739	neural-cadherin
ptger2b	1.33405	1.44674	0.000160755	0.00145409	prostaglandin E receptor 2b (subtype EP2)
LOC100169853	1.33297	5.39457	9.112e-09	3.48714e-07	truncated CD4-2A-like protein
LOC106600269	1.33195	3.09684	9.86667e-06	0.000146811	homeobox and leucine zipper protein Homez
s10ae	1.33192	5.53723	2.87416e-09	1.2601e-07	S100-A14
LOC106563760	1.33191	1.03074	6.41682e-05	0.000692386	mitogen-activated protein kinase 9
LOC106578526	1.32975	2.94174	2.78407e-07	7.08609e-06	matrix metalloproteinase-16
LOC106568929	1.32969	7.10735	2.4229e-08	8.35165e-07	stress-associated endoplasmic reticulum protein 1
gjb8	1.32942	5.21006	6.96087e-09	2.73485e-07	gap junction protein beta 8
si:dkey-24p1.1	1.32659	5.67058	0.000139058	0.00129189	uncharacterized LOC106582456
LOC106591064	1.32658	5.29638	9.36812e-05	0.000938593	sensor for unfolded proteins in the ER ire1
LOC106575217	1.32469	1.95017	7.93108e-05	0.000820401	NGFI-A-binding protein 1-like
serpinh1a	1.32467	4.51442	6.6579e-07	1.4939e-05	serpin peptidase inhibitor, clade H (heat shock protein 47), member 1a
LOC106608776	1.32461	2.253	8.04838e-06	0.000123236	E3 ubiquitin-protein ligase KEG-like
LOC123743114	1.32348	2.42074	0.00267579	0.0136454	uncharacterized LOC123743114
LOC100380740	1.32252	4.2181	1.16183e-10	7.30934e-09	perilipin-2
LOC106599909	1.32064	3.65508	2.25724e-09	1.02307e-07	interferon regulatory factor 4-like
LOC106592726	1.32053	3.49761	1.01893e-07	2.9475e-06	immediate early response gene 2 protein-like
LOC106609408	1.32039	1.15351	9.9865e-05	0.000988797	protein lin-7 homolog A
LOC106613551	1.32031	4.53385	3.40537e-06	6.00232e-05	cytochrome b-c1 complex subunit 6, mitochondrial
LOC106565712	1.3185	8.33632	2.49172e-09	1.11564e-07	prothymosin alpha-like
LOC106581205	1.3185	4.44959	1.17198e-05	0.000169511	uncharacterized LOC106581205
LOC106590029	1.31844	1.04957	0.000115101	0.00110301	uncharacterized LOC106590029
LOC106604535	1.31737	1.42347	0.00136084	0.0080596	follistatin-related protein 5
clec3ba	1.31659	1.80417	0.00120522	0.00732921	C-type lectin domain family 3, member Ba
LOC106607680	1.31647	1.07365	0.00194842	0.0106641	bifunctional protein GlmU
LOC106574607	1.31622	1.47654	0.000246677	0.00205664	uncharacterized LOC106574607
LOC106593451	1.3149	7.08577	8.03782e-09	3.10831e-07	prolylcarboxypeptidase (angiotensinase C)
LOC106609232	1.31335	3.38902	2.26477e-06	4.23474e-05	dnaJ homolog subfamily B member 9
LOC106575195	1.30972	3.58086	2.41062e-06	4.46783e-05	tumor necrosis factor receptor superfamily member 5-like
slc12a3	1.30952	-1.53605	0.0137296	0.0486438	solute carrier family 12 member 3
LOC106563814	1.30891	-1.17132	0.0104449	0.0394201	uncharacterized LOC106563814
LOC106608990	1.30873	-1.06336	0.00577482	0.0249151	ATP-sensitive inward rectifier potassium channel 10-like
LOC106604759	1.30856	3.92509	7.27525e-07	1.60676e-05	serum amyloid P-component-like
LOC106564518	1.30795	4.50597	2.52284e-08	8.67586e-07	iron-sulfur cluster assembly scaffold protein IscU
LOC106608597	1.30779	8.25616	2.13996e-07	5.63263e-06	ependymin
si:dkey-126g1.9	1.30719	1.3242	0.000751986	0.0050577	uncharacterized si:dkey-126g1.9
leca	1.30701	4.98173	4.86475e-05	0.000549749	Lectin
map3k15	1.30608	1.04137	0.000170858	0.0015249	mitogen-activated protein kinase kinase kinase 15
LOC106605008	1.30605	4.41985	5.86979e-09	2.35504e-07	stathmin
LOC106589958	1.30588	3.3759	4.69381e-08	1.49563e-06	calpain-1 catalytic subunit
rgs17	1.3048	2.36396	0.000234255	0.0019754	regulator of G protein signaling 17
traf2b	1.30464	2.395	0.00724169	0.0295741	Tnf receptor-associated factor 2b
LOC106565999	1.30399	3.97997	3.35548e-10	1.89306e-08	high mobility group protein HMGI-C
LOC106570315	1.30362	5.10449	1.81939e-07	4.84502e-06	adseverin
LOC100136448	1.30339	4.65657	7.41924e-09	2.89566e-07	C type lectin receptor C
LOC123739324	1.30317	3.85379	0.0125807	0.0454798	18S ribosomal RNA
LOC106612786	1.30271	4.31843	8.72224e-10	4.34727e-08	glyoxalase domain-containing protein 4
LOC106604232	1.30248	5.33293	1.24536e-07	3.49292e-06	cyclin-G1
dram1	1.302	4.23286	1.75087e-06	3.41675e-05	DNA-damage regulated autophagy modulator 1
LOC106602590	1.30116	3.28675	8.31435e-07	1.80385e-05	DNA repair protein complementing XP-A cells homolog
dgat1a	1.3005	1.50432	3.4181e-05	0.000411819	diacylglycerol O-acyltransferase 1a
LOC106580239	1.29981	1.15714	0.00144876	0.0084698	immunoglobulin lambda-1 light chain
LOC106592457	1.29966	2.79137	5.43123e-06	8.84403e-05	serine/threonine-protein kinase 10-like
cssa07h11orf68	1.29824	2.7788	4.80439e-07	1.13225e-05	chromosome ssa07 C11orf68 homolog
LOC106577762	1.29793	3.47162	2.022e-05	0.000269879	perforin-1
LOC106600344	1.29767	4.63023	2.09631e-06	3.96498e-05	protein unc-93 homolog B1-like
LOC106600858	1.29674	1.2265	0.00226494	0.0119852	uncharacterized LOC106600858
LOC106560302	1.29648	3.04575	9.08454e-07	1.94944e-05	regulator of G-protein signaling 21
LOC106590736	1.29588	1.57963	0.00130594	0.00779405	zinc finger protein 239-like
LOC106588972	1.29572	3.90371	6.11983e-07	1.38795e-05	CCN family member 4-like
LOC106610112	1.29521	1.87251	1.18075e-05	0.000170614	zinc finger and BTB domain-containing protein 20-like
dapp1	1.29473	5.54406	2.46229e-05	0.000317953	dual adaptor of phosphotyrosine and 3-phosphoinositides
LOC106613837	1.29372	3.40348	5.15697e-09	2.11335e-07	zinc finger protein 692-like
LOC106599011	1.29243	6.30293	2.72698e-08	9.30198e-07	gamma-interferon-inducible lysosomal thiol reductase-like
LOC106567684	1.29138	1.83877	0.00280755	0.0141693	proenkephalin-A-like
nme1	1.29119	4.86401	4.50101e-08	1.44042e-06	non-metastatic cells 1 protein
zgc:65997	1.29115	1.36468	8.67114e-05	0.000880423	SDR family oxidoreductase
ldhd	1.29069	2.98903	3.80746e-07	9.33081e-06	lactate dehydrogenase D
zgc:101858	1.29038	2.47972	4.65185e-06	7.73282e-05	SDR_c11 domain-containing protein
LOC106575116	1.28976	3.36693	0.000317344	0.00251438	A disintegrin and metalloproteinase with thrombospondin motifs 5
cav1	1.28879	3.73568	1.1269e-07	3.21881e-06	caveolin 1
LOC106572379	1.28846	1.77887	1.73652e-06	3.39699e-05	uncharacterized LOC106572379
LOC106597066	1.28802	1.96835	4.19028e-06	7.07513e-05	CD276 antigen homolog
LOC106604449	1.28521	4.06731	4.70129e-07	1.11329e-05	uncharacterized LOC106604449
LOC106605543	1.2835	1.6668	0.000270844	0.0022131	uncharacterized LOC106605543
LOC106612704	1.28316	2.22373	1.81319e-06	3.51281e-05	SERTA domain-containing protein 3-like
LOC106571156	1.28208	1.31773	0.000474518	0.00350379	PR domain zinc finger protein 1-like
LOC106576492	1.28021	2.78767	1.65389e-05	0.000228143	zinc finger and SCAN domain-containing protein 2-like
LOC106563758	1.27893	4.94012	2.28474e-06	4.26669e-05	interleukin-7 receptor subunit alpha-like
egln3	1.27868	2.99754	8.42542e-05	0.000862298	egl-9 family hypoxia-inducible factor 3
sept5a	1.27728	1.86158	2.18165e-05	0.000287888	septin 5a
LOC106563116	1.2764	2.96444	0.000847127	0.00555949	breakpoint cluster region protein
anxa6	1.2748	2.25043	4.83055e-05	0.000546721	annexin A6
LOC106569212	1.27406	3.20444	9.84365e-07	2.08954e-05	cytochrome c oxidase assembly factor 1 homolog
ttc38	1.27379	1.51138	0.000119658	0.00114001	tetratricopeptide repeat domain 38
LOC106567086	1.27258	3.17919	1.07501e-05	0.000157968	probable Bax inhibitor 1
LOC106572873	1.27097	1.71453	8.07665e-05	0.000831216	uncharacterized LOC106572873
LOC106585494	1.26953	2.73911	1.88831e-05	0.00025395	protein CUSTOS
LOC106580196	1.26818	1.16604	0.00136541	0.0080818	uncharacterized LOC106580196
tnfsf14	1.26732	2.8842	7.7887e-07	1.69855e-05	TNF superfamily member 14
mtrf1l	1.26721	1.32408	0.000153281	0.00140022	mitochondrial translational release factor 1-like
dnph1	1.26683	2.87418	1.57022e-07	4.25137e-06	2'-deoxynucleoside 5'-phosphate N-hydrolase 1
LOC106590128	1.26632	1.61214	0.000629271	0.00438217	plexin domain-containing protein 2
LOC106610806	1.26582	2.92735	2.0189e-06	3.85066e-05	UDP-glucose 4-epimerase-like
aadac	1.26578	1.51488	8.10643e-05	0.000833119	arylacetamide deacetylase
LOC106608562	1.26485	1.76633	3.58559e-05	0.000427979	coiled-coil domain-containing protein 32
LOC106613059	1.26479	2.01843	7.62583e-05	0.000794799	leucine zipper putative tumor suppressor 2 homolog
LOC106603291	1.26476	2.2743	9.13133e-06	0.000137044	sodium-dependent multivitamin transporter-like
si:dkey-7j14.6	1.26473	4.59094	6.42772e-10	3.34491e-08	CD20-like domain-containing protein
LOC106584447	1.26464	4.10751	6.44998e-08	1.97831e-06	MICOS complex subunit MIC13
LOC106605424	1.26339	2.76193	1.87019e-06	3.60195e-05	Golgi-associated plant pathogenesis-related protein 1
LOC106579014	1.26307	1.18716	0.00851623	0.0335711	tumor necrosis factor receptor superfamily member 13B
LOC106606468	1.26258	1.6078	0.000138783	0.00129096	zinc finger protein 34-like
LOC106590176	1.26145	5.37046	1.21295e-07	3.42808e-06	uncharacterized LOC106590176
LOC106611360	1.26109	7.88013	4.82802e-08	1.53592e-06	cathepsin B
LOC106607745	1.26047	5.68947	1.46713e-10	8.96254e-09	ankyrin-3-like
LOC106582693	1.25993	2.67776	0.00012531	0.00118359	protein TASOR
LOC123724039	1.25919	2.36371	0.00368433	0.0176162	low affinity immunoglobulin gamma Fc region receptor II-b-like
LOC106587033	1.25808	1.54306	6.91552e-05	0.000733991	uncharacterized LOC106587033
LOC106569251	1.25703	3.5723	0.000160238	0.00145075	transmembrane protein 68
ctsh	1.25655	6.55106	6.30751e-07	1.42297e-05	cathepsin H
LOC106578658	1.2564	3.42745	1.87621e-08	6.62195e-07	leucine zipper transcription factor-like protein 1
LOC123742534	1.25588	2.06032	4.34364e-05	0.000500639	uncharacterized LOC123742534
LOC106606790	1.25587	6.55063	0.00180703	0.0100525	Ig mu chain C region membrane-bound form-like
LOC106581120	1.25573	1.3088	0.000722358	0.004893	guided entry of tail-anchored proteins factor 1
baiap3	1.25456	2.27092	6.45229e-05	0.00069533	BAI1 associated protein 3
LOC106572000	1.25374	4.25858	1.17466e-05	0.000169816	uncharacterized LOC106572000
fam89b	1.25161	1.54105	0.00140856	0.00828403	family with sequence similarity 89 member B
LOC106565529	1.25131	4.70366	8.0479e-12	6.24899e-10	rho guanine nucleotide exchange factor 25-like
LOC100380704	-1.25128	7.08173	0.000143551	0.00132487	lymphocyte antigen 75
LOC123723807	-1.25178	3.98543	9.97093e-08	2.89e-06	ninein-like
LOC106565197	-1.25211	5.58795	1.72665e-08	6.16787e-07	isocitrate dehydrogenase [NAD] subunit beta, mitochondrial-like
LOC106577140	-1.25225	4.04748	1.51853e-07	4.13719e-06	AT-rich interactive domain-containing protein 5B-like
LOC106564681	-1.25339	3.51384	1.10155e-05	0.000161303	myosin-10-like
LOC106565994	-1.25389	3.9568	1.84894e-08	6.56498e-07	ephrin type-A receptor 2-like
LOC106586293	-1.2548	5.09255	5.08147e-05	0.000570091	Krueppel-like factor 7
ak3	-1.2557	3.75744	4.6496e-07	1.10371e-05	adenylate kinase 3
mmp13	-1.25626	12.7111	1.60039e-05	0.000221383	Collagenase 3
LOC106571071	-1.2573	5.41885	5.87816e-05	0.000643902	transcriptional activator Myb-like
LOC106609819	-1.25883	1.9786	0.00147834	0.00861031	lysine-specific demethylase RSBN1L-like
LOC106563389	-1.25949	4.27121	2.37714e-06	4.41688e-05	period circadian protein homolog 1
LOC106582438	-1.25965	2.83026	7.47905e-07	1.64439e-05	1-acyl-sn-glycerol-3-phosphate acyltransferase gamma
LOC106589524	-1.25986	7.15873	1.41235e-05	0.000198916	myocardin-related transcription factor A
LOC106573598	-1.26041	1.7379	0.000518783	0.00375847	chromatin target of PRMT1 protein
LOC106568465	-1.26162	2.63093	0.000101782	0.000999395	uncharacterized LOC106568465
LOC106568870	-1.26181	5.40818	1.31499e-07	3.65837e-06	5'-3' exoribonuclease 1
numb	-1.26207	2.74186	0.00520643	0.0230351	NUMB endocytic adaptor protein
LOC106572868	-1.26216	1.10802	0.000987875	0.00627518	S-adenosylhomocysteine hydrolase-like protein 1
LOC106612962	-1.26259	3.42707	0.000490479	0.00360092	protein FAM118B
LOC106564863	-1.26301	1.90868	3.87881e-05	0.000455062	protocadherin Fat 4
LOC106587261	-1.26319	2.9781	1.52936e-05	0.000213864	arf-GAP with dual PH domain-containing protein 2-like
LOC106606718	-1.26322	1.82964	0.000230544	0.00194912	cytohesin-3
LOC106612499	-1.26332	4.26584	2.06879e-09	9.42002e-08	transcription factor E2F2
LOC106566424	-1.26359	3.91253	6.36105e-06	0.000101235	uncharacterized LOC106566424
LOC106575183	-1.26436	3.22565	9.21827e-07	1.97383e-05	uncharacterized LOC106575183
LOC106580304	-1.26454	3.48414	9.61594e-05	0.000959982	ATPase MORC2A
LOC106592654	-1.26512	2.9264	0.000532928	0.0038362	serine/threonine-protein kinase haspin-like
LOC106572928	-1.26547	2.23246	0.000316879	0.00251205	peroxidasin
LOC106603416	-1.26612	5.99094	4.55794e-10	2.45862e-08	E3 ubiquitin-protein ligase CBL-like
LOC106572026	-1.2689	2.52069	4.3758e-06	7.33593e-05	DENN domain-containing protein 2C
LOC106594322	-1.26967	3.79698	6.26167e-10	3.27003e-08	uncharacterized LOC106594322
LOC123726118	-1.27033	2.67809	0.000223188	0.00190054	uncharacterized LOC123726118
LOC106567879	-1.27076	4.87763	3.11148e-06	5.57421e-05	guanine nucleotide-binding protein G(I)/G(S)/G(T) subunit beta-2
LOC106612862	-1.27112	3.12514	6.05461e-06	9.71965e-05	BCAS3 microtubule associated cell migration factor
LOC106566702	-1.27201	2.2546	3.75672e-05	0.000443915	methyl-CpG-binding domain protein 5
LOC106593074	-1.2726	3.84498	6.42263e-05	0.000692386	uncharacterized LOC106593074
kdm6ba	-1.27295	3.20251	3.13471e-05	0.000382834	lysine (K)-specific demethylase 6B, a
LOC106600278	-1.27327	6.38871	2.81261e-10	1.62088e-08	apoptotic chromatin condensation inducer 1a
LOC106570609	-1.27413	1.52606	0.000241659	0.00202281	protein FAM83H-like
LOC106600922	-1.2749	3.3592	0.000278762	0.00226838	bromodomain-containing protein 4-like
LOC106601011	-1.275	3.78788	8.69947e-08	2.58236e-06	peptidyl-prolyl cis-trans isomerase FKBP10
sh2b1	-1.27517	4.1713	2.01574e-11	1.45064e-09	SH2B adaptor protein 1
LOC106581247	-1.27619	6.65393	8.02881e-11	5.13879e-09	unconventional myosin-XVIIIa-like
LOC106573205	-1.2764	2.04321	2.67678e-05	0.000340142	protein-methionine sulfoxide oxidase mical2b-like
LOC106576258	-1.27785	5.21211	1.55969e-09	7.32447e-08	protein capicua homolog
LOC106578009	-1.2796	5.80359	2.09556e-06	3.96498e-05	urokinase plasminogen activator surface receptor-like
LOC106613053	-1.27983	5.2142	4.08324e-10	2.23941e-08	uncharacterized LOC106613053
LOC106585083	-1.28057	4.94579	3.91138e-09	1.6487e-07	autism susceptibility gene 2 protein-like
tsnaxip1	-1.2814	1.31942	0.000340111	0.00265977	translin-associated factor X interacting protein 1
LOC106567157	-1.28256	1.39221	0.00125715	0.00756239	hematopoietic progenitor cell antigen CD34-like
LOC106576265	-1.28383	2.91239	1.27236e-06	2.60525e-05	chromodomain-helicase-DNA-binding protein 4
timp3	-1.28447	1.95146	2.7981e-05	0.000351921	Metalloproteinase inhibitor 3
LOC106605617	-1.28607	5.42495	4.80051e-07	1.13225e-05	amyloid beta precursor like protein 1-like
LOC106570504	-1.28765	6.10857	4.04673e-07	9.81932e-06	ras-related protein Rab-5A
hmgb3a	-1.28937	5.90908	9.27067e-09	3.53412e-07	high mobility group box 3a
tm16h	-1.28944	1.30839	2.7647e-05	0.00034891	Transmembrane protein 16H
LOC106573483	-1.29049	6.31925	0.000248873	0.00207085	uncharacterized LOC106573483
LOC106606495	-1.29121	1.07762	0.00175621	0.00984026	vasorin
LOC106562315	-1.29199	3.0851	0.00135765	0.00804233	sal-like protein 1
si:ch211-14k19.8	-1.29257	1.96485	0.00127246	0.00763888	uncharacterized si:ch211-14k19.8
LOC106579300	-1.29267	4.00469	0.00012641	0.00119203	helicase SRCAP-like
LOC106590979	-1.29436	4.56951	6.64505e-05	0.000711168	serine/threonine-protein kinase PLK1
LOC106584104	-1.29446	6.59214	3.62325e-10	2.02094e-08	protein furry homolog-like
LOC106566610	-1.29499	4.86437	3.61992e-05	0.000430999	FYVE, RhoGEF and PH domain-containing protein 3-like
LOC106591034	-1.29579	5.11009	0.000710942	0.00482786	glycogenin-1
LOC106562160	-1.29645	1.07145	0.00162777	0.0092956	putative solute carrier family 22 member 31
LOC106613909	-1.2975	4.13381	3.13644e-10	1.78312e-08	disintegrin and metalloproteinase domain-containing protein 9
LOC106588693	-1.29875	3.28093	1.52447e-07	4.14955e-06	adenylate cyclase type 2
LOC106586785	-1.29971	5.25311	2.32957e-08	8.06765e-07	lysine-specific demethylase 6A
LOC106563006	-1.30019	4.79233	7.26835e-06	0.000113052	beta-adrenergic receptor kinase 2
LOC106568016	-1.3006	2.7999	8.37547e-06	0.000127582	histone-lysine N-methyltransferase NSD3-like
col1a1a	-1.30065	5.86286	9.68155e-05	0.00096508	collagen, type I, alpha 1a
LOC106603198	-1.30135	3.13424	1.3095e-05	0.000186119	period circadian protein homolog 1-like
LOC123726875	-1.30151	3.50814	1.54105e-05	0.000215091	uncharacterized LOC123726875
mvb12ba	-1.30269	1.3516	0.000283136	0.00229449	multivesicular body subunit 12Ba
LOC106606337	-1.30314	4.18517	0.000204261	0.00177054	neuronal-specific septin-3-like
LOC106578113	-1.30374	5.54939	2.91455e-08	9.83944e-07	circularly permutated Ras protein 1-like
LOC106570633	-1.30381	2.65637	1.18959e-05	0.000171512	F-box/LRR-repeat protein 2-like
LOC106593970	-1.30578	3.9638	5.05244e-09	2.0734e-07	transmembrane protein 260-like
ppp2r3a	-1.3078	4.16116	2.52083e-06	4.64581e-05	protein phosphatase 2, regulatory subunit B'', alpha
nt5c3	-1.30784	6.55533	1.0362e-07	2.99452e-06	5'-nucleotidase, cytosolic III
LOC106580313	-1.30878	5.22447	7.38571e-09	2.88639e-07	coronin, actin binding protein, 1Ca
LOC106589383	-1.30943	4.13875	1.77804e-06	3.46312e-05	ribonuclease P protein subunit p30-like
LOC106583653	-1.31021	3.8527	0.0130799	0.046888	E3 ubiquitin-protein ligase rnf213-alpha
LOC106577561	-1.31094	2.7621	0.000262833	0.00216443	cell adhesion molecule 4-like
LOC106564567	-1.3116	7.09203	2.89916e-08	9.80992e-07	peroxiredoxin-1
LOC106587358	-1.31259	4.21491	4.21886e-08	1.36194e-06	genetic suppressor element 1
kmt2e	-1.31272	5.18102	2.66752e-06	4.86753e-05	lysine (K)-specific methyltransferase 2E
LOC106569301	-1.31285	3.6225	1.44377e-07	3.97758e-06	metal transporter CNNM3-like
LOC106564504	-1.31288	2.61389	0.000248311	0.00206784	sphingosine 1-phosphate receptor 1
LOC106578219	-1.31361	4.68449	4.15259e-10	2.26481e-08	coiled-coil domain-containing protein 171
LOC106579796	-1.31385	1.29882	0.000148791	0.00136512	uncharacterized LOC106579796
LOC106587380	-1.31388	3.82956	4.76451e-10	2.54677e-08	AFG3-like protein 1
LOC106566787	-1.31394	3.09007	4.73083e-06	7.84202e-05	suppressor APC domain-containing protein 2
LOC106593723	-1.31552	3.16654	1.39505e-05	0.000196855	bromodomain-containing protein 4
b3gnt2b	-1.31648	6.78779	5.20854e-05	0.000582009	UDP-GlcNAc:betaGal beta-1,3-N-acetylglucosaminyltransferase 2b
LOC106566671	-1.31825	3.96151	6.96434e-08	2.12497e-06	tight junction protein ZO-2-like
LOC106574427	-1.31902	5.44428	1.3739e-10	8.42794e-09	metalloreductase STEAP3-like
LOC106579879	-1.31954	4.52457	7.20344e-07	1.59329e-05	BCL2/adenovirus E1B 19 kDa protein-interacting protein 3-like
dlc1	-1.32296	3.44326	4.64335e-08	1.48115e-06	DLC1 Rho GTPase activating protein
LOC106586607	-1.32512	3.26035	0.000114885	0.00110201	mannosidase, alpha, class 1A, member 2
phf20l1	-1.326	3.27177	2.38954e-08	8.26561e-07	PHD finger protein 20 like 1
LOC106588785	-1.3264	5.31565	6.67921e-07	1.49646e-05	growth factor receptor-bound protein 10-like
ska1	-1.32652	2.93484	4.23189e-07	1.01765e-05	spindle and kinetochore associated complex subunit 1
LOC106600706	-1.327	3.64992	4.46866e-07	1.06763e-05	RNA-binding protein FUS
LOC106587081	-1.32938	1.93883	7.93264e-05	0.000820401	ryanodine receptor 3
LOC106575822	-1.32997	4.52214	1.71864e-07	4.59331e-06	glutathione S-transferase LANCL1-like
LOC106613552	-1.32999	4.29662	1.57996e-10	9.49456e-09	SUN domain-containing protein 2-like
LOC106563825	-1.33021	6.31216	7.54279e-07	1.65591e-05	ubiquitin-like protein 3
LOC106560406	-1.33067	3.50357	9.55272e-08	2.79348e-06	zinc finger CCCH domain-containing protein 3
LOC106569193	-1.33081	3.60618	1.54164e-06	3.07736e-05	rho GTPase-activating protein 21
LOC106610449	-1.33251	4.2469	3.92793e-05	0.000460094	C-type lectin domain family 4 member E-like
LOC106571123	-1.33506	7.48285	1.22558e-09	5.87047e-08	eukaryotic translation initiation factor 5
LOC106604312	-1.33513	5.49225	8.4396e-09	3.2509e-07	ankyrin repeat and KH domain-containing protein 1-like
LOC106580830	-1.33697	6.69203	8.51676e-05	0.000869233	numb-like protein
nua4l	-1.33796	2.84941	0.000160212	0.00145075	NADH dehydrogenase 1 alpha subcomplex subunit 4-like 2
LOC106582130	-1.33816	4.42211	2.19486e-05	0.000289502	insulin receptor substrate 2
LOC106600852	-1.33877	6.02717	0.000143208	0.00132295	collagen alpha-1(I) chain
LOC123741703	-1.33935	4.44122	5.64278e-09	2.28077e-07	tubulin beta-4B chain-like
LOC106578017	-1.34183	5.03434	5.39068e-08	1.69752e-06	phosphofurin acidic cluster sorting protein 1
LOC106606205	-1.34229	5.30269	2.31542e-06	4.31033e-05	cAMP-dependent protein kinase type I-alpha regulatory subunit-like
LOC106578047	-1.34273	7.17472	1.14369e-09	5.52305e-08	phosphatidylinositol-binding clathrin assembly protein-like
LOC106572256	-1.34325	2.44375	1.18411e-05	0.000170931	protein SOGA1-like
tmem256	-1.34502	2.71311	7.98925e-06	0.000122713	transmembrane protein 256
calcoco1a	-1.34618	3.491	2.46736e-10	1.44162e-08	calcium binding and coiled-coil domain 1a
midn	-1.34631	4.65866	3.64269e-09	1.55545e-07	midnolin
LOC106592455	-1.34754	5.53232	4.32422e-06	7.25991e-05	polo-like kinase 1 (Drosophila)
LOC106582759	-1.34757	2.24672	0.000130908	0.00122973	semaphorin-3F-like
LOC123733192	-1.34884	1.64863	0.00123565	0.0074613	uncharacterized LOC123733192
LOC106563676	-1.34996	6.71976	9.18533e-10	4.54736e-08	NHS-like protein 2
tmco3	-1.35068	3.54695	3.7996e-10	2.10735e-08	transmembrane and coiled-coil domains 3
LOC106596182	-1.35179	2.11706	0.00112363	0.00693597	pre-mRNA 3'-end-processing factor FIP1-like
mtf2	-1.353	5.33493	1.16236e-12	1.02378e-10	metal response element binding transcription factor 2
cldnf	-1.35414	-1.13204	0.0101317	0.0385154	claudin f
LOC123724383	-1.35463	3.99906	1.16312e-09	5.60769e-08	inaD-like protein
neurl1b	-1.35688	1.67021	5.09369e-05	0.000571244	neuralized E3 ubiquitin protein ligase 1B
LOC106564255	-1.3586	4.48609	1.15754e-06	2.40694e-05	far upstream element-binding protein 2
cdn2d	-1.3588	1.43126	0.000201046	0.00174729	Cyclin-dependent kinase 4 inhibitor D
ank1b	-1.35881	-1.05994	0.00696919	0.0287277	ankyrin 1, erythrocytic b
LOC106600896	-1.3591	1.84774	0.000583138	0.00412023	trichohyalin
LOC106599958	-1.36193	5.10766	8.89194e-14	8.95446e-12	CDK5 and ABL1 enzyme substrate 1
LOC106594790	-1.36342	1.95489	2.95362e-05	0.000365435	protein numb homolog
LOC106595265	-1.36423	4.56415	1.46893e-08	5.33771e-07	fibrillin-1-like
LOC106573600	-1.36579	4.2845	2.64654e-11	1.83739e-09	cold-inducible RNA-binding protein B
LOC106573152	-1.3667	3.35632	6.51495e-07	1.46405e-05	DEP domain-containing mTOR-interacting protein-like
LOC106602241	-1.36679	3.7921	0.000142618	0.00131873	CD209 antigen-like protein C
LOC106602747	-1.36746	5.36096	7.9813e-05	0.000823701	transmembrane protein 131-like
LOC106570236	-1.36756	2.65348	3.07232e-05	0.000377245	protein GREB1
LOC106587245	-1.36886	1.45366	0.000652883	0.00451147	rhomboid-related protein 3-like
LOC106565962	-1.36932	1.72245	0.00241653	0.0126109	forkhead box protein J3
bach1b	-1.37016	2.21247	2.31229e-06	4.30723e-05	BTB and CNC homology 1, basic leucine zipper transcription factor 1 b
LOC106575937	-1.37031	1.4214	0.00546299	0.0238864	C5a anaphylatoxin chemotactic receptor 1
LOC123733099	-1.37035	3.01834	0.000512907	0.00372388	CD9 antigen-like
LOC106560735	-1.37166	5.46861	2.31523e-11	1.63763e-09	La ribonucleoprotein 1, translational regulator
LOC106580924	-1.37208	4.45165	0.000412454	0.0031277	sortilin-related receptor
LOC106578936	-1.37383	5.05291	2.49547e-13	2.39842e-11	F-box only protein 11
LOC106591870	-1.37393	1.83415	0.00110693	0.00684862	bone morphogenetic protein receptor type-2
if2b	-1.37405	3.53439	2.85784e-08	9.70351e-07	Eukaryotic translation initiation factor 2 subunit 2
LOC123725224	-1.37619	2.14758	1.98493e-05	0.000265251	splicing regulatory glutamine/lysine-rich protein 1-like
LOC106571638	-1.37792	6.14895	5.99919e-12	4.73295e-10	AN1-type zinc finger protein 3
LOC106572747	-1.37911	2.80313	0.000776583	0.00519	plexin-B1-like
LOC106580217	-1.38081	4.35322	9.74085e-10	4.77431e-08	protein PRRC2C
LOC106613952	-1.38104	2.40036	3.78382e-06	6.52897e-05	mucin-2
cdca3	-1.3814	5.9582	2.47154e-07	6.36903e-06	cell division cycle associated 3
LOC106593069	-1.38364	1.09514	0.00172018	0.00969375	SNF-related serine/threonine-protein kinase-like
LOC106589585	-1.38428	5.81847	0.000160576	0.00145292	disks large-associated protein 5
LOC106602223	-1.3858	3.54432	3.93228e-07	9.56521e-06	CD209 antigen-like
LOC106584973	-1.38608	5.49035	2.70491e-06	4.92661e-05	AP-1 complex subunit beta-1
LOC106571677	-1.38697	4.14582	2.90483e-12	2.42118e-10	centrosomal protein of 128 kDa
LOC106583316	-1.38699	8.4135	1.0561e-05	0.000155496	sodium/potassium-transporting ATPase subunit alpha-3
LOC106577419	-1.38769	8.75447	2.15705e-06	4.06163e-05	cytochrome P450 4F3-like
LOC106566099	-1.389	2.54275	0.000126002	0.00118856	radical S-adenosyl methionine domain-containing protein 2
LOC106595038	-1.39102	5.59112	1.83414e-11	1.32968e-09	probable E3 ubiquitin-protein ligase HERC1
LOC106575446	-1.39291	2.98801	0.000300245	0.00240604	cohesin subunit SA-1
LOC106573421	-1.393	4.46532	1.57744e-08	5.67608e-07	serine/threonine-protein phosphatase 6 regulatory subunit 2
LOC106581049	-1.39343	4.74843	7.80702e-08	2.35295e-06	max-binding protein MNT-like
LOC106610502	-1.39429	6.22749	0.00153585	0.00887345	collagen alpha-1(I) chain
LOC123730832	-1.39511	1.53685	0.00701329	0.0288691	uncharacterized LOC123730832
LOC106563086	-1.39514	3.84284	5.78825e-07	1.32291e-05	jeltraxin-like
LOC106570698	-1.39581	-1.00197	0.00606556	0.0258784	fibronectin type III domain-containing protein 5-like
LOC106609114	-1.39642	5.5613	1.27846e-10	7.92483e-09	copine-8
crip2	-1.39894	1.05181	0.00773155	0.0311123	cysteine-rich protein 2
LOC106579115	-1.39998	-1.37325	0.0124444	0.0450976	protein spire homolog 1-like
LOC106578486	-1.40002	3.63628	6.37416e-06	0.000101334	ATP-binding cassette sub-family D member 3-like
nupr1b	-1.40072	3.7168	7.01456e-09	2.75228e-07	nuclear protein 1b
LOC106604099	-1.40141	5.61899	2.28799e-06	4.27004e-05	transcriptional regulator ATRX-like
LOC106590416	-1.40235	3.95656	7.38168e-05	0.000773451	ras-responsive element-binding protein 1
wdr59	-1.4026	2.15245	4.95775e-07	1.1619e-05	WD repeat domain 59
LOC106601082	-1.40264	2.65117	1.55672e-05	0.00021656	GATOR complex protein NPRL3-like
zgc:100829	-1.40288	3.93053	5.02835e-07	1.1715e-05	uncharacterized LOC106563646
xpnpep1	-1.40565	3.30303	2.57328e-06	4.71891e-05	X-prolyl aminopeptidase (aminopeptidase P) 1, soluble
LOC106576335	-1.40566	4.6992	3.13423e-07	7.8041e-06	protein mono-ADP-ribosyltransferase PARP12-like
LOC106577966	-1.40601	2.67338	0.00599138	0.0256317	nuclear factor 7, brain
LOC106613218	-1.40747	6.90202	3.61078e-06	6.3004e-05	arf-GAP with Rho-GAP domain, ANK repeat and PH domain-containing protein 1-like
LOC106566823	-1.40768	5.13548	3.83668e-10	2.11995e-08	polycomb group protein ASXL1-like
itga8	-1.40833	2.28166	0.000208051	0.00179758	integrin, alpha 8
ncoa4	-1.40863	6.96945	3.59605e-10	2.01142e-08	nuclear receptor coactivator 4
LOC106569167	-1.40926	4.51836	1.8173e-10	1.08108e-08	solute carrier family 22 member 23-like
LOC106592549	-1.40955	1.90635	4.88313e-05	0.000551146	meteorin-like protein
LOC106590532	-1.40995	3.85947	2.35534e-09	1.05881e-07	protein AF-10
LOC106604036	-1.41051	5.44868	1.69028e-05	0.000231969	B-cell receptor CD22
mri1	-1.41081	1.93911	0.00278413	0.0140762	methylthioribose-1-phosphate isomerase 1
LOC106563388	-1.41083	4.55659	5.85756e-09	2.35468e-07	procollagen C-endopeptidase enhancer 2-like
LOC106562189	-1.41154	3.9706	0.000206101	0.00178387	sulfotransferase 2B1
bida	-1.41224	4.9502	2.04822e-09	9.35524e-08	BH3 interacting domain death agonist
LOC106582111	-1.41375	2.22516	1.3598e-06	2.75944e-05	chromatin assembly factor 1 subunit B
LOC106580493	-1.41385	1.72901	0.000103598	0.00101453	methylcytosine dioxygenase TET3
LOC106579511	-1.41462	2.11129	4.90647e-07	1.15355e-05	epithelial discoidin domain-containing receptor 1-like
LOC106606187	-1.41644	2.74975	2.63075e-05	0.000335594	putative oxidoreductase GLYR1
prkd1	-1.41646	3.7832	4.08366e-06	6.92699e-05	protein kinase D1
LOC106608268	-1.41956	4.42881	1.34766e-05	0.000190806	zinc finger FYVE domain-containing protein 1-like
LOC123742515	-1.41968	1.55085	3.80569e-06	6.56287e-05	uncharacterized LOC123742515
LOC106562117	-1.4208	4.11067	4.97295e-10	2.64382e-08	AT-rich interactive domain-containing protein 3B
LOC106568842	-1.4221	3.77845	4.7524e-10	2.54491e-08	neuropilin-1a-like
LOC106590406	-1.42215	2.30182	4.1697e-07	1.00526e-05	alanine aminotransferase 2-like
cpeb3	-1.4236	2.42577	2.42368e-06	4.48639e-05	cytoplasmic polyadenylation element binding protein 3
LOC106588997	-1.42445	3.06475	1.027e-05	0.000151665	CUB and sushi domain-containing protein 3-like
LOC106589657	-1.42555	7.52873	8.91956e-08	2.63993e-06	ATP-binding cassette, sub-family B (MDR/TAP), member 10
LOC106575119	-1.42755	6.46534	1.19957e-12	1.05341e-10	sodium- and chloride-dependent GABA transporter 2
LOC106586634	-1.42791	3.2115	0.000113396	0.00109092	chromatin assembly factor 1 subunit B
fam78ab	-1.42838	5.88156	6.29214e-11	4.09836e-09	family with sequence similarity 78 member Ab
LOC106576177	-1.42883	3.12916	2.60528e-06	4.76575e-05	suppressor of cytokine signaling 2
LOC106564686	-1.4294	6.61999	2.09566e-09	9.52767e-08	patatin-like phospholipase domain-containing protein 6
wu:fj29h11	-1.43108	5.53718	0.00044849	0.00334762	protein NO VEIN
rnf2	-1.43141	1.67308	0.000503226	0.00367075	ring finger protein 2
rhag	-1.432	7.07084	2.81116e-09	1.238e-07	Rh associated glycoprotein
LOC106588678	-1.43213	1.30424	6.24847e-05	0.00067633	uncharacterized protein KIAA0895-like
LOC106572477	-1.43362	4.64251	5.4269e-07	1.25196e-05	tubulin alpha-8 chain
LOC106562488	-1.43453	3.57852	6.65713e-09	2.62952e-07	protein FAM214A-like
LOC123733166	-1.43462	2.78684	0.000126686	0.00119387	uncharacterized LOC123733166
LOC106588581	-1.43561	5.71717	3.41961e-11	2.32486e-09	protein Jumonji-like
LOC106563498	-1.43777	3.87526	7.07575e-08	2.15456e-06	pyruvate carboxylase, mitochondrial
herc2	-1.43838	5.3108	2.83284e-06	5.12482e-05	HECT and RLD domain containing E3 ubiquitin protein ligase 2
LOC100136434	-1.43975	1.23498	0.00470177	0.0212711	matrix Gla protein
LOC106585453	-1.44198	1.42072	2.30477e-05	0.000301439	serine/threonine-protein kinase N2-like
LOC106579705	-1.44231	1.49254	0.000332831	0.00261323	late secretory pathway protein AVL9 homolog
rps6kal	-1.44245	1.55796	0.0007135	0.00484189	ribosomal protein S6 kinase a, like
LOC106612310	-1.44393	4.54482	5.66296e-11	3.71314e-09	RING finger protein 44-like
fkbp15a	-1.4449	3.54488	1.36549e-08	4.99259e-07	FKBP prolyl isomerase family member 15a
aprin	-1.44654	1.39188	2.83975e-05	0.000356249	Androgen-induced proliferation inhibitor
LOC106562106	-1.44837	3.97496	4.76597e-11	3.1601e-09	aryl hydrocarbon receptor nuclear translocator-like protein 1
LOC106561261	-1.45005	1.39904	6.09695e-06	9.76638e-05	collagen alpha-1(VI) chain-like
LOC106590177	-1.45105	4.34306	2.62058e-11	1.82796e-09	nuclear receptor-binding protein 2-like
LOC123728193	-1.4516	3.76282	1.23433e-07	3.46859e-06	nectin-4-like
LOC106565961	-1.45736	3.72011	5.45641e-06	8.88014e-05	uncharacterized LOC106565961
p2ry10	-1.45835	5.05571	0.000214884	0.00184581	P2Y receptor family member 10
LOC106584587	-1.45863	-1.31978	0.0121005	0.044117	hepcidin-1
LOC123726616	-1.45939	1.1739	0.00223838	0.011883	uncharacterized LOC123726616
LOC106579060	-1.4597	3.84084	1.17695e-07	3.33916e-06	ataxin-2-like protein
LOC106612686	-1.46061	1.12747	0.00010896	0.00105825	A-kinase anchor protein 12-like
LOC106607946	-1.46113	3.11927	6.12914e-07	1.38899e-05	serine protease 23-like
LOC106570378	-1.46415	1.56642	7.24162e-05	0.00076148	cilia- and flagella-associated protein 69
LOC106563936	-1.46627	3.04332	7.29945e-07	1.6109e-05	uncharacterized LOC106563936
LOC106608663	-1.46674	2.54067	2.13181e-05	0.000282321	uncharacterized LOC106608663
LOC106582383	-1.47054	4.12814	3.59937e-10	2.01142e-08	rab3 GTPase-activating protein catalytic subunit
LOC106581451	-1.47086	1.96046	0.000100718	0.000992517	TCDD-inducible poly(ADP-ribose) polymerase
LOC106589676	-1.472	2.87411	7.88499e-09	3.06528e-07	uncharacterized LOC106589676
LOC106605165	-1.47254	1.93005	8.0108e-06	0.00012298	D(2) dopamine receptor A-like
LOC106586497	-1.47267	8.80509	1.59003e-05	0.000220157	myosin-9-like
pdpr	-1.47272	3.19489	8.91284e-06	0.000134587	pyruvate dehydrogenase phosphatase regulatory subunit
LOC106569255	-1.48163	4.03057	3.70793e-08	1.21698e-06	uroporphyrinogen decarboxylase
LOC106587408	-1.48172	3.73533	3.11945e-07	7.77387e-06	centromere protein T-like
LOC106576577	-1.48189	5.91532	1.31099e-11	9.86786e-10	probable E3 ubiquitin-protein ligase HERC1
mief2	-1.48214	2.62153	2.64992e-05	0.000337455	mitochondrial elongation factor 2
LOC123725421	-1.48287	4.11316	8.90241e-07	1.91601e-05	CMRF35-like molecule 5
LOC106561493	-1.48376	1.84287	5.78064e-05	0.000635247	neuron navigator 2-like
LOC106587139	-1.48632	-1.1526	0.00814847	0.0324465	7-dehydrocholesterol reductase
LOC106570615	-1.48634	3.90014	1.45211e-06	2.91271e-05	pumilio homolog 1-like
LOC106606228	-1.48796	1.257	0.000835469	0.0054964	WD repeat domain phosphoinositide-interacting protein 1
LOC106580817	-1.48861	5.88488	7.7907e-13	7.07299e-11	serine/threonine-protein kinase SIK3 homolog
zic1	-1.49043	1.32543	0.000100256	0.000990817	zic family member 1 (odd-paired homolog, Drosophila)
ccd50	-1.49148	1.72252	0.000109374	0.00106115	Coiled-coil domain-containing protein 50
LOC106576559	-1.4917	-1.13353	0.0118904	0.0434964	protein piccolo
LOC106566111	-1.49221	2.47863	0.000185726	0.00163589	PRELI domain containing protein 3B
LOC106603334	-1.49248	4.66136	1.09154e-12	9.67174e-11	plastin-3
cep63	-1.49485	2.84425	2.32461e-05	0.000303361	centrosomal protein 63
LOC106570958	-1.49551	-1.09743	0.00647771	0.0271795	estrogen-related receptor gamma
ralbp1	-1.49899	3.66634	5.79029e-06	9.3513e-05	ralA binding protein 1
LOC106566941	-1.4992	1.46159	0.000429799	0.00323512	mitochondrial carrier homolog 1-like
LOC106593635	-1.49933	1.35104	0.000335339	0.00262938	vacuolar protein sorting-associated protein 13B
LOC106589802	-1.5004	2.46839	0.000117328	0.00112132	MAPK regulated corepressor interacting protein 2
LOC106602315	-1.50113	2.13453	6.14825e-06	9.83393e-05	RING finger protein 150-like
LOC106560867	-1.50174	4.81103	4.762e-12	3.82854e-10	zinc finger protein 423
LOC106605841	-1.50221	7.2292	5.5814e-10	2.9408e-08	solute carrier family 2, facilitated glucose transporter member 3
LOC106566301	-1.5033	3.50634	1.15983e-05	0.000168166	arginine-glutamic acid dipeptide repeats protein-like
LOC106591508	-1.50355	-1.24916	0.0126076	0.0455658	vacuolar protein sorting-associated protein 13B-like
LOC106561777	-1.50403	1.15932	0.000161297	0.00145676	DNA-binding protein RFX7-like
LOC101448011	-1.50448	3.21888	7.40711e-05	0.000775841	Hemoglobin subunit beta-1
LOC106576194	-1.50524	4.09542	2.44036e-14	2.68676e-12	scm-like with four MBT domains protein 2
LOC123728203	-1.50527	4.80386	2.15425e-05	0.000285165	uncharacterized LOC123728203
LOC106587624	-1.50799	2.94547	4.6259e-05	0.000526995	nuclear factor of activated T-cells, cytoplasmic 3-like
LOC106609311	-1.50842	3.21985	1.31504e-07	3.65837e-06	importin-8-like
rnaseh2b	-1.51032	4.33022	2.0232e-07	5.34437e-06	ribonuclease H2, subunit B
LOC106571028	-1.51093	3.77874	4.56236e-05	0.000521974	proto-oncogene c-Fos
LOC106563386	-1.51152	1.28904	1.49531e-06	2.99327e-05	transmembrane protein 88-like
LOC106564370	-1.51179	3.47174	1.21938e-09	5.85022e-08	LIM domain-binding protein 1
adcy6a	-1.51246	2.06887	3.43928e-05	0.000413358	adenylate cyclase 6a
si:dkey-183c6.9	-1.5126	3.99145	0.00761006	0.0307382	tripartite motif-containing protein 34A
LOC106587654	-1.51314	3.9713	2.38532e-12	2.01089e-10	uncharacterized LOC106587654
LOC106581194	-1.51438	4.31567	1.83723e-13	1.7832e-11	cytosolic 5'-nucleotidase 3
LOC106577069	-1.51455	2.3509	1.54711e-05	0.000215543	phytanoyl-CoA hydroxylase-interacting protein-like
LOC106570475	-1.5181	6.30669	1.04376e-08	3.92821e-07	protein argonaute-2
LOC106590434	-1.51828	3.21575	3.13441e-05	0.000382834	spermatogenesis-associated protein 13-like
LOC106607875	-1.51851	5.48967	2.89958e-14	3.1687e-12	tumor necrosis factor receptor superfamily member 21-like
arid4b	-1.51964	1.99538	0.000187996	0.00165188	AT-rich interaction domain 4B
LOC106587476	-1.52013	4.03226	9.96079e-13	8.87925e-11	anoctamin-5-like
LOC123730382	-1.52106	3.59617	1.09002e-09	5.31607e-08	uncharacterized LOC123730382
col6a1	-1.52183	2.31977	5.66993e-05	0.000624556	collagen, type VI, alpha 1
dhx33	-1.52296	4.61096	2.38771e-15	3.03672e-13	DEAH (Asp-Glu-Ala-His) box polypeptide 33
LOC106572471	-1.52328	2.17893	1.24122e-07	3.48463e-06	XK-related protein 7
LOC106605049	-1.52638	2.60496	2.01045e-06	3.8385e-05	terminal nucleotidyltransferase 5A-like
LOC106585384	-1.52742	3.71738	8.26027e-10	4.14502e-08	flavin reductase (NADPH)-like
LOC106593769	-1.52808	2.09314	4.5784e-07	1.09208e-05	F-box only protein 7
LOC106613219	-1.52964	3.23338	0.000108925	0.00105825	phosphatidylinositol 3,4,5-trisphosphate 5-phosphatase 2A
slc25a39	-1.53189	4.05082	2.24439e-10	1.31656e-08	solute carrier family 25 member 39
LOC106570431	-1.53194	1.21298	0.00419654	0.0194751	uncharacterized LOC106570431
LOC106586301	-1.53344	4.53434	1.57758e-11	1.15504e-09	tyrosine-protein phosphatase non-receptor type 4-like
LOC106571371	-1.53379	4.37743	4.16677e-14	4.42248e-12	acid sphingomyelinase-like phosphodiesterase 3a
LOC123743481	-1.53652	1.99517	5.30559e-06	8.66892e-05	uncharacterized protein KIAA0408-like
LOC106570814	-1.53667	4.56359	6.18513e-08	1.91098e-06	metal transporter CNNM4
LOC106584779	-1.53725	2.04232	5.44406e-07	1.25396e-05	patatin-like phospholipase domain-containing protein 2
LOC106592024	-1.53729	4.11313	1.0932e-07	3.14078e-06	ras GTPase-activating protein 3
LOC106573191	-1.5383	-1.48507	0.00486819	0.0218441	uncharacterized LOC106573191
LOC106595758	-1.53835	3.91356	1.60763e-06	3.18568e-05	tuberin
LOC106592522	-1.53854	4.05358	0.000957192	0.00611715	ectonucleoside triphosphate diphosphohydrolase 1-like
nfixb	-1.53966	1.38854	9.07241e-06	0.000136438	nuclear factor I/Xb
LOC106603820	-1.54033	2.82766	2.82755e-06	5.12152e-05	folliculin-interacting protein 1
LOC106605378	-1.54238	1.11587	0.00405036	0.0189768	collagen alpha-1(XXVIII) chain-like
tmem135	-1.5427	1.95066	4.10459e-06	6.95236e-05	transmembrane protein 135
LOC106611790	-1.54277	4.11617	1.03433e-10	6.5351e-09	E3 ubiquitin-protein ligase RNF38
trim2a	-1.54377	3.79136	2.68809e-11	1.86185e-09	tripartite motif containing 2a
ddx1	-1.54394	4.08545	0.000373536	0.00287919	DEAD (Asp-Glu-Ala-Asp) box helicase 1
LOC106564685	-1.5447	8.97189	2.05461e-06	3.90363e-05	myosin-9
LOC106572508	-1.54537	2.41145	7.56401e-05	0.000790591	retinoic acid receptor gamma-A
prodhb	-1.54554	1.09764	3.04495e-05	0.000374195	proline dehydrogenase (oxidase) 1b
LOC106596082	-1.54561	2.30501	6.5197e-05	0.000699588	casein kinase I
LOC106581531	-1.54616	2.00167	3.87843e-06	6.66771e-05	rho guanine nucleotide exchange factor TIAM1-like
htt	-1.54791	1.19659	0.000192585	0.00168618	huntingtin
LOC100196047	-1.54864	5.61397	9.63485e-08	2.81193e-06	nuclear receptor coactivator 6
i20ra	-1.54938	1.23335	0.00336194	0.0163908	Interleukin-20 receptor alpha chain
LOC106575139	-1.54972	1.46095	1.10669e-05	0.000161894	transmembrane protease serine 3
LOC106599806	-1.55006	6.22204	1.74669e-06	3.41084e-05	calcineurin B homologous protein 1-like
LOC106570183	-1.55015	4.71824	1.51777e-12	1.3133e-10	protein Jumonji
LOC106590884	-1.55293	4.40256	0.000298758	0.00239802	GRB2-related adapter protein
LOC106566288	-1.55528	3.002	1.16722e-09	5.61826e-08	alpha-1,3-mannosyl-glycoprotein 4-beta-N-acetylglucosaminyltransferase C-like
LOC106613897	-1.55728	2.37281	1.05862e-07	3.04739e-06	cyclin-dependent kinase 4 inhibitor C
mark2b	-1.56076	3.16065	1.66556e-05	0.000229323	MAP/microtubule affinity-regulating kinase 2b
LOC106593833	-1.56141	2.34741	0.000209817	0.00180942	multiple C2 and transmembrane domain-containing protein 2-like
LOC106595047	-1.56331	1.14593	0.000867032	0.00565612	zinc finger CCHC domain-containing protein 7-like
LOC106598677	-1.56355	2.02575	0.000389159	0.00297552	mediator of DNA damage checkpoint protein 1-like
LOC106579950	-1.56483	5.72453	4.64014e-12	3.75101e-10	myotubularin-related protein 3
cmpk2	-1.56525	2.9961	2.79018e-05	0.000351375	cytidine monophosphate (UMP-CMP) kinase 2, mitochondrial
LOC106593976	-1.56686	6.18165	3.5761e-05	0.000427192	protein flightless-1 homolog
LOC106602323	-1.56876	3.89205	2.56911e-05	0.000329297	probable E3 ubiquitin-protein ligase HERC3
LOC106612608	-1.57127	3.61753	3.3031e-06	5.86763e-05	serine protease 16
LOC106573992	-1.57158	2.8618	4.68788e-06	7.77956e-05	cyclin-dependent kinase-like 5
LOC106573646	-1.57191	2.82839	8.88911e-11	5.65263e-09	SNF-related serine/threonine-protein kinase-like
rubcn	-1.57347	2.1894	3.43811e-05	0.000413358	rubicon autophagy regulator
LOC106606114	-1.57362	6.02324	5.03707e-06	8.25688e-05	uncharacterized LOC106606114
LOC106596079	-1.5738	2.45739	0.000170269	0.0015214	uncharacterized LOC106596079
LOC106586296	-1.5752	5.51116	0.000287303	0.00231996	uncharacterized LOC106586296
dennd1a	-1.57683	3.40176	5.45218e-07	1.25485e-05	DENN/MADD domain containing 1A
LOC106574173	-1.58035	5.77676	0.00440821	0.0202473	receptor-transporting protein 2-like
LOC106587379	-1.58101	5.81865	5.81709e-09	2.3416e-07	zinc finger protein Gfi-1b-like
igsf9a	-1.58171	1.74764	7.3412e-07	1.61891e-05	immunoglobulin superfamily, member 9a
LOC106603937	-1.58203	1.47065	4.07086e-06	6.91171e-05	ubiquitin domain-containing protein 2-like
LOC106566873	-1.58326	2.47807	5.53607e-09	2.24378e-07	uncharacterized LOC106566873
LOC123724567	-1.58358	-1.69004	0.00664872	0.0276945	lysine-specific demethylase RSBN1L-like
LOC106561148	-1.58397	1.02321	1.38415e-05	0.000195504	alpha-2,8-sialyltransferase 8B
LOC106589520	-1.584	4.11392	1.20186e-10	7.51316e-09	cerebellar degeneration-related protein 2-like
LOC100286462	-1.58413	3.36328	1.16938e-08	4.32078e-07	guanine nucleotide exchange factor VAV3
LOC106578397	-1.58776	1.10638	0.000383832	0.00294471	claudin-11
LOC106585580	-1.58891	4.41401	1.49795e-07	4.09247e-06	uncharacterized LOC106585580
clcn3	-1.58917	4.77759	4.62872e-14	4.89517e-12	chloride channel 3
LOC106573916	-1.59044	5.50003	1.10596e-08	4.11413e-07	interferon-induced protein 44-like
LOC106571911	-1.59201	3.24362	0.000322549	0.00254867	bone morphogenetic protein 7-like
LOC106598586	-1.59373	2.09997	6.84771e-05	0.00072784	serine/arginine repetitive matrix protein 2-like
LOC106593375	-1.59488	2.12502	0.00012081	0.00114719	zinc finger protein 710
LOC106571556	-1.5955	-1.23808	0.00371328	0.0177374	1-phosphatidylinositol 4,5-bisphosphate phosphodiesterase beta-1-like
LOC106568937	-1.5998	1.38612	3.04371e-05	0.000374195	SPRY domain-containing SOCS box protein 4
LOC106576103	-1.60078	2.19015	1.56468e-06	3.11521e-05	uncharacterized LOC106576103
rfc3	-1.60418	4.29778	7.91917e-10	3.98742e-08	replication factor C (activator 1) 3
ksr1a	-1.60691	4.29452	5.67107e-06	9.19904e-05	kinase suppressor of ras 1a
LOC106566126	-1.60729	2.75404	1.86301e-05	0.000251349	R3H domain-containing protein 2
slu7	-1.60784	4.4423	3.75222e-06	6.48582e-05	SLU7 homolog, splicing factor
LOC106569088	-1.60871	4.76806	1.61669e-11	1.18074e-09	sodium- and chloride-dependent glycine transporter 1-like
LOC106588414	-1.60941	5.37819	1.13439e-05	0.000165127	sodium/potassium-transporting ATPase subunit alpha-3
LOC106601258	-1.60956	3.98347	2.31297e-11	1.63763e-09	serine/threonine-protein kinase WNK4
LOC106567312	-1.6097	6.48175	5.28721e-11	3.47448e-09	IQ motif and SEC7 domain-containing protein 2
LOC106613728	-1.61041	-1.0429	0.00366796	0.0175608	uncharacterized LOC106613728
LOC106564303	-1.61092	4.87275	8.79262e-09	3.37367e-07	tuberin
rgs19	-1.61145	2.88762	8.74534e-06	0.0001326	regulator of G protein signaling 19
phop1	-1.61312	1.97577	2.94683e-05	0.000365052	Probable phosphatase phospho1
LOC106575466	-1.61384	1.1655	3.42197e-05	0.000412117	TRAF2 and NCK-interacting protein kinase
LOC106608986	-1.61484	2.69719	1.22438e-07	3.45377e-06	protein NDRG2
epsti1	-1.61521	5.22518	1.86736e-11	1.35045e-09	epithelial stromal interaction 1
tmem14ca	-1.61711	5.84281	7.93697e-09	3.08142e-07	transmembrane protein 14Ca
LOC106570598	-1.61794	4.03422	0.00208963	0.0112576	fatty acid-binding protein, heart
hdac6	-1.61859	2.13111	1.54835e-05	0.000215601	histone deacetylase 6
maml3	-1.61874	-1.07343	0.00500374	0.0223039	mastermind-like transcriptional coactivator 3
LOC106564541	-1.6201	4.24583	4.59962e-07	1.09537e-05	neuronal-specific septin-3-like
LOC100194722	-1.62431	3.52506	4.39682e-08	1.41014e-06	uncharacterized LOC100194722
LOC106568376	-1.62606	4.31957	1.40081e-09	6.63442e-08	rab GTPase-activating protein 1
bicra	-1.62861	2.53115	7.27994e-06	0.000113173	BRD4 interacting chromatin remodeling complex associated protein
LOC106590175	-1.629	4.43736	3.05376e-14	3.32488e-12	max-interacting protein 1-like
LOC106572749	-1.63079	4.00815	7.43647e-12	5.78946e-10	tensin-2-like
LOC106581105	-1.63219	5.12076	1.84189e-08	6.54783e-07	SWI/SNF complex subunit SMARCC1-like
LOC106570460	-1.63291	5.79617	4.5714e-05	0.000522198	collagen alpha-2(I) chain
st6galnac6	-1.63405	4.18148	1.13772e-11	8.62968e-10	ST6 (alpha-N-acetyl-neuraminyl-2,3-beta-galactosyl-1,3)-N-acetylgalactosaminide alpha-2,6-sialyltransferase 6
LOC106609434	-1.63432	4.11902	1.38374e-06	2.7984e-05	mucin-2
LOC106562964	-1.63439	-1.00258	0.011288	0.0417637	uncharacterized LOC106562964
ints14	-1.63594	1.86335	4.30206e-06	7.23698e-05	integrator complex subunit 14
LOC106588383	-1.63721	5.60538	8.81786e-06	0.000133423	uncharacterized LOC106588383
LOC106595470	-1.64051	5.91504	2.36121e-09	1.05881e-07	serine/threonine-protein kinase PAK 2-like
tmem43	-1.64065	7.30783	5.86031e-10	3.0713e-08	transmembrane protein 43
LOC106583207	-1.64331	-1.26201	0.0056004	0.024364	fibroleukin
LOC106609150	-1.64409	1.04666	7.06942e-05	0.0007471	SLIT-ROBO Rho GTPase-activating protein 1-like
LOC106592099	-1.6453	4.45231	3.75412e-10	2.08998e-08	collagen alpha-1(XI) chain-like
LOC106583825	-1.64723	4.92317	0.00566761	0.0245599	phosphatase and actin regulator 3
hectd1	-1.64786	6.89748	5.60406e-13	5.1998e-11	HECT domain containing 1
LOC123743181	-1.64913	4.22242	1.18942e-05	0.000171512	protein FAM171A1-like
LOC100136587	-1.64997	5.93884	6.01018e-06	9.65885e-05	Mx3 protein
cdk6	-1.6509	3.30185	2.64068e-11	1.83739e-09	cyclin dependent kinase 6
LOC106588370	-1.65123	2.42382	1.15001e-05	0.000167072	ATPase family AAA domain-containing protein 2
LOC106577203	-1.65134	-1.26925	0.00528605	0.0233191	potassium voltage-gated channel subfamily H member 1
LOC106580785	-1.65378	1.50644	1.22744e-05	0.000176038	sodium-dependent lysophosphatidylcholine symporter 1-B
LOC106600941	-1.65414	2.34316	3.35573e-08	1.1063e-06	serine/threonine-protein kinase BRSK2
slc25a12	-1.6562	3.63543	1.73155e-06	3.3925e-05	solute carrier family 25 member 12
LOC106566743	-1.65768	3.27242	4.04998e-10	2.2253e-08	dysbindin-like
tnr6	-1.65962	4.64745	4.06512e-14	4.361e-12	Tumor necrosis factor receptor superfamily member 6
LOC106565308	-1.66157	2.83485	4.33875e-09	1.81074e-07	sodium- and chloride-dependent neutral and basic amino acid transporter B(0+)-like
LOC106570526	-1.6648	-1.22424	0.00737766	0.0300131	cyclic AMP-responsive element-binding protein 5-like
LOC106574784	-1.66613	4.11731	0.00114095	0.0070252	protein asteroid homolog 1
LOC106568955	-1.66673	4.69827	4.55368e-11	3.03298e-09	uncharacterized LOC106568955
si:dkeyp-51f12.2	-1.66859	1.23935	5.63112e-05	0.000621128	uncharacterized LOC123729821
LOC106576724	-1.6696	2.64063	4.91285e-06	8.0847e-05	synapse differentiation-inducing gene protein 1
LOC106587947	-1.67188	2.28921	4.11926e-08	1.33417e-06	CD82 antigen-like
LOC106575883	-1.67662	1.6156	2.69105e-05	0.000341661	transmembrane and coiled-coil domain-containing protein 3-like
tbk1	-1.68108	2.18415	3.77838e-06	6.52721e-05	TANK-binding kinase 1
col6a2	-1.68451	3.98999	1.81144e-06	3.51173e-05	collagen, type VI, alpha 2
LOC106577570	-1.68764	2.90129	1.42162e-06	2.85934e-05	regulator of G-protein signaling 12
ndc1	-1.68855	3.01644	2.92765e-07	7.33926e-06	NDC1 transmembrane nucleoporin
ppox	-1.68887	5.21942	1.33874e-11	1.00511e-09	protoporphyrinogen oxidase
LOC106592176	-1.69097	-1.50256	0.00710696	0.0291774	uncharacterized protein DDB_G0290685
LOC106605605	-1.69105	2.84415	2.58147e-09	1.15059e-07	intermediate conductance calcium-activated potassium channel protein 4-like
LOC106577489	-1.69694	2.71579	1.73051e-07	4.62085e-06	TBC1 domain family member 14-like
LOC106572659	-1.69824	1.6323	4.31626e-06	7.25259e-05	beta-1,4 N-acetylgalactosaminyltransferase 1-like
LOC106603196	-1.69877	2.47737	4.41598e-09	1.84036e-07	calphotin-like
ints6	-1.69921	2.64835	1.25629e-05	0.000179594	integrator complex subunit 6
cd9	-1.70133	8.25144	1.22793e-07	3.46049e-06	CD9 molecule
LOC106604282	-1.7015	3.9778	7.1152e-06	0.000111199	disintegrin and metalloproteinase domain-containing protein 19-like
LOC106610356	-1.70161	1.72285	2.06223e-06	3.91559e-05	monocarboxylate transporter 7
tspo	-1.70321	6.33995	8.71803e-12	6.73388e-10	translocator protein
LOC106576990	-1.70384	3.63681	8.93372e-15	1.03388e-12	apoptosis-stimulating of p53 protein 2-like
LOC106565475	-1.70399	2.98389	0.000218642	0.00187047	uncharacterized LOC106565475
ror2	-1.70431	2.21007	3.54411e-09	1.52438e-07	receptor tyrosine kinase-like orphan receptor 2
LOC106597385	-1.70739	1.69853	5.49607e-05	0.000608964	lysine-specific demethylase RSBN1L-like
LOC106565220	-1.70839	2.39973	1.76995e-10	1.05717e-08	leucine-rich repeat extensin-like protein 5
LOC123729671	-1.7101	6.48685	0.00086812	0.00566117	uncharacterized LOC123729671
col13a1	-1.71073	-1.02581	0.00387414	0.0183602	collagen, type XIII, alpha 1
per1b	-1.71268	2.933	3.38086e-06	5.97697e-05	period circadian clock 1b
nlk2	-1.71391	6.08455	1.76472e-13	1.71848e-11	nemo-like kinase, type 2
LOC106593551	-1.71425	1.60607	0.000241773	0.00202319	T cell receptor alpha variable 17-like
LOC123725581	-1.71552	1.13806	0.000131501	0.00123373	5-aminolevulinate synthase, nonspecific, mitochondrial-like
LOC106610285	-1.71807	3.30746	0.00163897	0.0093394	probable E3 ubiquitin-protein ligase HERC3
LOC106604920	-1.71926	-1.44528	0.0037235	0.0177776	heparan sulfate glucosamine 3-O-sulfotransferase 1
cgnb	-1.72081	1.17573	9.73591e-08	2.83022e-06	cingulin b
LOC106561509	-1.72359	3.26993	1.21234e-05	0.000174409	E3 ubiquitin-protein ligase TRIM47-like
LOC106604707	-1.72384	3.56101	2.91268e-11	2.00798e-09	serine protease 23
LOC106592201	-1.72479	3.50395	6.46826e-09	2.57213e-07	coatomer subunit beta'
LOC106562418	-1.72576	6.12498	3.68397e-18	6.07258e-16	lysophosphatidylcholine acyltransferase 2
LOC106595751	-1.7258	1.21577	0.000663266	0.00457037	zinc-binding protein A33
LOC106578036	-1.72907	2.33658	1.56124e-05	0.000216985	uncharacterized LOC106578036
LOC106598404	-1.73043	1.72128	0.000300982	0.00241063	low-density lipoprotein receptor-related protein 8-like
tnfrsf21	-1.73068	5.41013	4.70112e-10	2.52202e-08	tumor necrosis factor receptor superfamily, member 21
snx5	-1.73274	2.59523	3.94771e-06	6.75645e-05	sorting nexin 5
LOC106600629	-1.73609	3.47523	2.86407e-07	7.22283e-06	nuclear receptor coactivator 6
xk	-1.73779	1.90959	2.53835e-06	4.66376e-05	X-linked Kx blood group (McLeod syndrome)
LOC106584421	-1.73853	2.45042	3.57494e-06	6.25265e-05	cytokine receptor-like factor 1
znf395b	-1.73973	-1.07831	0.00306618	0.0152128	zinc finger protein 395b
polq	-1.742	3.50186	1.81194e-09	8.35359e-08	polymerase (DNA directed), theta
LOC106607825	-1.74692	6.17459	3.89628e-06	6.68783e-05	cyclic AMP-dependent transcription factor ATF-3
LOC106611471	-1.74756	4.79705	2.26256e-07	5.92887e-06	VPS39 subunit of HOPS complex
LOC106586623	-1.74877	3.96542	1.13416e-07	3.2328e-06	immunoglobulin superfamily member 3
LOC106603530	-1.75012	1.72743	9.70838e-05	0.000967428	C2 domain-containing protein 2
LOC106601859	-1.75144	1.22353	1.82443e-06	3.53226e-05	uncharacterized serine-rich protein C215.13-like
LOC106569459	-1.75248	-1.0276	0.0021349	0.0114386	phosphatidylinositol 4-phosphate 5-kinase type-1 gamma-like
LOC106611945	-1.75319	4.49528	4.1052e-14	4.37285e-12	ras-GEF domain-containing family member 1C
eif2ak1	-1.75358	5.12622	4.30546e-12	3.5288e-10	eukaryotic translation initiation factor 2-alpha kinase 1
LOC106587650	-1.75442	-1.18856	0.000548527	0.0039284	uncharacterized LOC106587650
ptpn2b	-1.75792	3.10285	2.00108e-06	3.82656e-05	protein tyrosine phosphatase non-receptor type 2b
LOC106566611	-1.75986	-1.37546	0.00476962	0.0215056	gastrula zinc finger protein XlCGF58.1-like
LOC106576398	-1.76073	-1.23017	0.00524703	0.0231939	diphosphoinositol polyphosphate phosphohydrolase 3-beta
LOC106565471	-1.76456	-1.13399	0.0039691	0.0186991	uncharacterized LOC106565471
LOC106599461	-1.76579	2.82417	4.89824e-09	2.02136e-07	solute carrier organic anion transporter family member 5A1
LOC106590454	-1.76767	3.49902	2.19741e-06	4.12972e-05	PAN2-PAN3 deadenylation complex subunit pan3-like
smtnl	-1.76857	1.87746	7.69382e-10	3.89389e-08	smoothelin, like
LOC106574976	-1.76893	1.86605	3.41993e-06	6.0208e-05	bone morphogenetic protein receptor type-2
LOC106574332	-1.76975	2.40486	2.94653e-08	9.91337e-07	collagen alpha-1(VI) chain-like
LOC106562991	-1.77068	1.7001	0.000245175	0.00204759	tubulin alpha chain, testis-specific
LOC106564853	-1.77079	5.7674	0.000564241	0.00401652	eosinophil peroxidase-like
LOC106573846	-1.77464	1.33111	1.07741e-05	0.00015809	tubulin alpha-1A chain
LOC123731684	-1.7765	2.73361	5.50677e-06	8.95715e-05	WD repeat domain phosphoinositide-interacting protein 2-like
LOC123725406	-1.77824	1.99747	1.10857e-07	3.17878e-06	uncharacterized LOC123725406
fam91a1	-1.78031	2.48389	7.93594e-05	0.000820455	family with sequence similarity 91 member A1
LOC106608192	-1.78053	3.12768	7.61908e-11	4.88714e-09	fos-related antigen 2
myot	-1.78405	-1.12222	0.000873191	0.00568441	myotilin
tal1	-1.78895	5.31349	1.80591e-14	2.03379e-12	T-cell acute lymphocytic leukemia 1
LOC106573173	-1.78907	6.18071	1.02012e-13	1.01345e-11	homeodomain-interacting protein kinase 2-like
LOC106562490	-1.79521	2.67436	2.54713e-06	4.67676e-05	uncharacterized LOC106562490
apln	-1.79826	1.93384	1.00167e-07	2.90042e-06	apelin
LOC100286622	-1.79985	2.26269	4.61803e-08	1.47467e-06	fatty-acid amide hydrolase 1
apbp2	-1.80109	3.03137	7.36658e-11	4.74581e-09	Amyloid protein-binding protein 2
LOC106570914	-1.80316	4.05779	3.51979e-05	0.000421318	phosphatidate cytidylyltransferase 1
LOC123743079	-1.80669	4.3693	1.13913e-06	2.37872e-05	uncharacterized LOC123743079
otud4	-1.80955	4.20129	5.26389e-11	3.47414e-09	OTU deubiquitinase 4
LOC106610216	-1.81201	1.67741	4.37096e-05	0.000503001	FRAS1-related extracellular matrix protein 2-like
LOC106595868	-1.81572	2.31117	1.2485e-07	3.49841e-06	uncharacterized LOC106595868
LOC106589867	-1.81611	-1.03362	0.00556198	0.0242152	complement C1q tumor necrosis factor-related protein 1
klf3	-1.8171	3.41331	1.95195e-10	1.15419e-08	Kruppel-like factor 3 (basic)
LOC106583942	-1.82317	1.48097	9.0293e-06	0.000135859	trafficking regulator of GLUT4 1-like
LOC106576768	-1.82325	1.46919	3.17159e-08	1.05981e-06	rho-related GTP-binding protein RhoQ
LOC106607045	-1.82336	-1.46127	0.00133508	0.00793093	low-density lipoprotein receptor-like
LOC106601073	-1.82588	4.84254	0.00456041	0.0207782	hemoglobin subunit beta-1
LOC106568924	-1.82745	2.72856	7.38065e-10	3.7612e-08	T-cell acute lymphocytic leukemia protein 1-like
LOC100194553	-1.83675	6.6371	5.49812e-08	1.72216e-06	VHSV-induced protein-like
ndrg2	-1.84112	5.6215	6.30415e-15	7.46135e-13	NDRG family member 2
LOC106602379	-1.84149	-1.35942	0.00495477	0.0221207	ankyrin repeat and SOCS box protein 5
LOC123726100	-1.84339	-1.17292	0.000907569	0.00586867	uncharacterized LOC123726100
LOC106581197	-1.84467	1.11262	3.23493e-07	8.02774e-06	transcription elongation factor SPT6-like
LOC106583093	-1.84557	5.03991	8.43633e-10	4.21903e-08	cadherin EGF LAG seven-pass G-type receptor 2-like
slc52a3	-1.8498	-1.18133	0.000662191	0.0045651	solute carrier family 52 member 3
LOC106582171	-1.85298	2.9205	3.91929e-06	6.72126e-05	A-kinase anchor protein 11-like
LOC106561406	-1.85776	1.06007	1.03408e-05	0.000152634	ankyrin repeat and BTB/POZ domain-containing protein BTBD11-B
LOC106613022	-1.86135	-1.29234	0.00131946	0.00785391	rho GTPase-activating protein 32
LOC106581027	-1.86327	3.04275	2.76017e-10	1.59377e-08	BCAS3 microtubule associated cell migration factor-like
mxd4	-1.86345	5.4902	3.35139e-06	5.93198e-05	MAX dimerization protein 4
LOC106578729	-1.86412	5.25896	1.58993e-08	5.71407e-07	uncharacterized LOC106578729
LOC106582605	-1.8667	2.87072	3.79698e-08	1.24206e-06	voltage-dependent calcium channel subunit alpha-2/delta-2
LOC106594269	-1.86705	2.07256	1.26012e-05	0.00018005	uncharacterized LOC106594269
LOC106608315	-1.86992	3.58681	5.58603e-07	1.28258e-05	zygotic DNA replication licensing factor mcm3
LOC106562989	-1.87222	6.19404	1.72866e-17	2.68451e-15	tubulin alpha chain, testis-specific-like
LOC123733100	-1.87239	-1.52658	0.00390077	0.0184478	uncharacterized LOC123733100
LOC106596921	-1.87718	1.64565	0.000139384	0.0012941	transforming growth factor-beta receptor-associated protein 1 homolog
LOC106561510	-1.88088	3.79577	9.37107e-07	2.00219e-05	laminin subunit beta-4-like
LOC106603998	-1.89697	4.5021	1.82516e-17	2.81954e-15	solute carrier family 12 member 7-like
LOC106595429	-1.89907	1.08337	1.68568e-07	4.50931e-06	cdc42-interacting protein 4 homolog
mthfd2	-1.89992	5.77619	9.35204e-19	1.6676e-16	methylenetetrahydrofolate dehydrogenase (NADP+ dependent) 2, methenyltetrahydrofolate cyclohydrolase
zfpm1	-1.90115	1.90593	4.45166e-07	1.06529e-05	zinc finger protein, FOG family member 1
LOC100136561	-1.90487	2.452	3.17984e-08	1.06136e-06	bile salt-activated lipase
arrdc3a	-1.90809	7.03832	3.02741e-16	4.17415e-14	arrestin domain containing 3a
zgc:158263	-1.90867	-1.64732	0.00347199	0.0168217	ceramide kinase family protein
LOC106560529	-1.91339	1.19241	0.000127922	0.0012035	phosphatidylinositol 3-kinase regulatory subunit gamma
LOC106610689	-1.91636	3.2257	1.32695e-09	6.31498e-08	delta-like protein D
LOC106569409	-1.91832	1.89674	0.000223253	0.00190055	vam6/Vps39-like protein
znf704	-1.93219	1.70055	4.12234e-09	1.73515e-07	zinc finger protein 704
LOC106581773	-1.93406	5.07092	1.64026e-09	7.64572e-08	glutamate decarboxylase 1
LOC106578688	-1.93424	5.01157	5.67193e-12	4.48675e-10	carcinoembryonic antigen-related cell adhesion molecule 5
LOC106589852	-1.93667	6.44396	0.000163588	0.00147294	uncharacterized LOC106589852
hdlbpb	-1.94152	2.5407	1.23413e-07	3.46859e-06	high density lipoprotein binding protein b
LOC106585428	-1.94508	1.64604	2.56223e-07	6.57401e-06	voltage-dependent N-type calcium channel subunit alpha-1B-like
si:dkeyp-118h9.7	-1.94599	7.20247	0.000290887	0.00234399	sacsin
LOC106587020	-1.94611	6.064	3.30088e-15	4.10953e-13	dematin
LOC106570046	-1.94674	3.00195	2.26876e-09	1.02672e-07	syndecan-2-A
LOC106565566	-1.94889	1.2967	1.63282e-06	3.2226e-05	myosin-IIIb-like
rell2	-1.95353	1.24084	0.000131027	0.00123007	RELT like 2
slc46a3	-1.95872	3.81263	6.01952e-14	6.25394e-12	solute carrier family 46 member 3
LOC106565189	-1.95963	3.85808	4.83432e-10	2.57941e-08	Rieske domain-containing protein
LOC106565457	-1.96474	3.99635	2.55967e-10	1.48966e-08	zinc finger protein Gfi-1b
LOC106581351	-1.96515	2.71259	7.10364e-07	1.57357e-05	ephexin-1
shroom2a	-1.968	1.19764	5.1036e-07	1.18666e-05	shroom family member 2a
LOC106577002	-1.96986	-1.33336	0.00229673	0.0121035	cGMP-dependent protein kinase 1-like
cish	-1.97042	2.84063	1.1182e-12	9.87829e-11	cytokine inducible SH2 containing protein
LOC106587573	-1.97208	1.69034	1.68804e-09	7.84368e-08	arylamine N-acetyltransferase, pineal gland isozyme NAT-10
mak	-1.97619	1.60707	8.04995e-08	2.4163e-06	male germ cell-associated kinase
LOC106593002	-1.97833	4.51776	3.36931e-14	3.64157e-12	monocarboxylate transporter 7-like
si:dkey-264d12.5	-1.97985	2.0714	1.33922e-07	3.71731e-06	plectin
cdn2b	-1.98021	2.12264	3.77669e-08	1.23679e-06	Cyclin-dependent kinase 4 inhibitor B
LOC106568848	-1.98298	-1.43868	0.00229027	0.0120802	ephrin type-B receptor 1
col1a1b	-1.98558	6.95859	2.93988e-09	1.2851e-07	collagen, type I, alpha 1b
LOC123734146	-1.9858	-1.31586	0.00173007	0.00973857	WD repeat domain phosphoinositide-interacting protein 2-like
LOC106584708	-1.98993	-1.0023	0.000135947	0.00127018	AT-rich interactive domain-containing protein 3B-like
LOC106587138	-1.996	3.63747	2.29639e-09	1.03763e-07	two pore channel protein 2
cited4b	-1.99755	1.40278	2.16634e-08	7.55323e-07	Cbp/p300-interacting transactivator, with Glu/Asp-rich carboxy-terminal domain, 4b
ub2r2	-1.99893	4.03617	2.77499e-09	1.22573e-07	Ubiquitin-conjugating enzyme E2 R2
LOC123743561	-1.99952	-1.35954	0.00431176	0.0199035	uncharacterized LOC123743561
LOC106597073	-2.00252	1.13753	9.27149e-08	2.72201e-06	uncharacterized LOC106597073
LOC106575499	-2.00726	2.4454	1.3491e-10	8.32772e-09	sodium/myo-inositol cotransporter-like
LOC106580320	-2.00875	3.24414	1.49621e-10	9.11672e-09	sodium- and chloride-dependent GABA transporter ine-like
LOC106560283	-2.00999	-1.33484	0.00174403	0.0097962	transcription factor MafA
LOC106594081	-2.01295	1.30324	5.67874e-06	9.20643e-05	high-affinity choline transporter 1-like
LOC106568136	-2.01364	4.25073	8.58884e-07	1.85657e-05	serine/threonine-protein phosphatase 2B catalytic subunit
LOC106600799	-2.01561	3.7694	7.66257e-09	2.98274e-07	MAGUK p55 subfamily member 3-like
lpin2	-2.01626	5.52143	1.13199e-11	8.6084e-10	lipin 2
LOC106567151	-2.02163	5.21603	4.9629e-17	7.39573e-15	transmembrane protein 269
LOC100286606	-2.02203	1.12806	9.65387e-07	2.05517e-05	cysteine-rich protein 2
LOC106567335	-2.0248	4.87164	1.55377e-19	3.05637e-17	zinc finger protein 395
LOC123728161	-2.02512	-1.09212	0.000481486	0.00354742	uncharacterized LOC123728161
LOC123741844	-2.02963	3.36987	4.12505e-10	2.25396e-08	uncharacterized LOC123741844
LOC106593696	-2.03366	2.26817	8.80767e-07	1.89831e-05	cytoplasmic phosphatidylinositol transfer protein 1
LOC123744715	-2.03374	1.42501	2.49993e-07	6.43656e-06	uncharacterized LOC123744715
LOC106594412	-2.03462	1.58122	5.01251e-09	2.05988e-07	F-box only protein 7-like
LOC106589417	-2.03572	4.68282	3.80396e-09	1.61228e-07	neuronal-specific septin-3
selja	-2.03759	6.06859	4.09011e-15	4.98689e-13	selenoprotein Ja
dema	-2.03782	5.89864	1.93864e-18	3.32567e-16	Dematin
LOC106612366	-2.04047	2.10932	2.32781e-09	1.05022e-07	coagulation factor IX
scamp5a	-2.04146	3.84124	1.2967e-13	1.27961e-11	secretory carrier membrane protein 5a
LOC106612131	-2.04783	2.31207	4.3161e-11	2.88124e-09	cysteine-rich and transmembrane domain-containing protein 1
LOC123727322	-2.05011	5.14649	9.24971e-07	1.97913e-05	uncharacterized protein KIAA0754-like
myb	-2.05095	4.47036	2.14699e-06	4.04529e-05	v-myb avian myeloblastosis viral oncogene homolog
LOC106572701	-2.05363	-1.01896	0.00180102	0.0100323	adenylate cyclase type 6-like
LOC106591444	-2.05575	2.33096	5.0168e-07	1.17109e-05	plastin-1
LOC106567575	-2.06001	1.80167	9.61196e-08	2.80802e-06	ceramide synthase
epor	-2.06164	6.19182	1.68851e-15	2.18514e-13	erythropoietin receptor
LOC106580375	-2.06202	3.48006	1.35208e-09	6.42423e-08	tetratricopeptide repeat protein 28
sdf2	-2.06246	1.93102	1.88072e-10	1.11655e-08	stromal cell-derived factor 2
LOC106575727	-2.06344	1.36001	1.48346e-08	5.38389e-07	prolactin receptor
LOC106588300	-2.06358	-1.50893	0.000647088	0.00448145	zinc finger protein 516-like
LOC106607424	-2.06458	-1.27476	0.000330137	0.00259553	LIM homeobox transcription factor 1-alpha
LOC106613538	-2.06792	3.44906	6.65526e-05	0.000711831	uncharacterized LOC106613538
LOC106584065	-2.07014	4.01061	3.32687e-08	1.09802e-06	rhophilin-1-like
LOC106578106	-2.0728	3.15379	5.61555e-08	1.75522e-06	1-phosphatidylinositol 4,5-bisphosphate phosphodiesterase beta-3-like
LOC106569019	-2.07304	1.65266	6.40043e-10	3.33659e-08	uncharacterized LOC106569019
LOC106595472	-2.07477	4.58068	2.96921e-07	7.42775e-06	protein flightless-1 homolog
LOC106581418	-2.07529	-1.03589	4.62855e-05	0.000527094	frizzled-4
LOC106607863	-2.07787	3.26378	4.65774e-13	4.34909e-11	ENAH actin regulator
LOC100196683	-2.07948	3.5557	7.16194e-06	0.00011175	uncharacterized LOC100196683
LOC106583669	-2.08081	2.2684	1.41599e-06	2.85018e-05	transcription factor SPT20 homolog
cfap410	-2.08148	1.21588	1.253e-06	2.57446e-05	cilia and flagella associated protein 410
LOC106613533	-2.08243	2.95952	7.06843e-06	0.000110643	galectin-3-binding protein A
LOC106594253	-2.08333	3.82026	5.02806e-10	2.66831e-08	serine/threonine-protein kinase TBK1
LOC106590399	-2.08448	3.74806	1.07269e-18	1.88397e-16	myb-related protein A
LOC106581060	-2.08815	-1.34778	0.000545273	0.00391075	claudin-4
mllt3	-2.08824	3.86139	1.42581e-14	1.62432e-12	MLLT3 super elongation complex subunit
LOC106608328	-2.08861	2.09195	1.49368e-07	4.0874e-06	E3 ubiquitin-protein ligase RNF19A-like
iqcb1	-2.08931	2.19484	2.04452e-11	1.46421e-09	IQ motif containing B1
LOC123732453	-2.08986	1.39676	5.47649e-09	2.22269e-07	uncharacterized LOC123732453
LOC106610785	-2.09071	2.17818	6.93756e-07	1.54257e-05	AT-rich interactive domain-containing protein 1B
LOC123739471	-2.10347	-1.67927	0.00120928	0.00734479	palmitoyltransferase ZDHHC3-like
LOC106585716	-2.10348	2.92106	5.7809e-15	6.90572e-13	protein FAM219A-like
LOC123728113	-2.10351	1.10633	3.953e-06	6.76157e-05	inactive serine protease PAMR1-like
LOC106580423	-2.10353	1.54659	1.06546e-08	3.98447e-07	clathrin heavy chain 1
LOC106577368	-2.10433	2.49592	3.81685e-12	3.16349e-10	neutral amino acid transporter A
LOC106605097	-2.10759	4.69921	1.06062e-08	3.97142e-07	tetratricopeptide repeat protein 7A-like
LOC106591275	-2.1086	2.19579	7.42968e-11	4.77604e-09	CMRF35-like molecule 5
LOC106584997	-2.11378	2.91105	1.87662e-05	0.000252493	ATPase MORC2A-like
LOC106577689	-2.11549	3.40102	1.1071e-08	4.11413e-07	prostaglandin D2 receptor 2
LOC106611899	-2.11627	2.19118	8.11316e-08	2.43279e-06	wolframin
LOC106601432	-2.11652	2.353	3.97739e-11	2.68551e-09	matrix-remodeling-associated protein 7
LOC106580739	-2.11729	6.90306	1.13386e-18	1.97962e-16	flavin reductase (NADPH)
LOC106574433	-2.1198	1.09277	0.000316606	0.00251093	inactive dipeptidyl peptidase 10-like
LOC106591770	-2.12091	1.16695	1.27322e-06	2.60525e-05	trinucleotide repeat-containing gene 18 protein-like
fam110b	-2.12648	1.65104	2.31056e-08	8.0112e-07	family with sequence similarity 110 member B
sst6	-2.1271	-1.13864	0.000484147	0.00356063	somatostatin 6
LOC106588126	-2.14039	3.48385	5.70881e-09	2.30115e-07	palmitoyltransferase ZDHHC7-like
LOC106603203	-2.14507	5.72615	2.24509e-17	3.41462e-15	lysine-specific demethylase 6B
adss2	-2.14573	5.26332	8.47284e-14	8.59105e-12	adenylosuccinate synthase 2
rerea	-2.14573	5.64149	1.86539e-08	6.60523e-07	arginine-glutamic acid dipeptide (RE) repeats a
LOC106589591	-2.14727	2.18557	4.14476e-12	3.41607e-10	nuclear factor interleukin-3-regulated protein-like
LOC123738268	-2.15032	-1.21792	0.000493514	0.00361779	classical arabinogalactan protein 9-like
slc25a21	-2.15204	1.48253	5.61838e-09	2.27402e-07	solute carrier family 25 member 21
fgf11a	-2.15388	1.09211	1.54043e-05	0.000215091	fibroblast growth factor 11a
LOC106573187	-2.15446	2.91378	1.04537e-13	1.03506e-11	bcl-2-like protein 13
LOC106577633	-2.1546	4.15896	4.5038e-12	3.6508e-10	insulin receptor substrate 1-B
LOC123731903	-2.16185	-1.31369	0.000338951	0.00265281	YY1-associated factor 2-like
LOC106580299	-2.1643	3.86788	9.10961e-06	0.000136857	polyubiquitin
LOC106593289	-2.16573	2.68598	0.000126858	0.00119473	M-phase inducer phosphatase 1-like
LOC106564593	-2.16728	-1.33332	0.000744086	0.00501475	carboxylesterase notum2
LOC106605399	-2.16976	3.0268	1.58327e-15	2.05797e-13	dynein axonemal heavy chain 5
LOC106602245	-2.17406	3.74091	6.47869e-12	5.08405e-10	C-type lectin domain family 4 member M-like
LOC106592181	-2.17903	3.36811	7.72647e-07	1.68622e-05	collagen alpha-2(VI) chain-like
LOC106575483	-2.17949	3.24045	6.69156e-08	2.04602e-06	paralemmin-1-like
LOC106580372	-2.18361	2.25654	4.1652e-09	1.7482e-07	rabphilin-3A-like
LOC106583118	-2.18399	-1.39275	0.0118846	0.0434961	uncharacterized LOC106583118
slc39a4	-2.18545	2.30015	2.34839e-07	6.08888e-06	solute carrier family 39 member 4
zgc:136930	-2.18615	-1.63218	0.000681274	0.00467046	thread biopolymer filament subunit gamma
LOC106591656	-2.18879	3.94984	1.19692e-11	9.0555e-10	paralemmin-1
LOC106590013	-2.19089	1.76298	1.69025e-06	3.32036e-05	kelch domain-containing protein 3-like
LOC106592210	-2.1929	6.37053	1.05505e-18	1.86409e-16	WW domain-binding protein 4
ripor3	-2.195	4.71026	1.16845e-15	1.53228e-13	RIPOR family member 3
LOC106573239	-2.20343	2.05324	1.55215e-10	9.34647e-09	neuron navigator 2-like
LOC106572144	-2.20365	2.9206	1.58262e-09	7.38872e-08	synaptonemal complex protein 2
LOC106597590	-2.20467	-1.23428	0.000184322	0.00162637	fibrous sheath CABYR-binding protein-like
LOC123732782	-2.20619	3.26355	0.000505744	0.00368462	probable E3 ubiquitin-protein ligase HERC6
ccdc174	-2.20726	4.95279	5.16441e-21	1.18125e-18	coiled-coil domain containing 174
LOC106612419	-2.21592	4.88979	1.13003e-14	1.29739e-12	endothelin-converting enzyme 2
LOC106600954	-2.21709	3.12235	5.23569e-07	1.21355e-05	ferritin, middle subunit-like
mx	-2.21714	4.75629	3.17121e-06	5.67433e-05	Interferon-induced GTP-binding protein Mx
slc38a5b	-2.21819	2.59755	2.25875e-06	4.22618e-05	solute carrier family 38 member 5b
LOC106582663	-2.22132	2.30455	1.14134e-09	5.52071e-08	transcription factor Sp7-like
LOC106612116	-2.22316	3.34794	8.15728e-13	7.33807e-11	PH and SEC7 domain-containing protein 2
LOC106585972	-2.22673	1.93075	1.00442e-09	4.91484e-08	atrial natriuretic peptide receptor 3-like
LOC106563020	-2.22909	3.39796	3.50639e-10	1.96691e-08	TNF receptor-associated factor 2-like
LOC106610370	-2.23987	3.19016	2.34733e-11	1.65299e-09	cyclin-dependent kinase 4 inhibitor B
LOC106583775	-2.24258	1.92332	2.89748e-07	7.28873e-06	E3 ubiquitin-protein ligase RNF123
adb4c	-2.24835	3.13983	4.50286e-15	5.46755e-13	Beta-4C adrenergic receptor
LOC106571794	-2.26036	3.27064	5.44939e-14	5.72205e-12	pleckstrin homology domain-containing family G member 1-like
LOC106605311	-2.26199	4.21713	4.60436e-17	6.89625e-15	lamin-A-like
LOC123730737	-2.26589	2.21979	8.70574e-12	6.73388e-10	MAPK regulated corepressor interacting protein 2-like
LOC106569760	-2.26646	6.36757	5.68995e-19	1.04278e-16	rho GTPase-activating protein 29
LOC123742542	-2.26908	-1.06606	0.000111928	0.0010782	mastermind-like protein 3
LOC106575031	-2.27053	1.57598	1.23268e-11	9.30219e-10	uncharacterized LOC106575031
LOC106610182	-2.27061	1.57985	1.91648e-09	8.79434e-08	SH3 domain-containing protein 19-like
LOC106605148	-2.27127	-1.13494	0.000156099	0.00142112	protein FAM110C-like
LOC123723956	-2.27463	3.31097	2.39751e-13	2.3118e-11	uncharacterized LOC123723956
LOC123730424	-2.28137	1.10486	2.75971e-10	1.59377e-08	uncharacterized LOC123730424
LOC106564305	-2.28242	6.12886	7.72918e-16	1.02728e-13	lipopolysaccharide-induced tumor necrosis factor-alpha factor homolog
LOC106599262	-2.28716	2.7186	5.88017e-17	8.63185e-15	pre-B-cell leukemia transcription factor 1-like
mcu	-2.29225	5.66784	1.60672e-14	1.82338e-12	mitochondrial calcium uniporter
LOC106588890	-2.29628	1.0429	2.93221e-05	0.000363673	zinc finger protein 385D-like
micu1	-2.30047	4.61954	2.54633e-08	8.73629e-07	mitochondrial calcium uptake 1
LOC106589834	-2.3008	1.00001	3.21599e-08	1.07222e-06	dynein axonemal heavy chain 17
LOC106562232	-2.30266	-1.47655	0.000191185	0.0016769	flocculation protein FLO11-like
LOC106561741	-2.30482	-1.26331	0.000307425	0.00245093	pleckstrin homology domain-containing family A member 5
LOC106562261	-2.30538	1.18368	5.76853e-08	1.80112e-06	cytochrome P450 2C8-like
LOC106584025	-2.31199	5.12255	1.60673e-24	4.88745e-22	KN motif and ankyrin repeat domain-containing protein 4
LOC106564242	-2.34541	4.49605	6.67084e-10	3.45315e-08	GTPase IMAP family member 7
zbtb18	-2.34712	4.60066	2.4107e-20	5.19199e-18	zinc finger and BTB domain containing 18
5ntc	-2.35011	5.95238	3.13303e-15	3.93376e-13	Cytosolic purine 5-nucleotidase
zgc:113363	-2.36113	3.70467	1.78028e-16	2.50138e-14	uncharacterized LOC106572953
LOC106566109	-2.36173	7.59702	4.29653e-18	6.96557e-16	tubulin beta-6 chain-like
LOC123723999	-2.36282	3.24419	9.30925e-18	1.47677e-15	complement decay-accelerating factor-like
LOC106602076	-2.36394	2.56202	2.97119e-10	1.69571e-08	trinucleotide repeat-containing gene 18 protein
LOC106565680	-2.364	2.45731	9.07255e-12	6.97121e-10	phosphatidylinositol glycan anchor biosynthesis, class Q
aif1l	-2.3657	2.81944	4.07929e-14	4.361e-12	allograft inflammatory factor 1-like
LOC106565012	-2.36819	1.91359	1.56017e-11	1.14513e-09	CSC1-like protein 2
LOC106594246	-2.37019	2.40619	2.2163e-11	1.57576e-09	trinucleotide repeat-containing gene 18 protein
hmbsa	-2.37402	6.24741	1.6247e-17	2.53642e-15	hydroxymethylbilane synthase a
LOC106607757	-2.39532	1.58966	5.43396e-08	1.70387e-06	enoyl-[acyl-carrier-protein] reductase, mitochondrial
LOC106591921	-2.39642	5.25648	7.52332e-09	2.9324e-07	probable E3 ubiquitin-protein ligase HERC6
hem4	-2.40481	4.87394	5.16773e-19	9.52995e-17	Uroporphyrinogen-III synthase
LOC106611902	-2.4131	2.96113	1.47165e-13	1.44261e-11	serine/threonine-protein phosphatase 2A 55 kDa regulatory subunit B
LOC106592262	-2.41323	6.9156	2.21361e-14	2.47404e-12	cytochrome P450 4F3
LOC106603287	-2.42307	3.41877	1.33717e-08	4.90729e-07	galectin-9
LOC106598467	-2.43448	1.21388	0.00176355	0.00987387	butyrophilin subfamily 3 member A2-like
LOC106567164	-2.43509	2.99331	8.49268e-15	9.90454e-13	rap guanine nucleotide exchange factor 3-like
LOC106586014	-2.4408	1.98362	9.19413e-09	3.50947e-07	uncharacterized LOC106586014
LOC106606537	-2.44306	2.02795	3.26492e-14	3.54172e-12	Na(+)/H(+) exchange regulatory cofactor NHE-RF2-like
LOC123732668	-2.44429	-1.00387	0.00104197	0.0065219	uncharacterized LOC123732668
LOC106587409	-2.44813	4.47466	2.06555e-18	3.50265e-16	lysozyme g-like
LOC106580076	-2.44993	3.82146	7.73991e-23	2.07613e-20	calphotin
LOC106567988	-2.45038	4.73461	7.88692e-23	2.09604e-20	protein FAM222B-like
LOC106601002	-2.45078	1.27343	2.53847e-06	4.66376e-05	protein phosphatase 1 regulatory subunit 1B
LOC106563383	-2.45373	6.06074	4.39571e-28	1.70658e-25	lysine-specific demethylase 6B
LOC106566173	-2.45504	-1.11332	2.88568e-05	0.000359952	anti-Muellerian hormone type-2 receptor
LOC106582882	-2.45655	5.52318	1.90147e-19	3.71554e-17	GATA-binding factor 2-like
kif21a	-2.46797	2.36378	2.10018e-11	1.50044e-09	kinesin family member 21A
LOC106600326	-2.47488	-1.45585	0.00048369	0.00355929	calsequestrin-1-like
mmp9	-2.47616	12.2908	9.79071e-16	1.28966e-13	matrix metalloproteinase 9
LOC106595881	-2.47731	4.14074	9.65401e-08	2.81196e-06	CD9 antigen-like
LOC106613976	-2.47802	1.9801	4.77998e-09	1.98087e-07	dynamin-2-like
nmes1	-2.48519	4.92705	1.36252e-11	1.01778e-09	Normal mucosa of esophagus-specific gene 1 protein
LOC106575454	-2.48875	6.55989	1.04955e-21	2.47745e-19	WW domain-binding protein 4
LOC123730774	-2.49222	3.48512	2.64032e-06	4.82385e-05	NADH-ubiquinone oxidoreductase chain 4-like
LOC106608992	-2.4931	3.42558	4.57428e-20	9.70997e-18	purine nucleoside phosphorylase-like
frrs1b	-2.49501	4.33306	1.00185e-19	2.01093e-17	ferric-chelate reductase 1b
gata1	-2.49507	5.90324	2.33176e-18	3.88706e-16	GATA-binding factor 1
si:ch211-120k19.1	-2.50252	-1.80299	0.000147307	0.00135403	uncharacterized LOC106605747
LOC106595193	-2.50341	2.41936	9.46688e-12	7.25532e-10	zinc finger protein 2 homolog
LOC106593628	-2.50521	4.96123	6.51203e-09	2.58258e-07	fibronectin-like
LOC106579654	-2.50817	-1.40701	0.000155127	0.00141402	laminin subunit alpha-1
LOC106562888	-2.52496	2.8595	2.86574e-12	2.39537e-10	neutral amino acid transporter A-like
LOC106577562	-2.52723	5.04038	8.92364e-11	5.66239e-09	phospholipid scramblase 2
alad	-2.52778	4.75166	2.351e-19	4.50446e-17	aminolevulinate dehydratase
LOC123732793	-2.5283	1.08819	5.83838e-10	3.06525e-08	serine/threonine-protein kinase TBK1-like
LOC106601078	-2.532	5.3993	2.67188e-05	0.000339666	hemoglobin subunit alpha-like
LOC106589462	-2.53699	4.9574	5.44312e-21	1.23216e-18	nuclear prelamin A recognition factor
LOC106577235	-2.53717	-1.02924	0.000510919	0.0037127	secreted frizzled-related protein 5-like
LOC106571314	-2.5402	5.66433	4.25601e-19	7.94237e-17	monocarboxylate transporter 10-like
LOC106579276	-2.5416	4.96193	1.88557e-17	2.88267e-15	PDZ domain-containing protein 7
cb055	-2.54475	5.99362	7.05432e-27	2.50777e-24	CB055 protein
LOC106612930	-2.5452	-1.91192	0.00055606	0.00397459	2-(3-amino-3-carboxypropyl)histidine synthase subunit 1-like
LOC106583442	-2.54576	3.60153	4.73508e-23	1.29364e-20	uncharacterized LOC106583442
LOC106593843	-2.5526	5.41053	4.32835e-08	1.39272e-06	E3 ISG15--protein ligase HERC5
LOC106604082	-2.55875	3.57241	6.13924e-09	2.45453e-07	endothelin receptor type B-like
LOC106605004	-2.56137	-1.38967	0.00068412	0.0046861	homeobox protein Nkx-6.2-like
LOC106589836	-2.57357	5.64397	4.77129e-22	1.16348e-19	cytohesin-1-like
LOC106577662	-2.57766	1.80821	0.000333036	0.00261414	uncharacterized LOC106577662
hdr	-2.58274	6.33982	2.89188e-22	7.1704e-20	hematopoietic death receptor
LOC106588745	-2.58973	4.84617	1.73038e-08	6.17371e-07	programmed cell death 6-interacting protein
si:ch211-180a12.2	-2.59179	-1.46888	0.000187666	0.00164947	uncharacterized si:ch211-180a12.2
LOC106600939	-2.59625	5.60405	1.54441e-16	2.19083e-14	uncharacterized LOC106600939
LOC106563021	-2.5984	1.22139	6.00698e-08	1.86374e-06	uncharacterized LOC106563021
mx2	-2.59944	4.56062	5.80753e-07	1.32629e-05	myxovirus resistance 2
zgc:64002	-2.60456	3.7983	7.94959e-17	1.15547e-14	Nicotinamide N-methyltransferase
cblc	-2.60764	3.07049	5.47052e-21	1.23216e-18	Cbl proto-oncogene C, E3 ubiquitin protein ligase
zgc:136472	-2.6083	3.08482	6.67073e-12	5.22086e-10	uncharacterized LOC123733133
LOC106561182	-2.61179	9.64054	2.68648e-08	9.1851e-07	uncharacterized LOC106561182
LOC106569508	-2.61192	3.96807	2.50773e-11	1.75339e-09	glutamate decarboxylase 1-like
cabp7b	-2.61379	-1.03285	1.38406e-05	0.000195504	calcium binding protein 7b
cc2d1a	-2.61614	1.85903	1.33984e-06	2.72832e-05	coiled-coil and C2 domain containing 1A
LOC106583003	-2.61771	4.74741	8.9841e-20	1.84087e-17	complement decay-accelerating factor
rgcc	-2.6254	4.60018	4.29268e-18	6.96557e-16	regulator of cell cycle
kel	-2.65002	4.71438	1.76373e-11	1.28179e-09	Kell metallo-endopeptidase (Kell blood group)
LOC106572971	-2.66239	3.23453	9.92798e-08	2.88038e-06	ubiquitin-like modifier-activating enzyme 1
LOC106584373	-2.6795	3.17931	6.20766e-15	7.38561e-13	F-BAR domain only protein 1
LOC106590752	-2.68692	5.08588	6.36395e-24	1.85916e-21	nuclear factor 1 X-type-like
LOC106607717	-2.69013	-1.27949	1.11056e-05	0.000162218	gamma-aminobutyric acid type A receptor subunit rho2
LOC106613560	-2.69021	-1.69724	0.000120224	0.00114319	uncharacterized LOC106613560
LOC106575677	-2.70159	2.11251	3.35119e-15	4.13724e-13	tetraspanin-7-like
zgc:73226	-2.71031	4.72376	3.69666e-16	5.02643e-14	uncharacterized LOC106562007
creb3l1	-2.71366	1.10912	1.86701e-08	6.60523e-07	cAMP responsive element binding protein 3-like 1
LOC106593670	-2.72276	4.12429	8.24106e-30	3.57589e-27	phosphatidylinositol N-acetylglucosaminyltransferase subunit Q-like
LOC123729160	-2.75945	3.48988	8.79018e-19	1.58148e-16	myeloid leukemia factor 1-like
LOC123742472	-2.76482	4.03127	9.59306e-15	1.10568e-12	uncharacterized LOC123742472
LOC106610287	-2.76512	1.94439	1.93169e-05	0.000259192	probable E3 ubiquitin-protein ligase HERC6
LOC106609490	-2.77384	1.94066	3.26819e-13	3.11068e-11	normal mucosa of esophagus-specific gene 1 protein-like
LOC106563235	-2.77604	4.41424	6.60043e-25	2.07183e-22	zinc finger protein Gfi-1b-like
mypc1	-2.77685	-1.18224	4.41265e-06	7.3935e-05	Myosin-binding protein C, slow-type
dcup	-2.77979	6.30905	4.10504e-25	1.31656e-22	Uroporphyrinogen decarboxylase
LOC106594559	-2.78622	5.93906	2.64287e-05	0.000336704	barrier-to-autointegration factor
LOC106572968	-2.78728	1.46835	5.96976e-08	1.8561e-06	ubiquitin-like modifier-activating enzyme 1
LOC106592009	-2.81644	2.27482	3.60766e-15	4.41691e-13	Fc receptor-like protein 5
LOC106601362	-2.81782	6.48681	3.32069e-25	1.07671e-22	erythropoietin receptor
LOC106600430	-2.82245	1.72836	3.51772e-09	1.51524e-07	phospholipase ABHD3
LOC106582671	-2.82332	2.82387	9.38188e-19	1.6676e-16	R3H domain-containing protein 2
LOC106587646	-2.84492	1.14211	2.77641e-06	5.04438e-05	tripartite motif-containing protein 16
LOC106565136	-2.86362	4.45835	6.07254e-28	2.29713e-25	NCK-interacting protein with SH3 domain
LOC106566560	-2.86425	5.24826	9.14029e-21	2.01264e-18	tumor protein p53-inducible nuclear protein 2
LOC106566651	-2.87307	2.59087	7.37412e-20	1.52154e-17	embryonic polyadenylate-binding protein-like
LOC106601791	-2.87971	3.91168	8.58157e-27	2.97892e-24	Na(+)/H(+) exchange regulatory cofactor NHE-RF2
LOC106569524	-2.8999	9.56933	4.99757e-41	5.26637e-38	elongation factor 2
LOC106593497	-2.90335	2.16459	2.5934e-06	4.74721e-05	ras-related protein Rap-1b
fech	-2.91648	7.41339	2.82719e-22	7.0694e-20	ferrochelatase
LOC106569142	-2.92616	2.73354	5.90353e-13	5.46048e-11	2-oxoglutarate dehydrogenase, mitochondrial-like
LOC123726779	-2.94872	-1.45679	8.39912e-06	0.00012781	uncharacterized LOC123726779
LOC106577862	-2.95233	3.60484	8.77878e-19	1.58148e-16	amyloid beta precursor like protein 1
LOC123729315	-2.95303	-1.50128	1.37392e-05	0.000194245	uncharacterized LOC123729315
dpysl2a	-2.95636	1.13876	1.72298e-09	7.98089e-08	dihydropyrimidinase like 2a
LOC106582920	-2.96218	1.45247	6.18155e-13	5.68202e-11	inositol hexakisphosphate kinase 2-like
LOC106584620	-2.97474	3.68022	8.12832e-23	2.12243e-20	transcription factor SOX-6-like
LOC106561282	-2.98399	3.26629	1.92735e-16	2.69519e-14	cilia- and flagella-associated protein 44
si:dkey-97m3.1	-2.98861	2.73973	2.24364e-12	1.89687e-10	fatty acyl-CoA reductase
LOC123730955	-2.99965	4.25953	9.53351e-18	1.50426e-15	piggyBac transposable element-derived protein 4-like
gp9	-3.00483	3.37669	5.62511e-17	8.29873e-15	glycoprotein IX (platelet)
LOC123723875	-3.01953	1.02024	3.9638e-12	3.27607e-10	flocculation protein FLO11-like
LOC106582285	-3.04611	3.5078	7.22635e-21	1.60316e-18	KAT8 regulatory NSL complex subunit 1-like
LOC123743182	-3.04639	3.69934	8.35927e-27	2.93629e-24	chromatin target of PRMT1 protein-like
LOC106572811	-3.06456	3.91421	1.6335e-16	2.30612e-14	G2/M phase-specific E3 ubiquitin-protein ligase
LOC106599289	-3.07518	1.11593	2.20388e-12	1.86861e-10	serine/threonine-protein kinase 17A
LOC106572132	-3.07936	2.33894	2.34868e-16	3.25353e-14	multiple epidermal growth factor-like domains protein 6
LOC123729693	-3.09854	-1.10397	1.14441e-07	3.25307e-06	uncharacterized LOC123729693
LOC106605668	-3.11594	4.48267	3.15365e-29	1.32931e-26	protoporphyrinogen oxidase-like
LOC106589388	-3.11745	3.12558	1.00762e-17	1.58143e-15	AMSH-like protease
LOC106563000	-3.13459	4.30957	4.59598e-33	2.26015e-30	2-oxoglutarate dehydrogenase, mitochondrial-like
LOC123731466	-3.1498	-1.12327	3.21391e-05	0.000390635	uncharacterized LOC123731466
LOC106613360	-3.17754	-1.2718	2.01123e-06	3.8385e-05	uncharacterized LOC106613360
LOC106585259	-3.2177	6.35615	4.52743e-29	1.8815e-26	ankyrin-1
LOC106572153	-3.21865	8.44201	1.04561e-23	2.96652e-21	aminolevulinate, delta-, synthase 2
LOC106611162	-3.22968	4.62483	1.26338e-35	7.45548e-33	uncharacterized LOC106611162
LOC123743249	-3.23242	-1.28599	2.43953e-07	6.29753e-06	uncharacterized LOC123743249
apoob	-3.23752	7.60765	1.03889e-43	1.53268e-40	apolipoprotein O, b
tssp	-3.24212	6.82798	1.14235e-24	3.51107e-22	Thymus-specific serine protease
LOC106569950	-3.24987	-1.2887	1.28278e-06	2.623e-05	uncharacterized LOC106569950
LOC106590208	-3.25295	3.57504	5.08787e-22	1.23051e-19	carbonic anhydrase 1-like
LOC123727286	-3.25489	1.31212	4.90362e-10	2.61166e-08	uncharacterized LOC123727286
LOC123729209	-3.2571	3.51703	4.00003e-06	6.81437e-05	neurogranin-like
LOC106583878	-3.28435	4.66513	4.27993e-19	7.94237e-17	uncharacterized LOC106583878
LOC106583558	-3.28622	3.34311	2.05309e-26	6.88391e-24	sodium- and chloride-dependent GABA transporter 2
LOC106609456	-3.28897	5.46712	1.55149e-36	9.74005e-34	mitogen-activated protein kinase 11-like
daam2	-3.28984	1.92131	2.25763e-18	3.78487e-16	dishevelled associated activator of morphogenesis 2
LOC106589946	-3.29165	5.138	8.28818e-25	2.57422e-22	nuclear factor 1 X-type
LOC106596609	-3.29527	2.36128	7.86932e-14	8.06223e-12	trichohyalin
LOC106613164	-3.30978	4.28843	3.1767e-33	1.61607e-30	ephexin-1
LOC106601978	-3.32501	-1.06691	1.58381e-07	4.2802e-06	sodium-dependent neutral amino acid transporter B(0)AT2-like
bbc3	-3.33861	4.16163	2.31586e-28	9.23402e-26	BCL2 binding component 3
LOC106561060	-3.35553	3.35608	9.55095e-28	3.47914e-25	transcription factor SOX-6
LOC106609055	-3.37278	3.09061	2.14332e-18	3.61377e-16	ras-related protein Rab-38
misp	-3.38141	4.4658	1.65302e-40	1.6258e-37	mitotic spindle positioning
LOC106579182	-3.38398	2.50523	5.65575e-18	9.06948e-16	heparan sulfate glucosamine 3-O-sulfotransferase 2-like
rhd	-3.4059	5.80319	5.42927e-29	2.22495e-26	Rh blood group, D antigen
LOC106570020	-3.40843	1.71717	9.80297e-14	9.80896e-12	trichohyalin
LOC106611675	-3.45914	2.70891	3.85612e-18	6.32104e-16	uncharacterized LOC106611675
addb	-3.49868	5.25101	3.77251e-36	2.31899e-33	Beta-adducin
LOC106602827	-3.51195	5.41978	4.92757e-07	1.15651e-05	rho-related GTP-binding protein RhoG
LOC106574039	-3.53053	4.0461	4.84022e-28	1.85475e-25	T-cell acute lymphocytic leukemia protein 1 homolog
LOC106569400	-3.54144	1.73963	2.89041e-15	3.64464e-13	importin-13
LOC106567574	-3.55064	2.85432	4.15363e-19	7.80619e-17	ubiquitin carboxyl-terminal hydrolase 2
hmgb3	-3.55947	4.88484	7.46262e-48	1.69378e-44	High mobility group protein B3
traf4a	-3.56037	1.83105	6.65626e-14	6.89121e-12	tnf receptor-associated factor 4a
LOC123729220	-3.56747	6.48917	5.0228e-39	3.90007e-36	porphobilinogen deaminase-like
fam210b	-3.56761	2.85681	1.37805e-15	1.79914e-13	family with sequence similarity 210 member B
LOC106602627	-3.57261	7.32623	1.00774e-36	6.464e-34	spectrin beta chain, erythrocytic
LOC106564824	-3.57864	4.09979	5.35093e-32	2.46694e-29	catalase
LOC106569327	-3.58088	5.61743	1.54659e-19	3.05637e-17	aquaporin FA-CHIP
tfr1a	-3.59253	8.64822	1.97513e-32	9.25052e-30	transferrin receptor 1a
cerk	-3.60045	3.00194	2.05065e-18	3.49749e-16	ceramide kinase
LOC123730776	-3.61069	-1.59487	7.03213e-07	1.5589e-05	proline-rich protein 33-like
LOC106567990	-3.61964	4.05299	8.3123e-14	8.45733e-12	uncharacterized LOC106567990
mybpc2a	-3.68233	2.54818	3.41107e-23	9.40627e-21	myosin binding protein Ca
LOC106576756	-3.70767	1.92587	7.17507e-23	1.94227e-20	transmembrane protein 229B
abcg4a	-3.71155	2.77401	1.28325e-23	3.60606e-21	ATP-binding cassette, sub-family G (WHITE), member 4a
LOC106565269	-3.73748	3.22343	7.52123e-13	6.84943e-11	helicase with zinc finger domain 2
LOC106591983	-3.76963	1.51638	2.67271e-19	5.0878e-17	putative pre-mRNA-splicing factor ATP-dependent RNA helicase DHX32
slc25a37	-3.78	6.11056	1.29014e-34	7.4641e-32	solute carrier family 25 member 37
LOC106600435	-3.80445	4.79016	1.8559e-17	2.85209e-15	aquaporin FA-CHIP
LOC106590880	-3.80545	2.17454	5.46274e-17	8.09969e-15	microsomal glutathione S-transferase 1-like
LOC106587137	-3.81313	5.78283	7.75757e-29	3.13555e-26	G1/S-specific cyclin-D1
LOC106594976	-3.8409	-1.40771	1.64776e-07	4.43311e-06	voltage-dependent P/Q-type calcium channel subunit alpha-1A-like
pk	-3.85948	3.30051	3.03118e-27	1.09071e-24	pyruvate kinase
wipi2	-3.90231	-1.10118	5.5032e-10	2.90478e-08	WD repeat domain, phosphoinositide interacting 2
LOC106594777	-3.90642	1.90519	8.28792e-17	1.19874e-14	hemoglobin subunit alpha-4
rn151	-3.95787	3.22302	6.46323e-22	1.55044e-19	RING finger protein 151
LOC106564359	-3.98365	5.66304	3.7138e-41	4.05849e-38	Fc receptor-like protein 5
si:ch73-344o19.1	-3.98527	3.49245	6.45163e-33	3.12069e-30	salivary glue protein Sgs-3
LOC106597201	-3.98551	7.5578	2.4241e-28	9.53674e-26	golgin subfamily A member 4-like
LOC100194566	-3.99918	5.30366	1.27268e-32	6.05673e-30	muscle specific ring finger protein 1-like
LOC106571764	-4.00836	-1.55309	3.96996e-07	9.64097e-06	uncharacterized LOC106571764
LOC106565098	-4.01673	1.18161	2.30567e-17	3.48877e-15	uncharacterized LOC106565098
LOC106580836	-4.05307	3.0742	2.88528e-34	1.57654e-31	golgin subfamily A member 6-like protein 22
LOC106575060	-4.06566	3.49435	7.22218e-14	7.42501e-12	microsomal glutathione S-transferase 1-like
ank1a	-4.07413	5.25274	2.75142e-34	1.54371e-31	ankyrin 1, erythrocytic a
LOC106595268	-4.10332	8.74576	3.62286e-42	4.64766e-39	hemoglobin subunit beta-like
LOC106574165	-4.10512	2.5999	7.34448e-22	1.74763e-19	calmodulin-regulated spectrin-associated protein 2
LOC106593477	-4.11297	4.61995	7.01254e-50	2.06912e-46	protein 4.1-like
LOC106568207	-4.14158	1.06203	2.29383e-15	2.92995e-13	forkhead box protein N4-like
LOC123724067	-4.14832	9.87307	3.71755e-33	1.85915e-30	hemoglobin subunit beta-like
LOC106564308	-4.14865	4.19526	2.6368e-39	2.10274e-36	lipopolysaccharide-induced tumor necrosis factor-alpha factor homolog
LOC106579160	-4.15638	2.89619	3.82508e-20	8.17847e-18	probable phosphatase phospho1
LOC106574087	-4.24403	5.52994	1.15349e-31	5.23614e-29	carboxypeptidase N subunit 2
LOC106573055	-4.2598	6.33596	5.31032e-49	1.42442e-45	methionine aminopeptidase 2
LOC106569968	-4.29208	-1.37084	1.89538e-07	5.02471e-06	uncharacterized LOC106569968
LOC106603195	-4.29876	2.34693	1.68673e-26	5.78705e-24	XK-related protein 5-like
LOC106580917	-4.33345	6.41578	1.51292e-37	1.03814e-34	tropomodulin-4-like
LOC106602801	-4.3377	2.31957	1.89175e-26	6.41587e-24	TBC1 domain family member 2A
si:ch1073-184j22.1	-4.34287	2.63827	3.12041e-21	7.19304e-19	erythroferrone
LOC100217346	-4.34907	6.15261	2.36913e-46	4.99312e-43	Kruppel-like factor 4
LOC106575220	-4.37307	5.93734	9.37154e-40	8.37929e-37	uncharacterized LOC106575220
LOC106586175	-4.38753	7.03773	1.23271e-40	1.25422e-37	catalase
LOC106580774	-4.40239	4.38898	3.36298e-44	5.22253e-41	tubulin-specific chaperone cofactor E-like protein
LOC106607403	-4.41285	-1.20048	5.30641e-06	8.66892e-05	brain-specific angiogenesis inhibitor 1-associated protein 2-like protein 2
LOC106578213	-4.43243	3.10865	1.6335e-38	1.20495e-35	FH2 domain-containing protein 1
LOC106612612	-4.44369	2.55578	6.24969e-24	1.84403e-21	gap junction delta-2 protein-like
spaca4l	-4.44428	5.08402	4.80408e-40	4.42966e-37	sperm acrosome associated 4 like
LOC106563283	-4.44428	-1.55803	7.11649e-06	0.000111199	PR domain zinc finger protein 12-like
tmod4	-4.45024	6.63834	1.57288e-38	1.18999e-35	tropomodulin 4 (muscle)
LOC106592998	-4.47713	4.68181	6.11171e-25	1.93906e-22	transmembrane protein 26
gal3st1a	-4.48934	2.78415	5.21042e-30	2.32937e-27	galactose-3-O-sulfotransferase 1a
LOC106573466	-4.50731	5.06165	1.02797e-35	6.19005e-33	uncharacterized LOC106573466
LOC106568959	-4.51095	3.10363	1.06446e-42	1.42764e-39	small conductance calcium-activated potassium channel protein 2
LOC106594548	-4.51578	6.24495	6.92566e-56	4.08697e-52	trichohyalin-like
LOC106584035	-4.51778	1.97101	6.19006e-20	1.3046e-17	putative tyrosine-protein phosphatase auxilin
LOC106589620	-4.53237	4.64327	6.35175e-38	4.46226e-35	Kruppel-like factor 1
LOC106569038	-4.56416	1.00645	7.95624e-23	2.09604e-20	myb-related protein A-like
LOC106610275	-4.57617	6.45811	1.67392e-52	8.2318e-49	hemogen-like
LOC100194720	-4.60783	2.59265	3.75457e-16	5.08176e-14	uncharacterized LOC100194720
LOC106602333	-4.62621	6.39891	2.22881e-52	9.39474e-49	hemogen-like
LOC100196543	-4.6513	5.93022	3.08098e-46	6.06048e-43	equilibrative nucleoside transporter 1
LOC106564529	-4.67801	4.41869	9.15471e-34	4.91125e-31	Kruppel-like factor 1
LOC106601076	-4.70095	8.0479	6.51879e-30	2.8708e-27	hemoglobin subunit alpha-4
LOC106606889	-4.72118	3.60155	3.20379e-24	9.54858e-22	cytochrome c oxidase subunit 6A, mitochondrial
LOC106601051	-4.81745	3.69296	2.88905e-19	5.46438e-17	hemoglobin subunit beta-like
pitpnc1b	-4.82927	2.38309	4.40897e-37	2.89091e-34	phosphatidylinositol transfer protein cytoplasmic 1b
LOC100196095	-4.90155	6.47451	1.234e-33	6.38777e-31	Rhesus blood group, B glycoprotein
LOC106573026	-4.90653	-1.26925	3.62324e-09	1.54938e-07	ectonucleotide pyrophosphatase/phosphodiesterase family member 2
LOC106606643	-4.94918	1.45572	2.02111e-19	3.8977e-17	RING finger protein 151-like
LOC106589452	-4.9623	1.20905	2.2587e-24	6.80054e-22	unconventional myosin-XV
irx1	-5.00109	-1.79022	1.35183e-08	4.94877e-07	iroquois homeobox 1
si:ch211-215c18.3	-5.01035	1.80878	1.95512e-19	3.79524e-17	uncharacterized si:ch211-215c18.3
cahz	-5.0267	9.00102	7.29647e-42	8.97041e-39	carbonic anhydrase
LOC123723657	-5.06329	10.843	8.53966e-28	3.14964e-25	hemoglobin subunit beta-like
LOC100136584	-5.09384	11.0389	1.88462e-39	1.58879e-36	beta-globin
nmt1b	-5.09675	5.6876	2.14927e-39	1.76157e-36	N-myristoyltransferase 1b
LOC106591603	-5.10381	3.82034	2.13284e-56	1.57329e-52	lipopolysaccharide-induced tumor necrosis factor-alpha factor homolog
LOC100136576	-5.13637	11.3169	1.42297e-41	1.61485e-38	beta globin
LOC106583559	-5.15874	1.88684	1.52814e-19	3.04657e-17	sodium- and chloride-dependent GABA transporter 2
LOC106607381	-5.16747	1.71862	7.86541e-28	2.93768e-25	hemoglobin subunit alpha-2-like
LOC106569932	-5.29997	6.31355	1.16318e-41	1.37283e-38	ATPase family AAA domain-containing protein 2
LOC106607236	-5.35464	6.35333	1.21884e-39	1.05773e-36	hemoglobin subunit beta-1
LOC106566742	-5.4503	2.76469	1.77304e-22	4.4714e-20	cadherin-like protein 26
LOC106601074	-5.58927	11.0514	6.73372e-43	9.4612e-40	hemoglobin subunit beta-1
wnk4a	-5.59698	2.46434	4.66447e-40	4.42966e-37	WNK lysine deficient protein kinase 4a
LOC106564374	-5.64875	4.15557	7.12952e-49	1.75303e-45	uncharacterized LOC106564374
hba	-5.66151	7.8963	3.6711e-38	2.64194e-35	hemoglobin subunit alpha
LOC100380859	-5.66661	8.31353	3.74976e-58	5.53202e-54	band 3 anion exchange protein
LOC106607375	-5.71098	10.5921	7.82687e-13	7.08404e-11	hemoglobin subunit alpha-4
LOC106601077	-5.82969	11.222	5.33433e-46	9.83717e-43	hemoglobin subunit alpha-like
LOC106606856	-5.85059	8.51081	1.74403e-56	1.57329e-52	band 3 anion exchange protein
LOC106607372	-5.87498	11.0047	4.39798e-12	3.58471e-10	hemoglobin subunit beta-like
LOC106601072	-5.97772	11.0649	1.04351e-45	1.81117e-42	hemoglobin subunit alpha
LOC106600318	-6.06172	8.2132	1.60032e-18	2.76135e-16	hemoglobin subunit beta-like
LOC106601071	-6.3113	10.0564	7.95611e-45	1.30418e-41	hemoglobin subunit alpha-4
LOC106591717	-6.6062	1.92841	9.3929e-20	1.89827e-17	lipopolysaccharide-induced tumor necrosis factor-alpha factor homolog
LOC106607380	-6.6945	5.99113	1.48692e-29	6.3584e-27	hemoglobin subunit beta-1
LOC106607371	-6.80346	9.77635	2.27983e-14	2.53844e-12	hemoglobin subunit beta-1
LOC123738810	-7.14135	-1.36609	1.32546e-09	6.31498e-08	uncharacterized LOC123738810
LOC106585833	-7.26166	9.85954	4.41507e-51	1.44746e-47	histone H1
LOC106607373	-7.36296	10.013	5.7577e-14	6.00307e-12	hemoglobin subunit alpha-like
LOC106566911	-7.36354	-1.18368	8.37553e-13	7.5115e-11	specifically androgen-regulated gene protein
LOC106571909	-8.49653	3.19998	4.90665e-59	1.44776e-54	troponin C, slow skeletal and cardiac muscles
LOC123743438	-9.39098	6.6602	2.81005e-07	7.12313e-06	hemoglobin subunit alpha-4-like

## Sheet: F1701419_HK_T20CvsT10C_GO
ID	Term	GOGroups	Ontology Source	Term PValue	Term PValue Corrected with Benjamini-Hochberg	Group PValue	Group PValue Corrected with Benjamini-Hochberg	GOLevels	% Associated Genes	Nr. Genes	Associated Genes Found
GO:0001222	transcription corepressor binding	Group00	GO_MolecularFunction-EBI-UniProt-GOA-ACAP-ARAP_01.05.2024_00h00	0.00153764	0.0143622	0.00153764	0.0034764	[5]	37.5	3	[LOC106563389, LOC106603198, per1b]
GO:0051402	neuron apoptotic process	Group01	GO_BiologicalProcess-EBI-UniProt-GOA-ACAP-ARAP_01.05.2024_00h00	0.000411363	0.00547237	0.000411363	0.00133693	[5]	15.9091	7	[LOC106605689, LOC106607875, apoeb, hdr, m17, tnfrsf21, tnr6]
KEGG:04060	Cytokine-cytokine receptor interaction	Group02	KEGG_01.05.2024	0.0112651	0.0441551	0.0112651	0.0130174	[-1]	5.10806	26	[LOC106563436, LOC106563758, LOC106563802, LOC106571739, LOC106571911, LOC106579014, LOC106587941, LOC106598140, LOC106601362, LOC106603109, LOC106607048, LOC106607875, LOC106608548, ccl8, cxl10, epor, hdr, i20ra, ifngr2a, m17, rell2, tnfl6, tnfrsf21, tnfsf14, tnr5, tnr6]
KEGG:04115	p53 signaling pathway	Group03	KEGG_01.05.2024	0.0113284	0.0440105	0.0113284	0.0128061	[-1]	6.70391	12	[LOC106564303, LOC106574427, LOC106582467, LOC106583949, LOC106587137, LOC106587947, LOC106604232, bida, cd37, cdk6, hdr, tnr6]
KEGG:04145	Phagosome	Group04	KEGG_01.05.2024	0.000879526	0.0099003	0.000879526	0.00254085	[-1]	6.64653	22	[LOC106560797, LOC106562989, LOC106562991, LOC106564360, LOC106566109, LOC106567090, LOC106567571, LOC106568354, LOC106570504, LOC106572477, LOC106573846, LOC106578704, LOC106581859, LOC106582060, LOC106584323, LOC106601909, LOC106612904, LOC106613902, c209a, sr-bi, tfr1a, thbs3a]
KEGG:04210	Apoptosis	Group05	KEGG_01.05.2024	3.81148e-05	0.00083662	3.81148e-05	0.000220219	[-1]	7.43802	27	[LOC106560529, LOC106560797, LOC106562989, LOC106562991, LOC106563020, LOC106563760, LOC106565009, LOC106567090, LOC106571028, LOC106572477, LOC106572830, LOC106573846, LOC106577762, LOC106577765, LOC106582467, LOC106583949, LOC106589958, LOC106605311, LOC106608294, LOC106608811, LOC106611360, bida, ctsh, hdr, tnfl6, tnr6, traf2b]
KEGG:04514	Cell adhesion molecules	Group06	KEGG_01.05.2024	0.00996614	0.0408891	0.00996614	0.012339	[-1]	5.34884	23	[LOC106561458, LOC106561987, LOC106564360, LOC106567157, LOC106567571, LOC106568355, LOC106570046, LOC106572729, LOC106573899, LOC106573979, LOC106574726, LOC106575091, LOC106578397, LOC106581060, LOC106581859, LOC106591235, LOC106601627, LOC106604036, cldn5a, cldnf, itga8, ptprfa, tnr5]
KEGG:04540	Gap junction	Group07	KEGG_01.05.2024	0.00532469	0.0281631	0.00532469	0.00814364	[-1]	6.47773	16	[LOC106562989, LOC106562991, LOC106566109, LOC106567090, LOC106571556, LOC106572477, LOC106572701, LOC106573846, LOC106577002, LOC106578106, LOC106588693, LOC106596082, LOC106606489, LOC106610009, LOC106612612, adcy6a]
GO:0003682	chromatin binding	Group08	GO_MolecularFunction-EBI-UniProt-GOA-ACAP-ARAP_01.05.2024_00h00	0.0117156	0.0451155	0.0117156	0.012962	[3]	5.20607	24	[LOC106560867, LOC106563383, LOC106566702, LOC106566823, LOC106569932, LOC106575446, LOC106576194, LOC106576265, LOC106581105, LOC106581197, LOC106582693, LOC106586785, LOC106588370, LOC106589288, LOC106590013, LOC106590532, LOC106602076, LOC106603203, LOC106608972, LOC106610785, kdm6ba, mllt3, mtf2, rnf2]
KEGG:04672	Intestinal immune network for IgA production	Group09	KEGG_01.05.2024	0.0121045	0.0458092	0.0121045	0.0131132	[-1]	8.86076	7	[LOC106564360, LOC106567571, LOC106572729, LOC106575091, LOC106579014, clm7, tnr5]
GO:0051491	positive regulation of filopodium assembly	Group10	GO_BiologicalProcess-EBI-UniProt-GOA-ACAP-ARAP_01.05.2024_00h00	0.00422147	0.0253866	0.00422147	0.00708117	[5, 6, 7, 8, 9]	27.2727	3	[LOC106568842, LOC106575483, LOC106591656]
GO:0004900	erythropoietin receptor activity	Group11	GO_BiologicalProcess-EBI-UniProt-GOA-ACAP-ARAP_01.05.2024_00h00	3.09134e-05	0.000714263	3.09134e-05	0.000229643	[6, 7, 8]	100	3	[LOC106563436, LOC106601362, LOC106603109]
GO:0005509	calcium ion binding	Group12	GO_MolecularFunction-EBI-UniProt-GOA-ACAP-ARAP_01.05.2024_00h00	0.000115829	0.00203396	0.000115829	0.000463317	[6]	4.96503	71	[LOC100136434, LOC100136448, LOC106561987, LOC106562418, LOC106563689, LOC106564863, LOC106565009, LOC106566742, LOC106568354, LOC106570110, LOC106571556, LOC106571909, LOC106572132, LOC106572671, LOC106573026, LOC106573432, LOC106573979, LOC106574281, LOC106575997, LOC106577001, LOC106577762, LOC106578106, LOC106580765, LOC106582116, LOC106583093, LOC106584214, LOC106584323, LOC106586607, LOC106…
GO:0005615	extracellular space	Group13	GO_CellularComponent-EBI-UniProt-GOA-ACAP-ARAP_01.05.2024_00h00	1.20471e-09	4.80788e-08	1.20471e-09	3.13224e-08	[2, 3]	5.47765	125	[LOC100136511, LOC100136576, LOC100136587, LOC100194500, LOC100195750, LOC106560797, LOC106561115, LOC106563086, LOC106563388, LOC106563420, LOC106564720, LOC106564853, LOC106569443, LOC106570110, LOC106570460, LOC106570622, LOC106571371, LOC106571387, LOC106571724, LOC106571739, LOC106571911, LOC106572256, LOC106572671, LOC106572928, LOC106573026, LOC106573607, LOC106573648, LOC106574332, LOC106…
GO:0005829	cytosol	Group14	GO_CellularComponent-EBI-UniProt-GOA-ACAP-ARAP_01.05.2024_00h00	0.00561423	0.0286587	0.00561423	0.00810945	[2, 3, 4]	4.04281	102	[LOC100136576, LOC100194728, LOC100380740, LOC106560302, LOC106560735, LOC106560985, LOC106561741, LOC106563020, LOC106564303, LOC106564567, LOC106565661, LOC106566032, LOC106566651, LOC106566713, LOC106568288, LOC106569255, LOC106569524, LOC106569895, LOC106570598, LOC106571123, LOC106572868, LOC106573421, LOC106577025, LOC106577633, LOC106580299, LOC106580977, LOC106581531, LOC106582130, LOC106…
GO:0070069	cytochrome complex	Group15	GO_CellularComponent-EBI-UniProt-GOA-ACAP-ARAP_01.05.2024_00h00	0.00156021	0.0142694	0.00156021	0.00338045	[3]	11.4286	8	[LOC106561622, LOC106566700, LOC106579596, LOC106605225, LOC106606889, LOC106609490, LOC106613551, nmes1]
GO:0002244	hematopoietic progenitor cell differentiation	Group16	GO_BiologicalProcess-EBI-UniProt-GOA-ACAP-ARAP_01.05.2024_00h00	0.0127458	0.0478242	0.0127458	0.0135262	[4, 5, 6]	18.75	3	[LOC106579014, LOC106583826, LOC106610861]
GO:0008239	dipeptidyl-peptidase activity	Group17	GO_MolecularFunction-EBI-UniProt-GOA-ACAP-ARAP_01.05.2024_00h00	0.0106003	0.0426928	0.0106003	0.0125276	[5]	20	3	[LOC106593451, LOC106612608, tssp]
GO:0009266	response to temperature stimulus	Group18	GO_BiologicalProcess-EBI-UniProt-GOA-ACAP-ARAP_01.05.2024_00h00	0.0103718	0.0421594	0.0103718	0.0125426	[3]	10.1695	6	[LOC100194728, LOC106608136, dnaja, hs90a, hsp90b1, hspb6l]
GO:0072359	circulatory system development	Group19	GO_BiologicalProcess-EBI-UniProt-GOA-ACAP-ARAP_01.05.2024_00h00	0.00889506	0.0382836	0.00889506	0.0112815	[4, 5]	5.21042	26	[LOC106561987, LOC106563383, LOC106568558, LOC106568842, LOC106570598, LOC106571724, LOC106574976, LOC106579654, LOC106581418, LOC106583653, LOC106586785, LOC106587261, LOC106588813, LOC106589620, LOC106591870, LOC106593451, LOC106593628, LOC106603203, LOC106611708, ada2b, col1a1a, hey1, kdm6ba, popdc2, tnr5, zfpm1]
GO:0030198	extracellular matrix organization	Group20	GO_BiologicalProcess-EBI-UniProt-GOA-ACAP-ARAP_01.05.2024_00h00	0.0128807	0.0479204	0.0128807	0.0133959	[5]	5.53936	19	[LOC106569443, LOC106570460, LOC106571140, LOC106574332, LOC106575116, LOC106578526, LOC106581278, LOC106591630, LOC106592099, LOC106592181, LOC106600852, LOC106604146, LOC106610502, LOC106613072, col1a1a, col1a1b, mmp13, mmp9, serpinh1a]
GO:0031721	hemoglobin alpha binding	Group21	GO_MolecularFunction-EBI-UniProt-GOA-ACAP-ARAP_01.05.2024_00h00	4.7918e-05	0.00100171	4.7918e-05	0.000249174	[4]	35.7143	5	[LOC106601073, LOC106601074, LOC106607236, LOC106607371, LOC106607380]
GO:0042742	defense response to bacterium	Group22	GO_BiologicalProcess-EBI-UniProt-GOA-ACAP-ARAP_01.05.2024_00h00	0.00324076	0.0215559	0.00324076	0.00561731	[4, 5, 6]	11.2903	7	[LOC106564853, LOC106575195, LOC106584587, LOC106587409, hamp, lyz, tfa]
GO:0043271	negative regulation of monoatomic ion transport	Group23	GO_BiologicalProcess-EBI-UniProt-GOA-ACAP-ARAP_01.05.2024_00h00	0.00261094	0.0187902	0.00261094	0.00522187	[3, 4, 5, 6]	16.129	5	[LOC106584587, LOC106601258, hamp, pln1, wnk4a]
GO:0045121	membrane raft	Group24	GO_CellularComponent-EBI-UniProt-GOA-ACAP-ARAP_01.05.2024_00h00	0.00840025	0.0372496	0.00840025	0.0109203	[4]	8.10811	9	[LOC100169853, LOC106573979, LOC106603416, cav1, cblc, dlc1, hdr, sr-bi, tnr6]
GO:0051382	kinetochore assembly	Group25	GO_BiologicalProcess-EBI-UniProt-GOA-ACAP-ARAP_01.05.2024_00h00	0.0106003	0.0426928	0.0106003	0.0125276	[6, 7, 8]	20	3	[LOC106587408, LOC106589585, LOC106606518]
KEGG:00980	Metabolism of xenobiotics by cytochrome P450	Group26	KEGG_01.05.2024	0.0130804	0.0482545	0.00500864	0.00813904	[-1]	9.67742	6	[LOC106562827, LOC106575060, LOC106587215, LOC106590880, LOC106596374, LOC106600509]
GO:0004364	glutathione transferase activity	Group26	GO_MolecularFunction-EBI-UniProt-GOA-ACAP-ARAP_01.05.2024_00h00	0.00723564	0.0341553	0.00500864	0.00813904	[4]	16	4	[LOC106562827, LOC106575060, LOC106590880, ltc4s]
KEGG:04512	ECM-receptor interaction	Group27	KEGG_01.05.2024	0.00157525	0.014113	0.0129892	0.0132439	[-1]	7.57576	15	[LOC106568354, LOC106570460, LOC106572729, LOC106579293, LOC106579654, LOC106592181, LOC106600852, LOC106610502, col1a1a, col1a1b, col6a1, col6a2, gp9, itga8, thbs3a]
KEGG:04820	Cytoskeleton in muscle cells	Group27	KEGG_01.05.2024	0.0085079	0.0373497	0.0129892	0.0132439	[-1]	4.98392	31	[LOC100194566, LOC106564681, LOC106564685, LOC106568354, LOC106570046, LOC106570460, LOC106571909, LOC106572729, LOC106573899, LOC106579654, LOC106580917, LOC106583316, LOC106586497, LOC106588414, LOC106592181, LOC106600852, LOC106605311, LOC106607745, LOC106610502, LOC106613552, col1a1a, col1a1b, col6a1, col6a2, daam2, enog, itga8, mybpc2a, myot, thbs3a, tmod4]
GO:0005539	glycosaminoglycan binding	Group28	GO_MolecularFunction-EBI-UniProt-GOA-ACAP-ARAP_01.05.2024_00h00	0.00506959	0.0274759	0.00506959	0.00798845	[3]	6.69643	15	[LOC106568842, LOC106577862, LOC106582116, LOC106586999, LOC106588972, LOC106593628, LOC106599208, LOC106605617, LOC106609796, LOC106613695, anxa6, cef10, lipe, thbs3a, xlkd1]
GO:0008201	heparin binding	Group28	GO_MolecularFunction-EBI-UniProt-GOA-ACAP-ARAP_01.05.2024_00h00	0.00120058	0.012549	0.00506959	0.00798845	[3, 4]	8.44156	13	[LOC106568842, LOC106577862, LOC106582116, LOC106586999, LOC106588972, LOC106593628, LOC106599208, LOC106605617, LOC106609796, LOC106613695, cef10, lipe, thbs3a]
GO:0010631	epithelial cell migration	Group29	GO_BiologicalProcess-EBI-UniProt-GOA-ACAP-ARAP_01.05.2024_00h00	0.00563434	0.0284308	0.00563434	0.00791853	[4, 5]	11.5385	6	[LOC106568558, LOC106568842, LOC106593451, LOC106611708, fgf10a, tnr5]
GO:0010632	regulation of epithelial cell migration	Group29	GO_BiologicalProcess-EBI-UniProt-GOA-ACAP-ARAP_01.05.2024_00h00	0.000824216	0.00977921	0.00563434	0.00791853	[3, 4, 5, 6]	16.6667	6	[LOC106568558, LOC106568842, LOC106593451, LOC106611708, fgf10a, tnr5]
GO:0016042	lipid catabolic process	Group30	GO_BiologicalProcess-EBI-UniProt-GOA-ACAP-ARAP_01.05.2024_00h00	0.000959099	0.0105261	0.0028939	0.00537438	[4]	6.47887	23	[LOC100136561, LOC100286622, LOC106564686, LOC106571371, LOC106571556, LOC106573026, LOC106574281, LOC106577419, LOC106577511, LOC106578106, LOC106578486, LOC106584779, LOC106585736, LOC106592262, LOC106600430, LOC106605689, LOC106613695, aadac, abhd6b, apoc1, apoeb, lipe, lpin2]
GO:0016298	lipase activity	Group30	GO_MolecularFunction-EBI-UniProt-GOA-ACAP-ARAP_01.05.2024_00h00	0.00906748	0.0382752	0.0028939	0.00537438	[4]	6.45161	14	[LOC100136561, LOC106564686, LOC106571371, LOC106571556, LOC106573026, LOC106574281, LOC106578106, LOC106584779, LOC106600430, LOC106611413, LOC106613695, aadac, abhd6b, lipe]
GO:0001848	complement binding	Group31	GO_MolecularFunction-EBI-UniProt-GOA-ACAP-ARAP_01.05.2024_00h00	0.000267832	0.00419922	0.000184665	0.000640173	[3]	36.3636	4	[LOC106563086, LOC106604759, LOC106608633, c8g]
GO:0030169	low-density lipoprotein particle binding	Group31	GO_MolecularFunction-EBI-UniProt-GOA-ACAP-ARAP_01.05.2024_00h00	0.000551817	0.00692136	0.000184665	0.000640173	[5]	30.7692	4	[LOC106563086, LOC106604759, LOC106608633, sr-bi]
GO:0005788	endoplasmic reticulum lumen	Group32	GO_CellularComponent-EBI-UniProt-GOA-ACAP-ARAP_01.05.2024_00h00	0.00129047	0.0128754	0.00129047	0.0030502	[4, 5, 6]	10.7143	9	[LOC106571177, LOC106573432, LOC106584323, LOC106600326, LOC106609130, LOC106613902, hsp90b1, pdia4, selenom]
GO:0033018	sarcoplasmic reticulum lumen	Group32	GO_CellularComponent-EBI-UniProt-GOA-ACAP-ARAP_01.05.2024_00h00	0.000753377	0.00918701	0.00129047	0.0030502	[5, 6, 7]	28.5714	4	[LOC106573432, LOC106600326, LOC106609130, hsp90b1]
GO:0043169	cation binding	Group33	GO_MolecularFunction-EBI-UniProt-GOA-ACAP-ARAP_01.05.2024_00h00	3.13288e-06	8.59584e-05	3.13288e-06	3.25819e-05	[4]	4.02347	288	[5ntc, LOC100136434, LOC100136448, LOC100136576, LOC100194566, LOC100194731, LOC100196483, LOC100196840, LOC100286462, LOC100286606, LOC106560406, LOC106561509, LOC106561987, LOC106562102, LOC106562156, LOC106562261, LOC106562315, LOC106562418, LOC106563020, LOC106563283, LOC106563383, LOC106563498, LOC106563689, LOC106564305, LOC106564308, LOC106564518, LOC106564824, LOC106564853, LOC106564863, …
GO:0046872	metal ion binding	Group33	GO_MolecularFunction-EBI-UniProt-GOA-ACAP-ARAP_01.05.2024_00h00	1.82385e-06	5.33779e-05	3.13288e-06	3.25819e-05	[5]	4.05694	285	[5ntc, LOC100136434, LOC100136448, LOC100136576, LOC100194566, LOC100194731, LOC100196483, LOC100196840, LOC100286462, LOC100286606, LOC106560406, LOC106561509, LOC106561987, LOC106562102, LOC106562156, LOC106562261, LOC106562315, LOC106562418, LOC106563020, LOC106563283, LOC106563383, LOC106563498, LOC106563689, LOC106564305, LOC106564308, LOC106564518, LOC106564824, LOC106564853, LOC106564863, …
GO:0098552	side of membrane	Group34	GO_CellularComponent-EBI-UniProt-GOA-ACAP-ARAP_01.05.2024_00h00	0.00614291	0.0299637	0.00614291	0.00840608	[2, 3]	4.9435	35	[LOC100136446, LOC100169853, LOC100194553, LOC100380704, LOC106561458, LOC106563020, LOC106563436, LOC106563758, LOC106563802, LOC106564305, LOC106564308, LOC106567879, LOC106569327, LOC106575091, LOC106575195, LOC106575727, LOC106577375, LOC106584421, LOC106586301, LOC106587124, LOC106588291, LOC106588881, LOC106591603, LOC106591717, LOC106600435, LOC106601362, LOC106603109, LOC106610446, LOC106…
GO:0009897	external side of plasma membrane	Group34	GO_CellularComponent-EBI-UniProt-GOA-ACAP-ARAP_01.05.2024_00h00	0.00465664	0.0262085	0.00614291	0.00840608	[3, 4]	5.6338	24	[LOC100136446, LOC100169853, LOC100194553, LOC100380704, LOC106561458, LOC106563436, LOC106563758, LOC106563802, LOC106575091, LOC106575195, LOC106575727, LOC106577375, LOC106584421, LOC106588291, LOC106588881, LOC106601362, LOC106603109, LOC106610446, LOC106610449, hdr, itga8, tfr1a, tnr5, tnr6]
GO:0098574	cytoplasmic side of lysosomal membrane	Group35	GO_CellularComponent-EBI-UniProt-GOA-ACAP-ARAP_01.05.2024_00h00	0.00257391	0.0188324	0.00257391	0.00535373	[4, 5, 7, 8, 9]	21.0526	4	[LOC106564305, LOC106564308, LOC106591603, LOC106591717]
GO:0098560	cytoplasmic side of late endosome membrane	Group35	GO_CellularComponent-EBI-UniProt-GOA-ACAP-ARAP_01.05.2024_00h00	0.00208343	0.0172571	0.00257391	0.00535373	[5, 6, 7, 8, 9, 10]	22.2222	4	[LOC106564305, LOC106564308, LOC106591603, LOC106591717]
GO:0020037	heme binding	Group36	GO_MolecularFunction-EBI-UniProt-GOA-ACAP-ARAP_01.05.2024_00h00	2.33764e-12	1.14025e-10	2.9841e-11	1.55173e-09	[4]	13.1274	34	[LOC100136576, LOC106562261, LOC106564824, LOC106564853, LOC106572928, LOC106577031, LOC106577419, LOC106582467, LOC106586175, LOC106590088, LOC106592262, LOC106594777, LOC106595268, LOC106600318, LOC106601051, LOC106601071, LOC106601072, LOC106601073, LOC106601074, LOC106601076, LOC106601077, LOC106601078, LOC106607126, LOC106607236, LOC106607371, LOC106607372, LOC106607373, LOC106607375, LOC106…
GO:0005506	iron ion binding	Group36	GO_MolecularFunction-EBI-UniProt-GOA-ACAP-ARAP_01.05.2024_00h00	0.00172565	0.0145685	2.9841e-11	1.55173e-09	[7]	6.87023	18	[LOC106562261, LOC106564518, LOC106573787, LOC106577419, LOC106592262, LOC106594777, LOC106600953, LOC106600954, LOC106601071, LOC106601072, LOC106601076, LOC106601077, LOC106601078, LOC106607373, LOC106607375, LOC106611226, egln3, ppa5]
GO:0008198	ferrous iron binding	Group36	GO_MolecularFunction-EBI-UniProt-GOA-ACAP-ARAP_01.05.2024_00h00	0.00377486	0.0230162	2.9841e-11	1.55173e-09	[8]	12.5	6	[LOC106564518, LOC106600953, LOC106600954, LOC106611226, egln3, ppa5]
GO:0005126	cytokine receptor binding	Group37	GO_MolecularFunction-EBI-UniProt-GOA-ACAP-ARAP_01.05.2024_00h00	0.00424738	0.0248614	0.00550144	0.00817357	[4]	6.46388	17	[LOC100136511, LOC106561115, LOC106563020, LOC106564720, LOC106571724, LOC106577561, LOC106587941, LOC106600447, LOC106607048, LOC106608548, ccl8, cxl10, m17, tnfl6, tnfsf14, traf2b, traf4a]
GO:0008009	chemokine activity	Group37	GO_BiologicalProcess-EBI-UniProt-GOA-ACAP-ARAP_01.05.2024_00h00	0.00024076	0.00391459	0.00550144	0.00817357	[5, 6, 7]	13.4328	9	[LOC100136511, LOC106561115, LOC106564720, LOC106587941, LOC106600447, LOC106607048, LOC106608548, ccl8, cxl10]
GO:0048245	eosinophil chemotaxis	Group37	GO_BiologicalProcess-EBI-UniProt-GOA-ACAP-ARAP_01.05.2024_00h00	0.00130276	0.0124329	0.00550144	0.00817357	[5, 6, 7, 8]	25	4	[LOC100136511, LOC106561115, LOC106587941, LOC106608548]
GO:0048872	homeostasis of number of cells	Group38	GO_BiologicalProcess-EBI-UniProt-GOA-ACAP-ARAP_01.05.2024_00h00	0.000355475	0.00487667	0.000147782	0.000548904	[3]	16.2791	7	[LOC106572153, LOC106579014, LOC106589620, LOC106589657, hdr, tnr6, zfpm1]
GO:0002260	lymphocyte homeostasis	Group38	GO_BiologicalProcess-EBI-UniProt-GOA-ACAP-ARAP_01.05.2024_00h00	0.0031432	0.0212287	0.000147782	0.000548904	[3, 5]	30	3	[LOC106579014, hdr, tnr6]
GO:0071356	cellular response to tumor necrosis factor	Group38	GO_BiologicalProcess-EBI-UniProt-GOA-ACAP-ARAP_01.05.2024_00h00	0.00563434	0.0284308	0.000147782	0.000548904	[6]	11.5385	6	[LOC106563020, hdr, tnr5, tnr6, traf2b, traf4a]
GO:0051213	dioxygenase activity	Group39	GO_MolecularFunction-EBI-UniProt-GOA-ACAP-ARAP_01.05.2024_00h00	0.0067215	0.0320733	0.0132825	0.0132825	[3]	6.91489	13	[LOC106563383, LOC106570183, LOC106577031, LOC106580493, LOC106586785, LOC106588581, LOC106590602, LOC106603203, LOC106609819, LOC106611226, aedo, egln3, kdm6ba]
GO:0016706	2-oxoglutarate-dependent dioxygenase activity	Group39	GO_MolecularFunction-EBI-UniProt-GOA-ACAP-ARAP_01.05.2024_00h00	0.0034942	0.0222312	0.0132825	0.0132825	[4]	9.27835	9	[LOC106563383, LOC106570183, LOC106580493, LOC106586785, LOC106588581, LOC106603203, LOC106611226, egln3, kdm6ba]
GO:0044666	MLL3/4 complex	Group39	GO_CellularComponent-EBI-UniProt-GOA-ACAP-ARAP_01.05.2024_00h00	0.00955343	0.0399425	0.0132825	0.0132825	[4, 5, 6, 8, 9]	14.8148	4	[LOC106563383, LOC106586785, LOC106603203, kdm6ba]
KEGG:00410	beta-Alanine metabolism	Group40	KEGG_01.05.2024	0.00324076	0.0215559	0.00727057	0.0096941	[-1]	11.2903	7	[LOC100194731, LOC106569508, LOC106581773, LOC106594092, LOC106596374, LOC106601268, gadl1]
KEGG:00430	Taurine and hypotaurine metabolism	Group40	KEGG_01.05.2024	0.00573724	0.028621	0.00727057	0.0096941	[-1]	13.5135	5	[LOC106569508, LOC106581773, LOC106594092, aedo, gadl1]
GO:0016831	carboxy-lyase activity	Group40	GO_MolecularFunction-EBI-UniProt-GOA-ACAP-ARAP_01.05.2024_00h00	0.00618822	0.0298531	0.00727057	0.0096941	[4]	11.3208	6	[LOC106569255, LOC106569508, LOC106581773, LOC106594092, dcup, gadl1]
KEGG:00860	Porphyrin metabolism	Group41	KEGG_01.05.2024	1.57305e-05	0.000383649	3.66367e-07	4.76277e-06	[-1]	13.9535	12	[LOC106569255, LOC106572153, LOC106580739, LOC106600953, LOC106600954, LOC106605668, alad, dcup, fech, hem4, hmbsa, ppox]
GO:0006783	heme biosynthetic process	Group41	GO_BiologicalProcess-EBI-UniProt-GOA-ACAP-ARAP_01.05.2024_00h00	5.79242e-10	2.54287e-08	3.66367e-07	4.76277e-06	[4, 7]	37.931	11	[LOC106569255, LOC106572153, LOC106589657, LOC106605668, LOC123729220, dcup, fech, hem4, hmbsa, ppox, slc25a39]
GO:0006782	protoporphyrinogen IX biosynthetic process	Group41	GO_BiologicalProcess-EBI-UniProt-GOA-ACAP-ARAP_01.05.2024_00h00	9.53473e-09	3.21981e-07	3.66367e-07	4.76277e-06	[5, 7, 8]	50	8	[LOC106569255, LOC106572153, LOC106605668, LOC123729220, dcup, hem4, hmbsa, ppox]
GO:0002764	immune response-regulating signaling pathway	Group42	GO_BiologicalProcess-EBI-UniProt-GOA-ACAP-ARAP_01.05.2024_00h00	0.0024363	0.0181277	0.0026985	0.00519711	[3, 4, 5]	6.82731	17	[LOC106568372, LOC106568373, LOC106574537, LOC106574574, LOC106575091, LOC106575937, LOC106577375, LOC106577689, LOC106582053, LOC106582459, LOC106588291, LOC106588881, LOC106600344, LOC106602030, LOC106606329, otud4, tnr5]
GO:0002253	activation of immune response	Group42	GO_BiologicalProcess-EBI-UniProt-GOA-ACAP-ARAP_01.05.2024_00h00	0.00432416	0.0249777	0.0026985	0.00519711	[2, 4, 5, 6]	6.16883	19	[LOC106568372, LOC106568373, LOC106574537, LOC106574574, LOC106575091, LOC106575937, LOC106577375, LOC106577689, LOC106582459, LOC106583003, LOC106588291, LOC106588881, LOC106600344, LOC106602030, LOC106606329, c7b, c8g, otud4, tnr5]
GO:0004875	complement receptor activity	Group42	GO_BiologicalProcess-EBI-UniProt-GOA-ACAP-ARAP_01.05.2024_00h00	0.00224725	0.0179372	0.0026985	0.00519711	[6, 7, 8, 9, 10]	16.6667	5	[LOC106568372, LOC106568373, LOC106575937, LOC106577689, LOC106582459]
GO:0004878	complement component C5a receptor activity	Group42	GO_BiologicalProcess-EBI-UniProt-GOA-ACAP-ARAP_01.05.2024_00h00	0.0031432	0.0212287	0.0026985	0.00519711	[5, 6, 7, 8, 9, 10, 11]	30	3	[LOC106568372, LOC106568373, LOC106575937]
GO:0050801	monoatomic ion homeostasis	Group43	GO_BiologicalProcess-EBI-UniProt-GOA-ACAP-ARAP_01.05.2024_00h00	0.00899956	0.0383573	0.00096812	0.00251711	[3]	4.92308	32	[LOC100380859, LOC106564518, LOC106569301, LOC106570814, LOC106571556, LOC106574281, LOC106575295, LOC106578106, LOC106583316, LOC106584587, LOC106587081, LOC106588414, LOC106590208, LOC106600326, LOC106600953, LOC106600954, LOC106601258, LOC106603998, LOC106606856, LOC106611899, anxa6, cahz, cav1, frrs1b, hamp, mcu, micu1, ncoa4, slc12a3, tfr1a, wnk4a, zgc:112271]
GO:0098771	inorganic ion homeostasis	Group43	GO_BiologicalProcess-EBI-UniProt-GOA-ACAP-ARAP_01.05.2024_00h00	0.0078025	0.0353124	0.00096812	0.00251711	[3]	5.15654	28	[LOC100196095, LOC106564518, LOC106569301, LOC106570814, LOC106571556, LOC106574281, LOC106578106, LOC106583316, LOC106584587, LOC106587081, LOC106588414, LOC106600326, LOC106600953, LOC106600954, LOC106603998, LOC106611899, anxa6, cav1, frrs1b, hamp, mcu, micu1, ncoa4, rhag, rhd, slc12a3, tfr1a, zgc:112271]
GO:0006879	intracellular iron ion homeostasis	Group43	GO_BiologicalProcess-EBI-UniProt-GOA-ACAP-ARAP_01.05.2024_00h00	0.000101268	0.00185236	0.00096812	0.00251711	[4, 6]	15	9	[LOC106564518, LOC106584587, LOC106600953, LOC106600954, frrs1b, hamp, ncoa4, tfr1a, zgc:112271]
GO:0006826	iron ion transport	Group43	GO_BiologicalProcess-EBI-UniProt-GOA-ACAP-ARAP_01.05.2024_00h00	0.00491164	0.0272938	0.00096812	0.00251711	[8]	9.52381	8	[LOC106574427, LOC106584587, LOC106600953, LOC106600954, hamp, slc25a37, tfa, tfr1a]
GO:0006897	endocytosis	Group44	GO_BiologicalProcess-EBI-UniProt-GOA-ACAP-ARAP_01.05.2024_00h00	0.00335247	0.0216431	0.00297953	0.00534261	[3, 5]	5.32646	31	[LOC100136561, LOC100380704, LOC106565136, LOC106572471, LOC106576768, LOC106578047, LOC106580423, LOC106580924, LOC106583826, LOC106584035, LOC106584373, LOC106586303, LOC106587138, LOC106596082, LOC106598404, LOC106602827, LOC106603195, LOC106603908, LOC106604927, LOC106607045, LOC106609055, LOC106610861, LOC106612797, LOC106613976, dennd1a, ehd1b, neurl1b, ralbp1, snx5, sr-bi, tfr1a]
GO:0098657	import into cell	Group44	GO_BiologicalProcess-EBI-UniProt-GOA-ACAP-ARAP_01.05.2024_00h00	0.00297953	0.0204377	0.00297953	0.00534261	[4]	4.87805	44	[LOC100136561, LOC100380704, LOC106565136, LOC106565308, LOC106569088, LOC106572471, LOC106576768, LOC106578047, LOC106580423, LOC106580924, LOC106583316, LOC106583826, LOC106584035, LOC106584373, LOC106585428, LOC106586303, LOC106587138, LOC106588414, LOC106594976, LOC106596082, LOC106598404, LOC106601258, LOC106602827, LOC106603195, LOC106603908, LOC106603998, LOC106604927, LOC106607045, LOC106…
GO:0006909	phagocytosis	Group44	GO_BiologicalProcess-EBI-UniProt-GOA-ACAP-ARAP_01.05.2024_00h00	0.00766587	0.0354244	0.00297953	0.00534261	[4, 6]	7.75194	10	[LOC106572471, LOC106583826, LOC106602827, LOC106603195, LOC106603908, LOC106604927, LOC106609055, LOC106610861, LOC106612797, sr-bi]
GO:0043277	apoptotic cell clearance	Group44	GO_BiologicalProcess-EBI-UniProt-GOA-ACAP-ARAP_01.05.2024_00h00	0.0112257	0.0443973	0.00297953	0.00534261	[5, 7]	10	6	[LOC106572471, LOC106602827, LOC106603195, LOC106603908, LOC106604927, sr-bi]
GO:0097006	regulation of plasma lipoprotein particle levels	Group45	GO_BiologicalProcess-EBI-UniProt-GOA-ACAP-ARAP_01.05.2024_00h00	0.00955343	0.0399425	6.46737e-05	0.00030573	[2, 3]	14.8148	4	[LOC106577511, LOC106613695, apoc1, sr-bi]
GO:0034385	triglyceride-rich plasma lipoprotein particle	Group45	GO_CellularComponent-EBI-UniProt-GOA-ACAP-ARAP_01.05.2024_00h00	4.7918e-05	0.00100171	6.46737e-05	0.00030573	[4, 5]	35.7143	5	[LOC106577511, LOC106605689, LOC106613695, apoc1, apoeb]
GO:0005504	fatty acid binding	Group45	GO_MolecularFunction-EBI-UniProt-GOA-ACAP-ARAP_01.05.2024_00h00	0.00127448	0.0130116	6.46737e-05	0.00030573	[3, 6, 7]	15.3846	6	[LOC106570598, LOC106577511, LOC106588813, apoc1, fabp2, ret7]
GO:0034361	very-low-density lipoprotein particle	Group45	GO_CellularComponent-EBI-UniProt-GOA-ACAP-ARAP_01.05.2024_00h00	0.00422147	0.0253866	6.46737e-05	0.00030573	[5, 6]	27.2727	3	[LOC106577511, LOC106613695, apoc1]
GO:0036041	long-chain fatty acid binding	Group45	GO_MolecularFunction-EBI-UniProt-GOA-ACAP-ARAP_01.05.2024_00h00	0.000984003	0.010536	6.46737e-05	0.00030573	[4, 7, 8]	42.8571	3	[LOC106570598, LOC106588813, fabp2]
KEGG:00910	Nitrogen metabolism	Group46	KEGG_01.05.2024	0.00449872	0.0256485	1.01796e-05	8.82235e-05	[-1]	14.2857	5	[LOC106568872, LOC106569199, LOC106590208, ca6, cahz]
GO:0097272	ammonium homeostasis	Group46	GO_BiologicalProcess-EBI-UniProt-GOA-ACAP-ARAP_01.05.2024_00h00	0.0031432	0.0212287	1.01796e-05	8.82235e-05	[4]	30	3	[LOC100196095, rhag, rhd]
GO:0004089	carbonate dehydratase activity	Group46	GO_MolecularFunction-EBI-UniProt-GOA-ACAP-ARAP_01.05.2024_00h00	0.0108736	0.0433956	1.01796e-05	8.82235e-05	[5]	14.2857	4	[LOC106568872, LOC106590208, ca6, cahz]
GO:0015670	carbon dioxide transport	Group46	GO_BiologicalProcess-EBI-UniProt-GOA-ACAP-ARAP_01.05.2024_00h00	6.12808e-05	0.00122283	1.01796e-05	8.82235e-05	[5, 6]	50	4	[LOC106569327, LOC106590208, LOC106600435, cahz]
GO:0008519	ammonium transmembrane transporter activity	Group46	GO_BiologicalProcess-EBI-UniProt-GOA-ACAP-ARAP_01.05.2024_00h00	0.000184665	0.003118	1.01796e-05	8.82235e-05	[6, 8]	27.7778	5	[LOC100196095, LOC106569327, LOC106600435, rhag, rhd]
GO:0001909	leukocyte mediated cytotoxicity	Group47	GO_BiologicalProcess-EBI-UniProt-GOA-ACAP-ARAP_01.05.2024_00h00	0.0119441	0.0455955	0.000821087	0.00251156	[3, 4]	11.3636	5	[LOC106567642, LOC106577762, LOC106577765, LOC106588291, LOC106608811]
GO:0031640	killing of cells of another organism	Group47	GO_BiologicalProcess-EBI-UniProt-GOA-ACAP-ARAP_01.05.2024_00h00	0.00127448	0.0130116	0.000821087	0.00251156	[3, 4]	15.3846	6	[LOC106577762, LOC106577765, LOC106587409, LOC106608811, c7b, lyz]
GO:0002449	lymphocyte mediated immunity	Group47	GO_BiologicalProcess-EBI-UniProt-GOA-ACAP-ARAP_01.05.2024_00h00	0.00364273	0.0228451	0.000821087	0.00251156	[4]	10	8	[LOC106567642, LOC106577762, LOC106577765, LOC106583003, LOC106588291, LOC106608811, c7b, tnr5]
GO:0005579	membrane attack complex	Group47	GO_CellularComponent-EBI-UniProt-GOA-ACAP-ARAP_01.05.2024_00h00	1.19652e-05	0.000308983	0.000821087	0.00251156	[4, 5]	45.4545	5	[LOC106577762, LOC106577765, LOC106608811, c7b, c8g]
GO:0140546	defense response to symbiont	Group47	GO_BiologicalProcess-EBI-UniProt-GOA-ACAP-ARAP_01.05.2024_00h00	0.00509332	0.0272679	0.000821087	0.00251156	[4, 5, 6]	5.51876	25	[LOC100136439, LOC100136587, LOC106563086, LOC106566099, LOC106567642, LOC106569524, LOC106574537, LOC106574574, LOC106577762, LOC106577765, LOC106579879, LOC106588291, LOC106600344, LOC106602030, LOC106604312, LOC106604759, LOC106606329, LOC106608633, LOC106608811, c7b, mx, mx2, otud4, tfa, tnr5]
GO:0048872	homeostasis of number of cells	Group48	GO_BiologicalProcess-EBI-UniProt-GOA-ACAP-ARAP_01.05.2024_00h00	0.000355475	0.00487667	0.000989406	0.00244996	[3]	16.2791	7	[LOC106572153, LOC106579014, LOC106589620, LOC106589657, hdr, tnr6, zfpm1]
GO:0002260	lymphocyte homeostasis	Group48	GO_BiologicalProcess-EBI-UniProt-GOA-ACAP-ARAP_01.05.2024_00h00	0.0031432	0.0212287	0.000989406	0.00244996	[3, 5]	30	3	[LOC106579014, hdr, tnr6]
GO:0030097	hemopoiesis	Group48	GO_BiologicalProcess-EBI-UniProt-GOA-ACAP-ARAP_01.05.2024_00h00	0.0049216	0.0270073	0.000989406	0.00244996	[4, 5]	7.18232	13	[LOC106563758, LOC106572153, LOC106577375, LOC106579014, LOC106583826, LOC106589620, LOC106589657, LOC106610861, ada2b, ak3, sh2d1ab, tescb, zfpm1]
GO:0030099	myeloid cell differentiation	Group48	GO_BiologicalProcess-EBI-UniProt-GOA-ACAP-ARAP_01.05.2024_00h00	0.00955428	0.0395691	0.000989406	0.00244996	[4, 5, 6]	8.51064	8	[LOC106572153, LOC106589620, LOC106589657, ada2b, ak3, sh2d1ab, tescb, zfpm1]
GO:0030218	erythrocyte differentiation	Group48	GO_BiologicalProcess-EBI-UniProt-GOA-ACAP-ARAP_01.05.2024_00h00	0.00834198	0.0373686	0.000989406	0.00244996	[4, 5, 6, 7]	15.3846	4	[LOC106572153, LOC106589620, LOC106589657, zfpm1]
GO:0030851	granulocyte differentiation	Group48	GO_BiologicalProcess-EBI-UniProt-GOA-ACAP-ARAP_01.05.2024_00h00	0.00422147	0.0253866	0.000989406	0.00244996	[6, 7, 8]	27.2727	3	[ada2b, sh2d1ab, tescb]
GO:0015293	symporter activity	Group49	GO_BiologicalProcess-EBI-UniProt-GOA-ACAP-ARAP_01.05.2024_00h00	0.00561104	0.0289794	0.00089112	0.00243885	[6, 8]	6.14334	18	[LOC106562888, LOC106565308, LOC106566182, LOC106569088, LOC106571856, LOC106575119, LOC106575295, LOC106575499, LOC106577368, LOC106580320, LOC106580785, LOC106583558, LOC106583559, LOC106594081, LOC106603291, LOC106603998, slc12a3, slc39a4]
GO:0015718	monocarboxylic acid transport	Group49	GO_BiologicalProcess-EBI-UniProt-GOA-ACAP-ARAP_01.05.2024_00h00	0.00165533	0.0142488	0.00089112	0.00243885	[7]	7.53769	15	[LOC106566182, LOC106570598, LOC106571314, LOC106571856, LOC106575119, LOC106578486, LOC106583558, LOC106583559, LOC106588813, LOC106593002, LOC106603291, LOC106609446, LOC106610356, fabp2, ret7]
GO:0015294	solute:monoatomic cation symporter activity	Group49	GO_BiologicalProcess-EBI-UniProt-GOA-ACAP-ARAP_01.05.2024_00h00	0.0077742	0.0355508	0.00089112	0.00243885	[6, 7, 8, 9]	6.38298	15	[LOC106565308, LOC106566182, LOC106569088, LOC106571856, LOC106575119, LOC106575295, LOC106575499, LOC106580785, LOC106583558, LOC106583559, LOC106594081, LOC106603291, LOC106603998, slc12a3, slc39a4]
GO:0008028	monocarboxylic acid transmembrane transporter activity	Group49	GO_BiologicalProcess-EBI-UniProt-GOA-ACAP-ARAP_01.05.2024_00h00	0.00365045	0.0225711	0.00089112	0.00243885	[6, 8, 9]	8.62069	10	[LOC106566182, LOC106571314, LOC106571856, LOC106575119, LOC106578486, LOC106583558, LOC106583559, LOC106593002, LOC106609446, LOC106610356]
GO:0015370	solute:sodium symporter activity	Group49	GO_BiologicalProcess-EBI-UniProt-GOA-ACAP-ARAP_01.05.2024_00h00	0.00539083	0.0281735	0.00089112	0.00243885	[7, 8, 9, 10]	7.10383	13	[LOC106565308, LOC106566182, LOC106569088, LOC106571856, LOC106575119, LOC106575295, LOC106575499, LOC106580785, LOC106583558, LOC106583559, LOC106594081, LOC106603291, slc12a3]
GO:0005283	amino acid:sodium symporter activity	Group49	GO_BiologicalProcess-EBI-UniProt-GOA-ACAP-ARAP_01.05.2024_00h00	0.00423134	0.0251021	0.00089112	0.00243885	[6, 8, 9, 10, 11]	10.7692	7	[LOC106565308, LOC106566182, LOC106569088, LOC106571856, LOC106575119, LOC106583558, LOC106583559]
GO:0015377	chloride:monoatomic cation symporter activity	Group49	GO_BiologicalProcess-EBI-UniProt-GOA-ACAP-ARAP_01.05.2024_00h00	0.00858941	0.0373342	0.00089112	0.00243885	[7, 8, 9, 10, 11]	9.45946	7	[LOC106566182, LOC106571856, LOC106575119, LOC106583558, LOC106583559, LOC106603998, slc12a3]
GO:0043177	organic acid binding	Group50	GO_MolecularFunction-EBI-UniProt-GOA-ACAP-ARAP_01.05.2024_00h00	3.55714e-16	1.95198e-14	8.27091e-09	1.43362e-07	[3]	19.4969	31	[LOC100136576, LOC106570598, LOC106577511, LOC106586618, LOC106588813, LOC106594777, LOC106595268, LOC106600318, LOC106601051, LOC106601071, LOC106601072, LOC106601073, LOC106601074, LOC106601076, LOC106601077, LOC106601078, LOC106607236, LOC106607371, LOC106607372, LOC106607373, LOC106607375, LOC106607380, LOC106607381, LOC106611226, LOC123723657, LOC123724067, apoc1, egln3, fabp2, hba, ret7]
GO:0044248	cellular catabolic process	Group50	GO_BiologicalProcess-EBI-UniProt-GOA-ACAP-ARAP_01.05.2024_00h00	6.56387e-09	2.40128e-07	8.27091e-09	1.43362e-07	[3]	6.95847	62	[LOC100136561, LOC100136576, LOC100286622, LOC106564567, LOC106564824, LOC106566560, LOC106569409, LOC106571371, LOC106572256, LOC106573026, LOC106577031, LOC106577419, LOC106578486, LOC106579950, LOC106581027, LOC106584779, LOC106586175, LOC106590406, LOC106590602, LOC106592262, LOC106593769, LOC106594412, LOC106594777, LOC106595268, LOC106600318, LOC106600430, LOC106600509, LOC106601051, LOC106…
GO:0070887	cellular response to chemical stimulus	Group50	GO_BiologicalProcess-EBI-UniProt-GOA-ACAP-ARAP_01.05.2024_00h00	6.28145e-07	1.96968e-05	8.27091e-09	1.43362e-07	[3]	5.49379	84	[LOC100136511, LOC100136576, LOC100169853, LOC100194553, LOC106560529, LOC106561115, LOC106561458, LOC106561543, LOC106562261, LOC106563020, LOC106563436, LOC106563758, LOC106563802, LOC106564303, LOC106564567, LOC106564720, LOC106564824, LOC106564853, LOC106567086, LOC106568929, LOC106569524, LOC106570080, LOC106570958, LOC106571724, LOC106572256, LOC106572508, LOC106572928, LOC106575727, LOC106…
GO:0072562	blood microparticle	Group50	GO_CellularComponent-EBI-UniProt-GOA-ACAP-ARAP_01.05.2024_00h00	6.79251e-18	4.25987e-16	8.27091e-09	1.43362e-07	[2, 3, 4]	33.3333	23	[LOC100136576, LOC106594777, LOC106595268, LOC106600318, LOC106601051, LOC106601071, LOC106601072, LOC106601073, LOC106601074, LOC106601076, LOC106601077, LOC106601078, LOC106607236, LOC106607371, LOC106607372, LOC106607373, LOC106607375, LOC106607380, LOC106607381, LOC123723657, LOC123724067, c8g, hba]
GO:0005833	hemoglobin complex	Group50	GO_CellularComponent-EBI-UniProt-GOA-ACAP-ARAP_01.05.2024_00h00	1.00038e-23	1.46389e-21	8.27091e-09	1.43362e-07	[2, 3, 4, 5]	57.8947	22	[LOC100136576, LOC106594777, LOC106595268, LOC106600318, LOC106601051, LOC106601071, LOC106601072, LOC106601073, LOC106601074, LOC106601076, LOC106601077, LOC106601078, LOC106607236, LOC106607371, LOC106607372, LOC106607373, LOC106607375, LOC106607380, LOC106607381, LOC123723657, LOC123724067, hba]
GO:1990748	cellular detoxification	Group50	GO_BiologicalProcess-EBI-UniProt-GOA-ACAP-ARAP_01.05.2024_00h00	2.24699e-19	1.64404e-17	8.27091e-09	1.43362e-07	[2, 5]	27.1028	29	[LOC100136576, LOC106564567, LOC106564824, LOC106564853, LOC106572928, LOC106586175, LOC106594777, LOC106595268, LOC106600318, LOC106600509, LOC106601051, LOC106601071, LOC106601072, LOC106601073, LOC106601074, LOC106601076, LOC106601077, LOC106601078, LOC106607236, LOC106607371, LOC106607372, LOC106607373, LOC106607375, LOC106607380, LOC106607381, LOC123723657, LOC123724067, hba, ltc4s]
GO:0015669	gas transport	Group50	GO_BiologicalProcess-EBI-UniProt-GOA-ACAP-ARAP_01.05.2024_00h00	1.77815e-24	7.80607e-22	8.27091e-09	1.43362e-07	[4]	46.4286	26	[LOC100136576, LOC106569327, LOC106590208, LOC106594777, LOC106595268, LOC106600318, LOC106600435, LOC106601051, LOC106601071, LOC106601072, LOC106601073, LOC106601074, LOC106601076, LOC106601077, LOC106601078, LOC106607236, LOC106607371, LOC106607372, LOC106607373, LOC106607375, LOC106607380, LOC106607381, LOC123723657, LOC123724067, cahz, hba]
GO:0020037	heme binding	Group50	GO_MolecularFunction-EBI-UniProt-GOA-ACAP-ARAP_01.05.2024_00h00	2.33764e-12	1.14025e-10	8.27091e-09	1.43362e-07	[4]	13.1274	34	[LOC100136576, LOC106562261, LOC106564824, LOC106564853, LOC106572928, LOC106577031, LOC106577419, LOC106582467, LOC106586175, LOC106590088, LOC106592262, LOC106594777, LOC106595268, LOC106600318, LOC106601051, LOC106601071, LOC106601072, LOC106601073, LOC106601074, LOC106601076, LOC106601077, LOC106601078, LOC106607126, LOC106607236, LOC106607371, LOC106607372, LOC106607373, LOC106607375, LOC106…
GO:0042744	hydrogen peroxide catabolic process	Group50	GO_BiologicalProcess-EBI-UniProt-GOA-ACAP-ARAP_01.05.2024_00h00	2.42801e-24	5.32948e-22	8.27091e-09	1.43362e-07	[4, 5]	49.0196	25	[LOC100136576, LOC106564567, LOC106564824, LOC106586175, LOC106594777, LOC106595268, LOC106600318, LOC106601051, LOC106601071, LOC106601072, LOC106601073, LOC106601074, LOC106601076, LOC106601077, LOC106601078, LOC106607236, LOC106607371, LOC106607372, LOC106607373, LOC106607375, LOC106607380, LOC106607381, LOC123723657, LOC123724067, hba]
GO:0005344	oxygen carrier activity	Group50	GO_BiologicalProcess-EBI-UniProt-GOA-ACAP-ARAP_01.05.2024_00h00	9.12705e-21	8.01355e-19	8.27091e-09	1.43362e-07	[6]	45.8333	22	[LOC100136576, LOC106594777, LOC106595268, LOC106600318, LOC106601051, LOC106601071, LOC106601072, LOC106601073, LOC106601074, LOC106601076, LOC106601077, LOC106601078, LOC106607236, LOC106607371, LOC106607372, LOC106607373, LOC106607375, LOC106607380, LOC106607381, LOC123723657, LOC123724067, hba]
GO:0004601	peroxidase activity	Group50	GO_BiologicalProcess-EBI-UniProt-GOA-ACAP-ARAP_01.05.2024_00h00	3.68618e-21	4.04559e-19	8.27091e-09	1.43362e-07	[5, 8]	32.5581	28	[LOC100136576, LOC106564567, LOC106564824, LOC106564853, LOC106572928, LOC106586175, LOC106594777, LOC106595268, LOC106600318, LOC106601051, LOC106601071, LOC106601072, LOC106601073, LOC106601074, LOC106601076, LOC106601077, LOC106601078, LOC106607236, LOC106607371, LOC106607372, LOC106607373, LOC106607375, LOC106607380, LOC106607381, LOC123723657, LOC123724067, hba, ltc4s]
GO:0005506	iron ion binding	Group50	GO_MolecularFunction-EBI-UniProt-GOA-ACAP-ARAP_01.05.2024_00h00	0.00172565	0.0145685	8.27091e-09	1.43362e-07	[7]	6.87023	18	[LOC106562261, LOC106564518, LOC106573787, LOC106577419, LOC106592262, LOC106594777, LOC106600953, LOC106600954, LOC106601071, LOC106601072, LOC106601076, LOC106601077, LOC106601078, LOC106607373, LOC106607375, LOC106611226, egln3, ppa5]
GO:0002682	regulation of immune system process	Group51	GO_BiologicalProcess-EBI-UniProt-GOA-ACAP-ARAP_01.05.2024_00h00	9.75411e-05	0.00186176	3.09898e-05	0.000201434	[2, 3]	6.21762	36	[LOC100194553, LOC106561458, LOC106566099, LOC106567642, LOC106567801, LOC106568372, LOC106568373, LOC106569490, LOC106571724, LOC106574537, LOC106574574, LOC106575091, LOC106575195, LOC106575937, LOC106577375, LOC106577689, LOC106579014, LOC106582053, LOC106582459, LOC106583003, LOC106588291, LOC106588881, LOC106590199, LOC106600344, LOC106602030, LOC106603287, LOC106606329, LOC106607875, LOC106…
GO:0045321	leukocyte activation	Group51	GO_BiologicalProcess-EBI-UniProt-GOA-ACAP-ARAP_01.05.2024_00h00	0.00264636	0.0187379	3.09898e-05	0.000201434	[2, 3]	6.77291	17	[LOC100169853, LOC100194553, LOC106561458, LOC106564567, LOC106575091, LOC106575195, LOC106577375, LOC106577762, LOC106577765, LOC106579014, LOC106590199, LOC106603287, LOC106607875, LOC106608811, sh2d1ab, tnfrsf21, tnr5]
GO:0002683	negative regulation of immune system process	Group51	GO_BiologicalProcess-EBI-UniProt-GOA-ACAP-ARAP_01.05.2024_00h00	0.00727057	0.0339551	3.09898e-05	0.000201434	[2, 3, 4]	7.8125	10	[LOC100194553, LOC106561458, LOC106575195, LOC106579014, LOC106583003, LOC106603287, LOC106607875, otud4, sh2d1ab, tnfrsf21]
GO:0008285	negative regulation of cell population proliferation	Group51	GO_BiologicalProcess-EBI-UniProt-GOA-ACAP-ARAP_01.05.2024_00h00	0.00231968	0.0181846	3.09898e-05	0.000201434	[3, 4, 5]	9.17431	10	[LOC100194553, LOC106561458, LOC106575195, LOC106579014, LOC106603287, LOC106607875, LOC106610370, cav1, nupr1b, tnfrsf21]
GO:0042113	B cell activation	Group51	GO_BiologicalProcess-EBI-UniProt-GOA-ACAP-ARAP_01.05.2024_00h00	0.00423134	0.0251021	3.09898e-05	0.000201434	[4, 5]	10.7692	7	[LOC106577375, LOC106579014, LOC106590199, LOC106607875, sh2d1ab, tnfrsf21, tnr5]
GO:0046651	lymphocyte proliferation	Group51	GO_BiologicalProcess-EBI-UniProt-GOA-ACAP-ARAP_01.05.2024_00h00	0.000484846	0.00626022	3.09898e-05	0.000201434	[4, 5]	11.236	10	[LOC100194553, LOC106561458, LOC106575091, LOC106575195, LOC106579014, LOC106590199, LOC106603287, LOC106607875, tnfrsf21, tnr5]
GO:0051249	regulation of lymphocyte activation	Group51	GO_BiologicalProcess-EBI-UniProt-GOA-ACAP-ARAP_01.05.2024_00h00	0.00241468	0.0182766	3.09898e-05	0.000201434	[4, 5, 6]	8.59375	11	[LOC100194553, LOC106561458, LOC106575091, LOC106575195, LOC106579014, LOC106590199, LOC106603287, LOC106607875, sh2d1ab, tnfrsf21, tnr5]
GO:0042100	B cell proliferation	Group51	GO_BiologicalProcess-EBI-UniProt-GOA-ACAP-ARAP_01.05.2024_00h00	0.00163231	0.0143317	3.09898e-05	0.000201434	[5, 6]	17.8571	5	[LOC106579014, LOC106590199, LOC106607875, tnfrsf21, tnr5]
GO:0050864	regulation of B cell activation	Group51	GO_BiologicalProcess-EBI-UniProt-GOA-ACAP-ARAP_01.05.2024_00h00	0.00241427	0.0185941	3.09898e-05	0.000201434	[5, 6, 7]	13.6364	6	[LOC106579014, LOC106590199, LOC106607875, sh2d1ab, tnfrsf21, tnr5]
GO:0050672	negative regulation of lymphocyte proliferation	Group51	GO_BiologicalProcess-EBI-UniProt-GOA-ACAP-ARAP_01.05.2024_00h00	0.000411363	0.00547237	3.09898e-05	0.000201434	[5, 6, 7, 8]	15.9091	7	[LOC100194553, LOC106561458, LOC106575195, LOC106579014, LOC106603287, LOC106607875, tnfrsf21]
GO:0042129	regulation of T cell proliferation	Group51	GO_BiologicalProcess-EBI-UniProt-GOA-ACAP-ARAP_01.05.2024_00h00	0.00295349	0.0205807	3.09898e-05	0.000201434	[6, 7, 8]	11.4754	7	[LOC100194553, LOC106561458, LOC106575091, LOC106575195, LOC106603287, LOC106607875, tnfrsf21]
GO:0030889	negative regulation of B cell proliferation	Group51	GO_BiologicalProcess-EBI-UniProt-GOA-ACAP-ARAP_01.05.2024_00h00	0.00153764	0.0143622	3.09898e-05	0.000201434	[6, 7, 8, 9]	37.5	3	[LOC106579014, LOC106607875, tnfrsf21]
GO:0002682	regulation of immune system process	Group52	GO_BiologicalProcess-EBI-UniProt-GOA-ACAP-ARAP_01.05.2024_00h00	9.75411e-05	0.00186176	7.95331e-05	0.000344644	[2, 3]	6.21762	36	[LOC100194553, LOC106561458, LOC106566099, LOC106567642, LOC106567801, LOC106568372, LOC106568373, LOC106569490, LOC106571724, LOC106574537, LOC106574574, LOC106575091, LOC106575195, LOC106575937, LOC106577375, LOC106577689, LOC106579014, LOC106582053, LOC106582459, LOC106583003, LOC106588291, LOC106588881, LOC106590199, LOC106600344, LOC106602030, LOC106603287, LOC106606329, LOC106607875, LOC106…
GO:0045321	leukocyte activation	Group52	GO_BiologicalProcess-EBI-UniProt-GOA-ACAP-ARAP_01.05.2024_00h00	0.00264636	0.0187379	7.95331e-05	0.000344644	[2, 3]	6.77291	17	[LOC100169853, LOC100194553, LOC106561458, LOC106564567, LOC106575091, LOC106575195, LOC106577375, LOC106577762, LOC106577765, LOC106579014, LOC106590199, LOC106603287, LOC106607875, LOC106608811, sh2d1ab, tnfrsf21, tnr5]
GO:0002683	negative regulation of immune system process	Group52	GO_BiologicalProcess-EBI-UniProt-GOA-ACAP-ARAP_01.05.2024_00h00	0.00727057	0.0339551	7.95331e-05	0.000344644	[2, 3, 4]	7.8125	10	[LOC100194553, LOC106561458, LOC106575195, LOC106579014, LOC106583003, LOC106603287, LOC106607875, otud4, sh2d1ab, tnfrsf21]
GO:0002684	positive regulation of immune system process	Group52	GO_BiologicalProcess-EBI-UniProt-GOA-ACAP-ARAP_01.05.2024_00h00	0.000870937	0.0100616	7.95331e-05	0.000344644	[2, 3, 4]	6.03448	28	[LOC100194553, LOC106561458, LOC106566099, LOC106567642, LOC106568372, LOC106568373, LOC106571724, LOC106574537, LOC106574574, LOC106575091, LOC106575195, LOC106575937, LOC106577375, LOC106577689, LOC106582459, LOC106583003, LOC106588291, LOC106588881, LOC106590199, LOC106600344, LOC106602030, LOC106606329, c7b, c8g, otud4, sh2d1ab, tescb, tnr5]
GO:0006952	defense response	Group52	GO_BiologicalProcess-EBI-UniProt-GOA-ACAP-ARAP_01.05.2024_00h00	0.000346804	0.00491119	7.95331e-05	0.000344644	[3]	5.48469	43	[LOC100136439, LOC100136587, LOC106562568, LOC106563086, LOC106564853, LOC106566099, LOC106567642, LOC106568372, LOC106568373, LOC106569524, LOC106574537, LOC106574574, LOC106574975, LOC106575195, LOC106575849, LOC106575937, LOC106577689, LOC106577762, LOC106577765, LOC106579879, LOC106582459, LOC106584587, LOC106587409, LOC106588291, LOC106600344, LOC106602030, LOC106604312, LOC106604759, LOC106…
GO:0051707	response to other organism	Group52	GO_BiologicalProcess-EBI-UniProt-GOA-ACAP-ARAP_01.05.2024_00h00	0.00129774	0.0126601	7.95331e-05	0.000344644	[2, 4]	5.55556	33	[LOC100136439, LOC100136587, LOC100194553, LOC106561458, LOC106563086, LOC106564853, LOC106566099, LOC106567642, LOC106569524, LOC106574537, LOC106574574, LOC106575195, LOC106577762, LOC106577765, LOC106579879, LOC106584587, LOC106587409, LOC106588291, LOC106600344, LOC106602030, LOC106604312, LOC106604759, LOC106606329, LOC106608633, LOC106608811, c7b, hamp, lyz, mx, mx2, otud4, tfa, tnr5]
GO:0050776	regulation of immune response	Group52	GO_BiologicalProcess-EBI-UniProt-GOA-ACAP-ARAP_01.05.2024_00h00	0.000339198	0.0049636	7.95331e-05	0.000344644	[3, 4]	6.61578	26	[LOC106566099, LOC106567642, LOC106567801, LOC106568372, LOC106568373, LOC106569490, LOC106574537, LOC106574574, LOC106575091, LOC106575937, LOC106577375, LOC106577689, LOC106582053, LOC106582459, LOC106583003, LOC106588291, LOC106588881, LOC106600344, LOC106602030, LOC106606329, LOC106613219, c7b, c8g, otud4, sh2d1ab, tnr5]
GO:0002449	lymphocyte mediated immunity	Group52	GO_BiologicalProcess-EBI-UniProt-GOA-ACAP-ARAP_01.05.2024_00h00	0.00364273	0.0228451	7.95331e-05	0.000344644	[4]	10	8	[LOC106567642, LOC106577762, LOC106577765, LOC106583003, LOC106588291, LOC106608811, c7b, tnr5]
GO:0002764	immune response-regulating signaling pathway	Group52	GO_BiologicalProcess-EBI-UniProt-GOA-ACAP-ARAP_01.05.2024_00h00	0.0024363	0.0181277	7.95331e-05	0.000344644	[3, 4, 5]	6.82731	17	[LOC106568372, LOC106568373, LOC106574537, LOC106574574, LOC106575091, LOC106575937, LOC106577375, LOC106577689, LOC106582053, LOC106582459, LOC106588291, LOC106588881, LOC106600344, LOC106602030, LOC106606329, otud4, tnr5]
GO:0050778	positive regulation of immune response	Group52	GO_BiologicalProcess-EBI-UniProt-GOA-ACAP-ARAP_01.05.2024_00h00	0.00326985	0.0214249	7.95331e-05	0.000344644	[3, 4, 5]	6.08696	21	[LOC106566099, LOC106567642, LOC106568372, LOC106568373, LOC106574537, LOC106574574, LOC106575091, LOC106575937, LOC106577375, LOC106577689, LOC106582459, LOC106583003, LOC106588291, LOC106588881, LOC106600344, LOC106602030, LOC106606329, c7b, c8g, otud4, tnr5]
GO:0098542	defense response to other organism	Group52	GO_BiologicalProcess-EBI-UniProt-GOA-ACAP-ARAP_01.05.2024_00h00	0.00031215	0.0047253	7.95331e-05	0.000344644	[3, 4, 5]	6.18762	31	[LOC100136439, LOC100136587, LOC106563086, LOC106564853, LOC106566099, LOC106567642, LOC106569524, LOC106574537, LOC106574574, LOC106575195, LOC106577762, LOC106577765, LOC106579879, LOC106584587, LOC106587409, LOC106588291, LOC106600344, LOC106602030, LOC106604312, LOC106604759, LOC106606329, LOC106608633, LOC106608811, c7b, hamp, lyz, mx, mx2, otud4, tfa, tnr5]
GO:0002253	activation of immune response	Group52	GO_BiologicalProcess-EBI-UniProt-GOA-ACAP-ARAP_01.05.2024_00h00	0.00432416	0.0249777	7.95331e-05	0.000344644	[2, 4, 5, 6]	6.16883	19	[LOC106568372, LOC106568373, LOC106574537, LOC106574574, LOC106575091, LOC106575937, LOC106577375, LOC106577689, LOC106582459, LOC106583003, LOC106588291, LOC106588881, LOC106600344, LOC106602030, LOC106606329, c7b, c8g, otud4, tnr5]
GO:0046651	lymphocyte proliferation	Group52	GO_BiologicalProcess-EBI-UniProt-GOA-ACAP-ARAP_01.05.2024_00h00	0.000484846	0.00626022	7.95331e-05	0.000344644	[4, 5]	11.236	10	[LOC100194553, LOC106561458, LOC106575091, LOC106575195, LOC106579014, LOC106590199, LOC106603287, LOC106607875, tnfrsf21, tnr5]
GO:0051249	regulation of lymphocyte activation	Group52	GO_BiologicalProcess-EBI-UniProt-GOA-ACAP-ARAP_01.05.2024_00h00	0.00241468	0.0182766	7.95331e-05	0.000344644	[4, 5, 6]	8.59375	11	[LOC100194553, LOC106561458, LOC106575091, LOC106575195, LOC106579014, LOC106590199, LOC106603287, LOC106607875, sh2d1ab, tnfrsf21, tnr5]
GO:0140546	defense response to symbiont	Group52	GO_BiologicalProcess-EBI-UniProt-GOA-ACAP-ARAP_01.05.2024_00h00	0.00509332	0.0272679	7.95331e-05	0.000344644	[4, 5, 6]	5.51876	25	[LOC100136439, LOC100136587, LOC106563086, LOC106566099, LOC106567642, LOC106569524, LOC106574537, LOC106574574, LOC106577762, LOC106577765, LOC106579879, LOC106588291, LOC106600344, LOC106602030, LOC106604312, LOC106604759, LOC106606329, LOC106608633, LOC106608811, c7b, mx, mx2, otud4, tfa, tnr5]
GO:0002758	innate immune response-activating signaling pathway	Group52	GO_BiologicalProcess-EBI-UniProt-GOA-ACAP-ARAP_01.05.2024_00h00	0.00606657	0.0299239	7.95331e-05	0.000344644	[4, 5, 6, 7, 8, 9, 10, 11]	9.1954	8	[LOC106574537, LOC106574574, LOC106588291, LOC106600344, LOC106602030, LOC106606329, otud4, tnr5]
GO:0004875	complement receptor activity	Group52	GO_BiologicalProcess-EBI-UniProt-GOA-ACAP-ARAP_01.05.2024_00h00	0.00224725	0.0179372	7.95331e-05	0.000344644	[6, 7, 8, 9, 10]	16.6667	5	[LOC106568372, LOC106568373, LOC106575937, LOC106577689, LOC106582459]
GO:0002224	toll-like receptor signaling pathway	Group52	GO_BiologicalProcess-EBI-UniProt-GOA-ACAP-ARAP_01.05.2024_00h00	0.00220734	0.0179448	7.95331e-05	0.000344644	[6, 7, 8, 9, 10, 11, 12, 13]	12.069	7	[LOC106574537, LOC106574574, LOC106600344, LOC106602030, LOC106606329, otud4, tnr5]

## Sheet: F1701361_HK_T20CvsT10C_DEGs
SYMBOL	logFC	logCPM	PValue	FDR	GENENAME
LOC106609424	4.06842	1.77009	1.23041e-05	0.00143751	zinc finger protein 135
myripb	4.02124	1.00849	0.000306123	0.0167172	myosin VIIA and Rab interacting protein b
LOC123744215	3.74896	1.49063	2.05797e-07	4.61941e-05	GRIP domain-containing protein RUD3-like
LOC106581497	3.68736	1.36655	0.000176677	0.0115253	immunoglobulin superfamily member 10-like
LOC123732697	3.54779	1.52041	9.48549e-05	0.00738806	deleted in malignant brain tumors 1 protein-like
LOC100136453	3.4571	1.41274	0.000620639	0.0268884	cathelicidin
LOC106575194	3.39993	3.85251	0.000230519	0.0136374	phospholipase A2 inhibitor 31 kDa subunit-like
LOC106599076	3.29992	2.00382	3.05434e-06	0.000455865	uncharacterized LOC106599076
LOC106574479	3.26738	2.83835	1.06783e-05	0.00128986	probable non-functional immunoglobulin kappa variable 6D-41
apoeb	3.14112	2.41856	7.58518e-10	3.13378e-07	apolipoprotein Eb
cdo1	3.08751	1.8579	9.03171e-06	0.00111567	cysteine dioxygenase type 1
tfa	3.04399	5.29172	2.98861e-17	8.51964e-14	transferrin-a
LOC106598866	2.98331	1.06999	0.000144615	0.0100075	CMRF-35-like molecule 4
LOC106577511	2.95355	1.67801	7.27485e-07	0.000138256	apolipoprotein C-I
LOC106597323	2.93549	1.25622	6.3723e-06	0.00083712	highly reducing polyketide synthase cm3B-like
acod1	2.74545	2.23286	8.09747e-05	0.00648412	aconitate decarboxylase 1
LOC106601703	2.61556	1.486	0.000337067	0.0178934	immunoglobulin heavy variable 3-74-like
LOC106588252	2.5955	2.60892	0.000965076	0.0371274	Ig kappa-b4 chain C region-like
LOC106579293	2.56027	3.41812	0.000264358	0.0149525	chondroadherin-like
LOC123732627	2.55329	2.57763	1.70266e-06	0.000275741	Ig heavy chain V region-like
LOC123744744	2.52286	2.3957	3.74071e-07	7.84091e-05	heat shock cognate 70 kDa protein-like
LOC123733430	2.46717	2.8622	0.000143286	0.0100075	immunoglobulin heavy variable 3-74-like
LOC106612809	2.43979	3.68293	1.50476e-06	0.000249397	uncharacterized LOC106612809
LOC106574253	2.40293	1.12062	2.11702e-05	0.00218659	tumor necrosis factor receptor superfamily member 11B-like
LOC106574975	2.37112	3.84886	7.52273e-07	0.000141086	OX-2 membrane glycoprotein-like
LOC106601705	2.35752	1.43962	4.92236e-05	0.00423932	immunoglobulin heavy variable 3-66-like
zgc:113223	2.33852	2.30724	0.000132407	0.00945995	tetraspanin
LOC123741724	2.33771	2.01065	0.000259991	0.0148529	uncharacterized LOC123741724
LOC106600766	2.28972	2.7968	0.000174899	0.0114617	ferritin, middle subunit-like
LOC106586140	2.28843	4.92669	6.43395e-09	2.19476e-06	solute carrier family 40 member 1
LOC123741664	2.27885	1.75322	6.21526e-06	0.00082027	ferritin, middle subunit-like
LOC106580394	2.27278	2.30092	1.40717e-05	0.00161101	L-serine dehydratase/L-threonine deaminase
LOC106577031	2.2462	1.2939	2.01595e-06	0.00031233	indoleamine 2,3-dioxygenase 2
LOC106575792	2.17439	2.44947	0.000363702	0.0187488	kalirin
LOC123743114	2.12639	1.91493	0.000343082	0.0180447	uncharacterized LOC123743114
LOC106560843	2.12565	2.36338	1.20951e-05	0.00141891	guanine nucleotide-binding protein G(o) subunit alpha
LOC106612904	2.07142	7.35912	1.96885e-10	9.84666e-08	high affinity immunoglobulin gamma Fc receptor I
LOC106563404	2.06868	2.61335	0.00114474	0.0422163	uncharacterized LOC106563404
LOC106607322	2.06582	1.74057	6.21997e-05	0.0051395	uncharacterized LOC106607322
LOC123728738	2.06047	2.65369	3.7029e-05	0.00338329	dedicator of cytokinesis protein 11-like
LOC106569443	2.05687	2.86607	0.000295558	0.0163284	matrix metalloproteinase-14-like
LOC106573979	2.0231	2.27558	0.000588315	0.026164	B-cadherin
LOC106573839	1.98882	3.10107	0.000156674	0.0106088	toll-like receptor 12
LOC123743413	1.9753	2.43322	0.000382132	0.0194179	uncharacterized LOC123743413
LOC106586999	1.97141	3.6707	8.39086e-07	0.000151391	adhesion G-protein coupled receptor G1
f2r	1.92652	4.76364	1.67462e-06	0.000273108	coagulation factor II (thrombin) receptor
LOC106565750	1.92649	2.43085	5.47322e-05	0.00463785	endoglin-like
LOC106597540	1.92393	3.13061	0.000941523	0.0365668	Ig mu chain C region membrane-bound form-like
LOC106567138	1.90016	1.04695	0.000121917	0.00886603	lysophosphatidic acid receptor 6
si:ch211-194m7.8	1.88154	6.80152	3.99347e-12	2.87177e-09	olfactomedin-4
LOC106573607	1.87631	2.90484	0.00140453	0.0486501	follistatin-related protein 3
LOC106562829	1.87518	1.0175	9.21592e-05	0.00721753	ral guanine nucleotide dissociation stimulator
LOC106585067	1.86074	2.35017	0.000224751	0.01346	uncharacterized LOC106585067
LOC106567571	1.85083	1.8568	0.000297886	0.0163788	H-2 class II histocompatibility antigen, A-Q alpha chain
LOC106590128	1.84588	2.55803	0.00115124	0.0423463	plexin domain-containing protein 2
LOC106561443	1.84493	1.26255	9.60556e-07	0.000171141	uncharacterized LOC106561443
LOC106578921	1.83507	1.38282	0.00010716	0.0079969	alpha-synuclein-like
slc18b1	1.79099	1.32748	0.000473879	0.0226659	solute carrier family 18 member B1
rxraa	1.78952	2.02668	2.95694e-05	0.00284279	retinoid X receptor, alpha a
saa5	1.78898	1.35094	0.000745435	0.0307733	Serum amyloid A-5 protein
LOC106578511	1.76667	1.75135	0.000787876	0.0319377	putative ferric-chelate reductase 1
LOC106601034	1.76442	5.04382	5.59107e-06	0.000748285	complement C1q-like protein 2
LOC106568372	1.75496	2.10094	0.00032008	0.0172813	C3a anaphylatoxin chemotactic receptor
LOC106590934	1.74598	4.90783	0.000263811	0.0149512	uncharacterized LOC106590934
LOC106599786	1.74317	1.67708	0.000100672	0.00763943	piRNA biogenesis protein EXD1
LOC106577851	1.73846	2.42092	9.53313e-05	0.00740493	uncharacterized LOC106577851
ppa5	1.72913	2.6701	3.49747e-05	0.00323709	Tartrate-resistant acid phosphatase type 5
slc15a4	1.70971	2.17212	2.59781e-05	0.00258936	solute carrier family 15 member 4
LOC106606797	1.69758	2.824	0.000383223	0.0194387	uncharacterized LOC106606797
LOC106572068	1.69208	1.17883	5.52703e-05	0.00466151	plexin A3
LOC106567873	1.68215	4.96118	0.000159903	0.0107255	C-type lectin domain family 10 member A-like
LOC106582403	1.67461	2.91996	2.96176e-05	0.00284279	rho-related GTP-binding protein RhoE
LOC106609315	1.66367	3.42821	4.66338e-05	0.00409043	DENN domain-containing protein 5B
LOC106584987	1.65962	1.62369	0.000353395	0.0183691	chemerin-like receptor 1
LOC106606329	1.64727	1.33268	0.000443889	0.0216677	toll-like receptor 13
LOC106588990	1.63915	2.69944	5.23617e-06	0.000710797	solute carrier family 45 member 4-like
LOC106589400	1.63584	1.84606	0.000477408	0.0227583	tartrate-resistant acid phosphatase type 5-like
LOC106606347	1.62623	3.49534	0.000860461	0.0344028	NACHT, LRR and PYD domains-containing protein 12-like
marcksl1b	1.61631	2.26338	8.36345e-05	0.00664114	MARCKS-like 1b
adssl1	1.59639	3.9734	2.03945e-05	0.00212962	adenylosuccinate synthase like 1
fabp7b	1.59449	2.49349	0.000860222	0.0344028	fatty acid binding protein 7, brain, b
LOC106611880	1.58762	2.5622	0.000519933	0.0241396	uncharacterized LOC106611880
LOC106591342	1.58191	2.41813	0.000172397	0.0113499	B-cell receptor CD22-like
LOC106591235	1.56813	2.07925	0.000387971	0.0196187	sialoadhesin
l1cama	1.54339	1.14668	0.00126895	0.0453309	L1 cell adhesion molecule, paralog a
slc8a2a	1.53048	1.11184	0.00123676	0.0445066	solute carrier family 8 member 2a
ada2b	1.52419	3.66265	2.07313e-05	0.00214904	adenosine deaminase 2b
LOC106586179	1.5208	3.25	0.000988014	0.0378058	bromodomain adjacent to zinc finger domain protein 2B
p2ry12	1.51849	1.50826	0.00110939	0.0411255	purinergic receptor P2Y12
LOC106600156	1.51151	1.3048	0.000412605	0.0205675	endothelin receptor type B-like
slc37a2	1.51084	1.3866	0.000134661	0.0095492	solute carrier family 37 member 2
LOC106605357	1.50198	4.27133	1.73531e-05	0.00187381	uncharacterized LOC106605357
LOC106579690	1.50168	2.77002	1.74823e-05	0.00188063	serine/threonine-protein kinase 17A
LOC106567924	1.48759	5.42992	1.62675e-05	0.00177677	collagenase 3
LOC106582443	1.48615	1.7782	0.000611511	0.0266958	uncharacterized LOC106582443
rpz5	1.48147	1.99495	0.000347573	0.0181803	rapunzel 5
LOC106564266	1.47879	1.42272	0.00108809	0.0404936	scavenger receptor class F member 2-like
LOC106613301	1.47043	3.03533	1.11204e-05	0.00133197	P2Y purinoceptor 1-like
LOC106581353	1.4646	4.78774	7.47152e-05	0.00602983	lysophosphatidic acid receptor 6-like
LOC106582617	1.46076	2.1027	0.000584354	0.0261116	adenosine receptor A1-like
fabp7	1.45391	3.46826	0.000144845	0.0100075	fatty acid-binding protein, brain
LOC106604927	1.45055	7.47155	9.0406e-06	0.00111567	Down syndrome cell adhesion molecule-like
sr-bi	1.45041	5.10554	2.85041e-05	0.00279232	scavenger receptor class B type I
LOC106607305	1.44477	1.78375	0.000164956	0.0109701	frizzled-2-like
LOC106578379	1.44215	1.28642	0.000893709	0.0352599	methionine-R-sulfoxide reductase B2, mitochondrial
si:dkey-24p1.1	1.42628	5.43223	0.000218074	0.013143	uncharacterized LOC106582456
LOC106578051	1.42002	3.20563	0.000467794	0.0224761	diacylglycerol kinase delta
LOC106585738	1.41581	3.32803	0.000460885	0.0222686	long-chain-fatty-acid--CoA ligase ACSBG2-like
LOC106590626	1.41508	1.44191	0.000357322	0.0184867	procollagen C-endopeptidase enhancer 2-like
lyz	1.39334	10.5815	0.000373531	0.0191515	lysozyme
fam180a	1.38074	3.29464	4.17477e-05	0.00370748	family with sequence similarity 180 member A
LOC106589862	1.37722	3.03241	0.000648206	0.0276623	transmembrane protein 100
LOC106576986	1.37646	5.54151	5.00813e-05	0.00428729	opioid growth factor receptor-like protein 1
LOC100196094	1.37307	4.45403	4.15452e-05	0.00370103	dipeptidyl peptidase 1
LOC106611360	1.35683	8.19299	2.82715e-05	0.00277909	cathepsin B
LOC106572045	1.35393	1.94017	0.000870192	0.0347368	properdin-like
LOC106588337	1.34617	1.77568	0.00124731	0.0447479	retinol dehydrogenase 12
LOC106604846	1.32222	4.25773	0.000262879	0.0149281	macrophage colony-stimulating factor 1 receptor 1
gna13	1.32101	1.42779	0.000745074	0.0307733	Guanine nucleotide-binding protein alpha-13 subunit
LOC106561041	1.32041	2.66349	0.000402752	0.0202135	cadherin EGF LAG seven-pass G-type receptor 1
setd4	1.31357	1.75865	0.00128741	0.0457609	SET domain containing 4
atf6	1.30407	4.77371	6.62071e-05	0.00542347	activating transcription factor 6
gjb8	1.30227	5.07479	1.18284e-05	0.00139913	gap junction protein beta 8
LOC106583586	1.29509	1.27876	0.000527841	0.0243481	plexin-A1-like
LOC106595901	1.2916	3.50378	0.00138357	0.0481541	protein kinase C beta type
LOC106582060	1.28758	8.45639	1.43698e-05	0.00162555	macrophage receptor MARCO-like
LOC106611219	1.27229	3.80873	6.9192e-05	0.00560357	endoplasmic reticulum lectin 1-like
rffl	1.2709	2.68858	0.000524842	0.0242884	ring finger and FYVE-like domain containing E3 ubiquitin protein ligase
LOC106583616	1.26973	4.30402	4.48166e-06	0.000620188	integrin alpha-5
LOC106604706	1.26949	2.6191	0.00114806	0.0422841	cationic amino acid transporter 3
pofut1	1.25634	2.60249	0.000258739	0.0148218	protein O-fucosyltransferase 1
mia3	1.25585	4.2134	0.000466752	0.0224758	MIA SH3 domain ER export factor 3
LOC106589531	1.25061	3.61902	0.000213133	0.013054	thyrotroph embryonic factor
tspan36	-1.25263	6.21549	0.0001804	0.011635	tetraspanin 36
LOC106588405	-1.2528	4.4909	0.000339936	0.0179788	E3 ubiquitin/ISG15 ligase TRIM25-like
LOC106571490	-1.25606	2.31546	0.000342486	0.0180447	serine protease 23-like
LOC106581666	-1.25723	3.99893	0.000366095	0.018838	collagen alpha-3(VI) chain
LOC123729851	-1.25888	3.35252	0.000918396	0.0361004	uncharacterized LOC123729851
LOC106582111	-1.26311	1.90075	0.000177539	0.0115551	chromatin assembly factor 1 subunit B
LOC100136564	-1.26408	11.7999	4.31794e-05	0.00382271	ferritin heavy subunit
LOC106565112	-1.26521	5.48576	0.000598868	0.0263863	cryptochrome-1
LOC123744183	-1.2732	1.73596	0.00042662	0.0210774	uncharacterized LOC123744183
LOC106606194	-1.27714	3.70517	0.000106208	0.00794666	monocarboxylate transporter 7
LOC106581051	-1.28461	2.83832	0.00124793	0.0447479	elastin
stac	-1.28761	4.96214	1.16243e-05	0.00138073	SH3 and cysteine rich domain
LOC106610022	-1.28772	1.12274	0.00102499	0.0387524	meiotic nuclear division protein 1 homolog
LOC106577552	-1.29641	4.3867	0.000215855	0.0130645	macrophage-capping protein
nbl1	-1.29768	1.96686	0.00096073	0.0370102	NBL1, DAN family BMP antagonist
LOC106591291	-1.29916	1.58468	0.000632982	0.0272163	deoxynucleoside triphosphate triphosphohydrolase SAMHD1
fxyd6l	-1.29983	3.41411	0.000158349	0.0106715	FXYD domain containing ion transport regulator 6 like
LOC106586222	-1.30029	3.53366	0.000241854	0.0140705	plasma membrane ascorbate-dependent reductase CYBRD1
arrdc3a	-1.31628	7.07402	0.000186407	0.0119682	arrestin domain containing 3a
LOC106599515	-1.31849	2.04763	0.000885747	0.0350694	integrin beta-1-like
nt5c3	-1.32437	6.52206	5.9946e-05	0.00498216	5'-nucleotidase, cytosolic III
LOC106606995	-1.33266	2.5139	0.000919869	0.0361004	uncharacterized LOC106606995
LOC106576990	-1.343	3.11299	1.62092e-05	0.00177677	apoptosis-stimulating of p53 protein 2-like
LOC106605617	-1.34586	5.39763	0.000314285	0.0170654	amyloid beta precursor like protein 1-like
LOC106588939	-1.34868	6.938	0.000206153	0.0128314	collagen alpha-2(I) chain
LOC106590198	-1.35352	1.86147	0.000573275	0.0258115	E3 ubiquitin/ISG15 ligase TRIM25-like
LOC106566236	-1.35734	1.61348	0.000204481	0.0127832	sodium- and chloride-dependent GABA transporter 1
LOC106581934	-1.35776	3.92809	0.000165088	0.0109701	protein FAM171B-like
LOC106574049	-1.35883	5.87199	0.000434393	0.0212405	sterile alpha motif domain-containing protein 9-like
il4/13a	-1.36083	1.22326	0.000876071	0.034783	interleukin 4/13A
LOC106599461	-1.36523	2.60811	0.000212256	0.013054	solute carrier organic anion transporter family member 5A1
LOC106568842	-1.36603	3.41143	0.0003067	0.0167172	neuropilin-1a-like
LOC106600952	-1.37336	4.48129	0.00019615	0.0124259	ferritin, middle subunit-like
cks2	-1.37358	2.89502	0.000194213	0.0123581	CDC28 protein kinase regulatory subunit 2
rex1bd	-1.37375	5.43938	0.000412691	0.0205675	required for excision 1-B domain containing
LOC106590399	-1.37442	3.10798	1.10446e-05	0.00132848	myb-related protein A
LOC106565994	-1.37522	4.09959	3.02227e-05	0.00285284	ephrin type-A receptor 2-like
LOC106575883	-1.38263	1.56228	0.00059737	0.0263863	transmembrane and coiled-coil domain-containing protein 3-like
ctps1b	-1.38389	6.78356	3.23457e-06	0.00047776	CTP synthase 1b
LOC106581206	-1.38919	1.64092	0.000470794	0.0225562	protein PTHB1
LOC106607863	-1.39579	3.24159	9.33352e-05	0.00728961	ENAH actin regulator
LOC106613897	-1.39651	2.25536	0.00062179	0.0268974	cyclin-dependent kinase 4 inhibitor C
LOC106589676	-1.39766	2.67986	3.92419e-05	0.00355133	uncharacterized LOC106589676
klf9	-1.40378	4.51779	2.50424e-07	5.4495e-05	Kruppel-like factor 9
LOC106587138	-1.40433	3.27679	0.00087515	0.034783	two pore channel protein 2
LOC100196274	-1.40788	3.66871	1.48857e-05	0.00167065	microfibrillar-associated protein 2
LOC106604948	-1.40841	5.33857	2.35609e-05	0.00239022	uncharacterized LOC106604948
LOC106576718	-1.40911	3.43014	0.000113744	0.00837857	ectonucleoside triphosphate diphosphohydrolase 6
LOC106606366	-1.41824	1.02029	0.000685615	0.0287424	syntaxin-binding protein 4-like
col1a1a	-1.41898	5.7726	0.000221068	0.0132674	collagen, type I, alpha 1a
trim2a	-1.41914	3.26193	4.75651e-05	0.00412139	tripartite motif containing 2a
LOC106600405	-1.42116	2.6077	0.00145018	0.0496327	phosphatidylinositol 3-kinase regulatory subunit gamma
LOC106565220	-1.42401	2.35774	0.000197856	0.0125031	leucine-rich repeat extensin-like protein 5
tmem43	-1.43017	7.58833	2.46609e-05	0.00247538	transmembrane protein 43
LOC106589657	-1.43196	7.21655	8.59688e-06	0.00108264	ATP-binding cassette, sub-family B (MDR/TAP), member 10
LOC106584368	-1.43202	6.86646	1.45282e-07	3.45129e-05	MAP kinase-interacting serine/threonine-protein kinase 2-like
LOC106602440	-1.43606	1.54875	0.000210628	0.0130246	calmin-like
asap1a	-1.43638	2.66655	5.60646e-05	0.00471456	ArfGAP with SH3 domain, ankyrin repeat and PH domain 1a
LOC123736065	-1.43818	2.39285	4.62726e-05	0.00407128	zinc finger protein 883-like
LOC106593002	-1.44588	4.11074	0.000133199	0.00949279	monocarboxylate transporter 7-like
LOC106583442	-1.44652	3.19131	0.000375061	0.0191835	uncharacterized LOC106583442
ahcy	-1.45194	1.64177	0.000879007	0.034851	adenosylhomocysteinase
lum	-1.45596	2.88984	0.000214699	0.013054	lumican
LOC106598526	-1.45913	7.74617	0.000360702	0.0186278	regulator of G-protein signaling 21
LOC106579975	-1.45958	4.24615	7.86367e-10	3.20242e-07	phosphatidylinositol 4-phosphate 5-kinase-like protein 1
nlk2	-1.46425	6.00274	0.000167658	0.0110635	nemo-like kinase, type 2
LOC106573646	-1.46863	2.96379	0.00021759	0.0131416	SNF-related serine/threonine-protein kinase-like
nupr1b	-1.49462	3.83975	3.64606e-05	0.00335285	nuclear protein 1b
bida	-1.50396	5.16097	2.68231e-05	0.00264583	BH3 interacting domain death agonist
LOC106567412	-1.5061	5.64172	1.47166e-06	0.000247933	rabankyrin-5
LOC106589591	-1.53052	2.07018	0.000233487	0.0137129	nuclear factor interleukin-3-regulated protein-like
gjz1	-1.53455	3.27486	0.00101172	0.0385576	gap junction protein zeta 1
gbp	-1.53665	3.73273	5.5878e-09	1.94258e-06	glycogen synthase kinase binding protein
LOC106580771	-1.53672	1.94021	0.000287463	0.016068	protein phosphatase 1 regulatory subunit 14A-like
LOC106582383	-1.53996	4.08411	9.49628e-07	0.000170258	rab3 GTPase-activating protein catalytic subunit
snx7	-1.54278	4.52256	2.15836e-08	6.61595e-06	sorting nexin 7
LOC106587102	-1.54542	1.50273	0.000230583	0.0136374	protein kinase C and casein kinase II substrate protein 3
epsti1	-1.55179	5.65982	0.000747015	0.0307733	epithelial stromal interaction 1
LOC106581194	-1.55518	4.30704	3.89527e-06	0.000549716	cytosolic 5'-nucleotidase 3
ak3	-1.55538	3.74396	6.55531e-07	0.000127541	adenylate kinase 3
LOC106580785	-1.55672	1.03932	0.00120156	0.0438018	sodium-dependent lysophosphatidylcholine symporter 1-B
adcy6a	-1.55802	2.39863	0.000249754	0.0144417	adenylate cyclase 6a
LOC106580372	-1.56432	1.86333	0.00023335	0.0137129	rabphilin-3A-like
LOC106613952	-1.56884	2.63619	0.00061613	0.0267337	mucin-2
tpk2	-1.56989	1.2921	0.000184514	0.0118734	thiamin pyrophosphokinase 2
slc25a21	-1.57251	1.3982	0.00109508	0.0406478	solute carrier family 25 member 21
dcbld1	-1.58546	3.55268	7.50857e-08	1.96373e-05	discoidin, CUB and LCCL domain containing 1
LOC106587947	-1.58773	2.56197	0.000476616	0.0227583	CD82 antigen-like
apln	-1.58973	1.62957	0.00032422	0.0173743	apelin
LOC106612585	-1.59378	4.97589	0.000547955	0.0250731	uncharacterized LOC106612585
LOC106562874	-1.59415	1.74973	0.000592416	0.0262332	alpha-N-acetylgalactosaminide alpha-2,6-sialyltransferase 6
LOC106584911	-1.59609	1.60118	2.44147e-05	0.00245932	inactive carboxypeptidase-like protein X2
slc46a3	-1.59664	3.69675	0.000167077	0.0110507	solute carrier family 46 member 3
LOC106599262	-1.6087	2.93899	0.000295108	0.0163284	pre-B-cell leukemia transcription factor 1-like
LOC106593628	-1.60897	5.38262	0.00032424	0.0173743	fibronectin-like
LOC106611259	-1.61103	1.12061	0.000569838	0.0257439	uncharacterized LOC106611259
mthfd2	-1.61274	5.94988	0.000716253	0.0298076	methylenetetrahydrofolate dehydrogenase (NADP+ dependent) 2, methenyltetrahydrofolate cyclohydrolase
LOC106563307	-1.61962	5.57631	2.4493e-07	5.37094e-05	delta-aminolevulinic acid dehydratase
col6a2	-1.61972	3.66149	1.56761e-05	0.00173209	collagen, type VI, alpha 2
smtnl	-1.62441	1.43277	0.000380032	0.0193457	smoothelin, like
vimr2	-1.63002	1.22549	0.000592632	0.0262332	vimentin-related 2
LOC106612608	-1.63538	4.21815	0.000200247	0.0125737	serine protease 16
LOC106600799	-1.63778	2.74205	0.000773595	0.0315041	MAGUK p55 subfamily member 3-like
epor	-1.63902	6.86985	0.00138515	0.0481541	erythropoietin receptor
LOC106573173	-1.64124	6.24778	2.70504e-06	0.000412367	homeodomain-interacting protein kinase 2-like
LOC106610785	-1.64773	2.03895	0.000104912	0.00787272	AT-rich interactive domain-containing protein 1B
LOC106571529	-1.65528	2.39477	3.75425e-06	0.000535112	protein enabled homolog
LOC106599491	-1.6698	1.46567	6.86548e-05	0.00557591	frizzled-8-like
LOC106567151	-1.67469	5.15652	0.000713617	0.0297413	transmembrane protein 269
LOC106607825	-1.68061	5.80843	9.59143e-05	0.00742997	cyclic AMP-dependent transcription factor ATF-3
LOC106587573	-1.68569	1.64947	1.0552e-06	0.000184544	arylamine N-acetyltransferase, pineal gland isozyme NAT-10
LOC106570475	-1.68812	6.19422	3.10262e-05	0.00290942	protein argonaute-2
LOC106561261	-1.68909	1.02817	0.000586222	0.0261116	collagen alpha-1(VI) chain-like
LOC106585384	-1.7142	3.77119	9.77269e-07	0.000173037	flavin reductase (NADPH)-like
ppox	-1.71754	5.20469	5.48724e-09	1.93117e-06	protoporphyrinogen oxidase
fech	-1.71973	7.5411	7.75852e-07	0.000143618	ferrochelatase
LOC106565457	-1.72436	4.30252	2.06037e-05	0.00214362	zinc finger protein Gfi-1b
LOC106600852	-1.72812	5.99041	1.51705e-05	0.00169594	collagen alpha-1(I) chain
LOC106585716	-1.7343	2.18331	0.000247572	0.0143446	protein FAM219A-like
adss2	-1.74202	5.24425	5.884e-06	0.00078381	adenylosuccinate synthase 2
ccdc174	-1.74958	4.61087	1.56424e-05	0.00173209	coiled-coil domain containing 174
LOC106571278	-1.74995	2.39032	7.88323e-05	0.00633035	uncharacterized LOC106571278
if2b	-1.75517	3.40254	7.61479e-08	1.97341e-05	Eukaryotic translation initiation factor 2 subunit 2
LOC106584025	-1.75728	4.80495	9.14947e-06	0.00112424	KN motif and ankyrin repeat domain-containing protein 4
LOC106609751	-1.76189	2.30778	2.99454e-05	0.00284551	tetraspanin-8
LOC106572584	-1.76608	5.17148	2.30969e-11	1.34372e-08	transcription factor NF-E2 45 kDa subunit-like
cdn2b	-1.77071	2.68231	0.00103222	0.0389228	Cyclin-dependent kinase 4 inhibitor B
LOC123742377	-1.77894	1.13259	0.000542407	0.0248992	testis-specific gene A8 protein-like
LOC106571314	-1.7795	6.00566	0.00027435	0.0154563	monocarboxylate transporter 10-like
LOC106570983	-1.79143	1.55198	0.000355804	0.0184416	DNA (cytosine-5)-methyltransferase 3A
slc39a4	-1.79609	1.50147	1.80515e-05	0.00192732	solute carrier family 39 member 4
LOC106582882	-1.7981	5.63639	4.68063e-05	0.00409296	GATA-binding factor 2-like
LOC106564567	-1.8044	7.44595	5.73172e-07	0.000115066	peroxiredoxin-1
LOC106581433	-1.80611	1.35597	3.61622e-05	0.00333617	pentraxin-related protein PTX3
LOC106577069	-1.81522	2.45575	6.84931e-06	0.000887514	phytanoyl-CoA hydroxylase-interacting protein-like
LOC106587081	-1.82856	1.59311	0.000318598	0.017262	ryanodine receptor 3
hdr	-1.82878	6.22802	0.000188546	0.0120513	hematopoietic death receptor
LOC106611930	-1.83413	1.15155	0.00101474	0.0385635	early growth response protein 1
LOC106609456	-1.83448	4.91593	0.000150631	0.0102975	mitogen-activated protein kinase 11-like
LOC106566651	-1.83455	2.63168	4.83652e-06	0.000662859	embryonic polyadenylate-binding protein-like
LOC106609055	-1.83486	2.7931	0.00063396	0.0272173	ras-related protein Rab-38
LOC106566372	-1.83887	5.85107	9.21385e-09	2.98476e-06	glutathione S-transferase Mu 3
slc38a5b	-1.84217	2.20588	1.64698e-07	3.8171e-05	solute carrier family 38 member 5b
dema	-1.85714	5.64619	6.57684e-07	0.000127541	Dematin
col6a1	-1.86665	2.11811	1.74665e-06	0.000279728	collagen, type VI, alpha 1
LOC106586468	-1.86751	1.55211	1.88259e-06	0.000298149	calcium/calmodulin-dependent 3',5'-cyclic nucleotide phosphodiesterase 1A
phop1	-1.87385	1.93586	8.48633e-06	0.00108	Probable phosphatase phospho1
daam2	-1.87674	1.5316	1.61925e-05	0.00177677	dishevelled associated activator of morphogenesis 2
LOC106607946	-1.88384	2.66003	3.13053e-05	0.00292597	serine protease 23-like
LOC100194722	-1.88616	4.15032	0.000376274	0.0191886	uncharacterized LOC100194722
LOC106582897	-1.88894	1.82527	2.77288e-06	0.000418236	src-like-adapter 2
LOC106610494	-1.89422	2.30372	0.00133758	0.0470164	interferon-induced very large GTPase 1-like
LOC106580320	-1.90037	3.26235	6.3654e-07	0.000125144	sodium- and chloride-dependent GABA transporter ine-like
timp3	-1.90175	2.63975	8.05705e-07	0.000147232	Metalloproteinase inhibitor 3
LOC106603660	-1.90828	4.7339	2.52909e-14	2.88387e-11	heat shock cognate 70 kDa protein
smyd1b	-1.91795	-1.04653	0.000489002	0.0231026	SET and MYND domain containing 1b
LOC106569088	-1.9216	4.67534	3.39774e-07	7.17477e-05	sodium- and chloride-dependent glycine transporter 1-like
LOC106573239	-1.92564	2.17522	7.60274e-06	0.000976267	neuron navigator 2-like
nua4l	-1.93551	2.17326	0.000174174	0.0114405	NADH dehydrogenase 1 alpha subcomplex subunit 4-like 2
LOC106608986	-1.94078	2.38142	3.25839e-08	9.47825e-06	protein NDRG2
LOC106611696	-1.94889	1.03879	1.39993e-06	0.000238968	FERM and PDZ domain-containing protein 1-like
LOC106577368	-1.96823	2.81094	4.40928e-09	1.59108e-06	neutral amino acid transporter A
LOC106610356	-1.97392	1.85483	0.000152266	0.0103843	monocarboxylate transporter 7
LOC123743207	-1.97588	1.10063	6.82667e-06	0.000887514	membrane-spanning 4-domains subfamily A member 4D-like
LOC106563386	-1.9876	1.45563	0.000330578	0.0176475	transmembrane protein 88-like
LOC106605311	-1.98783	4.00212	1.24244e-11	8.04963e-09	lamin-A-like
tspo	-1.98906	6.38915	1.38057e-10	7.02782e-08	translocator protein
LOC106566637	-1.99018	1.2771	0.000350075	0.0182682	proline-rich transmembrane protein 3
tmem14ca	-1.99099	5.89742	3.35356e-06	0.000490255	transmembrane protein 14Ca
zbtb18	-2.00063	4.73765	4.76735e-06	0.000656535	zinc finger and BTB domain containing 18
LOC106604707	-2.00375	3.53632	3.60624e-06	0.000519208	serine protease 23
eif2ak1	-2.01712	5.24696	1.82108e-11	1.12855e-08	eukaryotic translation initiation factor 2-alpha kinase 1
LOC106570460	-2.03874	5.73421	1.95784e-06	0.000307027	collagen alpha-2(I) chain
LOC106608467	-2.04257	5.17241	1.42238e-05	0.00161545	zinc finger protein 239-like
col1a1b	-2.04436	6.85333	2.91145e-05	0.00283265	collagen, type I, alpha 1b
LOC106601569	-2.04516	2.44496	1.97095e-06	0.000307027	syntaxin-binding protein 6-like
LOC106600939	-2.04655	6.1995	0.000453656	0.021976	uncharacterized LOC106600939
rhag	-2.049	6.9282	8.73977e-10	3.50908e-07	Rh associated glycoprotein
pk	-2.06281	3.28509	5.67364e-05	0.00475702	pyruvate kinase
LOC106564824	-2.06353	4.62573	0.000188328	0.0120513	catalase
LOC106569459	-2.0645	-1.06475	0.000494456	0.0232598	phosphatidylinositol 4-phosphate 5-kinase type-1 gamma-like
LOC106574332	-2.07207	2.11139	0.00011239	0.00830029	collagen alpha-1(VI) chain-like
LOC106577862	-2.07464	3.70814	1.71207e-06	0.000275741	amyloid beta precursor like protein 1
LOC106561889	-2.08923	3.08539	7.99556e-07	0.000147051	uncharacterized LOC106561889
cef10	-2.09369	2.90186	0.000609396	0.0266443	CEF-10
LOC123742472	-2.09726	3.8549	6.82961e-05	0.00556262	uncharacterized LOC123742472
LOC106610182	-2.09912	1.32584	1.41654e-05	0.00161525	SH3 domain-containing protein 19-like
LOC106612962	-2.10799	3.74472	2.58297e-07	5.57824e-05	protein FAM118B
traf4a	-2.10862	1.98621	0.00106532	0.039802	tnf receptor-associated factor 4a
LOC106601362	-2.13434	6.83633	1.45479e-05	0.00163919	erythropoietin receptor
LOC106584373	-2.13607	3.34022	3.66188e-06	0.000524569	F-BAR domain only protein 1
LOC106603203	-2.14607	5.5464	3.99587e-08	1.10593e-05	lysine-specific demethylase 6B
LOC106580423	-2.14678	1.76883	2.97799e-07	6.38298e-05	clathrin heavy chain 1
cblc	-2.15611	2.72519	2.30372e-08	6.97668e-06	Cbl proto-oncogene C, E3 ubiquitin protein ligase
LOC106579182	-2.15943	2.97369	0.000423312	0.0209867	heparan sulfate glucosamine 3-O-sulfotransferase 2-like
LOC106574433	-2.16971	1.21491	0.000627272	0.0270934	inactive dipeptidyl peptidase 10-like
LOC106563507	-2.17093	-1.20518	0.00113413	0.0419335	acidic fibroblast growth factor intracellular-binding protein B-like
mettl21e	-2.17305	1.04104	0.000912971	0.0359476	methyltransferase like 21e
arl4a	-2.17941	3.84178	8.5543e-11	4.51588e-08	ADP-ribosylation factor-like 4a
LOC106587409	-2.18684	5.22413	2.97527e-05	0.00284551	lysozyme g-like
LOC106563020	-2.18758	3.53319	2.02249e-11	1.20115e-08	TNF receptor-associated factor 2-like
LOC106592099	-2.18944	4.12055	6.76657e-07	0.000130334	collagen alpha-1(XI) chain-like
LOC106564353	-2.20629	4.22805	2.03646e-05	0.00212962	antimicrobial peptide NK-lysin-like
abcg4a	-2.20933	3.62072	0.000852513	0.0341809	ATP-binding cassette, sub-family G (WHITE), member 4a
LOC106564305	-2.21066	6.17418	3.04075e-12	2.28112e-09	lipopolysaccharide-induced tumor necrosis factor-alpha factor homolog
LOC106610502	-2.21708	6.30548	1.5535e-07	3.62998e-05	collagen alpha-1(I) chain
LOC106589836	-2.23551	5.34444	1.19135e-07	2.97912e-05	cytohesin-1-like
rn151	-2.23844	3.48214	0.00115713	0.042508	RING finger protein 151
LOC123723999	-2.24016	3.69385	4.14472e-05	0.00370103	complement decay-accelerating factor-like
LOC106562888	-2.24718	2.586	9.76792e-09	3.1287e-06	neutral amino acid transporter A-like
LOC106578489	-2.26009	-1.15902	0.000230187	0.0136374	tissue factor
LOC106586705	-2.27168	1.16441	1.82316e-05	0.00193928	target of Nesh-SH3
LOC106586175	-2.28472	7.19329	9.97919e-05	0.00760633	catalase
LOC106578036	-2.28903	2.0233	1.26014e-06	0.000219041	uncharacterized LOC106578036
LOC106565680	-2.30844	2.42175	6.46718e-09	2.19476e-06	phosphatidylinositol glycan anchor biosynthesis, class Q
LOC106601051	-2.32789	2.67892	4.1545e-05	0.00370103	hemoglobin subunit beta-like
LOC123732677	-2.33661	1.30685	8.55027e-06	0.00108264	ATP synthase subunit f, mitochondrial-like
LOC106561148	-2.34062	1.05795	6.08929e-07	0.000120547	alpha-2,8-sialyltransferase 8B
LOC106597308	-2.36614	1.17864	0.000211556	0.0130537	CCN family member 2-like
LOC106602257	-2.36908	2.57301	1.67656e-06	0.000273108	CD209 antigen-like protein C
gp9	-2.38034	3.94368	3.33815e-06	0.000490255	glycoprotein IX (platelet)
LOC106566743	-2.42842	3.60328	2.21716e-09	8.42726e-07	dysbindin-like
pitpnc1b	-2.42842	2.51586	0.00084292	0.0338438	phosphatidylinositol transfer protein cytoplasmic 1b
LOC106563698	-2.43076	-1.29922	3.82751e-05	0.00347487	complement factor B
LOC106610275	-2.4425	6.67018	0.000233784	0.0137129	hemogen-like
LOC106584772	-2.45048	5.69501	2.32893e-07	5.14658e-05	uncharacterized LOC106584772
LOC106574039	-2.471	4.26417	0.000736292	0.030508	T-cell acute lymphocytic leukemia protein 1 homolog
LOC106593670	-2.47493	3.69352	3.74956e-15	5.93826e-12	phosphatidylinositol N-acetylglucosaminyltransferase subunit Q-like
LOC106573466	-2.47615	5.00661	0.000598542	0.0263863	uncharacterized LOC106573466
LOC106601076	-2.49467	7.11905	5.792e-07	0.000115463	hemoglobin subunit alpha-4
LOC100380859	-2.50091	8.38095	0.000487129	0.0230674	band 3 anion exchange protein
LOC106607757	-2.50094	1.17076	5.74422e-05	0.00480207	enoyl-[acyl-carrier-protein] reductase, mitochondrial
LOC106567574	-2.50231	3.04686	4.27012e-06	0.000599648	ubiquitin carboxyl-terminal hydrolase 2
scamp5a	-2.50739	3.55215	1.85939e-13	1.82778e-10	secretory carrier membrane protein 5a
zgc:136472	-2.509	3.34248	1.94851e-07	4.40844e-05	uncharacterized LOC123733133
LOC106582285	-2.51633	3.00379	5.21548e-11	2.85919e-08	KAT8 regulatory NSL complex subunit 1-like
LOC106585972	-2.51979	2.39698	1.54984e-07	3.62998e-05	atrial natriuretic peptide receptor 3-like
LOC106592479	-2.52603	4.36476	0.000130291	0.00933218	DNA damage-inducible transcript 4 protein
LOC106601432	-2.53317	2.36833	1.36828e-10	7.02782e-08	matrix-remodeling-associated protein 7
hem4	-2.53406	5.12548	6.02924e-08	1.63691e-05	Uroporphyrinogen-III synthase
zgc:64002	-2.53566	5.24485	7.52726e-06	0.000970948	Nicotinamide N-methyltransferase
LOC106600318	-2.53708	8.58289	4.77395e-05	0.00412397	hemoglobin subunit beta-like
LOC100196095	-2.5397	6.70533	9.62191e-05	0.00743338	Rhesus blood group, B glycoprotein
LOC106584800	-2.5615	1.06327	3.66634e-05	0.00336066	epidermal growth factor receptor kinase substrate 8-like protein 2
LOC100194566	-2.56897	5.5684	7.97256e-06	0.00101917	muscle specific ring finger protein 1-like
LOC106575031	-2.58274	2.94689	4.32737e-06	0.000604707	uncharacterized LOC106575031
LOC106602333	-2.58305	6.61112	0.000198246	0.0125031	hemogen-like
LOC106606856	-2.58336	8.55172	0.000243713	0.0141497	band 3 anion exchange protein
nfixb	-2.58665	2.48201	1.59857e-06	0.000263412	nuclear factor I/Xb
si:ch73-344o19.1	-2.60527	3.37887	7.35301e-07	0.000138816	salivary glue protein Sgs-3
LOC106566560	-2.6135	5.24801	3.1155e-08	9.15605e-06	tumor protein p53-inducible nuclear protein 2
LOC106574165	-2.61786	2.69583	1.29353e-05	0.0014929	calmodulin-regulated spectrin-associated protein 2
spaca4l	-2.64517	4.98274	2.74985e-06	0.000416968	sperm acrosome associated 4 like
LOC106563021	-2.6454	1.01031	0.000126718	0.00914518	uncharacterized LOC106563021
LOC106608992	-2.65306	3.3936	3.69383e-08	1.05861e-05	purine nucleoside phosphorylase-like
LOC100196543	-2.66665	5.96927	6.75472e-06	0.000883288	equilibrative nucleoside transporter 1
LOC106602627	-2.68613	7.21746	3.30694e-07	7.03514e-05	spectrin beta chain, erythrocytic
LOC106584624	-2.68696	1.40341	1.23896e-07	3.06999e-05	pleckstrin homology domain-containing family A member 7
si:ch211-215c18.3	-2.68831	2.09878	0.000335849	0.0178621	uncharacterized si:ch211-215c18.3
apoob	-2.69189	7.55905	8.7292e-08	2.20215e-05	apolipoprotein O, b
LOC106580774	-2.6969	4.90062	0.00028629	0.0160339	tubulin-specific chaperone cofactor E-like protein
LOC106569508	-2.6971	4.13321	1.32537e-07	3.17499e-05	glutamate decarboxylase 1-like
LOC106590752	-2.70096	5.20193	1.51739e-11	9.61252e-09	nuclear factor 1 X-type-like
LOC106589462	-2.71459	4.75277	8.70441e-16	1.7724e-12	nuclear prelamin A recognition factor
LOC106589946	-2.71725	5.2939	3.44098e-10	1.63487e-07	nuclear factor 1 X-type
LOC106577662	-2.74472	2.40873	3.7135e-08	1.05861e-05	uncharacterized LOC106577662
LOC106563235	-2.74699	4.49336	3.88812e-10	1.78772e-07	zinc finger protein Gfi-1b-like
LOC100194720	-2.75167	4.16503	0.00132952	0.0468487	uncharacterized LOC100194720
LOC106564359	-2.75393	5.86596	8.23049e-07	0.000149444	Fc receptor-like protein 5
tfr1a	-2.7541	8.53138	7.2092e-09	2.4178e-06	transferrin receptor 1a
LOC106566570	-2.77949	-1.16545	2.65995e-06	0.000407673	EMILIN-3
LOC106595193	-2.78553	2.5006	3.7049e-13	3.40695e-10	zinc finger protein 2 homolog
LOC106564308	-2.79575	4.48679	0.000974773	0.0374499	lipopolysaccharide-induced tumor necrosis factor-alpha factor homolog
mybpc2a	-2.79813	1.71799	1.79835e-05	0.00192728	myosin binding protein Ca
LOC106599289	-2.8446	1.07969	3.95655e-10	1.79031e-07	serine/threonine-protein kinase 17A
alad	-2.8668	4.66476	9.36963e-16	1.78067e-12	aminolevulinate dehydratase
LOC106567990	-2.87118	4.05622	1.48723e-06	0.000247933	uncharacterized LOC106567990
LOC106591983	-2.87118	1.51932	1.31351e-07	3.17325e-05	putative pre-mRNA-splicing factor ATP-dependent RNA helicase DHX32
LOC106583559	-2.87759	2.60843	0.000258465	0.0148218	sodium- and chloride-dependent GABA transporter 2
hmbsa	-2.88756	6.15662	1.41672e-19	6.13245e-16	hydroxymethylbilane synthase a
LOC106575060	-2.88957	3.46457	0.000499524	0.0234209	microsomal glutathione S-transferase 1-like
LOC106569400	-2.92	1.78432	1.82415e-07	4.16009e-05	importin-13
LOC106605668	-2.94348	4.63339	2.94443e-05	0.00284279	protoporphyrinogen oxidase-like
si:ch1073-184j22.1	-2.97337	2.09415	3.94145e-08	1.10156e-05	erythroferrone
LOC106593079	-3.00707	-1.10081	8.62102e-06	0.00108264	putative pre-mRNA-splicing factor ATP-dependent RNA helicase DHX32
LOC106606889	-3.00999	2.3237	1.48568e-06	0.000247933	cytochrome c oxidase subunit 6A, mitochondrial
LOC100196683	-3.01771	5.06664	1.1614e-05	0.00138073	uncharacterized LOC100196683
LOC106607375	-3.01778	9.71193	1.42073e-12	1.15716e-09	hemoglobin subunit alpha-4
LOC106564529	-3.02564	4.45273	0.000144985	0.0100075	Kruppel-like factor 1
LOC106611162	-3.0262	4.16846	1.73564e-07	3.99015e-05	uncharacterized LOC106611162
LOC106584065	-3.03475	4.07483	2.0077e-12	1.58982e-09	rhophilin-1-like
itpk1a	-3.06334	1.02218	7.93008e-08	2.0366e-05	inositol-tetrakisphosphate 1-kinase a
rgcc	-3.09087	4.58848	1.42284e-14	1.70851e-11	regulator of cell cycle
LOC106589388	-3.15174	3.024	1.13251e-16	2.48342e-13	AMSH-like protease
dcup	-3.18931	6.18819	6.78324e-15	9.20809e-12	Uroporphyrinogen decarboxylase
slc25a37	-3.21003	6.0173	7.62129e-20	4.3452e-16	solute carrier family 25 member 37
LOC106594777	-3.21086	2.97197	2.63598e-05	0.00260917	hemoglobin subunit alpha-4
LOC100217346	-3.22626	6.15609	2.74286e-10	1.32527e-07	Kruppel-like factor 4
LOC106600435	-3.22918	4.72567	6.64062e-10	2.86824e-07	aquaporin FA-CHIP
bbc3	-3.2353	4.23783	5.70685e-10	2.50285e-07	BCL2 binding component 3
LOC106594081	-3.25413	1.52206	9.50249e-10	3.76232e-07	high-affinity choline transporter 1-like
LOC106607372	-3.29826	10.0483	2.10229e-13	1.99767e-10	hemoglobin subunit beta-like
cahz	-3.31442	9.09584	1.27107e-07	3.09696e-05	carbonic anhydrase
LOC106579160	-3.32231	2.75461	8.8145e-09	2.88822e-06	probable phosphatase phospho1
LOC123724018	-3.37166	3.59109	2.95177e-06	0.000442875	E3 ubiquitin-protein ligase TRIM47-like
LOC106587655	-3.4175	2.21366	4.77683e-10	2.12771e-07	thrombospondin-1-like
LOC106580836	-3.42513	2.52702	3.33999e-09	1.23653e-06	golgin subfamily A member 6-like protein 22
LOC106590880	-3.43945	2.31571	1.76454e-06	0.000281015	microsomal glutathione S-transferase 1-like
LOC106569932	-3.43949	5.35219	4.02957e-12	2.87177e-09	ATPase family AAA domain-containing protein 2
rhd	-3.45363	6.15353	5.43859e-15	7.7519e-12	Rh blood group, D antigen
LOC106592998	-3.45733	4.68122	2.39871e-08	7.12293e-06	transmembrane protein 26
LOC106587137	-3.48119	5.56724	1.03987e-13	1.0587e-10	G1/S-specific cyclin-D1
LOC106565098	-3.49191	1.67147	2.50626e-09	9.40078e-07	uncharacterized LOC106565098
LOC106607371	-3.52195	8.80633	1.0774e-09	4.20732e-07	hemoglobin subunit beta-1
LOC123723657	-3.53532	10.9761	1.45896e-09	5.62033e-07	hemoglobin subunit beta-like
LOC106575220	-3.54909	5.89827	6.55218e-08	1.7621e-05	uncharacterized LOC106575220
LOC106569446	-3.60372	-1.39321	2.29677e-07	5.11516e-05	dnaJ homolog subfamily B member 5-like
LOC106606878	-3.64774	1.76339	0.000116468	0.00855713	cytochrome c oxidase subunit 6A, mitochondrial
LOC100136576	-3.65335	11.7828	5.12248e-11	2.85919e-08	beta globin
cerk	-3.69062	3.0044	4.14824e-08	1.13706e-05	ceramide kinase
LOC106590208	-3.70665	3.25482	3.24582e-11	1.85057e-08	carbonic anhydrase 1-like
LOC106589620	-3.73547	4.70694	7.10804e-08	1.89373e-05	Kruppel-like factor 1
LOC106595268	-3.75548	9.94615	1.27483e-06	0.000220253	hemoglobin subunit beta-like
LOC106606643	-3.7839	1.87723	1.94342e-08	6.08804e-06	RING finger protein 151-like
LOC106584035	-3.85543	1.77189	4.7293e-13	4.21307e-10	putative tyrosine-protein phosphatase auxilin
LOC106565269	-3.86021	3.04207	5.64969e-20	4.02639e-16	helicase with zinc finger domain 2
LOC123729209	-3.91155	3.90789	3.97593e-07	8.27312e-05	neurogranin-like
LOC123730955	-3.99024	4.4322	2.44254e-15	4.09585e-12	piggyBac transposable element-derived protein 4-like
LOC106612612	-4.00253	1.67014	1.94404e-11	1.17912e-08	gap junction delta-2 protein-like
LOC101448011	-4.01687	8.057	9.76073e-05	0.00752025	Hemoglobin subunit beta-1
LOC106565270	-4.05682	1.83406	2.12639e-08	6.5888e-06	stathmin-3-like
LOC123729220	-4.08002	6.39846	8.6008e-17	2.04319e-13	porphobilinogen deaminase-like
LOC106607373	-4.08978	8.83507	1.30975e-14	1.69713e-11	hemoglobin subunit alpha-like
LOC123724067	-4.09197	10.917	3.80138e-09	1.38931e-06	hemoglobin subunit beta-like
LOC106591603	-4.12462	4.14398	4.17756e-14	4.58037e-11	lipopolysaccharide-induced tumor necrosis factor-alpha factor homolog
LOC106566742	-4.15235	2.03729	3.7735e-10	1.76346e-07	cadherin-like protein 26
LOC106607380	-4.17784	6.69584	7.40113e-10	3.1027e-07	hemoglobin subunit beta-1
LOC100136584	-4.19534	11.5164	8.9254e-13	7.7102e-10	beta-globin
LOC106587646	-4.30671	2.12973	4.96383e-09	1.7688e-06	tripartite motif-containing protein 16
LOC106601077	-4.34395	11.4552	7.60861e-12	5.1961e-09	hemoglobin subunit alpha-like
LOC106580917	-4.49339	6.27879	3.81089e-17	9.8761e-14	tropomodulin-4-like
LOC106601074	-4.55541	11.3667	4.16997e-15	6.25649e-12	hemoglobin subunit beta-1
LOC106601071	-4.69051	10.3101	2.99507e-12	2.28112e-09	hemoglobin subunit alpha-4
LOC106564374	-4.69242	3.84815	5.05873e-18	1.80262e-14	uncharacterized LOC106564374
tmod4	-4.70798	6.36763	1.23133e-17	3.90017e-14	tropomodulin 4 (muscle)
LOC106603195	-4.74337	2.95197	1.43839e-14	1.70851e-11	XK-related protein 5-like
LOC106601072	-4.76558	11.6592	1.02492e-13	1.0587e-10	hemoglobin subunit alpha
LOC123742422	-5.15753	1.54813	7.24381e-10	3.08208e-07	uncharacterized LOC123742422
hba	-5.73162	8.74161	1.01653e-11	6.73912e-09	hemoglobin subunit alpha
nmt1b	-5.75643	5.76698	2.11158e-15	3.76217e-12	N-myristoyltransferase 1b
LOC106585833	-6.20604	9.26261	4.14992e-21	3.94339e-17	histone H1
LOC106607381	-6.27766	1.55917	1.50585e-19	6.13245e-16	hemoglobin subunit alpha-2-like
LOC106571909	-6.31505	2.81929	1.31822e-22	1.87893e-18	troponin C, slow skeletal and cardiac muscles
LOC106607236	-6.43419	7.40607	1.26724e-12	1.06251e-09	hemoglobin subunit beta-1
LOC106591717	-7.35154	1.35383	5.77352e-24	1.64586e-19	lipopolysaccharide-induced tumor necrosis factor-alpha factor homolog

## Sheet: F1701361_HK_T20CvsT10C_GO
ID	Term	GOGroups	Ontology Source	Term PValue	Term PValue Corrected with Benjamini-Hochberg	Group PValue	Group PValue Corrected with Benjamini-Hochberg	GOLevels	% Associated Genes	Nr. Genes	Associated Genes Found
GO:0008519	ammonium transmembrane transporter activity	Group00	GO_BiologicalProcess-EBI-UniProt-GOA-ACAP-ARAP_01.05.2024_00h00	2.1088e-05	5.27201e-05	2.1088e-05	6.67788e-05	[6, 8]	22.2222	4	[LOC100196095, LOC106600435, rhag, rhd]
GO:0046033	AMP metabolic process	Group01	GO_BiologicalProcess-EBI-UniProt-GOA-ACAP-ARAP_01.05.2024_00h00	0.00542886	0.00700498	0.00542886	0.00793449	[7, 8, 9, 10]	7.89474	3	[adss2, adssl1, ak3]
GO:0005283	amino acid:sodium symporter activity	Group02	GO_BiologicalProcess-EBI-UniProt-GOA-ACAP-ARAP_01.05.2024_00h00	0.0233608	0.0239598	0.0233608	0.0246586	[6, 8, 9, 10, 11]	4.61538	3	[LOC106566236, LOC106569088, LOC106583559]
KEGG:00380	Tryptophan metabolism	Group03	KEGG_01.05.2024	0.0326133	0.0326133	0.0326133	0.0326133	[-1]	4.05405	3	[LOC106564824, LOC106577031, LOC106586175]
GO:0005539	glycosaminoglycan binding	Group04	GO_MolecularFunction-EBI-UniProt-GOA-ACAP-ARAP_01.05.2024_00h00	0.00029303	0.000532781	0.00029303	0.000618618	[3]	4.01786	9	[LOC106565750, LOC106568842, LOC106577862, LOC106586999, LOC106587655, LOC106593628, LOC106597308, LOC106605617, cef10]
GO:0015106	bicarbonate transmembrane transporter activity	Group05	GO_BiologicalProcess-EBI-UniProt-GOA-ACAP-ARAP_01.05.2024_00h00	0.0181123	0.0195809	0.0181123	0.0202431	[5, 7]	5.08475	3	[LOC100380859, LOC106606856, slc39a4]
GO:0015670	carbon dioxide transport	Group06	GO_BiologicalProcess-EBI-UniProt-GOA-ACAP-ARAP_01.05.2024_00h00	4.43916e-05	9.86481e-05	4.43916e-05	0.000120492	[5, 6]	37.5	3	[LOC106590208, LOC106600435, cahz]
GO:0030301	cholesterol transport	Group07	GO_BiologicalProcess-EBI-UniProt-GOA-ACAP-ARAP_01.05.2024_00h00	0.0143	0.0163429	0.0143	0.0169813	[6, 7]	5.55556	3	[LOC106577511, abcg4a, sr-bi]
GO:0031640	killing of cells of another organism	Group08	GO_BiologicalProcess-EBI-UniProt-GOA-ACAP-ARAP_01.05.2024_00h00	0.00584084	0.0070798	0.00584084	0.00792685	[3, 4]	7.69231	3	[LOC106564353, LOC106587409, lyz]
GO:0031721	hemoglobin alpha binding	Group09	GO_MolecularFunction-EBI-UniProt-GOA-ACAP-ARAP_01.05.2024_00h00	7.10672e-06	2.18668e-05	7.10672e-06	2.70055e-05	[4]	28.5714	4	[LOC106601074, LOC106607236, LOC106607371, LOC106607380]
GO:0033209	tumor necrosis factor-mediated signaling pathway	Group10	GO_BiologicalProcess-EBI-UniProt-GOA-ACAP-ARAP_01.05.2024_00h00	0.00465872	0.00621162	0.00465872	0.0073763	[5, 6, 7]	8.33333	3	[LOC106563020, hdr, traf4a]
GO:0015101	organic cation transmembrane transporter activity	Group11	GO_BiologicalProcess-EBI-UniProt-GOA-ACAP-ARAP_01.05.2024_00h00	0.00071563	0.00119272	0.00120969	0.00208947	[4, 6]	5.30973	6	[LOC106562888, LOC106569088, LOC106577368, LOC106594081, LOC106604706, slc38a5b]
GO:0032329	serine transport	Group11	GO_BiologicalProcess-EBI-UniProt-GOA-ACAP-ARAP_01.05.2024_00h00	0.000603228	0.00104909	0.00120969	0.00208947	[5, 6, 7]	16.6667	3	[LOC106562888, LOC106577368, slc38a5b]
GO:0098562	cytoplasmic side of membrane	Group12	GO_CellularComponent-EBI-UniProt-GOA-ACAP-ARAP_01.05.2024_00h00	0.000140992	0.000281985	0.000140992	0.000334857	[3, 4]	4.4335	9	[LOC106560843, LOC106563020, LOC106564305, LOC106564308, LOC106591603, LOC106591717, LOC106600435, gna13, stac]
GO:0098574	cytoplasmic side of lysosomal membrane	Group12	GO_CellularComponent-EBI-UniProt-GOA-ACAP-ARAP_01.05.2024_00h00	2.65138e-05	6.23853e-05	0.000140992	0.000334857	[4, 5, 7, 8, 9]	21.0526	4	[LOC106564305, LOC106564308, LOC106591603, LOC106591717]
GO:0098560	cytoplasmic side of late endosome membrane	Group12	GO_CellularComponent-EBI-UniProt-GOA-ACAP-ARAP_01.05.2024_00h00	2.1088e-05	5.27201e-05	0.000140992	0.000334857	[5, 6, 7, 8, 9, 10]	22.2222	4	[LOC106564305, LOC106564308, LOC106591603, LOC106591717]
KEGG:00860	Porphyrin metabolism	Group13	KEGG_01.05.2024	5.66347e-10	2.83173e-09	8.27076e-12	7.85722e-11	[-1]	12.7907	11	[LOC100136564, LOC106563307, LOC106600766, LOC106600952, LOC106605668, alad, dcup, fech, hem4, hmbsa, ppox]
GO:0006783	heme biosynthetic process	Group13	GO_BiologicalProcess-EBI-UniProt-GOA-ACAP-ARAP_01.05.2024_00h00	4.38796e-12	2.92531e-11	8.27076e-12	7.85722e-11	[4, 7]	31.0345	9	[LOC106563307, LOC106589657, LOC106605668, LOC123729220, dcup, fech, hem4, hmbsa, ppox]
GO:0006782	protoporphyrinogen IX biosynthetic process	Group13	GO_BiologicalProcess-EBI-UniProt-GOA-ACAP-ARAP_01.05.2024_00h00	6.48122e-11	3.70355e-10	8.27076e-12	7.85722e-11	[5, 7, 8]	43.75	7	[LOC106563307, LOC106605668, LOC123729220, dcup, hem4, hmbsa, ppox]
KEGG:04512	ECM-receptor interaction	Group14	KEGG_01.05.2024	7.03382e-09	3.12614e-08	2.25314e-08	1.42699e-07	[-1]	7.07071	14	[LOC106570460, LOC106579293, LOC106581666, LOC106583616, LOC106587655, LOC106588939, LOC106599515, LOC106600852, LOC106610502, col1a1a, col1a1b, col6a1, col6a2, gp9]
GO:0098644	complex of collagen trimers	Group14	GO_CellularComponent-EBI-UniProt-GOA-ACAP-ARAP_01.05.2024_00h00	1.58067e-05	4.51621e-05	2.25314e-08	1.42699e-07	[3, 5, 6]	14.7059	5	[LOC106570460, LOC106588939, LOC106610502, col1a1a, col1a1b]
GO:0005587	collagen type IV trimer	Group14	GO_CellularComponent-EBI-UniProt-GOA-ACAP-ARAP_01.05.2024_00h00	2.65138e-05	6.23853e-05	2.25314e-08	1.42699e-07	[4, 6, 7, 8, 9]	21.0526	4	[LOC106570460, LOC106588939, LOC106610502, col1a1b]
GO:1902904	negative regulation of supramolecular fiber organization	Group15	GO_BiologicalProcess-EBI-UniProt-GOA-ACAP-ARAP_01.05.2024_00h00	0.00074409	0.00119054	0.000894361	0.00169929	[4, 5, 6]	4.4586	7	[LOC106574165, LOC106577552, LOC106580917, LOC106584025, LOC106584065, LOC106602627, tmod4]
GO:0051494	negative regulation of cytoskeleton organization	Group15	GO_BiologicalProcess-EBI-UniProt-GOA-ACAP-ARAP_01.05.2024_00h00	0.000894361	0.00132498	0.000894361	0.00169929	[5, 6, 7]	4.32099	7	[LOC106574165, LOC106577552, LOC106580917, LOC106584025, LOC106584065, LOC106602627, tmod4]
GO:1901880	negative regulation of protein depolymerization	Group15	GO_BiologicalProcess-EBI-UniProt-GOA-ACAP-ARAP_01.05.2024_00h00	0.00581276	0.00726595	0.000894361	0.00169929	[5, 6, 7, 8]	4.13223	5	[LOC106574165, LOC106577552, LOC106580917, LOC106602627, tmod4]
GO:0030837	negative regulation of actin filament polymerization	Group15	GO_BiologicalProcess-EBI-UniProt-GOA-ACAP-ARAP_01.05.2024_00h00	0.00622329	0.00732152	0.000894361	0.00169929	[5, 6, 7, 8, 9, 10, 11]	4.06504	5	[LOC106577552, LOC106580917, LOC106584025, LOC106602627, tmod4]
KEGG:00980	Metabolism of xenobiotics by cytochrome P450	Group16	KEGG_01.05.2024	0.0206444	0.0217309	0.00968216	0.0122641	[-1]	4.83871	3	[LOC106566372, LOC106575060, LOC106590880]
KEGG:00982	Drug metabolism	Group16	KEGG_01.05.2024	0.0165264	0.0183627	0.00968216	0.0122641	[-1]	5.26316	3	[LOC106566372, LOC106575060, LOC106590880]
GO:0016765	transferase activity, transferring alkyl or aryl (other than methyl) groups	Group16	GO_MolecularFunction-EBI-UniProt-GOA-ACAP-ARAP_01.05.2024_00h00	0.00126039	0.00180055	0.00968216	0.0122641	[3]	5.88235	5	[LOC106566372, LOC106575060, LOC106590880, LOC123729220, hmbsa]
GO:0004364	glutathione transferase activity	Group16	GO_MolecularFunction-EBI-UniProt-GOA-ACAP-ARAP_01.05.2024_00h00	0.00161949	0.00223377	0.00968216	0.0122641	[4]	12	3	[LOC106566372, LOC106575060, LOC106590880]
GO:0015669	gas transport	Group17	GO_BiologicalProcess-EBI-UniProt-GOA-ACAP-ARAP_01.05.2024_00h00	2.941e-32	5.88201e-31	9.94584e-19	1.88971e-17	[4]	41.0714	23	[LOC100136576, LOC106590208, LOC106594777, LOC106595268, LOC106600318, LOC106600435, LOC106601051, LOC106601071, LOC106601072, LOC106601074, LOC106601076, LOC106601077, LOC106607236, LOC106607371, LOC106607372, LOC106607373, LOC106607375, LOC106607380, LOC106607381, LOC123723657, LOC123724067, cahz, hba]
GO:0020037	heme binding	Group17	GO_MolecularFunction-EBI-UniProt-GOA-ACAP-ARAP_01.05.2024_00h00	7.45542e-16	5.96434e-15	9.94584e-19	1.88971e-17	[4]	8.88031	23	[LOC100136576, LOC106564824, LOC106577031, LOC106586175, LOC106594777, LOC106595268, LOC106600318, LOC106601051, LOC106601071, LOC106601072, LOC106601074, LOC106601076, LOC106601077, LOC106607236, LOC106607371, LOC106607372, LOC106607373, LOC106607375, LOC106607380, LOC106607381, LOC123723657, LOC123724067, hba]
GO:0042744	hydrogen peroxide catabolic process	Group17	GO_BiologicalProcess-EBI-UniProt-GOA-ACAP-ARAP_01.05.2024_00h00	1.90685e-33	7.62742e-32	9.94584e-19	1.88971e-17	[4, 5]	45.098	23	[LOC100136576, LOC106564567, LOC106564824, LOC106586175, LOC106594777, LOC106595268, LOC106600318, LOC106601051, LOC106601071, LOC106601072, LOC106601074, LOC106601076, LOC106601077, LOC106607236, LOC106607371, LOC106607372, LOC106607373, LOC106607375, LOC106607380, LOC106607381, LOC123723657, LOC123724067, hba]
GO:0005344	oxygen carrier activity	Group17	GO_BiologicalProcess-EBI-UniProt-GOA-ACAP-ARAP_01.05.2024_00h00	2.30155e-28	3.06874e-27	9.94584e-19	1.88971e-17	[6]	41.6667	20	[LOC100136576, LOC106594777, LOC106595268, LOC106600318, LOC106601051, LOC106601071, LOC106601072, LOC106601074, LOC106601076, LOC106601077, LOC106607236, LOC106607371, LOC106607372, LOC106607373, LOC106607375, LOC106607380, LOC106607381, LOC123723657, LOC123724067, hba]
GO:0004601	peroxidase activity	Group17	GO_BiologicalProcess-EBI-UniProt-GOA-ACAP-ARAP_01.05.2024_00h00	3.39905e-27	3.39905e-26	9.94584e-19	1.88971e-17	[5, 8]	26.7442	23	[LOC100136576, LOC106564567, LOC106564824, LOC106586175, LOC106594777, LOC106595268, LOC106600318, LOC106601051, LOC106601071, LOC106601072, LOC106601074, LOC106601076, LOC106601077, LOC106607236, LOC106607371, LOC106607372, LOC106607373, LOC106607375, LOC106607380, LOC106607381, LOC123723657, LOC123724067, hba]
KEGG:04216	Ferroptosis	Group18	KEGG_01.05.2024	0.000858594	0.00132091	1.86624e-07	8.86466e-07	[-1]	5.12821	6	[LOC100136564, LOC106586140, LOC106600766, LOC106600952, tfa, tfr1a]
GO:0006879	intracellular iron ion homeostasis	Group18	GO_BiologicalProcess-EBI-UniProt-GOA-ACAP-ARAP_01.05.2024_00h00	0.000254043	0.000483891	1.86624e-07	8.86466e-07	[4, 6]	8.33333	5	[LOC100136564, LOC106600766, LOC106600952, LOC123741664, tfr1a]
GO:0006880	intracellular sequestering of iron ion	Group18	GO_BiologicalProcess-EBI-UniProt-GOA-ACAP-ARAP_01.05.2024_00h00	0.00011313	0.000238169	1.86624e-07	8.86466e-07	[4, 5, 6, 8]	14.8148	4	[LOC100136564, LOC106600766, LOC106600952, LOC123741664]
GO:0000041	transition metal ion transport	Group18	GO_BiologicalProcess-EBI-UniProt-GOA-ACAP-ARAP_01.05.2024_00h00	1.92807e-05	5.14153e-05	1.86624e-07	8.86466e-07	[7]	5.73248	9	[LOC100136564, LOC106586140, LOC106600766, LOC106600952, LOC123741664, slc25a37, slc39a4, tfa, tfr1a]
GO:0005506	iron ion binding	Group18	GO_MolecularFunction-EBI-UniProt-GOA-ACAP-ARAP_01.05.2024_00h00	2.32222e-07	9.28887e-07	1.86624e-07	8.86466e-07	[7]	5.34351	14	[LOC100136564, LOC106589400, LOC106594777, LOC106600766, LOC106600952, LOC106601071, LOC106601072, LOC106601076, LOC106601077, LOC106607373, LOC106607375, LOC123741664, cdo1, ppa5]
GO:0008198	ferrous iron binding	Group18	GO_MolecularFunction-EBI-UniProt-GOA-ACAP-ARAP_01.05.2024_00h00	3.22084e-07	1.17121e-06	1.86624e-07	8.86466e-07	[8]	14.5833	7	[LOC100136564, LOC106589400, LOC106600766, LOC106600952, LOC123741664, cdo1, ppa5]
GO:0008199	ferric iron binding	Group18	GO_MolecularFunction-EBI-UniProt-GOA-ACAP-ARAP_01.05.2024_00h00	5.89016e-07	1.96339e-06	1.86624e-07	8.86466e-07	[8]	18.1818	6	[LOC100136564, LOC106589400, LOC106600766, LOC106600952, LOC123741664, ppa5]

## Sheet: F1701175_HK_T20CvsT10C_DEGs
SYMBOL	logFC	logCPM	PValue	FDR	GENENAME
LOC106590538	5.70945	1.66184	1.06306e-10	1.36862e-07	lipocalin
LOC106590529	4.58477	4.72663	2.07107e-08	8.88791e-06	lipocalin-like
LOC106577511	4.4071	1.84339	5.03718e-10	4.38694e-07	apolipoprotein C-I
LOC100194731	4.26934	1.98452	1.08451e-08	5.53681e-06	primary amine oxidase, liver isozyme
LOC106564204	4.25857	1.4041	8.16122e-06	0.000680738	saposin-C-like
LOC123731929	4.08449	3.6657	1.56634e-06	0.000213737	60S ribosomal protein L18a
LOC106583825	4.06512	2.26334	1.11449e-05	0.000852743	phosphatase and actin regulator 3
cdo1	4.01836	1.30018	2.49152e-10	2.89596e-07	cysteine dioxygenase type 1
LOC106581278	3.95472	5.88741	1.29747e-12	4.26883e-09	serpin H1-like
LOC106567323	3.83993	2.24768	1.85285e-09	1.30631e-06	POU domain, class 5, transcription factor 1
LOC106571387	3.78363	1.47129	3.51711e-09	2.16969e-06	nephrocan-like
LOC106586586	3.69032	4.84485	3.10907e-08	1.21135e-05	acyl-CoA-binding protein
gramd1ba	3.5613	3.0518	1.89808e-12	5.10947e-09	GRAM domain containing 1Ba
apoc1	3.43507	1.02894	1.37978e-09	9.96506e-07	Apolipoprotein C-I
LOC106579293	3.39468	3.40981	5.30911e-07	0.000104111	chondroadherin-like
LOC106613072	3.37306	2.57829	2.69688e-10	2.89596e-07	serpin H1
LOC106600766	3.33143	1.44021	1.43647e-07	3.85756e-05	ferritin, middle subunit-like
LOC106563387	3.25017	4.17165	6.47633e-12	1.27847e-08	uncharacterized LOC106563387
LOC106575194	3.19207	3.03169	3.03721e-08	1.19913e-05	phospholipase A2 inhibitor 31 kDa subunit-like
paca	3.18369	1.38677	7.81752e-06	0.000667138	Glucagon family neuropeptides
LOC106613202	3.16894	1.06182	4.17145e-07	8.79205e-05	tumor necrosis factor receptor superfamily member 19L-like
LOC106590128	3.06432	2.66315	7.64595e-08	2.3832e-05	plexin domain-containing protein 2
LOC106563404	3.02969	3.11091	1.9556e-07	4.992e-05	uncharacterized LOC106563404
apoeb	3.01309	2.21156	7.94477e-06	0.000670235	apolipoprotein Eb
hsc70	2.9755	6.32171	8.32064e-18	1.23191e-13	heat shock cognate 70
LOC106602581	2.93131	6.08054	1.72838e-12	5.10947e-09	lectin
zgc:113223	2.90877	2.35273	2.01485e-11	3.32181e-08	tetraspanin
LOC106578982	2.90065	6.16443	0.000436007	0.0111011	retinol-binding protein 4-B
LOC101448011	2.89376	4.79552	8.54595e-09	4.68619e-06	Hemoglobin subunit beta-1
LOC106569490	2.83794	4.23124	9.41387e-09	5.06825e-06	SH2 domain-containing protein 1A
hamp	2.80293	1.20254	1.00557e-07	2.9192e-05	hepcidin antimicrobial peptide
LOC106590199	2.77762	1.94146	2.26993e-07	5.60124e-05	ADP-ribosyl cyclase/cyclic ADP-ribose hydrolase 1
ptprfa	2.74928	1.60795	8.14783e-09	4.63972e-06	protein tyrosine phosphatase receptor type Fa
LOC106599631	2.71811	2.78496	3.12453e-05	0.00176566	uncharacterized LOC106599631
LOC123729720	2.65653	1.31554	0.000174992	0.00606164	actin-associated protein FAM107A-like
LOC106608552	2.64157	1.26799	1.77489e-06	0.000234626	protein S100-P
LOC123743438	2.59901	1.64504	0.00415468	0.0491149	hemoglobin subunit alpha-4-like
LOC106577762	2.59371	3.69825	1.28466e-08	5.97003e-06	perforin-1
LOC106561622	2.55343	4.66782	2.23262e-11	3.47949e-08	cytochrome c oxidase subunit 8B, mitochondrial
LOC106608136	2.5116	4.94419	4.76318e-11	6.7163e-08	heat shock protein HSP 90-alpha
LOC106597072	2.49331	1.12759	0.000151377	0.00543325	uncharacterized LOC106597072
LOC106607816	2.47636	1.18975	1.8762e-07	4.83097e-05	clusterin-like
LOC106576869	2.45227	2.29424	0.000997117	0.01926	uncharacterized LOC106576869
LOC106571140	2.44604	1.57625	7.93246e-07	0.00013488	papilin-like
LOC106565119	2.43713	3.58652	4.30457e-13	1.82089e-09	uncharacterized LOC106565119
rfesd	2.41839	3.81656	3.24191e-12	7.99969e-09	Rieske (Fe-S) domain containing
cldn5a	2.39273	2.63941	3.91055e-08	1.41214e-05	claudin 5a
ost4	2.37564	3.16161	7.84921e-06	0.000667138	oligosaccharyltransferase complex subunit 4 (non-catalytic)
LOC106578704	2.36978	1.84677	6.07924e-12	1.27847e-08	collectin-12
LOC123728324	2.33616	3.56567	5.29572e-11	7.1278e-08	Ig lambda-2 chain C region-like
LOC106599098	2.33586	-1.43752	0.00290279	0.0387008	prostaglandin G/H synthase 2
LOC106601909	2.33432	1.66367	1.7052e-06	0.000227444	mannose-binding protein-like
LOC106577765	2.31246	2.2848	1.07665e-06	0.000167793	perforin-1-like
LOC106607810	2.30795	1.00314	0.0035286	0.0444808	scavenger receptor class A member 5-like
LOC123727133	2.30596	-1.17387	7.72602e-05	0.00326356	WAP four-disulfide core domain protein 2-like
LOC106601268	2.30595	1.49214	6.54157e-07	0.000121825	membrane primary amine oxidase-like
LOC106608116	2.30188	2.85357	3.44984e-06	0.000379751	visinin-like protein 1
fabp7b	2.27599	2.02752	1.44625e-07	3.85756e-05	fatty acid binding protein 7, brain, b
LOC106597394	2.24808	-1.15488	0.00200584	0.0305844	claudin-4-like
LOC106576947	2.24454	-1.53275	0.00208192	0.0313256	tumor necrosis factor receptor superfamily member 4
LOC100380644	2.22873	4.69966	3.12046e-11	4.62e-08	calcium/calmodulin-dependent protein kinase type II delta chain
LOC106575428	2.22668	1.14319	0.000310907	0.00872252	Ig kappa chain V region K16-167-like
LOC106577031	2.22469	1.58418	2.61968e-06	0.000309049	indoleamine 2,3-dioxygenase 2
LOC106561914	2.21682	2.36586	2.93649e-07	6.90099e-05	kinesin-like protein KIFC3
LOC106601034	2.20343	4.82229	2.81078e-08	1.15907e-05	complement C1q-like protein 2
LOC106604762	2.20227	2.75205	7.28065e-09	4.2272e-06	tetraspanin-7
thbs3a	2.1982	2.17878	3.41166e-09	2.16969e-06	thrombospondin 3a
LOC123728850	2.18451	-1.06714	0.000679416	0.0149024	small nucleolar RNA SNORD22
LOC106587813	2.18429	2.8386	0.00368272	0.0456299	keratin, type I cytoskeletal 13
LOC123728856	2.1803	-1.10144	0.000219579	0.00691696	small nucleolar RNA SNORA57
LOC106589915	2.16401	1.93526	5.75119e-05	0.00266508	cystatin
hsp7c	2.14489	5.33313	7.81547e-13	2.8928e-09	Heat shock cognate 71 kDa protein
m17	2.13865	4.67718	5.8688e-10	4.96517e-07	IL-6 subfamily cytokine M17
LOC106568355	2.122	1.57979	6.09959e-08	1.99382e-05	claudin-5
LOC106567571	2.11128	1.62493	4.55147e-05	0.00230777	H-2 class II histocompatibility antigen, A-Q alpha chain
LOC106607861	2.10614	4.31241	6.771e-15	6.07476e-11	transcription factor 23-like
LOC106572504	2.09018	-1.19754	0.000473581	0.0116958	transcription factor 15
LOC106576340	2.08652	7.93702	0.000278268	0.00803099	Ig kappa-b4 chain C region-like
LOC106608812	2.08637	1.05795	2.05933e-05	0.00132275	endonuclease domain-containing 1 protein
LOC106606686	2.08388	1.37391	4.7e-05	0.00232928	TBC1 domain family member 16-like
rbp4	2.08112	5.42625	1.43798e-06	0.000201801	retinol binding protein 4, plasma
LOC106575116	2.04418	3.79287	3.60229e-06	0.000387882	A disintegrin and metalloproteinase with thrombospondin motifs 5
kctd14	2.03626	-1.02939	0.00171426	0.0277686	potassium channel tetramerization domain containing 14
LOC106567948	2.01386	3.083	5.73387e-05	0.00266508	diacylglycerol O-acyltransferase 2
ret7	1.97299	3.36183	4.5376e-08	1.59956e-05	Retinoid-binding protein 7
LOC106590206	1.97154	2.13485	6.32471e-06	0.000570979	RALY RNA binding protein like
fabp2	1.9689	3.99149	7.71409e-07	0.00013358	fatty acid binding protein 2, intestinal
hs90a	1.95296	4.27864	8.56927e-08	2.58923e-05	Heat shock protein HSP 90-alpha
LOC106589227	1.95033	-1.16181	0.00251883	0.0354661	cholesterol 25-hydroxylase-like protein
LOC106606373	1.947	3.94425	1.22012e-05	0.000912349	Ig lambda chain C region
fabp7	1.9448	3.21225	1.10363e-08	5.53892e-06	fatty acid-binding protein, brain
LOC106595587	1.93915	2.86247	0.000651964	0.0144643	immunoglobulin lambda-1 light chain-like
cxl10	1.92481	2.02017	4.64706e-07	9.56454e-05	C-X-C motif chemokine 10
LOC123728241	1.92293	5.58794	0.00303538	0.0399293	Ig kappa chain V region 3547-like
LOC106600212	1.92254	1.12878	2.39902e-05	0.00147687	C-X-C chemokine receptor type 4
LOC106608631	1.92181	4.04081	1.01322e-09	8.10875e-07	putative GPI-anchored protein pfl2
tmem243	1.91752	1.52077	4.54171e-06	0.000451291	transmembrane protein 243
zc3h15	1.91579	3.00989	2.59795e-05	0.00155725	zinc finger CCCH-type containing 15
LOC123727585	1.88915	2.61277	2.51783e-06	0.000299419	18S ribosomal RNA
LOC106563436	1.88404	6.29817	5.20971e-06	0.000493579	interleukin-13 receptor subunit alpha-2-like
LOC106598617	1.87995	1.35118	6.39799e-05	0.00285318	regulator of G-protein signaling 5
LOC106575792	1.87102	2.02574	0.000246731	0.00743986	kalirin
dnaja	1.8596	4.08377	1.14198e-08	5.63586e-06	DnaJ heat shock protein family (Hsp40) member A
LOC106571855	1.85937	4.07686	7.13106e-10	5.86549e-07	glutamate receptor-interacting protein 2-like
LOC106585251	1.85808	3.16668	6.12738e-08	1.99382e-05	nodal homolog
pebp1	1.85365	4.15517	2.08275e-13	1.02787e-09	phosphatidylethanolamine binding protein 1
LOC123743134	1.84745	1.23893	0.000240513	0.0073518	uncharacterized LOC123743134
tfa	1.84167	6.13111	0.000143023	0.00527366	transferrin-a
lyz	1.82416	10.35	1.27254e-09	9.42033e-07	lysozyme
LOC106565493	1.81341	-1.04751	0.00282401	0.0380618	probable G-protein coupled receptor 25
LOC106561443	1.81016	1.5448	2.64749e-06	0.00031109	uncharacterized LOC106561443
LOC106574433	1.80765	1.13438	4.7253e-05	0.00232928	inactive dipeptidyl peptidase 10-like
LOC123732865	1.80588	1.42787	6.75306e-07	0.000124978	18S ribosomal RNA
LOC106607942	1.78241	-1.20416	0.00239199	0.0342335	GDNF family receptor alpha-1
LOC106571541	1.77065	3.70193	3.52035e-07	7.82704e-05	C-type lectin domain family 11 member A-like
LOC106601824	1.76537	4.32342	2.93997e-08	1.18477e-05	parvalbumin, thymic CPV3
LOC106572830	1.76236	1.49074	0.000322287	0.00895237	transcription factor AP-1
leca	1.75475	4.21147	0.000150358	0.00540322	Lectin
LOC106598140	1.75346	1.61861	0.00192678	0.0297414	tumor necrosis factor receptor superfamily member 11B-like
LOC106590055	1.74686	2.48612	0.00419065	0.0493768	cadherin-6
LOC106612646	1.74395	1.69582	1.89444e-05	0.00125215	cylicin-1
LOC106605994	1.73871	2.08802	4.60562e-05	0.0023154	ninein-like protein
glyctk	1.73421	1.17081	7.6538e-05	0.00324539	glycerate kinase
LOC106604964	1.72708	2.13457	0.000274983	0.00796959	uncharacterized LOC106604964
LOC106599786	1.72467	1.67936	2.14459e-05	0.00135691	piRNA biogenesis protein EXD1
plin1	1.71524	1.83278	0.00254716	0.0357063	perilipin 1
ckba	1.71076	3.52077	8.75164e-08	2.61763e-05	creatine kinase, brain a
LOC106578921	1.70961	1.26172	9.09919e-06	0.000742248	alpha-synuclein-like
LOC106605869	1.70846	1.16888	0.000184313	0.00621614	gamma-aminobutyric acid type B receptor subunit 2-like
LOC123724045	1.6995	6.7858	7.26337e-06	0.00063428	Ig kappa-b4 chain C region-like
LOC106600932	1.69472	1.20726	5.82264e-05	0.00268558	heme-binding protein 2
LOC106565402	1.69246	2.18057	7.34308e-06	0.000637642	acyl-coenzyme A thioesterase 1-like
LOC123741664	1.69195	3.02901	0.00044545	0.0112641	ferritin, middle subunit-like
LOC106563433	1.68997	2.44084	0.000572379	0.0131999	vegetative cell wall protein gp1-like
LOC106575441	1.68686	3.17518	3.33381e-08	1.28205e-05	arabinogalactan protein 1-like
LOC123726616	1.686	2.05451	4.99941e-05	0.00243083	uncharacterized LOC123726616
arhgef17	1.68356	2.79228	0.000281556	0.0081022	Rho guanine nucleotide exchange factor 17
clec3ba	1.67845	1.84865	4.74948e-07	9.69908e-05	C-type lectin domain family 3, member Ba
gadl1	1.67422	6.48534	2.98693e-05	0.00172409	glutamate decarboxylase like 1
LOC100195750	1.66664	1.96145	2.40842e-05	0.00147958	salarin
LOC106611226	1.66643	2.87545	1.29622e-05	0.000954783	prolyl hydroxylase EGLN3-like
LOC106603657	1.66368	2.36202	3.95742e-05	0.00208883	uncharacterized LOC106603657
LOC106613857	1.66272	1.91735	9.86953e-06	0.00078561	ankyrin repeat domain-containing protein 29
LOC106607180	1.66195	3.67906	2.43239e-09	1.63694e-06	serine/threonine-protein kinase WNK4
LOC106610706	1.6558	2.77551	1.69153e-05	0.00115944	antimicrobial peptide NK-lysin-like
LOC106587215	1.65428	1.52752	5.40406e-06	0.000505082	trans-1,2-dihydrobenzene-1,2-diol dehydrogenase-like
LOC106591183	1.65395	5.5359	4.16055e-10	3.84994e-07	small EDRK-rich factor 2
LOC106561115	1.64785	3.04819	3.69897e-06	0.000393993	C-C motif chemokine 4-like
hs3st1	1.64518	2.25319	8.09305e-06	0.000678877	heparan sulfate (glucosamine) 3-O-sulfotransferase 1
LOC106574723	1.64189	2.92137	3.0575e-07	7.06816e-05	gamma-aminobutyric acid type B receptor subunit 2
LOC123724424	1.63691	1.56562	7.12428e-06	0.000625986	phospholipase A and acyltransferase 4-like
LOC123739877	1.63313	2.44978	1.67127e-06	0.000223927	immunoglobulin kappa variable 6D-21-like
bphl	1.63042	1.01101	1.75648e-05	0.00119125	biphenyl hydrolase like
LOC106597302	1.62702	7.94796	1.20347e-09	9.1374e-07	Ig kappa-b4 chain C region-like
LOC106576339	1.62588	5.78768	3.35721e-10	3.20678e-07	uncharacterized LOC106576339
LOC106571384	1.62177	2.6311	9.48045e-05	0.0038194	F-box protein
LOC106585738	1.62114	3.22364	4.31396e-05	0.00221388	long-chain-fatty-acid--CoA ligase ACSBG2-like
LOC106579596	1.62043	3.76855	1.79542e-06	0.000236285	cytochrome c oxidase subunit 4 isoform 1, mitochondrial
LOC106601345	1.61888	4.67726	5.42384e-12	1.23543e-08	N-acetylmuramoyl-L-alanine amidase-like
LOC106582403	1.61839	2.78806	3.99074e-06	0.000419042	rho-related GTP-binding protein RhoE
ckm2	1.61461	3.51672	6.91834e-09	4.18079e-06	creatine kinase-2
LOC106606418	1.6073	1.54121	1.66165e-06	0.000223651	metalloproteinase inhibitor 2-like
LOC106582154	1.60546	3.96364	3.42574e-06	0.000378651	interphotoreceptor matrix proteoglycan 2
LOC123740075	1.60191	2.1224	3.56753e-06	0.00038554	uncharacterized LOC123740075
LOC106571393	1.60184	-1.18574	0.00177892	0.0284579	12-(S)-hydroxy-5,8,10,14-eicosatetraenoic acid receptor
LOC106590347	1.59716	1.22619	7.37981e-05	0.00315825	rho GTPase-activating protein 18
LOC123744634	1.59667	7.95596	5.0931e-07	0.000101869	uncharacterized LOC123744634
LOC106570152	1.59118	5.68747	1.45908e-07	3.85756e-05	Ig kappa-b4 chain C region-like
LOC106611978	1.59003	6.59401	0.00176314	0.0282687	fibroblast growth factor receptor-like 1
LOC106597727	1.58875	5.53275	4.16812e-07	8.79205e-05	Ig kappa-b4 chain C region-like
LOC123727883	1.58643	2.01771	8.84613e-05	0.00364823	uncharacterized LOC123727883
LOC106568560	1.58531	1.12362	0.000971311	0.018972	transcription factor AP-1-like
LOC106564782	1.57926	3.43879	3.19551e-05	0.00179209	EGF-containing fibulin-like extracellular matrix protein 1
LOC106578379	1.57874	1.19987	0.00026787	0.00783012	methionine-R-sulfoxide reductase B2, mitochondrial
LOC106578614	1.57766	3.74092	6.45319e-07	0.00012094	dnaJ homolog subfamily B member 6-like
nrt1	1.57729	3.04146	9.20989e-05	0.00375123	NADP+--arginine ADP-ribosyltransferase 1
si:ch1073-126c3.2	1.57651	1.32812	0.00178738	0.0285624	uncharacterized LOC106608805
nme5	1.56489	5.13809	2.07555e-09	1.42928e-06	NME/NM23 family member 5
LOC106587124	1.5645	2.59326	6.81844e-07	0.000125404	CD59 molecule (CD59 blood group)
stoml3b	1.56295	4.75534	3.46105e-09	2.16969e-06	stomatin (EPB72)-like 3b
LOC100380652	1.56142	1.50165	0.00284969	0.0382648	peptidase inhibitor 16
LOC106573648	1.55434	7.36853	4.83866e-08	1.68562e-05	olfactomedin-4-like
cav1	1.55421	3.85385	4.43213e-06	0.000446394	caveolin 1
trappc5	1.55096	3.43123	5.16658e-06	0.000491922	trafficking protein particle complex subunit 5
LOC106611720	1.55026	3.18795	4.61284e-06	0.000455303	four and a half LIM domains protein 1
LOC106580366	1.54743	1.52079	5.16144e-05	0.00248917	leucine-rich repeat-containing protein 43
LOC106578511	1.54239	2.10214	0.000336719	0.00918346	putative ferric-chelate reductase 1
LOC123724057	1.53995	-1.31163	0.00408558	0.0485466	C-X-C motif chemokine 11-1-like
LOC106567684	1.53894	1.19047	0.000218646	0.0069131	proenkephalin-A-like
LOC106570153	1.52036	2.97546	0.00126636	0.022539	immunoglobulin kappa variable 4-1-like
LOC106569465	1.51567	1.3255	0.000522714	0.0124043	endothelin receptor type B-like
LOC106574599	1.51526	3.41738	5.36954e-07	0.000104604	receptor expression-enhancing protein 6-like
LOC106597035	1.50353	2.35213	0.00030636	0.00864787	latent-transforming growth factor beta-binding protein 3
LOC106583162	1.5014	1.23669	3.6661e-05	0.00197376	leucine-rich repeat neuronal protein 1-like
LOC106579498	1.50067	2.03402	0.000147011	0.00535441	eotaxin
LOC106612600	1.49876	3.46697	0.000202629	0.00660072	WD repeat-containing protein 20-like
LOC106572979	1.49205	5.60063	7.56007e-08	2.3815e-05	60S acidic ribosomal protein P2
LOC106571739	1.49032	1.54112	0.000725436	0.0155636	bone morphogenetic protein 2-like
LOC106567569	1.4847	1.7971	0.00337204	0.0430201	hepatocyte cell adhesion molecule
ppb	1.48392	7.3748	6.68479e-05	0.00293515	Alkaline phosphatase
LOC106574569	1.47641	6.22063	4.40512e-07	9.18591e-05	immunoglobulin kappa constant-like
tmeff2a	1.47286	3.79709	0.000198702	0.00656019	transmembrane protein with EGF-like and two follistatin-like domains 2a
si:ch211-122l24.6	1.47175	1.07742	0.000758019	0.0160326	uncharacterized LOC106600129
LOC106599874	1.47019	1.40926	0.00424238	0.0498102	protein Wnt-9a
LOC106600764	1.46736	1.11527	0.00151322	0.025568	ferritin, middle subunit-like
LOC106574583	1.46698	6.01104	4.51965e-06	0.000451291	uncharacterized LOC106574583
LOC106585137	1.4631	2.94675	1.38448e-06	0.000198048	leukocyte surface antigen CD53-like
LOC106575436	1.46218	2.09663	1.8355e-05	0.00122689	Ig kappa chain V region 120-like
LOC106600345	1.45833	4.41316	1.17316e-06	0.000179992	heterogeneous nuclear ribonucleoprotein C-like
LOC106605689	1.45538	5.3601	1.96275e-05	0.0012724	apolipoprotein Eb
LOC100194498	1.45449	2.91803	2.64744e-05	0.00157733	insulin-like growth factor binding protein 4
ttc38	1.45287	1.23151	0.000444658	0.0112537	tetratricopeptide repeat domain 38
LOC106569863	1.44999	1.09987	0.00164345	0.0269472	cytosolic non-specific dipeptidase
marcksl1b	1.44976	2.38805	0.00315958	0.0410344	MARCKS-like 1b
LOC106578890	1.44873	6.81214	0.000109837	0.00428507	snaclec 1-like
ca6	1.44616	1.53082	0.000368191	0.00987348	carbonic anhydrase VI
LOC106580379	1.4461	6.83984	2.7384e-10	2.89596e-07	interferon alpha-inducible protein 27-like protein 2A
LOC106590626	1.44392	1.9894	0.000251878	0.0075337	procollagen C-endopeptidase enhancer 2-like
LOC106611880	1.44266	2.42018	0.000198726	0.00656019	uncharacterized LOC106611880
LOC123743147	1.4421	2.54227	3.39017e-05	0.00186781	uncharacterized LOC123743147
LOC106594092	1.44196	4.11943	6.52684e-05	0.00288888	acidic amino acid decarboxylase GADL1
LOC106596522	1.44148	2.58294	5.93455e-05	0.00272025	dual specificity protein phosphatase 16-like
LOC106609487	1.44068	6.56092	5.43542e-05	0.00257517	Ig kappa chain C region, B allele-like
LOC106589417	1.4331	5.45898	7.88398e-08	2.4318e-05	neuronal-specific septin-3
si:dkey-103j14.5	1.42421	2.12804	0.000265548	0.00779783	isoaspartyl peptidase/L-asparaginase
LOC106590046	1.41616	1.99534	0.000240679	0.0073518	cadherin-18-like
clm7	1.41524	2.3055	0.000214047	0.00683726	CMRF35-like molecule 7
LOC123728245	1.41329	3.14523	0.000863694	0.0175651	immunoglobulin kappa variable 4-1-like
eif4a2	1.41113	5.00701	7.18484e-08	2.3125e-05	eukaryotic translation initiation factor 4A
LOC106564358	1.41047	1.77188	0.00034689	0.00939777	protein O-GlcNAcase
LOC106581970	1.40715	1.85105	0.000431271	0.0110375	T-cell surface glycoprotein CD3 zeta chain-like
LOC106605434	1.40561	1.8486	0.00159301	0.0264262	uncharacterized LOC106605434
anxa5b	1.40548	4.81916	1.07388e-08	5.53681e-06	annexin A5b
cssa10h11orf96	1.40183	4.59647	7.79839e-07	0.000134255	chromosome ssa10 C11orf96 homolog
LOC106574435	1.40148	4.05653	9.40028e-05	0.00380262	nck-associated protein 5-like
LOC106563255	1.40014	4.73498	2.13192e-07	5.30491e-05	endothelial differentiation-related factor 1 homolog
LOC106574320	1.39593	3.7254	2.4951e-06	0.000297913	ephrin-A1-like
LOC106565355	1.39569	1.73928	2.1416e-05	0.00135691	NAD-dependent protein lipoamidase sirtuin-4, mitochondrial
LOC106584302	1.3952	2.77849	0.000235607	0.00723708	lysosome-associated membrane glycoprotein 3
LOC106582536	1.39493	2.02404	2.5971e-05	0.00155725	T-cell-specific surface glycoprotein CD28
LOC106575483	1.39202	3.81881	1.87381e-05	0.00124128	paralemmin-1-like
LOC100196840	1.38645	3.2657	8.99029e-06	0.000738166	xeroderma pigmentosum, complementation group A
LOC106570032	1.38522	4.72685	1.2642e-08	5.97003e-06	palmitoyl-protein thioesterase 1
LOC106580853	1.38153	5.16608	8.50696e-07	0.000141184	serine/arginine-rich splicing factor 7
LOC106612904	1.38115	6.92487	1.02102e-05	0.000803279	high affinity immunoglobulin gamma Fc receptor I
LOC123741715	1.38087	2.63472	0.00158236	0.0263231	Ig mu chain C region membrane-bound form-like
LOC106573482	1.37956	12.3784	2.56992e-07	6.23753e-05	uncharacterized LOC106573482
stmn1b	1.37918	1.63981	0.000949526	0.0187193	stathmin 1b
LOC106568735	1.37772	1.07772	0.00136949	0.023826	beta-1,3-galactosyltransferase 2-like
il2rb	1.3776	3.55274	2.22142e-05	0.00139066	interleukin 2 receptor, beta
LOC123728251	1.37666	6.61393	1.82488e-05	0.00122532	uncharacterized LOC123728251
LOC106601018	1.37402	2.04439	0.000464565	0.0115599	heat shock 70 kDa protein-like
LOC100136511	1.3696	4.06822	1.13881e-05	0.000865105	CCL4-like chemokine
LOC106588303	1.36716	7.39921	3.84941e-07	8.44332e-05	Ig kappa chain V-III region MOPC 321-like
LOC106580235	1.36521	1.68671	0.000146823	0.00535416	T-cell receptor gamma chain C region C10.5
LOC106581205	1.3626	3.86425	0.00282909	0.0380692	uncharacterized LOC106581205
LOC106608548	1.36182	2.94514	1.93678e-05	0.00127162	C-C motif chemokine 4
LOC106602948	1.36126	1.70614	0.000245994	0.00742843	high mobility group protein B3
LOC106563068	1.35828	4.34981	1.96376e-05	0.0012724	alpha-2A adrenergic receptor
LOC106584915	1.35757	2.25953	4.73337e-05	0.00232928	protein adenylyltransferase FICD-like
LOC106562156	1.35749	1.55914	0.000144456	0.00530548	methylmalonyl-CoA epimerase, mitochondrial
LOC106612582	1.35712	4.7534	5.74801e-06	0.000526949	vitamin K-dependent protein S
LOC106613856	1.35464	1.74149	0.00174743	0.0281016	tetratricopeptide repeat protein 39C
si:ch211-194m7.8	1.35415	6.56958	9.85558e-06	0.00078561	olfactomedin-4
LOC106563420	1.35017	2.87725	1.91202e-06	0.00024299	chordin-like protein 2
LOC106589862	1.3499	3.33001	9.98408e-05	0.00397898	transmembrane protein 100
LOC106602382	1.34747	2.41437	0.000153305	0.0054693	15-hydroxyprostaglandin dehydrogenase [NAD(+)]
LOC106573827	1.34669	3.79261	2.01927e-11	3.32181e-08	myeloid-derived growth factor
LOC106578526	1.34532	2.7591	1.52132e-05	0.00107257	matrix metalloproteinase-16
LOC106585791	1.34237	2.15498	9.17663e-06	0.000742429	nuclear receptor subfamily 2 group F member 1-A
LOC106568558	1.3363	5.79503	3.99012e-06	0.000419042	TEK tyrosine kinase, endothelial
pla1a	1.33445	3.7282	8.81412e-05	0.00364009	phospholipase A1 member A
LOC106608811	1.33435	2.69259	0.0027506	0.0375169	perforin-1-like
LOC123732866	1.33364	8.52909	1.07681e-05	0.000832517	28S ribosomal RNA
celf5a	1.33262	1.5122	0.000330179	0.00908232	cugbp, Elav-like family member 5a
LOC106602618	1.33019	2.39124	8.35295e-05	0.00348856	zinc finger protein 528-like
LOC100196494	1.32882	2.62896	2.26038e-06	0.000274312	guanidinoacetate N-methyltransferase
ier3	1.32659	5.64909	2.20895e-05	0.00138873	immediate early response 3
typx	1.32645	1.51371	7.26152e-05	0.0031253	Tryparedoxin
LOC106574478	1.32545	4.11192	0.000128436	0.00486955	probable non-functional immunoglobulin kappa variable 6D-41
LOC106574402	1.32369	3.49939	0.000205715	0.00667311	motile sperm domain-containing protein 2-like
LOC106567640	1.3234	2.39471	1.75912e-05	0.00119125	histone H2A
LOC100136446	1.31992	7.12805	0.00114661	0.0211407	C type lectin receptor A
LOC106606208	1.31257	2.26301	0.000211783	0.00679257	ras-related C3 botulinum toxin substrate 3
LOC106564541	1.3119	5.18978	5.4242e-06	0.000505082	neuronal-specific septin-3-like
LOC106612103	1.31189	1.49492	0.000836076	0.0172029	inositol-trisphosphate 3-kinase B-like
sox7	1.30932	1.62036	6.39436e-05	0.00285318	SRY-box transcription factor 7
LOC106592621	1.30725	2.36902	5.0119e-05	0.00243291	calcium-regulated heat stable protein 1
LOC106586813	1.30274	10.8632	2.81831e-08	1.15907e-05	thymosin beta-12
si:ch211-105f12.2	1.30124	2.36896	0.000267808	0.00783012	RIMS-binding protein 2-like
LOC123741345	1.30119	4.6999	2.64933e-07	6.37799e-05	annexin A5-like
LOC106577776	1.30103	2.37348	1.07538e-06	0.000167793	transmembrane protein 88-like
LOC106576408	1.30077	4.23175	7.49247e-05	0.00319682	sodium-coupled neutral amino acid transporter 4
LOC106587976	1.30048	1.01219	0.00180691	0.0287635	uncharacterized LOC106587976
LOC106582712	1.29892	5.49112	1.74814e-10	2.15684e-07	cysteine and glycine-rich protein 1
LOC106611054	1.29736	2.47281	5.42711e-05	0.00257517	ribosomal protein S6 kinase-like 1
rpl9	1.2962	7.5216	0.00154164	0.0258925	ribosomal protein L9
LOC106565726	1.2934	3.75935	0.00256916	0.0358101	band 4.1-like protein 1
LOC106577782	1.29167	1.02801	0.00139051	0.0241008	uncharacterized LOC106577782
LOC100195485	1.29088	3.71584	1.47449e-06	0.000204981	abhydrolase domain containing 12, lysophospholipase
LOC123741962	1.28881	4.378	2.35573e-07	5.76493e-05	small nucleolar RNA SNORA35
LOC106604151	1.28659	5.54326	2.72121e-10	2.89596e-07	glutathione peroxidase 3-like
LOC106613699	1.28573	4.99603	3.33237e-06	0.000373768	40S ribosomal protein S27-like
LOC106568019	1.28526	6.87043	3.66827e-08	1.341e-05	cytochrome c oxidase subunit 7B, mitochondrial
LOC106599038	1.2832	2.10607	4.66434e-05	0.00232717	ras-related protein Rab-11B-like
LOC106587372	1.28277	2.15182	0.000220744	0.00694627	uncharacterized LOC106587372
LOC123724421	1.28238	1.63441	0.00056538	0.0130895	uncharacterized LOC123724421
LOC106584788	1.28051	4.37798	1.28921e-07	3.63569e-05	serine/arginine-rich splicing factor 7
LOC106580425	1.27843	6.02088	7.17466e-07	0.000131141	tissue-type plasminogen activator
LOC106575136	1.27581	3.0733	1.5499e-06	0.000212472	dual specificity protein phosphatase 19
LOC106609493	1.2751	4.01485	0.000696808	0.0150705	guanine nucleotide-binding protein G(i) subunit alpha-1
ccnd1	1.27314	3.56968	1.22153e-06	0.000183607	cyclin D1
LOC106565857	1.27262	1.19379	0.00425335	0.0498796	coiled-coil domain-containing protein 3
LOC106577071	1.26804	3.25231	1.5864e-05	0.0011079	uncharacterized LOC106577071
LOC106610705	1.26634	1.93838	2.77034e-05	0.00162441	ATPase inhibitor B, mitochondrial
LOC106611747	1.26254	2.80414	2.66335e-05	0.00158363	ligand of Numb protein X 2
LOC106601073	1.26121	5.91843	0.00061569	0.0138957	hemoglobin subunit beta-1
rpz5	1.26055	2.14661	0.000180211	0.00616001	rapunzel 5
sid1	1.26015	3.8238	5.74136e-06	0.000526949	secreted immunoglobulin domain 1
LOC106611562	1.25986	3.0404	0.000226136	0.00705596	NADH dehydrogenase [ubiquinone] 1 alpha subcomplex subunit 1
LOC123728151	1.25613	3.59062	8.70733e-05	0.0036111	ephrin-A1-like
myct1a	1.25387	2.96173	0.000103263	0.00408239	myc target 1a
5ntc	1.25262	6.64974	5.04714e-08	1.7378e-05	Cytosolic purine 5-nucleotidase
LOC106580765	1.25176	1.72369	0.000270703	0.00788954	calcineurin B homologous protein 2-like
fkbp7	1.25108	2.20167	1.0374e-05	0.000812658	FKBP prolyl isomerase 7
LOC106565529	1.25067	4.30835	1.01842e-06	0.000162132	rho guanine nucleotide exchange factor 25-like
LOC106587138	-1.25315	3.591	2.53339e-05	0.00152783	two pore channel protein 2
LOC106603820	-1.26938	3.15572	1.87638e-06	0.000240526	folliculin-interacting protein 1
LOC106587261	-1.26964	2.84836	4.70244e-06	0.000462604	arf-GAP with dual PH domain-containing protein 2-like
snx9a	-1.27356	5.16019	1.35898e-07	3.72599e-05	sorting nexin 9a
LOC106570914	-1.27765	3.61845	0.00110502	0.0207094	phosphatidate cytidylyltransferase 1
midn	-1.27915	4.49617	3.0413e-06	0.000346369	midnolin
LOC106593375	-1.27983	2.50059	6.39381e-06	0.000575463	zinc finger protein 710
LOC106561504	-1.2828	4.17964	0.000240967	0.0073518	tripartite motif-containing protein 16-like
LOC106572154	-1.28417	2.59308	0.0022867	0.0331919	zinc finger protein 362
LOC100286606	-1.28925	1.63121	0.00152418	0.0256724	cysteine-rich protein 2
LOC106606194	-1.29083	4.7131	7.49797e-07	0.000132948	monocarboxylate transporter 7
LOC106588062	-1.29644	5.61636	5.80275e-08	1.93062e-05	A-kinase anchor protein 13
LOC106570463	-1.30293	1.73842	0.000504959	0.0121465	neurabin-1-like
LOC106604082	-1.30826	3.06954	0.000330051	0.00908232	endothelin receptor type B-like
si:ch211-237l4.6	-1.31286	2.69512	0.000537402	0.0126494	uncharacterized LOC106577779
LOC106572868	-1.31536	1.16288	0.000392963	0.0103708	S-adenosylhomocysteine hydrolase-like protein 1
LOC106594963	-1.3155	1.1157	0.00275064	0.0375169	E3 ubiquitin-protein ligase RBBP6
LOC106581253	-1.3169	1.08983	0.00404476	0.0482274	SH3 domain-binding protein 5-like
si:dkey-33c12.4	-1.32014	3.87164	0.000272211	0.00791281	uncharacterized LOC106606645
LOC106606548	-1.32273	1.52763	0.00140741	0.0241996	uncharacterized LOC106606548
si:dkey-3h3.3	-1.32528	1.90624	0.00246685	0.0349001	RING_Ubox and Deltex_C domain-containing protein
LOC106575139	-1.32848	1.36189	0.000180499	0.00616001	transmembrane protease serine 3
dhx33	-1.32991	5.36082	5.36865e-06	0.000505082	DEAH (Asp-Glu-Ala-His) box polypeptide 33
LOC106592262	-1.33207	7.13866	0.000147403	0.0053621	cytochrome P450 4F3
LOC106571810	-1.33528	1.1396	0.000739194	0.0157356	solute carrier family 22 member 16
LOC106565101	-1.33588	1.12068	0.00384141	0.0468022	uncharacterized LOC106565101
LOC106606827	-1.33871	1.15944	0.000261211	0.00771929	uncharacterized LOC106606827
LOC106564216	-1.34165	2.5857	0.000339286	0.00923401	adhesion G protein-coupled receptor E5-like
LOC106591515	-1.34243	2.23219	5.31087e-05	0.00253237	tyrosine-protein kinase Tec-like
LOC106612213	-1.34252	2.14416	0.000277394	0.00801905	BTB/POZ domain-containing protein KCTD12
LOC106582518	-1.3431	4.50679	2.56269e-05	0.00154235	integrin alpha-V
per1b	-1.3456	2.95085	1.34441e-05	0.000982946	period circadian clock 1b
LOC123743437	-1.34945	4.16339	0.00240324	0.0343116	uncharacterized LOC123743437
LOC106611779	-1.35139	2.45172	3.46544e-05	0.00188978	fibrous sheath CABYR-binding protein
LOC106583942	-1.35903	1.60987	0.00109458	0.0206051	trafficking regulator of GLUT4 1-like
LOC106603590	-1.36071	3.53787	0.000440574	0.0111694	protein sprouty homolog 3
LOC106602933	-1.36949	6.7849	2.0685e-06	0.000257354	macrophage colony-stimulating factor 1 receptor 1
LOC106592354	-1.3729	3.08238	0.00358464	0.0448719	NLR family CARD domain-containing protein 3-like
LOC106565566	-1.37604	2.10158	0.00217618	0.0321071	myosin-IIIb-like
LOC123728229	-1.37626	1.91311	0.00310377	0.0405765	optineurin-like
LOC106588962	-1.37999	2.23454	1.76208e-05	0.00119125	ATP-dependent DNA helicase Q4
clip1a	-1.38627	3.49671	8.88754e-07	0.000145397	CAP-GLY domain containing linker protein 1a
LOC106604741	-1.39072	4.42953	1.66876e-05	0.00114915	proto-oncogene DBL
LOC123723897	-1.40363	1.29459	3.41117e-05	0.00187399	pollen-specific leucine-rich repeat extensin-like protein 3
LOC106580751	-1.40734	2.45165	1.14233e-05	0.000865105	uncharacterized LOC106580751
snx17	-1.41645	2.79827	4.07945e-05	0.00214179	sorting nexin 17
myo1hb	-1.41724	5.66415	0.00134969	0.0235231	myosin IHb
LOC106611458	-1.41872	1.99593	5.93436e-05	0.00272025	ninein
LOC106585716	-1.42364	2.878	0.000268567	0.00784275	protein FAM219A-like
LOC106595429	-1.4274	1.06024	0.000434309	0.0110769	cdc42-interacting protein 4 homolog
LOC106596213	-1.42908	4.61698	8.99434e-07	0.000146336	macrophage mannose receptor 1-like
LOC106565220	-1.43107	2.54027	8.35105e-05	0.00348856	leucine-rich repeat extensin-like protein 5
LOC106611945	-1.43423	4.09022	9.33424e-08	2.74942e-05	ras-GEF domain-containing family member 1C
LOC106606277	-1.43578	4.17873	8.06616e-05	0.0033879	NLR family CARD domain-containing protein 3-like
LOC106580577	-1.44721	3.49974	8.37738e-09	4.68043e-06	G protein-coupled receptor kinase 5-like
igsf9a	-1.45399	1.84382	1.61909e-05	0.00112443	immunoglobulin superfamily, member 9a
cdk6	-1.4541	3.34653	0.000753986	0.0159599	cyclin dependent kinase 6
LOC106568376	-1.46954	4.44983	1.34222e-07	3.71545e-05	rab GTPase-activating protein 1
LOC106592099	-1.47309	4.10007	4.0419e-07	8.67281e-05	collagen alpha-1(XI) chain-like
LOC106610216	-1.4877	1.76016	0.000409363	0.0106799	FRAS1-related extracellular matrix protein 2-like
LOC106604356	-1.4909	1.76808	7.68732e-05	0.00325185	centromere protein F
ccd50	-1.49894	2.01384	2.67182e-05	0.00158548	Coiled-coil domain-containing protein 50
LOC106565112	-1.5103	5.78016	0.000222239	0.00697848	cryptochrome-1
LOC106592201	-1.52956	4.15259	6.67635e-06	0.000595462	coatomer subunit beta'
LOC106604767	-1.53375	2.82942	0.000407146	0.0106408	diacylglycerol kinase theta
LOC106611162	-1.55592	4.1475	0.00204916	0.0310213	uncharacterized LOC106611162
LOC123730836	-1.55876	2.64318	0.000114033	0.00443126	centromere protein T-like
LOC106606832	-1.57861	4.47865	0.000484457	0.0118124	uncharacterized LOC106606832
LOC106564863	-1.59711	1.99468	6.43949e-06	0.000577817	protocadherin Fat 4
LOC106582436	-1.64989	3.36776	0.00383556	0.0467771	major histocompatibility complex class I-related gene protein
LOC106597511	-1.67039	4.49479	4.18445e-05	0.00217783	interferon-induced very large GTPase 1-like
LOC106569760	-1.67465	6.50152	1.22871e-11	2.27396e-08	rho GTPase-activating protein 29
LOC106560621	-1.6769	1.07125	1.94903e-05	0.0012724	uncharacterized LOC106560621
LOC106572144	-1.6982	3.4314	2.96082e-08	1.18477e-05	synaptonemal complex protein 2
LOC123730957	-1.69948	1.95732	2.12602e-05	0.00135384	CMRF35-like molecule 8
LOC123726630	-1.71372	3.42733	7.37802e-08	2.34915e-05	macrophage mannose receptor 1-like
slc39a4	-1.73557	2.23044	3.47217e-07	7.82704e-05	solute carrier family 39 member 4
pitpnc1b	-1.74475	2.3715	0.000205774	0.00667311	phosphatidylinositol transfer protein cytoplasmic 1b
LOC123726642	-1.75264	2.25256	1.86911e-06	0.000240526	macrophage mannose receptor 1-like
LOC106566236	-1.75281	2.51869	4.65129e-07	9.56454e-05	sodium- and chloride-dependent GABA transporter 1
LOC106564853	-1.7762	6.59531	0.00113291	0.0210456	eosinophil peroxidase-like
LOC106575677	-1.78261	1.50445	0.000624925	0.0140062	tetraspanin-7-like
LOC106601521	-1.78773	-1.05117	0.00157322	0.02623	glial fibrillary acidic protein
LOC106573951	-1.79605	1.95924	0.00308349	0.0403648	roquin-1
LOC106565680	-1.81075	2.27732	0.000282463	0.00810448	phosphatidylinositol glycan anchor biosynthesis, class Q
LOC106604288	-1.82631	-1.02201	0.000629902	0.0140558	mitogen-activated protein kinase 8
LOC123743182	-1.83095	3.81363	0.000148184	0.00536632	chromatin target of PRMT1 protein-like
LOC106589383	-1.84663	4.41437	1.17675e-08	5.71227e-06	ribonuclease P protein subunit p30-like
LOC106564242	-1.85072	4.34188	4.29654e-05	0.00221261	GTPase IMAP family member 7
LOC106577897	-1.85654	2.81769	2.42503e-05	0.00148082	plasminogen activator inhibitor 1
pgghg	-1.8609	1.31873	0.000934119	0.0184894	protein-glucosylgalactosylhydroxylysine glucosidase
kif21a	-1.86222	2.60694	1.40501e-05	0.00102051	kinesin family member 21A
LOC106600799	-1.86818	3.86204	1.347e-06	0.000194566	MAGUK p55 subfamily member 3-like
adamts9	-1.87926	1.03835	2.21467e-05	0.00138938	ADAM metallopeptidase with thrombospondin type 1 motif, 9
LOC106565269	-1.88358	3.4795	0.00237742	0.0341406	helicase with zinc finger domain 2
LOC106575727	-1.88911	1.59784	4.56812e-05	0.00230868	prolactin receptor
LOC123725278	-1.90751	-1.25147	0.0038041	0.0465891	small nucleolar RNA SNORD65
LOC106585576	-1.92218	2.95512	1.8759e-06	0.000240526	centromere-associated protein E-like
LOC106602305	-1.92883	-1.31909	0.00166407	0.0271785	hepatoma-derived growth factor-related protein 3
LOC106576485	-1.93801	-1.63297	0.00212928	0.0317314	uncharacterized LOC106576485
LOC106577662	-1.94758	1.98153	4.57121e-06	0.000452703	uncharacterized LOC106577662
ptpro	-1.97762	2.14681	1.22436e-05	0.000913213	protein tyrosine phosphatase receptor type O
LOC123741799	-1.98784	-1.10571	0.00104403	0.0199416	tripartite motif-containing protein 16-like
LOC106573743	-2.12093	-1.31421	0.0004689	0.0116092	partitioning defective 6 homolog alpha
fkbp5	-2.12332	2.40864	1.80569e-05	0.00121519	FKBP prolyl isomerase 5
LOC123731001	-2.18831	-1.1477	0.000361966	0.00973495	small nucleolar RNA SNORA16B/SNORA16A family
LOC123744715	-2.20127	1.87195	2.70962e-07	6.47053e-05	uncharacterized LOC123744715
mybpc2a	-2.20232	2.14204	0.00139104	0.0241008	myosin binding protein Ca
LOC106592756	-2.26496	-1.34548	0.000139352	0.00516279	nucleoredoxin-like protein 1
LOC106564892	-2.32019	3.83216	0.00190823	0.0295921	uncharacterized LOC106564892
LOC106566923	-2.32409	-1.14469	0.000491891	0.0119193	anoctamin-7-like
LOC123726820	-2.3992	-1.71355	0.000717343	0.0154034	small nucleolar RNA SNORA65
LOC106582920	-2.40292	1.78419	1.10093e-07	3.16501e-05	inositol hexakisphosphate kinase 2-like
LOC123725407	-2.45879	-1.52783	0.000318042	0.00886901	uncharacterized LOC123725407
LOC106574058	-2.47221	-1.40481	0.000188627	0.00631236	uncharacterized LOC106574058
pusl1	-2.6857	-1.55581	0.000179148	0.00614687	pseudouridine synthase like 1
LOC106570431	-2.70228	1.75585	1.19566e-06	0.000180636	uncharacterized LOC106570431
LOC106596604	-2.71956	1.38183	1.10541e-09	8.6138e-07	uncharacterized LOC106596604
LOC106605218	-2.81034	-1.04882	6.54604e-05	0.00289305	gamma-aminobutyric acid type B receptor subunit 1
LOC123744602	-2.85375	-1.3866	3.23566e-05	0.00180776	uncharacterized LOC123744602
LOC123734125	-2.94922	-1.27452	1.9728e-05	0.00127547	bromodomain-containing protein 4-like
LOC106567113	-2.9842	-1.42038	0.000688248	0.0149818	potassium voltage-gated channel subfamily G member 1
LOC123724506	-2.99422	-1.18128	0.00028322	0.00811067	uncharacterized LOC123724506
LOC106577579	-3.04501	3.9626	8.20609e-15	6.07476e-11	NLR family CARD domain-containing protein 3-like
LOC123728844	-3.33119	-1.31315	3.35467e-06	0.000374849	small nucleolar RNA SNORD31
LOC106583356	-3.38833	-1.44029	2.0968e-05	0.001341	butyrophilin subfamily 2 member A2-like
si:dkey-183c6.9	-3.61944	4.28961	6.92985e-27	2.052e-22	tripartite motif-containing protein 34A
pygl	-4.79723	2.67782	1.05851e-06	0.00016672	phosphorylase, glycogen, liver

## Sheet: F1701175_HK_T20CvsT10C_GO
ID	Term	GOGroups	Ontology Source	Term PValue	Term PValue Corrected with Benjamini-Hochberg	Group PValue	Group PValue Corrected with Benjamini-Hochberg	GOLevels	% Associated Genes	Nr. Genes	Associated Genes Found
GO:0016702	oxidoreductase activity, acting on single donors with incorporation of molecular oxygen, incorporation of two atoms of oxygen	Group00	GO_MolecularFunction-EBI-UniProt-GOA-ACAP-ARAP_01.05.2024_00h00	0.0107864	0.0107864	0.0107864	0.0107864	[4]	5.17241	3	[LOC106577031, LOC106599098, cdo1]
GO:0001935	endothelial cell proliferation	Group01	GO_BiologicalProcess-EBI-UniProt-GOA-ACAP-ARAP_01.05.2024_00h00	0.00439998	0.00490767	0.00439998	0.00519997	[4]	7.14286	3	[LOC106568558, LOC106573827, cav1]
KEGG:03320	PPAR signaling pathway	Group02	KEGG_01.05.2024	0.00116509	0.0019875	0.00116509	0.00151461	[-1]	4.05405	6	[LOC106585738, LOC106586586, fabp2, fabp7, fabp7b, plin1]
GO:0045277	respiratory chain complex IV	Group03	GO_CellularComponent-EBI-UniProt-GOA-ACAP-ARAP_01.05.2024_00h00	0.00757839	0.00784904	0.00757839	0.00820992	[4, 5]	5.88235	3	[LOC106561622, LOC106568019, LOC106579596]
GO:0004965	G protein-coupled GABA receptor activity	Group04	GO_BiologicalProcess-EBI-UniProt-GOA-ACAP-ARAP_01.05.2024_00h00	0.000129711	0.000537375	0.000129711	0.000281041	[5, 6, 7]	23.0769	3	[LOC106574723, LOC106605218, LOC106605869]
GO:0038039	G protein-coupled receptor heterodimeric complex	Group04	GO_CellularComponent-EBI-UniProt-GOA-ACAP-ARAP_01.05.2024_00h00	0.000129711	0.000537375	0.000129711	0.000281041	[6, 7, 8]	23.0769	3	[LOC106574723, LOC106605218, LOC106605869]
GO:0008009	chemokine activity	Group05	GO_BiologicalProcess-EBI-UniProt-GOA-ACAP-ARAP_01.05.2024_00h00	0.000188384	0.000607015	0.000300458	0.000488243	[5, 6, 7]	7.46269	5	[LOC100136511, LOC106561115, LOC106579498, LOC106608548, cxl10]
GO:0048245	eosinophil chemotaxis	Group05	GO_BiologicalProcess-EBI-UniProt-GOA-ACAP-ARAP_01.05.2024_00h00	0.000249574	0.000657967	0.000300458	0.000488243	[5, 6, 7, 8]	18.75	3	[LOC100136511, LOC106561115, LOC106608548]
GO:0042742	defense response to bacterium	Group06	GO_BiologicalProcess-EBI-UniProt-GOA-ACAP-ARAP_01.05.2024_00h00	3.12505e-08	9.06264e-07	3.12505e-08	4.06256e-07	[4, 5, 6]	12.9032	8	[LOC106564204, LOC106564853, LOC106567640, LOC106601345, LOC106610706, hamp, lyz, tfa]
GO:0050830	defense response to Gram-positive bacterium	Group06	GO_BiologicalProcess-EBI-UniProt-GOA-ACAP-ARAP_01.05.2024_00h00	0.00136157	0.00207819	3.12505e-08	4.06256e-07	[5, 6, 7]	10.7143	3	[LOC106567640, LOC106601345, lyz]
GO:0009408	response to heat	Group07	GO_BiologicalProcess-EBI-UniProt-GOA-ACAP-ARAP_01.05.2024_00h00	0.00603818	0.00648545	0.000231073	0.000429135	[3, 4]	6.38298	3	[LOC106608136, dnaja, hs90a]
GO:0140662	ATP-dependent protein folding chaperone	Group07	GO_BiologicalProcess-EBI-UniProt-GOA-ACAP-ARAP_01.05.2024_00h00	0.000264327	0.000589652	0.000231073	0.000429135	[4, 7, 8, 9]	6.94444	5	[LOC106601018, LOC106608136, hs90a, hsc70, hsp7c]
GO:0006879	intracellular iron ion homeostasis	Group08	GO_BiologicalProcess-EBI-UniProt-GOA-ACAP-ARAP_01.05.2024_00h00	0.00011142	0.000538528	0.00043341	0.000626036	[4, 6]	8.33333	5	[LOC106600764, LOC106600766, LOC106607810, LOC123741664, hamp]
GO:0006880	intracellular sequestering of iron ion	Group08	GO_BiologicalProcess-EBI-UniProt-GOA-ACAP-ARAP_01.05.2024_00h00	0.00122276	0.00197001	0.00043341	0.000626036	[4, 5, 6, 8]	11.1111	3	[LOC106600764, LOC106600766, LOC123741664]
GO:0000041	transition metal ion transport	Group08	GO_BiologicalProcess-EBI-UniProt-GOA-ACAP-ARAP_01.05.2024_00h00	0.000258689	0.000625166	0.00043341	0.000626036	[7]	4.4586	7	[LOC106600764, LOC106600766, LOC106607810, LOC123741664, hamp, slc39a4, tfa]
GO:0004866	endopeptidase inhibitor activity	Group09	GO_MolecularFunction-EBI-UniProt-GOA-ACAP-ARAP_01.05.2024_00h00	2.99848e-05	0.00021739	2.99848e-05	9.74505e-05	[5]	4.54545	9	[LOC100195750, LOC106571140, LOC106577897, LOC106581278, LOC106589915, LOC106590538, LOC106606418, LOC106613072, LOC123727133]
GO:0004867	serine-type endopeptidase inhibitor activity	Group09	GO_MolecularFunction-EBI-UniProt-GOA-ACAP-ARAP_01.05.2024_00h00	0.00212227	0.00293076	2.99848e-05	9.74505e-05	[6]	4.38596	5	[LOC106571140, LOC106577897, LOC106581278, LOC106613072, LOC123727133]
GO:0004869	cysteine-type endopeptidase inhibitor activity	Group09	GO_MolecularFunction-EBI-UniProt-GOA-ACAP-ARAP_01.05.2024_00h00	0.00109323	0.00198148	2.99848e-05	9.74505e-05	[6]	11.5385	3	[LOC100195750, LOC106589915, LOC106590538]
KEGG:00260	Glycine, serine and threonine metabolism	Group10	KEGG_01.05.2024	0.00279618	0.00352562	4.05131e-05	0.000105334	[-1]	5.40541	4	[LOC100194731, LOC100196494, LOC106601268, glyctk]
KEGG:00410	beta-Alanine metabolism	Group10	KEGG_01.05.2024	0.000130333	0.000472456	4.05131e-05	0.000105334	[-1]	8.06452	5	[LOC100194731, LOC106569863, LOC106594092, LOC106601268, gadl1]
KEGG:00430	Taurine and hypotaurine metabolism	Group10	KEGG_01.05.2024	0.00306531	0.00355576	4.05131e-05	0.000105334	[-1]	8.10811	3	[LOC106594092, cdo1, gadl1]
GO:0031640	killing of cells of another organism	Group11	GO_BiologicalProcess-EBI-UniProt-GOA-ACAP-ARAP_01.05.2024_00h00	5.9013e-07	8.55688e-06	5.24912e-06	2.27462e-05	[3, 4]	15.3846	6	[LOC106564204, LOC106577762, LOC106577765, LOC106608811, LOC106610706, lyz]
GO:0001771	immunological synapse formation	Group11	GO_BiologicalProcess-EBI-UniProt-GOA-ACAP-ARAP_01.05.2024_00h00	0.000972724	0.0018806	5.24912e-06	2.27462e-05	[4, 5]	12	3	[LOC106577762, LOC106577765, LOC106608811]
GO:0005579	membrane attack complex	Group11	GO_CellularComponent-EBI-UniProt-GOA-ACAP-ARAP_01.05.2024_00h00	7.57124e-05	0.000439132	5.24912e-06	2.27462e-05	[4, 5]	27.2727	3	[LOC106577762, LOC106577765, LOC106608811]
GO:0001913	T cell mediated cytotoxicity	Group11	GO_BiologicalProcess-EBI-UniProt-GOA-ACAP-ARAP_01.05.2024_00h00	0.00150989	0.00218934	5.24912e-06	2.27462e-05	[4, 5, 6]	10.3448	3	[LOC106577762, LOC106577765, LOC106608811]
GO:0031406	carboxylic acid binding	Group12	GO_MolecularFunction-EBI-UniProt-GOA-ACAP-ARAP_01.05.2024_00h00	0.0027491	0.00362381	3.0769e-06	1.99999e-05	[4, 5]	4.13223	5	[LOC106577511, LOC106611226, apoc1, fabp2, ret7]
GO:0034385	triglyceride-rich plasma lipoprotein particle	Group12	GO_CellularComponent-EBI-UniProt-GOA-ACAP-ARAP_01.05.2024_00h00	3.52225e-06	3.40484e-05	3.0769e-06	1.99999e-05	[4, 5]	28.5714	4	[LOC106577511, LOC106605689, apoc1, apoeb]
GO:0004859	phospholipase inhibitor activity	Group12	GO_MolecularFunction-EBI-UniProt-GOA-ACAP-ARAP_01.05.2024_00h00	0.000301292	0.000624106	3.0769e-06	1.99999e-05	[5]	17.6471	3	[LOC106575194, LOC106577511, apoc1]
GO:0005504	fatty acid binding	Group12	GO_MolecularFunction-EBI-UniProt-GOA-ACAP-ARAP_01.05.2024_00h00	0.000247881	0.000718855	3.0769e-06	1.99999e-05	[3, 6, 7]	10.2564	4	[LOC106577511, apoc1, fabp2, ret7]
GO:0006639	acylglycerol metabolic process	Group12	GO_BiologicalProcess-EBI-UniProt-GOA-ACAP-ARAP_01.05.2024_00h00	0.00284847	0.00344191	3.0769e-06	1.99999e-05	[5, 6]	4.09836	5	[LOC100195485, LOC106567948, LOC106577511, apoc1, pla1a]
GO:0043524	negative regulation of neuron apoptotic process	Group12	GO_BiologicalProcess-EBI-UniProt-GOA-ACAP-ARAP_01.05.2024_00h00	0.000972724	0.0018806	3.0769e-06	1.99999e-05	[5, 6, 7]	12	3	[LOC106605689, apoeb, m17]

## Sheet: F1701419|F1701361_DEGs
SYMBOL		logFC	logCPM	PValue	FDR	GENENAME		logFC	logCPM	PValue	FDR	GENENAME
LOC106575194	F1701419	6.1498	4.71293	3.50546e-09	1.51438e-07	phospholipase A2 inhibitor 31 kDa subunit-like	F1701361	3.39993	3.85251	0.000230519	0.0136374	phospholipase A2 inhibitor 31 kDa subunit-like
LOC106577511	F1701419	4.42086	1.37447	6.50216e-21	1.45343e-18	apolipoprotein C-I	F1701361	2.95355	1.67801	7.27485e-07	0.000138256	apolipoprotein C-I
apoeb	F1701419	4.13179	1.8387	1.20882e-10	7.52477e-09	apolipoprotein Eb	F1701361	3.14112	2.41856	7.58518e-10	3.13378e-07	apolipoprotein Eb
LOC106563404	F1701419	3.64876	2.35762	2.78038e-05	0.00035044	uncharacterized LOC106563404	F1701361	2.06868	2.61335	0.00114474	0.0422163	uncharacterized LOC106563404
LOC106579293	F1701419	3.64643	2.53735	9.62252e-24	2.75653e-21	chondroadherin-like	F1701361	2.56027	3.41812	0.000264358	0.0149525	chondroadherin-like
acod1	F1701419	3.52226	1.215	3.33759e-18	5.53252e-16	aconitate decarboxylase 1	F1701361	2.74545	2.23286	8.09747e-05	0.00648412	aconitate decarboxylase 1
zgc:113223	F1701419	3.08493	1.24872	6.07368e-17	8.87179e-15	tetraspanin	F1701361	2.33852	2.30724	0.000132407	0.00945995	tetraspanin
LOC123744215	F1701419	2.64335	1.39831	3.99077e-11	2.68574e-09	GRIP domain-containing protein RUD3-like	F1701361	3.74896	1.49063	2.05797e-07	4.61941e-05	GRIP domain-containing protein RUD3-like
fabp7	F1701419	2.61631	3.8544	3.48888e-15	4.28928e-13	fatty acid-binding protein, brain	F1701361	1.45391	3.46826	0.000144845	0.0100075	fatty acid-binding protein, brain
LOC106578511	F1701419	2.55922	2.42425	1.13375e-10	7.14794e-09	putative ferric-chelate reductase 1	F1701361	1.76667	1.75135	0.000787876	0.0319377	putative ferric-chelate reductase 1
LOC106607322	F1701419	2.53629	1.35777	6.83583e-09	2.68931e-07	uncharacterized LOC106607322	F1701361	2.06582	1.74057	6.21997e-05	0.0051395	uncharacterized LOC106607322
LOC106567873	F1701419	2.51575	5.36477	1.09714e-20	2.39794e-18	C-type lectin domain family 10 member A-like	F1701361	1.68215	4.96118	0.000159903	0.0107255	C-type lectin domain family 10 member A-like
LOC106578379	F1701419	2.47023	1.33526	9.67787e-10	4.75133e-08	methionine-R-sulfoxide reductase B2, mitochondrial	F1701361	1.44215	1.28642	0.000893709	0.0352599	methionine-R-sulfoxide reductase B2, mitochondrial
LOC106567571	F1701419	2.43937	2.0888	2.89937e-09	1.26927e-07	H-2 class II histocompatibility antigen, A-Q alpha chain	F1701361	1.85083	1.8568	0.000297886	0.0163788	H-2 class II histocompatibility antigen, A-Q alpha chain
LOC106601034	F1701419	2.35104	5.1079	2.31314e-16	3.21941e-14	complement C1q-like protein 2	F1701361	1.76442	5.04382	5.59107e-06	0.000748285	complement C1q-like protein 2
LOC106609424	F1701419	2.34946	2.83925	0.000495056	0.00362433	zinc finger protein 135	F1701361	4.06842	1.77009	1.23041e-05	0.00143751	zinc finger protein 135
LOC106569443	F1701419	2.34143	2.36082	2.13694e-11	1.52301e-09	matrix metalloproteinase-14-like	F1701361	2.05687	2.86607	0.000295558	0.0163284	matrix metalloproteinase-14-like
si:ch211-194m7.8	F1701419	2.28689	6.98476	2.92941e-13	2.79725e-11	olfactomedin-4	F1701361	1.88154	6.80152	3.99347e-12	2.87177e-09	olfactomedin-4
LOC106561443	F1701419	2.2712	2.54379	2.73333e-09	1.20935e-07	uncharacterized LOC106561443	F1701361	1.84493	1.26255	9.60556e-07	0.000171141	uncharacterized LOC106561443
tfa	F1701419	2.23052	5.45791	1.3223e-13	1.30052e-11	transferrin-a	F1701361	3.04399	5.29172	2.98861e-17	8.51964e-14	transferrin-a
slc8a2a	F1701419	2.22916	1.13148	3.87293e-06	6.66325e-05	solute carrier family 8 member 2a	F1701361	1.53048	1.11184	0.00123676	0.0445066	solute carrier family 8 member 2a
fabp7b	F1701419	2.21883	2.8161	1.65038e-12	1.4074e-10	fatty acid binding protein 7, brain, b	F1701361	1.59449	2.49349	0.000860222	0.0344028	fatty acid binding protein 7, brain, b
LOC106577031	F1701419	2.16723	1.57404	1.12538e-09	5.46143e-08	indoleamine 2,3-dioxygenase 2	F1701361	2.2462	1.2939	2.01595e-06	0.00031233	indoleamine 2,3-dioxygenase 2
sr-bi	F1701419	2.15729	5.31108	7.02751e-16	9.38252e-14	scavenger receptor class B type I	F1701361	1.45041	5.10554	2.85041e-05	0.00279232	scavenger receptor class B type I
LOC106582403	F1701419	1.94817	2.65949	2.30269e-14	2.55426e-12	rho-related GTP-binding protein RhoE	F1701361	1.67461	2.91996	2.96176e-05	0.00284279	rho-related GTP-binding protein RhoE
LOC106574975	F1701419	1.94797	3.9078	2.86808e-08	9.72709e-07	OX-2 membrane glycoprotein-like	F1701361	2.37112	3.84886	7.52273e-07	0.000141086	OX-2 membrane glycoprotein-like
LOC106589862	F1701419	1.84228	2.81595	5.24116e-12	4.17961e-10	transmembrane protein 100	F1701361	1.37722	3.03241	0.000648206	0.0276623	transmembrane protein 100
LOC106606329	F1701419	1.79591	2.33544	1.43844e-05	0.000202204	toll-like receptor 13	F1701361	1.64727	1.33268	0.000443889	0.0216677	toll-like receptor 13
lyz	F1701419	1.77132	10.1115	1.09902e-16	1.57416e-14	lysozyme	F1701361	1.39334	10.5815	0.000373531	0.0191515	lysozyme
LOC106591342	F1701419	1.73805	2.0623	6.86868e-07	1.52841e-05	B-cell receptor CD22-like	F1701361	1.58191	2.41813	0.000172397	0.0113499	B-cell receptor CD22-like
LOC106612809	F1701419	1.73751	3.83453	1.50163e-10	9.11672e-09	uncharacterized LOC106612809	F1701361	2.43979	3.68293	1.50476e-06	0.000249397	uncharacterized LOC106612809
adssl1	F1701419	1.72455	3.96142	5.75985e-15	6.90572e-13	adenylosuccinate synthase like 1	F1701361	1.59639	3.9734	2.03945e-05	0.00212962	adenylosuccinate synthase like 1
LOC123733430	F1701419	1.66844	2.05179	0.00266182	0.0135952	immunoglobulin heavy variable 3-74-like	F1701361	2.46717	2.8622	0.000143286	0.0100075	immunoglobulin heavy variable 3-74-like
cef10	F1701419	1.66553	3.36209	0.0109355	0.0407919	CEF-10	F1701361	-2.09369	2.90186	0.000609396	0.0266443	CEF-10
LOC106606797	F1701419	1.66346	2.49032	1.80474e-06	3.50103e-05	uncharacterized LOC106606797	F1701361	1.69758	2.824	0.000383223	0.0194387	uncharacterized LOC106606797
LOC106582617	F1701419	1.63969	2.51784	5.2525e-07	1.21649e-05	adenosine receptor A1-like	F1701361	1.46076	2.1027	0.000584354	0.0261116	adenosine receptor A1-like
marcksl1b	F1701419	1.62133	2.58113	4.05707e-07	9.83632e-06	MARCKS-like 1b	F1701361	1.61631	2.26338	8.36345e-05	0.00664114	MARCKS-like 1b
LOC106604927	F1701419	1.58825	7.45109	9.61101e-12	7.3467e-10	Down syndrome cell adhesion molecule-like	F1701361	1.45055	7.47155	9.0406e-06	0.00111567	Down syndrome cell adhesion molecule-like
LOC106597540	F1701419	1.58755	2.75501	1.05924e-06	2.22766e-05	Ig mu chain C region membrane-bound form-like	F1701361	1.92393	3.13061	0.000941523	0.0365668	Ig mu chain C region membrane-bound form-like
LOC106572045	F1701419	1.57576	2.68747	4.19955e-06	7.08069e-05	properdin-like	F1701361	1.35393	1.94017	0.000870192	0.0347368	properdin-like
LOC123743413	F1701419	1.54012	2.37551	0.00015556	0.00141709	uncharacterized LOC123743413	F1701361	1.9753	2.43322	0.000382132	0.0194179	uncharacterized LOC123743413
LOC106573607	F1701419	1.50507	2.44967	3.40898e-06	6.00509e-05	follistatin-related protein 3	F1701361	1.87631	2.90484	0.00140453	0.0486501	follistatin-related protein 3
LOC106586999	F1701419	1.50254	3.6587	1.42265e-09	6.72705e-08	adhesion G-protein coupled receptor G1	F1701361	1.97141	3.6707	8.39086e-07	0.000151391	adhesion G-protein coupled receptor G1
LOC106601705	F1701419	1.48343	1.28963	0.012433	0.0450619	immunoglobulin heavy variable 3-66-like	F1701361	2.35752	1.43962	4.92236e-05	0.00423932	immunoglobulin heavy variable 3-66-like
LOC106585738	F1701419	1.47583	2.79572	8.92024e-08	2.63993e-06	long-chain-fatty-acid--CoA ligase ACSBG2-like	F1701361	1.41581	3.32803	0.000460885	0.0222686	long-chain-fatty-acid--CoA ligase ACSBG2-like
LOC106612904	F1701419	1.46847	6.86184	6.52426e-08	1.99901e-06	high affinity immunoglobulin gamma Fc receptor I	F1701361	2.07142	7.35912	1.96885e-10	9.84666e-08	high affinity immunoglobulin gamma Fc receptor I
LOC106582060	F1701419	1.44525	8.56721	3.85941e-08	1.2583e-06	macrophage receptor MARCO-like	F1701361	1.28758	8.45639	1.43698e-05	0.00162555	macrophage receptor MARCO-like
LOC106613301	F1701419	1.44399	3.08692	5.20565e-09	2.12445e-07	P2Y purinoceptor 1-like	F1701361	1.47043	3.03533	1.11204e-05	0.00133197	P2Y purinoceptor 1-like
LOC106568372	F1701419	1.43024	2.55052	2.4371e-06	4.50841e-05	C3a anaphylatoxin chemotactic receptor	F1701361	1.75496	2.10094	0.00032008	0.0172813	C3a anaphylatoxin chemotactic receptor
LOC106611880	F1701419	1.41856	2.99464	2.37038e-07	6.13514e-06	uncharacterized LOC106611880	F1701361	1.58762	2.5622	0.000519933	0.0241396	uncharacterized LOC106611880
LOC106599786	F1701419	1.41211	1.81336	4.80939e-07	1.13253e-05	piRNA biogenesis protein EXD1	F1701361	1.74317	1.67708	0.000100672	0.00763943	piRNA biogenesis protein EXD1
LOC106591235	F1701419	1.40205	2.73173	0.0001501	0.00137499	sialoadhesin	F1701361	1.56813	2.07925	0.000387971	0.0196187	sialoadhesin
LOC106567138	F1701419	1.39686	1.47869	0.0019227	0.0105586	lysophosphatidic acid receptor 6	F1701361	1.90016	1.04695	0.000121917	0.00886603	lysophosphatidic acid receptor 6
LOC106573979	F1701419	1.3892	2.46965	0.000663915	0.00457377	B-cadherin	F1701361	2.0231	2.27558	0.000588315	0.026164	B-cadherin
ppa5	F1701419	1.37868	2.67649	2.83022e-07	7.16196e-06	Tartrate-resistant acid phosphatase type 5	F1701361	1.72913	2.6701	3.49747e-05	0.00323709	Tartrate-resistant acid phosphatase type 5
fam180a	F1701419	1.3742	3.5514	4.98845e-07	1.16724e-05	family with sequence similarity 180 member A	F1701361	1.38074	3.29464	4.17477e-05	0.00370748	family with sequence similarity 180 member A
LOC106579690	F1701419	1.34342	2.85242	1.26445e-06	2.59089e-05	serine/threonine-protein kinase 17A	F1701361	1.50168	2.77002	1.74823e-05	0.00188063	serine/threonine-protein kinase 17A
ada2b	F1701419	1.33752	3.88415	1.66509e-07	4.45887e-06	adenosine deaminase 2b	F1701361	1.52419	3.66265	2.07313e-05	0.00214904	adenosine deaminase 2b
LOC106598866	F1701419	1.33448	3.11035	4.34289e-08	1.39436e-06	CMRF-35-like molecule 4	F1701361	2.98331	1.06999	0.000144615	0.0100075	CMRF-35-like molecule 4
gjb8	F1701419	1.32942	5.21006	6.96087e-09	2.73485e-07	gap junction protein beta 8	F1701361	1.30227	5.07479	1.18284e-05	0.00139913	gap junction protein beta 8
si:dkey-24p1.1	F1701419	1.32659	5.67058	0.000139058	0.00129189	uncharacterized LOC106582456	F1701361	1.42628	5.43223	0.000218074	0.013143	uncharacterized LOC106582456
LOC123743114	F1701419	1.32348	2.42074	0.00267579	0.0136454	uncharacterized LOC123743114	F1701361	2.12639	1.91493	0.000343082	0.0180447	uncharacterized LOC123743114
LOC106590128	F1701419	1.26632	1.61214	0.000629271	0.00438217	plexin domain-containing protein 2	F1701361	1.84588	2.55803	0.00115124	0.0423463	plexin domain-containing protein 2
LOC106611360	F1701419	1.26109	7.88013	4.82802e-08	1.53592e-06	cathepsin B	F1701361	1.35683	8.19299	2.82715e-05	0.00277909	cathepsin B
LOC106565994	F1701419	-1.25389	3.9568	1.84894e-08	6.56498e-07	ephrin type-A receptor 2-like	F1701361	-1.37522	4.09959	3.02227e-05	0.00285284	ephrin type-A receptor 2-like
ak3	F1701419	-1.2557	3.75744	4.6496e-07	1.10371e-05	adenylate kinase 3	F1701361	-1.55538	3.74396	6.55531e-07	0.000127541	adenylate kinase 3
LOC106612962	F1701419	-1.26259	3.42707	0.000490479	0.00360092	protein FAM118B	F1701361	-2.10799	3.74472	2.58297e-07	5.57824e-05	protein FAM118B
timp3	F1701419	-1.28447	1.95146	2.7981e-05	0.000351921	Metalloproteinase inhibitor 3	F1701361	-1.90175	2.63975	8.05705e-07	0.000147232	Metalloproteinase inhibitor 3
LOC106605617	F1701419	-1.28607	5.42495	4.80051e-07	1.13225e-05	amyloid beta precursor like protein 1-like	F1701361	-1.34586	5.39763	0.000314285	0.0170654	amyloid beta precursor like protein 1-like
col1a1a	F1701419	-1.30065	5.86286	9.68155e-05	0.00096508	collagen, type I, alpha 1a	F1701361	-1.41898	5.7726	0.000221068	0.0132674	collagen, type I, alpha 1a
nt5c3	F1701419	-1.30784	6.55533	1.0362e-07	2.99452e-06	5'-nucleotidase, cytosolic III	F1701361	-1.32437	6.52206	5.9946e-05	0.00498216	5'-nucleotidase, cytosolic III
LOC106564567	F1701419	-1.3116	7.09203	2.89916e-08	9.80992e-07	peroxiredoxin-1	F1701361	-1.8044	7.44595	5.73172e-07	0.000115066	peroxiredoxin-1
LOC106587081	F1701419	-1.32938	1.93883	7.93264e-05	0.000820401	ryanodine receptor 3	F1701361	-1.82856	1.59311	0.000318598	0.017262	ryanodine receptor 3
nua4l	F1701419	-1.33796	2.84941	0.000160212	0.00145075	NADH dehydrogenase 1 alpha subcomplex subunit 4-like 2	F1701361	-1.93551	2.17326	0.000174174	0.0114405	NADH dehydrogenase 1 alpha subcomplex subunit 4-like 2
LOC106600852	F1701419	-1.33877	6.02717	0.000143208	0.00132295	collagen alpha-1(I) chain	F1701361	-1.72812	5.99041	1.51705e-05	0.00169594	collagen alpha-1(I) chain
if2b	F1701419	-1.37405	3.53439	2.85784e-08	9.70351e-07	Eukaryotic translation initiation factor 2 subunit 2	F1701361	-1.75517	3.40254	7.61479e-08	1.97341e-05	Eukaryotic translation initiation factor 2 subunit 2
LOC106613952	F1701419	-1.38104	2.40036	3.78382e-06	6.52897e-05	mucin-2	F1701361	-1.56884	2.63619	0.00061613	0.0267337	mucin-2
LOC106610502	F1701419	-1.39429	6.22749	0.00153585	0.00887345	collagen alpha-1(I) chain	F1701361	-2.21708	6.30548	1.5535e-07	3.62998e-05	collagen alpha-1(I) chain
nupr1b	F1701419	-1.40072	3.7168	7.01456e-09	2.75228e-07	nuclear protein 1b	F1701361	-1.49462	3.83975	3.64606e-05	0.00335285	nuclear protein 1b
bida	F1701419	-1.41224	4.9502	2.04822e-09	9.35524e-08	BH3 interacting domain death agonist	F1701361	-1.50396	5.16097	2.68231e-05	0.00264583	BH3 interacting domain death agonist
LOC106582111	F1701419	-1.41375	2.22516	1.3598e-06	2.75944e-05	chromatin assembly factor 1 subunit B	F1701361	-1.26311	1.90075	0.000177539	0.0115551	chromatin assembly factor 1 subunit B
LOC106568842	F1701419	-1.4221	3.77845	4.7524e-10	2.54491e-08	neuropilin-1a-like	F1701361	-1.36603	3.41143	0.0003067	0.0167172	neuropilin-1a-like
LOC106589657	F1701419	-1.42555	7.52873	8.91956e-08	2.63993e-06	ATP-binding cassette, sub-family B (MDR/TAP), member 10	F1701361	-1.43196	7.21655	8.59688e-06	0.00108264	ATP-binding cassette, sub-family B (MDR/TAP), member 10
rhag	F1701419	-1.432	7.07084	2.81116e-09	1.238e-07	Rh associated glycoprotein	F1701361	-2.049	6.9282	8.73977e-10	3.50908e-07	Rh associated glycoprotein
LOC106561261	F1701419	-1.45005	1.39904	6.09695e-06	9.76638e-05	collagen alpha-1(VI) chain-like	F1701361	-1.68909	1.02817	0.000586222	0.0261116	collagen alpha-1(VI) chain-like
LOC106607946	F1701419	-1.46113	3.11927	6.12914e-07	1.38899e-05	serine protease 23-like	F1701361	-1.88384	2.66003	3.13053e-05	0.00292597	serine protease 23-like
LOC106582383	F1701419	-1.47054	4.12814	3.59937e-10	2.01142e-08	rab3 GTPase-activating protein catalytic subunit	F1701361	-1.53996	4.08411	9.49628e-07	0.000170258	rab3 GTPase-activating protein catalytic subunit
LOC106589676	F1701419	-1.472	2.87411	7.88499e-09	3.06528e-07	uncharacterized LOC106589676	F1701361	-1.39766	2.67986	3.92419e-05	0.00355133	uncharacterized LOC106589676
LOC101448011	F1701419	-1.50448	3.21888	7.40711e-05	0.000775841	Hemoglobin subunit beta-1	F1701361	-4.01687	8.057	9.76073e-05	0.00752025	Hemoglobin subunit beta-1
LOC106563386	F1701419	-1.51152	1.28904	1.49531e-06	2.99327e-05	transmembrane protein 88-like	F1701361	-1.9876	1.45563	0.000330578	0.0176475	transmembrane protein 88-like
adcy6a	F1701419	-1.51246	2.06887	3.43928e-05	0.000413358	adenylate cyclase 6a	F1701361	-1.55802	2.39863	0.000249754	0.0144417	adenylate cyclase 6a
LOC106581194	F1701419	-1.51438	4.31567	1.83723e-13	1.7832e-11	cytosolic 5'-nucleotidase 3	F1701361	-1.55518	4.30704	3.89527e-06	0.000549716	cytosolic 5'-nucleotidase 3
LOC106577069	F1701419	-1.51455	2.3509	1.54711e-05	0.000215543	phytanoyl-CoA hydroxylase-interacting protein-like	F1701361	-1.81522	2.45575	6.84931e-06	0.000887514	phytanoyl-CoA hydroxylase-interacting protein-like
LOC106570475	F1701419	-1.5181	6.30669	1.04376e-08	3.92821e-07	protein argonaute-2	F1701361	-1.68812	6.19422	3.10262e-05	0.00290942	protein argonaute-2
col6a1	F1701419	-1.52183	2.31977	5.66993e-05	0.000624556	collagen, type VI, alpha 1	F1701361	-1.86665	2.11811	1.74665e-06	0.000279728	collagen, type VI, alpha 1
LOC106585384	F1701419	-1.52742	3.71738	8.26027e-10	4.14502e-08	flavin reductase (NADPH)-like	F1701361	-1.7142	3.77119	9.77269e-07	0.000173037	flavin reductase (NADPH)-like
nfixb	F1701419	-1.53966	1.38854	9.07241e-06	0.000136438	nuclear factor I/Xb	F1701361	-2.58665	2.48201	1.59857e-06	0.000263412	nuclear factor I/Xb
trim2a	F1701419	-1.54377	3.79136	2.68809e-11	1.86185e-09	tripartite motif containing 2a	F1701361	-1.41914	3.26193	4.75651e-05	0.00412139	tripartite motif containing 2a
LOC106613897	F1701419	-1.55728	2.37281	1.05862e-07	3.04739e-06	cyclin-dependent kinase 4 inhibitor C	F1701361	-1.39651	2.25536	0.00062179	0.0268974	cyclin-dependent kinase 4 inhibitor C
LOC106612608	F1701419	-1.57127	3.61753	3.3031e-06	5.86763e-05	serine protease 16	F1701361	-1.63538	4.21815	0.000200247	0.0125737	serine protease 16
LOC106573646	F1701419	-1.57191	2.82839	8.88911e-11	5.65263e-09	SNF-related serine/threonine-protein kinase-like	F1701361	-1.46863	2.96379	0.00021759	0.0131416	SNF-related serine/threonine-protein kinase-like
LOC106561148	F1701419	-1.58397	1.02321	1.38415e-05	0.000195504	alpha-2,8-sialyltransferase 8B	F1701361	-2.34062	1.05795	6.08929e-07	0.000120547	alpha-2,8-sialyltransferase 8B
LOC106569088	F1701419	-1.60871	4.76806	1.61669e-11	1.18074e-09	sodium- and chloride-dependent glycine transporter 1-like	F1701361	-1.9216	4.67534	3.39774e-07	7.17477e-05	sodium- and chloride-dependent glycine transporter 1-like
phop1	F1701419	-1.61312	1.97577	2.94683e-05	0.000365052	Probable phosphatase phospho1	F1701361	-1.87385	1.93586	8.48633e-06	0.00108	Probable phosphatase phospho1
LOC106608986	F1701419	-1.61484	2.69719	1.22438e-07	3.45377e-06	protein NDRG2	F1701361	-1.94078	2.38142	3.25839e-08	9.47825e-06	protein NDRG2
epsti1	F1701419	-1.61521	5.22518	1.86736e-11	1.35045e-09	epithelial stromal interaction 1	F1701361	-1.55179	5.65982	0.000747015	0.0307733	epithelial stromal interaction 1
tmem14ca	F1701419	-1.61711	5.84281	7.93697e-09	3.08142e-07	transmembrane protein 14Ca	F1701361	-1.99099	5.89742	3.35356e-06	0.000490255	transmembrane protein 14Ca
LOC100194722	F1701419	-1.62431	3.52506	4.39682e-08	1.41014e-06	uncharacterized LOC100194722	F1701361	-1.88616	4.15032	0.000376274	0.0191886	uncharacterized LOC100194722
LOC106570460	F1701419	-1.63291	5.79617	4.5714e-05	0.000522198	collagen alpha-2(I) chain	F1701361	-2.03874	5.73421	1.95784e-06	0.000307027	collagen alpha-2(I) chain
tmem43	F1701419	-1.64065	7.30783	5.86031e-10	3.0713e-08	transmembrane protein 43	F1701361	-1.43017	7.58833	2.46609e-05	0.00247538	transmembrane protein 43
LOC106592099	F1701419	-1.6453	4.45231	3.75412e-10	2.08998e-08	collagen alpha-1(XI) chain-like	F1701361	-2.18944	4.12055	6.76657e-07	0.000130334	collagen alpha-1(XI) chain-like
LOC106580785	F1701419	-1.65378	1.50644	1.22744e-05	0.000176038	sodium-dependent lysophosphatidylcholine symporter 1-B	F1701361	-1.55672	1.03932	0.00120156	0.0438018	sodium-dependent lysophosphatidylcholine symporter 1-B
LOC106566743	F1701419	-1.65768	3.27242	4.04998e-10	2.2253e-08	dysbindin-like	F1701361	-2.42842	3.60328	2.21716e-09	8.42726e-07	dysbindin-like
LOC106587947	F1701419	-1.67188	2.28921	4.11926e-08	1.33417e-06	CD82 antigen-like	F1701361	-1.58773	2.56197	0.000476616	0.0227583	CD82 antigen-like
LOC106575883	F1701419	-1.67662	1.6156	2.69105e-05	0.000341661	transmembrane and coiled-coil domain-containing protein 3-like	F1701361	-1.38263	1.56228	0.00059737	0.0263863	transmembrane and coiled-coil domain-containing protein 3-like
col6a2	F1701419	-1.68451	3.98999	1.81144e-06	3.51173e-05	collagen, type VI, alpha 2	F1701361	-1.61972	3.66149	1.56761e-05	0.00173209	collagen, type VI, alpha 2
ppox	F1701419	-1.68887	5.21942	1.33874e-11	1.00511e-09	protoporphyrinogen oxidase	F1701361	-1.71754	5.20469	5.48724e-09	1.93117e-06	protoporphyrinogen oxidase
LOC106610356	F1701419	-1.70161	1.72285	2.06223e-06	3.91559e-05	monocarboxylate transporter 7	F1701361	-1.97392	1.85483	0.000152266	0.0103843	monocarboxylate transporter 7
tspo	F1701419	-1.70321	6.33995	8.71803e-12	6.73388e-10	translocator protein	F1701361	-1.98906	6.38915	1.38057e-10	7.02782e-08	translocator protein
LOC106576990	F1701419	-1.70384	3.63681	8.93372e-15	1.03388e-12	apoptosis-stimulating of p53 protein 2-like	F1701361	-1.343	3.11299	1.62092e-05	0.00177677	apoptosis-stimulating of p53 protein 2-like
LOC106565220	F1701419	-1.70839	2.39973	1.76995e-10	1.05717e-08	leucine-rich repeat extensin-like protein 5	F1701361	-1.42401	2.35774	0.000197856	0.0125031	leucine-rich repeat extensin-like protein 5
nlk2	F1701419	-1.71391	6.08455	1.76472e-13	1.71848e-11	nemo-like kinase, type 2	F1701361	-1.46425	6.00274	0.000167658	0.0110635	nemo-like kinase, type 2
LOC106604707	F1701419	-1.72384	3.56101	2.91268e-11	2.00798e-09	serine protease 23	F1701361	-2.00375	3.53632	3.60624e-06	0.000519208	serine protease 23
LOC106578036	F1701419	-1.72907	2.33658	1.56124e-05	0.000216985	uncharacterized LOC106578036	F1701361	-2.28903	2.0233	1.26014e-06	0.000219041	uncharacterized LOC106578036
LOC106607825	F1701419	-1.74692	6.17459	3.89628e-06	6.68783e-05	cyclic AMP-dependent transcription factor ATF-3	F1701361	-1.68061	5.80843	9.59143e-05	0.00742997	cyclic AMP-dependent transcription factor ATF-3
LOC106569459	F1701419	-1.75248	-1.0276	0.0021349	0.0114386	phosphatidylinositol 4-phosphate 5-kinase type-1 gamma-like	F1701361	-2.0645	-1.06475	0.000494456	0.0232598	phosphatidylinositol 4-phosphate 5-kinase type-1 gamma-like
eif2ak1	F1701419	-1.75358	5.12622	4.30546e-12	3.5288e-10	eukaryotic translation initiation factor 2-alpha kinase 1	F1701361	-2.01712	5.24696	1.82108e-11	1.12855e-08	eukaryotic translation initiation factor 2-alpha kinase 1
LOC106599461	F1701419	-1.76579	2.82417	4.89824e-09	2.02136e-07	solute carrier organic anion transporter family member 5A1	F1701361	-1.36523	2.60811	0.000212256	0.013054	solute carrier organic anion transporter family member 5A1
smtnl	F1701419	-1.76857	1.87746	7.69382e-10	3.89389e-08	smoothelin, like	F1701361	-1.62441	1.43277	0.000380032	0.0193457	smoothelin, like
LOC106574332	F1701419	-1.76975	2.40486	2.94653e-08	9.91337e-07	collagen alpha-1(VI) chain-like	F1701361	-2.07207	2.11139	0.00011239	0.00830029	collagen alpha-1(VI) chain-like
LOC106573173	F1701419	-1.78907	6.18071	1.02012e-13	1.01345e-11	homeodomain-interacting protein kinase 2-like	F1701361	-1.64124	6.24778	2.70504e-06	0.000412367	homeodomain-interacting protein kinase 2-like
apln	F1701419	-1.79826	1.93384	1.00167e-07	2.90042e-06	apelin	F1701361	-1.58973	1.62957	0.00032422	0.0173743	apelin
mthfd2	F1701419	-1.89992	5.77619	9.35204e-19	1.6676e-16	methylenetetrahydrofolate dehydrogenase (NADP+ dependent) 2, methenyltetrahydrofolate cyclohydrolase	F1701361	-1.61274	5.94988	0.000716253	0.0298076	methylenetetrahydrofolate dehydrogenase (NADP+ dependent) 2, methenyltetrahydrofolate cyclohydrolase
arrdc3a	F1701419	-1.90809	7.03832	3.02741e-16	4.17415e-14	arrestin domain containing 3a	F1701361	-1.31628	7.07402	0.000186407	0.0119682	arrestin domain containing 3a
slc46a3	F1701419	-1.95872	3.81263	6.01952e-14	6.25394e-12	solute carrier family 46 member 3	F1701361	-1.59664	3.69675	0.000167077	0.0110507	solute carrier family 46 member 3
LOC106565457	F1701419	-1.96474	3.99635	2.55967e-10	1.48966e-08	zinc finger protein Gfi-1b	F1701361	-1.72436	4.30252	2.06037e-05	0.00214362	zinc finger protein Gfi-1b
LOC106587573	F1701419	-1.97208	1.69034	1.68804e-09	7.84368e-08	arylamine N-acetyltransferase, pineal gland isozyme NAT-10	F1701361	-1.68569	1.64947	1.0552e-06	0.000184544	arylamine N-acetyltransferase, pineal gland isozyme NAT-10
LOC106593002	F1701419	-1.97833	4.51776	3.36931e-14	3.64157e-12	monocarboxylate transporter 7-like	F1701361	-1.44588	4.11074	0.000133199	0.00949279	monocarboxylate transporter 7-like
cdn2b	F1701419	-1.98021	2.12264	3.77669e-08	1.23679e-06	Cyclin-dependent kinase 4 inhibitor B	F1701361	-1.77071	2.68231	0.00103222	0.0389228	Cyclin-dependent kinase 4 inhibitor B
col1a1b	F1701419	-1.98558	6.95859	2.93988e-09	1.2851e-07	collagen, type I, alpha 1b	F1701361	-2.04436	6.85333	2.91145e-05	0.00283265	collagen, type I, alpha 1b
LOC106587138	F1701419	-1.996	3.63747	2.29639e-09	1.03763e-07	two pore channel protein 2	F1701361	-1.40433	3.27679	0.00087515	0.034783	two pore channel protein 2
LOC106580320	F1701419	-2.00875	3.24414	1.49621e-10	9.11672e-09	sodium- and chloride-dependent GABA transporter ine-like	F1701361	-1.90037	3.26235	6.3654e-07	0.000125144	sodium- and chloride-dependent GABA transporter ine-like
LOC106594081	F1701419	-2.01295	1.30324	5.67874e-06	9.20643e-05	high-affinity choline transporter 1-like	F1701361	-3.25413	1.52206	9.50249e-10	3.76232e-07	high-affinity choline transporter 1-like
LOC106600799	F1701419	-2.01561	3.7694	7.66257e-09	2.98274e-07	MAGUK p55 subfamily member 3-like	F1701361	-1.63778	2.74205	0.000773595	0.0315041	MAGUK p55 subfamily member 3-like
LOC106567151	F1701419	-2.02163	5.21603	4.9629e-17	7.39573e-15	transmembrane protein 269	F1701361	-1.67469	5.15652	0.000713617	0.0297413	transmembrane protein 269
dema	F1701419	-2.03782	5.89864	1.93864e-18	3.32567e-16	Dematin	F1701361	-1.85714	5.64619	6.57684e-07	0.000127541	Dematin
scamp5a	F1701419	-2.04146	3.84124	1.2967e-13	1.27961e-11	secretory carrier membrane protein 5a	F1701361	-2.50739	3.55215	1.85939e-13	1.82778e-10	secretory carrier membrane protein 5a
epor	F1701419	-2.06164	6.19182	1.68851e-15	2.18514e-13	erythropoietin receptor	F1701361	-1.63902	6.86985	0.00138515	0.0481541	erythropoietin receptor
LOC106584065	F1701419	-2.07014	4.01061	3.32687e-08	1.09802e-06	rhophilin-1-like	F1701361	-3.03475	4.07483	2.0077e-12	1.58982e-09	rhophilin-1-like
LOC106607863	F1701419	-2.07787	3.26378	4.65774e-13	4.34909e-11	ENAH actin regulator	F1701361	-1.39579	3.24159	9.33352e-05	0.00728961	ENAH actin regulator
LOC100196683	F1701419	-2.07948	3.5557	7.16194e-06	0.00011175	uncharacterized LOC100196683	F1701361	-3.01771	5.06664	1.1614e-05	0.00138073	uncharacterized LOC100196683
LOC106590399	F1701419	-2.08448	3.74806	1.07269e-18	1.88397e-16	myb-related protein A	F1701361	-1.37442	3.10798	1.10446e-05	0.00132848	myb-related protein A
LOC106610785	F1701419	-2.09071	2.17818	6.93756e-07	1.54257e-05	AT-rich interactive domain-containing protein 1B	F1701361	-1.64773	2.03895	0.000104912	0.00787272	AT-rich interactive domain-containing protein 1B
LOC106585716	F1701419	-2.10348	2.92106	5.7809e-15	6.90572e-13	protein FAM219A-like	F1701361	-1.7343	2.18331	0.000247572	0.0143446	protein FAM219A-like
LOC106580423	F1701419	-2.10353	1.54659	1.06546e-08	3.98447e-07	clathrin heavy chain 1	F1701361	-2.14678	1.76883	2.97799e-07	6.38298e-05	clathrin heavy chain 1
LOC106577368	F1701419	-2.10433	2.49592	3.81685e-12	3.16349e-10	neutral amino acid transporter A	F1701361	-1.96823	2.81094	4.40928e-09	1.59108e-06	neutral amino acid transporter A
LOC106601432	F1701419	-2.11652	2.353	3.97739e-11	2.68551e-09	matrix-remodeling-associated protein 7	F1701361	-2.53317	2.36833	1.36828e-10	7.02782e-08	matrix-remodeling-associated protein 7
LOC106574433	F1701419	-2.1198	1.09277	0.000316606	0.00251093	inactive dipeptidyl peptidase 10-like	F1701361	-2.16971	1.21491	0.000627272	0.0270934	inactive dipeptidyl peptidase 10-like
LOC106603203	F1701419	-2.14507	5.72615	2.24509e-17	3.41462e-15	lysine-specific demethylase 6B	F1701361	-2.14607	5.5464	3.99587e-08	1.10593e-05	lysine-specific demethylase 6B
adss2	F1701419	-2.14573	5.26332	8.47284e-14	8.59105e-12	adenylosuccinate synthase 2	F1701361	-1.74202	5.24425	5.884e-06	0.00078381	adenylosuccinate synthase 2
LOC106589591	F1701419	-2.14727	2.18557	4.14476e-12	3.41607e-10	nuclear factor interleukin-3-regulated protein-like	F1701361	-1.53052	2.07018	0.000233487	0.0137129	nuclear factor interleukin-3-regulated protein-like
slc25a21	F1701419	-2.15204	1.48253	5.61838e-09	2.27402e-07	solute carrier family 25 member 21	F1701361	-1.57251	1.3982	0.00109508	0.0406478	solute carrier family 25 member 21
LOC106580372	F1701419	-2.18361	2.25654	4.1652e-09	1.7482e-07	rabphilin-3A-like	F1701361	-1.56432	1.86333	0.00023335	0.0137129	rabphilin-3A-like
slc39a4	F1701419	-2.18545	2.30015	2.34839e-07	6.08888e-06	solute carrier family 39 member 4	F1701361	-1.79609	1.50147	1.80515e-05	0.00192732	solute carrier family 39 member 4
LOC106573239	F1701419	-2.20343	2.05324	1.55215e-10	9.34647e-09	neuron navigator 2-like	F1701361	-1.92564	2.17522	7.60274e-06	0.000976267	neuron navigator 2-like
ccdc174	F1701419	-2.20726	4.95279	5.16441e-21	1.18125e-18	coiled-coil domain containing 174	F1701361	-1.74958	4.61087	1.56424e-05	0.00173209	coiled-coil domain containing 174
slc38a5b	F1701419	-2.21819	2.59755	2.25875e-06	4.22618e-05	solute carrier family 38 member 5b	F1701361	-1.84217	2.20588	1.64698e-07	3.8171e-05	solute carrier family 38 member 5b
LOC106585972	F1701419	-2.22673	1.93075	1.00442e-09	4.91484e-08	atrial natriuretic peptide receptor 3-like	F1701361	-2.51979	2.39698	1.54984e-07	3.62998e-05	atrial natriuretic peptide receptor 3-like
LOC106563020	F1701419	-2.22909	3.39796	3.50639e-10	1.96691e-08	TNF receptor-associated factor 2-like	F1701361	-2.18758	3.53319	2.02249e-11	1.20115e-08	TNF receptor-associated factor 2-like
LOC106605311	F1701419	-2.26199	4.21713	4.60436e-17	6.89625e-15	lamin-A-like	F1701361	-1.98783	4.00212	1.24244e-11	8.04963e-09	lamin-A-like
LOC106575031	F1701419	-2.27053	1.57598	1.23268e-11	9.30219e-10	uncharacterized LOC106575031	F1701361	-2.58274	2.94689	4.32737e-06	0.000604707	uncharacterized LOC106575031
LOC106610182	F1701419	-2.27061	1.57985	1.91648e-09	8.79434e-08	SH3 domain-containing protein 19-like	F1701361	-2.09912	1.32584	1.41654e-05	0.00161525	SH3 domain-containing protein 19-like
LOC106564305	F1701419	-2.28242	6.12886	7.72918e-16	1.02728e-13	lipopolysaccharide-induced tumor necrosis factor-alpha factor homolog	F1701361	-2.21066	6.17418	3.04075e-12	2.28112e-09	lipopolysaccharide-induced tumor necrosis factor-alpha factor homolog
LOC106599262	F1701419	-2.28716	2.7186	5.88017e-17	8.63185e-15	pre-B-cell leukemia transcription factor 1-like	F1701361	-1.6087	2.93899	0.000295108	0.0163284	pre-B-cell leukemia transcription factor 1-like
LOC106584025	F1701419	-2.31199	5.12255	1.60673e-24	4.88745e-22	KN motif and ankyrin repeat domain-containing protein 4	F1701361	-1.75728	4.80495	9.14947e-06	0.00112424	KN motif and ankyrin repeat domain-containing protein 4
zbtb18	F1701419	-2.34712	4.60066	2.4107e-20	5.19199e-18	zinc finger and BTB domain containing 18	F1701361	-2.00063	4.73765	4.76735e-06	0.000656535	zinc finger and BTB domain containing 18
LOC123723999	F1701419	-2.36282	3.24419	9.30925e-18	1.47677e-15	complement decay-accelerating factor-like	F1701361	-2.24016	3.69385	4.14472e-05	0.00370103	complement decay-accelerating factor-like
LOC106565680	F1701419	-2.364	2.45731	9.07255e-12	6.97121e-10	phosphatidylinositol glycan anchor biosynthesis, class Q	F1701361	-2.30844	2.42175	6.46718e-09	2.19476e-06	phosphatidylinositol glycan anchor biosynthesis, class Q
hmbsa	F1701419	-2.37402	6.24741	1.6247e-17	2.53642e-15	hydroxymethylbilane synthase a	F1701361	-2.88756	6.15662	1.41672e-19	6.13245e-16	hydroxymethylbilane synthase a
LOC106607757	F1701419	-2.39532	1.58966	5.43396e-08	1.70387e-06	enoyl-[acyl-carrier-protein] reductase, mitochondrial	F1701361	-2.50094	1.17076	5.74422e-05	0.00480207	enoyl-[acyl-carrier-protein] reductase, mitochondrial
hem4	F1701419	-2.40481	4.87394	5.16773e-19	9.52995e-17	Uroporphyrinogen-III synthase	F1701361	-2.53406	5.12548	6.02924e-08	1.63691e-05	Uroporphyrinogen-III synthase
LOC106587409	F1701419	-2.44813	4.47466	2.06555e-18	3.50265e-16	lysozyme g-like	F1701361	-2.18684	5.22413	2.97527e-05	0.00284551	lysozyme g-like
LOC106582882	F1701419	-2.45655	5.52318	1.90147e-19	3.71554e-17	GATA-binding factor 2-like	F1701361	-1.7981	5.63639	4.68063e-05	0.00409296	GATA-binding factor 2-like
LOC106608992	F1701419	-2.4931	3.42558	4.57428e-20	9.70997e-18	purine nucleoside phosphorylase-like	F1701361	-2.65306	3.3936	3.69383e-08	1.05861e-05	purine nucleoside phosphorylase-like
LOC106595193	F1701419	-2.50341	2.41936	9.46688e-12	7.25532e-10	zinc finger protein 2 homolog	F1701361	-2.78553	2.5006	3.7049e-13	3.40695e-10	zinc finger protein 2 homolog
LOC106593628	F1701419	-2.50521	4.96123	6.51203e-09	2.58258e-07	fibronectin-like	F1701361	-1.60897	5.38262	0.00032424	0.0173743	fibronectin-like
LOC106562888	F1701419	-2.52496	2.8595	2.86574e-12	2.39537e-10	neutral amino acid transporter A-like	F1701361	-2.24718	2.586	9.76792e-09	3.1287e-06	neutral amino acid transporter A-like
alad	F1701419	-2.52778	4.75166	2.351e-19	4.50446e-17	aminolevulinate dehydratase	F1701361	-2.8668	4.66476	9.36963e-16	1.78067e-12	aminolevulinate dehydratase
LOC106589462	F1701419	-2.53699	4.9574	5.44312e-21	1.23216e-18	nuclear prelamin A recognition factor	F1701361	-2.71459	4.75277	8.70441e-16	1.7724e-12	nuclear prelamin A recognition factor
LOC106571314	F1701419	-2.5402	5.66433	4.25601e-19	7.94237e-17	monocarboxylate transporter 10-like	F1701361	-1.7795	6.00566	0.00027435	0.0154563	monocarboxylate transporter 10-like
LOC106583442	F1701419	-2.54576	3.60153	4.73508e-23	1.29364e-20	uncharacterized LOC106583442	F1701361	-1.44652	3.19131	0.000375061	0.0191835	uncharacterized LOC106583442
LOC106589836	F1701419	-2.57357	5.64397	4.77129e-22	1.16348e-19	cytohesin-1-like	F1701361	-2.23551	5.34444	1.19135e-07	2.97912e-05	cytohesin-1-like
LOC106577662	F1701419	-2.57766	1.80821	0.000333036	0.00261414	uncharacterized LOC106577662	F1701361	-2.74472	2.40873	3.7135e-08	1.05861e-05	uncharacterized LOC106577662
hdr	F1701419	-2.58274	6.33982	2.89188e-22	7.1704e-20	hematopoietic death receptor	F1701361	-1.82878	6.22802	0.000188546	0.0120513	hematopoietic death receptor
LOC106600939	F1701419	-2.59625	5.60405	1.54441e-16	2.19083e-14	uncharacterized LOC106600939	F1701361	-2.04655	6.1995	0.000453656	0.021976	uncharacterized LOC106600939
LOC106563021	F1701419	-2.5984	1.22139	6.00698e-08	1.86374e-06	uncharacterized LOC106563021	F1701361	-2.6454	1.01031	0.000126718	0.00914518	uncharacterized LOC106563021
zgc:64002	F1701419	-2.60456	3.7983	7.94959e-17	1.15547e-14	Nicotinamide N-methyltransferase	F1701361	-2.53566	5.24485	7.52726e-06	0.000970948	Nicotinamide N-methyltransferase
cblc	F1701419	-2.60764	3.07049	5.47052e-21	1.23216e-18	Cbl proto-oncogene C, E3 ubiquitin protein ligase	F1701361	-2.15611	2.72519	2.30372e-08	6.97668e-06	Cbl proto-oncogene C, E3 ubiquitin protein ligase
zgc:136472	F1701419	-2.6083	3.08482	6.67073e-12	5.22086e-10	uncharacterized LOC123733133	F1701361	-2.509	3.34248	1.94851e-07	4.40844e-05	uncharacterized LOC123733133
LOC106569508	F1701419	-2.61192	3.96807	2.50773e-11	1.75339e-09	glutamate decarboxylase 1-like	F1701361	-2.6971	4.13321	1.32537e-07	3.17499e-05	glutamate decarboxylase 1-like
rgcc	F1701419	-2.6254	4.60018	4.29268e-18	6.96557e-16	regulator of cell cycle	F1701361	-3.09087	4.58848	1.42284e-14	1.70851e-11	regulator of cell cycle
LOC106584373	F1701419	-2.6795	3.17931	6.20766e-15	7.38561e-13	F-BAR domain only protein 1	F1701361	-2.13607	3.34022	3.66188e-06	0.000524569	F-BAR domain only protein 1
LOC106590752	F1701419	-2.68692	5.08588	6.36395e-24	1.85916e-21	nuclear factor 1 X-type-like	F1701361	-2.70096	5.20193	1.51739e-11	9.61252e-09	nuclear factor 1 X-type-like
LOC106593670	F1701419	-2.72276	4.12429	8.24106e-30	3.57589e-27	phosphatidylinositol N-acetylglucosaminyltransferase subunit Q-like	F1701361	-2.47493	3.69352	3.74956e-15	5.93826e-12	phosphatidylinositol N-acetylglucosaminyltransferase subunit Q-like
LOC123742472	F1701419	-2.76482	4.03127	9.59306e-15	1.10568e-12	uncharacterized LOC123742472	F1701361	-2.09726	3.8549	6.82961e-05	0.00556262	uncharacterized LOC123742472
LOC106563235	F1701419	-2.77604	4.41424	6.60043e-25	2.07183e-22	zinc finger protein Gfi-1b-like	F1701361	-2.74699	4.49336	3.88812e-10	1.78772e-07	zinc finger protein Gfi-1b-like
dcup	F1701419	-2.77979	6.30905	4.10504e-25	1.31656e-22	Uroporphyrinogen decarboxylase	F1701361	-3.18931	6.18819	6.78324e-15	9.20809e-12	Uroporphyrinogen decarboxylase
LOC106601362	F1701419	-2.81782	6.48681	3.32069e-25	1.07671e-22	erythropoietin receptor	F1701361	-2.13434	6.83633	1.45479e-05	0.00163919	erythropoietin receptor
LOC106587646	F1701419	-2.84492	1.14211	2.77641e-06	5.04438e-05	tripartite motif-containing protein 16	F1701361	-4.30671	2.12973	4.96383e-09	1.7688e-06	tripartite motif-containing protein 16
LOC106566560	F1701419	-2.86425	5.24826	9.14029e-21	2.01264e-18	tumor protein p53-inducible nuclear protein 2	F1701361	-2.6135	5.24801	3.1155e-08	9.15605e-06	tumor protein p53-inducible nuclear protein 2
LOC106566651	F1701419	-2.87307	2.59087	7.37412e-20	1.52154e-17	embryonic polyadenylate-binding protein-like	F1701361	-1.83455	2.63168	4.83652e-06	0.000662859	embryonic polyadenylate-binding protein-like
fech	F1701419	-2.91648	7.41339	2.82719e-22	7.0694e-20	ferrochelatase	F1701361	-1.71973	7.5411	7.75852e-07	0.000143618	ferrochelatase
LOC106577862	F1701419	-2.95233	3.60484	8.77878e-19	1.58148e-16	amyloid beta precursor like protein 1	F1701361	-2.07464	3.70814	1.71207e-06	0.000275741	amyloid beta precursor like protein 1
LOC123730955	F1701419	-2.99965	4.25953	9.53351e-18	1.50426e-15	piggyBac transposable element-derived protein 4-like	F1701361	-3.99024	4.4322	2.44254e-15	4.09585e-12	piggyBac transposable element-derived protein 4-like
gp9	F1701419	-3.00483	3.37669	5.62511e-17	8.29873e-15	glycoprotein IX (platelet)	F1701361	-2.38034	3.94368	3.33815e-06	0.000490255	glycoprotein IX (platelet)
LOC106582285	F1701419	-3.04611	3.5078	7.22635e-21	1.60316e-18	KAT8 regulatory NSL complex subunit 1-like	F1701361	-2.51633	3.00379	5.21548e-11	2.85919e-08	KAT8 regulatory NSL complex subunit 1-like
LOC106599289	F1701419	-3.07518	1.11593	2.20388e-12	1.86861e-10	serine/threonine-protein kinase 17A	F1701361	-2.8446	1.07969	3.95655e-10	1.79031e-07	serine/threonine-protein kinase 17A
LOC106605668	F1701419	-3.11594	4.48267	3.15365e-29	1.32931e-26	protoporphyrinogen oxidase-like	F1701361	-2.94348	4.63339	2.94443e-05	0.00284279	protoporphyrinogen oxidase-like
LOC106589388	F1701419	-3.11745	3.12558	1.00762e-17	1.58143e-15	AMSH-like protease	F1701361	-3.15174	3.024	1.13251e-16	2.48342e-13	AMSH-like protease
LOC106611162	F1701419	-3.22968	4.62483	1.26338e-35	7.45548e-33	uncharacterized LOC106611162	F1701361	-3.0262	4.16846	1.73564e-07	3.99015e-05	uncharacterized LOC106611162
apoob	F1701419	-3.23752	7.60765	1.03889e-43	1.53268e-40	apolipoprotein O, b	F1701361	-2.69189	7.55905	8.7292e-08	2.20215e-05	apolipoprotein O, b
LOC106590208	F1701419	-3.25295	3.57504	5.08787e-22	1.23051e-19	carbonic anhydrase 1-like	F1701361	-3.70665	3.25482	3.24582e-11	1.85057e-08	carbonic anhydrase 1-like
LOC123729209	F1701419	-3.2571	3.51703	4.00003e-06	6.81437e-05	neurogranin-like	F1701361	-3.91155	3.90789	3.97593e-07	8.27312e-05	neurogranin-like
LOC106609456	F1701419	-3.28897	5.46712	1.55149e-36	9.74005e-34	mitogen-activated protein kinase 11-like	F1701361	-1.83448	4.91593	0.000150631	0.0102975	mitogen-activated protein kinase 11-like
daam2	F1701419	-3.28984	1.92131	2.25763e-18	3.78487e-16	dishevelled associated activator of morphogenesis 2	F1701361	-1.87674	1.5316	1.61925e-05	0.00177677	dishevelled associated activator of morphogenesis 2
LOC106589946	F1701419	-3.29165	5.138	8.28818e-25	2.57422e-22	nuclear factor 1 X-type	F1701361	-2.71725	5.2939	3.44098e-10	1.63487e-07	nuclear factor 1 X-type
bbc3	F1701419	-3.33861	4.16163	2.31586e-28	9.23402e-26	BCL2 binding component 3	F1701361	-3.2353	4.23783	5.70685e-10	2.50285e-07	BCL2 binding component 3
LOC106609055	F1701419	-3.37278	3.09061	2.14332e-18	3.61377e-16	ras-related protein Rab-38	F1701361	-1.83486	2.7931	0.00063396	0.0272173	ras-related protein Rab-38
LOC106579182	F1701419	-3.38398	2.50523	5.65575e-18	9.06948e-16	heparan sulfate glucosamine 3-O-sulfotransferase 2-like	F1701361	-2.15943	2.97369	0.000423312	0.0209867	heparan sulfate glucosamine 3-O-sulfotransferase 2-like
rhd	F1701419	-3.4059	5.80319	5.42927e-29	2.22495e-26	Rh blood group, D antigen	F1701361	-3.45363	6.15353	5.43859e-15	7.7519e-12	Rh blood group, D antigen
LOC106574039	F1701419	-3.53053	4.0461	4.84022e-28	1.85475e-25	T-cell acute lymphocytic leukemia protein 1 homolog	F1701361	-2.471	4.26417	0.000736292	0.030508	T-cell acute lymphocytic leukemia protein 1 homolog
LOC106569400	F1701419	-3.54144	1.73963	2.89041e-15	3.64464e-13	importin-13	F1701361	-2.92	1.78432	1.82415e-07	4.16009e-05	importin-13
LOC106567574	F1701419	-3.55064	2.85432	4.15363e-19	7.80619e-17	ubiquitin carboxyl-terminal hydrolase 2	F1701361	-2.50231	3.04686	4.27012e-06	0.000599648	ubiquitin carboxyl-terminal hydrolase 2
traf4a	F1701419	-3.56037	1.83105	6.65626e-14	6.89121e-12	tnf receptor-associated factor 4a	F1701361	-2.10862	1.98621	0.00106532	0.039802	tnf receptor-associated factor 4a
LOC123729220	F1701419	-3.56747	6.48917	5.0228e-39	3.90007e-36	porphobilinogen deaminase-like	F1701361	-4.08002	6.39846	8.6008e-17	2.04319e-13	porphobilinogen deaminase-like
LOC106602627	F1701419	-3.57261	7.32623	1.00774e-36	6.464e-34	spectrin beta chain, erythrocytic	F1701361	-2.68613	7.21746	3.30694e-07	7.03514e-05	spectrin beta chain, erythrocytic
LOC106564824	F1701419	-3.57864	4.09979	5.35093e-32	2.46694e-29	catalase	F1701361	-2.06353	4.62573	0.000188328	0.0120513	catalase
tfr1a	F1701419	-3.59253	8.64822	1.97513e-32	9.25052e-30	transferrin receptor 1a	F1701361	-2.7541	8.53138	7.2092e-09	2.4178e-06	transferrin receptor 1a
cerk	F1701419	-3.60045	3.00194	2.05065e-18	3.49749e-16	ceramide kinase	F1701361	-3.69062	3.0044	4.14824e-08	1.13706e-05	ceramide kinase
LOC106567990	F1701419	-3.61964	4.05299	8.3123e-14	8.45733e-12	uncharacterized LOC106567990	F1701361	-2.87118	4.05622	1.48723e-06	0.000247933	uncharacterized LOC106567990
mybpc2a	F1701419	-3.68233	2.54818	3.41107e-23	9.40627e-21	myosin binding protein Ca	F1701361	-2.79813	1.71799	1.79835e-05	0.00192728	myosin binding protein Ca
abcg4a	F1701419	-3.71155	2.77401	1.28325e-23	3.60606e-21	ATP-binding cassette, sub-family G (WHITE), member 4a	F1701361	-2.20933	3.62072	0.000852513	0.0341809	ATP-binding cassette, sub-family G (WHITE), member 4a
LOC106565269	F1701419	-3.73748	3.22343	7.52123e-13	6.84943e-11	helicase with zinc finger domain 2	F1701361	-3.86021	3.04207	5.64969e-20	4.02639e-16	helicase with zinc finger domain 2
LOC106591983	F1701419	-3.76963	1.51638	2.67271e-19	5.0878e-17	putative pre-mRNA-splicing factor ATP-dependent RNA helicase DHX32	F1701361	-2.87118	1.51932	1.31351e-07	3.17325e-05	putative pre-mRNA-splicing factor ATP-dependent RNA helicase DHX32
slc25a37	F1701419	-3.78	6.11056	1.29014e-34	7.4641e-32	solute carrier family 25 member 37	F1701361	-3.21003	6.0173	7.62129e-20	4.3452e-16	solute carrier family 25 member 37
LOC106600435	F1701419	-3.80445	4.79016	1.8559e-17	2.85209e-15	aquaporin FA-CHIP	F1701361	-3.22918	4.72567	6.64062e-10	2.86824e-07	aquaporin FA-CHIP
LOC106590880	F1701419	-3.80545	2.17454	5.46274e-17	8.09969e-15	microsomal glutathione S-transferase 1-like	F1701361	-3.43945	2.31571	1.76454e-06	0.000281015	microsomal glutathione S-transferase 1-like
LOC106587137	F1701419	-3.81313	5.78283	7.75757e-29	3.13555e-26	G1/S-specific cyclin-D1	F1701361	-3.48119	5.56724	1.03987e-13	1.0587e-10	G1/S-specific cyclin-D1
pk	F1701419	-3.85948	3.30051	3.03118e-27	1.09071e-24	pyruvate kinase	F1701361	-2.06281	3.28509	5.67364e-05	0.00475702	pyruvate kinase
LOC106594777	F1701419	-3.90642	1.90519	8.28792e-17	1.19874e-14	hemoglobin subunit alpha-4	F1701361	-3.21086	2.97197	2.63598e-05	0.00260917	hemoglobin subunit alpha-4
rn151	F1701419	-3.95787	3.22302	6.46323e-22	1.55044e-19	RING finger protein 151	F1701361	-2.23844	3.48214	0.00115713	0.042508	RING finger protein 151
LOC106564359	F1701419	-3.98365	5.66304	3.7138e-41	4.05849e-38	Fc receptor-like protein 5	F1701361	-2.75393	5.86596	8.23049e-07	0.000149444	Fc receptor-like protein 5
si:ch73-344o19.1	F1701419	-3.98527	3.49245	6.45163e-33	3.12069e-30	salivary glue protein Sgs-3	F1701361	-2.60527	3.37887	7.35301e-07	0.000138816	salivary glue protein Sgs-3
LOC100194566	F1701419	-3.99918	5.30366	1.27268e-32	6.05673e-30	muscle specific ring finger protein 1-like	F1701361	-2.56897	5.5684	7.97256e-06	0.00101917	muscle specific ring finger protein 1-like
LOC106565098	F1701419	-4.01673	1.18161	2.30567e-17	3.48877e-15	uncharacterized LOC106565098	F1701361	-3.49191	1.67147	2.50626e-09	9.40078e-07	uncharacterized LOC106565098
LOC106580836	F1701419	-4.05307	3.0742	2.88528e-34	1.57654e-31	golgin subfamily A member 6-like protein 22	F1701361	-3.42513	2.52702	3.33999e-09	1.23653e-06	golgin subfamily A member 6-like protein 22
LOC106575060	F1701419	-4.06566	3.49435	7.22218e-14	7.42501e-12	microsomal glutathione S-transferase 1-like	F1701361	-2.88957	3.46457	0.000499524	0.0234209	microsomal glutathione S-transferase 1-like
LOC106595268	F1701419	-4.10332	8.74576	3.62286e-42	4.64766e-39	hemoglobin subunit beta-like	F1701361	-3.75548	9.94615	1.27483e-06	0.000220253	hemoglobin subunit beta-like
LOC106574165	F1701419	-4.10512	2.5999	7.34448e-22	1.74763e-19	calmodulin-regulated spectrin-associated protein 2	F1701361	-2.61786	2.69583	1.29353e-05	0.0014929	calmodulin-regulated spectrin-associated protein 2
LOC123724067	F1701419	-4.14832	9.87307	3.71755e-33	1.85915e-30	hemoglobin subunit beta-like	F1701361	-4.09197	10.917	3.80138e-09	1.38931e-06	hemoglobin subunit beta-like
LOC106564308	F1701419	-4.14865	4.19526	2.6368e-39	2.10274e-36	lipopolysaccharide-induced tumor necrosis factor-alpha factor homolog	F1701361	-2.79575	4.48679	0.000974773	0.0374499	lipopolysaccharide-induced tumor necrosis factor-alpha factor homolog
LOC106579160	F1701419	-4.15638	2.89619	3.82508e-20	8.17847e-18	probable phosphatase phospho1	F1701361	-3.32231	2.75461	8.8145e-09	2.88822e-06	probable phosphatase phospho1
LOC106603195	F1701419	-4.29876	2.34693	1.68673e-26	5.78705e-24	XK-related protein 5-like	F1701361	-4.74337	2.95197	1.43839e-14	1.70851e-11	XK-related protein 5-like
LOC106580917	F1701419	-4.33345	6.41578	1.51292e-37	1.03814e-34	tropomodulin-4-like	F1701361	-4.49339	6.27879	3.81089e-17	9.8761e-14	tropomodulin-4-like
si:ch1073-184j22.1	F1701419	-4.34287	2.63827	3.12041e-21	7.19304e-19	erythroferrone	F1701361	-2.97337	2.09415	3.94145e-08	1.10156e-05	erythroferrone
LOC100217346	F1701419	-4.34907	6.15261	2.36913e-46	4.99312e-43	Kruppel-like factor 4	F1701361	-3.22626	6.15609	2.74286e-10	1.32527e-07	Kruppel-like factor 4
LOC106575220	F1701419	-4.37307	5.93734	9.37154e-40	8.37929e-37	uncharacterized LOC106575220	F1701361	-3.54909	5.89827	6.55218e-08	1.7621e-05	uncharacterized LOC106575220
LOC106586175	F1701419	-4.38753	7.03773	1.23271e-40	1.25422e-37	catalase	F1701361	-2.28472	7.19329	9.97919e-05	0.00760633	catalase
LOC106580774	F1701419	-4.40239	4.38898	3.36298e-44	5.22253e-41	tubulin-specific chaperone cofactor E-like protein	F1701361	-2.6969	4.90062	0.00028629	0.0160339	tubulin-specific chaperone cofactor E-like protein
LOC106612612	F1701419	-4.44369	2.55578	6.24969e-24	1.84403e-21	gap junction delta-2 protein-like	F1701361	-4.00253	1.67014	1.94404e-11	1.17912e-08	gap junction delta-2 protein-like
spaca4l	F1701419	-4.44428	5.08402	4.80408e-40	4.42966e-37	sperm acrosome associated 4 like	F1701361	-2.64517	4.98274	2.74985e-06	0.000416968	sperm acrosome associated 4 like
tmod4	F1701419	-4.45024	6.63834	1.57288e-38	1.18999e-35	tropomodulin 4 (muscle)	F1701361	-4.70798	6.36763	1.23133e-17	3.90017e-14	tropomodulin 4 (muscle)
LOC106592998	F1701419	-4.47713	4.68181	6.11171e-25	1.93906e-22	transmembrane protein 26	F1701361	-3.45733	4.68122	2.39871e-08	7.12293e-06	transmembrane protein 26
LOC106573466	F1701419	-4.50731	5.06165	1.02797e-35	6.19005e-33	uncharacterized LOC106573466	F1701361	-2.47615	5.00661	0.000598542	0.0263863	uncharacterized LOC106573466
LOC106584035	F1701419	-4.51778	1.97101	6.19006e-20	1.3046e-17	putative tyrosine-protein phosphatase auxilin	F1701361	-3.85543	1.77189	4.7293e-13	4.21307e-10	putative tyrosine-protein phosphatase auxilin
LOC106589620	F1701419	-4.53237	4.64327	6.35175e-38	4.46226e-35	Kruppel-like factor 1	F1701361	-3.73547	4.70694	7.10804e-08	1.89373e-05	Kruppel-like factor 1
LOC106610275	F1701419	-4.57617	6.45811	1.67392e-52	8.2318e-49	hemogen-like	F1701361	-2.4425	6.67018	0.000233784	0.0137129	hemogen-like
LOC100194720	F1701419	-4.60783	2.59265	3.75457e-16	5.08176e-14	uncharacterized LOC100194720	F1701361	-2.75167	4.16503	0.00132952	0.0468487	uncharacterized LOC100194720
LOC106602333	F1701419	-4.62621	6.39891	2.22881e-52	9.39474e-49	hemogen-like	F1701361	-2.58305	6.61112	0.000198246	0.0125031	hemogen-like
LOC100196543	F1701419	-4.6513	5.93022	3.08098e-46	6.06048e-43	equilibrative nucleoside transporter 1	F1701361	-2.66665	5.96927	6.75472e-06	0.000883288	equilibrative nucleoside transporter 1
LOC106564529	F1701419	-4.67801	4.41869	9.15471e-34	4.91125e-31	Kruppel-like factor 1	F1701361	-3.02564	4.45273	0.000144985	0.0100075	Kruppel-like factor 1
LOC106601076	F1701419	-4.70095	8.0479	6.51879e-30	2.8708e-27	hemoglobin subunit alpha-4	F1701361	-2.49467	7.11905	5.792e-07	0.000115463	hemoglobin subunit alpha-4
LOC106606889	F1701419	-4.72118	3.60155	3.20379e-24	9.54858e-22	cytochrome c oxidase subunit 6A, mitochondrial	F1701361	-3.00999	2.3237	1.48568e-06	0.000247933	cytochrome c oxidase subunit 6A, mitochondrial
LOC106601051	F1701419	-4.81745	3.69296	2.88905e-19	5.46438e-17	hemoglobin subunit beta-like	F1701361	-2.32789	2.67892	4.1545e-05	0.00370103	hemoglobin subunit beta-like
pitpnc1b	F1701419	-4.82927	2.38309	4.40897e-37	2.89091e-34	phosphatidylinositol transfer protein cytoplasmic 1b	F1701361	-2.42842	2.51586	0.00084292	0.0338438	phosphatidylinositol transfer protein cytoplasmic 1b
LOC100196095	F1701419	-4.90155	6.47451	1.234e-33	6.38777e-31	Rhesus blood group, B glycoprotein	F1701361	-2.5397	6.70533	9.62191e-05	0.00743338	Rhesus blood group, B glycoprotein
LOC106606643	F1701419	-4.94918	1.45572	2.02111e-19	3.8977e-17	RING finger protein 151-like	F1701361	-3.7839	1.87723	1.94342e-08	6.08804e-06	RING finger protein 151-like
si:ch211-215c18.3	F1701419	-5.01035	1.80878	1.95512e-19	3.79524e-17	uncharacterized si:ch211-215c18.3	F1701361	-2.68831	2.09878	0.000335849	0.0178621	uncharacterized si:ch211-215c18.3
cahz	F1701419	-5.0267	9.00102	7.29647e-42	8.97041e-39	carbonic anhydrase	F1701361	-3.31442	9.09584	1.27107e-07	3.09696e-05	carbonic anhydrase
LOC123723657	F1701419	-5.06329	10.843	8.53966e-28	3.14964e-25	hemoglobin subunit beta-like	F1701361	-3.53532	10.9761	1.45896e-09	5.62033e-07	hemoglobin subunit beta-like
LOC100136584	F1701419	-5.09384	11.0389	1.88462e-39	1.58879e-36	beta-globin	F1701361	-4.19534	11.5164	8.9254e-13	7.7102e-10	beta-globin
nmt1b	F1701419	-5.09675	5.6876	2.14927e-39	1.76157e-36	N-myristoyltransferase 1b	F1701361	-5.75643	5.76698	2.11158e-15	3.76217e-12	N-myristoyltransferase 1b
LOC106591603	F1701419	-5.10381	3.82034	2.13284e-56	1.57329e-52	lipopolysaccharide-induced tumor necrosis factor-alpha factor homolog	F1701361	-4.12462	4.14398	4.17756e-14	4.58037e-11	lipopolysaccharide-induced tumor necrosis factor-alpha factor homolog
LOC100136576	F1701419	-5.13637	11.3169	1.42297e-41	1.61485e-38	beta globin	F1701361	-3.65335	11.7828	5.12248e-11	2.85919e-08	beta globin
LOC106583559	F1701419	-5.15874	1.88684	1.52814e-19	3.04657e-17	sodium- and chloride-dependent GABA transporter 2	F1701361	-2.87759	2.60843	0.000258465	0.0148218	sodium- and chloride-dependent GABA transporter 2
LOC106607381	F1701419	-5.16747	1.71862	7.86541e-28	2.93768e-25	hemoglobin subunit alpha-2-like	F1701361	-6.27766	1.55917	1.50585e-19	6.13245e-16	hemoglobin subunit alpha-2-like
LOC106569932	F1701419	-5.29997	6.31355	1.16318e-41	1.37283e-38	ATPase family AAA domain-containing protein 2	F1701361	-3.43949	5.35219	4.02957e-12	2.87177e-09	ATPase family AAA domain-containing protein 2
LOC106607236	F1701419	-5.35464	6.35333	1.21884e-39	1.05773e-36	hemoglobin subunit beta-1	F1701361	-6.43419	7.40607	1.26724e-12	1.06251e-09	hemoglobin subunit beta-1
LOC106566742	F1701419	-5.4503	2.76469	1.77304e-22	4.4714e-20	cadherin-like protein 26	F1701361	-4.15235	2.03729	3.7735e-10	1.76346e-07	cadherin-like protein 26
LOC106601074	F1701419	-5.58927	11.0514	6.73372e-43	9.4612e-40	hemoglobin subunit beta-1	F1701361	-4.55541	11.3667	4.16997e-15	6.25649e-12	hemoglobin subunit beta-1
LOC106564374	F1701419	-5.64875	4.15557	7.12952e-49	1.75303e-45	uncharacterized LOC106564374	F1701361	-4.69242	3.84815	5.05873e-18	1.80262e-14	uncharacterized LOC106564374
hba	F1701419	-5.66151	7.8963	3.6711e-38	2.64194e-35	hemoglobin subunit alpha	F1701361	-5.73162	8.74161	1.01653e-11	6.73912e-09	hemoglobin subunit alpha
LOC100380859	F1701419	-5.66661	8.31353	3.74976e-58	5.53202e-54	band 3 anion exchange protein	F1701361	-2.50091	8.38095	0.000487129	0.0230674	band 3 anion exchange protein
LOC106607375	F1701419	-5.71098	10.5921	7.82687e-13	7.08404e-11	hemoglobin subunit alpha-4	F1701361	-3.01778	9.71193	1.42073e-12	1.15716e-09	hemoglobin subunit alpha-4
LOC106601077	F1701419	-5.82969	11.222	5.33433e-46	9.83717e-43	hemoglobin subunit alpha-like	F1701361	-4.34395	11.4552	7.60861e-12	5.1961e-09	hemoglobin subunit alpha-like
LOC106606856	F1701419	-5.85059	8.51081	1.74403e-56	1.57329e-52	band 3 anion exchange protein	F1701361	-2.58336	8.55172	0.000243713	0.0141497	band 3 anion exchange protein
LOC106607372	F1701419	-5.87498	11.0047	4.39798e-12	3.58471e-10	hemoglobin subunit beta-like	F1701361	-3.29826	10.0483	2.10229e-13	1.99767e-10	hemoglobin subunit beta-like
LOC106601072	F1701419	-5.97772	11.0649	1.04351e-45	1.81117e-42	hemoglobin subunit alpha	F1701361	-4.76558	11.6592	1.02492e-13	1.0587e-10	hemoglobin subunit alpha
LOC106600318	F1701419	-6.06172	8.2132	1.60032e-18	2.76135e-16	hemoglobin subunit beta-like	F1701361	-2.53708	8.58289	4.77395e-05	0.00412397	hemoglobin subunit beta-like
LOC106601071	F1701419	-6.3113	10.0564	7.95611e-45	1.30418e-41	hemoglobin subunit alpha-4	F1701361	-4.69051	10.3101	2.99507e-12	2.28112e-09	hemoglobin subunit alpha-4
LOC106591717	F1701419	-6.6062	1.92841	9.3929e-20	1.89827e-17	lipopolysaccharide-induced tumor necrosis factor-alpha factor homolog	F1701361	-7.35154	1.35383	5.77352e-24	1.64586e-19	lipopolysaccharide-induced tumor necrosis factor-alpha factor homolog
LOC106607380	F1701419	-6.6945	5.99113	1.48692e-29	6.3584e-27	hemoglobin subunit beta-1	F1701361	-4.17784	6.69584	7.40113e-10	3.1027e-07	hemoglobin subunit beta-1
LOC106607371	F1701419	-6.80346	9.77635	2.27983e-14	2.53844e-12	hemoglobin subunit beta-1	F1701361	-3.52195	8.80633	1.0774e-09	4.20732e-07	hemoglobin subunit beta-1
LOC106585833	F1701419	-7.26166	9.85954	4.41507e-51	1.44746e-47	histone H1	F1701361	-6.20604	9.26261	4.14992e-21	3.94339e-17	histone H1
LOC106607373	F1701419	-7.36296	10.013	5.7577e-14	6.00307e-12	hemoglobin subunit alpha-like	F1701361	-4.08978	8.83507	1.30975e-14	1.69713e-11	hemoglobin subunit alpha-like
LOC106571909	F1701419	-8.49653	3.19998	4.90665e-59	1.44776e-54	troponin C, slow skeletal and cardiac muscles	F1701361	-6.31505	2.81929	1.31822e-22	1.87893e-18	troponin C, slow skeletal and cardiac muscles

## Sheet: F1701419|F1701361_GO
ID	Term	GOGroups	Ontology Source	Term PValue	Term PValue Corrected with Benjamini-Hochberg	Group PValue	Group PValue Corrected with Benjamini-Hochberg	GOLevels	% Associated Genes	Nr. Genes	Associated Genes Found
GO:0030301	cholesterol transport	Group00	GO_BiologicalProcess-EBI-UniProt-GOA-ACAP-ARAP_01.05.2024_00h00	0.00470038	0.00525337	0.00470038	0.00574491	[6, 7]	5.55556	3	[LOC106577511, abcg4a, sr-bi]
GO:0031721	hemoglobin alpha binding	Group01	GO_MolecularFunction-EBI-UniProt-GOA-ACAP-ARAP_01.05.2024_00h00	1.40744e-06	2.97127e-06	1.40744e-06	5.16063e-06	[4]	28.5714	4	[LOC106601074, LOC106607236, LOC106607371, LOC106607380]
GO:0015106	bicarbonate transmembrane transporter activity	Group02	GO_BiologicalProcess-EBI-UniProt-GOA-ACAP-ARAP_01.05.2024_00h00	0.00602161	0.00635615	0.00602161	0.00662377	[5, 7]	5.08475	3	[LOC100380859, LOC106606856, slc39a4]
GO:0015670	carbon dioxide transport	Group03	GO_BiologicalProcess-EBI-UniProt-GOA-ACAP-ARAP_01.05.2024_00h00	1.31104e-05	2.07582e-05	1.31104e-05	2.40358e-05	[5, 6]	37.5	3	[LOC106590208, LOC106600435, cahz]
GO:0033209	tumor necrosis factor-mediated signaling pathway	Group04	GO_BiologicalProcess-EBI-UniProt-GOA-ACAP-ARAP_01.05.2024_00h00	0.00146921	0.00186101	0.00146921	0.00230877	[5, 6, 7]	8.33333	3	[LOC106563020, hdr, traf4a]
GO:0046033	AMP metabolic process	Group05	GO_BiologicalProcess-EBI-UniProt-GOA-ACAP-ARAP_01.05.2024_00h00	0.00172004	0.00204255	0.00172004	0.00236506	[7, 8, 9, 10]	7.89474	3	[adss2, adssl1, ak3]
GO:0098560	cytoplasmic side of late endosome membrane	Group06	GO_CellularComponent-EBI-UniProt-GOA-ACAP-ARAP_01.05.2024_00h00	4.21873e-06	8.01559e-06	4.21873e-06	1.16015e-05	[5, 6, 7, 8, 9, 10]	22.2222	4	[LOC106564305, LOC106564308, LOC106591603, LOC106591717]
KEGG:00380	Tryptophan metabolism	Group07	KEGG_01.05.2024	0.0112159	0.0112159	0.0112159	0.0112159	[-1]	4.05405	3	[LOC106564824, LOC106577031, LOC106586175]
GO:0008519	ammonium transmembrane transporter activity	Group08	GO_BiologicalProcess-EBI-UniProt-GOA-ACAP-ARAP_01.05.2024_00h00	4.21873e-06	8.01559e-06	4.21873e-06	1.16015e-05	[6, 8]	22.2222	4	[LOC100196095, LOC106600435, rhag, rhd]
KEGG:00860	Porphyrin metabolism	Group09	KEGG_01.05.2024	1.19414e-06	2.83609e-06	1.10032e-08	6.05176e-08	[-1]	8.13953	7	[LOC106605668, alad, dcup, fech, hem4, hmbsa, ppox]
GO:0006783	heme biosynthetic process	Group09	GO_BiologicalProcess-EBI-UniProt-GOA-ACAP-ARAP_01.05.2024_00h00	7.86801e-12	2.49154e-11	1.10032e-08	6.05176e-08	[4, 7]	27.5862	8	[LOC106589657, LOC106605668, LOC123729220, dcup, fech, hem4, hmbsa, ppox]
GO:0006782	protoporphyrinogen IX biosynthetic process	Group09	GO_BiologicalProcess-EBI-UniProt-GOA-ACAP-ARAP_01.05.2024_00h00	4.21658e-10	1.1445e-09	1.10032e-08	6.05176e-08	[5, 7, 8]	37.5	6	[LOC106605668, LOC123729220, dcup, hem4, hmbsa, ppox]
KEGG:04512	ECM-receptor interaction	Group10	KEGG_01.05.2024	4.7789e-06	8.25447e-06	1.00018e-05	2.20039e-05	[-1]	4.54545	9	[LOC106570460, LOC106579293, LOC106600852, LOC106610502, col1a1a, col1a1b, col6a1, col6a2, gp9]
GO:0098644	complex of collagen trimers	Group10	GO_CellularComponent-EBI-UniProt-GOA-ACAP-ARAP_01.05.2024_00h00	5.91114e-05	8.63936e-05	1.00018e-05	2.20039e-05	[3, 5, 6]	11.7647	4	[LOC106570460, LOC106610502, col1a1a, col1a1b]
GO:0005587	collagen type IV trimer	Group10	GO_CellularComponent-EBI-UniProt-GOA-ACAP-ARAP_01.05.2024_00h00	0.000215616	0.000292621	1.00018e-05	2.20039e-05	[4, 6, 7, 8, 9]	15.7895	3	[LOC106570460, LOC106610502, col1a1b]
GO:0015669	gas transport	Group11	GO_BiologicalProcess-EBI-UniProt-GOA-ACAP-ARAP_01.05.2024_00h00	1.89766e-36	1.80277e-35	2.24422e-23	2.46864e-22	[4]	41.0714	23	[LOC100136576, LOC106590208, LOC106594777, LOC106595268, LOC106600318, LOC106600435, LOC106601051, LOC106601071, LOC106601072, LOC106601074, LOC106601076, LOC106601077, LOC106607236, LOC106607371, LOC106607372, LOC106607373, LOC106607375, LOC106607380, LOC106607381, LOC123723657, LOC123724067, cahz, hba]
GO:0020037	heme binding	Group11	GO_MolecularFunction-EBI-UniProt-GOA-ACAP-ARAP_01.05.2024_00h00	8.92126e-20	3.39008e-19	2.24422e-23	2.46864e-22	[4]	8.88031	23	[LOC100136576, LOC106564824, LOC106577031, LOC106586175, LOC106594777, LOC106595268, LOC106600318, LOC106601051, LOC106601071, LOC106601072, LOC106601074, LOC106601076, LOC106601077, LOC106607236, LOC106607371, LOC106607372, LOC106607373, LOC106607375, LOC106607380, LOC106607381, LOC123723657, LOC123724067, hba]
GO:0042744	hydrogen peroxide catabolic process	Group11	GO_BiologicalProcess-EBI-UniProt-GOA-ACAP-ARAP_01.05.2024_00h00	1.2118e-37	2.30242e-36	2.24422e-23	2.46864e-22	[4, 5]	45.098	23	[LOC100136576, LOC106564567, LOC106564824, LOC106586175, LOC106594777, LOC106595268, LOC106600318, LOC106601051, LOC106601071, LOC106601072, LOC106601074, LOC106601076, LOC106601077, LOC106607236, LOC106607371, LOC106607372, LOC106607373, LOC106607375, LOC106607380, LOC106607381, LOC123723657, LOC123724067, hba]
GO:0005344	oxygen carrier activity	Group11	GO_BiologicalProcess-EBI-UniProt-GOA-ACAP-ARAP_01.05.2024_00h00	5.43511e-32	3.44223e-31	2.24422e-23	2.46864e-22	[6]	41.6667	20	[LOC100136576, LOC106594777, LOC106595268, LOC106600318, LOC106601051, LOC106601071, LOC106601072, LOC106601074, LOC106601076, LOC106601077, LOC106607236, LOC106607371, LOC106607372, LOC106607373, LOC106607375, LOC106607380, LOC106607381, LOC123723657, LOC123724067, hba]
GO:0004601	peroxidase activity	Group11	GO_BiologicalProcess-EBI-UniProt-GOA-ACAP-ARAP_01.05.2024_00h00	2.4029e-31	1.14138e-30	2.24422e-23	2.46864e-22	[5, 8]	26.7442	23	[LOC100136576, LOC106564567, LOC106564824, LOC106586175, LOC106594777, LOC106595268, LOC106600318, LOC106601051, LOC106601071, LOC106601072, LOC106601074, LOC106601076, LOC106601077, LOC106607236, LOC106607371, LOC106607372, LOC106607373, LOC106607375, LOC106607380, LOC106607381, LOC123723657, LOC123724067, hba]

## Sheet: F1701419|F1701175_DEGs
SYMBOL		logFC	logCPM	PValue	FDR	GENENAME		logFC	logCPM	PValue	FDR	GENENAME
LOC106575194	F1701419	6.1498	4.71293	3.50546e-09	1.51438e-07	phospholipase A2 inhibitor 31 kDa subunit-like	F1701175	3.19207	3.03169	3.03721e-08	1.19913e-05	phospholipase A2 inhibitor 31 kDa subunit-like
LOC106581278	F1701419	5.35639	6.7365	3.41429e-51	1.25927e-47	serpin H1-like	F1701175	3.95472	5.88741	1.29747e-12	4.26883e-09	serpin H1-like
LOC106577511	F1701419	4.42086	1.37447	6.50216e-21	1.45343e-18	apolipoprotein C-I	F1701175	4.4071	1.84339	5.03718e-10	4.38694e-07	apolipoprotein C-I
LOC106613072	F1701419	4.15742	2.77614	2.08991e-37	1.40147e-34	serpin H1	F1701175	3.37306	2.57829	2.69688e-10	2.89596e-07	serpin H1
apoeb	F1701419	4.13179	1.8387	1.20882e-10	7.52477e-09	apolipoprotein Eb	F1701175	3.01309	2.21156	7.94477e-06	0.000670235	apolipoprotein Eb
hamp	F1701419	3.87824	1.81059	3.07267e-16	4.21685e-14	hepcidin antimicrobial peptide	F1701175	2.80293	1.20254	1.00557e-07	2.9192e-05	hepcidin antimicrobial peptide
LOC106575428	F1701419	3.6841	2.55784	2.39866e-08	8.28744e-07	Ig kappa chain V region K16-167-like	F1701175	2.22668	1.14319	0.000310907	0.00872252	Ig kappa chain V region K16-167-like
LOC106563404	F1701419	3.64876	2.35762	2.78038e-05	0.00035044	uncharacterized LOC106563404	F1701175	3.02969	3.11091	1.9556e-07	4.992e-05	uncharacterized LOC106563404
LOC106579293	F1701419	3.64643	2.53735	9.62252e-24	2.75653e-21	chondroadherin-like	F1701175	3.39468	3.40981	5.30911e-07	0.000104111	chondroadherin-like
LOC100194731	F1701419	3.46924	1.40573	7.24281e-20	1.50497e-17	primary amine oxidase, liver isozyme	F1701175	4.26934	1.98452	1.08451e-08	5.53681e-06	primary amine oxidase, liver isozyme
LOC106599631	F1701419	3.46407	2.03556	2.80518e-25	9.19664e-23	uncharacterized LOC106599631	F1701175	2.71811	2.78496	3.12453e-05	0.00176566	uncharacterized LOC106599631
LOC106571387	F1701419	3.37776	1.26661	1.20213e-22	3.11142e-20	nephrocan-like	F1701175	3.78363	1.47129	3.51711e-09	2.16969e-06	nephrocan-like
LOC106598140	F1701419	3.28853	1.59971	1.27401e-08	4.69299e-07	tumor necrosis factor receptor superfamily member 11B-like	F1701175	1.75346	1.61861	0.00192678	0.0297414	tumor necrosis factor receptor superfamily member 11B-like
LOC106567323	F1701419	3.28057	2.12938	1.75661e-22	4.46815e-20	POU domain, class 5, transcription factor 1	F1701175	3.83993	2.24768	1.85285e-09	1.30631e-06	POU domain, class 5, transcription factor 1
zgc:113223	F1701419	3.08493	1.24872	6.07368e-17	8.87179e-15	tetraspanin	F1701175	2.90877	2.35273	2.01485e-11	3.32181e-08	tetraspanin
apoc1	F1701419	3.08461	1.83986	3.03637e-09	1.32336e-07	Apolipoprotein C-I	F1701175	3.43507	1.02894	1.37978e-09	9.96506e-07	Apolipoprotein C-I
LOC123728245	F1701419	3.03543	5.45749	0.000119405	0.00113798	immunoglobulin kappa variable 4-1-like	F1701175	1.41329	3.14523	0.000863694	0.0175651	immunoglobulin kappa variable 4-1-like
gramd1ba	F1701419	3.02918	2.65831	1.81743e-20	3.94303e-18	GRAM domain containing 1Ba	F1701175	3.5613	3.0518	1.89808e-12	5.10947e-09	GRAM domain containing 1Ba
LOC106608552	F1701419	2.80151	1.43789	3.58872e-09	1.53685e-07	protein S100-P	F1701175	2.64157	1.26799	1.77489e-06	0.000234626	protein S100-P
LOC106597072	F1701419	2.75333	1.20299	3.71317e-12	3.08622e-10	uncharacterized LOC106597072	F1701175	2.49331	1.12759	0.000151377	0.00543325	uncharacterized LOC106597072
LOC106571140	F1701419	2.68722	2.24468	6.81547e-15	8.01185e-13	papilin-like	F1701175	2.44604	1.57625	7.93246e-07	0.00013488	papilin-like
LOC106574478	F1701419	2.6511	4.9793	3.81929e-16	5.14576e-14	probable non-functional immunoglobulin kappa variable 6D-41	F1701175	1.32545	4.11192	0.000128436	0.00486955	probable non-functional immunoglobulin kappa variable 6D-41
si:ch1073-126c3.2	F1701419	2.65076	1.90273	5.42839e-08	1.70387e-06	uncharacterized LOC106608805	F1701175	1.57651	1.32812	0.00178738	0.0285624	uncharacterized LOC106608805
LOC106604762	F1701419	2.64855	3.01134	1.69123e-21	3.92925e-19	tetraspanin-7	F1701175	2.20227	2.75205	7.28065e-09	4.2272e-06	tetraspanin-7
fabp7	F1701419	2.61631	3.8544	3.48888e-15	4.28928e-13	fatty acid-binding protein, brain	F1701175	1.9448	3.21225	1.10363e-08	5.53892e-06	fatty acid-binding protein, brain
ret7	F1701419	2.6155	3.84378	5.3066e-15	6.39088e-13	Retinoid-binding protein 7	F1701175	1.97299	3.36183	4.5376e-08	1.59956e-05	Retinoid-binding protein 7
LOC100195750	F1701419	2.60188	2.30049	3.24049e-08	1.07795e-06	salarin	F1701175	1.66664	1.96145	2.40842e-05	0.00147958	salarin
LOC106598617	F1701419	2.58613	2.10051	3.517e-09	1.51524e-07	regulator of G-protein signaling 5	F1701175	1.87995	1.35118	6.39799e-05	0.00285318	regulator of G-protein signaling 5
LOC106574723	F1701419	2.57005	2.29371	1.34299e-11	1.00574e-09	gamma-aminobutyric acid type B receptor subunit 2	F1701175	1.64189	2.92137	3.0575e-07	7.06816e-05	gamma-aminobutyric acid type B receptor subunit 2
LOC106578511	F1701419	2.55922	2.42425	1.13375e-10	7.14794e-09	putative ferric-chelate reductase 1	F1701175	1.54239	2.10214	0.000336719	0.00918346	putative ferric-chelate reductase 1
LOC106608116	F1701419	2.51994	2.73112	2.13418e-10	1.25691e-08	visinin-like protein 1	F1701175	2.30188	2.85357	3.44984e-06	0.000379751	visinin-like protein 1
LOC123724424	F1701419	2.51704	2.6598	4.65366e-13	4.34909e-11	phospholipase A and acyltransferase 4-like	F1701175	1.63691	1.56562	7.12428e-06	0.000625986	phospholipase A and acyltransferase 4-like
LOC106612600	F1701419	2.49716	3.76818	2.76035e-17	4.15545e-15	WD repeat-containing protein 20-like	F1701175	1.49876	3.46697	0.000202629	0.00660072	WD repeat-containing protein 20-like
hs90a	F1701419	2.47502	4.67915	3.97957e-22	9.7851e-20	Heat shock protein HSP 90-alpha	F1701175	1.95296	4.27864	8.56927e-08	2.58923e-05	Heat shock protein HSP 90-alpha
LOC106578379	F1701419	2.47023	1.33526	9.67787e-10	4.75133e-08	methionine-R-sulfoxide reductase B2, mitochondrial	F1701175	1.57874	1.19987	0.00026787	0.00783012	methionine-R-sulfoxide reductase B2, mitochondrial
LOC106567571	F1701419	2.43937	2.0888	2.89937e-09	1.26927e-07	H-2 class II histocompatibility antigen, A-Q alpha chain	F1701175	2.11128	1.62493	4.55147e-05	0.00230777	H-2 class II histocompatibility antigen, A-Q alpha chain
LOC106570152	F1701419	2.38384	6.99983	3.62991e-08	1.19269e-06	Ig kappa-b4 chain C region-like	F1701175	1.59118	5.68747	1.45908e-07	3.85756e-05	Ig kappa-b4 chain C region-like
LOC106579596	F1701419	2.37857	4.1884	9.50578e-24	2.74978e-21	cytochrome c oxidase subunit 4 isoform 1, mitochondrial	F1701175	1.62043	3.76855	1.79542e-06	0.000236285	cytochrome c oxidase subunit 4 isoform 1, mitochondrial
LOC106562156	F1701419	2.3729	1.83522	4.02048e-13	3.79004e-11	methylmalonyl-CoA epimerase, mitochondrial	F1701175	1.35749	1.55914	0.000144456	0.00530548	methylmalonyl-CoA epimerase, mitochondrial
LOC106601034	F1701419	2.35104	5.1079	2.31314e-16	3.21941e-14	complement C1q-like protein 2	F1701175	2.20343	4.82229	2.81078e-08	1.15907e-05	complement C1q-like protein 2
LOC106605869	F1701419	2.3482	1.00672	1.56389e-09	7.32447e-08	gamma-aminobutyric acid type B receptor subunit 2-like	F1701175	1.70846	1.16888	0.000184313	0.00621614	gamma-aminobutyric acid type B receptor subunit 2-like
LOC106569490	F1701419	2.3289	4.16023	8.78015e-17	1.26374e-14	SH2 domain-containing protein 1A	F1701175	2.83794	4.23124	9.41387e-09	5.06825e-06	SH2 domain-containing protein 1A
LOC106608136	F1701419	2.32581	4.85409	2.77289e-34	1.54371e-31	heat shock protein HSP 90-alpha	F1701175	2.5116	4.94419	4.76318e-11	6.7163e-08	heat shock protein HSP 90-alpha
LOC106590199	F1701419	2.32335	1.6074	9.81771e-14	9.80896e-12	ADP-ribosyl cyclase/cyclic ADP-ribose hydrolase 1	F1701175	2.77762	1.94146	2.26993e-07	5.60124e-05	ADP-ribosyl cyclase/cyclic ADP-ribose hydrolase 1
si:ch211-194m7.8	F1701419	2.28689	6.98476	2.92941e-13	2.79725e-11	olfactomedin-4	F1701175	1.35415	6.56958	9.85558e-06	0.00078561	olfactomedin-4
cxl10	F1701419	2.27352	2.48994	7.47004e-10	3.80019e-08	C-X-C motif chemokine 10	F1701175	1.92481	2.02017	4.64706e-07	9.56454e-05	C-X-C motif chemokine 10
LOC106561443	F1701419	2.2712	2.54379	2.73333e-09	1.20935e-07	uncharacterized LOC106561443	F1701175	1.81016	1.5448	2.64749e-06	0.00031109	uncharacterized LOC106561443
LOC106608631	F1701419	2.26917	4.80053	1.13055e-33	5.95678e-31	putative GPI-anchored protein pfl2	F1701175	1.92181	4.04081	1.01322e-09	8.10875e-07	putative GPI-anchored protein pfl2
LOC106575436	F1701419	2.2641	2.9311	8.01466e-09	3.10447e-07	Ig kappa chain V region 120-like	F1701175	1.46218	2.09663	1.8355e-05	0.00122689	Ig kappa chain V region 120-like
LOC106571384	F1701419	2.25758	2.67646	1.79049e-09	8.28059e-08	F-box protein	F1701175	1.62177	2.6311	9.48045e-05	0.0038194	F-box protein
ptprfa	F1701419	2.23356	1.18714	4.73705e-07	1.11996e-05	protein tyrosine phosphatase receptor type Fa	F1701175	2.74928	1.60795	8.14783e-09	4.63972e-06	protein tyrosine phosphatase receptor type Fa
tfa	F1701419	2.23052	5.45791	1.3223e-13	1.30052e-11	transferrin-a	F1701175	1.84167	6.13111	0.000143023	0.00527366	transferrin-a
LOC106606686	F1701419	2.22522	1.73887	2.49613e-09	1.11592e-07	TBC1 domain family member 16-like	F1701175	2.08388	1.37391	4.7e-05	0.00232928	TBC1 domain family member 16-like
LOC106587215	F1701419	2.224	1.7431	5.93981e-08	1.85069e-06	trans-1,2-dihydrobenzene-1,2-diol dehydrogenase-like	F1701175	1.65428	1.52752	5.40406e-06	0.000505082	trans-1,2-dihydrobenzene-1,2-diol dehydrogenase-like
LOC106561115	F1701419	2.22215	3.51273	2.61618e-13	2.50627e-11	C-C motif chemokine 4-like	F1701175	1.64785	3.04819	3.69897e-06	0.000393993	C-C motif chemokine 4-like
LOC106561914	F1701419	2.21956	2.61636	1.31068e-12	1.14757e-10	kinesin-like protein KIFC3	F1701175	2.21682	2.36586	2.93649e-07	6.90099e-05	kinesin-like protein KIFC3
fabp7b	F1701419	2.21883	2.8161	1.65038e-12	1.4074e-10	fatty acid binding protein 7, brain, b	F1701175	2.27599	2.02752	1.44625e-07	3.85756e-05	fatty acid binding protein 7, brain, b
LOC106601268	F1701419	2.21167	1.48455	1.52532e-11	1.12516e-09	membrane primary amine oxidase-like	F1701175	2.30595	1.49214	6.54157e-07	0.000121825	membrane primary amine oxidase-like
LOC106568355	F1701419	2.19099	1.49574	1.41016e-08	5.13721e-07	claudin-5	F1701175	2.122	1.57979	6.09959e-08	1.99382e-05	claudin-5
ca6	F1701419	2.17718	1.94704	1.2824e-10	7.93258e-09	carbonic anhydrase VI	F1701175	1.44616	1.53082	0.000368191	0.00987348	carbonic anhydrase VI
LOC106577031	F1701419	2.16723	1.57404	1.12538e-09	5.46143e-08	indoleamine 2,3-dioxygenase 2	F1701175	2.22469	1.58418	2.61968e-06	0.000309049	indoleamine 2,3-dioxygenase 2
LOC106597727	F1701419	2.15252	6.11913	3.83304e-10	2.11995e-08	Ig kappa-b4 chain C region-like	F1701175	1.58875	5.53275	4.16812e-07	8.79205e-05	Ig kappa-b4 chain C region-like
LOC123739877	F1701419	2.11178	3.19296	2.51946e-07	6.48119e-06	immunoglobulin kappa variable 6D-21-like	F1701175	1.63313	2.44978	1.67127e-06	0.000223927	immunoglobulin kappa variable 6D-21-like
LOC106574583	F1701419	2.10705	6.5227	4.96131e-08	1.57069e-06	uncharacterized LOC106574583	F1701175	1.46698	6.01104	4.51965e-06	0.000451291	uncharacterized LOC106574583
bphl	F1701419	2.10073	1.26815	2.99102e-09	1.30552e-07	biphenyl hydrolase like	F1701175	1.63042	1.01101	1.75648e-05	0.00119125	biphenyl hydrolase like
LOC106577765	F1701419	2.09586	2.48939	3.41671e-13	3.24159e-11	perforin-1-like	F1701175	2.31246	2.2848	1.07665e-06	0.000167793	perforin-1-like
hsp7c	F1701419	2.08837	4.93652	2.31997e-11	1.63763e-09	Heat shock cognate 71 kDa protein	F1701175	2.14489	5.33313	7.81547e-13	2.8928e-09	Heat shock cognate 71 kDa protein
LOC106573648	F1701419	2.0826	7.35092	6.29882e-20	1.31811e-17	olfactomedin-4-like	F1701175	1.55434	7.36853	4.83866e-08	1.68562e-05	olfactomedin-4-like
LOC106587372	F1701419	2.07664	2.17383	3.23351e-08	1.07684e-06	uncharacterized LOC106587372	F1701175	1.28277	2.15182	0.000220744	0.00694627	uncharacterized LOC106587372
LOC106613699	F1701419	2.0412	5.19191	2.52207e-09	1.12581e-07	40S ribosomal protein S27-like	F1701175	1.28573	4.99603	3.33237e-06	0.000373768	40S ribosomal protein S27-like
m17	F1701419	2.03118	4.68693	4.89822e-15	5.92323e-13	IL-6 subfamily cytokine M17	F1701175	2.13865	4.67718	5.8688e-10	4.96517e-07	IL-6 subfamily cytokine M17
LOC123728856	F1701419	2.01636	-1.03143	1.8567e-05	0.000250727	small nucleolar RNA SNORA57	F1701175	2.1803	-1.10144	0.000219579	0.00691696	small nucleolar RNA SNORA57
LOC106565119	F1701419	2.01633	3.31869	3.73616e-06	6.46943e-05	uncharacterized LOC106565119	F1701175	2.43713	3.58652	4.30457e-13	1.82089e-09	uncharacterized LOC106565119
LOC106584915	F1701419	2.00174	2.25489	2.87178e-07	7.23611e-06	protein adenylyltransferase FICD-like	F1701175	1.35757	2.25953	4.73337e-05	0.00232928	protein adenylyltransferase FICD-like
LOC106561622	F1701419	1.99556	4.89664	9.33967e-20	1.89827e-17	cytochrome c oxidase subunit 8B, mitochondrial	F1701175	2.55343	4.66782	2.23262e-11	3.47949e-08	cytochrome c oxidase subunit 8B, mitochondrial
LOC106608812	F1701419	1.98587	1.44026	3.43636e-09	1.49108e-07	endonuclease domain-containing 1 protein	F1701175	2.08637	1.05795	2.05933e-05	0.00132275	endonuclease domain-containing 1 protein
cldn5a	F1701419	1.98447	2.82914	3.04469e-11	2.08922e-09	claudin 5a	F1701175	2.39273	2.63941	3.91055e-08	1.41214e-05	claudin 5a
fabp2	F1701419	1.97526	3.56149	1.1213e-09	5.45061e-08	fatty acid binding protein 2, intestinal	F1701175	1.9689	3.99149	7.71409e-07	0.00013358	fatty acid binding protein 2, intestinal
LOC106590529	F1701419	1.9737	4.12481	1.25381e-06	2.57446e-05	lipocalin-like	F1701175	4.58477	4.72663	2.07107e-08	8.88791e-06	lipocalin-like
LOC123728251	F1701419	1.96108	7.50991	2.4059e-07	6.22159e-06	uncharacterized LOC123728251	F1701175	1.37666	6.61393	1.82488e-05	0.00122532	uncharacterized LOC123728251
si:ch211-122l24.6	F1701419	1.959	1.00755	6.97271e-06	0.000109458	uncharacterized LOC106600129	F1701175	1.47175	1.07742	0.000758019	0.0160326	uncharacterized LOC106600129
LOC106578704	F1701419	1.95069	1.77902	7.01893e-10	3.60175e-08	collectin-12	F1701175	2.36978	1.84677	6.07924e-12	1.27847e-08	collectin-12
LOC106602948	F1701419	1.94868	1.52624	2.82578e-10	1.62453e-08	high mobility group protein B3	F1701175	1.36126	1.70614	0.000245994	0.00742843	high mobility group protein B3
LOC106582403	F1701419	1.94817	2.65949	2.30269e-14	2.55426e-12	rho-related GTP-binding protein RhoE	F1701175	1.61839	2.78806	3.99074e-06	0.000419042	rho-related GTP-binding protein RhoE
LOC106576339	F1701419	1.91216	5.90283	1.00362e-08	3.79165e-07	uncharacterized LOC106576339	F1701175	1.62588	5.78768	3.35721e-10	3.20678e-07	uncharacterized LOC106576339
LOC106611226	F1701419	1.86977	3.1278	4.58912e-10	2.47092e-08	prolyl hydroxylase EGLN3-like	F1701175	1.66643	2.87545	1.29622e-05	0.000954783	prolyl hydroxylase EGLN3-like
LOC106570153	F1701419	1.86511	3.51625	0.000142959	0.00132148	immunoglobulin kappa variable 4-1-like	F1701175	1.52036	2.97546	0.00126636	0.022539	immunoglobulin kappa variable 4-1-like
ckba	F1701419	1.85998	4.05709	4.74053e-09	1.96729e-07	creatine kinase, brain a	F1701175	1.71076	3.52077	8.75164e-08	2.61763e-05	creatine kinase, brain a
LOC106577782	F1701419	1.85821	1.55202	3.36553e-09	1.46465e-07	uncharacterized LOC106577782	F1701175	1.29167	1.02801	0.00139051	0.0241008	uncharacterized LOC106577782
si:dkey-103j14.5	F1701419	1.84836	2.50275	7.98884e-07	1.73834e-05	isoaspartyl peptidase/L-asparaginase	F1701175	1.42421	2.12804	0.000265548	0.00779783	isoaspartyl peptidase/L-asparaginase
LOC106590538	F1701419	1.84462	1.84409	1.22393e-05	0.000175734	lipocalin	F1701175	5.70945	1.66184	1.06306e-10	1.36862e-07	lipocalin
LOC106589862	F1701419	1.84228	2.81595	5.24116e-12	4.17961e-10	transmembrane protein 100	F1701175	1.3499	3.33001	9.98408e-05	0.00397898	transmembrane protein 100
LOC106587976	F1701419	1.82438	1.45824	1.47914e-07	4.05609e-06	uncharacterized LOC106587976	F1701175	1.30048	1.01219	0.00180691	0.0287635	uncharacterized LOC106587976
LOC106585137	F1701419	1.82169	3.22627	1.42237e-12	1.23801e-10	leukocyte surface antigen CD53-like	F1701175	1.4631	2.94675	1.38448e-06	0.000198048	leukocyte surface antigen CD53-like
LOC106595587	F1701419	1.82045	3.89073	5.38712e-08	1.69752e-06	immunoglobulin lambda-1 light chain-like	F1701175	1.93915	2.86247	0.000651964	0.0144643	immunoglobulin lambda-1 light chain-like
LOC106572830	F1701419	1.80191	1.56087	1.04665e-07	3.01587e-06	transcription factor AP-1	F1701175	1.76236	1.49074	0.000322287	0.00895237	transcription factor AP-1
LOC106576340	F1701419	1.79355	7.80161	4.33795e-08	1.39429e-06	Ig kappa-b4 chain C region-like	F1701175	2.08652	7.93702	0.000278268	0.00803099	Ig kappa-b4 chain C region-like
LOC106602581	F1701419	1.78501	6.45459	3.50781e-16	4.79174e-14	lectin	F1701175	2.93131	6.08054	1.72838e-12	5.10947e-09	lectin
LOC106591183	F1701419	1.78393	5.71283	6.42196e-18	1.02425e-15	small EDRK-rich factor 2	F1701175	1.65395	5.5359	4.16055e-10	3.84994e-07	small EDRK-rich factor 2
dnaja	F1701419	1.78238	3.94364	3.51757e-11	2.38049e-09	DnaJ heat shock protein family (Hsp40) member A	F1701175	1.8596	4.08377	1.14198e-08	5.63586e-06	DnaJ heat shock protein family (Hsp40) member A
LOC106611747	F1701419	1.77416	3.01919	4.00457e-11	2.68574e-09	ligand of Numb protein X 2	F1701175	1.26254	2.80414	2.66335e-05	0.00158363	ligand of Numb protein X 2
lyz	F1701419	1.77132	10.1115	1.09902e-16	1.57416e-14	lysozyme	F1701175	1.82416	10.35	1.27254e-09	9.42033e-07	lysozyme
LOC100136446	F1701419	1.76297	6.89394	3.21315e-10	1.82321e-08	C type lectin receptor A	F1701175	1.31992	7.12805	0.00114661	0.0211407	C type lectin receptor A
LOC106601824	F1701419	1.75959	4.14681	4.69045e-12	3.78132e-10	parvalbumin, thymic CPV3	F1701175	1.76537	4.32342	2.93997e-08	1.18477e-05	parvalbumin, thymic CPV3
clm7	F1701419	1.75848	2.16599	6.947e-06	0.000109263	CMRF35-like molecule 7	F1701175	1.41524	2.3055	0.000214047	0.00683726	CMRF35-like molecule 7
LOC106571739	F1701419	1.7537	1.58545	2.82594e-05	0.000354817	bone morphogenetic protein 2-like	F1701175	1.49032	1.54112	0.000725436	0.0155636	bone morphogenetic protein 2-like
LOC123732865	F1701419	1.75313	2.32483	0.005318	0.0233989	18S ribosomal RNA	F1701175	1.80588	1.42787	6.75306e-07	0.000124978	18S ribosomal RNA
LOC123727883	F1701419	1.74625	2.12885	1.44608e-09	6.81599e-08	uncharacterized LOC123727883	F1701175	1.58643	2.01771	8.84613e-05	0.00364823	uncharacterized LOC123727883
LOC106563436	F1701419	1.7272	6.07004	2.06946e-10	1.22123e-08	interleukin-13 receptor subunit alpha-2-like	F1701175	1.88404	6.29817	5.20971e-06	0.000493579	interleukin-13 receptor subunit alpha-2-like
LOC100136511	F1701419	1.68676	4.17463	4.53508e-08	1.44975e-06	CCL4-like chemokine	F1701175	1.3696	4.06822	1.13881e-05	0.000865105	CCL4-like chemokine
LOC106571855	F1701419	1.68582	4.17697	7.10174e-10	3.63161e-08	glutamate receptor-interacting protein 2-like	F1701175	1.85937	4.07686	7.13106e-10	5.86549e-07	glutamate receptor-interacting protein 2-like
LOC106594092	F1701419	1.67472	4.12331	3.33226e-05	0.000402627	acidic amino acid decarboxylase GADL1	F1701175	1.44196	4.11943	6.52684e-05	0.00288888	acidic amino acid decarboxylase GADL1
LOC106597302	F1701419	1.66714	8.27109	2.27605e-07	5.94837e-06	Ig kappa-b4 chain C region-like	F1701175	1.62702	7.94796	1.20347e-09	9.1374e-07	Ig kappa-b4 chain C region-like
LOC106565402	F1701419	1.66365	2.36531	1.39028e-10	8.5107e-09	acyl-coenzyme A thioesterase 1-like	F1701175	1.69246	2.18057	7.34308e-06	0.000637642	acyl-coenzyme A thioesterase 1-like
LOC106580765	F1701419	1.6566	1.87673	3.85239e-09	1.62849e-07	calcineurin B homologous protein 2-like	F1701175	1.25176	1.72369	0.000270703	0.00788954	calcineurin B homologous protein 2-like
rbp4	F1701419	1.65316	4.82843	9.15644e-08	2.69631e-06	retinol binding protein 4, plasma	F1701175	2.08112	5.42625	1.43798e-06	0.000201801	retinol binding protein 4, plasma
stoml3b	F1701419	1.64789	4.76504	2.61553e-15	3.31219e-13	stomatin (EPB72)-like 3b	F1701175	1.56295	4.75534	3.46105e-09	2.16969e-06	stomatin (EPB72)-like 3b
LOC106574402	F1701419	1.62928	3.50657	4.4176e-12	3.59079e-10	motile sperm domain-containing protein 2-like	F1701175	1.32369	3.49939	0.000205715	0.00667311	motile sperm domain-containing protein 2-like
LOC106606373	F1701419	1.62418	4.56161	1.06365e-05	0.000156529	Ig lambda chain C region	F1701175	1.947	3.94425	1.22012e-05	0.000912349	Ig lambda chain C region
marcksl1b	F1701419	1.62133	2.58113	4.05707e-07	9.83632e-06	MARCKS-like 1b	F1701175	1.44976	2.38805	0.00315958	0.0410344	MARCKS-like 1b
LOC106576408	F1701419	1.61429	3.90997	1.4286e-12	1.23977e-10	sodium-coupled neutral amino acid transporter 4	F1701175	1.30077	4.23175	7.49247e-05	0.00319682	sodium-coupled neutral amino acid transporter 4
LOC106603657	F1701419	1.61024	2.19255	6.00646e-08	1.86374e-06	uncharacterized LOC106603657	F1701175	1.66368	2.36202	3.95742e-05	0.00208883	uncharacterized LOC106603657
LOC123728241	F1701419	1.60889	4.76986	2.92371e-10	1.67184e-08	Ig kappa chain V region 3547-like	F1701175	1.92293	5.58794	0.00303538	0.0399293	Ig kappa chain V region 3547-like
LOC106588303	F1701419	1.60657	7.72895	1.79009e-06	3.48177e-05	Ig kappa chain V-III region MOPC 321-like	F1701175	1.36716	7.39921	3.84941e-07	8.44332e-05	Ig kappa chain V-III region MOPC 321-like
LOC106587124	F1701419	1.58121	2.58611	7.1705e-08	2.18116e-06	CD59 molecule (CD59 blood group)	F1701175	1.5645	2.59326	6.81844e-07	0.000125404	CD59 molecule (CD59 blood group)
LOC106592621	F1701419	1.58092	2.47813	2.851e-07	7.19604e-06	calcium-regulated heat stable protein 1	F1701175	1.30725	2.36902	5.0119e-05	0.00243291	calcium-regulated heat stable protein 1
thbs3a	F1701419	1.57951	2.20412	1.98151e-06	3.7916e-05	thrombospondin 3a	F1701175	2.1982	2.17878	3.41166e-09	2.16969e-06	thrombospondin 3a
LOC106605689	F1701419	1.56847	5.72633	7.21516e-11	4.65844e-09	apolipoprotein Eb	F1701175	1.45538	5.3601	1.96275e-05	0.0012724	apolipoprotein Eb
anxa5b	F1701419	1.55983	4.743	1.20532e-10	7.51886e-09	annexin A5b	F1701175	1.40548	4.81916	1.07388e-08	5.53681e-06	annexin A5b
LOC106564358	F1701419	1.55026	2.3611	5.32572e-06	8.68809e-05	protein O-GlcNAcase	F1701175	1.41047	1.77188	0.00034689	0.00939777	protein O-GlcNAcase
LOC123743147	F1701419	1.5321	3.13908	2.30213e-08	7.99138e-07	uncharacterized LOC123743147	F1701175	1.4421	2.54227	3.39017e-05	0.00186781	uncharacterized LOC123743147
LOC106600345	F1701419	1.52553	4.68534	1.41263e-14	1.61554e-12	heterogeneous nuclear ribonucleoprotein C-like	F1701175	1.45833	4.41316	1.17316e-06	0.000179992	heterogeneous nuclear ribonucleoprotein C-like
fkbp7	F1701419	1.52372	2.24536	7.25328e-06	0.000112877	FKBP prolyl isomerase 7	F1701175	1.25108	2.20167	1.0374e-05	0.000812658	FKBP prolyl isomerase 7
gadl1	F1701419	1.5121	6.46972	1.53658e-08	5.53581e-07	glutamate decarboxylase like 1	F1701175	1.67422	6.48534	2.98693e-05	0.00172409	glutamate decarboxylase like 1
LOC106605994	F1701419	1.51139	1.74602	1.31915e-05	0.000187309	ninein-like protein	F1701175	1.73871	2.08802	4.60562e-05	0.0023154	ninein-like protein
LOC123741715	F1701419	1.50671	3.17896	6.61503e-09	2.61639e-07	Ig mu chain C region membrane-bound form-like	F1701175	1.38087	2.63472	0.00158236	0.0263231	Ig mu chain C region membrane-bound form-like
LOC106601909	F1701419	1.50547	1.5998	0.00848648	0.0334851	mannose-binding protein-like	F1701175	2.33432	1.66367	1.7052e-06	0.000227444	mannose-binding protein-like
plin1	F1701419	1.49992	1.43407	0.000208812	0.00180258	perilipin 1	F1701175	1.71524	1.83278	0.00254716	0.0357063	perilipin 1
LOC106608548	F1701419	1.49895	3.21816	1.15638e-06	2.40694e-05	C-C motif chemokine 4	F1701175	1.36182	2.94514	1.93678e-05	0.00127162	C-C motif chemokine 4
LOC106563420	F1701419	1.49677	3.24718	3.5644e-09	1.52865e-07	chordin-like protein 2	F1701175	1.35017	2.87725	1.91202e-06	0.00024299	chordin-like protein 2
LOC106609487	F1701419	1.49078	6.62076	1.55108e-06	3.09231e-05	Ig kappa chain C region, B allele-like	F1701175	1.44068	6.56092	5.43542e-05	0.00257517	Ig kappa chain C region, B allele-like
LOC106568558	F1701419	1.49014	6.22508	1.54642e-10	9.33566e-09	TEK tyrosine kinase, endothelial	F1701175	1.3363	5.79503	3.99012e-06	0.000419042	TEK tyrosine kinase, endothelial
LOC106611054	F1701419	1.48219	2.62943	4.17778e-09	1.75099e-07	ribosomal protein S6 kinase-like 1	F1701175	1.29736	2.47281	5.42711e-05	0.00257517	ribosomal protein S6 kinase-like 1
LOC123724045	F1701419	1.48084	7.04564	3.47845e-07	8.56007e-06	Ig kappa-b4 chain C region-like	F1701175	1.6995	6.7858	7.26337e-06	0.00063428	Ig kappa-b4 chain C region-like
si:ch211-105f12.2	F1701419	1.47693	2.79975	1.53803e-07	4.17875e-06	RIMS-binding protein 2-like	F1701175	1.30124	2.36896	0.000267808	0.00783012	RIMS-binding protein 2-like
LOC106585738	F1701419	1.47583	2.79572	8.92024e-08	2.63993e-06	long-chain-fatty-acid--CoA ligase ACSBG2-like	F1701175	1.62114	3.22364	4.31396e-05	0.00221388	long-chain-fatty-acid--CoA ligase ACSBG2-like
LOC123727585	F1701419	1.46855	2.99777	0.00415156	0.019312	18S ribosomal RNA	F1701175	1.88915	2.61277	2.51783e-06	0.000299419	18S ribosomal RNA
LOC106612904	F1701419	1.46847	6.86184	6.52426e-08	1.99901e-06	high affinity immunoglobulin gamma Fc receptor I	F1701175	1.38115	6.92487	1.02102e-05	0.000803279	high affinity immunoglobulin gamma Fc receptor I
LOC123743134	F1701419	1.46391	1.14927	1.26234e-05	0.000180197	uncharacterized LOC123743134	F1701175	1.84745	1.23893	0.000240513	0.0073518	uncharacterized LOC123743134
LOC106590206	F1701419	1.46297	2.28196	5.62739e-05	0.000620949	RALY RNA binding protein like	F1701175	1.97154	2.13485	6.32471e-06	0.000570979	RALY RNA binding protein like
LOC106605434	F1701419	1.45797	2.38523	0.000141046	0.00130583	uncharacterized LOC106605434	F1701175	1.40561	1.8486	0.00159301	0.0264262	uncharacterized LOC106605434
LOC106608811	F1701419	1.45648	3.10622	2.89215e-05	0.000360523	perforin-1-like	F1701175	1.33435	2.69259	0.0027506	0.0375169	perforin-1-like
LOC106578982	F1701419	1.44536	4.19241	0.0129112	0.0464188	retinol-binding protein 4-B	F1701175	2.90065	6.16443	0.000436007	0.0111011	retinol-binding protein 4-B
LOC106569465	F1701419	1.43352	1.01649	3.13259e-05	0.000382834	endothelin receptor type B-like	F1701175	1.51567	1.3255	0.000522714	0.0124043	endothelin receptor type B-like
pebp1	F1701419	1.43016	4.22831	6.8562e-07	1.52679e-05	phosphatidylethanolamine binding protein 1	F1701175	1.85365	4.15517	2.08275e-13	1.02787e-09	phosphatidylethanolamine binding protein 1
LOC123728151	F1701419	1.43013	3.83287	2.68715e-09	1.19494e-07	ephrin-A1-like	F1701175	1.25613	3.59062	8.70733e-05	0.0036111	ephrin-A1-like
LOC106574569	F1701419	1.42958	6.25186	7.45055e-07	1.63934e-05	immunoglobulin kappa constant-like	F1701175	1.47641	6.22063	4.40512e-07	9.18591e-05	immunoglobulin kappa constant-like
LOC106611880	F1701419	1.41856	2.99464	2.37038e-07	6.13514e-06	uncharacterized LOC106611880	F1701175	1.44266	2.42018	0.000198726	0.00656019	uncharacterized LOC106611880
nme5	F1701419	1.41569	5.74921	4.96735e-07	1.16323e-05	NME/NM23 family member 5	F1701175	1.56489	5.13809	2.07555e-09	1.42928e-06	NME/NM23 family member 5
LOC106599786	F1701419	1.41211	1.81336	4.80939e-07	1.13253e-05	piRNA biogenesis protein EXD1	F1701175	1.72467	1.67936	2.14459e-05	0.00135691	piRNA biogenesis protein EXD1
LOC106565726	F1701419	1.40867	4.12047	7.58344e-08	2.29025e-06	band 4.1-like protein 1	F1701175	1.2934	3.75935	0.00256916	0.0358101	band 4.1-like protein 1
LOC106604964	F1701419	1.40762	3.24953	8.35737e-07	1.81185e-05	uncharacterized LOC106604964	F1701175	1.72708	2.13457	0.000274983	0.00796959	uncharacterized LOC106604964
LOC106602382	F1701419	1.40533	2.62888	0.000208549	0.00180083	15-hydroxyprostaglandin dehydrogenase [NAD(+)]	F1701175	1.34747	2.41437	0.000153305	0.0054693	15-hydroxyprostaglandin dehydrogenase [NAD(+)]
LOC106578614	F1701419	1.36397	3.63388	2.94758e-11	2.02731e-09	dnaJ homolog subfamily B member 6-like	F1701175	1.57766	3.74092	6.45319e-07	0.00012094	dnaJ homolog subfamily B member 6-like
LOC100196840	F1701419	1.35576	3.21953	0.00010261	0.00100618	xeroderma pigmentosum, complementation group A	F1701175	1.38645	3.2657	8.99029e-06	0.000738166	xeroderma pigmentosum, complementation group A
LOC106612646	F1701419	1.35428	1.65625	0.000372558	0.00287391	cylicin-1	F1701175	1.74395	1.69582	1.89444e-05	0.00125215	cylicin-1
LOC106604151	F1701419	1.353	5.9794	1.24699e-06	2.56581e-05	glutathione peroxidase 3-like	F1701175	1.28659	5.54326	2.72121e-10	2.89596e-07	glutathione peroxidase 3-like
LOC106578526	F1701419	1.32975	2.94174	2.78407e-07	7.08609e-06	matrix metalloproteinase-16	F1701175	1.34532	2.7591	1.52132e-05	0.00107257	matrix metalloproteinase-16
LOC106581205	F1701419	1.3185	4.44959	1.17198e-05	0.000169511	uncharacterized LOC106581205	F1701175	1.3626	3.86425	0.00282909	0.0380692	uncharacterized LOC106581205
clec3ba	F1701419	1.31659	1.80417	0.00120522	0.00732921	C-type lectin domain family 3, member Ba	F1701175	1.67845	1.84865	4.74948e-07	9.69908e-05	C-type lectin domain family 3, member Ba
leca	F1701419	1.30701	4.98173	4.86475e-05	0.000549749	Lectin	F1701175	1.75475	4.21147	0.000150358	0.00540322	Lectin
LOC106577762	F1701419	1.29793	3.47162	2.022e-05	0.000269879	perforin-1	F1701175	2.59371	3.69825	1.28466e-08	5.97003e-06	perforin-1
LOC106567684	F1701419	1.29138	1.83877	0.00280755	0.0141693	proenkephalin-A-like	F1701175	1.53894	1.19047	0.000218646	0.0069131	proenkephalin-A-like
LOC106575116	F1701419	1.28976	3.36693	0.000317344	0.00251438	A disintegrin and metalloproteinase with thrombospondin motifs 5	F1701175	2.04418	3.79287	3.60229e-06	0.000387882	A disintegrin and metalloproteinase with thrombospondin motifs 5
cav1	F1701419	1.28879	3.73568	1.1269e-07	3.21881e-06	caveolin 1	F1701175	1.55421	3.85385	4.43213e-06	0.000446394	caveolin 1
ttc38	F1701419	1.27379	1.51138	0.000119658	0.00114001	tetratricopeptide repeat domain 38	F1701175	1.45287	1.23151	0.000444658	0.0112537	tetratricopeptide repeat domain 38
LOC106590128	F1701419	1.26632	1.61214	0.000629271	0.00438217	plexin domain-containing protein 2	F1701175	3.06432	2.66315	7.64595e-08	2.3832e-05	plexin domain-containing protein 2
LOC106565529	F1701419	1.25131	4.70366	8.0479e-12	6.24899e-10	rho guanine nucleotide exchange factor 25-like	F1701175	1.25067	4.30835	1.01842e-06	0.000162132	rho guanine nucleotide exchange factor 25-like
LOC106572868	F1701419	-1.26216	1.10802	0.000987875	0.00627518	S-adenosylhomocysteine hydrolase-like protein 1	F1701175	-1.31536	1.16288	0.000392963	0.0103708	S-adenosylhomocysteine hydrolase-like protein 1
LOC106564863	F1701419	-1.26301	1.90868	3.87881e-05	0.000455062	protocadherin Fat 4	F1701175	-1.59711	1.99468	6.43949e-06	0.000577817	protocadherin Fat 4
LOC106587261	F1701419	-1.26319	2.9781	1.52936e-05	0.000213864	arf-GAP with dual PH domain-containing protein 2-like	F1701175	-1.26964	2.84836	4.70244e-06	0.000462604	arf-GAP with dual PH domain-containing protein 2-like
LOC106589383	F1701419	-1.30943	4.13875	1.77804e-06	3.46312e-05	ribonuclease P protein subunit p30-like	F1701175	-1.84663	4.41437	1.17675e-08	5.71227e-06	ribonuclease P protein subunit p30-like
midn	F1701419	-1.34631	4.65866	3.64269e-09	1.55545e-07	midnolin	F1701175	-1.27915	4.49617	3.0413e-06	0.000346369	midnolin
LOC123726616	F1701419	-1.45939	1.1739	0.00223838	0.011883	uncharacterized LOC123726616	F1701175	1.686	2.05451	4.99941e-05	0.00243083	uncharacterized LOC123726616
ccd50	F1701419	-1.49148	1.72252	0.000109374	0.00106115	Coiled-coil domain-containing protein 50	F1701175	-1.49894	2.01384	2.67182e-05	0.00158548	Coiled-coil domain-containing protein 50
LOC101448011	F1701419	-1.50448	3.21888	7.40711e-05	0.000775841	Hemoglobin subunit beta-1	F1701175	2.89376	4.79552	8.54595e-09	4.68619e-06	Hemoglobin subunit beta-1
si:dkey-183c6.9	F1701419	-1.5126	3.99145	0.00761006	0.0307382	tripartite motif-containing protein 34A	F1701175	-3.61944	4.28961	6.92985e-27	2.052e-22	tripartite motif-containing protein 34A
dhx33	F1701419	-1.52296	4.61096	2.38771e-15	3.03672e-13	DEAH (Asp-Glu-Ala-His) box polypeptide 33	F1701175	-1.32991	5.36082	5.36865e-06	0.000505082	DEAH (Asp-Glu-Ala-His) box polypeptide 33
LOC106570431	F1701419	-1.53194	1.21298	0.00419654	0.0194751	uncharacterized LOC106570431	F1701175	-2.70228	1.75585	1.19566e-06	0.000180636	uncharacterized LOC106570431
LOC106603820	F1701419	-1.54033	2.82766	2.82755e-06	5.12152e-05	folliculin-interacting protein 1	F1701175	-1.26938	3.15572	1.87638e-06	0.000240526	folliculin-interacting protein 1
LOC106575139	F1701419	-1.54972	1.46095	1.10669e-05	0.000161894	transmembrane protease serine 3	F1701175	-1.32848	1.36189	0.000180499	0.00616001	transmembrane protease serine 3
igsf9a	F1701419	-1.58171	1.74764	7.3412e-07	1.61891e-05	immunoglobulin superfamily, member 9a	F1701175	-1.45399	1.84382	1.61909e-05	0.00112443	immunoglobulin superfamily, member 9a
LOC106593375	F1701419	-1.59488	2.12502	0.00012081	0.00114719	zinc finger protein 710	F1701175	-1.27983	2.50059	6.39381e-06	0.000575463	zinc finger protein 710
LOC106564541	F1701419	-1.6201	4.24583	4.59962e-07	1.09537e-05	neuronal-specific septin-3-like	F1701175	1.3119	5.18978	5.4242e-06	0.000505082	neuronal-specific septin-3-like
LOC106568376	F1701419	-1.62606	4.31957	1.40081e-09	6.63442e-08	rab GTPase-activating protein 1	F1701175	-1.46954	4.44983	1.34222e-07	3.71545e-05	rab GTPase-activating protein 1
LOC106592099	F1701419	-1.6453	4.45231	3.75412e-10	2.08998e-08	collagen alpha-1(XI) chain-like	F1701175	-1.47309	4.10007	4.0419e-07	8.67281e-05	collagen alpha-1(XI) chain-like
LOC106583825	F1701419	-1.64723	4.92317	0.00566761	0.0245599	phosphatase and actin regulator 3	F1701175	4.06512	2.26334	1.11449e-05	0.000852743	phosphatase and actin regulator 3
[truncated: 39 more rows]

[truncated: 3 more sheets: F1701419|F1701175_GO, F1701361|F1701175_DEGs, All_fams_common_DEGs]
