# Supplementary material for: Family-based transcriptomic profiling of Atlantic salmon skin and head kidney in response to Lepeophtheirus salmonis infestation under physiological and elevated temperatures
Source: Comp Immunol Rep. 2026 Apr 22;10:200285. doi: 10.1016/j.cirep.2026.200285 (PMC13142024; doi:10.1016/j.cirep.2026.200285)
Supplement: Supplementary file 13 [file mmc12.xlsx]

## Sheet: File Summary
Supplementary Data File 12. List of differentially expressed genes (DEGs) and enriched GO terms/KEGG pathways based on comparisons of head kidney samples from specific families parasitized with adult stages of sea lice at 20 °C compared to 10 °C (T20A vs. T10A)
F1701419_HK_T20AvsT10A_DEGs: DEGs identified based on F1701419-T20A vs. F1701419-T10A
F1701419_HK_T20AvsT10A_GO: GO terms and KEGG pathways enriched based on DEGs identified in F1701419-T20A vs. F1701419-T10A
F1701361_HK_T20AvsT10A_DEGs: DEGs identified based on F1701361-T20A vs. F1701361-T10A
F1701361_HK_T20AvsT10A_GO: GO terms and KEGG pathways enriched based on DEGs identified in F1701361-T20A vs. F1701361-T10A
F1701175_HK_T20AvsT10A_DEGs: DEGs identified based on F1701175-T20A vs. F1701175-T10A
F1701175_HK_T20AvsT10A_GO: GO terms and KEGG pathways enriched based on DEGs identified in F1701175-T20A vs. F1701175-T10A
F1701419|F1701361_DEGs: DEGs shared between F1701419-T20A vs. F1701419-T10A and F1701361-T20A vs. F1701361-T10A
F1701419|F1701361_GO: GO terms and KEGG pathways enriched based on DEGs shared between F1701419-T20A vs. F1701419-T10A and F1701361-T20A vs. F1701361-T10A
F1701419|F1701175_DEGs: DEGs shared between F1701419-T20A vs. F1701419-T10A and F1701175-T20A vs. F1701175-T10A
F1701419|F1701175_GO: GO terms and KEGG pathways enriched based on DEGs shared between F1701419-T20A vs. F1701419-T10A and F1701175-T20A vs. F1701175-T10A
F1701361|F1701175_DEGs: DEGs shared between F1701361-T20A vs. F1701361-T10A and F1701175-T20A vs. F1701175-T10A
F1701419|F1701175_GO: GO terms and KEGG pathways enriched based on DEGs shared between F1701361-T20A vs. F1701361-T10A and F1701175-T20A vs. F1701175-T10A
All_fams_common_DEGs: DEGs shared between F1701419-T20A vs. F1701419-T10A, F1701361-T20A vs. F1701361-T10A and F1701175-T20A vs. F1701175-T10A
All_fams_common_GO: GO terms and KEGG pathways enriched based on DEGs shared between F1701419-T20A vs. F1701419-T10A, F1701361-T20A vs. F1701361-T10A and F1701175-T20A vs. F1701175-T10A

## Sheet: F1701419_HK_T20AvsT10A_DEGs
SYMBOL	logFC	logCPM	PValue	FDR	GENENAME
LOC106612186	7.76105	-1.00189	3.98406e-12	1.50444e-09	uncharacterized LOC106612186
LOC106594702	5.42495	-1.51743	6.77013e-09	8.13907e-07	uncharacterized LOC106594702
LOC106581278	4.81288	6.89098	1.33346e-65	3.92756e-61	serpin H1-like
LOC106563729	4.72674	-1.45561	2.37702e-08	2.28202e-06	amyloid-beta A4 precursor protein-binding family B member 3-like
LOC123744600	4.70712	2.14095	1.47943e-13	9.90341e-11	uncharacterized LOC123744600
LOC106592817	4.56446	-1.58886	4.33909e-08	3.70111e-06	nematocyst expressed protein 3-like
LOC106608302	4.51223	1.18658	1.3735e-09	2.08531e-07	uncharacterized LOC106608302
LOC106587407	4.4647	1.23698	3.7424e-08	3.32014e-06	uncharacterized LOC106587407
LOC106575194	4.41083	5.13794	1.25535e-05	0.000315673	phospholipase A2 inhibitor 31 kDa subunit-like
LOC106591968	4.26113	1.30351	7.55526e-14	5.70596e-11	disks large homolog 4
LOC106579293	4.23747	4.35859	8.35752e-13	3.90734e-10	chondroadherin-like
LOC106584171	4.18996	4.92326	1.85956e-05	0.000432975	gelsolin
LOC123732776	4.1101	-1.5659	5.32241e-07	2.68486e-05	NACHT, LRR and PYD domains-containing protein 1 homolog
LOC106580018	4.06916	-1.23551	1.22286e-07	8.33754e-06	neogenin
LOC106599076	3.95912	2.44025	9.34699e-05	0.00148413	uncharacterized LOC106599076
ca6	3.95612	2.84473	2.95989e-16	4.09918e-13	carbonic anhydrase VI
LOC123742542	3.90172	-1.39019	8.05182e-07	3.7114e-05	mastermind-like protein 3
LOC123728701	3.89791	1.41405	2.72881e-06	9.78981e-05	polymeric immunoglobulin receptor-like
LOC106563402	3.846	2.46546	8.69629e-11	2.26673e-08	uncharacterized LOC106563402
LOC106570833	3.80236	2.3412	1.74087e-15	1.83127e-12	titin-like
LOC106594760	3.6998	-1.07494	1.35511e-06	5.58231e-05	protein-lysine methyltransferase METTL21E-like
LOC106575047	3.69753	-1.32182	7.27076e-06	0.000212243	TSC22 domain family protein 1-like
LOC106595488	3.69431	-1.55475	3.75093e-06	0.000125688	serine/threonine-protein kinase WNK1
LOC106570506	3.69122	2.00533	1.69027e-09	2.46461e-07	potassium voltage-gated channel subfamily KQT member 4-like
LOC106613235	3.65836	3.17909	1.22344e-11	4.14197e-09	F-BAR and double SH3 domains protein 2
LOC106613072	3.65774	3.1739	2.4239e-23	1.78484e-19	serpin H1
cabp1a	3.63965	-1.18608	1.31551e-06	5.47029e-05	calcium binding protein 1a
LOC106583309	3.54095	-1.05993	1.32632e-07	8.91905e-06	ranBP-type and C3HC4-type zinc finger-containing protein 1
chordc1b	3.53414	3.66321	2.41283e-19	7.10676e-16	cysteine and histidine-rich domain (CHORD) containing 1b
LOC106567478	3.52184	1.0964	3.09046e-06	0.000107979	uncharacterized LOC106567478
dip2a	3.51431	1.32056	2.92993e-08	2.70527e-06	disco-interacting protein 2 homolog A
LOC106592420	3.5063	2.87865	2.78472e-10	5.85866e-08	coiled-coil and C2 domain-containing protein 1A-like
LOC106579570	3.46948	3.17449	0.00112637	0.00935638	regulating synaptic membrane exocytosis protein 2
LOC106571387	3.43924	1.17123	1.14586e-10	2.74392e-08	nephrocan-like
LOC106561813	3.43801	-1.48202	7.80639e-06	0.000223449	plakophilin-3
LOC106573607	3.43049	4.2416	4.69782e-07	2.4753e-05	follistatin-related protein 3
LOC106568395	3.42448	2.35615	3.78614e-13	2.1041e-10	sorting nexin-18
il11ra	3.37623	1.37248	0.000301398	0.00351997	interleukin 11 receptor subunit alpha
LOC106586140	3.34853	5.59514	5.99494e-09	7.32676e-07	solute carrier family 40 member 1
LOC106600058	3.34827	2.68243	1.13521e-07	7.8674e-06	contactin-6-like
LOC106590934	3.2862	5.23483	1.70991e-10	3.80953e-08	uncharacterized LOC106590934
LOC123744680	3.26634	-1.48625	1.19044e-05	0.000304369	uncharacterized LOC123744680
LOC106608811	3.26302	2.99884	5.82846e-10	1.0532e-07	perforin-1-like
LOC106590738	3.25659	1.4951	7.17457e-08	5.4046e-06	beta-1,4-mannosyl-glycoprotein 4-beta-N-acetylglucosaminyltransferase-like
LOC106571140	3.24152	2.44453	1.14504e-12	5.11001e-10	papilin-like
LOC106611807	3.24	1.26411	7.0408e-06	0.000207795	vinculin
LOC106593115	3.22616	1.233	3.83095e-06	0.000127068	fascin
LOC106589767	3.21362	1.83801	6.92336e-09	8.28946e-07	uncharacterized LOC106589767
ddx6	3.18624	3.44892	3.03368e-11	9.02566e-09	DEAD (Asp-Glu-Ala-Asp) box helicase 6
LOC106597262	3.18078	-1.1687	3.76049e-05	0.000740878	protein NLRC5-like
tmem8b	3.15778	-1.55785	9.19956e-06	0.000251591	transmembrane protein 8B
LOC106593032	3.12566	-1.09282	8.04238e-06	0.000227301	transducin-like enhancer protein 4
LOC106606686	3.12525	2.27189	5.03188e-16	6.44386e-13	TBC1 domain family member 16-like
LOC123730403	3.11098	1.88019	8.51848e-09	9.87809e-07	uncharacterized LOC123730403
LOC106573343	3.09592	-1.53824	2.61814e-05	0.000558397	partitioning defective 6 homolog gamma-like
LOC106590199	3.06761	2.07122	2.33757e-13	1.40512e-10	ADP-ribosyl cyclase/cyclic ADP-ribose hydrolase 1
prdm10	3.06596	1.39769	6.50673e-07	3.13152e-05	PR domain containing 10
eya4	3.05922	-1.0328	3.33563e-06	0.000115238	EYA transcriptional coactivator and phosphatase 4
LOC106565750	3.05899	3.64855	3.80889e-07	2.10482e-05	endoglin-like
LOC106565592	3.05483	1.0309	2.29618e-05	0.000505846	disco-interacting protein 2 homolog B-A
LOC106603763	3.03605	-1.85207	0.000115317	0.00172414	CXADR-like membrane protein
LOC106571323	3.0307	2.22187	1.474e-06	5.99659e-05	dermatan-sulfate epimerase-like
LOC106567323	3.02451	2.54759	3.48953e-08	3.12403e-06	POU domain, class 5, transcription factor 1
LOC123743406	2.999	4.15583	3.17521e-18	7.16688e-15	Ig heavy chain V region 914-like
LOC106597323	2.99525	2.11834	6.05e-06	0.000183142	highly reducing polyketide synthase cm3B-like
LOC123744667	2.9905	-1.43072	0.000272114	0.00326205	golgin subfamily A member 6-like protein 22
rxfp3	2.98559	1.03037	1.57493e-06	6.29418e-05	relaxin family peptide receptor 3
aplp2	2.98531	4.87839	3.06179e-16	4.09918e-13	amyloid beta (A4) precursor-like protein 2
gramd1ba	2.9771	3.0379	1.29114e-17	2.23702e-14	GRAM domain containing 1Ba
LOC123730782	2.97433	-1.65998	8.58943e-05	0.00139007	uncharacterized LOC123730782
LOC106566521	2.97406	1.01512	3.78187e-06	0.000126044	CTTNBP2 N-terminal-like protein
LOC123733430	2.96653	3.05918	5.19936e-06	0.000162071	immunoglobulin heavy variable 3-74-like
LOC106610514	2.96494	1.0008	1.44488e-05	0.000352006	interferon-induced very large GTPase 1-like
LOC106570995	2.96305	-1.07898	7.365e-06	0.000213934	kinesin-like protein KIF3C
LOC106577540	2.95298	2.29696	6.08626e-07	2.98775e-05	mitogen-activated protein kinase kinase kinase 11
LOC106568819	2.94775	2.56764	4.34774e-08	3.70111e-06	nuclear receptor coactivator 2-like
hs90a	2.94372	5.48401	2.1182e-13	1.3563e-10	Heat shock protein HSP 90-alpha
kif1c	2.93996	2.03902	1.10768e-07	7.71289e-06	kinesin family member 1C
LOC106604726	2.92793	1.47962	0.000504279	0.0051988	vascular endothelial growth factor receptor kdr-like
LOC106570639	2.92259	-1.70704	0.000174133	0.00233238	AT-hook DNA-binding motif-containing protein 1-like
letm1	2.91562	1.74465	5.7778e-07	2.87465e-05	leucine zipper-EF-hand containing transmembrane protein 1
glyctk	2.91304	1.38313	3.06619e-07	1.77779e-05	glycerate kinase
LOC106586805	2.91024	2.38267	1.32337e-07	8.91905e-06	C-X-C chemokine receptor type 1-like
LOC106567569	2.89508	1.68653	1.03727e-08	1.16167e-06	hepatocyte cell adhesion molecule
LOC106571356	2.88727	1.44204	4.07464e-08	3.51948e-06	lethal(3)malignant brain tumor-like protein 3
LOC106579300	2.88501	4.77319	2.69662e-09	3.69796e-07	helicase SRCAP-like
LOC106568168	2.87975	2.54536	2.39463e-07	1.43648e-05	rapamycin-insensitive companion of mTOR-like
mia3	2.8749	4.44668	6.6592e-09	8.07161e-07	MIA SH3 domain ER export factor 3
LOC106572830	2.87152	2.43666	1.45101e-10	3.36521e-08	transcription factor AP-1
LOC100195750	2.86386	3.21788	1.02645e-11	3.55684e-09	salarin
LOC106586427	2.86168	2.18988	2.39111e-05	0.000519331	sterile alpha motif domain-containing protein 9-like
dennd4a	2.8604	-1.03472	0.000150528	0.00209341	DENN/MADD domain containing 4A
LOC106588641	2.84111	-1.14729	8.30468e-05	0.00135666	transcription factor HIVEP3
LOC123743398	2.83261	1.80208	3.5778e-07	1.99963e-05	CGG triplet repeat-binding protein 1-like
rp2	2.825	3.4321	4.70148e-09	6.07356e-07	RP2 activator of ARL3 GTPase
hsp7c	2.82444	5.58432	6.9643e-15	6.21596e-12	Heat shock cognate 71 kDa protein
LOC100194731	2.82442	1.76715	1.04161e-07	7.33964e-06	primary amine oxidase, liver isozyme
LOC106583145	2.81366	1.06602	1.28654e-06	5.38264e-05	collagen alpha-1(VII) chain
LOC106595994	2.81244	1.35744	2.71866e-06	9.76528e-05	low-density lipoprotein receptor-related protein 6
LOC106575116	2.79432	3.43973	6.96807e-17	1.0802e-13	A disintegrin and metalloproteinase with thrombospondin motifs 5
ntrk2a	2.7846	-1.14422	0.0003295	0.00377262	neurotrophic tyrosine kinase, receptor, type 2a
LOC106599631	2.78218	1.97739	9.59106e-08	6.90697e-06	uncharacterized LOC106599631
LOC106564258	2.78147	-1.21923	6.3488e-05	0.00111574	sterile alpha motif domain-containing protein 1
cxl10	2.77812	2.77251	7.03407e-10	1.21871e-07	C-X-C motif chemokine 10
LOC123723899	2.77075	2.67419	3.76825e-05	0.000741911	erythroid membrane-associated protein-like
LOC106570615	2.76301	4.03712	1.00785e-10	2.53721e-08	pumilio homolog 1-like
LOC106583103	2.75978	-1.08313	8.0861e-05	0.00132832	rootletin
LOC106572396	2.75857	1.85897	4.01322e-10	7.72583e-08	hook microtubule tethering protein 3
LOC106582443	2.75625	1.68479	7.91082e-06	0.000224692	uncharacterized LOC106582443
LOC123728247	2.74835	-1.41118	0.000106368	0.00163175	probable N-acetyltransferase 14
LOC106565224	2.74747	1.2205	1.06893e-05	0.000282878	protein-glutamine gamma-glutamyltransferase 2-like
LOC106587655	2.7399	4.30373	0.00193296	0.0137886	thrombospondin-1-like
pros1	2.7396	1.4448	8.38446e-09	9.81896e-07	protein S
LOC100196483	2.73789	2.50316	3.40652e-10	6.77944e-08	ATPase, Cu++ transporting, alpha polypeptide
LOC106601300	2.73426	1.20127	4.01106e-07	2.19594e-05	cysteine-rich motor neuron 1 protein
LOC123731554	2.73106	3.96252	1.12307e-13	8.04414e-11	uncharacterized LOC123731554
LOC106565099	2.72779	1.42004	9.8024e-10	1.57146e-07	uncharacterized LOC106565099
mtmr8	2.72	2.67373	1.73807e-05	0.00040889	myotubularin related protein 8
inppl1a	2.71475	1.11833	4.37448e-08	3.71144e-06	inositol polyphosphate phosphatase-like 1a
LOC106580924	2.71417	4.74458	1.52867e-06	6.16969e-05	sortilin-related receptor
iffo2b	2.71284	1.49898	7.02194e-07	3.34126e-05	intermediate filament family orphan 2b
LOC123741681	2.70641	1.39573	3.46199e-06	0.000117884	uncharacterized LOC123741681
fndc3a	2.70497	1.04786	8.0894e-07	3.7147e-05	fibronectin type III domain containing 3A
LOC106611262	2.70365	1.43621	6.1917e-07	3.03445e-05	nesprin-3
LOC106590013	2.70278	1.97396	6.99565e-08	5.28333e-06	kelch domain-containing protein 3-like
elk4	2.70009	2.0053	1.47624e-05	0.000357871	ETS transcription factor ELK4
LOC106574553	2.69904	1.64646	0.00147801	0.011325	2-oxoglutarate receptor 1-like
LOC123743114	2.6917	2.78714	6.72087e-08	5.14173e-06	uncharacterized LOC123743114
LOC106569441	2.68626	4.16412	2.07832e-15	2.11085e-12	putative leucine-rich repeat-containing protein DDB_G0290503
LOC106573648	2.6823	7.51327	3.40654e-18	7.16688e-15	olfactomedin-4-like
LOC106602827	2.68175	4.82198	1.72841e-09	2.50781e-07	rho-related GTP-binding protein RhoG
LOC106564346	2.67476	2.00585	2.88124e-06	0.000102493	uncharacterized LOC106564346
LOC106584997	2.67361	2.92998	8.04899e-06	0.000227301	ATPase MORC2A-like
LOC106561914	2.6712	2.96822	1.05529e-10	2.62949e-08	kinesin-like protein KIFC3
LOC106591126	2.67004	1.23541	5.62459e-06	0.000172211	interleukin-2 receptor subunit beta-like
LOC106603990	2.65938	1.73913	2.87074e-08	2.66734e-06	serine/threonine-protein kinase TAO1-B-like
phf13	2.65597	1.32698	7.57396e-05	0.00127166	PHD finger protein 13
LOC106584692	2.65184	2.79174	1.74546e-06	6.84565e-05	zinc finger protein 609-like
LOC106608552	2.65174	1.37178	4.19594e-07	2.27601e-05	protein S100-P
LOC106603258	2.65136	1.0376	0.000316389	0.00366022	human immunodeficiency virus type I enhancer-binding protein 2 homolog
LOC106598140	2.64814	2.69613	6.51836e-05	0.00114007	tumor necrosis factor receptor superfamily member 11B-like
LOC123732568	2.64749	3.7871	1.58469e-15	1.72872e-12	E3 ubiquitin/ISG15 ligase TRIM25-like
LOC106592457	2.64248	3.5685	1.41339e-14	1.22441e-11	serine/threonine-protein kinase 10-like
LOC106589098	2.64119	2.64559	1.38956e-08	1.45135e-06	stromal membrane-associated protein 2
LOC106590128	2.63254	2.16928	2.23037e-07	1.34617e-05	plexin domain-containing protein 2
LOC123735935	2.62758	-1.03349	0.000639715	0.00618181	PR domain zinc finger protein 10-like
LOC106611061	2.62362	-1.11124	0.000173203	0.00232204	latent-transforming growth factor beta-binding protein 2
LOC106585770	2.62131	-1.03528	6.10614e-05	0.00108219	transmembrane protein 161B-like
LOC106604112	2.61688	-1.25328	8.97189e-05	0.00143931	beta-synuclein
shroom3	2.61315	-1.13455	0.000706616	0.00668742	shroom family member 3
LOC106600447	2.60709	2.20345	2.99455e-05	0.000621574	C-C motif chemokine 4-like
atp1b1a	2.60658	2.3463	6.57249e-09	7.99943e-07	ATPase Na+/K+ transporting subunit beta 1a
LOC106602588	2.60244	1.56032	7.61399e-05	0.00127639	vacuolar protein sorting-associated protein 37C-like
LOC106604696	2.60179	-1.09876	0.000364	0.00407343	saxitoxin and tetrodotoxin-binding protein 2
LOC106561094	2.59794	2.00841	3.33757e-07	1.89777e-05	creatine kinase U-type, mitochondrial-like
LOC106609852	2.59581	2.07619	1.87108e-08	1.8612e-06	serine/threonine-protein kinase B-raf-like
usp13	2.59115	2.5609	7.49037e-07	3.51308e-05	ubiquitin specific peptidase 13
LOC106584987	2.58935	2.74195	0.000145237	0.00204975	chemerin-like receptor 1
LOC106610731	2.58687	-1.28025	9.79894e-05	0.00153602	protein GREB1
LOC106577526	2.58534	2.40278	9.16196e-07	4.09494e-05	uncharacterized LOC106577526
LOC106594520	2.58364	4.00777	1.13573e-05	0.000293438	protein kinase C beta type
LOC106583432	2.58056	1.11647	8.34566e-07	3.78756e-05	interferon-induced protein 44-like
LOC106582002	2.57906	3.17877	1.42244e-07	9.43614e-06	papilin-like
LOC106592806	2.5776	1.02116	1.87432e-07	1.16962e-05	trinucleotide repeat-containing gene 6A protein-like
LOC106599585	2.57733	2.3647	5.67334e-06	0.000173163	chromodomain-helicase-DNA-binding protein 7-like
LOC123731986	2.57368	4.31719	3.86935e-10	7.59785e-08	uncharacterized LOC123731986
LOC123741795	2.56886	2.00551	4.85101e-09	6.21225e-07	NLR family CARD domain-containing protein 3-like
LOC106582693	2.56512	3.54154	2.28235e-07	1.37473e-05	protein TASOR
atf6	2.55535	4.81896	4.85871e-08	4.0199e-06	activating transcription factor 6
map4k5	2.54828	3.55236	6.40867e-08	4.9805e-06	mitogen-activated protein kinase kinase kinase kinase 5
LOC106568460	2.53737	2.88439	4.92224e-07	2.55696e-05	zinc finger protein 462-like
LOC106608136	2.53401	5.7112	9.60035e-21	3.53461e-17	heat shock protein HSP 90-alpha
LOC106586620	2.53237	1.37021	2.71561e-05	0.000576264	anosmin-1
LOC106584580	2.52422	2.25372	8.53326e-06	0.000238462	tripartite motif-containing protein 16-like
LOC106606258	2.51673	2.0088	1.12466e-09	1.76201e-07	guanine nucleotide-binding protein subunit alpha-13
slc8a2a	2.51409	1.05214	2.85705e-08	2.66302e-06	solute carrier family 8 member 2a
LOC106580393	2.5085	1.77845	5.4789e-06	0.000168979	prosaposin
LOC106608116	2.50798	2.74971	2.3863e-08	2.28202e-06	visinin-like protein 1
LOC106602138	2.49989	-1.24508	0.00389041	0.0230885	protocadherin-18
LOC106596752	2.49901	1.99202	1.03193e-06	4.50083e-05	Ig heavy chain V region-like
ptpro	2.49011	1.36365	1.20772e-05	0.000307188	protein tyrosine phosphatase receptor type O
LOC106585958	2.48135	1.6221	4.98393e-08	4.09322e-06	PDZ domain-containing protein 2
LOC100194673	2.47986	-1.11446	0.000403847	0.00439575	alpha-actinin-3
LOC123732499	2.47812	2.62405	2.75986e-08	2.60541e-06	annexin A5-like
rhpn2	2.47567	-1.67917	0.00041317	0.00445774	rhophilin, Rho GTPase binding protein 2
LOC123733270	2.47484	-1.24402	0.000478284	0.00498315	uncharacterized LOC123733270
LOC106608631	2.47382	4.63387	8.83439e-18	1.73472e-14	putative GPI-anchored protein pfl2
LOC106599065	2.47348	2.48706	0.000217817	0.00275584	flagellar attachment zone protein 1-like
LOC106604273	2.4677	1.32578	1.3842e-05	0.000339187	uncharacterized LOC106604273
LOC106613312	2.46752	1.27591	2.54981e-06	9.31788e-05	SH2B adapter protein 2-like
abch1	2.4647	1.96801	0.000589515	0.00581992	ATP-binding cassette, sub-family H, member 1
LOC106569409	2.45574	1.76275	1.6493e-07	1.05835e-05	vam6/Vps39-like protein
zgc:56231	2.44611	3.48466	8.13806e-07	3.72202e-05	uncharacterized LOC106590219
LOC106563910	2.44473	3.05109	3.02021e-05	0.000623696	ferroxidase HEPHL1-like
LOC123732929	2.44303	1.86278	0.00417154	0.0242921	scavenger receptor cysteine-rich type 1 protein M130-like
LOC106591986	2.44247	1.2686	4.71214e-05	0.00088628	ras-related protein Rab-11A
LOC106588079	2.44242	-1.18044	0.000644834	0.00622515	phosphatidylinositol 4,5-bisphosphate 3-kinase catalytic subunit
LOC106581923	2.44059	1.18578	6.88913e-05	0.00118621	NGFI-A-binding protein 1-like
LOC123728800	2.43597	1.4861	0.000119804	0.00176967	ABC transporter G family member 20-like
LOC106599229	2.42991	-1.26424	0.00473101	0.026517	dynein axonemal heavy chain 6-like
stat1b	2.42675	1.91541	0.00015549	0.00213979	signal transducer and activator of transcription 1b
LOC123732719	2.42638	1.89059	0.00015174	0.00210316	selection and upkeep of intraepithelial T-cells protein 5-like
LOC123744215	2.42083	1.68149	2.65532e-05	0.0005651	GRIP domain-containing protein RUD3-like
LOC106595901	2.41887	3.68515	2.39967e-06	8.86408e-05	protein kinase C beta type
LOC106613014	2.41678	-1.08241	0.000190779	0.0024952	endothelial cell-selective adhesion molecule
LOC106600344	2.41645	4.88681	1.07125e-06	4.63329e-05	protein unc-93 homolog B1-like
LOC106605168	2.41534	5.90666	6.48164e-07	3.12455e-05	sialoadhesin
LOC106612809	2.4146	4.25466	4.06112e-07	2.21512e-05	uncharacterized LOC106612809
LOC106591480	2.41334	1.23343	3.5985e-06	0.000121828	attractin-like
apoeb	2.41321	2.8795	0.0014194	0.0109816	apolipoprotein Eb
LOC106580796	2.41124	1.42076	4.95147e-07	2.5631e-05	sodium-dependent serotonin transporter
LOC106573687	2.40086	3.18038	4.48248e-07	2.37459e-05	c-Maf inducing protein
p5cs	2.39985	2.55291	5.60216e-05	0.00101355	Delta-1-pyrroline-5-carboxylate synthetase
LOC106568560	2.3972	1.19284	1.22501e-06	5.17669e-05	transcription factor AP-1-like
LOC106574723	2.39609	3.01586	2.79806e-08	2.62465e-06	gamma-aminobutyric acid type B receptor subunit 2
LOC123724006	2.39271	2.2776	6.66063e-06	0.000197964	protein capicua homolog
LOC106590657	2.39122	3.29521	1.25634e-05	0.000315673	nucleus accumbens-associated protein 1-like
LOC106567515	2.38811	1.2955	3.08803e-05	0.000633832	PDZ and LIM domain protein 4-like
LOC106591299	2.38547	1.65489	0.000126491	0.00185172	butyrophilin-like protein 2
LOC106569443	2.36917	3.69574	7.07326e-07	3.35872e-05	matrix metalloproteinase-14-like
LOC123729248	2.36836	2.70321	7.29081e-07	3.43714e-05	prostacyclin receptor-like
hspb6l	2.36405	2.45347	2.84396e-08	2.65924e-06	small heat shock protein-like
LOC123743070	2.36386	1.14235	3.63633e-06	0.000122405	magnesium transporter protein 1-like
scn4bb	2.36368	2.31922	4.05114e-05	0.000784498	sodium channel, voltage-gated, type IV, beta b
LOC123742512	2.36262	-1.32536	0.000202794	0.00261978	uncharacterized LOC123742512
enpp5	2.36099	1.2813	4.00528e-06	0.000131665	ectonucleotide pyrophosphatase/phosphodiesterase 5
LOC106579989	2.35996	2.66083	7.49448e-05	0.00126067	adhesion G-protein coupled receptor D2-like
LOC106597732	2.35458	1.33419	2.83739e-05	0.000595245	protein Jumonji-like
LOC106577031	2.35323	2.26285	9.73902e-08	6.9794e-06	indoleamine 2,3-dioxygenase 2
LOC106566728	2.35163	2.90969	2.1221e-05	0.000478227	nuclear receptor coactivator 3-like
LOC106586829	2.35156	1.66742	0.000501305	0.00517469	calcitonin gene-related peptide type 1 receptor-like
rnf2	2.34838	1.64879	7.84804e-06	0.000223772	ring finger protein 2
LOC106570894	2.33998	-1.18274	0.00106565	0.00897045	extracellular matrix organizing protein FRAS1
LOC106572968	2.33967	1.60682	9.50198e-06	0.00025804	ubiquitin-like modifier-activating enzyme 1
LOC106598866	2.33937	3.45594	4.87602e-13	2.61124e-10	CMRF-35-like molecule 4
LOC106563387	2.33905	4.0043	3.30733e-08	2.97903e-06	uncharacterized LOC106563387
LOC106603530	2.33699	1.95125	1.10849e-05	0.000290813	C2 domain-containing protein 2
LOC106573787	2.3344	1.7492	0.000458792	0.00483697	fatty acid 2-hydroxylase-like
chd3	2.3335	3.2399	2.90776e-09	3.92867e-07	chromodomain helicase DNA binding protein 3
LOC106598738	2.33302	2.63259	1.28745e-08	1.36405e-06	CMRF35-like molecule 5
rffl	2.329	2.87486	3.05907e-07	1.77716e-05	ring finger and FYVE-like domain containing E3 ubiquitin protein ligase
LOC123731819	2.3253	-1.3244	0.000573594	0.00570765	glypican-5-like
LOC106566736	2.32481	2.17944	5.50771e-06	0.000169691	taperin
LOC106602987	2.32059	1.98249	0.000129486	0.00187598	neurexin-2-like
LOC106569952	2.31645	2.94622	6.68416e-08	5.14172e-06	retinoic acid receptor RXR-beta-A-like
LOC106601034	2.31374	5.77125	4.06457e-08	3.51948e-06	complement C1q-like protein 2
heatr4	2.3125	-1.65444	0.00120205	0.0097777	HEAT repeat containing 4
LOC106595097	2.31071	4.16847	2.7879e-08	2.62347e-06	phospholipid-transporting ATPase IH
LOC123729158	2.30968	1.29077	7.24038e-08	5.44026e-06	uncharacterized LOC123729158
sdf1	2.30135	4.72405	0.00025354	0.00308841	Stromal cell-derived factor 1
LOC106577511	2.30044	2.10476	0.000123814	0.00181795	apolipoprotein C-I
LOC106566345	2.29851	1.80128	1.6916e-08	1.71217e-06	methyl-CpG-binding protein 2-like
LOC106578727	2.29814	3.17672	1.37528e-06	5.6417e-05	serine/threonine-protein kinase PRP4 homolog
LOC106576617	2.29468	2.14119	1.77277e-06	6.92507e-05	receptor-type tyrosine-protein phosphatase beta
LOC123733241	2.29465	-1.01661	0.000875993	0.00779501	uncharacterized LOC123733241
LOC106613636	2.29427	2.19239	1.70427e-07	1.08184e-05	microtubule-associated serine/threonine-protein kinase 3
LOC106588662	2.29338	1.38798	2.82163e-06	0.00010086	metal regulatory transcription factor 1-like
LOC106606198	2.28731	1.90116	5.1351e-07	2.62959e-05	cAMP-dependent protein kinase type I-alpha regulatory subunit-like
LOC106588129	2.2846	3.69918	1.99718e-05	0.000458138	FH1/FH2 domain-containing protein 1-like
LOC106592162	2.28168	2.21049	5.36872e-05	0.00098401	insulin-like growth factor 1 receptor
LOC106606799	2.27963	3.42235	1.6997e-07	1.08127e-05	uncharacterized serine-rich protein C215.13-like
LOC106583669	2.27787	2.58579	1.12787e-05	0.000293438	transcription factor SPT20 homolog
LOC123731872	2.27599	1.18047	6.44271e-07	3.11088e-05	caspase-14-like
gja4	2.27082	1.09243	0.000139021	0.00198196	gap junction protein alpha 4
LOC106562755	2.27062	1.42563	8.44178e-06	0.000236804	ras-related protein Rab-11A-like
LOC106570386	2.26936	1.6762	7.68105e-07	3.56842e-05	endoribonuclease ZC3H12A
LOC106560824	2.2658	2.84662	1.32794e-05	0.000328682	enhancer of mRNA-decapping protein 4
LOC106601635	2.26558	1.55295	0.00162935	0.0121915	sialoadhesin-like
LOC106560651	2.26155	-1.0706	0.000594274	0.00586194	volume-regulated anion channel subunit LRRC8B-like
LOC106606905	2.26016	2.04526	0.000154257	0.0021281	neurexophilin-1-like
LOC106591123	2.255	2.23074	0.000184582	0.00243143	glutamine and serine-rich protein 1-like
kcnq3	2.2543	1.96537	1.51116e-08	1.56175e-06	potassium voltage-gated channel, KQT-like subfamily, member 3
LOC106570917	2.25381	1.76893	1.35545e-05	0.00033325	WD repeat and FYVE domain-containing protein 3
LOC106592259	2.25295	-1.41307	0.00925192	0.0429612	vacuolar protein sorting-associated protein 13B
LOC106592047	2.2512	1.70373	1.35958e-05	0.000333987	uncharacterized LOC106592047
LOC106611764	2.25103	1.7572	0.000271458	0.00325683	cationic amino acid transporter 3-like
LOC106576408	2.25065	4.4383	7.15118e-13	3.57001e-10	sodium-coupled neutral amino acid transporter 4
LOC106579241	2.24884	6.3724	4.83333e-09	6.21225e-07	uncharacterized LOC106579241
LOC123728154	2.24643	1.631	6.27442e-05	0.0011053	bromodomain adjacent to zinc finger domain protein 2B-like
tlr2	2.24514	3.62151	0.000323466	0.00372017	toll-like receptor 2
LOC106604356	2.24496	2.08137	0.000105667	0.00162353	centromere protein F
LOC106593069	2.24458	1.00412	2.68085e-06	9.70047e-05	SNF-related serine/threonine-protein kinase-like
LOC106582464	2.24081	2.77344	3.35489e-06	0.000115573	oxysterol-binding protein-related protein 6-like
c7b	2.24066	7.77343	1.68053e-12	7.27915e-10	complement component 7b
LOC106572778	2.23776	2.62253	5.58174e-06	0.000171255	polypyrimidine tract-binding protein 3
LOC123743047	2.23406	1.31356	4.83431e-06	0.000152943	zinc finger protein 595-like
adarb2	2.23027	1.10749	0.000201876	0.00261495	adenosine deaminase RNA specific B2 (inactive)
LOC106566685	2.22398	2.52399	1.7033e-08	1.71812e-06	voltage-dependent L-type calcium channel subunit alpha-1D-like
rxraa	2.22271	2.62054	0.000106699	0.00163428	retinoid X receptor, alpha a
LOC106605283	2.21664	1.30801	2.75694e-05	0.000583355	uncharacterized LOC106605283
LOC106585343	2.21164	-1.667	0.000756596	0.00699797	alpha-1A adrenergic receptor-like
co4a1	2.21139	-1.24193	0.000738048	0.0068858	Collagen alpha-1IV chain
LOC106611936	2.2097	2.83842	1.01493e-05	0.000271513	C-terminal-binding protein 1
im:7151449	2.20887	-1.08271	0.000450687	0.00476987	complement decay-accelerating factor
LOC106597144	2.20885	1.02108	4.32315e-05	0.000826423	interferon-induced very large GTPase 1
LOC106611735	2.20839	2.3649	9.87955e-07	4.34966e-05	phospholipid-transporting ATPase IG
f2r	2.20749	5.50182	0.000192644	0.00251624	coagulation factor II (thrombin) receptor
LOC106570356	2.20297	5.24736	0.000580368	0.00575755	serine/threonine-protein kinase Sgk1
LOC106597466	2.19988	1.96991	3.36236e-05	0.0006768	chemokine XC receptor 1
LOC106566727	2.19933	2.81669	2.54523e-05	0.000546408	RNA-binding protein 38-like
LOC106590206	2.19919	2.05073	1.67075e-08	1.6969e-06	RALY RNA binding protein like
LOC106595636	2.19661	1.55822	2.30615e-05	0.000506528	methylthioribose-1-phosphate isomerase
LOC106600026	2.19411	2.71467	7.3698e-05	0.00124713	nuclear receptor ROR-beta-like
LOC106589084	2.19306	1.65439	1.13062e-05	0.000293438	hippocalcin-like protein 1
LOC106601629	2.18826	1.4025	2.57269e-06	9.38417e-05	B-cell receptor CD22-like
fgf10a	2.18723	1.78859	1.0673e-07	7.48481e-06	fibroblast growth factor 10a
LOC106588881	2.18719	1.57298	0.000361182	0.00404959	butyrophilin subfamily 3 member A2
LOC123728245	2.1854	4.61444	0.000163979	0.00222984	immunoglobulin kappa variable 4-1-like
LOC123729136	2.18489	1.24762	7.2561e-05	0.0012304	uncharacterized LOC123729136
ptprfa	2.18235	1.16636	3.59119e-05	0.000712373	protein tyrosine phosphatase receptor type Fa
vav3b	2.18148	1.83629	5.37865e-05	0.000984604	vav 3 guanine nucleotide exchange factor b
zmp:0000001167	2.17981	1.45559	0.000227417	0.0028431	protein phosphatase 1 regulatory subunit 12A
LOC123724416	2.17911	-1.17609	0.00165236	0.0123211	uncharacterized LOC123724416
LOC106601470	2.17624	1.53309	4.77366e-06	0.000151648	brain-specific angiogenesis inhibitor 1-associated protein 2-like
LOC123732613	2.17517	-1.38812	0.000565386	0.00564696	uncharacterized LOC123732613
LOC106600604	2.1745	2.08055	1.90652e-05	0.000440774	zinc finger E-box-binding homeobox 1
LOC106612696	2.1738	-1.08158	0.0074268	0.0367831	RNA-binding protein Nova-1-like
LOC106582172	2.17235	1.7499	1.36127e-06	5.59983e-05	pleckstrin homology domain-containing family G member 3
LOC106596566	2.17115	-1.11615	0.00478903	0.0267253	protein PHTF2
LOC106563303	2.16814	2.02769	0.000121819	0.00179403	TNF receptor-associated factor 2
LOC106564387	2.16809	2.06633	0.000602144	0.0059237	interleukin-2 receptor subunit beta-like
LOC106585070	2.16491	1.54956	1.13486e-05	0.000293438	solute carrier family 23 member 2-like
LOC123733204	2.16319	1.52899	1.31927e-06	5.47294e-05	sialoadhesin-like
LOC123743782	2.16173	-1.37829	0.000974599	0.00838616	uncharacterized LOC123743782
LOC106588008	2.15484	1.18723	2.32142e-05	0.000508366	ras-related protein Rab-11A
LOC123744260	2.15476	3.75444	0.000108178	0.0016463	centromere-associated protein E-like
LOC106572000	2.15334	4.36991	9.5786e-09	1.09777e-06	uncharacterized LOC106572000
LOC106610526	2.15138	3.49454	2.10467e-06	7.96797e-05	von Willebrand factor A domain-containing protein 7-like
LOC106593574	2.14933	1.33789	6.8739e-05	0.00118469	proto-oncogene tyrosine-protein kinase Yrk
LOC123743134	2.14856	1.65325	6.398e-08	4.9805e-06	uncharacterized LOC123743134
lonrf1	2.14676	1.88686	1.07992e-07	7.55535e-06	LON peptidase N-terminal domain and ring finger 1
LOC106582401	2.14291	5.59856	1.10768e-08	1.21738e-06	protein mono-ADP-ribosyltransferase PARP14
LOC123733427	2.141	2.69222	0.00086117	0.00769358	uncharacterized LOC123733427
LOC106589122	2.13892	1.86288	2.34302e-05	0.000511954	protein FAM91A1
LOC106594951	2.13662	-1.30234	0.00129077	0.0102725	zinc finger protein Pegasus-like
hdac6	2.13468	2.29552	6.72144e-05	0.00116707	histone deacetylase 6
atp7a	2.13398	1.17228	2.94319e-06	0.000104068	ATPase copper transporting alpha
LOC106603347	2.13307	-1.57998	0.00143191	0.0110581	mitochondrial uncoupling protein 2
LOC106571900	2.12813	1.30467	2.30957e-06	8.57833e-05	fibulin-2-like
LOC106606307	2.12807	1.08338	0.000514942	0.00527663	protein tweety homolog 2-like
LOC106571519	2.12684	2.67058	0.000285639	0.00338536	E3 ubiquitin-protein ligase RNF217
jun	2.12355	3.58518	6.10001e-05	0.00108219	Jun proto-oncogene, AP-1 transcription factor subunit
arid4b	2.12299	2.36776	1.52563e-06	6.16969e-05	AT-rich interaction domain 4B
LOC106579798	2.12286	1.87706	4.83753e-07	2.53983e-05	potassium channel subfamily T member 1
LOC106596021	2.12205	1.12795	2.31607e-05	0.000507571	serine/threonine-protein kinase B-raf
LOC106583211	2.12104	1.72042	0.000137929	0.00197032	scm-like with four MBT domains protein 1
LOC106601827	2.11996	1.10858	2.30176e-05	0.000506094	trinucleotide repeat-containing gene 6C protein
LOC106593639	2.1195	1.52771	9.63145e-06	0.00026074	nucleus accumbens-associated protein 1-like
LOC106563920	2.11777	1.22524	1.32193e-06	5.47624e-05	uncharacterized LOC106563920
LOC106613202	2.11768	1.44556	0.000128467	0.00186766	tumor necrosis factor receptor superfamily member 19L-like
LOC106577155	2.11559	1.22302	6.93734e-05	0.00119214	mitogen-activated protein kinase kinase kinase kinase 3-like
acod1	2.11361	2.95062	0.000295253	0.00346745	aconitate decarboxylase 1
LOC106577762	2.11256	2.98969	1.20225e-06	5.0878e-05	perforin-1
LOC123733428	2.10674	1.44822	0.000715165	0.00674174	immunoglobulin heavy variable 3-33-like
LOC106581353	2.10646	5.25187	5.81376e-06	0.000176899	lysophosphatidic acid receptor 6-like
LOC106574976	2.10637	2.16807	0.000169478	0.00228458	bone morphogenetic protein receptor type-2
ahr2a	2.10457	2.99438	0.000296782	0.00347848	aryl hydrocarbon receptor 2 alpha
LOC106609762	2.10192	1.43453	8.99675e-06	0.000248298	plexin-A4
LOC106566473	2.10134	1.3529	0.000544054	0.00547474	rho GTPase-activating protein 39
LOC106605512	2.10019	1.186	2.31076e-05	0.000507161	E3 ubiquitin-protein ligase znrf2
herc2	2.09835	5.4836	1.04162e-05	0.000276893	HECT and RLD domain containing E3 ubiquitin protein ligase 2
pxk	2.09511	1.63857	1.57091e-05	0.000376176	PX domain containing serine/threonine kinase
LOC106563566	2.09504	2.13206	4.07845e-07	2.21636e-05	adhesion G-protein coupled receptor G2
LOC106564890	2.09455	-1.31464	0.00119802	0.00975307	caspase recruitment domain-containing protein 14
LOC106574497	2.09208	6.02982	1.18856e-05	0.000304166	phospholipid phosphatase 2-like
LOC106612473	2.08802	4.21755	6.66665e-10	1.18289e-07	Cbl proto-oncogene, E3 ubiquitin protein ligase
si:dkey-24p1.1	2.08709	6.36903	0.000957082	0.00828627	uncharacterized LOC106582456
LOC106567948	2.08681	2.27488	7.75992e-05	0.00129057	diacylglycerol O-acyltransferase 2
LOC106575140	2.08632	1.08177	4.34188e-06	0.000140999	N-acetyltransferase 14 (GCN5-related, putative)
LOC106590197	2.08456	2.30591	2.49223e-05	0.000536595	eukaryotic translation initiation factor 4 gamma 3-like
arhgef17	2.08373	3.27182	1.11646e-05	0.000291939	Rho guanine nucleotide exchange factor 17
LOC106590986	2.08248	2.81372	6.00186e-07	2.95617e-05	CD209 antigen-like protein B
LOC106579329	2.08123	2.99393	3.39817e-07	1.92851e-05	thyroid hormone receptor alpha-like
LOC106566293	2.07781	1.55969	4.93352e-05	0.00092203	dnaJ homolog subfamily C member 5-like
LOC106576188	2.07777	-1.6236	0.000972842	0.00837349	calcium/calmodulin-dependent protein kinase type 1D-like
LOC106595386	2.07633	1.30451	0.000261799	0.00317065	upstream-binding protein 1-like
LOC106567672	2.07337	-1.4211	0.00192448	0.0137548	cell surface glycoprotein MUC18-like
LOC106613091	2.07311	2.97034	8.42272e-05	0.00137366	CUE domain-containing protein 1-like
LOC106604706	2.07216	3.11345	0.00145115	0.0111715	cationic amino acid transporter 3
LOC106601476	2.06728	1.83916	1.97745e-06	7.56413e-05	zinc finger protein OZF
LOC106604362	2.06646	1.22922	7.08538e-05	0.00121184	monocarboxylate transporter 8-like
mri1	2.06612	2.18678	4.2404e-05	0.000815786	methylthioribose-1-phosphate isomerase 1
LOC106591786	2.06509	1.21628	3.80111e-06	0.000126363	speckle-type POZ protein-like A
LOC106579141	2.06465	3.0973	3.02497e-06	0.000106322	zinc finger protein 91
LOC106564380	2.06271	1.45097	0.00611872	0.0319966	interleukin-2 receptor subunit beta-like
rnpepl1	2.0617	1.6479	6.85641e-05	0.00118237	arginyl aminopeptidase like 1
pik3c2g	2.06092	1.41199	0.000196054	0.00255625	phosphatidylinositol-4-phosphate 3-kinase catalytic subunit type 2 gamma
dapk1	2.05634	1.93744	0.000355183	0.00399602	death-associated protein kinase 1
nek7	2.05308	2.72793	2.00445e-05	0.000458265	NIMA related kinase 7
LOC106578738	2.05286	1.73973	2.57532e-07	1.53549e-05	kelch domain-containing protein 3
LOC106568372	2.05236	3.16329	1.62115e-07	1.04256e-05	C3a anaphylatoxin chemotactic receptor
LOC106609700	2.04862	3.29924	1.26245e-08	1.3503e-06	ras-related protein Rab-8B
l1cama	2.0448	1.60174	0.000184408	0.00243084	L1 cell adhesion molecule, paralog a
LOC106571085	2.04393	-1.2857	0.00237621	0.0160525	signal-induced proliferation-associated 1-like protein 1
slka	2.04322	4.79093	6.63203e-06	0.000197512	STE20-like kinase a
LOC123726171	2.04199	3.05406	8.10943e-07	3.7147e-05	rab11 family-interacting protein 1-like
cfap54	2.04112	4.23967	3.75968e-08	3.32545e-06	cilia and flagella associated protein 54
LOC106594799	2.03957	-1.19115	0.00150332	0.0114682	zinc finger protein 271-like
LOC106604762	2.03708	3.10613	3.50945e-10	6.93741e-08	tetraspanin-7
LOC106565450	2.03675	3.92099	3.05001e-05	0.000628935	G-protein coupled receptor 182
LOC123730937	2.0367	2.81469	0.000508597	0.00523052	uncharacterized LOC123730937
LOC106605029	2.03452	-1.02314	0.00273592	0.0178794	kelch-like protein 32
LOC106560821	2.0345	-1.28694	0.0043456	0.025036	serine/threonine-protein kinase H1 homolog
LOC106577760	2.03273	3.52992	6.77738e-08	5.17153e-06	GRB10-interacting GYF protein 1-like
LOC106585561	2.03097	2.3675	0.000367135	0.00409367	dedicator of cytokinesis protein 5-like
rps6kal	2.02615	1.74864	0.000168843	0.00227706	ribosomal protein S6 kinase a, like
LOC106565962	2.02593	1.90655	6.91773e-05	0.00119016	forkhead box protein J3
LOC106592268	2.02411	-1.05348	0.00228635	0.0156083	dixin-A-like
LOC106572985	2.02245	1.17256	0.00033912	0.00385803	uncharacterized LOC106572985
opn4xa	2.02179	-1.15669	0.000833658	0.00750608	opsin 4xa
LOC106611173	2.02111	4.52773	3.12543e-07	1.80857e-05	ral GTPase-activating protein subunit alpha-1-like
LOC123737577	2.01971	-1.16339	0.00152553	0.0115986	glutamic acid-rich protein-like
LOC106606568	2.01813	1.15551	0.00141404	0.0109488	ADP-ribosylation factor-binding protein GGA3-like
LOC106572971	2.01627	3.33426	9.41073e-05	0.00149066	ubiquitin-like modifier-activating enzyme 1
LOC106604586	2.01505	-1.14433	0.00370798	0.0223435	uncharacterized LOC106604586
LOC106584379	2.01326	-1.14714	0.00160412	0.0120489	UDP-N-acetylglucosamine transporter-like
LOC106569450	2.00995	1.03517	0.00109888	0.00917672	zinc finger protein 37
LOC106574953	2.00908	1.71273	7.09001e-05	0.00121184	zinc finger protein OZF
garnl3	2.00904	1.60991	7.28445e-05	0.00123379	GTPase activating Rap/RanGAP domain like 3
LOC106576303	2.00779	2.27756	7.67113e-07	3.56842e-05	uncharacterized LOC106576303
LOC106568572	2.00526	3.04264	0.000570938	0.00568943	ceramide glucosyltransferase
traf2b	2.00306	2.35059	0.000264119	0.00319219	Tnf receptor-associated factor 2b
iigp1	1.99987	3.07387	7.71914e-06	0.000222248	Interferon-inducible GTPase 1
LOC123742453	1.99982	1.82904	9.29207e-06	0.00025329	uncharacterized LOC123742453
LOC106560843	1.99879	2.30637	1.3554e-07	9.07543e-06	guanine nucleotide-binding protein G(o) subunit alpha
LOC106564782	1.99814	3.31881	2.81205e-09	3.81687e-07	EGF-containing fibulin-like extracellular matrix protein 1
LOC106576393	1.99779	2.46862	7.62504e-05	0.00127647	Ets2 repressor factor like 3
LOC106592704	1.99605	3.52746	8.07393e-05	0.0013278	protein NLRC3-like
LOC106604082	1.99587	3.21579	0.00167008	0.0124062	endothelin receptor type B-like
si:ch211-194m7.8	1.99498	7.39198	2.12808e-07	1.30042e-05	olfactomedin-4
LOC106568827	1.99377	4.45972	2.36553e-06	8.75307e-05	protein phosphatase 1 regulatory subunit 26-like
LOC106606187	1.99257	2.87587	2.16314e-05	0.00048451	putative oxidoreductase GLYR1
LOC106599343	1.9925	2.1358	7.91963e-07	3.66193e-05	cadherin-18-like
LOC106572896	1.989	5.06656	1.49077e-06	6.05643e-05	AMP deaminase 2
LOC106573240	1.98879	1.19591	0.000169601	0.00228519	ankyrin repeat and IBR domain-containing protein 1
cc2d1a	1.98522	2.39419	5.94552e-05	0.00106125	coiled-coil and C2 domain containing 1A
LOC106584727	1.98387	1.49748	1.25716e-05	0.000315673	tight junction protein ZO-1
LOC106579690	1.98291	3.27493	1.96807e-06	7.54777e-05	serine/threonine-protein kinase 17A
LOC106561157	1.98276	1.85912	2.2368e-05	0.000497104	ras-specific guanine nucleotide-releasing factor 2
LOC106570335	1.97961	3.57837	3.99669e-06	0.000131529	NACHT, LRR and PYD domains-containing protein 12-like
pcdh12	1.9795	1.76548	0.0010771	0.00903331	protocadherin 12
hamp	1.97707	2.28615	0.00211145	0.0147005	hepcidin antimicrobial peptide
LOC106590309	1.97371	-1.28526	0.00968796	0.0443847	bucky ball-like
lats2	1.97346	1.76039	0.00020818	0.00267177	large tumor suppressor kinase 2
LOC106584665	1.97255	2.6206	4.04611e-07	2.21102e-05	tripartite motif-containing protein 16-like
LOC106586314	1.97204	1.69142	0.000798414	0.00727614	uncharacterized LOC106586314
LOC106609461	1.97167	1.05898	0.000728241	0.00682548	nuclear receptor-interacting protein 2-like
LOC106570908	1.97167	4.02575	8.52723e-06	0.000238462	uncharacterized LOC106570908
LOC106607322	1.97085	2.34643	0.000181161	0.00239817	uncharacterized LOC106607322
LOC106568750	1.96254	2.27255	0.00040606	0.00441332	E3 ubiquitin-protein ligase TRIM7-like
LOC106567915	1.96206	1.28913	1.8887e-05	0.000437341	uncharacterized LOC106567915
LOC106583833	1.96196	3.00236	3.31353e-06	0.000114955	constitutive coactivator of PPAR-gamma-like protein 1 homolog
LOC106582529	1.96017	1.15601	3.83648e-05	0.000751815	neuropilin-2
LOC106600004	1.95874	-1.3211	0.00167223	0.0124128	protein unc-13 homolog A
LOC106564266	1.95872	2.29449	5.64602e-05	0.00102023	scavenger receptor class F member 2-like
LOC106593218	1.95833	1.51094	1.35026e-05	0.000332529	suppressor of cytokine signaling 1-like
LOC106592239	1.95809	-1.17564	0.0059785	0.0314483	uncharacterized LOC106592239
LOC106577851	1.95607	3.00142	2.00648e-05	0.000458265	uncharacterized LOC106577851
LOC106592563	1.95474	-1.45163	0.00618251	0.0322451	vacuolar protein sorting-associated protein 13B
LOC106579130	1.95361	2.70341	7.07953e-06	0.000208729	myosin light chain kinase, smooth muscle-like
LOC106593364	1.95317	1.74248	9.79195e-06	0.000263631	polypeptide N-acetylgalactosaminyltransferase 1
si:dkey-182i3.11	1.95219	1.37384	7.88658e-05	0.00130354	leucine-rich repeat-containing protein 15
LOC123724072	1.95209	1.08343	0.00552993	0.0297278	vegetative cell wall protein gp1-like
LOC106588396	1.95071	-1.21483	0.00745986	0.0368904	collagen alpha-2(XI) chain
LOC106598872	1.94759	3.54849	1.10527e-08	1.21738e-06	CMRF35-like molecule 1
LOC106603933	1.94642	1.34924	0.000673406	0.00644186	sarcoplasmic/endoplasmic reticulum calcium ATPase 1
LOC123726118	1.94024	2.47163	3.5197e-06	0.00011971	uncharacterized LOC123726118
LOC106594730	1.93873	3.02613	1.23177e-05	0.000311155	G-protein coupled receptor 183-like
LOC123732733	1.93572	-1.25124	0.00708499	0.0355687	uncharacterized LOC123732733
LOC106562713	1.93499	1.45784	0.000125614	0.00184162	endophilin-A3-like
LOC106594717	1.93333	2.72266	0.000148664	0.00207862	ADAMTS-like protein 4
LOC106608947	1.93187	3.8669	3.52725e-07	1.97707e-05	plasminogen activator inhibitor 1-like
LOC106596921	1.93157	1.65626	1.10377e-05	0.000290532	transforming growth factor-beta receptor-associated protein 1 homolog
LOC106573839	1.93153	3.36427	0.0059256	0.0312502	toll-like receptor 12
LOC106578275	1.93147	1.34657	0.000724011	0.0067979	sodium-dependent neutral amino acid transporter B(0)AT2-like
LOC106594516	1.93126	1.22595	0.00144043	0.0111151	cysteine/serine-rich nuclear protein 1-like
LOC106564215	1.93068	1.33399	0.0110854	0.0489297	tumor necrosis factor ligand superfamily member 14-like
LOC106610678	1.93062	-1.17568	0.00594198	0.0313254	zinc finger protein Rlf-like
LOC106605994	1.92814	2.10648	1.31228e-05	0.000326453	ninein-like protein
LOC106610747	1.92549	3.65748	0.000208619	0.00267509	nuclear receptor-binding protein
LOC106593340	1.92392	1.92029	7.57677e-06	0.000218886	asparagine--tRNA ligase, cytoplasmic-like
sr-bi	1.92112	5.7379	1.04283e-05	0.000276966	scavenger receptor class B type I
LOC106568009	1.92093	5.18294	7.6578e-10	1.28887e-07	hexokinase-2-like
LOC106561189	1.92067	4.45253	4.78811e-08	3.97265e-06	FERM domain-containing protein 4A-like
LOC106560351	1.91938	2.22737	1.02235e-06	4.4677e-05	protein tweety homolog 2-like
LOC106586282	1.91919	-1.11664	0.00117649	0.00962562	contactin-associated protein-like 5
LOC106592849	1.91903	-1.3655	0.00238394	0.0160899	rho GTPase-activating protein SYDE1
LOC106567571	1.91883	2.96989	2.33159e-05	0.000510212	H-2 class II histocompatibility antigen, A-Q alpha chain
parp10	1.91778	3.60733	1.32377e-08	1.39251e-06	poly(ADP-ribose) polymerase family member 10
LOC106594274	1.91508	1.61946	0.000135219	0.00194375	polypyrimidine tract-binding protein 3
rubcn	1.91492	2.14199	0.000250177	0.00306137	rubicon autophagy regulator
LOC106564895	1.91484	1.17891	0.00337092	0.020828	diacylglycerol kinase epsilon
LOC106566326	1.91339	4.73545	9.2113e-07	4.11075e-05	ubiquitin-like modifier activating enzyme 1
LOC106575645	1.91033	3.59904	3.61831e-06	0.000122077	filamin A-interacting protein 1-like
LOC106611028	1.91023	1.84222	0.000235456	0.0029176	endothelial PAS domain-containing protein 1
LOC123739882	1.91003	3.75734	9.10889e-05	0.00145416	immunoglobulin kappa variable 3D-15-like
LOC106569490	1.90977	4.21131	7.02455e-10	1.21871e-07	SH2 domain-containing protein 1A
LOC106593723	1.90891	3.4724	3.83152e-05	0.000751815	bromodomain-containing protein 4
LOC106577918	1.90865	3.51337	0.000182649	0.00241569	trafficking protein particle complex subunit 14
znf831	1.90806	4.7691	1.05488e-07	7.41539e-06	zinc finger protein 831
bod1l1	1.90759	4.05949	9.07154e-08	6.59736e-06	biorientation of chromosomes in cell division 1-like 1
LOC106610037	1.90611	1.20223	0.000187397	0.002463	oocyte zinc finger protein XlCOF7.1
LOC106581497	1.90569	4.55908	0.00709377	0.0356006	immunoglobulin superfamily member 10-like
cntrl	1.9053	3.66306	3.55964e-05	0.000706984	centriolin
LOC106561115	1.90497	3.44345	2.93046e-06	0.000103743	C-C motif chemokine 4-like
LOC106608972	1.90349	2.80799	1.25119e-09	1.91941e-07	TOX high mobility group box family member 4-B
ankrd12	1.90231	4.47968	2.60532e-06	9.47373e-05	ankyrin repeat domain 12
rasgrp4	1.90105	2.19389	4.1192e-06	0.000134951	RAS guanyl releasing protein 4
rn138	1.89689	-1.46932	0.0100069	0.0454714	E3 ubiquitin-protein ligase RNF138
sele	1.89489	2.25021	0.00351401	0.0215046	selectin E
LOC106568602	1.89382	2.20825	3.00806e-07	1.75444e-05	disabled homolog 2-interacting protein-like
LOC106599208	1.89344	2.05594	5.19779e-05	0.000958046	protein jagged-2
hook3	1.89098	2.91663	2.31668e-07	1.39256e-05	hook microtubule-tethering protein 3
LOC106592481	1.89054	2.50711	0.000154048	0.00212621	sister chromatid cohesion protein PDS5 homolog A
kcne4	1.88852	1.507	0.00250965	0.0167314	potassium voltage-gated channel, Isk-related family, member 4
LOC106592354	1.8877	2.87222	0.000865312	0.00772096	NLR family CARD domain-containing protein 3-like
LOC106588457	1.8867	3.57318	0.00011349	0.001708	interleukin-11-like
LOC106575071	1.88571	2.52627	0.000101995	0.00158117	pre-B-cell leukemia transcription factor-interacting protein 1-like
f10	1.88351	2.65627	2.27051e-06	8.45709e-05	coagulation factor X
LOC106572123	1.88221	1.9889	0.00022355	0.00280906	WD repeat-containing protein 7
ssh1a	1.88079	1.93451	0.000135913	0.00194916	slingshot protein phosphatase 1a
znf507	1.87968	1.72269	0.000619154	0.00605664	zinc finger protein 507
LOC106607180	1.87839	3.66	1.17567e-06	4.99685e-05	serine/threonine-protein kinase WNK4
LOC106607153	1.87801	4.05255	2.73609e-07	1.62151e-05	interferon-induced very large GTPase 1
LOC106594314	1.8779	2.36785	3.80651e-06	0.0001264	serine/threonine-protein kinase LMTK1-like
LOC123732651	1.87739	1.83935	0.000116687	0.00173809	NLR family CARD domain-containing protein 3-like
LOC106609971	1.87602	-1.27512	0.0027981	0.0181851	retrovirus-related Pol polyprotein from transposon opus
LOC106611507	1.87556	1.62897	7.41457e-05	0.0012508	protein diaphanous homolog 2
LOC106577812	1.87102	4.19883	0.00672909	0.0342076	B-cell receptor CD22-like
LOC106580333	1.87045	1.72925	0.000532764	0.0053943	oxysterol-binding protein 2
LOC106591870	1.86997	1.84448	0.000135924	0.00194916	bone morphogenetic protein receptor type-2
LOC106587104	1.86976	1.36392	0.000104338	0.00160815	activating molecule in BECN1-regulated autophagy protein 1A
LOC106578827	1.86787	1.84989	6.05023e-05	0.00107611	transcription factor 20
stab1	1.86421	10.0965	2.86707e-10	5.94695e-08	stabilin 1
kif23	1.86403	3.81538	3.15502e-05	0.000644886	kinesin family member 23
LOC106563715	1.86222	-1.04784	0.00654693	0.0335304	protein phosphatase 1 regulatory subunit 3B
LOC106605534	1.86146	3.60137	0.000111756	0.00169325	matrilin-2-like
scaf4a	1.85911	2.87335	0.000288009	0.00340001	SR-related CTD-associated factor 4a
LOC106572907	1.85684	1.55848	0.00206303	0.0144505	CDK5 and ABL1 enzyme substrate 2
rasa3	1.8552	2.92419	5.36748e-05	0.00098401	RAS p21 protein activator 3
LOC106566301	1.85214	3.88454	1.23084e-05	0.000311155	arginine-glutamic acid dipeptide repeats protein-like
mecp2	1.8513	2.01627	3.00434e-07	1.75444e-05	methyl CpG binding protein 2
LOC106588723	1.85101	5.51551	4.02257e-05	0.000781535	uncharacterized LOC106588723
LOC106562829	1.85009	2.13817	0.000222942	0.00280262	ral guanine nucleotide dissociation stimulator
LOC106587976	1.84992	1.67599	1.37019e-06	5.62869e-05	uncharacterized LOC106587976
LOC106583410	1.84966	1.63354	1.54935e-05	0.000373135	proton channel OTOP1
LOC106565406	1.84852	2.89232	0.00041914	0.00450889	nuclear receptor subfamily 4 group A member 1-like
LOC106600509	1.84724	3.96807	3.42853e-07	1.942e-05	alcohol dehydrogenase 1-like
LOC106570443	1.84643	2.40951	0.000248647	0.00304771	chloride channel CLIC-like protein 1
LOC123724000	1.8463	4.83919	9.35092e-06	0.000254314	uncharacterized LOC123724000
fut8a	1.84606	1.82761	0.000191345	0.0025015	fucosyltransferase 8a (alpha (1,6) fucosyltransferase)
LOC106604846	1.84586	4.50702	3.8326e-07	2.11396e-05	macrophage colony-stimulating factor 1 receptor 1
LOC123726715	1.84237	2.56488	8.47288e-06	0.00023745	uncharacterized LOC123726715
LOC106604752	1.84129	1.42474	0.000969248	0.00834743	DNA ligase 1
LOC106564500	1.83933	3.08697	1.65587e-05	0.000392689	uncharacterized LOC106564500
LOC106589436	1.83738	3.49269	1.97942e-05	0.000454773	MICAL-like protein 1
LOC106593375	1.8365	1.86	0.000361144	0.00404959	zinc finger protein 710
LOC106570678	1.83592	2.4457	0.00033015	0.0037764	regulator of G-protein signaling 1-like
per3	1.83465	3.66106	1.56723e-08	1.60841e-06	period circadian clock 3
LOC106604564	1.83268	2.82828	0.00711924	0.0356911	proteinase-activated receptor 4
LOC106610954	1.83201	3.9166	3.15124e-08	2.86471e-06	tumor necrosis factor alpha-induced protein 2-like
LOC106578340	1.83187	2.26623	3.34371e-06	0.000115323	B-cell receptor CD22
LOC106609088	1.8305	2.13607	5.06509e-05	0.000940651	bromodomain-containing protein 1
LOC106570732	1.82932	1.11125	0.0017421	0.0127865	WAS/WASL-interacting protein family member 2
LOC106570485	1.8285	1.77267	3.18038e-05	0.000648717	protein lifeguard 1-like
LOC106593679	1.82779	1.46784	0.000579512	0.00575293	sterile alpha motif domain-containing protein 9-like
dock8	1.82717	4.57413	8.03858e-06	0.000227301	dedicator of cytokinesis 8
LOC106590626	1.82596	1.89488	4.94832e-06	0.000155713	procollagen C-endopeptidase enhancer 2-like
LOC106574559	1.82532	1.15663	0.000771658	0.00709155	xin actin-binding repeat-containing protein 2-like
LOC106599406	1.82476	1.51966	0.000122663	0.00180285	alpha-2-macroglobulin-like
LOC106582598	1.82409	1.08157	0.000528317	0.00536774	uncharacterized LOC106582598
LOC106608812	1.82397	1.26467	0.000516288	0.00527828	endonuclease domain-containing 1 protein
bicra	1.82301	2.69975	8.70595e-05	0.00140353	BRD4 interacting chromatin remodeling complex associated protein
LOC106595407	1.82018	2.19551	0.000915861	0.00803467	casein kinase I
LOC123733170	1.81971	1.71935	0.00150421	0.011472	B-cell receptor CD22-like
LOC106566937	1.81958	2.8096	0.000314888	0.00364571	DENN domain-containing protein 2D-like
wdfy4	1.8183	5.81125	4.11841e-05	0.000795435	WDFY family member 4
LOC106576640	1.81752	2.97318	3.14344e-05	0.00064341	ras-related protein Rap-1b
dnaja	1.81728	4.30774	3.29843e-08	2.97903e-06	DnaJ heat shock protein family (Hsp40) member A
slc15a4	1.81614	2.50764	0.00329736	0.020468	solute carrier family 15 member 4
LOC106583957	1.81581	5.06157	3.72923e-06	0.000125246	transmembrane 4 L6 family member 1
LOC106600792	1.81487	1.22147	2.98361e-05	0.000619741	uncharacterized LOC106600792
LOC106613039	1.81451	2.77107	0.000158992	0.00217682	hypermethylated in cancer 1 protein-like
LOC106584787	1.81368	1.59235	0.00166036	0.0123652	protein phosphatase 1 regulatory subunit 12A-like
LOC106593205	1.81304	1.5657	8.48552e-05	0.00138084	axin-1
LOC106578921	1.81259	1.69285	3.33467e-05	0.000673196	alpha-synuclein-like
LOC106593289	1.81193	2.42096	0.000691749	0.00657675	M-phase inducer phosphatase 1-like
LOC106589414	1.80935	1.58137	8.84565e-06	0.000245329	inactive ubiquitin carboxyl-terminal hydrolase 54
LOC106613557	1.80874	2.05418	0.000147103	0.00206692	PATJ crumbs cell polarity complex component
LOC106572427	1.80812	1.78107	0.000208789	0.00267609	CREB-regulated transcription coactivator 3-like
LOC123739059	1.8074	1.07698	0.000225307	0.00282391	caspase recruitment domain-containing protein 11-like
LOC106562488	1.8072	3.79553	8.9105e-06	0.000246432	protein FAM214A-like
LOC106586635	1.80619	3.05407	5.15792e-05	0.00095428	uncharacterized LOC106586635
LOC123739878	1.80398	1.41787	0.00406194	0.0238232	immunoglobulin kappa variable 3-11-like
LOC106605616	1.80223	3.21986	0.00027601	0.00329935	zinc finger and BTB domain-containing protein 16-like
LOC106581013	1.80144	1.08357	0.000149369	0.00208334	unconventional myosin-VIIa
LOC106572865	1.80036	5.07592	5.5435e-05	0.00100665	sortilin
LOC106589038	1.79956	3.16857	0.000302831	0.0035325	unconventional myosin-Ig
LOC106602283	1.79835	2.70333	1.68066e-05	0.000397608	methylcytosine dioxygenase TET2-like
LOC106572486	1.79563	1.39537	0.00517078	0.028356	transmembrane protein 198-like
LOC106577894	1.79543	4.94368	1.08217e-10	2.65571e-08	uncharacterized LOC106577894
LOC106575351	1.79425	-1.05847	0.0070187	0.0353141	zinc finger protein 239-like
LOC100195293	1.79355	6.75935	6.5135e-12	2.3685e-09	fibulin 1
LOC100380644	1.79292	5.07228	1.28659e-12	5.65602e-10	calcium/calmodulin-dependent protein kinase type II delta chain
LOC106588231	1.79277	3.68399	0.000343063	0.00388937	ATPase phospholipid transporting 9B
LOC106565384	1.79131	1.73293	0.000380119	0.00418939	voltage-gated hydrogen channel 1
LOC106583775	1.79037	1.63298	0.000209724	0.00268691	E3 ubiquitin-protein ligase RNF123
LOC106582260	1.78966	1.00532	0.000510515	0.00524476	dnaJ homolog subfamily C member 10
LOC106585272	1.78859	3.02354	1.83024e-05	0.000427502	membrane-associated phosphatidylinositol transfer protein 2
disc1	1.78823	2.84932	1.13557e-05	0.000293438	DISC1 scaffold protein
LOC106585219	1.78722	-1.25917	0.00852493	0.0404989	uncharacterized LOC106585219
LOC100194498	1.78588	3.27778	3.28689e-05	0.000666751	insulin-like growth factor binding protein 4
LOC106589521	1.78579	2.76197	0.000172584	0.00231776	DNA-directed RNA polymerase III subunit RPC5
LOC106565402	1.78563	2.40802	3.14588e-08	2.86471e-06	acyl-coenzyme A thioesterase 1-like
LOC100526765	1.78527	5.42431	0.00262811	0.0173523	vascular cell adhesion molecule-like protein
fam217ba	1.78446	2.15938	6.92721e-05	0.00119109	family with sequence similarity 217 member Ba
stk17b	1.78444	5.48857	1.01784e-06	4.4546e-05	serine/threonine kinase 17b
LOC106610354	1.78326	2.89647	0.00011456	0.00171639	methylcytosine dioxygenase TET2
LOC100136479	1.7821	3.96484	9.0576e-05	0.00144905	CD83 antigen
LOC106605869	1.78188	1.79413	7.93165e-05	0.00130879	gamma-aminobutyric acid type B receptor subunit 2-like
LOC106578704	1.77994	2.1378	9.50545e-06	0.00025804	collectin-12
LOC106613013	1.77966	7.14982	1.80678e-07	1.13469e-05	heat shock cognate 70 kDa protein-like
LOC106593851	1.77893	-1.63915	0.00403392	0.0236872	C-C motif chemokine 13
LOC106581600	1.77858	4.11278	1.02999e-05	0.000275288	BRD4-interacting chromatin-remodeling complex-associated protein-like
LOC106605545	1.77694	1.39066	1.45173e-05	0.000353382	xylose isomerase-like
LOC106604472	1.77684	1.81785	4.66231e-05	0.000878029	sideroflexin-5-like
LOC106578051	1.77644	3.56162	0.000467518	0.00489497	diacylglycerol kinase delta
ttll4	1.77517	3.6507	8.20128e-09	9.69209e-07	tubulin tyrosine ligase-like family, member 4
LOC106595049	1.77304	-1.44582	0.00836485	0.0400267	zinc finger protein 239-like
LOC106599211	1.77283	2.7254	1.20756e-05	0.000307188	NACHT, LRR and PYD domains-containing protein 12-like
LOC106582593	1.77279	6.75216	0.000265832	0.00320497	vascular cell adhesion protein 1-like
LOC106561707	1.77062	2.00325	0.000808675	0.00733787	5'-nucleotidase domain-containing protein 3
LOC106598970	1.76986	5.42942	0.000153016	0.00211693	plasmalemma vesicle-associated protein
LOC106586125	1.7697	2.05801	0.000756188	0.00699797	double-stranded RNA-specific editase 1
LOC123739485	1.76771	3.68086	8.91476e-11	2.30329e-08	annexin A5-like
hsp90b1	1.76757	4.99101	5.57975e-06	0.000171255	heat shock protein 90, beta (grp94), member 1
LOC106571014	1.7673	1.62	8.11376e-05	0.00133138	zinc finger protein 513-like
si:ch211-236l14.4	1.76586	-1.29551	0.00868443	0.0410209	SITS-binding protein
LOC106607214	1.76522	5.16827	7.31313e-06	0.000212637	intercellular adhesion molecule 1
LOC106583431	1.76512	1.37502	0.000427424	0.00458128	interferon-induced protein 44
LOC106613856	1.7628	1.90833	5.09022e-05	0.000942939	tetratricopeptide repeat protein 39C
LOC106605456	1.76273	3.13387	7.21373e-06	0.000211206	CREB-regulated transcription coactivator 2-like
LOC106566782	1.76253	2.43053	0.000347495	0.00393205	DALR anticodon-binding domain-containing protein 3
LOC106603880	1.76129	2.77895	1.31589e-05	0.000327074	transcription factor COE1-A
LOC106578366	1.76094	2.58237	0.000278461	0.00332056	zinc finger protein 518A-like
snx5	1.76027	2.23122	0.000649652	0.0062614	sorting nexin 5
LOC106582462	1.76016	1.19996	0.00138675	0.0108028	caspase-8-like
trpm7	1.75863	2.03877	6.8255e-05	0.00117773	transient receptor potential cation channel, subfamily M, member 7
LOC106568136	1.75807	4.17719	0.000329679	0.00377262	serine/threonine-protein phosphatase 2B catalytic subunit
LOC106595171	1.75767	-1.27667	0.00349703	0.0214319	uncharacterized LOC106595171
LOC106612433	1.7573	2.64825	2.54869e-06	9.31788e-05	DISP complex protein LRCH3
heatr5a	1.75576	4.62648	1.23989e-05	0.000312937	HEAT repeat containing 5a
LOC106597975	1.75505	2.02694	3.71521e-05	0.000733922	interleukin-1 receptor-associated kinase 3-like
pde4ba	1.75443	4.37858	0.00029622	0.00347415	phosphodiesterase 4B, cAMP-specific a
LOC123743384	1.75349	4.04567	0.00091074	0.00801223	uncharacterized LOC123743384
ctnna1	1.75275	3.85249	0.00023687	0.0029265	catenin (cadherin-associated protein), alpha 1
LOC123733233	1.75088	1.76406	0.000321574	0.00370275	presenilin-1-like
LOC123729237	1.75033	1.31173	3.91641e-05	0.000764947	homeobox protein SIX5-like
LOC106607745	1.74738	6.18491	5.31339e-08	4.32322e-06	ankyrin-3-like
LOC106590533	1.74705	4.48688	3.08053e-08	2.8266e-06	phosphatidylinositol 5-phosphate 4-kinase type-2 alpha
LOC123731811	1.74589	1.48982	0.00116786	0.00958187	deoxyribonuclease gamma-like
LOC106575960	1.74455	2.7567	0.00016466	0.00223498	G-protein coupled receptor 183-like
LOC106572217	1.74307	2.2443	0.00125197	0.0100579	TBC1 domain family member 25-like
LOC106600922	1.74303	3.54943	2.27949e-05	0.000503298	bromodomain-containing protein 4-like
LOC106579767	1.74044	-1.13743	0.00641742	0.0330337	1-phosphatidylinositol 4,5-bisphosphate phosphodiesterase delta-1
LOC106611388	1.74003	1.33163	0.000349034	0.0039434	gastrula zinc finger protein XlCGF42.1-like
LOC106577765	1.73864	1.94527	1.83827e-06	7.14307e-05	perforin-1-like
LOC106564551	1.73861	2.51683	9.36254e-05	0.0014858	MICAL-like protein 1
LOC106609858	1.73741	1.70712	0.000837352	0.00752621	interleukin-1 receptor-associated kinase 3
LOC106608847	1.73665	3.92115	1.55603e-05	0.000373921	low-density lipoprotein receptor-related protein 10-like
LOC106577881	1.73625	1.07038	0.00334727	0.0207079	rho GTPase-activating protein 6
dhcr24	1.73581	1.76776	0.000215491	0.00273581	24-dehydrocholesterol reductase
ehbp1	1.73549	1.96195	0.000614214	0.00601632	EH domain binding protein 1
LOC123733100	1.73413	-1.14781	0.00651322	0.0333987	uncharacterized LOC123733100
cldn5a	1.73265	3.2443	4.26667e-06	0.000139016	claudin 5a
mark2b	1.73175	3.12224	0.000390497	0.00428209	MAP/microtubule affinity-regulating kinase 2b
hdlbpb	1.73132	2.78124	0.00083942	0.00754249	high density lipoprotein binding protein b
LOC106608548	1.73061	3.4572	1.94988e-06	7.48783e-05	C-C motif chemokine 4
LOC106561987	1.73047	4.9526	5.62333e-08	4.52347e-06	cadherin-5-like
lepr2	1.73018	-1.16775	0.00934971	0.0432657	leptin receptor 2
LOC106570930	1.72942	4.74351	7.70493e-06	0.000222056	protein mono-ADP-ribosyltransferase PARP8-like
LOC106600156	1.72908	2.13525	5.9262e-06	0.000179763	endothelin receptor type B-like
ubash3ba	1.72839	3.74638	0.00227444	0.015554	ubiquitin associated and SH3 domain containing Ba
LOC106602423	1.72785	2.56812	4.48485e-05	0.000849808	oocyte zinc finger protein XlCOF22
nktr	1.72524	4.549	2.80731e-05	0.000590196	natural killer cell triggering receptor
LOC106611743	1.72455	4.60153	9.96356e-11	2.52989e-08	vascular endothelial growth factor receptor kdr-like
LOC106593341	1.72417	3.03847	3.35447e-05	0.000676266	cytochrome P450 3A27
LOC106601086	1.72258	1.4845	0.000353491	0.00398002	E3 ubiquitin-protein ligase MGRN1
LOC106574152	1.72258	1.3693	0.000734494	0.00686351	thromboxane A2 receptor-like
LOC106594126	1.72098	2.70565	3.05996e-06	0.000107423	zinc finger protein 585A
LOC106611857	1.72083	4.4164	4.19464e-08	3.60201e-06	protein diaphanous homolog 1-like
LOC106599852	1.71898	1.37984	0.000351127	0.00396098	mitochondrial potassium channel ATP-binding subunit
LOC106592529	1.71885	1.98771	0.00656624	0.0335942	protein Jade-3
LOC100136408	1.71878	1.87224	0.000261974	0.00317147	cysteine and tyrosine-rich protein 1
LOC106598871	1.71808	1.13484	0.00336887	0.0208197	SNF-related serine/threonine-protein kinase-like
LOC106596840	1.71779	1.34276	0.0108159	0.0481228	dual specificity mitogen-activated protein kinase kinase 5-like
LOC106589023	1.71606	3.01493	0.00120243	0.00977817	enhancer of filamentation 1
slc18b1	1.71598	2.40616	0.00955597	0.0439639	solute carrier family 18 member B1
LOC106587121	1.71552	1.90276	0.00143949	0.0111107	uncharacterized LOC106587121
LOC106577189	1.71337	1.75879	0.000129192	0.00187435	AN1-type zinc finger protein 4-like
si:dkey-103j14.5	1.71333	2.74278	1.8783e-06	7.25783e-05	isoaspartyl peptidase/L-asparaginase
atxn1a	1.71296	2.87805	1.05814e-06	4.59005e-05	ataxin 1a
LOC106603768	1.71286	1.65045	0.000326799	0.00374973	CMP-N-acetylneuraminate-beta-galactosamide-alpha-2,3-sialyltransferase 4
LOC106567018	1.71263	5.77826	9.4058e-08	6.80684e-06	SLIT-ROBO Rho GTPase-activating protein 3-like
LOC106610080	1.71049	2.82336	0.00100676	0.00860008	zinc finger protein 135-like
LOC106603093	1.70989	4.10402	5.7178e-05	0.00103067	nuclear factor related to kappa-B-binding protein
LOC106580347	1.70795	2.70286	4.49406e-08	3.79278e-06	smoothelin-like
tlr7	1.70726	2.82993	0.000519629	0.00530508	toll-like receptor 7
LOC106568951	1.70648	1.48249	0.0049481	0.027395	microtubule-associated serine/threonine-protein kinase 3-like
LOC106601018	1.70629	2.08832	2.61661e-05	0.000558397	heat shock 70 kDa protein-like
LOC106568872	1.70596	2.19716	3.33209e-06	0.000115238	carbonic anhydrase-related protein
LOC106566711	1.70578	3.05893	5.94185e-07	2.93996e-05	glutaminase kidney isoform, mitochondrial
LOC106570080	1.70515	1.46009	1.11968e-05	0.000292108	homocysteine-responsive endoplasmic reticulum-resident ubiquitin-like domain member 2 protein
LOC106588745	1.70488	4.69796	0.00363862	0.0220292	programmed cell death 6-interacting protein
LOC106561476	1.70333	3.16848	5.69605e-05	0.00102738	platelet-activating factor receptor-like
tbc1d23	1.70279	3.27027	8.54109e-05	0.00138682	TBC1 domain family, member 23
ubp1	1.70032	2.22633	0.00510131	0.0280639	upstream binding protein 1
LOC123743179	1.70009	2.00926	1.10643e-05	0.000290813	uncharacterized LOC123743179
LOC106594277	1.69903	3.33025	1.85533e-07	1.16253e-05	TBC1 domain family member 1
LOC106608345	1.69858	1.96572	0.00066305	0.00635932	L-threonine 3-dehydrogenase, mitochondrial
LOC106577519	1.69771	4.1911	0.000799571	0.00728141	ras-related protein Rab-1B
suco	1.6977	3.23681	7.62224e-05	0.00127647	SUN domain containing ossification factor
LOC106602028	1.69656	1.74577	6.75376e-05	0.00116936	cdc42 effector protein 4
LOC106560682	1.69648	2.29423	2.71474e-06	9.76528e-05	AF4/FMR2 family member 1-like
LOC123729176	1.69636	1.4188	0.000150972	0.00209809	signal-induced proliferation-associated 1-like protein 3
LOC123740277	1.6954	-1.1856	0.00495296	0.0274167	uncharacterized LOC123740277
LOC106588990	1.69457	3.39591	7.74869e-06	0.000222461	solute carrier family 45 member 4-like
slc12a3	1.69456	-1.59338	0.0100391	0.0455821	solute carrier family 12 member 3
LOC106567138	1.69124	1.65776	0.0113205	0.0495886	lysophosphatidic acid receptor 6
mef2aa	1.69046	2.28265	0.000692594	0.00658266	myocyte enhancer factor 2aa
LOC106581451	1.68791	1.87998	9.22938e-05	0.00146991	TCDD-inducible poly(ADP-ribose) polymerase
LOC106570655	1.68533	2.53887	0.000411394	0.00444867	alpha-1,3-mannosyl-glycoprotein 2-beta-N-acetylglucosaminyltransferase
LOC106594242	1.68496	3.34094	9.51358e-05	0.00150329	ras-related protein Rab-8B
LOC123724568	1.68459	1.88571	0.000114656	0.00171687	serine/threonine-protein kinase WNK1-like
LOC106597542	1.6826	1.67719	0.00151644	0.0115414	B-cell receptor CD22-like
iqgap2	1.68134	4.74609	5.94866e-05	0.00106125	IQ motif containing GTPase activating protein 2
LOC106591576	1.68091	2.896	1.13096e-05	0.000293438	uncharacterized LOC106591576
tspan2b	1.67803	2.65155	0.000477017	0.00497523	tetraspanin 2b
fam91a1	1.6777	2.61735	0.000285849	0.00338536	family with sequence similarity 91 member A1
LOC106591767	1.67655	2.25744	0.000173599	0.00232629	kelch-like protein 5
coro1ca	1.67573	4.43755	7.29848e-08	5.46996e-06	coronin, actin binding protein, 1Ca
LOC106573248	1.67519	2.08368	1.99473e-06	7.61587e-05	leucine-rich repeat neuronal protein 3-like
LOC106577867	1.67485	1.24525	0.00586398	0.0310086	uncharacterized LOC106577867
thbs3a	1.67242	1.9416	1.34216e-05	0.000330812	thrombospondin 3a
LOC106575303	1.67145	1.58262	0.000158355	0.00217141	xin actin-binding repeat-containing protein 2-like
LOC106602845	1.67125	2.37756	6.55029e-05	0.00114388	rap1 GTPase-activating protein 2-like
xpo4	1.67094	2.90074	0.000695173	0.00660078	exportin 4
LOC106578283	1.67064	3.57491	3.64741e-06	0.000122638	DCN1-like protein 3
LOC106562605	1.67058	1.80109	0.000221132	0.00278581	glutamine and serine-rich protein 1-like
LOC106605689	1.66992	6.11246	4.83813e-05	0.000906503	apolipoprotein Eb
LOC106606556	1.66964	3.04023	0.000231449	0.00288494	arf-GAP with dual PH domain-containing protein 2-like
LOC106572111	1.66883	3.98248	0.00126964	0.0101564	ADP-ribosylation factor guanine nucleotide-exchange factor 2 (brefeldin A-inhibited)
LOC106587268	1.66857	4.6562	0.000458501	0.00483692	B-cadherin
LOC106613089	1.66781	2.27583	3.00827e-05	0.00062354	gap junction delta-2 protein-like
LOC106599027	1.66774	4.8425	0.000350234	0.00395393	complement C1q-like protein 2
LOC106589303	1.66736	1.01487	0.000460089	0.00484068	ETS translocation variant 4-like
LOC106574119	1.66645	3.17808	0.000149386	0.00208334	ubiquitin-protein ligase E3A
LOC106583596	1.66638	1.5618	0.0016269	0.0121838	CD209 antigen-like
zgc:113223	1.66427	1.5916	0.000112956	0.00170354	tetraspanin
dipk2ab	1.66426	1.7619	0.000373551	0.00414253	divergent protein kinase domain 2Ab
LOC106578917	1.66251	1.02723	0.00687077	0.0347538	uncharacterized LOC106578917
LOC106576425	1.66199	1.56507	0.00174194	0.0127865	protein FAM180A-like
LOC106568558	1.66152	6.29761	1.21671e-09	1.87629e-07	TEK tyrosine kinase, endothelial
LOC106581818	1.66146	1.4377	0.00359354	0.0218321	polypeptide N-acetylgalactosaminyltransferase 5
dgat1a	1.66134	1.93545	0.000936513	0.00815373	diacylglycerol O-acyltransferase 1a
LOC106561425	1.6605	4.89969	1.13611e-06	4.84969e-05	early endosome antigen 1-like
LOC106586343	1.65954	1.95195	0.00193955	0.0138218	inactive phospholipase C-like protein 1
LOC106563710	1.6589	-1.05126	0.00456056	0.0258904	equilibrative nucleoside transporter 2
atp13a3	1.6587	2.60331	0.000572633	0.00570001	ATPase 13A3
LOC106568556	1.65832	1.02867	4.49871e-05	0.000851027	FSD1-like protein
chac2	1.65811	-1.04438	0.00912322	0.0424981	ChaC, cation transport regulator homolog 2 (E. coli)
LOC106566240	1.65782	3.1423	1.29676e-05	0.000323411	adhesion G protein-coupled receptor E5-like
LOC106609957	1.65776	1.54624	0.000317073	0.00366669	uncharacterized LOC106609957
LOC106586818	1.65612	1.66214	0.00241787	0.0162556	NGFI-A-binding protein 1
LOC106564882	1.65567	3.99921	6.46519e-05	0.00113281	protein kinase C alpha type
pigs	1.65556	2.62408	0.000523775	0.00533816	phosphatidylinositol glycan anchor biosynthesis, class S
LOC106584160	1.65445	3.04615	8.34347e-06	0.000234493	bromodomain testis-specific protein-like
LOC106603046	1.65354	3.48036	0.000134872	0.0019397	rho GTPase-activating protein 31
LOC106580397	1.65236	3.32051	2.91855e-08	2.70324e-06	uncharacterized LOC106580397
LOC106567511	1.65097	2.52569	7.12642e-07	3.36921e-05	serine/threonine-protein kinase 10
LOC100136501	1.65034	2.19277	0.00139472	0.0108475	T-cell surface glycoprotein CD4
ipo13b	1.64894	1.73238	0.000220145	0.00277813	importin 13b
LOC106601682	1.64876	1.85303	0.00728379	0.0362577	Ig heavy chain V region 6.96-like
LOC106561685	1.64843	2.68061	9.98725e-05	0.00155725	FYVE, RhoGEF and PH domain-containing protein 6
phka1a	1.64842	3.69877	5.19471e-05	0.000958046	phosphorylase kinase, alpha 1a (muscle)
qsox2	1.64742	2.65309	6.2264e-05	0.00109947	quiescin Q6 sulfhydryl oxidase 2
LOC106608858	1.64514	3.47139	1.99615e-06	7.61587e-05	sushi, von Willebrand factor type A, EGF and pentraxin domain-containing protein 1-like
LOC106610766	1.64501	2.76552	6.73704e-05	0.00116734	phosphatase and actin regulator 2-like
LOC106572977	1.64498	1.40113	0.00887346	0.0416641	transcription initiation factor TFIID subunit 2
LOC106582617	1.64402	2.5552	0.000280414	0.00333709	adenosine receptor A1-like
LOC106576738	1.64385	1.31061	0.000877134	0.00780045	uncharacterized LOC106576738
LOC106595801	1.64035	3.47365	0.00180781	0.0131409	large neutral amino acids transporter small subunit 1-like
LOC106566409	1.64029	2.49518	0.00170738	0.0126011	myelin transcription factor 1
peds1	1.64012	2.40133	0.000620713	0.00605982	plasmanylethanolamine desaturase 1
LOC100380625	1.6399	7.46846	7.01066e-05	0.00120214	spectrin beta chain, non-erythrocytic 1
ak5	1.63786	1.36928	0.000284134	0.00337455	adenylate kinase 5
LOC106594845	1.63624	5.6587	2.79872e-07	1.65198e-05	protein unc-93 homolog B1-like
LOC106584204	1.63587	2.42709	8.56407e-05	0.0013873	serine/threonine-protein kinase Nek1-like
si:ch73-40a2.1	1.63524	3.89833	5.66378e-09	7.03886e-07	tyrosine-protein kinase receptor TYRO3
LOC106561486	1.63503	4.99434	1.51382e-05	0.000366076	tyrosine-protein kinase JAK2
LOC106565529	1.63452	4.79299	9.45677e-11	2.42209e-08	rho guanine nucleotide exchange factor 25-like
LOC123724424	1.63383	2.51874	4.33341e-07	2.33339e-05	phospholipase A and acyltransferase 4-like
LOC106580304	1.63251	3.78036	9.17841e-05	0.00146288	ATPase MORC2A
LOC106606226	1.63247	1.30616	8.82032e-05	0.00141886	medium-chain acyl-CoA ligase ACSF2, mitochondrial-like
LOC106603119	1.63152	3.1657	0.000114355	0.00171497	zinc finger protein ubi-d4
smg6	1.6308	2.54485	0.000132685	0.00191385	SMG6 nonsense mediated mRNA decay factor
nfrkb	1.63079	1.1454	0.00112742	0.00936121	nuclear factor related to kappaB binding protein
LOC106561472	1.63067	2.42799	0.000241733	0.00297659	tripartite motif-containing protein 16-like
LOC106586176	1.63019	-1.08537	0.00812989	0.0392554	protein TANC1-like
LOC106604146	1.62996	5.24662	1.14221e-10	2.74392e-08	transforming growth factor-beta-induced protein ig-h3-like
LOC106592710	1.62638	3.05349	0.00123565	0.00997121	uncharacterized LOC106592710
clasp1a	1.62548	1.72448	0.00398272	0.023452	cytoplasmic linker associated protein 1a
si:ch211-13f8.1	1.62523	1.02879	0.000122858	0.00180482	uncharacterized si:ch211-13f8.1
LOC106565493	1.62506	-1.09355	0.00346958	0.0212991	probable G-protein coupled receptor 25
LOC123739462	1.62485	1.80332	0.000621047	0.00606107	ZZ-type zinc finger-containing protein 3-like
LOC106573325	1.6247	1.62049	0.00028669	0.00338988	uncharacterized LOC106573325
LOC106595289	1.62445	4.90097	6.20992e-08	4.87752e-06	POU domain, class 2, transcription factor 2
LOC106594003	1.62334	2.16154	0.000286959	0.00339033	zinc finger protein 585A
LOC106612833	1.62311	2.95234	0.00268647	0.017627	LIM domain kinase 1-like
LOC106571212	1.62222	3.3913	5.85729e-05	0.00105003	dual specificity protein phosphatase 10-like
LOC106582064	1.62166	4.02295	1.30297e-06	5.42824e-05	uncharacterized LOC106582064
LOC123743494	1.62148	2.30953	0.00118705	0.0096778	uncharacterized LOC123743494
LOC106611408	1.6201	2.56622	0.00028268	0.00335863	NHS-like protein 1
numb	1.61737	2.51863	0.00208146	0.014545	NUMB endocytic adaptor protein
LOC106604969	1.61688	-1.14857	0.00904402	0.0422162	C-terminal-binding protein 1
tmem131	1.61628	2.46964	0.0009613	0.00830083	transmembrane protein 131
LOC106605348	1.61496	4.80352	0.000156082	0.00214423	PR domain zinc finger protein 1
LOC106585260	1.61294	2.80534	5.53014e-07	2.76545e-05	phosphofurin acidic cluster sorting protein 2
LOC106566225	1.61221	1.53775	0.00060828	0.00596994	inositol hexakisphosphate kinase 1
LOC106588972	1.6118	4.33663	5.06758e-09	6.37865e-07	CCN family member 4-like
LOC106566618	1.61066	2.2458	0.000375701	0.00415699	bromodomain and PHD finger containing, 1
rps6ka5	1.60872	1.38383	0.00393325	0.0232677	ribosomal protein S6 kinase, polypeptide 5
LOC106611928	1.6082	1.46784	0.00173961	0.0127776	alpha-1A adrenergic receptor
LOC106572873	1.60808	2.01531	0.000619516	0.00605818	uncharacterized LOC106572873
LOC106593526	1.6079	1.41608	0.00358917	0.0218105	Kv channel-interacting protein 2
LOC106582171	1.60752	3.05385	0.00294262	0.0188499	A-kinase anchor protein 11-like
LOC106598568	1.60734	2.96157	1.8865e-05	0.000437206	potassium channel subfamily T member 2
wdr89	1.60498	1.35918	0.00380164	0.0227127	WD repeat domain 89
LOC106584299	1.60414	2.52344	1.08992e-06	4.6865e-05	phospholipid-transporting ATPase IF-like
LOC106578379	1.60119	1.48248	0.000961905	0.00830362	methionine-R-sulfoxide reductase B2, mitochondrial
LOC123731746	1.60117	-1.1919	0.0057939	0.0307565	zinc fingers and homeoboxes protein 1-like
LOC106565234	1.60064	2.33388	0.00106662	0.0089735	histone deacetylase 7-like
LOC106566729	1.5996	1.4995	0.00125491	0.0100742	translocating chain-associated membrane protein 1-like 1
LOC123739624	1.59922	-1.01654	0.00657855	0.0336397	stonustoxin subunit beta-like
fabp7b	1.59834	2.53106	5.12928e-06	0.00016055	fatty acid binding protein 7, brain, b
LOC106608593	1.59741	3.12124	0.000205581	0.00264419	RNA-binding protein 4.1
LOC106571492	1.59691	4.1614	4.31232e-07	2.32629e-05	terminal nucleotidyltransferase 5A-like
LOC106586577	1.59689	2.55219	0.000150427	0.00209341	CMP-N-acetylneuraminate-beta-galactosamide-alpha-2,3-sialyltransferase 1-like
LOC106590737	1.5968	1.32483	0.000622112	0.00606343	E3 ubiquitin-protein ligase RBBP6-like
LOC106578165	1.59455	1.0046	0.00421851	0.0244783	coronin-2A
LOC123723804	1.59355	1.59741	0.00131497	0.0104088	B-cell receptor CD22-like
LOC106586904	1.59217	1.05696	0.0028796	0.0185796	FHF complex subunit HOOK interacting protein 1B
p2ry10	1.59103	4.8125	0.00210643	0.0146882	P2Y receptor family member 10
LOC106572068	1.59074	1.99016	0.000311419	0.00361382	plexin A3
LOC106571998	1.58938	5.43369	1.91169e-06	7.37001e-05	NAD kinase
LOC106608076	1.58914	4.3407	1.7247e-11	5.46231e-09	nascent polypeptide-associated complex subunit alpha, muscle-specific form
LOC106572511	1.58906	4.57239	1.08512e-06	4.67267e-05	integrin alpha-5-like
LOC106585165	1.5881	2.37472	0.00640633	0.0329996	glycerol-3-phosphate acyltransferase 3-like
LOC106589205	1.58756	1.56815	0.000833839	0.00750608	delphilin
ret7	1.58733	3.96365	0.0007626	0.00703685	Retinoid-binding protein 7
LOC123741589	1.58672	1.59384	0.000796638	0.00726446	protein THEM6-like
LOC106600683	1.58605	1.9679	1.41036e-05	0.000345311	ribose-5-phosphate isomerase-like
LOC106579720	1.58528	1.6807	0.000112345	0.00169903	nuclear receptor coactivator 2-like
LOC106572175	1.58262	1.19351	0.000318401	0.00367772	mitochondrial carrier homolog 1
LOC106605842	1.58244	1.29699	0.000708384	0.006696	uncharacterized LOC106605842
mapk14a	1.58215	4.08831	7.57058e-05	0.00127166	mitogen-activated protein kinase 14a
ef2	1.58129	8.55884	1.17323e-08	1.27514e-06	Elongation factor 2
LOC106600551	1.58103	3.29792	3.83897e-05	0.000751815	serine/threonine-protein kinase OSR1-like
LOC106588786	1.58102	4.39595	1.69306e-06	6.66368e-05	triple functional domain protein
LOC123723663	1.57987	3.70317	0.000247861	0.00303972	transcription factor E2-alpha-like
camsap2b	1.57665	1.04304	0.00900801	0.0421202	calmodulin regulated spectrin-associated protein family, member 2b
LOC106591169	1.57575	1.83999	0.00165371	0.012325	ras-related protein Rab-40C
jak3	1.57524	5.65133	2.01377e-05	0.000459439	Janus kinase 3 (a protein tyrosine kinase, leukocyte)
LOC106561001	1.57491	6.14743	0.000767784	0.00706918	uncharacterized LOC106561001
LOC106607943	1.57419	1.35648	0.000719274	0.00677043	terminal nucleotidyltransferase 5A-like
g6pc3	1.57349	2.13042	0.00275725	0.0179672	glucose-6-phosphatase catalytic subunit 3
LOC123725433	1.57285	1.79062	0.00433214	0.0249949	B-cell receptor CD22-like
LOC106605150	1.57249	2.11931	6.69528e-05	0.00116481	adhesion G protein-coupled receptor E2-like
LOC106592980	1.57234	4.1793	1.53197e-07	9.99431e-06	probable helicase senataxin
LOC106582392	1.57152	2.47608	0.000116115	0.00173288	band 4.1-like protein 5
LOC106599499	1.5708	1.29957	9.24283e-05	0.00147076	ribose-5-phosphate isomerase-like
LOC106608118	1.56979	4.11205	8.24736e-05	0.00134879	serine/threonine-protein kinase MRCK alpha
LOC106573256	1.56958	1.85148	0.00278151	0.0181093	retinoblastoma-like protein 2
LOC106594246	1.56957	2.75702	0.0020178	0.0142285	trinucleotide repeat-containing gene 18 protein
LOC106589004	1.56933	2.01098	0.00193149	0.0137881	zinc finger transcription factor Trps1
LOC106566295	1.56926	-1.37044	0.0102905	0.0464456	breakpoint cluster region protein
LOC106606963	1.56854	2.20064	0.000827032	0.00745848	UBA-like domain-containing protein 2
fsip1	1.5681	-1.07932	0.00641433	0.0330235	fibrous sheath interacting protein 1
wdr11	1.56806	3.92429	0.000270137	0.00324495	WD repeat domain 11
wnt2ba	1.56746	3.87856	0.00550468	0.0296407	wingless-type MMTV integration site family, member 2Ba
LOC106607893	1.56742	1.82581	0.00324513	0.0202065	G patch domain-containing protein 2-like
LOC106561680	1.56699	5.03432	0.000149572	0.00208494	ETS domain-containing protein Elk-3-like
LOC106563846	1.56622	4.0935	5.6815e-05	0.00102538	GTPase IMAP family member 7-like
LOC106563532	1.56504	-1.31374	0.00926917	0.0430214	anoctamin-9
LOC106613792	1.56459	3.51501	0.0061876	0.0322623	SHC-transforming protein 2
LOC106592359	1.56316	1.99964	0.00182107	0.0132118	annexin A5
LOC106594386	1.5624	2.43872	0.000107976	0.00164528	circadian locomoter output cycles protein kaput-like
LOC106570076	1.56237	-1.22148	0.00997841	0.0453976	RNA-binding motif, single-stranded-interacting protein 3
LOC106572508	1.56145	1.97925	0.000188981	0.00247719	retinoic acid receptor gamma-A
dpt	1.56084	3.98004	0.00291164	0.0187248	dermatopontin
LOC106609316	1.56007	4.64929	1.38233e-07	9.23243e-06	uncharacterized LOC106609316
LOC106613669	1.55981	3.45185	0.00357363	0.021725	ceramide synthase 1
LOC106591800	1.55921	2.11929	4.30551e-05	0.000825616	centrosomal protein of 89 kDa-like
LOC106575987	1.55867	1.61182	0.00281831	0.0182843	copine-8
rcn3	1.5571	4.9748	3.79212e-09	5.00866e-07	reticulocalbin 3, EF-hand calcium binding domain
LOC106578526	1.55656	2.79576	5.15259e-06	0.000161109	matrix metalloproteinase-16
cd2ap	1.55588	2.7738	0.000184454	0.00243084	CD2-associated protein
LOC106588084	1.55485	6.45855	2.15541e-05	0.000483146	integrin alpha-L-like
LOC106609315	1.55475	3.60311	0.00244121	0.0163677	DENN domain-containing protein 5B
LOC106607440	1.55452	3.76394	7.26914e-06	0.000212243	interleukin-3 receptor class 2 subunit beta
LOC123723751	1.55208	4.00226	3.4106e-06	0.000116809	CD209 antigen-like protein E
arrdc1b	1.55196	3.21744	2.25879e-05	0.000501216	arrestin domain containing 1b
LOC106601941	1.55065	2.29825	0.00319479	0.0199744	ubiquitin carboxyl-terminal hydrolase 36-like
LOC106584983	1.55012	3.69745	8.39081e-07	3.79636e-05	WSC domain-containing protein 2
LOC106563033	1.54875	2.68912	0.00288062	0.0185821	proteinase-activated receptor 3-like
LOC106577556	1.54807	1.0456	0.00336124	0.0207857	eukaryotic translation initiation factor 5A-1
LOC106574652	1.54742	2.00359	7.62743e-05	0.00127647	uncharacterized LOC106574652
shisa10.1	1.54525	6.30215	1.75789e-06	6.88521e-05	shisa family member 10, tandem duplicate 1
LOC123723799	1.54461	1.55237	0.0063298	0.0327371	zinc finger protein 19-like
LOC106565557	1.54383	4.49059	1.44954e-06	5.91608e-05	6-phosphofructo-2-kinase/fructose-2,6-bisphosphatase 4
LOC106563006	1.54362	4.71851	0.000220021	0.00277775	beta-adrenergic receptor kinase 2
LOC106577561	1.54292	2.46719	0.000504454	0.0051988	cell adhesion molecule 4-like
il1r2	1.54185	1.70625	0.00789338	0.0384474	interleukin-1 receptor type II
LOC106596197	1.54173	1.03425	0.000632427	0.00613554	gasdermin-E-like
LOC123727282	1.54151	2.81729	7.83084e-06	0.000223498	calcium-binding and coiled-coil domain-containing protein 2-like
LOC106588669	1.54126	2.85304	0.00054342	0.00547023	thyroid hormone receptor beta
LOC106596567	1.54075	3.98796	1.77025e-06	6.92444e-05	thioredoxin domain-containing protein 11-like
LOC106582041	1.54021	4.25002	5.53402e-05	0.00100555	MORC family CW-type zinc finger protein 3-like
LOC106604358	1.54009	5.76222	0.000577717	0.00574286	MORC family CW-type zinc finger protein 3-like
stox1	1.53671	2.31485	0.00420231	0.0244132	storkhead box 1
abcd1	1.53671	2.67148	0.0014138	0.0109488	ATP-binding cassette, sub-family D (ALD), member 1
LOC106607264	1.53657	1.11073	0.00640441	0.0329955	C-type mannose receptor 2
LOC106587586	1.53619	4.10908	3.1691e-05	0.000647314	chromodomain-helicase-DNA-binding protein 9
LOC106580627	1.53563	1.12168	0.00120551	0.00979236	neural proliferation differentiation and control protein 1-like
LOC123729816	1.53483	3.49311	0.000639433	0.00618111	splicing factor, arginine/serine-rich 19-like
LOC106586237	1.53419	3.77864	0.000924802	0.00807416	transcription factor Sp3-like
LOC123741798	1.53343	1.61885	0.00179183	0.0130635	NLR family CARD domain-containing protein 3-like
LOC106582316	1.53311	3.48627	3.44158e-06	0.000117597	serine/threonine-protein phosphatase 6 regulatory ankyrin repeat subunit B
LOC106575217	1.53207	2.38163	0.00126288	0.0101161	NGFI-A-binding protein 1-like
par-2	1.53105	2.14375	0.00314289	0.0197801	proteinase-activated receptor-2a
LOC106605169	1.53059	2.37288	0.000408923	0.0044281	sialic acid-binding Ig-like lectin 5
LOC106603670	1.52881	1.72821	0.00200644	0.0141586	endothelial cell-selective adhesion molecule
LOC106613145	1.52662	1.01855	0.00205236	0.0144169	von Willebrand factor A domain-containing protein 5A
miga2	1.52639	2.92277	4.48938e-05	0.000849808	mitoguardin 2
LOC106605231	1.52571	2.5647	0.00189572	0.013612	EMAP like 4
LOC106563378	1.52474	3.96238	0.000401222	0.00437042	GRB10-interacting GYF protein 1
LOC106606740	1.52451	1.24922	0.00345183	0.0212078	peroxisomal membrane protein PMP34-like
LOC106608081	1.52279	-1.23544	0.0104189	0.0468459	MAM domain-containing glycosylphosphatidylinositol anchor protein 2
LOC106583822	1.52269	1.61364	0.000404206	0.00439707	MAP kinase-activated protein kinase 2
LOC106561532	1.52221	1.04664	0.0102486	0.0463265	transcription initiation factor TFIID subunit 4
usp3	1.52215	2.30797	0.000449668	0.00476079	ubiquitin specific peptidase 3
bhlhe40	1.52185	5.56401	1.16106e-08	1.26659e-06	basic helix-loop-helix family, member e40
LOC106588511	1.52173	1.99843	0.00208312	0.0145532	E3 ubiquitin-protein ligase RNF5-like
LOC106573344	1.52108	1.92399	0.00030397	0.00354299	furin
slc6a6b	1.519	6.90484	5.4549e-06	0.000168592	solute carrier family 6 member 6b
LOC106602816	1.51831	2.00662	0.00124712	0.0100307	transcription initiation factor TFIID subunit 6-like
LOC106587663	1.51798	2.79552	0.000331855	0.00378855	protein FAM214A
LOC106612293	1.51783	5.74681	8.88053e-10	1.47778e-07	serine/arginine-rich splicing factor 2-like
LOC106568375	1.51695	4.27631	0.00137605	0.0107451	beta-adrenergic receptor kinase 2
LOC106576880	1.51649	1.37461	0.000144344	0.00203811	inactive tyrosine-protein kinase 7
LOC106606387	1.51477	-1.14748	0.0106403	0.0475855	protein HID1-like
LOC106598586	1.51335	1.90644	0.00492003	0.0272601	serine/arginine repetitive matrix protein 2-like
nfil3-4	1.51297	1.45158	0.00365851	0.0221195	nuclear factor, interleukin 3 regulated, member 4
nek3	1.51268	2.32019	0.00010293	0.00159145	NIMA related kinase 3
LOC106606898	1.51127	1.00056	0.00472111	0.0264931	uncharacterized LOC106606898
ehd1b	1.51109	5.20765	3.13516e-07	1.81065e-05	EH-domain containing 1b
wdr53	1.51067	2.14644	0.000143329	0.00202864	WD repeat domain 53
lmbrd2b	1.51044	3.06594	0.000114204	0.00171446	LMBR1 domain containing 2b
LOC106605682	1.50966	2.09955	6.33507e-05	0.00111532	basal cell adhesion molecule
pms1	1.50869	2.08466	0.00179506	0.0130838	PMS1 homolog 1, mismatch repair system component
ppb	1.50859	6.98887	4.62586e-08	3.88177e-06	Alkaline phosphatase
LOC106567277	1.508	2.36995	0.000415366	0.00447646	FERM domain-containing protein 4B
LOC106606334	1.50736	1.57815	0.000785277	0.00719203	inositol 1,4,5-trisphosphate receptor-interacting protein-like 2
c1qc	1.5073	8.01236	2.13241e-06	8.04201e-05	complement component 1, q subcomponent, C chain
LOC106585267	1.50649	2.85151	0.000197494	0.00257161	smoothelin-like
LOC106569745	1.50512	3.40147	0.000240766	0.00296841	E3 ubiquitin-protein ligase RING2
LOC106585411	1.50446	2.3774	0.000406319	0.00441451	probable G-protein coupled receptor 21
med19a	1.50421	3.15151	0.000312616	0.00362369	mediator complex subunit 19a
LOC106582526	1.50278	5.76672	1.94748e-09	2.77107e-07	fibronectin-like
LOC106561869	1.50089	2.39838	0.000934396	0.0081377	E3 SUMO-protein ligase PIAS1
LOC106612582	1.50079	6.05372	0.00778598	0.0380628	vitamin K-dependent protein S
LOC106588362	1.5002	2.45171	8.08478e-05	0.00132832	F-actin-uncapping protein LRRC16A
LOC106593728	1.50014	1.25791	0.000276781	0.00330588	phosphoribosyl pyrophosphate synthase-associated protein 2
LOC106564678	1.49996	4.43354	0.00374041	0.0224836	phosphoinositide 3-kinase regulatory subunit 5-like
LOC106605931	1.4993	1.02116	0.00100327	0.00858056	uncharacterized LOC106605931
LOC106583433	1.49905	2.22944	0.0010945	0.00915059	interferon-induced protein 44
LOC106583165	1.49851	3.42973	0.000107591	0.00164281	inositol 1,4,5-trisphosphate receptor type 1-like
adssl1	1.49828	4.4836	3.53073e-07	1.97707e-05	adenylosuccinate synthase like 1
LOC106583174	1.49803	2.98874	0.00321442	0.0200631	cyclic AMP-dependent transcription factor ATF-7
LOC106562741	1.49793	1.88568	0.0017377	0.0127668	golgin subfamily B member 1
LOC106578350	1.49733	3.07707	0.000396143	0.00432469	dynamin binding protein
LOC106589772	1.49717	8.60886	0.000472315	0.00493493	stromal cell-derived factor 1
LOC106612402	1.49691	4.65352	0.00012229	0.00179826	striatin, calmodulin binding protein 4
LOC106577086	1.49642	2.59707	0.00046352	0.00486547	polymeric immunoglobulin receptor-like
LOC106589540	1.49396	5.25838	0.000431374	0.00461643	SH3 domain-binding protein 1-like
LOC106570498	1.4935	2.68048	4.42809e-05	0.000841995	tubulointerstitial nephritis antigen-like
LOC106592258	1.49333	1.17614	0.0081876	0.039437	zinc finger protein OZF-like
LOC101448013	1.49293	2.12884	0.00214651	0.0148796	jumonji domain containing 6, arginine demethylase and lysine hydroxylase
LOC106575446	1.49209	2.99675	0.00233901	0.015874	cohesin subunit SA-1
ltc4s	1.49044	4.01254	4.52382e-07	2.38789e-05	leukotriene C4 synthase
LOC106590401	1.48938	2.687	0.000510326	0.00524465	brefeldin A-inhibited guanine nucleotide-exchange protein 1
LOC106566343	1.48636	4.92073	3.42515e-05	0.000685822	host cell factor 1-like
LOC106600621	1.48628	4.02252	3.3894e-06	0.000116354	zinc finger protein 567-like
LOC106612904	1.48595	7.15766	1.54817e-05	0.000373135	high affinity immunoglobulin gamma Fc receptor I
LOC123728151	1.48559	4.27244	3.36658e-06	0.000115705	ephrin-A1-like
LOC106608661	1.48493	5.24083	4.40764e-09	5.71906e-07	carboxypeptidase Z
cd166	1.48487	1.30483	0.00676105	0.0343285	CD166 antigen homolog
LOC106605564	1.4847	2.20774	0.000985982	0.0084668	carcinoembryonic antigen-related cell adhesion molecule 5-like
LOC106570534	1.48419	2.01744	0.000553365	0.00554662	gastrula zinc finger protein XlCGF57.1-like
plin1	1.48321	2.32408	0.0096596	0.0443099	perilipin 1
neua	1.48296	2.12348	0.00313181	0.019723	N-acylneuraminate cytidylyltransferase
LOC106586242	1.48286	3.06913	0.000219384	0.00277208	integral membrane protein GPR155
LOC106582756	1.48071	4.35253	3.78226e-06	0.000126044	macrophage-stimulating protein receptor
LOC106570153	1.48053	3.27986	0.00166428	0.0123787	immunoglobulin kappa variable 4-1-like
hecd2	1.48014	4.25826	0.000479915	0.00499308	Probable E3 ubiquitin-protein ligase HECTD2
LOC106578343	1.47911	3.3953	0.000898227	0.00793217	zinc finger protein 281
rasa4	1.47909	1.82853	0.000400819	0.00436763	RAS p21 protein activator 4
LOC106577825	1.47812	3.18967	4.46317e-06	0.00014446	basement membrane-specific heparan sulfate proteoglycan core protein-like
LOC106568447	1.4762	1.89874	7.14786e-05	0.00121766	hsp90 co-chaperone Cdc37-like 1
LOC106602076	1.47584	2.49173	0.004051	0.0237685	trinucleotide repeat-containing gene 18 protein
LOC106573951	1.47463	1.18594	0.000769879	0.00708404	roquin-1
eps8a	1.47455	1.23374	0.000484624	0.00503496	epidermal growth factor receptor pathway substrate 8a
LOC106564094	1.47427	2.09088	0.000748673	0.00695409	zinc finger protein 721
LOC106593637	1.47408	1.16519	0.000962779	0.00830873	caspase recruitment domain-containing protein 11-like
LOC106582368	1.47317	2.00746	0.00290977	0.0187209	ras-related protein Rab-5B-like
LOC106569159	1.47157	1.05821	0.00467506	0.0262986	E3 ubiquitin-protein ligase RNF138
LOC106592297	1.46999	1.42677	0.00341632	0.0210379	G protein-coupled receptor kinase 6
LOC106570027	1.46984	1.41161	0.00560037	0.0300079	kelch-like protein 31
LOC106590284	1.46916	1.63613	0.00370404	0.0223289	TGF-beta receptor type-1
LOC106595078	1.46823	6.55165	3.88896e-05	0.000760593	rho guanine nucleotide exchange factor 1
LOC106563373	1.46748	2.6721	4.52437e-05	0.000855332	extensin
hivep2a	1.46705	3.56859	3.08575e-05	0.000633805	HIVEP zinc finger 2a
tfa	1.46671	5.57083	0.00112555	0.00935442	transferrin-a
LOC106577782	1.4665	2.04886	0.000178383	0.00237742	uncharacterized LOC106577782
arhgap46b	1.46635	1.59325	0.00451337	0.0257032	Rho GTPase activating protein 46b
LOC106575441	1.46605	3.07652	5.17918e-07	2.64381e-05	arabinogalactan protein 1-like
LOC106598090	1.46568	2.54725	5.92814e-05	0.00105951	zinc finger protein OZF-like
LOC106599295	1.46366	2.74591	3.47139e-05	0.000692257	zinc finger CCHC domain-containing protein 2-like
nfat5b	1.4634	2.39409	0.000633485	0.00614176	nuclear factor of activated T cells 5b
LOC106578096	1.45975	2.0641	0.00633785	0.032773	uncharacterized LOC106578096
LOC106583499	1.45847	3.83059	2.87388e-05	0.000601188	plasma membrane calcium-transporting ATPase 1-like
sema4gb	1.45743	3.25506	0.00273753	0.0178823	sema domain, immunoglobulin domain (Ig), transmembrane domain (TM) and short cytoplasmic domain, (semaphorin) 4Gb
LOC106561385	1.45596	3.49301	1.31678e-06	5.47029e-05	tetraspanin-9
LOC106570575	1.45492	3.82021	4.66113e-06	0.000148742	ataxin-1-like
LOC106564083	1.45449	2.49118	0.000138726	0.0019787	axin-1-like
LOC106570060	1.45424	5.4227	1.96856e-05	0.000452631	sialidase-1-like
LOC106584411	1.45331	2.22285	0.000118914	0.00176005	mesoderm induction early response protein 2-like
LOC106610446	1.45306	4.11343	2.08092e-07	1.27425e-05	CD209 antigen-like protein A
LOC123743467	1.45237	1.86499	0.00121311	0.00983779	sentrin-specific protease 6-like
LOC106578893	1.45035	3.80556	7.65218e-05	0.00127988	transmembrane protein 94
LOC106612600	1.44997	4.23293	0.000285428	0.00338445	WD repeat-containing protein 20-like
tk2	1.44977	3.10877	0.000431487	0.00461643	thymidine kinase 2
LOC106575937	1.44937	1.30466	0.00126691	0.0101401	C5a anaphylatoxin chemotactic receptor 1
LOC106575583	1.44773	1.30783	0.000452662	0.00478389	zinc finger protein 239-like
LOC106564265	1.44686	2.10689	3.0535e-05	0.000628935	dnaJ homolog subfamily B member 1
LOC106571739	1.44679	2.04221	0.000204598	0.00263436	bone morphogenetic protein 2-like
smarca2	1.44646	4.25992	1.52238e-05	0.000367844	SWI/SNF related, matrix associated, actin dependent regulator of chromatin, subfamily a, member 2
tmem135	1.44575	2.01139	0.000856119	0.00765552	transmembrane protein 135
LOC106576023	1.4442	3.63245	0.000225422	0.00282416	proline and serine-rich protein 2-like
LOC106578119	1.44214	1.58625	0.00147083	0.0112876	zinc finger protein 260
LOC106587143	1.44162	1.92001	0.0006214	0.00606251	Y+L amino acid transporter 2
LOC106567758	1.44154	1.79373	0.00433716	0.0250076	neurofibromin
mtmr9	1.43966	2.25613	0.000168596	0.00227478	myotubularin related protein 9
LOC106599561	1.43954	3.28049	5.24767e-05	0.000965511	uncharacterized LOC106599561
LOC106600913	1.43708	5.07669	0.00343939	0.0211466	GEM-interacting protein
LOC106592017	1.43636	4.26527	8.20186e-05	0.00134284	pleckstrin homology domain interacting protein
LOC106611226	1.43498	3.01075	6.1e-05	0.00108219	prolyl hydroxylase EGLN3-like
LOC106589378	1.43396	3.79992	5.67038e-06	0.000173163	poly [ADP-ribose] polymerase tankyrase-2
LOC106564532	1.43354	2.05967	0.0101713	0.0460573	nuclear factor interleukin-3-regulated protein
LOC106609639	1.43249	3.33791	1.91544e-06	7.37482e-05	alpha-N-acetylneuraminide alpha-2,8-sialyltransferase
LOC123743421	1.43146	4.9534	4.408e-07	2.3606e-05	perforin-1-like
LOC106588938	1.43092	2.62699	0.000555519	0.00556176	N-acetylneuraminate 9-O-acetyltransferase
hsc70	1.43072	6.38985	0.00103561	0.00877529	heat shock cognate 70
LOC106580860	1.43057	2.68004	0.00568468	0.0303053	sushi domain-containing protein 6-like
LOC106568905	1.43014	2.32145	0.0019925	0.0140973	glycogen debranching enzyme
LOC106608643	1.42951	1.06842	0.00519088	0.0284133	tetraspanin-5
LOC106609404	1.42912	3.75686	1.4748e-05	0.000357814	golgin subfamily B member 1-like
fbxo31	1.42889	4.13578	0.000684498	0.00652466	F-box protein 31
tbc1d7	1.42852	1.44282	0.0010392	0.00879557	TBC1 domain family, member 7
LOC123731807	1.42827	1.20802	0.00642273	0.0330379	uncharacterized LOC123731807
LOC106576986	1.42527	5.6605	1.24114e-07	8.42317e-06	opioid growth factor receptor-like protein 1
LOC106606040	1.42474	2.04747	0.0014089	0.0109205	histone-lysine N-methyltransferase SETD2
LOC106599786	1.42448	2.05133	4.48827e-05	0.000849808	piRNA biogenesis protein EXD1
LOC106580215	1.42428	1.33826	0.00158986	0.0119703	leucine-rich repeat-containing protein 75B-like
LOC106604927	1.42426	7.60535	1.43585e-05	0.000350385	Down syndrome cell adhesion molecule-like
LOC106589983	1.4235	2.51559	8.70427e-05	0.00140353	ribonuclease inhibitor-like
LOC106597066	1.42317	2.47027	0.000375452	0.0041558	CD276 antigen homolog
m17	1.42178	4.41462	2.78241e-05	0.000586637	IL-6 subfamily cytokine M17
patz1	1.42092	2.52459	0.000413602	0.00445909	POZ/BTB and AT hook containing zinc finger 1
LOC123727883	1.42028	2.6474	0.000265409	0.00320121	uncharacterized LOC123727883
LOC106571384	1.42019	3.07564	0.000608716	0.0059704	F-box protein
LOC106575428	1.41991	1.53427	0.00457546	0.0259214	Ig kappa chain V region K16-167-like
LOC123723905	1.4195	1.42072	0.00271899	0.0177809	sperm-associated antigen 1-like
rfesd	1.41876	2.58562	0.000352761	0.00397332	Rieske (Fe-S) domain containing
marveld2a	1.4162	2.67814	8.99549e-05	0.00144232	MARVEL domain containing 2a
LOC106611219	1.41602	4.28879	0.00520314	0.0284646	endoplasmic reticulum lectin 1-like
LOC106583187	1.4159	1.34623	0.00808036	0.0390709	testis-expressed protein 264 homolog
LOC123723932	1.41477	2.67643	8.53578e-05	0.00138672	gastrula zinc finger protein XlCGF17.1-like
cd82	1.41375	1.9689	0.00137605	0.0107451	CD82 antigen
LOC106608166	1.4135	4.56559	3.1906e-08	2.89156e-06	GTPase IMAP family member 7
LOC106580578	1.41332	3.12017	0.000368177	0.00409845	ELMO domain-containing protein 3-like
LOC106560290	1.41314	2.80789	1.37366e-05	0.000337166	UDP-N-acetylhexosamine pyrophosphorylase-like
LOC106570634	1.4125	1.38449	0.00205639	0.0144384	syndecan-3-like
LOC106565009	1.41232	3.85306	1.56614e-06	6.28463e-05	calpain-2 catalytic subunit-like
LOC106564361	1.41093	2.76297	0.00642082	0.0330379	transmembrane channel-like protein 7
LOC106602984	1.40926	5.68314	1.33259e-08	1.3968e-06	pecanex-like protein 1
LOC106582393	1.4082	2.44164	0.000729429	0.00683135	tyrosine-protein phosphatase non-receptor type 4
LOC106601479	1.40811	1.89857	0.000103149	0.00159232	zinc finger protein 239-like
LOC106605149	1.4074	3.61846	6.33789e-06	0.000191071	protein argonaute-1
LOC106595778	1.40668	2.83503	0.00144841	0.0111592	uncharacterized LOC106595778
LOC123732609	1.40609	1.2345	0.0075468	0.0371463	NACHT, LRR and PYD domains-containing protein 12-like
setd4	1.40525	1.98805	0.00476252	0.0266379	SET domain containing 4
LOC106571856	1.40489	4.07776	1.68546e-05	0.000398424	sodium- and chloride-dependent taurine transporter-like
LOC106611747	1.40386	3.09606	5.23697e-05	0.000964664	ligand of Numb protein X 2
inpp5f	1.40291	1.19357	0.00311749	0.0196533	inositol polyphosphate-5-phosphatase F
LOC106579922	1.40289	4.43649	7.50245e-07	3.51315e-05	E3 ubiquitin-protein ligase DTX1
LOC106563437	1.40253	1.21098	0.00994639	0.0452881	leucine-rich repeat and calponin homology domain-containing protein 2
LOC106589757	1.40241	1.20502	0.00540747	0.0292188	SMC5-SMC6 complex localization factor protein 2
p2ry12	1.40239	2.16661	0.000758845	0.00701318	purinergic receptor P2Y12
LOC106586756	1.40017	1.68641	0.00915575	0.0426092	POU domain, class 2, transcription factor 1-like
LOC106579995	1.39913	2.53596	0.000202748	0.00261978	protein crumbs homolog 1
LOC106577923	1.39842	1.21353	0.00988261	0.0450662	myotubularin-related protein 1
LOC106602958	1.39738	1.52131	0.0029437	0.0188528	phosphatidylinositol-binding clathrin assembly protein
LOC106578109	1.39566	3.86854	0.000500947	0.00517469	sodium/calcium exchanger 1-like
LOC106576864	1.39505	1.50808	0.00533201	0.0289407	rho GTPase-activating protein 22-like
i2c3	1.39312	2.47187	0.000733106	0.00685272	Eukaryotic translation initiation factor 2C 3
LOC106568912	1.39278	3.16634	0.00333395	0.0206486	nucleoprotein TPR
LOC106585857	1.39162	1.23408	0.00618163	0.0322451	arrestin domain-containing protein 3-like
LOC106588473	1.39104	2.8782	0.00128369	0.0102382	elongin-A-like
sfmbt2	1.39074	1.48692	0.00048162	0.00500906	Scm like with four mbt domains 2
LOC100302030	1.39039	4.86469	3.76566e-06	0.000125895	TLR8-like
lyz	1.38987	10.28	2.76454e-05	0.000584542	lysozyme
LOC106612540	1.38864	8.1636	9.37558e-08	6.80168e-06	alpha-2-macroglobulin
LOC106591806	1.38857	2.1814	0.00040882	0.0044281	Krueppel-like factor 13
LOC106601244	1.38839	4.55483	0.000171676	0.00230788	histone acetyltransferase p300-like
ttc38	1.38782	1.58632	0.000753672	0.00698511	tetratricopeptide repeat domain 38
LOC106580205	1.38769	1.83141	0.00998667	0.0454158	transcriptional repressor p66-beta-like
LOC106590602	1.38764	2.2773	0.000160506	0.00219376	homogentisate 1,2-dioxygenase
LOC106564767	1.38748	1.41871	0.00720026	0.0359696	FHA domain-containing protein FhaA-like
popdc2	1.38709	1.91632	0.000212662	0.00271107	popeye domain containing 2
LOC106571054	1.38696	1.17836	0.00533341	0.0289407	delta-like protein 4
LOC106609079	1.38692	3.61819	0.000113315	0.001708	C-Jun-amino-terminal kinase-interacting protein 4-like
LOC106611034	1.38692	3.6818	0.000327858	0.00375748	autophagy-related protein 2 homolog B-like
LOC106573871	1.38652	2.35232	0.000166263	0.00225154	N-acetyllactosaminide beta-1,3-N-acetylglucosaminyltransferase 3
LOC106585180	1.38634	1.21449	0.00102753	0.00872937	zinc finger protein 366-like
LOC106611054	1.38631	2.68758	1.05777e-05	0.000280681	ribosomal protein S6 kinase-like 1
rasa2	1.3863	3.87262	0.00280448	0.0182186	RAS p21 protein activator 2
LOC106603370	1.38598	4.9101	9.55101e-07	4.24948e-05	unconventional myosin-Ic
ppa5	1.38364	2.71604	0.00188697	0.0135691	Tartrate-resistant acid phosphatase type 5
LOC106568938	1.38296	2.23613	0.00959516	0.0440899	solute carrier family 25 member 36-A
napgb	1.38235	1.06167	0.00201043	0.0141799	N-ethylmaleimide-sensitive factor attachment protein, gamma b
LOC123725174	1.38222	1.39354	0.00827475	0.0397269	zinc finger protein 710-like
LOC106612209	1.38195	3.14664	0.00180176	0.0131229	ribose-phosphate pyrophosphokinase 1-like
LOC106612744	1.38194	2.78472	0.000251955	0.00307678	uncharacterized LOC106612744
LOC100196297	1.38181	2.7681	0.00312745	0.019704	transmembrane protein 115
LOC123738367	1.38124	1.41695	0.00880807	0.0414695	uncharacterized LOC123738367
LOC106601724	1.38123	3.59252	0.00291997	0.0187456	Ig heavy chain V region 5A-like
LOC106566596	1.38088	3.37844	0.010528	0.0472341	solute carrier family 17 member 9-like
LOC106567442	1.38008	2.91202	0.00369612	0.0222948	clathrin interactor 1-like
LOC123733099	1.3796	2.75527	0.00459815	0.02601	CD9 antigen-like
zmpste24	1.37912	2.79422	0.00123993	0.00999488	zinc metallopeptidase, STE24 homolog
LOC106572379	1.37884	2.12102	0.000443075	0.00471302	uncharacterized LOC106572379
LOC106609891	1.37867	2.25724	0.00223143	0.0153097	transmembrane protein 132A
LOC106584595	1.37855	4.50107	0.00373947	0.0224826	receptor-type tyrosine-protein phosphatase eta-like
LOC106582403	1.3783	2.79832	0.000113478	0.001708	rho-related GTP-binding protein RhoE
LOC123723833	1.37824	1.31072	0.00747574	0.0369385	zinc finger protein 239-like
LOC106567551	1.37709	1.20069	0.0107682	0.0479925	myelin protein zero-like protein 1
LOC106566941	1.37697	1.50723	0.000412285	0.00445304	mitochondrial carrier homolog 1-like
LOC106606380	1.37616	3.19955	9.38341e-05	0.00148831	hemicentin-1
LOC106562867	1.37548	4.55206	0.000541756	0.00545907	GTPase-activating Rap/Ran-GAP domain-like protein 3
LOC106600809	1.37546	1.62164	0.00550573	0.029641	MBT domain-containing protein 1
LOC106562938	1.37523	2.38293	0.00381484	0.0227777	MOB kinase activator 1B
LOC100136369	1.37491	1.34527	0.00119387	0.0097246	rod-like opsin
zgc:110239	1.3741	6.33717	7.55941e-07	3.52861e-05	C1 family peptidase
LOC106566131	1.37409	1.05541	0.00619874	0.0322936	zinc finger E-box-binding homeobox 2-like
LOC106584872	1.37385	3.67996	9.64506e-06	0.000260868	EGF-containing fibulin-like extracellular matrix protein 1
LOC106592135	1.37295	6.15371	0.00109526	0.0091543	pro-interleukin-16
LOC106560887	1.37126	4.98432	0.000102762	0.00159049	C-Maf-inducing protein-like
LOC106606184	1.37122	1.71155	0.00139507	0.0108475	multidrug resistance-associated protein 1-like
stoml3b	1.37099	5.01521	1.08179e-05	0.000285511	stomatin (EPB72)-like 3b
LOC106585631	1.36995	4.27634	6.70145e-05	0.00116519	caspase recruitment domain-containing protein 9
LOC106571808	1.36887	3.07188	3.06397e-06	0.000107436	pre-mRNA-processing factor 17
angl4	1.36852	3.54902	0.00118092	0.00965381	Angiopoietin-related protein 4
LOC123724421	1.36795	1.81214	0.00117536	0.00962173	uncharacterized LOC123724421
LOC106601995	1.36738	1.37856	0.00431633	0.0249134	uncharacterized LOC106601995
LOC123723754	1.36666	2.59653	0.00023481	0.00291449	interferon-induced very large GTPase 1-like
LOC106590221	1.36629	1.57401	0.000210839	0.00269533	hypoxanthine-guanine phosphoribosyltransferase
LOC106587565	1.36574	1.41698	0.00416136	0.0242662	transcription initiation factor TFIID subunit 4-like
LOC100286734	1.36545	1.36991	0.00471641	0.0264756	activating transcription factor 3
snx20	1.36381	5.42832	0.000146649	0.00206275	sorting nexin 20
LOC106563289	1.36345	4.30393	1.19892e-07	8.23145e-06	mediator of RNA polymerase II transcription subunit 13-like
LOC106581291	1.36316	2.71435	0.000921212	0.00806101	CD83 antigen-like
LOC106599672	1.36294	1.78651	0.00104475	0.00883242	uncharacterized LOC106599672
LOC106561335	1.3628	1.45929	0.00173377	0.0127475	WW domain-containing oxidoreductase
chd1l	1.3626	3.6718	0.000282176	0.00335535	chromodomain helicase DNA binding protein 1-like
LOC106585158	1.36152	2.13948	0.0111108	0.0490053	zinc finger SWIM domain-containing protein 6
tnfsf14	1.36144	3.11766	3.45796e-05	0.000690046	TNF superfamily member 14
LOC106600863	1.36045	2.33718	0.00391219	0.0231757	integrin alpha-3
rbm14a	1.35992	2.61254	0.00062722	0.00609909	RNA binding motif protein 14a
LOC106591342	1.35874	2.62502	0.00621876	0.032356	B-cell receptor CD22-like
LOC106574739	1.35821	1.57673	0.0101981	0.0461405	probable G-protein coupled receptor 34
LOC106604349	1.35785	2.48513	0.00628708	0.0325791	hyaluronan mediated motility receptor
LOC106582154	1.35781	3.72847	0.000825063	0.00744529	interphotoreceptor matrix proteoglycan 2
LOC106589109	1.3575	3.62402	0.00143591	0.011086	alpha-L-fucosidase 1
tnfaip3	1.35732	4.04058	9.09137e-06	0.000249559	tumor necrosis factor, alpha-induced protein 3
LOC106579296	1.35651	2.02386	0.000127444	0.00186074	rho GTPase-activating protein 44-like
LOC106592012	1.35471	2.62445	0.00413165	0.0241216	class II, major histocompatibility complex, transactivator
LOC106582116	1.35469	5.67447	4.39435e-07	2.35758e-05	follistatin-related protein 1
LOC106570315	1.35352	5.67527	0.00175223	0.0128392	adseverin
si:dkey-126g1.9	1.35296	1.4932	0.0013089	0.0103679	uncharacterized si:dkey-126g1.9
LOC106589376	1.3525	1.95869	0.00937401	0.0433373	TBC1 domain family member 12
LOC106570055	1.35196	2.33678	0.00613331	0.032053	E3 ubiquitin-protein ligase RNF5-like
LOC123741784	1.35122	2.40686	0.00567525	0.0302769	stonustoxin subunit beta-like
LOC106560519	1.35093	2.69017	7.41323e-05	0.0012508	AP-1 complex subunit mu-2
asb1	1.34952	1.70986	0.000336139	0.00382856	ankyrin repeat and SOCS box containing 1
LOC106606884	1.34647	4.28595	5.53553e-06	0.000170369	perforin-1
LOC106560405	1.3462	3.95771	5.40046e-05	0.00098737	transcription factor MafAa
LOC106566784	1.34564	1.39213	0.00153794	0.0116658	uncharacterized LOC106566784
LOC106602216	1.34468	2.96517	1.64063e-05	0.000389702	uncharacterized LOC106602216
chd6	1.3446	1.13261	0.0082908	0.039791	chromodomain helicase DNA binding protein 6
LOC106595170	1.34447	1.09858	0.00651328	0.0333987	caspase recruitment domain-containing protein 11-like
LOC106568288	1.34404	3.70135	0.000180104	0.00238889	Rab interacting lysosomal protein like 1
LOC106599735	1.34274	4.33739	6.55167e-05	0.00114388	receptor-interacting serine/threonine-protein kinase 1
si:ch73-364h19.1	1.34252	1.1795	0.00103069	0.00874871	uncharacterized si:ch73-364h19.1
efr3a	1.34197	5.6229	6.7449e-09	8.13907e-07	EFR3 homolog A (S. cerevisiae)
LOC106578501	1.3419	5.10374	1.28064e-06	5.36557e-05	dihydropyrimidine dehydrogenase [NADP(+)]
LOC106588291	1.3419	3.76034	6.24744e-05	0.00110121	C-type lectin domain family 4 member E-like
LOC106580023	1.34152	1.15056	0.00112529	0.00935442	uncharacterized LOC106580023
LOC106565587	1.34082	4.03894	2.00555e-05	0.000458265	protein polybromo-1-like
gpr155b	1.34052	1.46968	0.0105814	0.0473942	G protein-coupled receptor 155b
LOC106563051	1.3402	1.93251	0.00316046	0.0198525	zinc finger protein 703-like
LOC106577783	1.33865	1.86834	0.00200172	0.0141422	putative E3 ubiquitin-protein ligase ARI6
LOC106585993	1.33753	2.44717	0.00150747	0.011488	protein RUFY3-like
faim2a	1.33736	3.21085	0.000300466	0.00351327	Fas apoptotic inhibitory molecule 2a
LOC106580852	1.33717	2.63225	0.00246641	0.0164991	leucine-rich repeat and immunoglobulin-like domain-containing nogo receptor-interacting protein 1
LOC106611257	1.33702	2.10057	0.00237844	0.0160602	thrombospondin-2
LOC106607775	1.3363	3.5006	5.03505e-05	0.000936844	gap junction alpha-1 protein
LOC106609844	1.336	1.09179	0.000899216	0.00793217	exportin-T
LOC106605431	1.33584	4.35207	2.65405e-05	0.0005651	thrombospondin-3a-like
LOC106570918	1.33574	2.00964	0.000103136	0.00159232	sorting nexin-18-like
LOC106592820	1.33512	3.71203	0.000579426	0.00575293	E-selectin
LOC106572445	1.3351	2.58669	0.000295934	0.00347269	prickle-like protein 1
LOC106609006	1.33496	3.66353	4.00256e-05	0.000779706	eukaryotic elongation factor 2 kinase
slc43a1b	1.33449	2.82251	0.00864146	0.0408745	solute carrier family 43 member 1b
pi4kaa	1.33419	3.22237	0.000845106	0.0075797	phosphatidylinositol 4-kinase, catalytic, alpha a
LOC106587202	1.33406	3.33393	2.4765e-05	0.000533597	inositol 1,4,5-triphosphate receptor associated 1
LOC106588201	1.33351	3.73483	0.00327594	0.0203595	TGF-beta receptor type-2-like
dap	1.33334	3.2637	0.0022344	0.0153193	death-associated protein
paxbp1	1.33227	4.84029	0.000538011	0.00543063	PAX3 and PAX7 binding protein 1
smpd1	1.33152	3.75434	0.000931576	0.00811794	sphingomyelin phosphodiesterase 1
LOC106575470	1.33103	2.42896	0.00731978	0.0363999	uncharacterized LOC106575470
cplane1	1.33007	4.16793	0.000143082	0.0020271	ciliogenesis and planar polarity effector 1
slc6a6	1.32954	7.63991	2.27119e-06	8.45709e-05	solute carrier family 6 (neurotransmitter transporter, taurine), member 6
LOC106584015	1.3284	1.03689	0.00391956	0.0232106	protein O-linked-mannose beta-1,2-N-acetylglucosaminyltransferase 1
LOC106585177	1.32762	1.08841	0.00179959	0.0131135	lipoxygenase homology domain-containing protein 1
LOC106612367	1.32738	3.92715	0.000467643	0.00489497	diacylglycerol kinase delta
LOC106578188	1.32706	2.38891	0.000392916	0.00429862	type II inositol 3,4-bisphosphate 4-phosphatase
LOC106605399	1.32683	3.96335	0.00457062	0.0259097	dynein axonemal heavy chain 5
LOC106609542	1.32635	5.22035	0.00963989	0.0442608	Ig kappa chain V region K29-213-like
LOC106575388	1.32611	2.08831	0.00140755	0.0109158	zinc finger protein 501-like
LOC106565119	1.32606	3.42177	0.000903686	0.00795968	uncharacterized LOC106565119
LOC123730832	1.32439	1.20074	0.00957136	0.0440148	uncharacterized LOC123730832
LOC106607544	1.32377	3.45522	0.00129077	0.0102725	pre-mRNA-splicing factor SYF1-like
LOC106567840	1.32345	2.57379	0.000715282	0.00674174	unconventional myosin-Ic-like
LOC106572290	1.32334	4.79729	0.00815102	0.0393194	NACHT, LRR and PYD domains-containing protein 12-like
LOC106577010	1.32312	4.27904	0.00199979	0.0141353	tumor necrosis factor receptor superfamily member 6-like
wdsub1	1.32208	3.77474	9.84396e-05	0.0015398	WD repeat, sterile alpha motif and U-box domain containing 1
LOC106566812	1.32193	2.50071	4.94833e-05	0.000924211	rho guanine nucleotide exchange factor 10-like protein
LOC106598988	1.32189	2.04074	0.00807249	0.0390619	uncharacterized LOC106598988
LOC123728782	1.32138	3.52473	4.25118e-05	0.000816791	signaling mucin HKR1-like
ddb2	1.32106	1.507	0.000756383	0.00699797	damage-specific DNA binding protein 2
LOC106600378	1.32002	3.25905	0.00815383	0.0393194	E3 ubiquitin-protein ligase ZNRF1-like
LOC106584026	1.3193	2.30603	0.0018379	0.0133039	dedicator of cytokinesis protein 7
bmp1	1.31891	2.25164	0.000147415	0.00206692	Bone morphogenetic protein 1
LOC123728299	1.3189	3.50967	0.00166944	0.0124062	uncharacterized LOC123728299
apoc1	1.31832	1.0911	0.0111802	0.049186	Apolipoprotein C-I
mtm1	1.31774	4.1802	9.05324e-05	0.00144905	myotubularin 1
ip3ka	1.31693	2.54786	0.00305527	0.0193568	Inositol-trisphosphate 3-kinase A
LOC106565661	1.3158	1.52073	0.00129495	0.0102946	S-adenosylhomocysteine hydrolase-like protein 1
LOC106571805	1.31389	1.18248	0.00238136	0.0160762	long-chain fatty acid transport protein 6
LOC123729331	1.31293	1.09601	0.00378775	0.0226665	uncharacterized LOC123729331
LOC106608647	1.31269	5.40857	3.0519e-05	0.000628935	perilipin-2
LOC106565752	1.31215	4.78405	0.000155044	0.00213595	class E basic helix-loop-helix protein 40
LOC106564671	1.31181	2.18181	0.000589424	0.00581992	growth factor receptor-bound protein 2-like
LOC106604759	1.31053	4.08676	5.27644e-05	0.000970114	serum amyloid P-component-like
LOC106583702	1.30985	1.65866	0.000362334	0.00405941	ceramide synthase 5
LOC106567873	1.30967	4.93775	0.00128226	0.0102296	C-type lectin domain family 10 member A-like
LOC106600909	1.3096	2.35369	0.00193814	0.0138189	procollagen galactosyltransferase 1
LOC106574518	1.30949	1.88997	0.000163108	0.0022224	zinc finger protein 2-like
LOC106571171	1.30877	2.32874	0.00268575	0.0176261	rho-associated protein kinase 2
LOC106595773	1.30863	1.70288	0.00166117	0.0123681	brain-specific angiogenesis inhibitor 1-associated protein 2-like protein 2
LOC106575436	1.30764	3.13967	0.00116197	0.00955115	Ig kappa chain V region 120-like
LOC106599291	1.30761	3.88006	0.000949884	0.00824091	E3 ubiquitin-protein ligase HECW1
LOC106562300	1.30683	3.71557	3.76391e-06	0.000125895	liprin-beta-2-like
LOC106583616	1.30674	4.86842	0.00225404	0.0154396	integrin alpha-5
LOC106572127	1.30663	3.81209	0.000760347	0.00702246	tyrosine-protein kinase HCK-like
LOC106599909	1.30581	3.76321	8.65528e-05	0.00139766	interferon regulatory factor 4-like
LOC123728182	1.30562	1.54133	0.000822362	0.00742774	gastrula zinc finger protein XlCGF8.2DB-like
LOC106578122	1.30552	2.01908	0.000722805	0.00678875	zinc finger protein 135-like
LOC106608314	1.30478	2.19157	0.00160233	0.0120395	basic leucine zipper transcriptional factor ATF-like
LOC106600664	1.30438	2.87556	0.00375929	0.0225512	splicing factor, arginine/serine-rich 19
LOC106586203	1.30428	1.16418	0.00339355	0.0209325	ceramide synthase 6
scamp3	1.30414	2.75321	0.000959605	0.00829592	secretory carrier membrane protein 3
LOC106563018	1.30354	6.3843	0.0110417	0.0488412	phosphatidylinositol 3-kinase regulatory subunit alpha-like
LOC106601354	1.30346	3.19721	0.00440803	0.0252792	uncharacterized LOC106601354
usp32	1.30326	3.18425	0.000539289	0.0054398	ubiquitin specific peptidase 32
tcf7l2	1.3023	2.99449	0.00283719	0.0183663	transcription factor 7 like 2
LOC106607746	1.30225	4.40596	2.38959e-05	0.000519331	probable ribonuclease ZC3H12D
ctbs	1.30168	4.49012	5.88742e-06	0.000178771	chitobiase, di-N-acetyl-
LOC106604605	1.30043	5.26616	7.14397e-05	0.00121766	adhesion G protein-coupled receptor E2
LOC106592657	1.30019	1.67927	0.000646535	0.00623544	CUB and sushi domain-containing protein 3
tnpo1	1.30004	3.47425	0.00226551	0.0154966	transportin 1
LOC106573652	1.29938	2.81069	0.000549554	0.00551983	septin-7
LOC106582643	1.2993	4.05085	0.00849116	0.0403957	CMP-N-acetylneuraminate-beta-galactosamide-alpha-2,3-sialyltransferase 2
LOC106571981	1.29919	7.10455	1.02982e-07	7.29139e-06	serine/arginine-rich splicing factor 6
LOC106613695	1.29914	4.11201	4.14371e-05	0.000799619	lipoprotein lipase
LOC106583158	1.29881	6.1045	7.57421e-07	3.52992e-05	uncharacterized LOC106583158
tab1	1.2981	2.42153	0.00457991	0.0259346	TGF-beta activated kinase 1/MAP3K7 binding protein 1
LOC106576014	1.29806	4.55436	0.00382538	0.022819	inactive histone-lysine N-methyltransferase 2E
LOC106586457	1.29728	1.0252	0.00163578	0.0122254	leishmanolysin-like peptidase
LOC106561301	1.29696	3.64027	0.000180136	0.00238889	alpha-mannosidase 2x
mutyh	1.29666	2.47371	0.00541935	0.0292723	mutY DNA glycosylase
LOC106560530	1.29503	2.33394	0.00184256	0.0133229	microtubule-associated serine/threonine-protein kinase 2
LOC106582455	1.29468	3.28074	2.0596e-05	0.000467102	dedicator of cytokinesis protein 9
LOC106569170	1.2929	1.83581	0.00271418	0.0177534	desmocollin-2
LOC106612656	1.29097	4.34354	0.000516008	0.00527828	NLR family CARD domain-containing protein 3-like
ptgdsa	1.29081	3.90722	5.00675e-05	0.000932757	prostaglandin D2 synthase a
LOC106604720	1.29007	2.53514	0.00112444	0.00935442	uncharacterized LOC106604720
LOC106574435	1.28999	3.25663	4.54748e-05	0.000858049	nck-associated protein 5-like
LOC106579812	1.28996	3.42001	0.000458834	0.00483697	collagen alpha-1(XXVII) chain B-like
LOC106595639	1.2899	4.27375	0.000693745	0.00659147	E3 ubiquitin-protein ligase TRIM21-like
igf2r	1.28987	3.78811	0.00155082	0.0117454	insulin-like growth factor 2 receptor
LOC106611080	1.2895	4.13048	1.83023e-06	7.12123e-05	piggyBac transposable element-derived protein 4-like
LOC106571541	1.2895	3.80773	7.5937e-05	0.00127372	C-type lectin domain family 11 member A-like
LOC106588368	1.2891	3.68079	0.0033869	0.0209067	zinc fingers and homeoboxes protein 2
LOC106570375	1.28901	3.97081	2.50144e-06	9.1876e-05	serine/arginine-rich splicing factor 10
tspan18	1.2889	1.9176	0.00193574	0.0138052	tetraspanin 18
LOC106587624	1.28817	2.60832	0.00102567	0.00872111	nuclear factor of activated T-cells, cytoplasmic 3-like
LOC100136502	1.28794	4.42411	4.80641e-05	0.000901134	CD4-like protein
wu:fj29h11	1.2878	4.94439	7.66759e-05	0.0012814	protein NO VEIN
LOC106611360	1.28688	8.09236	0.000249666	0.00305765	cathepsin B
LOC106606789	1.28686	2.23587	0.00404161	0.0237229	nucleus accumbens-associated protein 1-like
LOC106580110	1.28684	3.5594	0.00425033	0.0246193	acetyl-CoA carboxylase 2
LOC106576815	1.28505	2.21919	0.00852849	0.0405093	rab11 family-interacting protein 2
LOC106581370	1.28494	1.7994	0.0114419	0.0499791	uncharacterized LOC106581370
supt6h	1.284	5.02296	0.00060931	0.00597424	SPT6 homolog, histone chaperone and transcription elongation factor
stxbp5b	1.28367	4.34524	5.74691e-05	0.00103339	syntaxin binding protein 5b (tomosyn)
LOC106578010	1.2833	2.61519	0.000147676	0.0020683	uncharacterized LOC106578010
LOC106610942	1.28329	7.11696	3.79126e-06	0.000126178	transmembrane protein KIAA1109 homolog
LOC106578069	1.28267	1.11563	0.00370798	0.0223435	zinc finger protein 260-like
LOC106572009	1.28097	3.52552	0.000174984	0.00233952	pleckstrin homology domain-containing family M member 2
LOC106603903	1.28094	2.08464	0.00861777	0.0407887	C-terminal-binding protein 1-like
LOC106585952	1.2809	3.82574	0.000114116	0.001714	WD repeat and FYVE domain-containing protein 3
LOC106578106	1.28029	2.91369	2.55269e-05	0.00054761	1-phosphatidylinositol 4,5-bisphosphate phosphodiesterase beta-3-like
LOC123726182	1.27904	1.96019	0.00105283	0.00888031	NF-kappa-B essential modulator-like
jelt	1.27844	5.82682	3.57935e-06	0.000121319	Jeltraxin
LOC106588660	1.27843	1.95909	0.00118442	0.00966541	serine/threonine-protein kinase pdik1l-like
LOC106611874	1.27809	6.82175	6.34458e-05	0.00111574	macrophage colony-stimulating factor 1 receptor 1
LOC106602678	1.27708	3.7112	0.000146045	0.00205721	uncharacterized LOC106602678
LOC106575392	1.27701	4.09191	0.00750621	0.0370518	phospholipid phosphatase 2
LOC106561726	1.27664	1.67701	0.0113952	0.0498385	tetraspanin-18
LOC106578808	1.27663	1.81667	0.00281097	0.0182525	C-X-C chemokine receptor type 3
LOC106567114	1.27553	1.70642	0.00298196	0.0190192	nuclear factor of activated T-cells, cytoplasmic 2-like
LOC106574500	1.27513	3.79304	0.000485928	0.00504317	SH2 domain-containing adapter protein F
pe2r4	1.2747	3.85349	1.38241e-05	0.000339029	Prostaglandin E2 receptor EP4 subtype
snx17	1.27444	2.64369	0.00182204	0.013215	sorting nexin 17
LOC106591257	1.27381	5.24204	0.000270896	0.00325142	uncharacterized LOC106591257
myo9aa	1.27323	3.91669	1.73327e-05	0.000408087	myosin IXAa
LOC106613157	1.27317	2.4309	0.000318196	0.00367684	stonustoxin subunit beta-like
LOC123744263	1.27258	1.38474	0.00678095	0.0344059	neurotrophin receptor-interacting factor homolog
ric8b	1.27229	1.39036	0.00977096	0.0446789	RIC8 guanine nucleotide exchange factor B
LOC106563441	1.27194	2.23293	0.000657098	0.00631252	kelch-like protein 13
LOC106562960	1.2719	2.54518	0.0025798	0.0170792	protein phosphatase 1 regulatory subunit 26-like
LOC106595594	1.27099	1.66546	0.00339423	0.0209325	UTP--glucose-1-phosphate uridylyltransferase-like
LOC106568436	1.27088	3.58519	1.87935e-05	0.000436204	uncharacterized protein KIAA2026-like
LOC106586693	1.27043	1.82239	0.00560887	0.0300316	tetraspanin-7
LOC106561392	1.26984	2.6058	0.00115517	0.00951728	homeodomain-interacting protein kinase 2
LOC106592614	1.26885	4.63862	0.00722941	0.0360601	sialoadhesin
xrcc4	1.26875	2.83799	0.000729239	0.00683135	X-ray repair complementing defective repair in Chinese hamster cells 4
inpp4b	1.26812	2.17697	0.000898821	0.00793217	inositol polyphosphate-4-phosphatase type II B
LOC106602495	1.26705	1.50641	0.00427906	0.0247418	gastrula zinc finger protein 5-1-like
LOC106585918	1.26678	3.69914	4.92477e-06	0.000155218	excitatory amino acid transporter 1
uhmk1	1.26666	1.55566	0.00618907	0.0322628	U2AF homology motif (UHM) kinase 1
LOC123725438	1.26656	1.39315	0.00260706	0.0172403	B-cell receptor CD22-like
LOC106583101	1.26588	2.64316	0.00150328	0.0114682	succinate dehydrogenase [ubiquinone] iron-sulfur subunit, mitochondrial-like
LOC106574850	1.26523	2.28952	0.00455532	0.0258737	long-chain specific acyl-CoA dehydrogenase, mitochondrial-like
LOC100136477	1.26506	3.68794	0.000273913	0.00327694	peroxisome proliferator-activated receptor gamma coactivator 1-beta
cssa10h11orf96	1.26477	4.0879	0.000162451	0.00221623	chromosome ssa10 C11orf96 homolog
LOC106584534	1.26374	4.07815	0.00262512	0.0173364	Golgi apparatus protein 1-like
LOC100169853	1.26367	5.5717	8.55235e-07	3.83996e-05	truncated CD4-2A-like protein
LOC106575849	1.26294	3.9348	0.000748409	0.00695383	OX-2 membrane glycoprotein-like
LOC100136494	1.26192	3.23379	0.00182526	0.0132296	decorin
LOC106585968	1.26171	1.88066	0.000664346	0.00636761	Golgi phosphoprotein 3-like
LOC106561363	1.2616	2.73654	0.000339574	0.00385994	probable polypeptide N-acetylgalactosaminyltransferase 8
LOC106564703	1.26017	3.68372	0.00129345	0.0102855	NACHT, LRR and PYD domains-containing protein 12-like
LOC106583350	1.26016	1.12577	0.00781308	0.0381699	zinc finger and SCAN domain-containing protein 2-like
LOC106581859	1.25875	7.99492	0.00489301	0.0271704	integrin beta-2-like
LOC106578669	1.25842	2.91679	0.00228455	0.0156083	nuclear receptor-binding protein 2
LOC106597637	1.25785	2.17833	0.00225536	0.0154415	receptor-interacting serine/threonine-protein kinase 3-like
card9	1.25765	4.72823	1.45064e-07	9.55865e-06	caspase recruitment domain family, member 9
LOC106582213	1.2572	5.31145	0.000120336	0.00177596	E3 SUMO-protein ligase RanBP2
arhgap24	1.25679	2.57351	0.00125337	0.0100646	Rho GTPase activating protein 24
hdhd3	1.25678	1.34816	0.00978962	0.0447252	haloacid dehalogenase-like hydrolase domain containing 3
LOC106610953	1.25367	2.35805	0.000330928	0.00378383	exocyst complex component 3-like protein 4
LOC106599139	1.25345	1.27928	0.00194919	0.0138708	tripartite motif-containing protein 16-like
rcbtb2	1.25293	1.54473	0.000864107	0.00771489	regulator of chromosome condensation (RCC1) and BTB (POZ) domain containing protein 2
LOC106576477	1.25269	2.93404	6.16567e-05	0.00109006	plexin-A4-like
LOC106613358	1.25177	1.31489	0.00404486	0.0237373	ubiquitin carboxyl-terminal hydrolase 32
LOC106582457	1.25123	3.78759	0.00138422	0.0107888	serine/threonine-protein kinase 24
LOC106590442	1.25119	5.80732	0.000224564	0.0028182	CREB-binding protein-like
dnajb13	-1.25008	3.33433	9.44018e-05	0.00149408	DnaJ heat shock protein family (Hsp40) member B13
LOC106606990	-1.2504	4.5342	5.57055e-05	0.00100955	uncharacterized LOC106606990
LOC106562734	-1.25077	5.01643	1.6271e-05	0.000386801	proprotein convertase subtilisin/kexin type 6-like
LOC106600405	-1.2509	1.9424	0.00116535	0.00957174	phosphatidylinositol 3-kinase regulatory subunit gamma
LOC106581197	-1.25103	1.03375	0.00570901	0.030402	transcription elongation factor SPT6-like
LOC106609996	-1.25135	4.48512	5.48875e-05	0.000999979	microsomal triglyceride transfer protein-like
LOC106610216	-1.25298	1.40096	0.0044804	0.0255847	FRAS1-related extracellular matrix protein 2-like
LOC106560435	-1.2532	5.58328	7.41485e-06	0.00021514	histone-binding protein N1/N2-like
ctps1b	-1.25358	6.25357	1.2314e-06	5.18185e-05	CTP synthase 1b
LOC106613533	-1.25373	2.44333	0.00359524	0.0218321	galectin-3-binding protein A
LOC106601759	-1.25409	3.50208	0.000732697	0.00685129	uncharacterized LOC106601759
LOC106571661	-1.25422	5.47199	2.95142e-05	0.000613487	NADH dehydrogenase [ubiquinone] 1 beta subcomplex subunit 1
LOC106607664	-1.25452	7.15078	5.16903e-05	0.000955032	ribonucleoside-diphosphate reductase subunit M2
LOC106563564	-1.25512	1.77062	0.00220148	0.015175	carbonyl reductase [NADPH] 1
tmem256	-1.25522	2.38782	0.00133538	0.0105223	transmembrane protein 256
mpv17l2	-1.25531	2.6183	0.00091423	0.00803043	MPV17 mitochondrial inner membrane protein like 2
dhso	-1.25643	4.93355	1.20878e-05	0.000307191	Sorbitol dehydrogenase
pfdn6	-1.25709	5.68755	9.7024e-05	0.00152576	prefoldin subunit 6
LOC106562296	-1.25748	3.33363	0.000135806	0.00194916	centromere protein N-B
LOC106602223	-1.25757	3.43662	0.00218774	0.0151156	CD209 antigen-like
LOC106606942	-1.2576	2.41767	0.000531057	0.00538072	transmembrane protein 220
LOC106573231	-1.25774	1.05597	0.00853172	0.0405124	WT1 transcription factor
LOC106572868	-1.25838	1.3159	0.0057292	0.0304764	S-adenosylhomocysteine hydrolase-like protein 1
h3f3d	-1.25876	7.28478	2.26667e-05	0.000501216	H3 histone, family 3D
LOC106589657	-1.25892	7.3575	5.55775e-05	0.0010084	ATP-binding cassette, sub-family B (MDR/TAP), member 10
LOC106574165	-1.25948	1.46547	0.00370884	0.0223441	calmodulin-regulated spectrin-associated protein 2
tk1	-1.2599	7.0554	6.42016e-07	3.10684e-05	thymidine kinase 1, soluble
LOC106574173	-1.26145	4.7934	0.0102582	0.0463483	receptor-transporting protein 2-like
t2ag	-1.26172	4.1593	5.72439e-05	0.00103123	Transcription initiation factor IIA subunit 2
LOC106564738	-1.26292	1.95688	0.00356034	0.0216768	hydrolethalus syndrome protein 1 homolog
LOC106573827	-1.26305	4.27911	0.00192612	0.0137599	myeloid-derived growth factor
LOC106563672	-1.26393	2.85772	0.000183352	0.00242281	protein EOLA1
LOC100500786	-1.26543	6.40929	0.000619798	0.00605892	arginase-1
LOC106572510	-1.2655	2.97808	1.14639e-05	0.000294897	heme transporter hrg1-B-like
haus1	-1.26563	4.32212	1.10343e-05	0.000290532	HAUS augmin-like complex, subunit 1
LOC106563661	-1.26602	4.05058	0.000198733	0.00258432	cytochrome c oxidase subunit 8B, mitochondrial
LOC106589838	-1.26704	2.28511	0.00290128	0.0186785	inhibitor of apoptosis protein-like
epn4	-1.26732	4.65906	1.60284e-07	1.03518e-05	Clathrin interactor 1
LOC123723999	-1.26742	2.97941	0.000897541	0.00793164	complement decay-accelerating factor-like
LOC106575593	-1.26752	1.78773	0.00205951	0.0144469	protein downstream neighbor of son homolog
LOC106577353	-1.26814	2.43603	0.000178243	0.00237663	F-box/LRR-repeat protein 15
LOC123743727	-1.26839	1.38414	0.00628261	0.0325727	RNA-binding protein 20-like
ass1	-1.26839	3.56057	0.00050321	0.00518962	argininosuccinate synthase 1
LOC106563585	-1.26916	6.5632	2.74592e-05	0.000581859	eukaryotic translation initiation factor 1A, X-chromosomal
LOC106608091	-1.26983	6.11614	1.01665e-07	7.23296e-06	zinc finger protein 410-like
LOC106576095	-1.27046	1.23256	0.00453386	0.0257999	forkhead box protein P2-like
mettl21a	-1.27061	1.43998	0.000798993	0.00727916	methyltransferase 21A, HSPA lysine
LOC106573482	-1.27101	12.5275	0.000600763	0.00591406	uncharacterized LOC106573482
LOC106563618	-1.27127	2.63834	0.000145355	0.00205043	M-phase inducer phosphatase 1-B-like
LOC123729823	-1.27132	2.35012	0.000101088	0.00157199	uncharacterized LOC123729823
rs2	-1.27287	10.3967	5.36894e-06	0.00016611	40S ribosomal protein S2
arl4a	-1.27298	3.34383	0.000538371	0.0054324	ADP-ribosylation factor-like 4a
LOC106613897	-1.2732	1.54268	0.000968694	0.0083451	cyclin-dependent kinase 4 inhibitor C
hig1a	-1.27327	4.10009	8.70035e-06	0.000241983	HIG1 domain family member 1A
col1a1a	-1.27467	5.73626	0.00619909	0.0322936	collagen, type I, alpha 1a
LOC106576036	-1.27495	4.33832	7.39583e-08	5.52885e-06	protein DBF4 homolog A
LOC106587574	-1.27526	3.89283	0.000151264	0.0020996	nuclear envelope phosphatase-regulatory subunit 1
LOC106573654	-1.2768	1.61977	0.00107144	0.00900633	anillin-like
tm16h	-1.27682	1.70143	0.00308244	0.0194829	Transmembrane protein 16H
LOC106602241	-1.27717	4.06253	0.00679544	0.0344616	CD209 antigen-like protein C
LOC106583942	-1.27994	1.37606	0.00799785	0.038807	trafficking regulator of GLUT4 1-like
LOC106605165	-1.28016	1.78972	0.0013288	0.0104816	D(2) dopamine receptor A-like
anapc10	-1.28164	3.63629	1.99913e-05	0.000458229	anaphase promoting complex subunit 10
ybey	-1.28267	2.83512	0.000870384	0.00775917	ybeY metalloendoribonuclease
LOC106589644	-1.28441	4.27251	2.12425e-05	0.000478346	cytochrome c oxidase assembly factor 3 homolog, mitochondrial
ppifa	-1.28441	3.05973	7.75881e-05	0.00129057	peptidylprolyl isomerase Fa
smim8	-1.28461	2.48459	0.00289357	0.0186371	small integral membrane protein 8
phex	-1.28743	1.79881	0.00108248	0.00907032	phosphate regulating endopeptidase homolog, X-linked
LOC106588760	-1.28755	5.29983	0.000175508	0.00234441	small nuclear ribonucleoprotein Sm D1
frrs1b	-1.28942	3.86968	0.00051882	0.0053005	ferric-chelate reductase 1b
LOC100194637	-1.28975	10.686	6.62735e-07	3.16886e-05	ferritin, heavy polypeptide 1-1
LOC100194722	-1.28997	2.65132	0.00216503	0.0149974	uncharacterized LOC100194722
LOC123743719	-1.29111	3.06103	0.000228563	0.00285622	beta-enolase-like
snrpe	-1.29167	6.23201	4.84356e-05	0.000906944	small nuclear ribonucleoprotein polypeptide E
tnfrsf21	-1.29228	5.06449	9.00326e-06	0.000248298	tumor necrosis factor receptor superfamily, member 21
LOC106600892	-1.29362	4.02772	1.57689e-05	0.000376995	adenylosuccinate lyase-like
cep43	-1.29482	5.46111	8.15734e-08	6.03684e-06	centrosomal protein 43
tssp	-1.2949	6.57678	0.00359688	0.0218348	Thymus-specific serine protease
smap	-1.29555	4.17224	5.4767e-06	0.000168979	Small acidic protein
LOC106563242	-1.29601	2.65578	0.000367697	0.00409767	uncharacterized LOC106563242
LOC100194723	-1.29665	4.8995	1.9843e-05	0.000455539	thioredoxin-dependent peroxide reductase, mitochondrial
LOC123723997	-1.29734	9.02882	3.27343e-06	0.00011408	cornifelin-like
LOC123741658	-1.29737	2.85715	8.93408e-05	0.00143403	uncharacterized LOC123741658
LOC106583558	-1.29754	2.6852	0.00206693	0.0144744	sodium- and chloride-dependent GABA transporter 2
LOC106563789	-1.29921	5.62688	0.00257157	0.0170324	uncharacterized LOC106563789
LOC106586894	-1.29989	2.69306	0.000831027	0.00748992	testis-expressed protein 30
rpa2	-1.3007	5.01303	8.17398e-07	3.72881e-05	replication protein A2
LOC106613096	-1.30129	4.03182	3.62819e-05	0.00071866	uncharacterized LOC106613096
LOC106562877	-1.30242	3.8234	1.42704e-05	0.000348813	mediator of RNA polymerase II transcription subunit 22
LOC106564504	-1.30337	2.447	0.00148989	0.0113983	sphingosine 1-phosphate receptor 1
LOC106582882	-1.30364	5.15689	0.000581484	0.00576667	GATA-binding factor 2-like
LOC106585487	-1.30444	5.82572	0.00026866	0.00323512	cytochrome c oxidase subunit 6A1, mitochondrial
LOC106560908	-1.30568	1.65273	0.00118591	0.0096732	diacylglycerol O-acyltransferase 1
btf3	-1.30919	8.19778	1.16289e-06	4.95683e-05	basic transcription factor 3
LOC106607711	-1.30935	4.01114	1.23151e-06	5.18185e-05	xaa-Arg dipeptidase
LOC106593798	-1.3094	4.55161	7.08143e-07	3.35872e-05	zinc finger protein 330-like
chchd6a	-1.30944	4.38694	6.52821e-06	0.000195408	coiled-coil-helix-coiled-coil-helix domain containing 6a
LOC106608529	-1.30966	4.57007	0.000156513	0.00214915	bolA-like protein 2
kti12	-1.31015	4.03174	4.44375e-06	0.000144131	KTI12 chromatin associated homolog
b3gntl1	-1.31018	1.85675	0.00354904	0.0216291	UDP-GlcNAc:betaGal beta-1,3-N-acetylglucosaminyltransferase-like 1
LOC106572599	-1.31047	4.8674	6.77441e-06	0.00020094	SAP domain-containing ribonucleoprotein
pfdn5	-1.31059	5.90206	2.94979e-05	0.000613487	prefoldin 5
cc068	-1.31072	3.55774	0.000995471	0.00852839	CC068 protein
LOC106575468	-1.31072	3.54898	0.000281101	0.00334392	T-cell surface antigen CD2
LOC106562066	-1.31125	4.72937	3.33391e-05	0.000673196	trafficking protein particle complex subunit 2-like protein
m4a8a	-1.31382	6.22692	3.23279e-05	0.000657661	Membrane-spanning 4-domains subfamily A member 8A
LOC106566201	-1.31394	8.75688	4.62359e-06	0.000148025	60S ribosomal protein L32-like
LOC106582627	-1.31404	6.50019	6.07597e-07	2.98767e-05	eukaryotic translation initiation factor 2 subunit 2
LOC106584630	-1.31454	3.12062	0.00080025	0.00728386	ubiquitin-60S ribosomal protein L40
LOC106565620	-1.31476	6.29574	1.46405e-05	0.000356086	small nuclear ribonucleoprotein E
cenps	-1.31481	4.81985	4.22192e-05	0.000812761	centromere protein S
LOC106609350	-1.31524	3.86807	2.26836e-05	0.000501216	PHD finger-like domain-containing protein 5A
cby1	-1.31566	3.31401	0.000153223	0.00211756	chibby homolog 1 (Drosophila)
LOC106601362	-1.31599	5.99478	2.53826e-05	0.000545707	erythropoietin receptor
LOC106587510	-1.31785	1.07756	0.00472173	0.0264931	uncharacterized LOC106587510
LOC106606812	-1.31862	2.70236	0.000600053	0.00590995	uncharacterized LOC106606812
rps20	-1.31897	9.63714	3.85805e-06	0.000127823	ribosomal protein S20
LOC106587379	-1.31908	5.89449	9.71733e-06	0.000262341	zinc finger protein Gfi-1b-like
LOC106594559	-1.31994	5.06358	0.00698708	0.0352091	barrier-to-autointegration factor
LOC106585766	-1.32119	6.11548	0.000593085	0.00585217	cytochrome c oxidase subunit 7C, mitochondrial
hce1	-1.32153	14.0859	2.28385e-06	8.49351e-05	High choriolytic enzyme 1
LOC106609351	-1.32218	1.04018	0.00452497	0.0257593	uncharacterized LOC106609351
LOC100195405	-1.32363	3.75244	3.93669e-06	0.000130027	cyclin E2
LOC106580540	-1.32412	4.75734	8.63433e-06	0.000240829	39S ribosomal protein L41, mitochondrial
stac	-1.32434	5.1676	4.86307e-07	2.54451e-05	SH3 and cysteine rich domain
LOC106613544	-1.32623	5.1684	1.87994e-06	7.25783e-05	transcription factor BTF3 homolog 4
LOC106578939	-1.3266	2.58618	0.000133556	0.00192359	cysteine-rich PDZ-binding protein
dyl2	-1.32672	3.34266	0.000163253	0.0022224	Dynein light chain 2, cytoplasmic
LOC106577419	-1.32676	8.51243	9.04246e-06	0.000248913	cytochrome P450 4F3-like
LOC106612303	-1.32678	5.99963	4.53814e-06	0.000145924	SH3 domain-binding glutamic acid-rich-like protein
LOC106562222	-1.3271	3.06803	0.000137086	0.00196293	uncharacterized LOC106562222
LOC106590426	-1.32807	2.85692	7.4945e-05	0.00126067	gamma-glutamyl hydrolase
ssna1	-1.3282	2.66254	0.000406738	0.0044158	Sjogren syndrome nuclear autoantigen 1
LOC106574887	-1.32824	1.16572	0.00231112	0.0157209	protein N-lysine methyltransferase METTL21A-like
LOC106586549	-1.32943	3.72051	6.76363e-05	0.00116968	centromere protein K-like
cenpn	-1.32957	3.79938	2.31308e-05	0.000507293	centromere protein N
samd12	-1.32963	1.02641	0.00418854	0.0243476	sterile alpha motif domain containing 12
dhys	-1.33025	5.73082	1.95151e-08	1.91599e-06	Deoxyhypusine synthase
LOC106607432	-1.33114	4.54417	3.48332e-07	1.95797e-05	nuclear body protein SP140-like protein
LOC106600951	-1.33214	1.89776	0.00746802	0.0369189	ferritin, middle subunit-like
LOC106590005	-1.33287	1.83602	0.000449157	0.00475709	interferon regulatory factor 2-binding protein 2-A
LOC106603751	-1.33299	5.22085	3.74356e-06	0.000125584	uncharacterized LOC106603751
LOC106567335	-1.33388	4.7736	1.69454e-06	6.66368e-05	zinc finger protein 395
LOC106601291	-1.334	3.40752	0.000153278	0.00211756	growth arrest and DNA damage-inducible proteins-interacting protein 1-like
LOC106574340	-1.33473	3.63173	7.82964e-06	0.000223498	uncharacterized LOC106574340
LOC106568886	-1.33509	2.12929	0.00106884	0.00898703	uncharacterized LOC106568886
LOC106564499	-1.33514	1.07621	0.0010292	0.00873854	cyclin-dependent kinase 4 inhibitor D-like
LOC106572252	-1.33546	2.29589	3.77076e-05	0.000741911	tyrosine-protein kinase Srms
LOC106583386	-1.33672	5.34401	0.000529536	0.00537641	cell division cycle-associated protein 3-like
LOC106577570	-1.33713	2.28918	0.00461143	0.0260519	regulator of G-protein signaling 12
LOC106577057	-1.33758	3.30727	2.47296e-05	0.000533224	dnaJ homolog subfamily C member 9
LOC106587471	-1.33834	8.03558	8.42835e-05	0.00137382	CD81 antigen-like
dck	-1.33888	5.6586	8.36197e-07	3.78913e-05	deoxycytidine kinase
LOC106573095	-1.33896	3.89056	0.00053494	0.00540519	cytochrome c oxidase subunit 8B, mitochondrial
timm8b	-1.33939	3.2997	7.92731e-05	0.00130879	translocase of inner mitochondrial membrane 8 homolog B (yeast)
LOC106572442	-1.33947	1.52516	0.000802977	0.00730191	PRA1 family protein 2
LOC106611516	-1.3406	8.50849	1.56914e-05	0.000376058	60S ribosomal protein L39
csnk2a2b	-1.34123	2.4536	0.00080551	0.00731365	casein kinase 2, alpha prime polypeptide b
LOC106587380	-1.34325	3.71929	7.25499e-06	0.000212203	AFG3-like protein 1
LOC106575755	-1.34346	5.605	3.96475e-05	0.000773362	splicing factor U2AF 35 kDa subunit
LOC106574892	-1.3441	4.75511	1.9585e-07	1.20951e-05	phosphorylase b kinase regulatory subunit alpha, liver isoform-like
LOC106606701	-1.34574	6.83853	3.02098e-05	0.000623696	methionine-R-sulfoxide reductase B1-A
arl2	-1.34695	3.93888	6.36792e-06	0.000191648	ADP-ribosylation factor-like 2
LOC106601243	-1.34702	5.99592	4.12815e-06	0.000134951	ring-box 1, E3 ubiquitin protein ligase
LOC106585665	-1.34707	2.86534	0.00124175	0.0100067	uncharacterized LOC106585665
LOC106577590	-1.34723	7.29884	1.27056e-05	0.000318223	histone H2A.Z
LOC106586733	-1.34763	2.83541	0.000156972	0.00215445	uncharacterized LOC106586733
LOC106596967	-1.34877	6.10811	3.63129e-05	0.000718791	splicing factor U2AF 35 kDa subunit
call4	-1.34988	2.32414	0.00251698	0.0167727	Calmodulin-like protein 4
hgv2	-1.35012	5.59199	3.97651e-06	0.000131011	HGV2 protein
zgc:112052	-1.35115	2.83884	5.771e-05	0.00103582	protein C19orf12 homolog
LOC106562547	-1.35139	4.55589	0.000246883	0.00303113	deoxyuridine 5'-triphosphate nucleotidohydrolase-like
LOC106573597	-1.35177	6.76935	1.62243e-06	6.45772e-05	cold-inducible RNA-binding protein B
sc61g	-1.35286	5.89915	1.96568e-05	0.000452322	transport protein Sec61 subunit gamma
LOC100136424	-1.35336	5.08252	1.04153e-05	0.000276893	ring-box 1
pif1	-1.35338	1.93136	0.000628646	0.00610691	PIF1 5'-to-3' DNA helicase homolog (S. cerevisiae)
LOC106610449	-1.35575	4.18284	0.000677963	0.00647704	C-type lectin domain family 4 member E-like
LOC106599491	-1.35623	1.10434	0.00302521	0.0192385	frizzled-8-like
abcd4	-1.35813	3.70268	1.05668e-06	4.59005e-05	ATP-binding cassette, sub-family D (ALD), member 4
ezrb	-1.3597	5.17194	0.00195615	0.0138935	ezrin b
LOC106563731	-1.36078	3.86237	6.10645e-05	0.00108219	SLC35A4 upstream open reading frame protein
mx2	-1.3613	3.28481	0.00211844	0.014737	myxovirus resistance 2
LOC123727924	-1.3626	3.98424	0.00218858	0.0151157	39S ribosomal protein L16, mitochondrial-like
ubl5	-1.36303	3.53909	8.59898e-05	0.00139017	Ubiquitin-like protein 5
LOC123724503	-1.36364	7.57896	0.000126631	0.00185276	40S ribosomal protein S17
LOC106563680	-1.36473	2.55258	0.000170272	0.00229319	G2/mitotic-specific cyclin-B3
LOC106606513	-1.36772	1.52886	0.000509393	0.00523688	protein crumbs homolog 3-like
cdh19	-1.36813	1.44102	0.00784056	0.0382407	cadherin 19, type 2
dnal1	-1.3691	5.59617	1.03091e-05	0.000275288	dynein, axonemal, light chain 1
wdr54	-1.36942	1.55315	0.00022399	0.00281219	WD repeat domain 54
fancl	-1.36956	4.67271	6.59401e-07	3.15805e-05	FA complementation group L
LOC123741880	-1.37008	2.17913	0.00103671	0.00878054	uncharacterized LOC123741880
LOC106581673	-1.37071	4.21543	8.70993e-08	6.39757e-06	COP9 signalosome complex subunit 8
rmdn1	-1.37158	4.471	6.4661e-06	0.000193943	regulator of microtubule dynamics 1
LOC106566187	-1.37162	7.28528	2.08055e-05	0.000470664	translation machinery-associated protein 7
ccdc83	-1.37431	1.76893	0.00433774	0.0250076	coiled-coil domain containing 83
ube2t	-1.37443	5.04466	1.59281e-05	0.000380183	ubiquitin-conjugating enzyme E2T (putative)
LOC106578012	-1.3751	8.97081	2.30069e-08	2.22179e-06	urokinase plasminogen activator surface receptor
LOC106600555	-1.37597	5.63892	3.40477e-06	0.000116745	NADH dehydrogenase [ubiquinone] 1 alpha subcomplex subunit 13
LOC106610657	-1.37611	4.92469	2.14453e-09	3.02224e-07	rho GTPase-activating protein 27-like
LOC106580767	-1.37778	2.93395	0.00148576	0.0113755	cytochrome c oxidase subunit 7A2, mitochondrial
LOC123727583	-1.37813	1.08733	0.00267105	0.0175649	small nucleolar RNA SNORD94
LOC106594134	-1.3793	1.75501	0.00273648	0.0178794	cyclin-D-binding Myb-like transcription factor 1
LOC106572680	-1.37952	9.01104	1.69967e-06	6.67496e-05	uncharacterized LOC106572680
otc	-1.38026	3.73664	8.72347e-06	0.000242397	ornithine transcarbamylase
sem1	-1.3808	5.88042	5.65342e-06	0.000172914	SEM1 26S proteasome subunit
polr3f	-1.38124	3.38016	7.12594e-06	0.000209469	polymerase (RNA) III (DNA directed) polypeptide F
LOC106605206	-1.38125	2.0354	0.000781095	0.00716263	ADP-ribosylation factor-like protein 4A
smdt1b	-1.3836	2.14081	0.0010921	0.00913825	single-pass membrane protein with aspartate-rich tail 1b
rl28	-1.38618	7.88174	2.13665e-05	0.000479672	60S ribosomal protein L28
LOC106611569	-1.38646	2.81446	0.000388105	0.00426062	probable carboxypeptidase X1
LOC106583166	-1.38672	4.36177	1.26739e-08	1.3503e-06	protein OSCP1
LOC106577069	-1.38772	1.86433	0.000491261	0.00509314	phytanoyl-CoA hydroxylase-interacting protein-like
anp32a	-1.38809	6.19111	3.24483e-07	1.8594e-05	acidic (leucine-rich) nuclear phosphoprotein 32 family, member A
ptgis	-1.38839	1.76597	0.000143196	0.00202773	prostaglandin I2 (prostacyclin) synthase
tspan13a	-1.38905	2.16203	0.000599027	0.00590289	tetraspanin 13a
LOC106611259	-1.39041	1.76073	0.00202306	0.0142587	uncharacterized LOC106611259
LOC106586634	-1.39163	3.21333	0.00166362	0.0123769	chromatin assembly factor 1 subunit B
rbis	-1.39179	4.68092	2.56453e-05	0.000549458	ribosomal biogenesis factor
LOC106601365	-1.39196	4.52127	7.78103e-07	3.60917e-05	elongation factor 1
LOC106570100	-1.39367	7.8294	1.03219e-05	0.000275382	protein S100-A1
cblc	-1.39429	2.68123	0.000589619	0.00581992	Cbl proto-oncogene C, E3 ubiquitin protein ligase
scamp5a	-1.39586	3.10494	0.000213417	0.0027165	secretory carrier membrane protein 5a
myt1la	-1.39642	2.46865	6.6313e-05	0.00115505	myelin transcription factor 1-like, a
LOC106568052	-1.39648	7.26812	8.10654e-06	0.00022827	uncharacterized LOC106568052
elvol5a	-1.39672	4.73801	1.11672e-06	4.7808e-05	polyunsaturated fatty acid elongase
gmfg	-1.39693	7.2781	3.65642e-07	2.03585e-05	glia maturation factor, gamma
LOC106571455	-1.39726	1.24373	0.00848866	0.0403957	protein cornichon homolog 3
LOC106578113	-1.39745	5.48826	0.000936863	0.00815436	circularly permutated Ras protein 1-like
rpl28	-1.39767	9.4649	2.73414e-06	9.79699e-05	ribosomal protein L28
LOC106562957	-1.39811	3.61031	7.01186e-05	0.00120214	uncharacterized LOC106562957
LOC106606995	-1.39829	3.08633	4.32375e-05	0.000826423	uncharacterized LOC106606995
LOC100286733	-1.39907	7.8875	1.8185e-06	7.08494e-05	Intracellular hyaluronan-binding protein 4
LOC106587431	-1.40076	5.63123	5.0653e-08	4.13278e-06	dynein axonemal assembly factor 4-like
dnai7	-1.40098	2.08425	0.00104946	0.00886087	dynein axonemal intermediate chain 7
ddx19a	-1.4024	2.86025	0.00137134	0.0107339	DEAD-box helicase 19a
LOC106589677	-1.40377	1.41787	0.000232418	0.00289334	pro-resilin
LOC106596973	-1.40452	2.48686	0.000115259	0.00172414	uncharacterized LOC106596973
LOC106609671	-1.40507	4.64345	1.526e-06	6.16969e-05	uncharacterized LOC106609671
LOC106607701	-1.40725	5.67976	8.95639e-07	4.00914e-05	ubiquitin-conjugating enzyme E2 D4
emp2	-1.40807	2.46496	0.000806416	0.00731962	epithelial membrane protein 2
LOC106580626	-1.40893	1.43354	0.00132756	0.0104816	protein PAXX
LOC106569553	-1.40924	1.45126	0.000335224	0.00382405	yjeF N-terminal domain-containing 3
LOC106562416	-1.40941	1.78548	0.00371802	0.0223765	72 kDa type IV collagenase
LOC106581194	-1.40953	3.91866	3.28772e-07	1.87668e-05	cytosolic 5'-nucleotidase 3
LOC106610386	-1.40984	4.18516	5.78727e-06	0.000176334	E3 ubiquitin ligase TRAF3IP2
LOC106567917	-1.41016	8.76835	4.28337e-07	2.3149e-05	non-histone chromosomal protein HMG-14-like
lsm8	-1.41054	2.86087	0.000622698	0.00606714	LSM8 homolog, U6 small nuclear RNA associated
exosc7	-1.41182	4.53942	1.65392e-06	6.54766e-05	exosome component 7
LOC106578554	-1.41332	6.55784	3.27778e-06	0.00011408	V-set domain containing T-cell activation inhibitor 1
zn330	-1.4147	3.66294	1.1961e-06	5.07634e-05	Zinc finger protein 330
LOC123743747	-1.41492	5.10872	0.000620304	0.00605982	transmembrane protein 272-like
LOC106595569	-1.41514	2.41616	0.0020601	0.0144469	mediator of RNA polymerase II transcription subunit 28
LOC123730900	-1.41613	3.6296	1.88663e-05	0.000437206	uncharacterized LOC123730900
LOC106597073	-1.41656	1.08065	0.00206865	0.0144802	uncharacterized LOC106597073
LOC106603451	-1.41679	4.83218	1.1139e-06	4.77567e-05	nucleoporin 88-like
LOC106603066	-1.41751	5.98894	9.61734e-06	0.000260597	eukaryotic translation initiation factor 1A, X-chromosomal
LOC106581119	-1.4176	8.39044	8.09402e-07	3.7147e-05	high mobility group nucleosome-binding domain-containing protein 3
LOC106587605	-1.41765	7.16827	7.94822e-06	0.000225319	uncharacterized LOC106587605
LOC106583878	-1.41968	3.83656	0.00145063	0.0111704	uncharacterized LOC106583878
LOC123743725	-1.42015	1.01056	0.00116735	0.00958187	uncharacterized LOC123743725
LOC106602383	-1.42146	1.98705	0.00103202	0.00875242	centrosomal protein of 44 kDa-like
LOC106609514	-1.42202	1.65596	0.00116185	0.00955115	GAS2-like protein 3
LOC106586667	-1.42203	3.09236	0.000812079	0.00735516	uncharacterized LOC106586667
si:ch211-107p11.3	-1.42278	1.15569	0.00135758	0.0106513	GT1 domain-containing protein
iqcc	-1.42422	1.27467	0.00133435	0.010517	IQ motif containing C
cpox	-1.42432	5.8135	3.36522e-05	0.0006768	coproporphyrinogen oxidase
LOC106601859	-1.42459	1.04977	0.00106825	0.00898463	uncharacterized serine-rich protein C215.13-like
cirbpb	-1.42656	8.54766	2.22145e-07	1.34617e-05	cold inducible RNA binding protein b
LOC106585276	-1.42855	5.05812	6.89407e-06	0.000203873	cyclin-dependent kinase 2-associated protein 1
LOC106561958	-1.42902	3.11089	3.28732e-06	0.00011418	prothrombin-like
LOC106588951	-1.42962	2.86849	2.03968e-05	0.000463555	uncharacterized LOC106588951
LOC106561261	-1.43049	1.4722	0.00442532	0.025328	collagen alpha-1(VI) chain-like
LOC106567157	-1.43078	1.49776	0.00138139	0.0107696	hematopoietic progenitor cell antigen CD34-like
LOC106568805	-1.43282	2.35606	0.00495826	0.0274358	uncharacterized LOC106568805
LOC106587409	-1.43452	4.01507	1.86299e-05	0.000433432	lysozyme g-like
LOC106588820	-1.43489	3.93127	6.57285e-05	0.0011469	Y+L amino acid transporter 1
cssa10h15orf61	-1.43766	2.34178	0.00025339	0.00308786	chromosome ssa10 C15orf61 homolog
LOC106598995	-1.44051	2.43074	7.21825e-05	0.0012254	uncharacterized LOC106598995
LOC123733166	-1.44071	3.32712	0.000621935	0.00606343	uncharacterized LOC123733166
LOC106571071	-1.44108	5.43201	1.50161e-05	0.000363721	transcriptional activator Myb-like
LOC106601603	-1.4415	7.22536	9.23247e-05	0.00146991	cytochrome c oxidase subunit NDUFA4-like
LOC106579276	-1.44165	4.58822	2.14003e-06	8.05013e-05	PDZ domain-containing protein 7
banf1	-1.44171	7.31971	3.46154e-06	0.000117884	BAF nuclear assembly factor 1
LOC106584098	-1.44191	1.38422	0.00022641	0.00283291	fasciculation and elongation protein zeta-2
cks2	-1.44191	3.05004	2.65009e-05	0.000564803	CDC28 protein kinase regulatory subunit 2
LOC123742593	-1.4421	1.18673	0.000796888	0.00726448	small nucleolar RNA SNORA8
LOC100136484	-1.44239	6.27608	1.30776e-08	1.3806e-06	glutathione S-transferase P
LOC123727735	-1.44322	-1.17159	0.0112484	0.0494051	TBC1 domain family member 31-like
LOC106576811	-1.44412	2.91697	9.78632e-05	0.00153505	lysophosphatidylserine lipase ABHD12-like
LOC106609355	-1.44479	3.57455	9.15278e-06	0.000250818	ankyrin repeat and SOCS box protein 13
LOC106564824	-1.44517	3.40728	0.000495202	0.00512677	catalase
LOC106578486	-1.44606	3.85499	2.25242e-06	8.40845e-05	ATP-binding cassette sub-family D member 3-like
LOC106578232	-1.44613	1.41484	0.000294237	0.00345966	uncharacterized LOC106578232
nxnl2	-1.44762	1.66677	0.00222605	0.0152906	nucleoredoxin like 2
hyi	-1.44798	3.93554	3.22948e-07	1.85421e-05	hydroxypyruvate isomerase
LOC106592749	-1.44974	5.77638	9.96147e-06	0.000267218	ensconsin
lypla2	-1.45035	6.45162	9.0444e-05	0.00144858	lysophospholipase 2
LOC106590406	-1.45091	2.46277	0.00023687	0.0029265	alanine aminotransferase 2-like
LOC106606883	-1.457	1.41217	0.0012522	0.0100579	glycine-rich cell wall structural protein 1.8
LOC106595244	-1.45722	3.23249	0.000443881	0.00471989	TSC22 domain family protein 4-like
LOC106583266	-1.4576	5.73511	1.57166e-06	6.28964e-05	HIG1 domain family member 1A, mitochondrial
LOC106610405	-1.45874	3.72377	0.000536712	0.00541937	uncharacterized LOC106610405
LOC123725406	-1.45901	1.94932	0.000750309	0.00696489	uncharacterized LOC123725406
LOC106607046	-1.45902	4.60269	4.94101e-07	2.56219e-05	kinetochore protein Spc24
rabl2	-1.46108	2.77573	2.132e-05	0.000479256	RAB, member of RAS oncogene family-like 2
LOC106581404	-1.46175	3.50343	0.000222033	0.00279357	START domain-containing protein 10
LOC106562106	-1.46241	3.76472	8.46973e-07	3.82033e-05	aryl hydrocarbon receptor nuclear translocator-like protein 1
si:ch73-70k4.1	-1.46247	2.70524	2.39265e-05	0.000519331	FA core complex associated protein 20
LOC106613676	-1.46329	3.0457	3.2323e-05	0.000657661	nicotinamide riboside kinase 2
ddn1	-1.46329	2.56581	0.000748133	0.00695345	Duodenase-1
mbd3a	-1.46359	2.85575	4.09794e-06	0.000134411	methyl-CpG binding domain protein 3a
LOC106567944	-1.46478	1.1011	0.00101973	0.00868065	uncharacterized LOC106567944
LOC106570267	-1.46483	4.5698	2.46031e-05	0.000531666	uncharacterized LOC106570267
LOC106611675	-1.46566	1.84117	0.00830886	0.0398265	uncharacterized LOC106611675
LOC106599031	-1.46658	7.2145	1.44137e-05	0.000351442	ubiquitin-60S ribosomal protein L40
LOC106602801	-1.46676	1.02085	0.00581281	0.0308265	TBC1 domain family member 2A
LOC106563325	-1.46807	5.98376	4.03508e-06	0.000132496	intracellular hyaluronan-binding protein 4
atpsckmt	-1.47071	1.1455	0.00105113	0.00887103	fATP synthase c subunit lysine N-methyltransferase
ppox	-1.47197	4.7299	4.76961e-07	2.50865e-05	protoporphyrinogen oxidase
LOC106610375	-1.4731	3.03937	2.26556e-05	0.000501216	protein FAM104A-like
LOC106586205	-1.47503	4.15236	2.20371e-06	8.25106e-05	retinol dehydrogenase 7
nsl1	-1.4759	5.28225	3.17726e-07	1.82779e-05	NSL1 component of MIS12 kinetochore complex
LOC106572697	-1.47643	6.68064	1.61115e-06	6.42148e-05	nascent polypeptide-associated complex subunit alpha
cst7	-1.47712	7.38573	6.38361e-08	4.9805e-06	cystatin F
phf5a	-1.47781	4.34931	4.91039e-07	2.55696e-05	PHD finger protein 5A
LOC106613542	-1.47787	2.82805	5.35946e-05	0.000983536	alpha-N-acetylgalactosaminide alpha-2,6-sialyltransferase 5-like
LOC100379103	-1.47818	3.03509	6.5889e-05	0.00114902	akirin 2(2a)
bida	-1.4789	4.64026	4.68926e-08	3.91268e-06	BH3 interacting domain death agonist
LOC106611899	-1.48093	1.92009	0.000202604	0.00261978	wolframin
LOC106609180	-1.48121	1.77919	0.00125864	0.0100959	electron transfer flavoprotein regulatory factor 1-like
dtbp1	-1.4831	3.8173	0.00011821	0.00175316	Dysbindin
dtymk	-1.48365	5.23829	1.93388e-07	1.19917e-05	deoxythymidylate kinase (thymidylate kinase)
LOC106566871	-1.48556	6.37394	1.527e-08	1.5726e-06	probable pleckstrin homology domain-containing family N member 1
LOC106599022	-1.48629	1.00214	0.00116252	0.00955115	ras-related protein Rab-3A
LOC106603145	-1.48631	5.60383	6.56225e-08	5.08644e-06	peroxiredoxin-5, mitochondrial
ndufaf3	-1.48798	4.57461	5.57648e-08	4.50934e-06	NADH:ubiquinone oxidoreductase complex assembly factor
fgf11a	-1.48858	1.35984	0.00844794	0.0402583	fibroblast growth factor 11a
LOC100196055	-1.48906	2.96069	5.22759e-06	0.000162543	phosphatidylinositol glycan, class F
mrps25	-1.48949	3.84762	1.18639e-05	0.000304166	mitochondrial ribosomal protein S25
ska1	-1.4916	2.76823	2.46817e-05	0.000532581	spindle and kinetochore associated complex subunit 1
LOC106601986	-1.4917	4.13314	7.02114e-05	0.00120303	glycogen [starch] synthase, muscle-like
LOC123730532	-1.49236	1.69222	0.00146589	0.0112614	uncharacterized LOC123730532
LOC106571077	-1.49313	3.25668	0.000282475	0.00335755	oligosaccharyltransferase complex subunit 4 (non-catalytic)
hdr	-1.49458	5.68729	9.43471e-08	6.81102e-06	hematopoietic death receptor
gata1	-1.49466	5.68546	0.000841399	0.00755105	GATA-binding factor 1
LOC100195969	-1.49514	1.67583	0.000127642	0.00186118	centrosomal protein 97
LOC100286718	-1.49545	2.7546	4.01571e-05	0.000781233	cyclin E1
LOC106586211	-1.49693	3.56077	3.63371e-06	0.000122405	D-3-phosphoglycerate dehydrogenase
LOC106610147	-1.49735	1.9284	0.00048651	0.00504743	protein tweety homolog 2-like
LOC106581351	-1.49742	2.02398	0.000662679	0.00635783	ephexin-1
LOC106594269	-1.49788	2.20902	0.004755	0.026606	uncharacterized LOC106594269
LOC106584772	-1.49848	4.07346	6.99367e-06	0.000206611	uncharacterized LOC106584772
LOC106569431	-1.49958	4.83127	5.5446e-06	0.00017047	NEDD8
elof1	-1.50044	4.66348	1.03299e-06	4.50083e-05	elongation factor 1
LOC106589462	-1.50073	4.16792	2.31804e-06	8.59894e-05	nuclear prelamin A recognition factor
gins4	-1.50309	4.58421	2.62805e-06	9.53282e-05	GINS complex subunit 4 (Sld5 homolog)
LOC123730737	-1.5037	2.12301	0.00021113	0.00269788	MAPK regulated corepressor interacting protein 2-like
LOC106601432	-1.50745	2.12344	0.00392256	0.0232231	matrix-remodeling-associated protein 7
LOC123727789	-1.51099	3.40906	2.54118e-06	9.30944e-05	uncharacterized LOC123727789
LOC123736400	-1.51151	4.04442	1.90417e-05	0.000440578	double-strand-break repair protein rad21 homolog A-like
LOC106603348	-1.51195	7.30551	8.40082e-09	9.81896e-07	mitochondrial uncoupling protein 2
LOC106603116	-1.51313	3.80653	1.6374e-06	6.49972e-05	latent-transforming growth factor beta-binding protein 3-like
LOC106605037	-1.51368	2.71232	0.000168294	0.00227382	uncharacterized LOC106605037
tieg3	-1.51401	4.62856	0.000596971	0.0058846	Transforming growth factor-beta-inducible early growth response protein 3
dema	-1.51446	5.57306	1.9407e-05	0.000447974	Dematin
LOC106600868	-1.51466	5.47403	0.000923279	0.00807119	sodium channel protein type 4 subunit alpha B
LOC106602874	-1.51496	8.5982	8.93344e-08	6.52917e-06	histone H2AX
LOC106595924	-1.51614	1.28268	0.00153622	0.0116618	serine/threonine-protein kinase ULK4
LOC106569019	-1.51845	1.47101	0.00121877	0.0098701	uncharacterized LOC106569019
rgcc	-1.51851	3.57968	0.00010696	0.0016352	regulator of cell cycle
LOC106590471	-1.5186	5.22732	9.67887e-07	4.29339e-05	glycerophosphodiester phosphodiesterase 1-like
LOC106567088	-1.51871	4.61163	6.5655e-07	3.14951e-05	SAP domain-containing ribonucleoprotein
cdca3	-1.51921	5.87492	5.97833e-05	0.00106396	cell division cycle associated 3
LOC106603804	-1.52143	1.73739	0.000265938	0.00320497	disks large homolog 2
mt	-1.5217	2.62006	3.14726e-05	0.000643745	metallothionein
sec61g	-1.52198	2.964	0.00040037	0.00436597	SEC61 translocon subunit gamma
aif1l	-1.52382	2.18382	0.000461698	0.00485294	allograft inflammatory factor 1-like
LOC106571629	-1.52428	3.88677	8.57119e-07	3.84255e-05	SAYSvFN domain-containing protein 1
LOC106601525	-1.52519	6.49282	3.9572e-11	1.13161e-08	serine and arginine rich splicing factor 2b
LOC123729671	-1.52662	5.89807	0.00057149	0.00569056	uncharacterized LOC123729671
LOC106584065	-1.52737	3.10399	0.000746604	0.00694865	rhophilin-1-like
LOC106613009	-1.52802	1.3331	0.00479439	0.02674	CD166 antigen homolog A-like
ruxg	-1.52817	6.3153	1.63586e-06	6.49972e-05	Small nuclear ribonucleoprotein G
slc39a4	-1.52826	1.72331	0.000147273	0.00206692	solute carrier family 39 member 4
acp5b	-1.53123	4.83361	5.4801e-09	6.86855e-07	acid phosphatase 5b, tartrate resistant
LOC106603196	-1.53132	2.40402	0.000119647	0.00176824	calphotin-like
LOC106577862	-1.53169	3.13447	1.33346e-05	0.000329494	amyloid beta precursor like protein 1
sri	-1.53249	8.30289	1.15077e-07	7.9565e-06	sorcin
LOC106573055	-1.53337	5.47714	0.00017547	0.00234441	methionine aminopeptidase 2
LOC106607492	-1.53349	7.66396	8.16522e-05	0.00133789	ATP synthase F(0) complex subunit C3, mitochondrial
LOC106567392	-1.53401	2.2985	1.13215e-05	0.000293438	uncharacterized LOC106567392
LOC106611060	-1.53452	3.5272	2.13317e-05	0.000479256	rRNA-processing protein FCF1 homolog
LOC123729843	-1.53516	2.65417	6.5811e-06	0.000196592	uncharacterized LOC123729843
ndufb4	-1.53598	2.99805	6.52211e-05	0.00114007	NADH:ubiquinone oxidoreductase subunit B4
LOC106583003	-1.53607	4.09109	2.28361e-05	0.000503831	complement decay-accelerating factor
dhfr	-1.53761	4.22712	4.91915e-07	2.55696e-05	dihydrofolate reductase
LOC106603962	-1.53883	3.61272	6.48781e-06	0.000194397	uncharacterized LOC106603962
LOC106579031	-1.54037	1.94337	0.00036535	0.00408391	gamma-crystallin M2
LOC106576232	-1.54097	4.74307	9.17445e-10	1.50455e-07	ankyrin repeat domain-containing protein 16
LOC106587261	-1.54117	3.31879	1.60389e-05	0.000382517	arf-GAP with dual PH domain-containing protein 2-like
LOC106602627	-1.54563	6.31356	0.000421213	0.00452954	spectrin beta chain, erythrocytic
LOC123742503	-1.54572	3.41047	5.49863e-05	0.00100095	uncharacterized LOC123742503
LOC106575044	-1.54828	3.43251	0.00256994	0.0170254	nucleolar protein 58
rpl36a	-1.5496	6.27287	4.73689e-05	0.000889799	ribosomal protein L36A
LOC123743481	-1.55017	1.9221	5.40701e-05	0.000987727	uncharacterized protein KIAA0408-like
LOC106588939	-1.5503	6.78732	0.000434027	0.00464022	collagen alpha-2(I) chain
LOC106562955	-1.55123	5.99555	2.9226e-07	1.71479e-05	epidermal growth factor-like protein 7
LOC106567574	-1.55293	2.24027	0.00071268	0.00672582	ubiquitin carboxyl-terminal hydrolase 2
LOC123740268	-1.55323	5.66497	3.61713e-06	0.000122077	uncharacterized LOC123740268
LOC106585716	-1.55469	2.29488	1.77508e-05	0.000416268	protein FAM219A-like
alad	-1.55522	3.60095	7.87398e-05	0.00130344	aminolevulinate dehydratase
LOC123726823	-1.55852	1.13851	0.000256035	0.00311236	small nucleolar RNA SNORA65
LOC106612135	-1.56154	5.3334	0.00285362	0.018442	proheparin-binding EGF-like growth factor
LOC106589648	-1.56191	4.30605	8.31526e-05	0.00135764	U6 snRNA-associated Sm-like protein LSm8
isk1	-1.56209	4.30382	5.74543e-09	7.08877e-07	Pancreatic secretory trypsin inhibitor
LOC106577538	-1.56286	2.29858	0.00130703	0.0103658	uncharacterized LOC106577538
LOC106586468	-1.56408	2.15249	0.000455524	0.00481242	calcium/calmodulin-dependent 3',5'-cyclic nucleotide phosphodiesterase 1A
LOC106565308	-1.56439	2.45317	2.06191e-05	0.000467166	sodium- and chloride-dependent neutral and basic amino acid transporter B(0+)-like
LOC106589484	-1.56559	2.50423	4.30269e-05	0.000825611	protein lin-52 homolog
LOC106600939	-1.56696	4.81743	0.000233764	0.00290641	uncharacterized LOC106600939
LOC106601575	-1.56756	2.20342	0.000129246	0.00187435	uncharacterized LOC106601575
LOC106564238	-1.56784	1.84422	0.000184731	0.00243231	uncharacterized LOC106564238
LOC106590415	-1.57151	3.96213	1.87675e-08	1.8612e-06	uncharacterized LOC106590415
LOC106576681	-1.57172	6.4547	3.35507e-10	6.72247e-08	core histone macro-H2A.2
LOC106575528	-1.57183	-1.10575	0.00829379	0.0397926	protein FAM171B-like
LOC106573598	-1.57216	1.73523	0.000129821	0.00187991	chromatin target of PRMT1 protein
LOC106586243	-1.57228	1.6296	0.000559785	0.00559671	N-chimaerin-like
LOC123723805	-1.57335	1.49694	6.94721e-05	0.00119314	replication protein A 14 kDa subunit-like
spata6l	-1.57551	1.12471	0.000822727	0.00742808	spermatogenesis associated 6-like
LOC106585763	-1.57568	1.53223	0.00337608	0.0208509	mucin-19
gbp	-1.57608	3.67443	1.60615e-07	1.03518e-05	glycogen synthase kinase binding protein
srsf2b	-1.57994	7.17161	1.6721e-11	5.35326e-09	serine and arginine rich splicing factor 2b
LOC106566651	-1.5805	1.87694	0.000180071	0.00238889	embryonic polyadenylate-binding protein-like
LOC106565072	-1.58071	3.18927	9.00229e-06	0.000248298	vesicle-associated membrane protein-associated protein B
LOC106589755	-1.5813	4.76781	7.42296e-10	1.27114e-07	MARVEL domain-containing protein 1
LOC106561137	-1.58243	2.72279	0.000321075	0.00369944	2-iminobutanoate/2-iminopropanoate deaminase
LOC106596683	-1.5843	3.39393	1.22653e-05	0.000310363	nectin-4-like
atp5if1b	-1.58536	5.70525	3.01616e-07	1.75569e-05	ATP synthase inhibitory factor subunit 1b
LOC106567805	-1.58737	2.60839	1.59065e-05	0.000379976	SH3 domain-binding glutamic acid-rich-like protein
LOC106574187	-1.58811	2.03983	0.00026423	0.00319221	uncharacterized LOC106574187
mtf2	-1.58841	5.47141	1.89903e-10	4.17419e-08	metal response element binding transcription factor 2
LOC106603519	-1.58956	7.64043	1.34137e-06	5.53343e-05	vacuole membrane protein 1-like
LOC106592286	-1.59268	3.46405	2.81569e-05	0.000591536	cAMP-dependent protein kinase catalytic subunit alpha-like
LOC106589282	-1.59386	2.97554	5.82968e-06	0.000177201	SNF8 subunit of ESCRT-II
LOC106604765	-1.59598	7.46956	1.03736e-06	4.5132e-05	tubulin beta-4B chain
LOC106562010	-1.59651	2.25203	4.64767e-06	0.000148474	pleckstrin homology domain-containing family F member 2-like
LOC100194714	-1.59659	2.47165	2.87113e-06	0.000102257	tumor protein p53-inducible nuclear protein 2
LOC106564359	-1.59764	4.60251	0.000392712	0.00429838	Fc receptor-like protein 5
LOC106608192	-1.59897	2.6603	1.25098e-05	0.000314927	fos-related antigen 2
LOC123727834	-1.59947	1.98177	7.71411e-05	0.00128586	uncharacterized LOC123727834
LOC106607511	-1.59965	1.38401	0.000652742	0.00627985	MAGUK p55 subfamily member 3
LOC106567965	-1.601	7.0774	1.32669e-05	0.000328649	uncharacterized LOC106567965
gng2	-1.60125	1.29857	0.000376434	0.00416353	guanine nucleotide binding protein (G protein), gamma 2
lum	-1.60175	2.96454	2.82278e-05	0.000592603	lumican
LOC106566852	-1.60256	4.91118	4.56596e-06	0.000146658	von Willebrand factor A domain-containing protein 1
tuba8l2	-1.60261	7.18912	1.97119e-09	2.79131e-07	tubulin, alpha 8 like 2
LOC106561220	-1.60355	3.54237	0.000115138	0.0017232	general transcription factor IIIC, polypeptide 6, alpha
LOC123727344	-1.60486	2.11975	0.000234518	0.00291333	E3 SUMO-protein ligase NSE2-like
LOC123724451	-1.60489	2.54897	0.000106981	0.0016352	uncharacterized LOC123724451
rnaseh2b	-1.60819	4.41044	4.25044e-05	0.000816791	ribonuclease H2, subunit B
LOC100136561	-1.6097	2.21143	0.000433199	0.00463306	bile salt-activated lipase
LOC106583317	-1.61166	8.20192	5.38313e-07	2.71034e-05	voltage-gated hydrogen channel 1
glrx1	-1.61199	6.52518	2.01742e-07	1.24052e-05	Glutaredoxin-1
LOC106578765	-1.61414	-1.30655	0.00481268	0.0268217	signal-induced proliferation-associated 1-like protein 2
LOC106580600	-1.61422	2.98976	1.56409e-05	0.000375457	steroidogenic acute regulatory protein, mitochondrial-like
LOC106562315	-1.61507	3.15383	0.00017458	0.00233519	sal-like protein 1
LOC106575781	-1.61913	7.33949	2.27891e-08	2.20799e-06	tubulin alpha chain
LOC106568016	-1.61944	2.5898	3.44313e-07	1.94652e-05	histone-lysine N-methyltransferase NSD3-like
LOC106589388	-1.62066	1.96389	0.000208399	0.00267342	AMSH-like protease
LOC123729560	-1.62184	3.00052	1.5708e-06	6.28964e-05	uncharacterized LOC123729560
nupr1b	-1.62651	3.3837	4.95495e-08	4.08804e-06	nuclear protein 1b
LOC106605386	-1.62668	1.09312	0.000116056	0.00173288	tetratricopeptide repeat protein 24-like
LOC106608132	-1.62738	1.04077	5.38901e-05	0.000985887	uncharacterized LOC106608132
LOC106582605	-1.62873	2.82924	0.000217447	0.00275234	voltage-dependent calcium channel subunit alpha-2/delta-2
LOC106567264	-1.62923	1.88152	3.5094e-05	0.000698891	lamina-associated polypeptide 2
LOC106605905	-1.63213	1.03235	0.00103551	0.00877529	serine/threonine-protein kinase ULK4
LOC106601255	-1.63244	3.20058	0.00032065	0.00369645	transmembrane ascorbate-dependent reductase CYB561
LOC123742592	-1.63406	1.57821	0.000102489	0.00158796	small nucleolar RNA SNORA8
LOC106563160	-1.63465	1.81083	0.000286837	0.00339025	syntaxin-2
LOC106562994	-1.63692	1.399	0.00064699	0.00623779	seizure 6-like protein
LOC123730547	-1.64184	3.76303	1.61243e-05	0.000383932	uncharacterized LOC123730547
LOC106571978	-1.64299	3.54544	1.0679e-08	1.18248e-06	serine/threonine-protein kinase Sgk2
LOC106582663	-1.64329	1.42541	0.000171252	0.00230323	transcription factor Sp7-like
LOC123742413	-1.6436	-1.19426	0.00660398	0.0336995	uncharacterized LOC123742413
mao	-1.64446	1.51649	0.000286162	0.0033877	monoamine oxidase
LOC123742504	-1.64492	2.1253	7.30855e-06	0.000212637	uncharacterized LOC123742504
LOC106592571	-1.64551	1.6465	2.06005e-05	0.000467102	GTP-binding protein Rheb
LOC106608518	-1.64713	1.95807	0.000348077	0.00393561	zinc finger MYND domain-containing protein 15
dus4l	-1.64716	3.39894	1.88013e-06	7.25783e-05	dihydrouridine synthase 4-like (S. cerevisiae)
LOC123724604	-1.64821	1.69612	0.000221002	0.00278536	uncharacterized LOC123724604
LOC100136404	-1.64961	7.40709	3.8995e-05	0.00076215	glutamate dehydrogenase, mitochondrial
LOC106585148	-1.65049	2.2547	9.03989e-06	0.000248913	39S ribosomal protein L41, mitochondrial
LOC106567513	-1.65235	2.60674	0.000302518	0.00353026	dihydropyrimidinase-related protein 3-like
LOC106589676	-1.6591	2.82602	2.88965e-06	0.00010258	uncharacterized LOC106589676
LOC106578009	-1.65913	5.76272	6.41091e-07	3.10684e-05	urokinase plasminogen activator surface receptor-like
LOC106610772	-1.66509	5.07161	2.66955e-07	1.58526e-05	cytochrome c oxidase subunit 7A2, mitochondrial
rex1bd	-1.66594	4.92444	1.4037e-09	2.12023e-07	required for excision 1-B domain containing
LOC106588463	-1.67061	5.36892	5.97617e-07	2.94844e-05	NADH dehydrogenase [ubiquinone] iron-sulfur protein 5
LOC106606856	-1.67207	6.86498	0.000818172	0.00740052	band 3 anion exchange protein
LOC106571497	-1.67737	2.96639	3.41739e-06	0.000116906	centromere protein W
LOC106569220	-1.67797	7.39979	3.06978e-06	0.000107512	protein transport protein Sec61 subunit gamma
LOC123727298	-1.67809	1.64979	0.000180849	0.00239511	uncharacterized LOC123727298
hmgb3a	-1.67957	5.67113	5.0687e-10	9.38953e-08	high mobility group box 3a
LOC106562418	-1.6813	5.92811	1.76704e-11	5.53684e-09	lysophosphatidylcholine acyltransferase 2
LOC106560849	-1.6814	2.81303	2.45714e-07	1.468e-05	cholesteryl ester transfer protein
LOC123742515	-1.68409	1.53411	2.46434e-05	0.000532146	uncharacterized LOC123742515
LOC106600852	-1.68508	5.71166	7.67815e-05	0.00128204	collagen alpha-1(I) chain
LOC106588678	-1.68533	1.13306	0.000170998	0.00230092	uncharacterized protein KIAA0895-like
LOC106563498	-1.68606	4.27466	3.90096e-08	3.41961e-06	pyruvate carboxylase, mitochondrial
LOC106607809	-1.68614	1.28525	5.04364e-05	0.000937495	exostosin-1
LOC106566033	-1.68654	3.38923	9.15425e-06	0.000250818	uncharacterized LOC106566033
LOC106610188	-1.68657	7.93064	1.75371e-07	1.11046e-05	60S ribosomal protein L38
LOC106611945	-1.68664	4.40417	1.42936e-07	9.46078e-06	ras-GEF domain-containing family member 1C
nattl	-1.68737	6.73608	2.23793e-05	0.000497104	Natterin-like protein
LOC123731859	-1.68762	2.05985	1.30542e-05	0.00032502	histone PARylation factor 1-like
LOC106579269	-1.68862	2.9657	2.75428e-06	9.85719e-05	nuclear receptor coactivator 7
LOC106571556	-1.68886	-1.2556	0.00209211	0.0146021	1-phosphatidylinositol 4,5-bisphosphate phosphodiesterase beta-1-like
LOC106586014	-1.68939	2.17015	0.00115881	0.00953933	uncharacterized LOC106586014
LOC106581106	-1.69548	1.3862	0.000167984	0.00227067	uncharacterized LOC106581106
LOC106607939	-1.69712	2.32198	1.07175e-05	0.000283368	centromere protein W
LOC123743079	-1.69775	4.15971	1.14045e-05	0.00029414	uncharacterized LOC123743079
LOC106599148	-1.69826	5.3811	3.88908e-07	2.13896e-05	calreticulin
prf1.3	-1.69976	5.21836	8.48954e-07	3.82341e-05	perforin 1.3
LOC106613690	-1.70555	2.92733	4.28151e-06	0.000139345	protein FAM32A-like
LOC106586175	-1.71123	5.7634	0.000101039	0.00157199	catalase
LOC106563936	-1.71135	2.89938	2.59718e-05	0.000554731	uncharacterized LOC106563936
LOC123743132	-1.71251	1.07395	0.00284958	0.0184231	uncharacterized LOC123743132
LOC106595732	-1.71323	1.55521	0.00204024	0.0143524	mediator of RNA polymerase II transcription subunit 28
LOC123731469	-1.71383	2.13025	0.000129078	0.00187376	uncharacterized LOC123731469
LOC106563481	-1.71436	7.26774	1.13265e-05	0.000293438	peroxiredoxin-5, mitochondrial
LOC106581164	-1.71476	7.54506	9.7169e-09	1.10503e-06	glia maturation factor gamma-like
LOC106579796	-1.71588	1.77391	0.000246674	0.00302983	uncharacterized LOC106579796
LOC106569075	-1.71601	2.74079	8.26672e-06	0.000232558	tenascin-R
cq067	-1.72037	1.08768	0.000321752	0.00370336	CQ067 protein
LOC106601011	-1.72264	3.65959	3.31442e-09	4.4374e-07	peptidyl-prolyl cis-trans isomerase FKBP10
cenpl	-1.72489	2.78679	1.31956e-05	0.00032771	centromere protein L
LOC106570789	-1.72592	3.98251	4.8049e-06	0.000152176	DNA-directed RNA polymerases I, II, and III subunit RPABC4
LOC106563557	-1.7261	6.51402	4.4588e-07	2.37057e-05	uncharacterized LOC106563557
ift22	-1.73199	1.98961	4.89832e-06	0.000154636	intraflagellar transport 22 homolog (Chlamydomonas)
tcp4	-1.73212	6.94806	2.07234e-08	2.02786e-06	Activated RNA polymerase II transcriptional coactivator p15
LOC106579322	-1.73266	4.89698	1.5041e-05	0.000364023	uncharacterized LOC106579322
LOC106604326	-1.73432	4.16835	8.17821e-07	3.72881e-05	uncharacterized LOC106604326
LOC106603287	-1.73449	2.77375	1.29932e-06	5.42072e-05	galectin-9
cp063	-1.73662	2.67628	0.000137292	0.00196397	LisH domain-containing protein C16orf63 homolog
LOC106613943	-1.73821	5.76626	1.06758e-08	1.18248e-06	dolichyl-diphosphooligosaccharide--protein glycosyltransferase subunit DAD1
LOC106600819	-1.73827	1.84162	7.83449e-05	0.00130077	uncharacterized LOC106600819
LOC106613740	-1.7384	4.0054	6.78177e-10	1.18899e-07	cold-inducible RNA-binding protein B
LOC106608444	-1.73933	3.05956	0.000203906	0.00262937	uncharacterized LOC106608444
LOC106582802	-1.74398	3.00451	1.29242e-06	5.39957e-05	T-cell leukemia translocation-altered gene protein homolog
nudt18	-1.74473	5.08348	2.98832e-10	6.11237e-08	nudix (nucleoside diphosphate linked moiety X)-type motif 18
mmp9	-1.74726	12.0884	1.92779e-05	0.000445343	matrix metalloproteinase 9
LOC106587138	-1.74902	3.08498	3.78047e-07	2.09304e-05	two pore channel protein 2
LOC106600435	-1.74984	3.30161	0.00215606	0.0149387	aquaporin FA-CHIP
LOC106573974	-1.75048	1.21529	0.00206078	0.0144469	uncharacterized LOC106573974
fam219ab	-1.75328	-1.32043	0.00188182	0.0135453	family with sequence similarity 219 member Ab
LOC106593670	-1.75373	3.34457	4.46058e-05	0.000845988	phosphatidylinositol N-acetylglucosaminyltransferase subunit Q-like
crp	-1.7546	4.18758	5.58807e-08	4.50934e-06	c-reactive protein, pentraxin-related
LOC123742472	-1.75482	3.5333	0.00034306	0.00388937	uncharacterized LOC123742472
LOC106602078	-1.7563	4.27242	2.97984e-06	0.000105112	acyl carrier protein, mitochondrial-like
LOC106605097	-1.75755	4.31663	4.61685e-06	0.000147979	tetratricopeptide repeat protein 7A-like
LOC123724386	-1.75832	4.03541	1.26229e-07	8.54701e-06	nicotinamide riboside kinase 2-like
rn151	-1.75838	2.52003	0.000681214	0.00650177	RING finger protein 151
LOC106588652	-1.76269	5.83666	1.85889e-09	2.65785e-07	uncharacterized LOC106588652
LOC106601613	-1.763	5.98215	7.71295e-08	5.72235e-06	tubulin beta-4B chain-like
LOC100380859	-1.76718	6.74787	0.000645608	0.00622931	band 3 anion exchange protein
LOC106572144	-1.77424	2.41896	5.46896e-07	2.74417e-05	synaptonemal complex protein 2
LOC123741699	-1.77545	-1.06972	0.00239727	0.0161614	uncharacterized LOC123741699
LOC106591275	-1.77629	2.5382	9.00611e-05	0.00144323	CMRF35-like molecule 5
LOC106605049	-1.77662	2.50602	1.24681e-05	0.000314146	terminal nucleotidyltransferase 5A-like
LOC106603098	-1.77695	2.80831	0.000145559	0.00205232	proteasome subunit beta type-6
tppp3	-1.78229	1.12543	0.000138062	0.00197089	tubulin polymerization-promoting protein family member 3
LOC106578024	-1.79006	1.13363	2.91839e-05	0.000608769	uncharacterized LOC106578024
LOC106566787	-1.79035	3.36788	1.20962e-07	8.28563e-06	suppressor APC domain-containing protein 2
birc5a	-1.79123	5.78838	5.73115e-08	4.58694e-06	baculoviral IAP repeat containing 5a
LOC106583334	-1.79141	-1.05716	0.00651067	0.0333987	neuritin-like
LOC106584322	-1.79639	5.707	9.72073e-07	4.29475e-05	torsin-3A
LOC106573600	-1.79877	4.60171	2.69332e-10	5.71673e-08	cold-inducible RNA-binding protein B
LOC106565289	-1.80816	2.60718	0.000626737	0.00609641	uncharacterized LOC106565289
LOC106563786	-1.8098	4.07749	2.117e-05	0.000477445	uncharacterized LOC106563786
LOC106564567	-1.81504	6.68367	3.43635e-12	1.34952e-09	peroxiredoxin-1
LOC106575139	-1.81522	1.3035	3.28057e-06	0.00011408	transmembrane protease serine 3
LOC106612990	-1.8271	8.10788	7.54376e-10	1.28108e-07	high mobility group nucleosome-binding domain-containing protein 3
LOC106583734	-1.82874	4.60733	1.06236e-10	2.62949e-08	nuclear factor 7, brain-like
LOC106578688	-1.82989	4.60673	1.26989e-08	1.3503e-06	carcinoembryonic antigen-related cell adhesion molecule 5
LOC106612300	-1.83345	5.51602	2.61111e-10	5.61369e-08	glutamine amidotransferase-like class 1 domain-containing protein 3, mitochondrial
LOC106603475	-1.83373	4.17074	4.10968e-09	5.40064e-07	cytochrome c oxidase subunit 7B2, mitochondrial
LOC106590752	-1.83379	4.45172	1.08237e-06	4.67267e-05	nuclear factor 1 X-type-like
LOC106602015	-1.83411	-1.12611	0.0041766	0.0243118	syntaxin-binding protein 4
[truncated: 336 more rows]

## Sheet: F1701419_HK_T20AvsT10A_GO
ID	Term	GOGroups	Ontology Source	Term PValue	Term PValue Corrected with Benjamini-Hochberg	Group PValue	Group PValue Corrected with Benjamini-Hochberg	GOLevels	% Associated Genes	Nr. Genes	Associated Genes Found
GO:0000050	urea cycle	Group00	GO_BiologicalProcess-EBI-UniProt-GOA-ACAP-ARAP_01.05.2024_00h00	0.0013903	0.027612	0.0013903	0.0027806	[4, 5]	50	3	[LOC100500786, ass1, otc]
GO:0003682	chromatin binding	Group01	GO_MolecularFunction-EBI-UniProt-GOA-ACAP-ARAP_01.05.2024_00h00	0.00269884	0.0426817	0.00269884	0.00367043	[3]	7.15835	33	[LOC106564258, LOC106565587, LOC106566345, LOC106567917, LOC106569745, LOC106569932, LOC106571356, LOC106572977, LOC106573334, LOC106575446, LOC106576681, LOC106578738, LOC106581119, LOC106581197, LOC106582693, LOC106583211, LOC106590013, LOC106590442, LOC106591480, LOC106592817, LOC106600809, LOC106601244, LOC106602076, LOC106608972, LOC106612990, cenps, chd3, mecp2, mtf2, phf13, rnf2, sfmbt2, s…
GO:0015670	carbon dioxide transport	Group02	GO_BiologicalProcess-EBI-UniProt-GOA-ACAP-ARAP_01.05.2024_00h00	0.000198141	0.00769146	0.000198141	0.0011228	[5, 6]	50	4	[LOC106590208, LOC106600435, aqp1, cahz]
GO:0016601	Rac protein signal transduction	Group03	GO_BiologicalProcess-EBI-UniProt-GOA-ACAP-ARAP_01.05.2024_00h00	0.00297656	0.0445962	0.00297656	0.00374826	[6, 7, 8]	20.8333	5	[LOC106577561, LOC106579296, LOC106589540, LOC106602827, arhgap24]
GO:0016861	intramolecular oxidoreductase activity, interconverting aldoses and ketoses	Group04	GO_MolecularFunction-EBI-UniProt-GOA-ACAP-ARAP_01.05.2024_00h00	0.000514597	0.0141763	0.000514597	0.00194403	[4]	24	6	[LOC106595636, LOC106599499, LOC106600683, LOC106605545, hyi, mri1]
GO:0019976	interleukin-2 binding	Group05	GO_MolecularFunction-EBI-UniProt-GOA-ACAP-ARAP_01.05.2024_00h00	0.0013903	0.027612	0.0013903	0.0027806	[4]	50	3	[LOC106564380, LOC106564387, LOC106591126]
GO:0031721	hemoglobin alpha binding	Group06	GO_MolecularFunction-EBI-UniProt-GOA-ACAP-ARAP_01.05.2024_00h00	0.00230818	0.0410664	0.00230818	0.00373706	[4]	28.5714	4	[LOC106601074, LOC106607236, LOC106607371, LOC106607380]
GO:0033120	positive regulation of RNA splicing	Group07	GO_BiologicalProcess-EBI-UniProt-GOA-ACAP-ARAP_01.05.2024_00h00	1.03443e-06	9.81561e-05	1.03443e-06	3.51707e-05	[5, 6, 7, 8, 9, 10]	33.3333	9	[LOC100286733, LOC106563325, LOC106573597, LOC106573600, LOC106601525, LOC106612293, LOC106613740, cirbpb, srsf2b]
GO:0034154	toll-like receptor 7 signaling pathway	Group08	GO_BiologicalProcess-EBI-UniProt-GOA-ACAP-ARAP_01.05.2024_00h00	0.0013903	0.027612	0.0013903	0.0027806	[6, 7, 8, 9, 10, 11, 12, 13, 14, 15]	50	3	[LOC106594845, LOC106600344, tlr7]
GO:0034358	plasma lipoprotein particle	Group09	GO_CellularComponent-EBI-UniProt-GOA-ACAP-ARAP_01.05.2024_00h00	0.000981559	0.0226554	0.000981559	0.00222487	[3, 4]	21.4286	6	[LOC106560849, LOC106577511, LOC106605689, LOC106613695, apoc1, apoeb]
GO:0005539	glycosaminoglycan binding	Group10	GO_MolecularFunction-EBI-UniProt-GOA-ACAP-ARAP_01.05.2024_00h00	0.00346469	0.0469659	0.00346469	0.00379999	[3]	8.48214	19	[LOC106562111, LOC106565750, LOC106577862, LOC106582116, LOC106582154, LOC106582526, LOC106585763, LOC106587655, LOC106588972, LOC106599208, LOC106604349, LOC106604933, LOC106605431, LOC106611257, LOC106612135, LOC106613695, aplp2, stab1, thbs3a]
GO:0035723	interleukin-15-mediated signaling pathway	Group11	GO_BiologicalProcess-EBI-UniProt-GOA-ACAP-ARAP_01.05.2024_00h00	0.00365092	0.0479675	0.00365092	0.0038791	[5, 6, 7]	37.5	3	[LOC100136501, LOC100136502, LOC100169853]
GO:0035861	site of double-strand break	Group12	GO_CellularComponent-EBI-UniProt-GOA-ACAP-ARAP_01.05.2024_00h00	0.00328253	0.0475133	0.00328253	0.00384849	[3, 7]	17.1429	6	[LOC106569159, LOC106580626, LOC106589757, LOC123723805, rn138, rpa2]
GO:0005096	GTPase activator activity	Group13	GO_MolecularFunction-EBI-UniProt-GOA-ACAP-ARAP_01.05.2024_00h00	0.00212671	0.0386428	0.00212671	0.00361541	[4, 5]	7.20339	34	[LOC106562867, LOC106566295, LOC106566473, LOC106567758, LOC106568602, LOC106571085, LOC106572217, LOC106576864, LOC106577570, LOC106578765, LOC106579296, LOC106582213, LOC106585515, LOC106586243, LOC106587261, LOC106589540, LOC106592849, LOC106600913, LOC106602845, LOC106603046, LOC106606556, LOC106606686, LOC106610657, LOC106611173, arhgap24, arhgap46b, garnl3, iqgap2, myo9aa, rasa2, rasa4, rp2…
GO:0045121	membrane raft	Group14	GO_CellularComponent-EBI-UniProt-GOA-ACAP-ARAP_01.05.2024_00h00	0.00088071	0.0221214	0.00088071	0.0023034	[4]	11.7117	13	[LOC100136501, LOC100136502, LOC100169853, LOC106577010, LOC106587268, LOC106588201, LOC106590284, LOC106611928, LOC106612473, cblc, emp2, hdr, sr-bi]
GO:0046914	transition metal ion binding	Group15	GO_MolecularFunction-EBI-UniProt-GOA-ACAP-ARAP_01.05.2024_00h00	0.00110421	0.0248156	0.00110421	0.00234644	[6]	5.72337	108	[LOC100136424, LOC100136538, LOC100194731, LOC100196483, LOC100500786, LOC106561472, LOC106561869, LOC106562416, LOC106563303, LOC106563910, LOC106564305, LOC106564308, LOC106564882, LOC106565406, LOC106566301, LOC106566409, LOC106568872, LOC106569122, LOC106569443, LOC106569952, LOC106570100, LOC106570655, LOC106570789, LOC106571356, LOC106571401, LOC106571519, LOC106572445, LOC106573240, LOC106…
GO:0097250	mitochondrial respirasome assembly	Group16	GO_BiologicalProcess-EBI-UniProt-GOA-ACAP-ARAP_01.05.2024_00h00	0.00230818	0.0410664	0.00230818	0.00373706	[6]	28.5714	4	[LOC106580767, LOC106583266, LOC106610772, hig1a]
GO:0008379	thioredoxin peroxidase activity	Group17	GO_BiologicalProcess-EBI-UniProt-GOA-ACAP-ARAP_01.05.2024_00h00	0.000198141	0.00769146	0.000198141	0.0011228	[8, 11]	50	4	[LOC100194723, LOC106563481, LOC106564567, LOC106603145]
GO:0170043	non-proteinogenic amino acid biosynthetic process	Group18	GO_BiologicalProcess-EBI-UniProt-GOA-ACAP-ARAP_01.05.2024_00h00	0.00170579	0.0316683	0.00170579	0.00305246	[5, 6, 7]	30.7692	4	[LOC106569508, LOC106578501, LOC106581773, otc]
GO:1903034	regulation of response to wounding	Group19	GO_BiologicalProcess-EBI-UniProt-GOA-ACAP-ARAP_01.05.2024_00h00	0.00281976	0.0437832	0.00281976	0.00368738	[4, 5]	17.6471	6	[LOC106561958, LOC106577561, LOC106608947, f2r, m17, pros1]
GO:1903136	cuprous ion binding	Group20	GO_MolecularFunction-EBI-UniProt-GOA-ACAP-ARAP_01.05.2024_00h00	0.00235613	0.041064	0.00235613	0.00364129	[8]	42.8571	3	[LOC106578921, LOC106604112, syu]
KEGG:04145	Phagosome	Group21	KEGG_01.05.2024	0.000473205	0.0134706	0.000473205	0.00201112	[-1]	8.45921	28	[LOC106561425, LOC106562989, LOC106562991, LOC106567571, LOC106569220, LOC106572477, LOC106572511, LOC106573846, LOC106575781, LOC106578704, LOC106581859, LOC106582368, LOC106583616, LOC106587655, LOC106599148, LOC106601613, LOC106604765, LOC106605431, LOC106607264, LOC106611257, LOC106612904, sc61g, sec61g, sr-bi, tfr1a, thbs3a, tlr2, tuba8l2]
KEGG:04210	Apoptosis	Group22	KEGG_01.05.2024	0.000942198	0.0229896	0.000942198	0.0022882	[-1]	7.98898	29	[LOC106562989, LOC106562991, LOC106563018, LOC106563303, LOC106565009, LOC106568560, LOC106568602, LOC106572477, LOC106572830, LOC106573846, LOC106575781, LOC106577010, LOC106577762, LOC106577765, LOC106582462, LOC106583165, LOC106599735, LOC106600405, LOC106606884, LOC106607440, LOC106608811, LOC106611360, bida, birc5a, hdr, jun, prf1.3, traf2b, tuba8l2]
GO:0009111	vitamin catabolic process	Group23	GO_BiologicalProcess-EBI-UniProt-GOA-ACAP-ARAP_01.05.2024_00h00	0.000296572	0.0101309	0.000296572	0.00144049	[4]	75	3	[LOC106577419, LOC106592262, LOC106607711]
GO:0009157	deoxyribonucleoside monophosphate biosynthetic process	Group24	GO_BiologicalProcess-EBI-UniProt-GOA-ACAP-ARAP_01.05.2024_00h00	0.00230818	0.0410664	0.00230818	0.00373706	[7, 8, 9]	28.5714	4	[LOC106562547, dck, tk1, tk2]
GO:0009266	response to temperature stimulus	Group25	GO_BiologicalProcess-EBI-UniProt-GOA-ACAP-ARAP_01.05.2024_00h00	0.00337138	0.047986	0.00337138	0.0038209	[3]	13.5593	8	[LOC106561110, LOC106603347, LOC106603348, LOC106608136, dnaja, hs90a, hsp90b1, hspb6l]
GO:0009308	amine metabolic process	Group26	GO_BiologicalProcess-EBI-UniProt-GOA-ACAP-ARAP_01.05.2024_00h00	0.00252048	0.040613	0.00252048	0.00357068	[4]	13.0435	9	[LOC100194731, LOC106563588, LOC106577031, LOC106588820, LOC106589785, LOC106590471, LOC106605416, sat1a.2, th]
GO:0015057	thrombin-activated receptor activity	Group27	GO_BiologicalProcess-EBI-UniProt-GOA-ACAP-ARAP_01.05.2024_00h00	0.00304236	0.0447961	0.00304236	0.00369429	[5, 6, 7, 8, 9]	26.6667	4	[LOC106563033, LOC106604564, f2r, par-2]
GO:0031641	regulation of myelination	Group28	GO_BiologicalProcess-EBI-UniProt-GOA-ACAP-ARAP_01.05.2024_00h00	0.0013903	0.027612	0.00238288	0.00352251	[3, 4, 5, 6, 7, 8, 9]	50	3	[abcd1, cst7, tnfrsf21]
GO:0042552	myelination	Group28	GO_BiologicalProcess-EBI-UniProt-GOA-ACAP-ARAP_01.05.2024_00h00	0.00238288	0.0406995	0.00238288	0.00352251	[4, 7, 8]	15.9091	7	[LOC106589755, LOC106600490, abcd1, cst7, gal3st1a, mpz, tnfrsf21]
GO:0031640	killing of cells of another organism	Group29	GO_BiologicalProcess-EBI-UniProt-GOA-ACAP-ARAP_01.05.2024_00h00	2.94951e-05	0.00209907	5.77999e-05	0.000655065	[3, 4]	23.0769	9	[LOC106564353, LOC106577762, LOC106577765, LOC106587409, LOC106606884, LOC106608811, c7b, lyz, prf1.3]
GO:0046930	pore complex	Group29	GO_CellularComponent-EBI-UniProt-GOA-ACAP-ARAP_01.05.2024_00h00	0.000981559	0.0226554	5.77999e-05	0.000655065	[3, 4]	21.4286	6	[LOC106577200, LOC106577762, LOC106577765, LOC106606884, LOC106608811, c7b]
KEGG:00860	Porphyrin metabolism	Group30	KEGG_01.05.2024	0.00351771	0.0469395	0.000843026	0.00238857	[-1]	11.6279	10	[LOC100194637, LOC106563910, LOC106600951, LOC106605668, alad, cpox, dcup, hem4, hmbsa, ppox]
GO:0006783	heme biosynthetic process	Group30	GO_BiologicalProcess-EBI-UniProt-GOA-ACAP-ARAP_01.05.2024_00h00	2.01603e-05	0.00156517	0.000843026	0.00238857	[4, 7]	27.5862	8	[LOC106589657, LOC106605668, LOC123729220, cpox, dcup, hem4, hmbsa, ppox]
KEGG:04070	Phosphatidylinositol signaling system	Group31	KEGG_01.05.2024	3.3517e-05	0.00220181	0.000189572	0.00128909	[-1]	10.7143	24	[LOC106563018, LOC106564882, LOC106564895, LOC106566225, LOC106571556, LOC106577923, LOC106578051, LOC106578106, LOC106579767, LOC106582920, LOC106583165, LOC106590533, LOC106594520, LOC106600405, LOC106612367, call4, inpp4b, inpp5f, inppl1a, ip3ka, mtm1, mtmr8, pi4kaa, pik3c2g]
GO:0044255	cellular lipid metabolic process	Group31	GO_BiologicalProcess-EBI-UniProt-GOA-ACAP-ARAP_01.05.2024_00h00	0.00115133	0.0252111	0.000189572	0.00128909	[3, 4]	6.09463	76	[LOC100136561, LOC100196055, LOC100286622, LOC106560849, LOC106560908, LOC106562418, LOC106563018, LOC106564846, LOC106564895, LOC106565402, LOC106566225, LOC106567151, LOC106567948, LOC106568572, LOC106570060, LOC106571805, LOC106573787, LOC106574497, LOC106575098, LOC106575392, LOC106576759, LOC106576811, LOC106577419, LOC106577511, LOC106577923, LOC106578051, LOC106578188, LOC106578486, LOC106…
GO:0046488	phosphatidylinositol metabolic process	Group31	GO_BiologicalProcess-EBI-UniProt-GOA-ACAP-ARAP_01.05.2024_00h00	0.00284127	0.0433294	0.000189572	0.00128909	[6, 7]	8.3004	21	[LOC100196055, LOC106563018, LOC106566225, LOC106577923, LOC106578188, LOC106582920, LOC106588079, LOC106590533, LOC106593218, LOC106593670, LOC106600405, LOC106605097, inpp4b, inpp5f, inppl1a, mtm1, mtmr8, mtmr9, pi4kaa, pigs, pik3c2g]
GO:0043167	ion binding	Group32	GO_MolecularFunction-EBI-UniProt-GOA-ACAP-ARAP_01.05.2024_00h00	4.0749e-05	0.00217498	4.0749e-05	0.000692734	[3]	4.91079	545	[LOC100136369, LOC100136424, LOC100136538, LOC100136576, LOC100194673, LOC100194731, LOC100195293, LOC100196483, LOC100286606, LOC100380644, LOC100500786, LOC106560530, LOC106560819, LOC106560821, LOC106560843, LOC106560849, LOC106561094, LOC106561301, LOC106561392, LOC106561425, LOC106561472, LOC106561486, LOC106561685, LOC106561707, LOC106561869, LOC106561914, LOC106561958, LOC106561987, LOC106…
GO:0043169	cation binding	Group32	GO_MolecularFunction-EBI-UniProt-GOA-ACAP-ARAP_01.05.2024_00h00	0.000243034	0.00902394	4.0749e-05	0.000692734	[4]	5.02934	360	[LOC100136369, LOC100136424, LOC100136538, LOC100136576, LOC100194673, LOC100194731, LOC100195293, LOC100196483, LOC100286606, LOC100500786, LOC106560530, LOC106560819, LOC106560849, LOC106561301, LOC106561425, LOC106561472, LOC106561685, LOC106561707, LOC106561869, LOC106561958, LOC106561987, LOC106562010, LOC106562315, LOC106562416, LOC106562418, LOC106562547, LOC106562955, LOC106563051, LOC106…
GO:0046872	metal ion binding	Group32	GO_MolecularFunction-EBI-UniProt-GOA-ACAP-ARAP_01.05.2024_00h00	0.000190291	0.00773852	4.0749e-05	0.000692734	[5]	5.05338	355	[LOC100136369, LOC100136424, LOC100136538, LOC100136576, LOC100194673, LOC100194731, LOC100195293, LOC100196483, LOC100286606, LOC100500786, LOC106560530, LOC106560819, LOC106561301, LOC106561425, LOC106561472, LOC106561685, LOC106561707, LOC106561869, LOC106561958, LOC106561987, LOC106562010, LOC106562315, LOC106562416, LOC106562418, LOC106562547, LOC106562955, LOC106563051, LOC106563303, LOC106…
GO:0015378	sodium:chloride symporter activity	Group33	GO_BiologicalProcess-EBI-UniProt-GOA-ACAP-ARAP_01.05.2024_00h00	8.09408e-05	0.00345617	8.09408e-05	0.000687997	[8, 9, 10, 11, 12]	18.5185	10	[LOC106562417, LOC106571856, LOC106575119, LOC106580796, LOC106583558, LOC106583559, LOC106587027, slc12a3, slc6a6, slc6a6b]
GO:0005369	taurine:sodium symporter activity	Group33	GO_BiologicalProcess-EBI-UniProt-GOA-ACAP-ARAP_01.05.2024_00h00	0.000296572	0.0101309	8.09408e-05	0.000687997	[6, 7, 8, 9, 10, 11, 12]	75	3	[LOC106571856, slc6a6, slc6a6b]
GO:0005332	gamma-aminobutyric acid:sodium:chloride symporter activity	Group33	GO_BiologicalProcess-EBI-UniProt-GOA-ACAP-ARAP_01.05.2024_00h00	0.00240758	0.0403151	8.09408e-05	0.000687997	[6, 7, 8, 9, 10, 11, 12, 13]	18.1818	6	[LOC106571856, LOC106575119, LOC106583558, LOC106583559, slc6a6, slc6a6b]
KEGG:04510	Focal adhesion	Group34	KEGG_01.05.2024	0.000459538	0.0135326	0.000565972	0.00192431	[-1]	7.52896	39	[LOC106563018, LOC106564671, LOC106564882, LOC106565009, LOC106568560, LOC106569075, LOC106570460, LOC106571171, LOC106572511, LOC106572830, LOC106576640, LOC106579130, LOC106579293, LOC106582526, LOC106583616, LOC106584787, LOC106587137, LOC106587655, LOC106588939, LOC106592181, LOC106594520, LOC106598235, LOC106600405, LOC106600852, LOC106600863, LOC106604726, LOC106605431, LOC106610502, LOC106…
KEGG:04512	ECM-receptor interaction	Group34	KEGG_01.05.2024	4.03523e-05	0.00229739	0.000565972	0.00192431	[-1]	11.1111	22	[LOC106569075, LOC106570460, LOC106570894, LOC106572511, LOC106579293, LOC106582526, LOC106583616, LOC106587655, LOC106588939, LOC106592181, LOC106598235, LOC106600852, LOC106600863, LOC106604349, LOC106605431, LOC106610502, LOC106611257, col1a1a, col1a1b, col6a1, gp9, thbs3a]
GO:0098644	complex of collagen trimers	Group34	GO_CellularComponent-EBI-UniProt-GOA-ACAP-ARAP_01.05.2024_00h00	0.00281976	0.0437832	0.000565972	0.00192431	[3, 5, 6]	17.6471	6	[LOC106570460, LOC106588939, LOC106598235, LOC106610502, col1a1a, col1a1b]
GO:0005587	collagen type IV trimer	Group34	GO_CellularComponent-EBI-UniProt-GOA-ACAP-ARAP_01.05.2024_00h00	0.000971578	0.023048	0.000565972	0.00192431	[4, 6, 7, 8, 9]	26.3158	5	[LOC106570460, LOC106588939, LOC106598235, LOC106610502, col1a1b]
GO:0098803	respiratory chain complex	Group35	GO_CellularComponent-EBI-UniProt-GOA-ACAP-ARAP_01.05.2024_00h00	0.00339837	0.0468098	0.00519063	0.00519063	[3, 4]	9.72222	14	[LOC106563661, LOC106573095, LOC106580767, LOC106585487, LOC106585766, LOC106588463, LOC106600555, LOC106601603, LOC106602078, LOC106603475, LOC106606889, LOC106610772, LOC123724035, ndufb4]
GO:0045277	respiratory chain complex IV	Group35	GO_CellularComponent-EBI-UniProt-GOA-ACAP-ARAP_01.05.2024_00h00	0.00026772	0.00952638	0.00519063	0.00519063	[4, 5]	17.6471	9	[LOC106563661, LOC106573095, LOC106580767, LOC106585487, LOC106585766, LOC106601603, LOC106603475, LOC106606889, LOC106610772]
GO:0005746	mitochondrial respirasome	Group35	GO_CellularComponent-EBI-UniProt-GOA-ACAP-ARAP_01.05.2024_00h00	0.00245733	0.0403568	0.00519063	0.00519063	[3, 4, 5, 6, 7, 8, 9]	10.0719	14	[LOC106563661, LOC106573095, LOC106580767, LOC106585487, LOC106585766, LOC106588463, LOC106600555, LOC106601603, LOC106602078, LOC106603475, LOC106606889, LOC106610772, LOC123724035, ndufb4]
GO:0006123	mitochondrial electron transport, cytochrome c to oxygen	Group35	GO_BiologicalProcess-EBI-UniProt-GOA-ACAP-ARAP_01.05.2024_00h00	0.000339186	0.0107283	0.00519063	0.00519063	[7, 8, 9, 10]	19.0476	8	[LOC106563661, LOC106573095, LOC106580767, LOC106585487, LOC106585766, LOC106603475, LOC106606889, LOC106610772]
GO:0065004	protein-DNA complex assembly	Group36	GO_BiologicalProcess-EBI-UniProt-GOA-ACAP-ARAP_01.05.2024_00h00	0.00120726	0.025775	0.00143326	0.00270727	[6]	11.8812	12	[LOC106560435, LOC106562296, LOC106571497, LOC106576681, LOC106585833, LOC106586549, LOC106586634, LOC106587408, LOC106602816, LOC106607939, cenpn, hgv2]
GO:0034508	centromere complex assembly	Group36	GO_BiologicalProcess-EBI-UniProt-GOA-ACAP-ARAP_01.05.2024_00h00	3.43478e-05	0.00209522	0.00143326	0.00270727	[6, 7]	25.8065	8	[LOC106560435, LOC106562296, LOC106571497, LOC106586549, LOC106587408, LOC106607939, cenpn, hgv2]
GO:0006335	DNA replication-dependent chromatin assembly	Group36	GO_BiologicalProcess-EBI-UniProt-GOA-ACAP-ARAP_01.05.2024_00h00	0.00235613	0.041064	0.00143326	0.00270727	[7]	42.8571	3	[LOC106560435, LOC106586634, hgv2]
GO:0051382	kinetochore assembly	Group36	GO_BiologicalProcess-EBI-UniProt-GOA-ACAP-ARAP_01.05.2024_00h00	0.00304236	0.0447961	0.00143326	0.00270727	[6, 7, 8]	26.6667	4	[LOC106571497, LOC106586549, LOC106587408, LOC106607939]
GO:0034080	CENP-A containing chromatin assembly	Group36	GO_BiologicalProcess-EBI-UniProt-GOA-ACAP-ARAP_01.05.2024_00h00	0.00122188	0.0254509	0.00143326	0.00270727	[7, 8, 9]	33.3333	4	[LOC106560435, LOC106562296, cenpn, hgv2]
GO:0016772	transferase activity, transferring phosphorus-containing groups	Group37	GO_MolecularFunction-EBI-UniProt-GOA-ACAP-ARAP_01.05.2024_00h00	0.000581587	0.0155211	0.00503995	0.00519267	[3]	5.59356	139	[LOC100196055, LOC100380644, LOC106560290, LOC106560530, LOC106560821, LOC106561094, LOC106561361, LOC106561392, LOC106561486, LOC106562938, LOC106563006, LOC106564882, LOC106564895, LOC106565557, LOC106565566, LOC106565750, LOC106566225, LOC106566295, LOC106567151, LOC106567511, LOC106568009, LOC106568375, LOC106568558, LOC106568951, LOC106570356, LOC106570789, LOC106571171, LOC106571492, LOC106…
GO:0004672	protein kinase activity	Group37	GO_MolecularFunction-EBI-UniProt-GOA-ACAP-ARAP_01.05.2024_00h00	0.000323649	0.0106306	0.00503995	0.00519267	[3, 5]	6.14754	90	[LOC100380644, LOC106560530, LOC106560821, LOC106561392, LOC106561486, LOC106563006, LOC106564882, LOC106565566, LOC106565750, LOC106566295, LOC106567511, LOC106568375, LOC106568558, LOC106568951, LOC106570356, LOC106571171, LOC106571978, LOC106572127, LOC106572252, LOC106574976, LOC106576188, LOC106576880, LOC106577155, LOC106577540, LOC106578669, LOC106578727, LOC106579130, LOC106579690, LOC106…
GO:0016301	kinase activity	Group37	GO_MolecularFunction-EBI-UniProt-GOA-ACAP-ARAP_01.05.2024_00h00	6.49436e-05	0.00308121	0.00503995	0.00519267	[4]	5.9633	130	[LOC100380644, LOC106560530, LOC106560821, LOC106561094, LOC106561361, LOC106561392, LOC106561486, LOC106562938, LOC106563006, LOC106564882, LOC106564895, LOC106565557, LOC106565566, LOC106565750, LOC106566225, LOC106566295, LOC106567511, LOC106568009, LOC106568375, LOC106568558, LOC106568951, LOC106570356, LOC106571171, LOC106571978, LOC106571998, LOC106572127, LOC106572252, LOC106574976, LOC106…
GO:0016773	phosphotransferase activity, alcohol group as acceptor	Group37	GO_MolecularFunction-EBI-UniProt-GOA-ACAP-ARAP_01.05.2024_00h00	4.99784e-05	0.00251068	0.00503995	0.00519267	[4]	6.25738	106	[LOC100380644, LOC106560530, LOC106560821, LOC106561392, LOC106561486, LOC106563006, LOC106564882, LOC106564895, LOC106565557, LOC106565566, LOC106565750, LOC106566295, LOC106567511, LOC106568009, LOC106568375, LOC106568558, LOC106568951, LOC106570356, LOC106571171, LOC106571978, LOC106571998, LOC106572127, LOC106572252, LOC106574976, LOC106576188, LOC106576880, LOC106577155, LOC106577540, LOC106…
GO:0035639	purine ribonucleoside triphosphate binding	Group37	GO_MolecularFunction-EBI-UniProt-GOA-ACAP-ARAP_01.05.2024_00h00	0.00339381	0.0475134	0.00503995	0.00519267	[4, 5]	5.0995	205	[LOC100380644, LOC106560530, LOC106560821, LOC106560843, LOC106561094, LOC106561392, LOC106561486, LOC106561914, LOC106562755, LOC106562989, LOC106562991, LOC106563006, LOC106563498, LOC106563846, LOC106564882, LOC106564895, LOC106565224, LOC106565269, LOC106565557, LOC106565566, LOC106566326, LOC106566782, LOC106567511, LOC106567840, LOC106568009, LOC106568375, LOC106568558, LOC106568951, LOC106…
GO:0004674	protein serine/threonine kinase activity	Group37	GO_MolecularFunction-EBI-UniProt-GOA-ACAP-ARAP_01.05.2024_00h00	0.00070851	0.0183354	0.00503995	0.00519267	[4, 6]	6.49215	62	[LOC100380644, LOC106560530, LOC106560821, LOC106561392, LOC106563006, LOC106564882, LOC106565566, LOC106565750, LOC106566295, LOC106567511, LOC106568375, LOC106568951, LOC106570356, LOC106571171, LOC106571978, LOC106574976, LOC106576188, LOC106577155, LOC106577540, LOC106578669, LOC106578727, LOC106579690, LOC106582457, LOC106583822, LOC106588201, LOC106588660, LOC106588786, LOC106590284, LOC106…
GO:0030554	adenyl nucleotide binding	Group37	GO_MolecularFunction-EBI-UniProt-GOA-ACAP-ARAP_01.05.2024_00h00	0.00133764	0.0271987	0.00503995	0.00519267	[6]	5.3149	173	[LOC100380644, LOC106560530, LOC106560821, LOC106561094, LOC106561392, LOC106561486, LOC106561914, LOC106563006, LOC106563498, LOC106564882, LOC106564895, LOC106565269, LOC106565557, LOC106565566, LOC106566326, LOC106566782, LOC106567511, LOC106567840, LOC106568009, LOC106568375, LOC106568558, LOC106568951, LOC106569932, LOC106570356, LOC106570995, LOC106571171, LOC106571978, LOC106572127, LOC106…
GO:0032559	adenyl ribonucleotide binding	Group37	GO_MolecularFunction-EBI-UniProt-GOA-ACAP-ARAP_01.05.2024_00h00	0.00149547	0.0283807	0.00503995	0.00519267	[5, 7]	5.32905	166	[LOC100380644, LOC106560530, LOC106560821, LOC106561094, LOC106561392, LOC106561486, LOC106561914, LOC106563006, LOC106563498, LOC106564882, LOC106564895, LOC106565269, LOC106565557, LOC106565566, LOC106566326, LOC106566782, LOC106567511, LOC106567840, LOC106568009, LOC106568375, LOC106568558, LOC106568951, LOC106569932, LOC106570356, LOC106570995, LOC106571171, LOC106571978, LOC106572127, LOC106…
GO:0005524	ATP binding	Group37	GO_MolecularFunction-EBI-UniProt-GOA-ACAP-ARAP_01.05.2024_00h00	0.00148601	0.0288421	0.00503995	0.00519267	[5, 6, 8]	5.34251	163	[LOC100380644, LOC106560530, LOC106560821, LOC106561094, LOC106561392, LOC106561486, LOC106561914, LOC106563006, LOC106563498, LOC106564882, LOC106564895, LOC106565269, LOC106565557, LOC106565566, LOC106566326, LOC106566782, LOC106567511, LOC106567840, LOC106568009, LOC106568375, LOC106568558, LOC106568951, LOC106569932, LOC106570356, LOC106570995, LOC106571171, LOC106571978, LOC106572127, LOC106…
GO:0098754	detoxification	Group38	GO_BiologicalProcess-EBI-UniProt-GOA-ACAP-ARAP_01.05.2024_00h00	1.01653e-13	1.73623e-11	0.000637049	0.00196906	[1, 4]	23.5294	28	[LOC100136576, LOC100194723, LOC106563481, LOC106564567, LOC106564824, LOC106564853, LOC106586175, LOC106595268, LOC106600318, LOC106600509, LOC106601051, LOC106601071, LOC106601072, LOC106601074, LOC106601076, LOC106601077, LOC106603145, LOC106607236, LOC106607371, LOC106607372, LOC106607373, LOC106607375, LOC106607380, LOC123723657, LOC123724067, hba, ltc4s, mt2]
GO:0043177	organic acid binding	Group38	GO_MolecularFunction-EBI-UniProt-GOA-ACAP-ARAP_01.05.2024_00h00	1.69774e-08	1.81234e-06	0.000637049	0.00196906	[3]	15.7233	25	[LOC100136576, LOC106570598, LOC106577511, LOC106588185, LOC106595268, LOC106600318, LOC106601051, LOC106601071, LOC106601072, LOC106601074, LOC106601076, LOC106601077, LOC106607236, LOC106607371, LOC106607372, LOC106607373, LOC106607375, LOC106607380, LOC106611226, LOC123723657, LOC123724067, apoc1, crabp1a, hba, ret7]
GO:0044248	cellular catabolic process	Group38	GO_BiologicalProcess-EBI-UniProt-GOA-ACAP-ARAP_01.05.2024_00h00	6.53704e-05	0.00293823	0.000637049	0.00196906	[3]	7.07071	63	[LOC100136404, LOC100136561, LOC100136576, LOC100194714, LOC100194723, LOC100286622, LOC100500786, LOC106562010, LOC106563481, LOC106564567, LOC106564824, LOC106566711, LOC106569409, LOC106570060, LOC106570917, LOC106572217, LOC106576811, LOC106577031, LOC106577419, LOC106578486, LOC106583187, LOC106585952, LOC106586175, LOC106587104, LOC106590406, LOC106590602, LOC106592262, LOC106595268, LOC106…
GO:0070887	cellular response to chemical stimulus	Group38	GO_BiologicalProcess-EBI-UniProt-GOA-ACAP-ARAP_01.05.2024_00h00	0.00036821	0.0112304	0.000637049	0.00196906	[3]	6.08241	93	[LOC100136501, LOC100136502, LOC100136576, LOC100169853, LOC100194723, LOC106560843, LOC106561115, LOC106561486, LOC106563018, LOC106563303, LOC106563481, LOC106564380, LOC106564387, LOC106564567, LOC106564824, LOC106564853, LOC106565406, LOC106565493, LOC106566728, LOC106568819, LOC106569524, LOC106569952, LOC106570080, LOC106570930, LOC106572508, LOC106575727, LOC106575987, LOC106577010, LOC106…
GO:0072562	blood microparticle	Group38	GO_CellularComponent-EBI-UniProt-GOA-ACAP-ARAP_01.05.2024_00h00	4.7775e-11	5.82855e-09	0.000637049	0.00196906	[2, 3, 4]	27.5362	19	[LOC100136576, LOC106595268, LOC106600318, LOC106601018, LOC106601051, LOC106601071, LOC106601072, LOC106601074, LOC106601076, LOC106601077, LOC106607236, LOC106607371, LOC106607372, LOC106607373, LOC106607375, LOC106607380, LOC123723657, LOC123724067, hba]
GO:0005833	hemoglobin complex	Group38	GO_CellularComponent-EBI-UniProt-GOA-ACAP-ARAP_01.05.2024_00h00	2.79558e-15	5.96857e-13	0.000637049	0.00196906	[2, 3, 4, 5]	47.3684	18	[LOC100136576, LOC106595268, LOC106600318, LOC106601051, LOC106601071, LOC106601072, LOC106601074, LOC106601076, LOC106601077, LOC106607236, LOC106607371, LOC106607372, LOC106607373, LOC106607375, LOC106607380, LOC123723657, LOC123724067, hba]
GO:0015669	gas transport	Group38	GO_BiologicalProcess-EBI-UniProt-GOA-ACAP-ARAP_01.05.2024_00h00	3.12378e-16	1.33385e-13	0.000637049	0.00196906	[4]	39.2857	22	[LOC100136576, LOC106590208, LOC106595268, LOC106600318, LOC106600435, LOC106601051, LOC106601071, LOC106601072, LOC106601074, LOC106601076, LOC106601077, LOC106607236, LOC106607371, LOC106607372, LOC106607373, LOC106607375, LOC106607380, LOC123723657, LOC123724067, aqp1, cahz, hba]
GO:0020037	heme binding	Group38	GO_MolecularFunction-EBI-UniProt-GOA-ACAP-ARAP_01.05.2024_00h00	1.83429e-05	0.00156648	0.000637049	0.00196906	[4]	10.4247	27	[LOC100136576, LOC106564824, LOC106564853, LOC106572510, LOC106577031, LOC106577419, LOC106586175, LOC106592262, LOC106593341, LOC106595268, LOC106600318, LOC106601051, LOC106601071, LOC106601072, LOC106601074, LOC106601076, LOC106601077, LOC106607236, LOC106607371, LOC106607372, LOC106607373, LOC106607375, LOC106607380, LOC123723657, LOC123724067, hba, ptgis]
GO:0042744	hydrogen peroxide catabolic process	Group38	GO_BiologicalProcess-EBI-UniProt-GOA-ACAP-ARAP_01.05.2024_00h00	7.83191e-20	6.68845e-17	0.000637049	0.00196906	[4, 5]	47.0588	24	[LOC100136576, LOC100194723, LOC106563481, LOC106564567, LOC106564824, LOC106586175, LOC106595268, LOC106600318, LOC106601051, LOC106601071, LOC106601072, LOC106601074, LOC106601076, LOC106601077, LOC106603145, LOC106607236, LOC106607371, LOC106607372, LOC106607373, LOC106607375, LOC106607380, LOC123723657, LOC123724067, hba]
GO:0005344	oxygen carrier activity	Group38	GO_BiologicalProcess-EBI-UniProt-GOA-ACAP-ARAP_01.05.2024_00h00	4.05575e-13	5.77269e-11	0.000637049	0.00196906	[6]	37.5	18	[LOC100136576, LOC106595268, LOC106600318, LOC106601051, LOC106601071, LOC106601072, LOC106601074, LOC106601076, LOC106601077, LOC106607236, LOC106607371, LOC106607372, LOC106607373, LOC106607375, LOC106607380, LOC123723657, LOC123724067, hba]
GO:0004601	peroxidase activity	Group38	GO_BiologicalProcess-EBI-UniProt-GOA-ACAP-ARAP_01.05.2024_00h00	1.11243e-15	3.16672e-13	0.000637049	0.00196906	[5, 8]	30.2326	26	[LOC100136576, LOC100194723, LOC106563481, LOC106564567, LOC106564824, LOC106564853, LOC106586175, LOC106595268, LOC106600318, LOC106601051, LOC106601071, LOC106601072, LOC106601074, LOC106601076, LOC106601077, LOC106603145, LOC106607236, LOC106607371, LOC106607372, LOC106607373, LOC106607375, LOC106607380, LOC123723657, LOC123724067, hba, ltc4s]

## Sheet: F1701361_HK_T20AvsT10A_DEGs
SYMBOL	logFC	logCPM	PValue	FDR	GENENAME
atp2a1l	7.28427	3.3707	1.37603e-07	1.14642e-05	ATPase sarcoplasmic/endoplasmic reticulum Ca2+ transporting 1, like
gapdh	6.0206	3.06783	3.58211e-05	0.00108438	glyceraldehyde-3-phosphate dehydrogenase
LOC100136453	5.98464	1.78344	1.65534e-24	4.84071e-21	cathelicidin
LOC106575194	5.30521	5.15281	9.09092e-22	1.8989e-18	phospholipase A2 inhibitor 31 kDa subunit-like
LOC106613362	4.9689	-1.3216	2.44689e-11	6.56462e-09	uncharacterized LOC106613362
LOC106577511	4.79365	1.81066	2.09932e-29	1.02318e-25	apolipoprotein C-I
LOC106580153	4.77104	-1.19607	7.846e-11	1.85033e-08	aquaporin-3-like
LOC100194731	4.63937	1.47703	3.01099e-21	5.50315e-18	primary amine oxidase, liver isozyme
LOC106590199	4.45091	2.1062	5.99355e-30	4.38173e-26	ADP-ribosyl cyclase/cyclic ADP-ribose hydrolase 1
LOC106561543	4.33073	-1.31758	5.51718e-10	1.0409e-07	leucine-rich repeat-containing G-protein coupled receptor 5
LOC123728158	4.17607	2.06802	0.000252061	0.00507296	ictacalcin-like
apoeb	4.15422	2.46966	2.03311e-20	3.30301e-17	apolipoprotein Eb
LOC106581278	4.13344	5.88933	2.96077e-46	8.65819e-42	serpin H1-like
LOC106561094	4.0242	1.12871	6.28693e-11	1.50696e-08	creatine kinase U-type, mitochondrial-like
LOC106601036	3.93037	1.21085	2.54197e-09	3.79259e-07	meiosis-specific coiled-coil domain-containing protein MEIOC-like
LOC100194624	3.87882	4.23609	1.48116e-05	0.00054689	aldolase a, fructose-bisphosphate 1
hs90a	3.86118	5.59497	7.46802e-20	1.14941e-16	Heat shock protein HSP 90-alpha
LOC106579293	3.7877	3.15963	1.83652e-22	4.47544e-19	chondroadherin-like
LOC106582491	3.6651	-1.12001	1.28191e-08	1.50438e-06	cyclic AMP-dependent transcription factor ATF-2-like
LOC106590538	3.65236	1.47817	2.53291e-07	1.90901e-05	lipocalin
LOC106580355	3.62165	-1.44394	2.63446e-07	1.9653e-05	membrane-associated phosphatidylinositol transfer protein 2
LOC106590529	3.60093	3.54098	7.58065e-08	6.8845e-06	lipocalin-like
LOC106567323	3.60024	2.11279	1.20061e-15	1.03263e-12	POU domain, class 5, transcription factor 1
acod1	3.57869	3.18188	1.55103e-10	3.43611e-08	aconitate decarboxylase 1
ca6	3.56748	2.5684	2.71959e-09	3.95666e-07	carbonic anhydrase VI
LOC106584570	3.53198	-1.09998	7.2823e-08	6.67575e-06	B-cell receptor CD22-like
gramd1ba	3.51045	3.21448	1.33722e-28	4.88803e-25	GRAM domain containing 1Ba
zgc:113223	3.48185	2.31769	2.04903e-14	1.36181e-11	tetraspanin
LOC106613202	3.47636	1.30668	7.90761e-13	3.30346e-10	tumor necrosis factor receptor superfamily member 19L-like
glyctk	3.42333	1.02645	8.92517e-14	4.74543e-11	glycerate kinase
LOC106613072	3.36137	2.50112	2.04064e-22	4.59034e-19	serpin H1
LOC106608116	3.35914	3.3982	1.60172e-29	9.3678e-26	visinin-like protein 1
dpt	3.35694	3.91713	2.97786e-11	7.8452e-09	dermatopontin
pygma	3.32651	1.70293	2.38944e-05	0.000793125	phosphorylase, glycogen, muscle A
LOC106598879	3.30992	1.8077	5.41293e-08	5.17288e-06	hemagglutinin/amebocyte aggregation factor-like
LOC106567333	3.28444	-1.73724	7.27641e-07	4.76027e-05	acidic mammalian chitinase-like
ptprfa	3.27219	1.6441	1.5645e-09	2.51378e-07	protein tyrosine phosphatase receptor type Fa
LOC123730405	3.21045	-1.09338	2.52828e-07	1.90901e-05	mitogen-activated protein kinase 1
LOC106600447	3.20982	2.33603	2.16479e-15	1.75847e-12	C-C motif chemokine 4-like
hsc70	3.18718	6.81805	2.93437e-25	9.53441e-22	heat shock cognate 70
LOC106608136	3.1667	5.54078	7.73052e-23	2.05512e-19	heat shock protein HSP 90-alpha
LOC123743134	3.15979	1.6889	8.34842e-15	5.95446e-12	uncharacterized LOC123743134
LOC106575116	3.1587	3.66427	6.77356e-14	3.80922e-11	A disintegrin and metalloproteinase with thrombospondin motifs 5
LOC106561914	3.14811	3.06872	6.87743e-13	2.91473e-10	kinesin-like protein KIFC3
LOC106594702	3.084	-1.14395	1.31414e-06	7.65528e-05	uncharacterized LOC106594702
LOC106569443	3.06561	3.68239	3.41547e-10	7.08359e-08	matrix metalloproteinase-14-like
LOC123744670	3.03696	-1.11079	3.82223e-07	2.71295e-05	uncharacterized LOC123744670
LOC106607322	3.03491	1.64251	1.76276e-12	6.44356e-10	uncharacterized LOC106607322
LOC106592457	3.02804	3.77023	1.26049e-12	4.72569e-10	serine/threonine-protein kinase 10-like
LOC106578165	2.96892	1.21028	5.36352e-10	1.02744e-07	coronin-2A
LOC106584806	2.9478	1.92359	0.00147734	0.0190232	myelin regulatory factor
apoc1	2.92832	1.02042	2.66553e-10	5.68965e-08	Apolipoprotein C-I
LOC123730937	2.92559	2.45864	1.0906e-05	0.000428085	uncharacterized LOC123730937
LOC106563404	2.91575	3.40495	8.97116e-09	1.10228e-06	uncharacterized LOC106563404
LOC106592420	2.90292	2.26661	0.000278739	0.00547425	coiled-coil and C2 domain-containing protein 1A-like
ret7	2.88594	3.18434	9.26374e-12	2.85157e-09	Retinoid-binding protein 7
LOC106601018	2.83702	1.89144	2.50237e-14	1.5908e-11	heat shock 70 kDa protein-like
LOC106607014	2.8149	-1.11906	1.42329e-06	8.2093e-05	envoplakin
LOC106570995	2.76379	-1.45354	2.80975e-05	0.000904299	kinesin-like protein KIF3C
LOC106606686	2.76073	1.91322	1.03482e-11	3.08789e-09	TBC1 domain family member 16-like
LOC106594760	2.75235	-1.14388	0.00267657	0.029097	protein-lysine methyltransferase METTL21E-like
LOC106561813	2.74774	-1.35927	2.27091e-05	0.000763313	plakophilin-3
zgc:171566	2.73364	-1.05216	9.30984e-06	0.000377074	zgc:171566
arhgef17	2.72508	3.00309	4.08179e-09	5.5518e-07	Rho guanine nucleotide exchange factor 17
LOC100195750	2.72127	2.77703	1.8641e-19	2.7256e-16	salarin
abca12	2.70329	-1.48301	1.16243e-05	0.000449048	ATP-binding cassette, sub-family A (ABC1), member 12
LOC106588498	2.69205	-1.3763	2.15824e-05	0.000731581	NLR family CARD domain-containing protein 3
chordc1b	2.69141	2.31952	1.70603e-08	1.89694e-06	cysteine and histidine-rich domain (CHORD) containing 1b
LOC106590013	2.68245	1.30182	1.41655e-05	0.000527697	kelch domain-containing protein 3-like
LOC106584204	2.67967	2.07027	1.2628e-09	2.08633e-07	serine/threonine-protein kinase Nek1-like
LOC123730403	2.66932	1.19969	3.50804e-06	0.000173247	uncharacterized LOC123730403
LOC106590206	2.64872	2.0587	2.81934e-14	1.75417e-11	RALY RNA binding protein like
LOC100194643	2.62989	1.00804	2.83165e-07	2.09106e-05	myosin, light polypeptide 3-3
LOC123743398	2.62896	1.48256	5.83005e-10	1.07904e-07	CGG triplet repeat-binding protein 1-like
LOC106582154	2.62227	3.8134	2.76997e-19	3.85725e-16	interphotoreceptor matrix proteoglycan 2
LOC106584116	2.59196	2.0009	7.58356e-12	2.38458e-09	pre-mRNA 3'-end-processing factor FIP1
hsp7c	2.58044	5.4937	2.42899e-15	1.91976e-12	Heat shock cognate 71 kDa protein
LOC106584997	2.57003	2.16355	0.0005175	0.00866242	ATPase MORC2A-like
LOC106566409	2.55792	3.0642	1.24665e-15	1.0416e-12	myelin transcription factor 1
LOC106580924	2.55737	4.17375	0.000349704	0.00650994	sortilin-related receptor
si:dkey-16n15.6	2.5473	-1.27326	4.00292e-05	0.00118121	organic solute transporter subunit alpha
sema7a	2.52369	-1.39751	0.00121985	0.0165608	semaphorin 7A
LOC106593746	2.50332	1.02155	5.12963e-05	0.00144793	fibrinogen alpha-1 chain-like
LOC106598140	2.49052	2.57457	3.41674e-08	3.48139e-06	tumor necrosis factor receptor superfamily member 11B-like
LOC106605534	2.489	2.90869	8.58953e-14	4.65155e-11	matrilin-2-like
LOC106563387	2.48079	4.38169	6.39649e-09	8.20406e-07	uncharacterized LOC106563387
atp1b1a	2.47808	1.85966	0.000375875	0.00686982	ATPase Na+/K+ transporting subunit beta 1a
map3k7cl	2.478	-1.42366	2.16259e-05	0.000731952	map3k7 C-terminal like
per3	2.46577	3.18615	9.23007e-16	8.17924e-13	period circadian clock 3
LOC106597323	2.46461	1.48381	0.000261478	0.00522126	highly reducing polyketide synthase cm3B-like
brsk2b	2.45544	-1.30779	0.000278543	0.00547407	BR serine/threonine kinase 2b
LOC106599631	2.44376	2.03231	4.91578e-08	4.76001e-06	uncharacterized LOC106599631
tmeff2a	2.43941	3.78077	2.50921e-12	8.94839e-10	transmembrane protein with EGF-like and two follistatin-like domains 2a
LOC106567109	2.42712	2.41803	1.27338e-05	0.000484231	G0/G1 switch protein 2
LOC106570833	2.42197	1.76115	2.10571e-06	0.000114456	titin-like
LOC123731750	2.41613	-1.36036	0.00452205	0.0419006	E3 ubiquitin-protein ligase RNF216-like
LOC106571739	2.40843	1.95921	6.54315e-10	1.18112e-07	bone morphogenetic protein 2-like
LOC106578921	2.4055	1.25746	4.42147e-10	8.79572e-08	alpha-synuclein-like
ddx6	2.3787	2.84897	0.000198714	0.00421086	DEAD (Asp-Glu-Ala-Asp) box helicase 6
LOC106568395	2.36953	1.43351	0.000205248	0.00432425	sorting nexin-18
LOC106608552	2.36354	1.28747	3.49567e-06	0.000172968	protein S100-P
LOC123733388	2.35318	1.75772	8.18998e-10	1.41716e-07	uncharacterized LOC123733388
LOC106582172	2.34599	1.07824	5.40921e-09	7.15754e-07	pleckstrin homology domain-containing family G member 3
LOC106613235	2.33687	1.02177	2.29046e-06	0.00012156	F-BAR and double SH3 domains protein 2
LOC106560444	2.32988	-1.15983	2.6037e-05	0.000853586	G protein signaling modulator 2
LOC106579300	2.32238	3.76963	0.00135166	0.0178369	helicase SRCAP-like
LOC106583432	2.30387	1.67574	2.24498e-05	0.00075634	interferon-induced protein 44-like
ckm2	2.29696	4.1781	5.40798e-10	1.02744e-07	creatine kinase-2
LOC106561157	2.28554	1.53864	7.23563e-09	9.08118e-07	ras-specific guanine nucleotide-releasing factor 2
LOC106567571	2.28389	2.76742	7.79768e-07	5.03372e-05	H-2 class II histocompatibility antigen, A-Q alpha chain
LOC106605994	2.26754	2.29974	9.16669e-10	1.57683e-07	ninein-like protein
syne2b	2.26568	-1.18761	0.00031674	0.00603416	spectrin repeat containing, nuclear envelope 2b
LOC123724006	2.25096	1.43286	3.50448e-05	0.00106863	protein capicua homolog
LOC106586140	2.24841	4.39955	2.19523e-09	3.3787e-07	solute carrier family 40 member 1
LOC123733276	2.24717	-1.22964	9.63899e-05	0.00240096	uncharacterized LOC123733276
LOC106612562	2.24085	1.25057	2.64734e-07	1.96988e-05	histone-lysine N-methyltransferase MECOM-like
map4k5	2.23691	2.93888	0.00133009	0.0176399	mitogen-activated protein kinase kinase kinase kinase 5
LOC106603573	2.23135	-1.47213	0.000160179	0.00358935	solute carrier family 13 member 5
LOC106605842	2.23004	1.60285	5.43466e-08	5.17674e-06	uncharacterized LOC106605842
LOC106572830	2.22533	1.94438	4.29081e-08	4.19653e-06	transcription factor AP-1
kif1c	2.22073	1.02746	0.000429031	0.00753197	kinesin family member 1C
LOC106606469	2.22062	1.0529	2.48717e-08	2.63523e-06	arf-GAP with dual PH domain-containing protein 1-like
exd1	2.2094	-1.30977	0.00240222	0.0268944	exonuclease 3'-5' domain containing 1
LOC106567329	2.20868	1.01672	4.66938e-07	3.20532e-05	uncharacterized LOC106567329
dnaja	2.20824	4.63086	1.23088e-12	4.67463e-10	DnaJ heat shock protein family (Hsp40) member A
LOC106598296	2.19848	-1.13365	0.000112347	0.00269955	extracellular serine/threonine protein kinase FAM20C-like
LOC106569441	2.19819	4.02205	2.31375e-14	1.50358e-11	putative leucine-rich repeat-containing protein DDB_G0290503
usp13	2.19637	1.829	0.000249442	0.00502718	ubiquitin specific peptidase 13
LOC106591770	2.19238	1.0926	0.000448258	0.00777025	trinucleotide repeat-containing gene 18 protein-like
LOC106605399	2.19065	3.82129	6.65591e-09	8.49952e-07	dynein axonemal heavy chain 5
LOC106601909	2.19017	2.07647	4.26793e-12	1.45125e-09	mannose-binding protein-like
LOC106569950	2.17193	-1.09856	0.000350451	0.00650994	uncharacterized LOC106569950
cfap54	2.17138	4.30816	4.91595e-11	1.18808e-08	cilia and flagella associated protein 54
LOC106606905	2.16575	1.83425	0.000527831	0.00878507	neurexophilin-1-like
ache	2.16259	-1.13022	6.42692e-05	0.00173539	acetylcholinesterase
LOC106574976	2.15423	1.59022	0.000928358	0.0134729	bone morphogenetic protein receptor type-2
LOC106589417	2.15171	5.09608	2.0884e-13	9.85373e-11	neuronal-specific septin-3
LOC106562490	2.14145	2.97331	2.80082e-06	0.000144452	uncharacterized LOC106562490
si:dkey-160o24.3	2.1404	-1.10653	0.000188084	0.00402941	N-acetyllactosaminide beta-1,3-N-acetylglucosaminyltransferase 2
LOC106574553	2.13188	1.11286	1.36459e-05	0.000512913	2-oxoglutarate receptor 1-like
LOC106612103	2.13115	1.20991	1.6207e-05	0.00058656	inositol-trisphosphate 3-kinase B-like
ces2b	2.1297	-1.29451	0.000113654	0.00272201	carboxylesterase 2b
LOC106578511	2.12947	2.30441	3.31156e-07	2.40297e-05	putative ferric-chelate reductase 1
LOC100286734	2.11955	1.571	9.33202e-08	8.21957e-06	activating transcription factor 3
rp2	2.11546	2.88256	0.000968703	0.0138794	RP2 activator of ARL3 GTPase
lrmda	2.11109	-1.14807	0.000193524	0.00412479	leucine rich melanocyte differentiation associated
LOC106567948	2.10963	2.39368	1.56137e-08	1.76973e-06	diacylglycerol O-acyltransferase 2
LOC106605691	2.10957	-1.60242	0.000348749	0.00650666	apolipoprotein A-IV-like
LOC106602362	2.10372	1.33276	1.13235e-05	0.000440925	serine/threonine-protein kinase DCLK2
loxe3	2.10281	10.4918	7.00998e-07	4.60658e-05	Epidermis-type lipoxygenase 3
LOC106578205	2.09903	-1.24605	0.000627615	0.0100182	SH3 domain-containing protein 19-like
LOC106582459	2.09714	2.11652	1.17965e-07	1.0146e-05	chemerin-like receptor 2
LOC106585738	2.09648	3.37178	6.71947e-09	8.54337e-07	long-chain-fatty-acid--CoA ligase ACSBG2-like
LOC106595801	2.0946	2.78851	0.00048399	0.00819771	large neutral amino acids transporter small subunit 1-like
LOC106590934	2.0883	5.21023	1.99704e-08	2.17908e-06	uncharacterized LOC106590934
LOC100380652	2.08788	1.45572	2.00249e-06	0.000110073	peptidase inhibitor 16
LOC106570615	2.08538	3.54737	0.000661707	0.0104202	pumilio homolog 1-like
rps6kal	2.07894	1.60236	0.00207392	0.0242979	ribosomal protein S6 kinase a, like
LOC106586125	2.07288	1.28687	7.23865e-06	0.000307674	double-stranded RNA-specific editase 1
arid4b	2.07197	1.53969	0.000903347	0.0131819	AT-rich interaction domain 4B
LOC106561136	2.0687	1.34879	0.000261465	0.00522126	flocculation protein FLO11
LOC106605186	2.06316	-1.00965	0.00113529	0.0157119	free fatty acid receptor 2
LOC106603990	2.06243	1.16118	4.96447e-05	0.00140948	serine/threonine-protein kinase TAO1-B-like
LOC106588972	2.0624	4.81408	6.51543e-10	1.18112e-07	CCN family member 4-like
cdo1	2.06111	1.78363	0.000392043	0.00705074	cysteine dioxygenase type 1
LOC106609962	2.06095	-1.4876	0.00183697	0.0223362	plasma protease C1 inhibitor-like
LOC106590309	2.04749	-1.35563	0.00297954	0.0315007	bucky ball-like
LOC106581982	2.04495	1.17021	2.67994e-06	0.0001392	UDP-glucuronic acid decarboxylase 1-like
hsp90b1	2.03918	4.26332	2.9271e-09	4.17547e-07	heat shock protein 90, beta (grp94), member 1
LOC106562755	2.03403	1.01657	0.00459051	0.0423605	ras-related protein Rab-11A-like
LOC106568372	2.0334	2.02404	5.86581e-07	3.9163e-05	C3a anaphylatoxin chemotactic receptor
LOC106589303	2.02867	1.18161	3.57356e-05	0.00108292	ETS translocation variant 4-like
LOC106594088	2.02841	2.49449	0.000336951	0.00634887	protein CLEC16A
LOC106568560	2.02513	1.14894	1.34876e-06	7.82575e-05	transcription factor AP-1-like
LOC123724421	2.02107	1.62947	9.2631e-09	1.12867e-06	uncharacterized LOC123724421
nfat5b	2.01612	1.82855	1.72331e-08	1.90889e-06	nuclear factor of activated T cells 5b
LOC106564125	2.00107	-1.34369	0.000519825	0.00867795	zinc finger protein 883-like
LOC106570335	2.00102	3.24844	4.73564e-11	1.16373e-08	NACHT, LRR and PYD domains-containing protein 12-like
LOC106599208	1.99955	1.83096	1.02187e-06	6.2647e-05	protein jagged-2
LOC106575483	1.99941	3.82406	6.19614e-12	1.99114e-09	paralemmin-1-like
LOC106607180	1.99512	3.66072	4.86486e-11	1.18553e-08	serine/threonine-protein kinase WNK4
LOC106583957	1.99231	4.82484	2.56329e-13	1.15372e-10	transmembrane 4 L6 family member 1
LOC106571187	1.98877	-1.02005	0.000162179	0.00361478	uncharacterized LOC106571187
ak5	1.98804	1.68209	4.81954e-07	3.29294e-05	adenylate kinase 5
LOC106600191	1.98618	1.91743	0.000887815	0.0130228	sialoadhesin-like
LOC106574435	1.98593	4.20426	2.23007e-09	3.40271e-07	nck-associated protein 5-like
LOC106611743	1.98466	4.20764	2.56443e-13	1.15372e-10	vascular endothelial growth factor receptor kdr-like
LOC106589414	1.98316	1.24476	1.00964e-06	6.21577e-05	inactive ubiquitin carboxyl-terminal hydrolase 54
LOC106576303	1.97804	2.15922	1.19929e-09	1.99266e-07	uncharacterized LOC106576303
LOC106577526	1.97655	1.68826	1.2861e-08	1.50438e-06	uncharacterized LOC106577526
LOC123731986	1.97499	4.51539	0.000455108	0.00784634	uncharacterized LOC123731986
LOC106583211	1.97391	1.53588	4.69307e-09	6.29539e-07	scm-like with four MBT domains protein 1
LOC106569465	1.97238	1.11336	5.50704e-05	0.00153374	endothelin receptor type B-like
LOC106572357	1.97093	2.3978	4.65132e-05	0.00133676	uncharacterized LOC106572357
LOC106565962	1.9631	1.58644	0.00574754	0.0491161	forkhead box protein J3
LOC106604762	1.96019	2.78355	5.17188e-08	4.97504e-06	tetraspanin-7
LOC106594610	1.95825	1.77927	1.59873e-05	0.000582212	uncharacterized LOC106594610
LOC106593364	1.95619	1.12711	0.000114286	0.00273283	polypeptide N-acetylgalactosaminyltransferase 1
spata13	1.95197	2.29433	1.35567e-05	0.000510217	spermatogenesis associated 13
hecd2	1.93951	4.38539	0.000660356	0.010416	Probable E3 ubiquitin-protein ligase HECTD2
LOC106575417	1.92526	-1.13033	0.00054064	0.00894733	ankyrin repeat domain-containing protein 34B-like
LOC106564541	1.91622	4.91745	2.89124e-10	6.12671e-08	neuronal-specific septin-3-like
mns1	1.91566	1.33125	6.84972e-08	6.44072e-06	meiosis-specific nuclear structural 1
p2ry12	1.9127	1.42113	0.000699174	0.0108327	purinergic receptor P2Y12
mia3	1.91164	3.59914	5.75383e-10	1.07714e-07	MIA SH3 domain ER export factor 3
LOC123731872	1.90867	1.01705	8.9233e-06	0.000363432	caspase-14-like
LOC106578645	1.90541	2.00907	2.70466e-08	2.81467e-06	uncharacterized LOC106578645
LOC106564215	1.90363	1.22423	7.19787e-07	4.71944e-05	tumor necrosis factor ligand superfamily member 14-like
LOC106580347	1.90347	2.53433	4.145e-08	4.08122e-06	smoothelin-like
LOC106576830	1.90148	-1.48405	0.000522203	0.00871123	myopalladin
LOC106610377	1.89747	-1.50458	0.000861008	0.0127292	calcium uptake protein 3, mitochondrial
LOC106570386	1.8953	1.18573	8.30273e-06	0.000343905	endoribonuclease ZC3H12A
atf6	1.89512	4.21236	1.62899e-06	9.23188e-05	activating transcription factor 6
LOC106590915	1.89174	1.6969	3.50367e-05	0.00106863	neurotrypsin
LOC106563566	1.89089	1.69652	9.6822e-06	0.000387328	adhesion G-protein coupled receptor G2
LOC106601034	1.89087	5.43416	2.08915e-13	9.85373e-11	complement C1q-like protein 2
LOC106572353	1.88989	1.66816	6.74066e-08	6.35861e-06	complement factor H
ap5z1	1.88401	-1.11485	0.00205027	0.0240646	adaptor related protein complex 5 subunit zeta 1
LOC106609079	1.88264	3.32942	7.11494e-10	1.25339e-07	C-Jun-amino-terminal kinase-interacting protein 4-like
pxk	1.88206	1.09935	0.00153235	0.0195386	PX domain containing serine/threonine kinase
LOC123744716	1.87526	3.70878	3.70503e-09	5.11067e-07	uncharacterized LOC123744716
LOC106583638	1.87522	-1.55824	0.000596996	0.00963464	cytosolic 10-formyltetrahydrofolate dehydrogenase
LOC106561189	1.86403	4.00379	1.25454e-08	1.4793e-06	FERM domain-containing protein 4A-like
LOC106560843	1.86087	1.74533	1.05652e-05	0.000416388	guanine nucleotide-binding protein G(o) subunit alpha
LOC100136446	1.85265	7.85455	3.00049e-10	6.26737e-08	C type lectin receptor A
LOC106579798	1.85167	1.39153	2.15982e-07	1.67532e-05	potassium channel subfamily T member 1
LOC106570620	1.85062	1.08889	0.000127613	0.00298305	receptor-transporting protein 3-like
LOC106572811	1.84852	3.73521	6.15437e-09	7.96337e-07	G2/M phase-specific E3 ubiquitin-protein ligase
LOC106611936	1.84397	2.04919	0.00164322	0.0206678	C-terminal-binding protein 1
lyz	1.83663	10.5002	5.16931e-09	6.87119e-07	lysozyme
si:ch211-171b20.3	1.8349	1.54946	7.51736e-06	0.00031635	uncharacterized si:ch211-171b20.3
LOC106610611	1.83227	-1.10499	0.000730635	0.0112157	GTP cyclohydrolase 1
rfesd	1.82747	3.50343	2.84299e-05	0.000911597	Rieske (Fe-S) domain containing
LOC106571384	1.82738	3.13315	1.32624e-09	2.16666e-07	F-box protein
LOC106576408	1.82652	4.27561	1.01201e-08	1.21787e-06	sodium-coupled neutral amino acid transporter 4
LOC106573607	1.82106	3.02778	6.30715e-06	0.00027819	follistatin-related protein 3
LOC106596567	1.81254	4.37384	0.00183993	0.0223536	thioredoxin domain-containing protein 11-like
LOC106576459	1.81221	-1.32947	0.000756564	0.011535	leucine-rich repeat-containing protein 37A2-like
LOC106591806	1.81167	1.69068	6.22175e-06	0.000275671	Krueppel-like factor 13
nek7	1.80867	2.14332	3.93305e-09	5.37449e-07	NIMA related kinase 7
xk	1.8064	1.97543	2.12452e-05	0.000723252	X-linked Kx blood group (McLeod syndrome)
LOC106570485	1.80588	1.64289	0.000116525	0.00277217	protein lifeguard 1-like
LOC106608631	1.8051	4.10195	2.09587e-05	0.000716835	putative GPI-anchored protein pfl2
LOC106564928	1.80116	-1.20612	0.000587784	0.00953331	uncharacterized LOC106564928
fabp2	1.79618	4.71198	1.36918e-06	7.9285e-05	fatty acid binding protein 2, intestinal
ppb	1.79575	7.74319	1.91004e-07	1.49346e-05	Alkaline phosphatase
LOC106580393	1.79514	1.03623	1.06776e-06	6.47811e-05	prosaposin
LOC123732978	1.79431	-1.12848	0.00370884	0.0366287	uncharacterized LOC123732978
LOC100380644	1.79427	5.06023	1.08134e-11	3.19411e-09	calcium/calmodulin-dependent protein kinase type II delta chain
LOC106599561	1.78329	2.68714	1.3731e-07	1.14642e-05	uncharacterized LOC106599561
zgc:56493	1.78312	1.4816	0.00420793	0.0398615	thioredoxin family protein
LOC106577092	1.78107	3.15288	6.14795e-10	1.13072e-07	interferon-induced protein with tetratricopeptide repeats 1-like
LOC106584423	1.77978	1.11584	0.000105365	0.00258272	transmembrane protein 59
LOC123733430	1.7793	2.44146	0.00222327	0.0255663	immunoglobulin heavy variable 3-74-like
LOC106568168	1.7726	1.41681	0.00115205	0.0158613	rapamycin-insensitive companion of mTOR-like
LOC106582693	1.76639	2.92962	0.000109174	0.00264944	protein TASOR
chd3	1.76472	2.93173	8.01283e-05	0.00206085	chromodomain helicase DNA binding protein 3
LOC106563106	1.75783	-1.30355	0.00142072	0.0185155	zinc-binding protein A33-like
LOC106599786	1.75553	2.02725	5.21677e-07	3.53099e-05	piRNA biogenesis protein EXD1
LOC106577031	1.75306	1.98112	0.000341329	0.00639481	indoleamine 2,3-dioxygenase 2
LOC106608508	1.75294	-1.10181	0.00118838	0.016262	fatty acid-binding protein, intestinal
rasa3	1.74751	2.26408	0.00127178	0.0170662	RAS p21 protein activator 3
LOC106608972	1.74529	2.59479	7.98668e-09	9.89638e-07	TOX high mobility group box family member 4-B
LOC106600142	1.74452	1.20563	0.000560986	0.00919937	C-C motif chemokine 20
LOC106590519	1.74399	3.47139	3.25155e-05	0.0010137	tumor necrosis factor ligand superfamily member 10
LOC106583170	1.74391	-1.05936	0.00102061	0.0144454	sodium channel protein type 8 subunit alpha-like
LOC106572865	1.74262	4.38676	0.000413544	0.00733369	sortilin
LOC106582403	1.73907	2.74422	2.86453e-08	2.97048e-06	rho-related GTP-binding protein RhoE
anxa5b	1.73559	4.15353	9.68976e-12	2.95164e-09	annexin A5b
LOC106574850	1.73366	2.81811	1.91991e-08	2.10277e-06	long-chain specific acyl-CoA dehydrogenase, mitochondrial-like
LOC106613929	1.73094	-1.65847	0.0026709	0.0290786	uncharacterized LOC106613929
hamp	1.72913	2.20102	9.2043e-05	0.0023104	hepcidin antimicrobial peptide
LOC106575960	1.72375	2.57205	0.00290063	0.0308722	G-protein coupled receptor 183-like
LOC106574706	1.72281	1.27347	0.000138563	0.00319306	collagen alpha-1(XVIII) chain
LOC106611913	1.72052	-1.26643	0.00117943	0.0161546	histamine H2 receptor-like
LOC123737577	1.7198	-1.42841	0.00139356	0.0182335	glutamic acid-rich protein-like
LOC106600156	1.71787	1.69952	6.58524e-06	0.000286566	endothelin receptor type B-like
LOC106577776	1.71553	1.61802	4.31724e-06	0.000205137	transmembrane protein 88-like
aplp2	1.71541	3.69808	3.55596e-05	0.00108094	amyloid beta (A4) precursor-like protein 2
LOC106600026	1.71437	2.48543	2.39276e-06	0.00012629	nuclear receptor ROR-beta-like
LOC106568912	1.71105	2.42538	0.00244679	0.0272578	nucleoprotein TPR
klhl23	1.70922	1.35436	1.19872e-05	0.00046003	kelch-like family member 23
LOC106582171	1.70868	2.06117	0.00397985	0.0382964	A-kinase anchor protein 11-like
LOC106607929	1.70604	3.5066	8.87714e-09	1.09533e-06	potassium channel subfamily K member 2
LOC106613013	1.70443	7.16051	1.85625e-05	0.00065165	heat shock cognate 70 kDa protein-like
cep63	1.70386	2.63678	0.000171227	0.0037629	centrosomal protein 63
LOC123726712	1.70311	1.48461	3.20471e-06	0.000160783	uncharacterized LOC123726712
LOC106590128	1.70016	2.62899	9.15758e-08	8.16449e-06	plexin domain-containing protein 2
hook3	1.69983	2.40055	0.000294732	0.00571542	hook microtubule-tethering protein 3
LOC106595051	1.69813	3.63126	0.00128301	0.0171555	protein CLEC16A-like
LOC100194498	1.69759	3.23881	7.01175e-08	6.53009e-06	insulin-like growth factor binding protein 4
LOC123743476	1.69715	1.28562	2.88875e-05	0.00092129	uncharacterized LOC123743476
lonrf1	1.68472	1.68886	1.79797e-06	0.00010034	LON peptidase N-terminal domain and ring finger 1
LOC106584727	1.68318	1.28911	2.12342e-06	0.000115205	tight junction protein ZO-1
LOC106578139	1.68308	-1.06273	0.00548853	0.0476972	uncharacterized LOC106578139
LOC106562867	1.68143	4.24864	2.54627e-06	0.000132965	GTPase-activating Rap/Ran-GAP domain-like protein 3
LOC106581001	1.68081	1.35273	0.000898989	0.0131314	inverted formin-2
LOC106572624	1.67872	1.95224	0.00400707	0.0384949	G0/G1 switch protein 2
LOC106613814	1.67825	1.87679	7.48891e-06	0.00031635	signal-transducing adaptor protein 2
LOC100196483	1.67747	2.23677	1.18547e-05	0.000455541	ATPase, Cu++ transporting, alpha polypeptide
LOC106608163	1.67742	4.78767	1.28376e-09	2.10905e-07	thrombospondin-1
LOC106583354	1.67514	1.82808	0.000667664	0.0104914	calsyntenin-3-like
LOC106568735	1.67224	1.57373	1.90876e-06	0.000105916	beta-1,3-galactosyltransferase 2-like
LOC106578523	1.67191	-1.25766	0.000947603	0.0136506	metalloreductase STEAP1-like
LOC106577894	1.67061	4.51978	3.83006e-10	7.82026e-08	uncharacterized LOC106577894
LOC106612809	1.66837	3.38612	1.21541e-06	7.19476e-05	uncharacterized LOC106612809
LOC106593723	1.66669	3.26218	0.00504199	0.0449795	bromodomain-containing protein 4
LOC123739485	1.66604	3.18913	1.6746e-08	1.8691e-06	annexin A5-like
ef2	1.66429	8.11892	6.66937e-10	1.19652e-07	Elongation factor 2
LOC106602581	1.66423	6.03766	0.000232953	0.00478214	lectin
LOC106589098	1.66221	2.29065	0.00122625	0.0166168	stromal membrane-associated protein 2
LOC106573648	1.66151	7.22088	5.35515e-10	1.02744e-07	olfactomedin-4-like
LOC106577884	1.65351	1.47799	2.76895e-06	0.000143061	cilia- and flagella-associated protein 251-like
LOC106575441	1.65248	3.01927	2.17017e-08	2.33317e-06	arabinogalactan protein 1-like
LOC106584915	1.65247	2.07862	4.00154e-06	0.000193417	protein adenylyltransferase FICD-like
LOC106575327	1.65113	4.28507	2.06205e-10	4.50004e-08	LON peptidase N-terminal domain and RING finger protein 2-like
zgc:101540	1.65016	1.575	1.86546e-06	0.000103711	hsFATP2a_ACSVL_like domain-containing protein
LOC106585958	1.647	1.00402	0.000747765	0.0114307	PDZ domain-containing protein 2
LOC106578738	1.64343	1.00603	6.86194e-06	0.000295964	kelch domain-containing protein 3
LOC106563255	1.63953	4.55408	2.66909e-09	3.94203e-07	endothelial differentiation-related factor 1 homolog
LOC106601232	1.63642	-1.06856	0.00135357	0.017846	galectin-2-like
LOC123729158	1.63552	1.15498	2.56234e-05	0.000841916	uncharacterized LOC123729158
LOC106573687	1.63395	2.02486	8.21277e-07	5.22599e-05	c-Maf inducing protein
LOC106564329	1.63244	3.36384	5.35327e-10	1.02744e-07	transcription factor MafG-like
LOC106594277	1.6262	2.92325	0.000765431	0.0116399	TBC1 domain family member 1
LOC106612293	1.62374	5.52165	1.30268e-08	1.5177e-06	serine/arginine-rich splicing factor 2-like
LOC123728782	1.62151	3.23413	4.54944e-07	3.15259e-05	signaling mucin HKR1-like
ralbp1	1.62058	3.17871	0.000989159	0.0141171	ralA binding protein 1
LOC123724000	1.62046	4.7461	0.00379714	0.03706	uncharacterized LOC123724000
LOC106576154	1.61798	4.6408	4.34652e-05	0.00126978	signal peptide, CUB and EGF-like domain-containing protein 1
LOC106575599	1.61782	3.0885	8.50424e-05	0.00217007	tensin
LOC106576999	1.61597	1.0494	0.00328594	0.0337193	filensin
LOC106584692	1.61534	1.45789	0.00266396	0.0290251	zinc finger protein 609-like
LOC106599585	1.61532	1.33113	0.000469386	0.00800017	chromodomain-helicase-DNA-binding protein 7-like
LOC106571541	1.60952	4.11682	3.76647e-10	7.75654e-08	C-type lectin domain family 11 member A-like
LOC106612646	1.60825	1.12294	3.88522e-05	0.00115549	cylicin-1
LOC106568872	1.60815	1.07546	7.70268e-05	0.00199159	carbonic anhydrase-related protein
cxl10	1.60737	2.36295	0.000284323	0.00556151	C-X-C motif chemokine 10
LOC106568819	1.60503	1.29464	6.78679e-05	0.00182079	nuclear receptor coactivator 2-like
LOC106577760	1.59931	3.02648	0.000160832	0.00359847	GRB10-interacting GYF protein 1-like
LOC106592354	1.59874	1.80547	5.70154e-05	0.00158038	NLR family CARD domain-containing protein 3-like
LOC106578727	1.59841	2.32598	0.000128534	0.00299978	serine/threonine-protein kinase PRP4 homolog
LOC106600345	1.59677	4.59788	3.80223e-12	1.3081e-09	heterogeneous nuclear ribonucleoprotein C-like
LOC106609978	1.59572	5.61629	8.66151e-05	0.00219487	RING finger protein 24
LOC106569490	1.59325	3.95372	2.56848e-05	0.000842985	SH2 domain-containing protein 1A
LOC106595289	1.59158	4.26847	3.26509e-09	4.59043e-07	POU domain, class 2, transcription factor 2
LOC106590496	1.5908	1.10848	0.00354333	0.0354248	proteoglycan 4
LOC106596674	1.5893	3.49039	0.000367383	0.00674411	vesicle-associated membrane protein-associated protein A-like
fabp7	1.58503	3.94847	0.000306534	0.00588868	fatty acid-binding protein, brain
si:dkey-103j14.5	1.584	2.40769	3.49469e-07	2.51094e-05	isoaspartyl peptidase/L-asparaginase
LOC106578704	1.58229	1.77199	2.55893e-06	0.000133388	collectin-12
LOC106577968	1.58076	2.55198	0.000387511	0.00699074	uncharacterized LOC106577968
LOC106592409	1.5748	-1.04974	0.00546151	0.0475189	dystrophin
LOC106594652	1.57293	2.96638	0.000331045	0.00626585	TBC1 domain family member 1-like
LOC106580852	1.57187	2.0772	9.53669e-06	0.000383606	leucine-rich repeat and immunoglobulin-like domain-containing nogo receptor-interacting protein 1
LOC106607745	1.57041	6.0751	1.38419e-09	2.24878e-07	ankyrin-3-like
LOC106560290	1.57	2.89933	7.22143e-08	6.6553e-06	UDP-N-acetylhexosamine pyrophosphorylase-like
LOC106568572	1.56778	2.87298	0.0038282	0.0372172	ceramide glucosyltransferase
LOC100136369	1.56758	1.18188	0.000247909	0.00500318	rod-like opsin
LOC106608076	1.56597	4.03399	4.0956e-10	8.20326e-08	nascent polypeptide-associated complex subunit alpha, muscle-specific form
LOC123727749	1.56175	-1.25105	0.00556903	0.0481438	uncharacterized LOC123727749
LOC106606334	1.56073	1.36679	0.000152284	0.00344496	inositol 1,4,5-trisphosphate receptor-interacting protein-like 2
LOC106584411	1.56016	2.06405	1.83194e-05	0.000643886	mesoderm induction early response protein 2-like
LOC106590602	1.55824	1.61659	5.39916e-05	0.00150512	homogentisate 1,2-dioxygenase
ptgdsa	1.55817	2.88108	5.82636e-06	0.000261721	prostaglandin D2 synthase a
LOC123731725	1.55368	1.94369	2.98393e-05	0.000942323	RNA demethylase ALKBH5-like
LOC106572778	1.55331	1.6083	0.000840234	0.0124726	polypyrimidine tract-binding protein 3
LOC106569186	1.55026	4.27775	2.71087e-06	0.000140557	laminin subunit alpha-3-like
LOC106562065	1.54983	-1.07193	0.00187613	0.0226616	embryonic polyadenylate-binding protein 2-B-like
LOC106579329	1.54849	2.31818	8.11483e-06	0.000338037	thyroid hormone receptor alpha-like
LOC123728245	1.5475	3.48125	8.64026e-06	0.00035338	immunoglobulin kappa variable 4-1-like
LOC106572379	1.54743	1.81214	1.58984e-06	9.0451e-05	uncharacterized LOC106572379
ankrd12	1.54342	4.01347	0.00143136	0.0185949	ankyrin repeat domain 12
LOC106575690	1.54138	3.4329	3.84018e-06	0.000187164	ADP-ribosylation factor-like protein 6-interacting protein 6
LOC106569142	1.53744	3.18074	2.81171e-05	0.000904299	2-oxoglutarate dehydrogenase, mitochondrial-like
LOC106562816	1.53048	3.751	0.00218786	0.0252784	telomeric repeat-binding factor 2
LOC106588290	1.52476	2.38482	0.00130006	0.0173281	serine/threonine-protein kinase SBK1
LOC106606114	1.52162	5.77113	0.000589353	0.00954818	uncharacterized LOC106606114
LOC106568009	1.52003	5.30499	4.6048e-06	0.000215798	hexokinase-2-like
LOC106595901	1.51951	2.95125	0.00198938	0.0236102	protein kinase C beta type
LOC106585260	1.51318	2.55164	1.86904e-07	1.47322e-05	phosphofurin acidic cluster sorting protein 2
LOC123741585	1.51068	1.99274	0.000782846	0.0118518	CD209 antigen-like protein E
LOC106571805	1.50957	1.06146	6.54304e-05	0.00176348	long-chain fatty acid transport protein 6
LOC106577812	1.50474	3.82891	0.00170896	0.0212842	B-cell receptor CD22-like
LOC106567511	1.50467	2.14224	1.09791e-05	0.0004298	serine/threonine-protein kinase 10
LOC106596197	1.50404	1.3977	3.26527e-05	0.00101655	gasdermin-E-like
LOC106601300	1.50344	1.15122	0.000445924	0.00773857	cysteine-rich motor neuron 1 protein
LOC106564958	1.4974	4.14268	0.000458255	0.0078689	keratin, type I cytoskeletal 13
LOC106580853	1.49436	5.02083	9.31771e-09	1.13061e-06	serine/arginine-rich splicing factor 7
LOC106591106	1.494	1.48666	2.56165e-05	0.000841916	NACHT, LRR and PYD domains-containing protein 12-like
eri2	1.49359	1.25775	0.000514487	0.00862679	ERI1 exoribonuclease family member 2
LOC106611720	1.49325	3.77828	1.45859e-07	1.19813e-05	four and a half LIM domains protein 1
LOC106595773	1.4926	1.70115	9.35833e-06	0.000377991	brain-specific angiogenesis inhibitor 1-associated protein 2-like protein 2
mtmr8	1.49067	1.79038	0.00172451	0.0213879	myotubularin related protein 8
LOC106568602	1.48772	1.02748	0.000802821	0.0120704	disabled homolog 2-interacting protein-like
LOC106585165	1.48755	2.31392	0.000239125	0.0048662	glycerol-3-phosphate acyltransferase 3-like
LOC106607861	1.48427	4.55687	1.41199e-05	0.000526668	transcription factor 23-like
LOC106606286	1.4834	1.90756	0.0016616	0.0208362	brain-specific angiogenesis inhibitor 1-associated protein 2
m17	1.48264	4.56339	2.36798e-05	0.000787792	IL-6 subfamily cytokine M17
LOC106566670	1.48246	4.12166	5.3616e-05	0.00149751	dedicator of cytokinesis protein 3-like
LOC123743179	1.48123	1.82276	6.55573e-06	0.000285707	uncharacterized LOC123743179
LOC106602618	1.48032	2.78176	3.97069e-06	0.000192243	zinc finger protein 528-like
LOC106595512	1.47707	2.96554	0.000470496	0.00800981	TRAF2 and NCK-interacting protein kinase-like
LOC106595097	1.47276	3.16612	3.803e-06	0.000185662	phospholipid-transporting ATPase IH
LOC106566685	1.47109	2.57099	1.68333e-05	0.000603995	voltage-dependent L-type calcium channel subunit alpha-1D-like
p5cs	1.46252	1.52198	1.94096e-05	0.000673302	Delta-1-pyrroline-5-carboxylate synthetase
LOC106561744	1.4593	2.34203	2.26245e-05	0.000761344	zinc finger protein aebp2-like
LOC106565583	1.45845	1.96653	1.43535e-05	0.000534021	SLIT-ROBO Rho GTPase-activating protein 3
LOC106594214	1.45831	1.89427	2.92791e-05	0.000929651	uncharacterized LOC106594214
rffl	1.45343	1.69021	8.35206e-06	0.000345277	ring finger and FYVE-like domain containing E3 ubiquitin protein ligase
slka	1.45047	4.28276	1.96687e-06	0.000108523	STE20-like kinase a
LOC106586999	1.44694	4.04107	4.60807e-05	0.00133025	adhesion G-protein coupled receptor G1
nek4	1.44681	3.95054	0.000109166	0.00264944	NIMA-related kinase 4
oca2	1.44552	1.00131	0.000584461	0.00948468	oculocutaneous albinism II
pla1a	1.44438	3.74931	1.91952e-08	2.10277e-06	phospholipase A1 member A
cntrl	1.44325	3.33321	0.000219917	0.00455456	centriolin
LOC106613309	1.44244	3.00291	9.45802e-05	0.00236192	P2Y purinoceptor 13
LOC123731554	1.44079	3.14908	1.53118e-05	0.000562518	uncharacterized LOC123731554
LOC123743114	1.44058	1.60106	0.00133539	0.0176861	uncharacterized LOC123743114
LOC106565402	1.43984	2.35703	3.05938e-06	0.000154785	acyl-coenzyme A thioesterase 1-like
LOC106576709	1.4395	1.01214	0.00432594	0.0405896	synuclein
LOC106578340	1.43908	1.80457	0.0032343	0.0333265	B-cell receptor CD22
nphs1	1.43832	2.19682	0.000306587	0.00588868	NPHS1 adhesion molecule, nephrin
LOC106565406	1.43737	2.09638	4.09217e-05	0.00120148	nuclear receptor subfamily 4 group A member 1-like
LOC106605168	1.43603	6.06911	8.35946e-06	0.000345277	sialoadhesin
LOC106563051	1.43313	1.78109	0.00576302	0.0491909	zinc finger protein 703-like
LOC106560519	1.43168	2.55411	2.15392e-06	0.000116643	AP-1 complex subunit mu-2
LOC106584160	1.43151	2.76444	1.95839e-05	0.000678546	bromodomain testis-specific protein-like
agbl2	1.42798	2.72075	1.5502e-05	0.000567366	AGBL carboxypeptidase 2
LOC106574402	1.42641	3.94637	1.29581e-06	7.5787e-05	motile sperm domain-containing protein 2-like
LOC123727282	1.42382	2.83093	1.16014e-06	6.95203e-05	calcium-binding and coiled-coil domain-containing protein 2-like
LOC106571981	1.42378	6.89965	3.34493e-09	4.68018e-07	serine/arginine-rich splicing factor 6
LOC106604483	1.42375	4.40284	1.1365e-06	6.8384e-05	cytokine-dependent hematopoietic cell linker
LOC106580366	1.42316	2.26078	0.000572336	0.00936064	leucine-rich repeat-containing protein 43
grp78	1.42231	8.13332	0.000542596	0.00896014	78 kDa glucose-regulated protein
mvb12ba	1.42177	1.19759	0.0049928	0.0447454	multivesicular body subunit 12Ba
LOC106602476	1.42096	2.60998	0.000230518	0.0047372	uncharacterized LOC106602476
LOC106604472	1.41957	1.49372	0.000234991	0.00481559	sideroflexin-5-like
LOC106576330	1.41926	4.10901	0.00091536	0.0133173	forkhead box protein J2-like
LOC106599343	1.41903	2.92249	6.12511e-05	0.00167242	cadherin-18-like
bod1l1	1.41874	3.34259	0.00021077	0.00440253	biorientation of chromosomes in cell division 1-like 1
LOC106599672	1.41544	1.45527	0.00430765	0.0404783	uncharacterized LOC106599672
LOC106611857	1.41437	4.04809	7.03508e-05	0.00186854	protein diaphanous homolog 1-like
LOC106563451	1.41375	4.27595	0.000107425	0.00262004	signal-induced proliferation-associated protein 1
LOC106580394	1.41307	2.30993	0.000459994	0.00788488	L-serine dehydratase/L-threonine deaminase
LOC106604759	1.41081	3.59062	4.54431e-05	0.00131704	serum amyloid P-component-like
LOC106576543	1.4106	4.69662	0.00169137	0.02111	MICOS complex subunit MIC19-like
LOC106612956	1.40382	1.32399	0.000414198	0.0073364	arginine vasopressin-induced protein 1
LOC106561041	1.40315	2.39297	0.00334142	0.034078	cadherin EGF LAG seven-pass G-type receptor 1
LOC106602028	1.40212	1.1305	0.00342709	0.0347257	cdc42 effector protein 4
LOC106566727	1.40188	1.246	0.00380805	0.0371196	RNA-binding protein 38-like
LOC106602948	1.4014	1.92976	9.76881e-05	0.00242504	high mobility group protein B3
LOC106589581	1.40042	2.49493	0.00149247	0.019159	serine/threonine-protein kinase LMTK2
LOC106600621	1.3997	4.44499	1.11347e-05	0.000435309	zinc finger protein 567-like
LOC106611257	1.39912	1.11674	0.00463498	0.0426228	thrombospondin-2
LOC123726182	1.39832	1.76822	0.000254219	0.00510936	NF-kappa-B essential modulator-like
bhlhe40	1.39823	5.49287	1.48807e-07	1.21552e-05	basic helix-loop-helix family, member e40
LOC106602739	1.39714	1.84162	0.00139728	0.0182641	SPARC-like protein 1
LOC106578106	1.39476	2.78441	0.0057059	0.0488889	1-phosphatidylinositol 4,5-bisphosphate phosphodiesterase beta-3-like
LOC106605149	1.39362	3.15178	0.000728406	0.0111933	protein argonaute-1
tbc1d10c	1.39242	6.11452	3.43877e-05	0.00105679	TBC1 domain family, member 10C
LOC106570575	1.39207	3.41684	0.000455021	0.00784634	ataxin-1-like
LOC106589862	1.38914	3.40265	4.51409e-05	0.00131088	transmembrane protein 100
LOC106601470	1.38782	1.09997	0.00195833	0.0233174	brain-specific angiogenesis inhibitor 1-associated protein 2-like
LOC106613181	1.38751	1.88996	9.32412e-06	0.00037713	glutamate receptor 4
LOC106581353	1.38597	4.62673	1.7431e-05	0.000619308	lysophosphatidic acid receptor 6-like
LOC123727883	1.38349	2.41703	6.76297e-06	0.000292126	uncharacterized LOC123727883
LOC106566973	1.38331	8.22977	0.000360456	0.00665876	keratin, type II cytoskeletal 8
LOC106588289	1.38095	2.48529	6.83541e-05	0.00182713	envoplakin
LOC106576260	1.38054	5.1509	3.68043e-06	0.000180582	transcription factor ETV6
LOC106579465	1.37923	4.53291	7.97655e-06	0.000332751	pyruvate dehydrogenase E1 component subunit alpha, mitochondrial-like
LOC106587372	1.37882	2.8894	0.000207788	0.00435893	uncharacterized LOC106587372
LOC106564551	1.37701	1.86414	0.00251144	0.0278028	MICAL-like protein 1
LOC106575442	1.37696	4.76197	0.00182782	0.0222435	glycogenin-1-like
LOC123728780	1.376	8.32526	0.00163677	0.0205955	profilin-2-like
nox1	1.3756	-1.07527	0.00349661	0.0350897	NADPH oxidase 1
LOC123726715	1.37533	2.19033	2.80617e-05	0.000904299	uncharacterized LOC123726715
wu:fj16a03	1.37531	1.33641	0.00226229	0.0258179	uncharacterized LOC106576749
LOC106560275	1.37488	4.46607	5.6299e-07	3.77603e-05	exocyst complex component 1
LOC106590758	1.37345	1.04873	0.00587396	0.0498324	caspase-14-like
LOC106610443	1.37159	2.15086	0.000324553	0.00615978	C-type lectin domain family 4 member M-like
LOC106578614	1.37113	3.93531	1.72466e-07	1.37423e-05	dnaJ homolog subfamily B member 6-like
coro1ca	1.37003	3.83449	7.1893e-05	0.00189916	coronin, actin binding protein, 1Ca
arsh	1.3679	1.5999	0.00188597	0.0227368	arylsulfatase H
LOC106604092	1.36629	3.86409	0.00023583	0.00482019	E3 ubiquitin-protein ligase RLIM-like
LOC106605403	1.36575	2.72978	3.9878e-05	0.00117793	uncharacterized LOC106605403
nek3	1.36565	1.56726	2.44514e-05	0.000810694	NIMA related kinase 3
LOC106570498	1.3651	2.7126	0.000208978	0.00437447	tubulointerstitial nephritis antigen-like
LOC106583358	1.36303	2.187	0.000247621	0.00500081	isocitrate dehydrogenase [NAD] subunit beta, mitochondrial-like
LOC100380740	1.36278	4.47846	1.32104e-07	1.11009e-05	perilipin-2
LOC106574518	1.36237	1.72625	2.24394e-05	0.00075634	zinc finger protein 2-like
LOC106613685	1.36201	7.12058	9.42838e-06	0.000379772	calreticulin
rcn3	1.36177	4.34391	1.2753e-07	1.08097e-05	reticulocalbin 3, EF-hand calcium binding domain
LOC106602771	1.36028	5.1539	0.000347057	0.00648102	RING finger protein 24-like
LOC106566310	1.35914	2.68482	6.20484e-06	0.000275338	V-type proton ATPase subunit S1-like
rbp4	1.35878	4.66549	2.52259e-05	0.000832598	retinol binding protein 4, plasma
polk	1.35632	6.5451	0.0001895	0.00405677	polymerase (DNA directed) kappa
LOC106567186	1.35622	1.54835	0.000178831	0.00388237	uncharacterized LOC106567186
LOC106577765	1.35483	1.65207	0.000147837	0.00336174	perforin-1-like
LOC106606198	1.35377	1.60976	0.00137246	0.0180328	cAMP-dependent protein kinase type I-alpha regulatory subunit-like
LOC106583167	1.35327	2.14989	0.00208189	0.0243816	class E basic helix-loop-helix protein 40
LOC106599196	1.35107	1.24561	0.000532764	0.008837	sorting nexin-10-like
LOC123743215	1.35053	1.16351	7.09014e-05	0.00187976	succinate dehydrogenase [ubiquinone] flavoprotein subunit, mitochondrial-like
LOC106574034	1.34831	2.75059	4.05214e-06	0.000194896	leukocyte elastase inhibitor-like
LOC106562283	1.34789	1.37968	0.000311662	0.0059713	uncharacterized LOC106562283
LOC106591469	1.3474	1.27874	0.00557827	0.0481439	vascular endothelial growth factor receptor 1
LOC106584665	1.3452	2.53472	0.000326368	0.00618534	tripartite motif-containing protein 16-like
LOC106588478	1.34316	6.71826	0.000330002	0.00625015	elongation factor 1-alpha
LOC106612540	1.34214	8.03228	4.62472e-05	0.00133242	alpha-2-macroglobulin
rsrp1	1.34136	8.71541	6.12233e-06	0.00027209	arginine/serine-rich protein 1
LOC106586828	1.33999	5.36914	4.60118e-07	3.18091e-05	tissue factor pathway inhibitor
LOC106613857	1.3387	2.00679	0.000524468	0.00874403	ankyrin repeat domain-containing protein 29
LOC123728751	1.3377	1.75658	0.00430761	0.0404783	splicing factor, suppressor of white-apricot homolog
LOC106560462	1.33729	1.48742	3.47627e-05	0.00106335	protein phosphatase 1 regulatory subunit 14B
LOC106585993	1.33496	2.52757	0.00202487	0.0238763	protein RUFY3-like
LOC106578982	1.33279	5.48992	0.00128948	0.0172262	retinol-binding protein 4-B
ubp1	1.33212	1.30773	6.31564e-05	0.00171166	upstream binding protein 1
capn12	1.33002	1.48259	0.000488709	0.00825611	calpain 12
stoml3b	1.32945	4.94274	7.16554e-08	6.65212e-06	stomatin (EPB72)-like 3b
LOC106612891	1.32614	3.30071	0.000125841	0.00294632	uncharacterized LOC106612891
LOC106605545	1.32573	1.44792	0.00043515	0.00759707	xylose isomerase-like
LOC106609842	1.32345	4.26695	1.36719e-05	0.000513232	class A basic helix-loop-helix protein 15-like
LOC106578669	1.32195	2.84822	1.47802e-06	8.49148e-05	nuclear receptor-binding protein 2
LOC106609746	1.32124	3.13206	0.00422209	0.0399568	oxysterol binding protein-like 8
LOC106580023	1.31934	1.03637	0.000286349	0.00559739	uncharacterized LOC106580023
LOC106565999	1.31932	4.14784	5.18897e-05	0.00146045	high mobility group protein HMGI-C
LOC106603093	1.31613	3.76299	0.00127225	0.0170662	nuclear factor related to kappa-B-binding protein
rsph14	1.31477	2.30668	0.000378795	0.00690685	radial spoke head 14 homolog
LOC106613856	1.31445	1.87559	0.000716999	0.0110586	tetratricopeptide repeat protein 39C
bach1b	1.31416	1.67942	0.00350039	0.0351036	BTB and CNC homology 1, basic leucine zipper transcription factor 1 b
LOC106602216	1.31293	2.99606	4.03554e-05	0.00118831	uncharacterized LOC106602216
acaca	1.31211	2.83224	1.64332e-05	0.000593229	acetyl-CoA carboxylase alpha
LOC106583612	1.31086	3.17855	0.00380948	0.0371208	uncharacterized LOC106583612
LOC106612131	1.31068	1.8042	0.000457316	0.00786706	cysteine-rich and transmembrane domain-containing protein 1
mtmr9	1.30916	2.00781	0.000650488	0.0103213	myotubularin related protein 9
LOC106591183	1.30873	5.79188	3.35642e-06	0.000167495	small EDRK-rich factor 2
LOC106572000	1.30866	4.03707	5.99988e-07	3.9876e-05	uncharacterized LOC106572000
LOC106571861	1.30833	1.7309	4.71644e-05	0.00135218	odorant receptor 131-2-like
LOC106574309	1.30683	1.07262	0.00428174	0.0403239	sugar transporter SWEET1
ahr2a	1.30613	2.24692	0.000111048	0.00267714	aryl hydrocarbon receptor 2 alpha
gnpat2	1.30528	2.5428	6.13195e-05	0.00167273	glyceronephosphate O-acyltransferase 2
LOC106593249	1.30325	5.06509	1.92042e-05	0.000667875	neuronal-specific septin-3
hs3st1	1.30317	2.44722	1.70005e-05	0.000607758	heparan sulfate (glucosamine) 3-O-sulfotransferase 1
LOC106575985	1.30091	1.47248	0.000314093	0.00599544	uncharacterized LOC106575985
LOC106611173	1.29639	3.81469	0.00118433	0.0162141	ral GTPase-activating protein subunit alpha-1-like
LOC106609610	1.29545	1.04998	0.00522011	0.0460487	exocyst complex component 4-like
LOC106594520	1.29275	2.94052	0.00240587	0.0269249	protein kinase C beta type
LOC106603034	1.29265	1.4292	0.000101277	0.00249928	serine/threonine-protein phosphatase 2B catalytic subunit
LOC106607387	1.28791	2.03163	0.0036116	0.0359231	dedicator of cytokinesis protein 7
LOC106587976	1.2823	1.6586	0.000177741	0.0038702	uncharacterized LOC106587976
LOC106577762	1.28102	2.50626	0.00042778	0.00752213	perforin-1
LOC106606208	1.27995	2.77036	6.36215e-05	0.00171949	ras-related C3 botulinum toxin substrate 3
LOC106608855	1.27967	2.96128	0.000222153	0.00459761	dehydrogenase/reductase SDR family member 4
LOC106594040	1.27961	4.48142	0.00128029	0.017137	bromodomain-containing protein 4-like
LOC106584280	1.27636	1.35018	0.000477336	0.00810612	transcription factor AP-1
LOC106611944	1.27309	3.05185	3.81952e-05	0.00113974	serine protease 27
LOC106601354	1.27226	2.98127	2.18748e-05	0.000739519	uncharacterized LOC106601354
LOC106582373	1.27178	1.73462	0.00495854	0.0445974	pleckstrin homology domain-containing family M member 3-like
c7b	1.2716	7.46392	4.32111e-06	0.000205137	complement component 7b
LOC106591573	1.27133	2.63228	0.000112671	0.00270513	protein FAM83G
LOC106598436	1.27131	4.71045	0.000107221	0.00261944	tyrosine-protein kinase JAK1
f10	1.271	2.17018	0.000528676	0.00879412	coagulation factor X
LOC106589949	1.26888	3.14519	0.00115775	0.0159174	calcium uniporter protein, mitochondrial
LOC106561446	1.26803	3.30955	0.000132668	0.00308395	matrix metalloproteinase-15-like
LOC106607746	1.26705	4.03486	0.000192563	0.0041103	probable ribonuclease ZC3H12D
LOC106578239	1.26662	2.98794	0.00333819	0.0340631	TSC22 domain family protein 4-like
LOC106605682	1.26566	1.28477	0.00111163	0.0154356	basal cell adhesion molecule
LOC106588457	1.26512	3.32023	0.00346081	0.0348639	interleukin-11-like
sfrs1	1.2649	5.16188	2.29253e-07	1.7596e-05	Splicing factor, arginine/serine-rich 1
LOC106565158	1.2649	7.02269	1.72812e-05	0.000615534	ninjurin-1
LOC106612144	1.26449	5.41575	0.000115484	0.00275379	SH3 domain and tetratricopeptide repeat-containing protein 2
LOC106562568	1.26349	2.7168	6.49373e-06	0.000283851	hydroxycarboxylic acid receptor 2-like
LOC106582376	1.26328	6.63063	0.00367943	0.0364244	isocitrate dehydrogenase [NADP] cytoplasmic
prmt2	1.26321	3.96759	1.07705e-07	9.29094e-06	protein arginine methyltransferase 2
LOC106609102	1.26233	5.18239	1.04943e-05	0.000415271	transcription intermediary factor 1-alpha-like
LOC123723833	1.26142	1.1906	0.000308993	0.00592517	zinc finger protein 239-like
LOC106572671	1.26115	1.22004	0.00556902	0.0481438	indian hedgehog protein-like
dhcr24	1.25983	1.9151	0.00476853	0.0435361	24-dehydrocholesterol reductase
ckba	1.25788	3.57944	1.70009e-06	9.57911e-05	creatine kinase, brain a
LOC106576301	1.25725	1.79893	0.00492409	0.0444323	protein mono-ADP-ribosyltransferase PARP12-like
LOC106561622	1.25722	5.01357	7.71854e-05	0.00199393	cytochrome c oxidase subunit 8B, mitochondrial
LOC106577782	1.25671	1.53025	0.00263987	0.0288806	uncharacterized LOC106577782
LOC106591047	1.25635	1.68453	0.00405724	0.0388112	kinesin-associated protein 3
LOC106602678	1.25465	3.52887	1.6037e-05	0.000583295	uncharacterized LOC106602678
pe2r4	1.25267	3.82487	3.45011e-05	0.00105756	Prostaglandin E2 receptor EP4 subtype
angl4	1.25206	2.87268	2.6429e-05	0.000864834	Angiopoietin-related protein 4
LOC106606226	1.25118	1.04893	0.000508666	0.008539	medium-chain acyl-CoA ligase ACSF2, mitochondrial-like
ankhb	-1.25036	1.51112	0.000504405	0.00848207	ANKH inorganic pyrophosphate transport regulator b
LOC106563565	-1.25039	5.6162	0.00121502	0.0165233	carbonyl reductase [NADPH] 1
LOC106575556	-1.25067	2.45543	0.000270664	0.00535756	phospholipid-transporting ATPase IH
LOC106601716	-1.25073	1.36143	0.00199612	0.0236518	aldehyde dehydrogenase family 3 member B1-like
LOC106587295	-1.2516	4.08005	0.000121162	0.00285629	alanine aminotransferase 2
LOC106580313	-1.25161	4.79906	3.84777e-07	2.72447e-05	coronin, actin binding protein, 1Ca
LOC106611663	-1.25332	4.79323	9.5719e-06	0.000384493	large neutral amino acids transporter small subunit 3-like
LOC106567257	-1.25386	2.42927	0.000401386	0.00718783	tumor necrosis factor receptor superfamily member 9-like
LOC106566033	-1.25396	3.37282	0.000235586	0.00482019	uncharacterized LOC106566033
LOC106588820	-1.25501	4.25697	2.20462e-06	0.000118293	Y+L amino acid transporter 1
LOC106583333	-1.25525	3.23683	0.00340124	0.0344996	uncharacterized LOC106583333
hyi	-1.25745	4.05096	1.88052e-05	0.0006578	hydroxypyruvate isomerase
LOC106612213	-1.25836	1.08533	0.000903201	0.0131819	BTB/POZ domain-containing protein KCTD12
LOC106561509	-1.25846	2.5583	0.000830228	0.0123869	E3 ubiquitin-protein ligase TRIM47-like
LOC106609713	-1.25889	1.14082	0.00195304	0.0232733	ATP-binding cassette sub-family C member 9-like
LOC106576675	-1.25988	2.45359	0.00499861	0.0447839	serine protease FAM111A
LOC100194634	-1.26002	6.32093	2.38445e-05	0.000792368	eukaryotic translation initiation factor 4E binding protein 3-1
LOC106599958	-1.26024	4.80763	2.10476e-07	1.63696e-05	CDK5 and ABL1 enzyme substrate 1
LOC106582502	-1.26092	4.4888	0.00375869	0.0368888	guanylate-binding protein 1
LOC106609355	-1.26301	3.48894	5.0407e-06	0.0002325	ankyrin repeat and SOCS box protein 13
LOC106612962	-1.26526	3.02823	8.97249e-05	0.00225802	protein FAM118B
LOC106603751	-1.26803	5.44377	0.000347067	0.00648102	uncharacterized LOC106603751
LOC106573334	-1.26803	6.79011	0.00222554	0.0255723	PCNA-associated factor
LOC106581165	-1.26822	3.67428	0.00135833	0.0178926	uncharacterized LOC106581165
LOC106561858	-1.26861	1.76611	0.000583222	0.00948468	chondroitin sulfate N-acetylgalactosaminyltransferase 1-like
LOC106603706	-1.26971	2.44996	5.92505e-05	0.00162691	protein FAM168A
LOC106568231	-1.27067	4.49171	0.000938242	0.0135625	glutathione hydrolase 5 proenzyme-like
LOC106610772	-1.27076	5.4218	0.00513768	0.0455894	cytochrome c oxidase subunit 7A2, mitochondrial
LOC106605821	-1.27285	2.50847	9.49082e-05	0.00236809	isochorismatase domain-containing protein 2
LOC106564598	-1.2749	1.51427	0.00213775	0.0248171	germ cell-specific gene 1-like protein
LOC106581673	-1.27491	4.49916	1.13712e-05	0.000442192	COP9 signalosome complex subunit 8
gins1	-1.27735	4.7038	0.00139477	0.0182412	GINS complex subunit 1 (Psf1 homolog)
psmg3	-1.28133	3.08228	0.00148604	0.0191032	proteasome (prosome, macropain) assembly chaperone 3
LOC123743208	-1.28161	2.1205	9.6975e-05	0.00241143	pachytene checkpoint protein 2 homolog
LOC106586057	-1.28202	2.06777	0.00313009	0.032551	glypican-6
LOC106590819	-1.2872	4.32005	5.63211e-06	0.000254953	enhancer of rudimentary homolog
LOC123727789	-1.28807	3.78764	9.34088e-05	0.00233666	uncharacterized LOC123727789
traf4a	-1.28932	1.82962	0.00490168	0.0443126	tnf receptor-associated factor 4a
ska1	-1.28948	3.176	5.78432e-05	0.00159426	spindle and kinetochore associated complex subunit 1
LOC106575093	-1.29128	5.47499	3.41887e-05	0.0010524	T-cell-specific surface glycoprotein CD28
LOC106564734	-1.29184	2.91538	4.88762e-06	0.000225796	zinc finger and BTB domain-containing protein 45
LOC106573187	-1.29217	2.63821	0.000273446	0.00539931	bcl-2-like protein 13
LOC106564129	-1.29321	5.51828	0.00190016	0.0228387	uncharacterized LOC106564129
LOC106571490	-1.29322	2.7638	0.000201958	0.00427032	serine protease 23-like
LOC106584322	-1.29605	5.8859	0.00242199	0.0270536	torsin-3A
LOC106585607	-1.29907	1.33683	0.00186527	0.0225771	adhesion G protein-coupled receptor A2
LOC106576718	-1.29953	3.56542	0.000457614	0.00786706	ectonucleoside triphosphate diphosphohydrolase 6
LOC106599071	-1.30049	5.67927	0.000163349	0.00363123	zinc-alpha-2-glycoprotein-like
LOC106592262	-1.30103	6.25827	0.00042074	0.00742529	cytochrome P450 4F3
LOC106611060	-1.30368	3.92795	0.000197165	0.00418582	rRNA-processing protein FCF1 homolog
LOC106575754	-1.30407	4.19999	2.30658e-05	0.000769991	sodium/potassium-transporting ATPase subunit beta-233
LOC123724604	-1.30426	1.94741	0.00369776	0.0365687	uncharacterized LOC123724604
fadsd5	-1.30474	1.88536	0.000653736	0.010348	delta-5 fatty acyl desaturase
LOC106568979	-1.30556	6.28203	1.05138e-05	0.000415478	metal-response element-binding transcription factor 2-like
cd99	-1.3067	7.42286	4.81836e-05	0.00137735	CD99 molecule
LOC106570298	-1.30831	4.78609	0.00182059	0.0221832	uncharacterized protein KIAA0895-like
p4r2a	-1.30857	6.49677	1.28234e-06	7.52775e-05	Serine/threonine-protein phosphatase 4 regulatory subunit 2-A
LOC106604489	-1.31034	1.97052	0.0030725	0.0321234	uncharacterized LOC106604489
slc16a10	-1.3109	3.27664	9.86099e-05	0.00244377	solute carrier family 16 member 10
LOC106584899	-1.31169	1.99092	0.00458298	0.0423043	DNA-directed RNA polymerase III subunit RPC6
mt2	-1.31346	6.90901	0.00101009	0.0143319	metallothionein 2
LOC106607192	-1.31405	5.02275	0.000683062	0.0106419	proteasome activator complex subunit 3-like
LOC106588333	-1.31593	3.48944	0.000130182	0.00303098	uncharacterized LOC106588333
LOC106576137	-1.31631	3.86831	0.00183855	0.0223461	electron transfer flavoprotein regulatory factor 1-like
cldn19	-1.31656	1.68224	0.00124376	0.0168307	claudin 19
calcoco1a	-1.31862	3.26569	6.62194e-06	0.000287735	calcium binding and coiled-coil domain 1a
LOC106568665	-1.32062	2.68759	6.27256e-05	0.00170156	anion exchange protein 2
LOC106566714	-1.32193	1.99846	0.000224638	0.00462938	adenylate cyclase type 6
LOC106570475	-1.32401	6.60285	0.000139575	0.00321133	protein argonaute-2
LOC106573173	-1.32417	6.30093	0.000109445	0.00265352	homeodomain-interacting protein kinase 2-like
LOC106573601	-1.32422	5.40717	1.00933e-07	8.78874e-06	midnolin-like
LOC106585580	-1.32425	4.34591	3.13889e-06	0.00015826	uncharacterized LOC106585580
LOC106579914	-1.32436	1.38726	0.000155899	0.00351228	adhesion G-protein coupled receptor D1
LOC106565428	-1.32458	5.33922	4.33041e-07	3.0151e-05	natural resistance-associated macrophage protein 2
zbtb18	-1.32472	4.39376	9.62397e-06	0.000385745	zinc finger and BTB domain containing 18
LOC106580623	-1.32528	1.28026	0.0047269	0.0432568	PI-PLC X domain-containing protein 3
LOC106608198	-1.32637	3.73403	0.000770296	0.0116956	NADH dehydrogenase [ubiquinone] 1 beta subcomplex subunit 1
midn	-1.32827	4.17156	3.20544e-06	0.000160783	midnolin
LOC106611902	-1.32887	2.68625	0.00232809	0.0263386	serine/threonine-protein phosphatase 2A 55 kDa regulatory subunit B
dhys	-1.33003	5.80007	1.22898e-07	1.05085e-05	Deoxyhypusine synthase
LOC106580679	-1.33139	3.97299	3.73633e-06	0.000183018	lamin-A-like
LOC106601569	-1.33226	2.72338	0.00433843	0.0406761	syntaxin-binding protein 6-like
LOC106588560	-1.3337	4.49517	1.80989e-07	1.43433e-05	transcriptional repressor p66-beta-like
acvr1l	-1.33457	1.40222	0.000182872	0.00393794	activin A receptor, type 1 like
LOC106590415	-1.33474	4.0083	1.97049e-05	0.000681123	uncharacterized LOC106590415
LOC106579321	-1.33508	1.45341	0.00154313	0.0196285	unconventional myosin-Id-like
rpa2	-1.33547	5.29242	1.96066e-06	0.000108385	replication protein A2
rex1bd	-1.33598	5.4043	0.000209296	0.004378	required for excision 1-B domain containing
LOC106569508	-1.3375	4.10172	1.17114e-05	0.000451222	glutamate decarboxylase 1-like
LOC106567392	-1.3394	2.91908	4.046e-05	0.00118912	uncharacterized LOC106567392
k1143	-1.33982	3.3066	0.00421559	0.0399212	K1143 protein
LOC106564352	-1.34001	3.48385	5.75592e-05	0.00158943	thymidine kinase, cytosolic
LOC106582999	-1.34055	3.09033	0.000134519	0.00311243	ubiquitin thioesterase OTU1
LOC106578554	-1.34471	6.95071	0.000740618	0.0113451	V-set domain containing T-cell activation inhibitor 1
ndufaf3	-1.34954	5.06752	0.0001117	0.00268842	NADH:ubiquinone oxidoreductase complex assembly factor
LOC123732866	-1.34957	8.94712	0.00370068	0.0365851	28S ribosomal RNA
LOC106561110	-1.35045	3.76578	0.000653935	0.010348	heat shock factor-binding protein 1-like
LOC106564650	-1.35088	3.10337	9.27902e-05	0.00232516	E3 ubiquitin-protein ligase RNF34
LOC106597757	-1.3524	4.23291	0.00115393	0.0158797	uncharacterized LOC106597757
LOC106583558	-1.35259	3.48948	0.000235511	0.00482019	sodium- and chloride-dependent GABA transporter 2
LOC106609498	-1.35579	2.03013	0.000672113	0.010533	pleiotrophin-A
LOC106590406	-1.35691	3.2311	5.77458e-06	0.000260194	alanine aminotransferase 2-like
LOC106579161	-1.35779	1.47779	0.000983552	0.0140508	gap junction gamma-1 protein
LOC106573239	-1.35857	1.94459	0.000155046	0.00349577	neuron navigator 2-like
LOC106561282	-1.35879	2.99228	0.00153273	0.0195386	cilia- and flagella-associated protein 44
LOC106569167	-1.35921	4.76645	5.92136e-07	3.94438e-05	solute carrier family 22 member 23-like
LOC106560908	-1.35938	1.29023	0.000106519	0.00260881	diacylglycerol O-acyltransferase 1
si:dkeyp-118h9.7	-1.36092	5.58363	0.000118793	0.00280829	sacsin
LOC106613712	-1.36145	3.54737	7.63886e-05	0.00198563	fibrillin-2-like
zgc:173742	-1.36642	1.0841	0.000178787	0.00388237	DNA topoisomerase 1
pigh	-1.36855	3.08905	0.00144875	0.0187709	phosphatidylinositol glycan anchor biosynthesis, class H
LOC106607436	-1.36931	1.39091	0.00201187	0.0237806	dynein axonemal light chain 4-like
LOC123728829	-1.37049	1.83675	6.18134e-05	0.00168463	small nucleolar RNA SNORD30
LOC106603334	-1.37362	4.87239	6.49049e-06	0.000283851	plastin-3
LOC106587655	-1.37483	1.69686	0.00498485	0.0447102	thrombospondin-1-like
LOC106580549	-1.37503	1.62276	0.000224475	0.00462927	patatin-like phospholipase domain-containing protein 7
LOC106567805	-1.3763	2.97693	0.000154571	0.00348774	SH3 domain-binding glutamic acid-rich-like protein
LOC106572360	-1.37702	3.85101	0.000119887	0.00283187	transcription factor E2F1
LOC106582675	-1.38075	1.02828	0.00262493	0.0287758	uncharacterized LOC106582675
LOC106610022	-1.38142	1.96674	0.000669371	0.0105013	meiotic nuclear division protein 1 homolog
LOC106570309	-1.38559	5.7701	3.56141e-07	2.54015e-05	glucocorticoid-induced transcript 1 protein-like
LOC106610147	-1.38644	1.63274	4.80306e-05	0.00137567	protein tweety homolog 2-like
gins4	-1.38935	5.20436	0.000642269	0.0102131	GINS complex subunit 4 (Sld5 homolog)
serb	-1.38984	3.75582	0.000207081	0.00435346	Phosphoserine phosphatase
LOC106583009	-1.39106	3.99748	4.41586e-08	4.30444e-06	solute carrier family 2, facilitated glucose transporter member 1-like
LOC106570576	-1.39326	3.54978	3.14941e-06	0.000158517	E3 ubiquitin-protein ligase MYLIP-A-like
LOC106587380	-1.39631	3.93898	1.7242e-07	1.37423e-05	AFG3-like protein 1
LOC106605138	-1.39692	1.10055	0.000202768	0.00427817	rhomboid-related protein 2-like
LOC106584335	-1.39789	4.4311	2.87887e-05	0.000920073	glutamate--cysteine ligase regulatory subunit-like
LOC106584772	-1.39796	4.2582	0.00015863	0.00356832	uncharacterized LOC106584772
LOC106569255	-1.40598	4.03221	1.37543e-05	0.000515662	uroporphyrinogen decarboxylase
mpv17l2	-1.40663	3.117	6.21405e-05	0.00168923	MPV17 mitochondrial inner membrane protein like 2
LOC123730532	-1.4071	1.57739	5.62073e-05	0.00156242	uncharacterized LOC123730532
cirbpb	-1.40724	8.55054	2.40542e-08	2.55788e-06	cold inducible RNA binding protein b
LOC106570379	-1.40877	1.64236	0.00501085	0.0448659	uncharacterized LOC106570379
LOC123727583	-1.4093	1.1767	0.000454402	0.0078442	small nucleolar RNA SNORD94
LOC106564356	-1.41022	3.42397	1.3262e-06	7.71017e-05	rano class II histocompatibility antigen, A beta chain-like
LOC106577200	-1.41444	6.07316	3.51316e-06	0.000173247	voltage-dependent anion-selective channel protein 2
LOC106584025	-1.41569	5.02512	3.72728e-05	0.00111563	KN motif and ankyrin repeat domain-containing protein 4
LOC106582882	-1.42214	5.54295	9.44482e-07	5.87649e-05	GATA-binding factor 2-like
LOC106612700	-1.42305	5.90407	2.24427e-06	0.000119778	5'-3' exonuclease PLD3
LOC106580600	-1.42361	3.16956	3.08367e-05	0.000969633	steroidogenic acute regulatory protein, mitochondrial-like
LOC106576756	-1.42418	2.32598	0.000380742	0.00693007	transmembrane protein 229B
epor	-1.42694	6.99461	0.000102255	0.00251916	erythropoietin receptor
LOC106566651	-1.43078	2.50553	5.32458e-05	0.00148859	embryonic polyadenylate-binding protein-like
LOC106568262	-1.43087	2.10685	0.000114293	0.00273283	uncharacterized LOC106568262
LOC106573055	-1.43136	6.41071	1.68905e-05	0.000605305	methionine aminopeptidase 2
smtnl	-1.43209	1.75169	0.000439414	0.00765324	smoothelin, like
LOC106607662	-1.43449	1.03719	0.000248924	0.00502019	matrilin-3-like
igsf9a	-1.43765	1.57882	0.000348885	0.00650666	immunoglobulin superfamily, member 9a
LOC106602033	-1.438	3.79451	7.33046e-05	0.00192428	cofilin-2-like
cd9	-1.43863	7.8204	0.000351795	0.00652348	CD9 molecule
LOC106611569	-1.43873	2.87956	1.08185e-05	0.000425223	probable carboxypeptidase X1
LOC106607825	-1.43997	5.22955	0.00411895	0.0392474	cyclic AMP-dependent transcription factor ATF-3
LOC106589591	-1.44073	1.91079	2.49024e-05	0.00082285	nuclear factor interleukin-3-regulated protein-like
LOC106583769	-1.44076	4.86232	0.000293997	0.00570873	uncharacterized LOC106583769
tieg3	-1.44594	4.3073	3.4811e-07	2.50733e-05	Transforming growth factor-beta-inducible early growth response protein 3
LOC106578256	-1.44663	1.99764	1.53673e-05	0.000563846	B-cell receptor CD22
LOC106566598	-1.45034	4.91405	0.000489409	0.00826315	40S ribosomal protein S23
soat1	-1.45407	2.81397	1.21895e-06	7.20118e-05	sterol O-acyltransferase 1
LOC106589802	-1.45655	2.91729	1.44353e-06	8.30966e-05	MAPK regulated corepressor interacting protein 2
mot9	-1.45684	5.49315	1.72443e-05	0.00061497	Monocarboxylate transporter 9
LOC106589676	-1.45742	2.60869	1.97084e-06	0.000108537	uncharacterized LOC106589676
LOC106581773	-1.45905	5.68228	1.89317e-07	1.48424e-05	glutamate decarboxylase 1
LOC106586211	-1.46036	2.83095	8.2385e-07	5.22599e-05	D-3-phosphoglycerate dehydrogenase
LOC106595829	-1.46201	2.64491	0.000685142	0.0106686	uncharacterized protein KIAA1143 homolog
crp	-1.46277	4.88736	0.000137211	0.0031694	c-reactive protein, pentraxin-related
p2ry11	-1.46321	2.60522	2.81405e-05	0.000904299	purinergic receptor P2Y, G-protein coupled, 11
LOC100195405	-1.46595	4.04819	6.39089e-07	4.21871e-05	cyclin E2
sugct	-1.46694	1.20771	9.91694e-05	0.00245348	succinyl-CoA:glutarate-CoA transferase
LOC106582261	-1.46818	2.65053	2.83229e-05	0.000909161	secreted frizzled-related protein 3-like
nfixb	-1.46871	3.1518	4.34117e-06	0.000205752	nuclear factor I/Xb
LOC106561292	-1.46893	1.2254	0.000312011	0.0059713	protein FAM3C
ror2	-1.46916	2.26436	0.000290767	0.00566483	receptor tyrosine kinase-like orphan receptor 2
LOC106568959	-1.47092	2.4472	0.000100898	0.00249414	small conductance calcium-activated potassium channel protein 2
srsf2b	-1.47664	7.20226	6.92622e-10	1.22754e-07	serine and arginine rich splicing factor 2b
LOC106588370	-1.47846	1.83437	0.000143133	0.00327772	ATPase family AAA domain-containing protein 2
LOC100194723	-1.48045	6.19121	0.000944013	0.013619	thioredoxin-dependent peroxide reductase, mitochondrial
LOC106601525	-1.48049	6.51488	5.78293e-10	1.07714e-07	serine and arginine rich splicing factor 2b
adss2	-1.48229	5.36334	2.97275e-05	0.000941651	adenylosuccinate synthase 2
tk1	-1.48304	7.51639	4.83966e-05	0.0013818	thymidine kinase 1, soluble
clcn3	-1.48938	4.66533	4.97699e-08	4.80337e-06	chloride channel 3
LOC106560849	-1.49264	2.66364	2.93128e-06	0.000149598	cholesteryl ester transfer protein
LOC106566696	-1.49279	1.75231	0.000148449	0.00337303	uncharacterized LOC106566696
LOC106588652	-1.4958	5.96255	3.5661e-05	0.0010829	uncharacterized LOC106588652
LOC106585453	-1.50121	1.58779	0.000107365	0.00262004	serine/threonine-protein kinase N2-like
LOC106577368	-1.50254	3.12749	0.000254764	0.00511679	neutral amino acid transporter A
LOC106611148	-1.50466	2.30922	5.27457e-05	0.00147744	neurexin-1a
phop1	-1.50726	2.04948	0.00153692	0.0195824	Probable phosphatase phospho1
LOC106578036	-1.5114	2.52705	0.00191802	0.0229966	uncharacterized LOC106578036
LOC106564863	-1.51242	1.97327	1.80258e-05	0.000635094	protocadherin Fat 4
LOC106565072	-1.51254	3.56057	1.54035e-06	8.81494e-05	vesicle-associated membrane protein-associated protein B
bida	-1.51271	5.31892	2.03436e-06	0.000111406	BH3 interacting domain death agonist
LOC106568887	-1.51344	5.44106	0.000107526	0.00262031	uncharacterized LOC106568887
LOC106609180	-1.51366	1.89098	0.00372776	0.0367288	electron transfer flavoprotein regulatory factor 1-like
fech	-1.51386	7.02006	0.00010907	0.00264944	ferrochelatase
LOC106565680	-1.51396	2.70038	0.000103998	0.00255564	phosphatidylinositol glycan anchor biosynthesis, class Q
LOC106563497	-1.51538	1.04659	0.00177537	0.0217499	protein phosphatase 1 regulatory subunit 14B
LOC100195512	-1.51547	4.23262	5.14605e-06	0.000235872	Follistatin-related protein 1
LOC106561924	-1.51811	1.46547	7.37685e-05	0.00193472	tetraspanin-4
LOC106583093	-1.52115	4.22402	6.18369e-07	4.09117e-05	cadherin EGF LAG seven-pass G-type receptor 2-like
LOC123728193	-1.52181	3.43068	0.000268296	0.00531918	nectin-4-like
LOC106576768	-1.52301	1.74264	2.79744e-05	0.000903929	rho-related GTP-binding protein RhoQ
hmgb3a	-1.52675	5.98371	2.04858e-08	2.21876e-06	high mobility group box 3a
LOC106571314	-1.52684	5.86142	1.31482e-05	0.000496761	monocarboxylate transporter 10-like
LOC106608859	-1.529	9.05533	0.000176162	0.00384727	thioredoxin
slc7a2	-1.52923	1.14966	0.000957082	0.0137533	solute carrier family 7 member 2
LOC106579276	-1.53093	5.59089	0.000169213	0.00372894	PDZ domain-containing protein 7
LOC106570914	-1.53095	3.16006	0.000415923	0.00734829	phosphatidate cytidylyltransferase 1
ago2	-1.53263	6.75939	1.40318e-05	0.000524719	argonaute RISC catalytic component 2
LOC106561008	-1.53277	1.24713	7.65732e-05	0.00198866	AFG3-like protein 1
LOC106560653	-1.53375	4.28815	5.64931e-05	0.00156739	L-selectin
LOC106602245	-1.53382	3.13511	3.94126e-05	0.00116737	C-type lectin domain family 4 member M-like
LOC101448021	-1.53424	3.74954	3.26764e-05	0.00101655	GSK-3-binding protein
LOC106570267	-1.53579	4.92059	0.000772838	0.0117281	uncharacterized LOC106570267
LOC106613676	-1.53617	3.83755	6.35562e-06	0.000279906	nicotinamide riboside kinase 2
hdr	-1.53659	6.29205	8.51035e-06	0.000349534	hematopoietic death receptor
trim2a	-1.53909	4.02068	1.30314e-07	1.10138e-05	tripartite motif containing 2a
LOC106581984	-1.54131	1.29795	0.000102073	0.0025168	four and a half LIM domains protein 2
LOC106577908	-1.54245	2.70395	0.000115399	0.00275379	IGF-like family receptor 1
cryz	-1.54362	2.56379	4.03918e-05	0.00118831	crystallin, zeta (quinone reductase)
LOC106596683	-1.54373	3.70349	4.8121e-06	0.000222659	nectin-4-like
LOC106564504	-1.54607	2.76275	3.02133e-06	0.000153657	sphingosine 1-phosphate receptor 1
LOC106590177	-1.54727	4.997	7.77856e-07	5.03249e-05	nuclear receptor-binding protein 2-like
LOC106605062	-1.54732	1.78408	0.00032032	0.00609442	serine/threonine-protein kinase 32C
nalf2	-1.54858	-1.2194	0.00485871	0.0440903	NALCN channel auxiliary factor 2
gfi1b	-1.54867	3.21657	2.74931e-06	0.000142297	Zinc finger protein Gfi-1b
LOC100196683	-1.54884	3.18146	0.00559887	0.0481977	uncharacterized LOC100196683
slc26a10	-1.55017	4.63286	1.41125e-05	0.000526668	solute carrier family 26 member 10
LOC106574073	-1.55078	-1.20283	0.00411539	0.0392462	uncharacterized protein KIAA1614
cblc	-1.55504	3.14896	1.78025e-06	9.95407e-05	Cbl proto-oncogene C, E3 ubiquitin protein ligase
LOC106593628	-1.55738	5.12981	3.07838e-05	0.000969012	fibronectin-like
porcnl	-1.56129	3.27447	5.3312e-06	0.000242081	porcupine O-acyltransferase like
LOC106581869	-1.56156	2.18913	4.84278e-07	3.3011e-05	gap junction gamma-1 protein-like
LOC100194546	-1.56198	1.58605	0.000182296	0.00392844	DNA-damage-inducible transcript 4-like
prdx1	-1.5627	8.37967	2.35744e-05	0.000785179	peroxiredoxin 1
LOC106613740	-1.56311	4.0806	3.8509e-10	7.82026e-08	cold-inducible RNA-binding protein B
LOC106600952	-1.56788	4.64573	0.000139398	0.00320977	ferritin, middle subunit-like
LOC106595604	-1.56921	1.23933	7.00736e-05	0.00186288	protocadherin-20
LOC106563588	-1.5695	7.06647	5.11879e-06	0.00023536	diamine acetyltransferase 1
LOC106610225	-1.57043	6.31869	7.02638e-09	8.89491e-07	endothelin receptor type B
LOC106572346	-1.57088	1.76016	2.0694e-05	0.000708613	UHRF1-binding protein 1
LOC106567151	-1.57464	5.88878	7.12337e-06	0.0003041	transmembrane protein 269
LOC106576811	-1.57782	3.13176	1.5566e-06	8.87326e-05	lysophosphatidylserine lipase ABHD12-like
LOC106612524	-1.57915	4.51207	9.86405e-06	0.000393526	ribonuclease T2-like
LOC106601326	-1.58035	2.13239	0.000414185	0.0073364	low-density lipoprotein receptor-like
col1a1b	-1.58131	6.56381	0.00534397	0.0468587	collagen, type I, alpha 1b
zgc:64002	-1.58316	4.83555	0.000171871	0.00377328	Nicotinamide N-methyltransferase
LOC106585763	-1.58977	2.50507	2.85124e-07	2.10022e-05	mucin-19
LOC123725270	-1.59151	-1.04476	0.00441024	0.0411442	small nucleolar RNA SNORA19
LOC106612738	-1.59539	2.1244	0.00231405	0.0262591	uncharacterized LOC106612738
LOC106561009	-1.59895	1.32959	7.30782e-05	0.00192006	voltage-dependent calcium channel subunit alpha-2/delta-4
cpox	-1.60035	6.32086	1.55982e-08	1.76973e-06	coproporphyrinogen oxidase
LOC106569090	-1.60044	1.04336	0.0027779	0.0299171	Krueppel-like factor 4
gpr61l	-1.60054	1.07831	2.97858e-05	0.000941651	G protein-coupled receptor 61-like
zgc:136472	-1.60086	3.31656	6.96961e-06	0.000299284	uncharacterized LOC123733133
LOC106576177	-1.60163	3.85606	3.38901e-05	0.00104541	suppressor of cytokine signaling 2
LOC106580320	-1.60256	3.52769	2.82594e-07	2.09106e-05	sodium- and chloride-dependent GABA transporter ine-like
LOC106594777	-1.60487	1.97976	0.00129485	0.0172665	hemoglobin subunit alpha-4
LOC100196274	-1.61013	4.04972	1.67248e-07	1.33996e-05	microfibrillar-associated protein 2
LOC106603210	-1.61028	2.67735	2.11308e-05	0.000720197	uncharacterized LOC106603210
LOC106577069	-1.61043	2.78565	0.00016353	0.00363123	phytanoyl-CoA hydroxylase-interacting protein-like
nupr1b	-1.61118	4.00061	2.23721e-07	1.73036e-05	nuclear protein 1b
LOC123742515	-1.61315	1.64438	4.04568e-06	0.000194896	uncharacterized LOC123742515
LOC106587138	-1.61325	3.14394	2.24261e-07	1.73036e-05	two pore channel protein 2
ccdc174	-1.61539	4.74716	1.14812e-06	6.89414e-05	coiled-coil domain containing 174
si:dkeyp-97e7.9	-1.61694	-1.53395	0.00397515	0.0382764	DEP domain-containing mTOR-interacting protein
apln	-1.62274	1.70528	0.000214883	0.00447567	apelin
LOC123724386	-1.62534	4.64679	3.04073e-06	0.000154375	nicotinamide riboside kinase 2-like
LOC106564732	-1.62583	-1.38966	0.00366604	0.0363164	delta-like protein A
LOC106580318	-1.6275	1.82617	0.000962624	0.0138126	uncharacterized LOC106580318
LOC106571619	-1.62777	3.47352	0.000293489	0.00570266	caspase recruitment domain-containing protein 8-like
LOC106608004	-1.62938	1.11215	0.000373098	0.00683188	echinoderm microtubule-associated protein-like 6
tmtc2b	-1.62971	1.11246	1.44795e-05	0.000537341	transmembrane O-mannosyltransferase targeting cadherins 2b
LOC106587299	-1.63147	3.5732	4.78707e-10	9.45866e-08	SHC SH2 domain-binding protein 1
LOC106590674	-1.63579	1.7717	0.000108782	0.00264651	peptidase inhibitor 15-A
LOC106605533	-1.63852	-1.31582	0.00525774	0.046283	lysosomal-associated transmembrane protein 4B
LOC106564305	-1.63956	5.85814	1.3116e-06	7.65528e-05	lipopolysaccharide-induced tumor necrosis factor-alpha factor homolog
frrs1b	-1.64195	4.59452	3.16913e-07	2.31687e-05	ferric-chelate reductase 1b
cdk6	-1.64366	3.36757	7.08443e-09	8.92974e-07	cyclin dependent kinase 6
LOC106567144	-1.64595	2.87361	5.32663e-06	0.000242081	mitochondrial ubiquitin ligase activator of NFKB 1-like
LOC106562417	-1.65044	1.36082	0.00226149	0.0258179	sodium-dependent noradrenaline transporter-like
LOC106576269	-1.65962	4.28713	0.000140453	0.00322645	V-type proton ATPase subunit E 1
LOC106586429	-1.66315	3.0151	0.00150675	0.0193	sterile alpha motif domain-containing protein 9-like
LOC123741703	-1.66325	4.03884	1.90538e-08	2.1026e-06	tubulin beta-4B chain-like
LOC106575677	-1.6649	1.23343	0.000805555	0.0121053	tetraspanin-7-like
LOC106561361	-1.66766	2.49852	1.19455e-06	7.10007e-05	RAD51-associated protein 1-like
LOC106590453	-1.66842	4.11709	4.28341e-07	2.98949e-05	receptor-type tyrosine-protein kinase FLT3
bik	-1.66872	1.02002	0.000674718	0.0105456	BCL2 interacting killer
rn151	-1.66887	3.33827	3.96976e-05	0.00117379	RING finger protein 151
LOC106587947	-1.6695	2.75385	2.10184e-06	0.000114456	CD82 antigen-like
LOC123743793	-1.67315	1.25934	0.000279804	0.00548779	microsomal glutathione S-transferase 1-like
LOC106588334	-1.68075	4.94128	4.0754e-08	4.0399e-06	acidic leucine-rich nuclear phosphoprotein 32 family member E
LOC106572213	-1.682	-1.06405	0.00244323	0.0272492	ERBB receptor feedback inhibitor 1
LOC106587102	-1.68474	1.95482	5.13219e-06	0.000235605	protein kinase C and casein kinase II substrate protein 3
LOC106576174	-1.68922	1.48032	0.000405123	0.00722378	coiled-coil domain-containing protein 136
rabl2	-1.68948	3.3181	2.88897e-05	0.00092129	RAB, member of RAS oncogene family-like 2
cks2	-1.69105	3.9511	0.000149567	0.00339053	CDC28 protein kinase regulatory subunit 2
LOC106586175	-1.69213	6.68439	2.72699e-05	0.000888033	catalase
LOC106608986	-1.69374	2.78179	2.31522e-08	2.47095e-06	protein NDRG2
LOC100194714	-1.69744	2.66523	2.22317e-06	0.00011907	tumor protein p53-inducible nuclear protein 2
LOC106613952	-1.69974	2.84378	7.68227e-09	9.60054e-07	mucin-2
LOC106588404	-1.70096	-1.34284	0.00250984	0.0278013	ras-related protein Rab-15-like
slc46a3	-1.70629	4.08398	3.8529e-08	3.83233e-06	solute carrier family 46 member 3
LOC123726941	-1.70894	1.24737	0.000110499	0.00266612	small nucleolar RNA SNORD74
LOC106601432	-1.70905	2.98044	0.000110116	0.00266061	matrix-remodeling-associated protein 7
LOC106574049	-1.71011	6.39876	6.95783e-05	0.00185139	sterile alpha motif domain-containing protein 9-like
LOC106574348	-1.71069	1.89334	0.000778765	0.0118064	stonustoxin subunit beta
LOC106562099	-1.71282	3.62883	4.48575e-11	1.12117e-08	inositol 1,4,5-triphosphate receptor associated 1
LOC106595268	-1.71491	9.07295	0.00232995	0.0263432	hemoglobin subunit beta-like
itpk1a	-1.71898	1.76042	0.00200867	0.0237619	inositol-tetrakisphosphate 1-kinase a
LOC106567543	-1.72176	1.00709	0.000179169	0.00388683	myotonin-protein kinase
LOC106592998	-1.7228	4.25268	1.06653e-05	0.000419765	transmembrane protein 26
LOC106569088	-1.72326	5.29551	2.64999e-06	0.000137889	sodium- and chloride-dependent glycine transporter 1-like
LOC106577764	-1.72784	1.90731	0.00126205	0.0169634	ribonuclease P protein subunit p20-like
LOC106583559	-1.72897	1.80703	8.39966e-06	0.000346448	sodium- and chloride-dependent GABA transporter 2
LOC106573466	-1.73296	5.01416	1.05715e-06	6.43929e-05	uncharacterized LOC106573466
LOC106595193	-1.73399	2.54461	6.69976e-05	0.00180075	zinc finger protein 2 homolog
rhag	-1.73451	7.52764	1.67149e-06	9.45445e-05	Rh associated glycoprotein
LOC106577057	-1.73555	3.93528	1.94037e-06	0.000107466	dnaJ homolog subfamily C member 9
LOC106610216	-1.74572	1.55994	0.00010711	0.00261891	FRAS1-related extracellular matrix protein 2-like
LOC106572471	-1.74731	1.88246	2.02497e-06	0.0001111	XK-related protein 7
LOC106586014	-1.74804	1.96296	4.59653e-05	0.00132954	uncharacterized LOC106586014
LOC106613756	-1.7486	4.93927	1.01593e-09	1.72725e-07	spindlin-Z
LOC106574277	-1.74929	-1.12501	0.00161984	0.020434	ankyrin repeat domain-containing protein SOWAHC-like
LOC106606944	-1.75473	-1.02853	0.00166864	0.0209067	uncharacterized LOC106606944
LOC106573567	-1.75568	3.47852	4.09784e-08	4.04842e-06	fibrillin-2
snx7	-1.76207	4.85661	5.69546e-09	7.40233e-07	sorting nexin 7
sat1a.2	-1.76272	7.6442	8.29649e-06	0.000343905	spermidine/spermine N1-acetyltransferase 1a, duplicate 2
LOC106611696	-1.76377	1.28335	4.64227e-07	3.19421e-05	FERM and PDZ domain-containing protein 1-like
LOC106575139	-1.76535	1.33485	1.69519e-05	0.00060676	transmembrane protease serine 3
LOC106577761	-1.76623	-1.01185	0.00130399	0.0173645	serine protease hepsin-like
ak3	-1.7744	4.35623	8.48015e-06	0.000348783	adenylate kinase 3
LOC106605311	-1.77616	4.33062	2.19798e-08	2.35441e-06	lamin-A-like
LOC106580785	-1.77937	1.7886	0.00139777	0.0182641	sodium-dependent lysophosphatidylcholine symporter 1-B
LOC106563160	-1.79385	2.66787	2.62368e-08	2.75986e-06	syntaxin-2
LOC106601362	-1.79452	6.99197	2.28659e-06	0.00012156	erythropoietin receptor
LOC106563020	-1.79484	3.98598	1.21458e-06	7.19476e-05	TNF receptor-associated factor 2-like
mab21l2	-1.79543	-1.15354	0.000831646	0.0123954	mab-21-like 2
LOC106569075	-1.79618	2.71321	1.17902e-06	7.02202e-05	tenascin-R
LOC106609475	-1.79867	-1.00545	0.00187181	0.0226375	insulin-like growth factor I
LOC106579322	-1.79941	6.1657	0.00025102	0.0050555	uncharacterized LOC106579322
LOC123742592	-1.79944	1.75081	6.43927e-05	0.00173712	small nucleolar RNA SNORA8
dcbld1	-1.80486	3.67086	3.50785e-07	2.51421e-05	discoidin, CUB and LCCL domain containing 1
LOC106569007	-1.80776	-1.14707	0.00407835	0.0389749	G-protein coupled receptor 55
LOC106610475	-1.82267	1.17527	0.00264204	0.0288827	thymosin beta-b
LOC106577552	-1.82332	4.45034	3.56018e-08	3.60244e-06	macrophage-capping protein
prf1.3	-1.82467	6.38251	1.78811e-05	0.000630846	perforin 1.3
LOC106602627	-1.82482	7.26182	5.30213e-06	0.000241888	spectrin beta chain, erythrocytic
spon2b	-1.82699	1.48765	5.12418e-05	0.00144793	spondin 2b, extracellular matrix protein
s10a5	-1.82918	1.58618	9.66519e-05	0.00240544	S100-A5
LOC106583003	-1.82947	5.6708	5.63037e-05	0.00156362	complement decay-accelerating factor
LOC106574165	-1.83201	2.39339	1.58511e-07	1.28048e-05	calmodulin-regulated spectrin-associated protein 2
LOC106602333	-1.83241	6.39494	2.30653e-05	0.000769991	hemogen-like
LOC106590399	-1.83307	3.82558	2.38606e-09	3.59667e-07	myb-related protein A
LOC123743331	-1.83372	-1.18885	0.000880055	0.0129324	uncharacterized LOC123743331
aqp1	-1.83749	7.03436	0.000233111	0.00478214	Aquaporin-1
meox2b	-1.8383	1.07118	5.85597e-05	0.00161249	mesenchyme homeobox 2b
LOC106605665	-1.83865	-1.43949	0.0023841	0.026784	B-cell receptor CD22-like
gbp	-1.83928	4.29581	1.44407e-05	0.000536581	glycogen synthase kinase binding protein
LOC106587654	-1.84208	4.24468	4.63525e-07	3.19421e-05	uncharacterized LOC106587654
LOC123738507	-1.84406	2.80172	2.05959e-05	0.000706081	carbohydrate sulfotransferase 3-like
LOC106582897	-1.84903	1.79999	4.65349e-05	0.00133676	src-like-adapter 2
LOC106579031	-1.85311	1.96652	7.23723e-08	6.6553e-06	gamma-crystallin M2
LOC106578688	-1.86307	5.21895	8.08397e-08	7.29628e-06	carcinoembryonic antigen-related cell adhesion molecule 5
snai	-1.86685	2.27311	6.00626e-06	0.000268154	snail homolog Sna
LOC106605049	-1.86829	2.23518	2.75081e-09	3.98227e-07	terminal nucleotidyltransferase 5A-like
LOC106564353	-1.87143	4.29129	0.00181867	0.022169	antimicrobial peptide NK-lysin-like
LOC106583442	-1.87546	3.29809	2.30406e-06	0.00012184	uncharacterized LOC106583442
LOC106610853	-1.8804	3.35175	1.37063e-08	1.58746e-06	adenylosuccinate synthetase isozyme 2
hddc3	-1.89808	3.39509	2.7031e-05	0.000882219	HD domain containing 3
LOC106566493	-1.89944	1.06937	2.25113e-07	1.73236e-05	plexin A3-like
nuak2	-1.90687	1.23624	2.87213e-05	0.000918923	NUAK family, SNF1-like kinase, 2
LOC106604956	-1.91363	-1.55001	0.00211048	0.0246178	LON peptidase N-terminal domain and RING finger protein 3
LOC106585082	-1.91535	-1.11491	0.00378639	0.0370319	uncharacterized LOC106585082
LOC123726188	-1.91857	7.14914	4.30881e-13	1.88064e-10	aerolysin-like protein
tmbi1	-1.93092	-1.059	0.000609974	0.00981698	Transmembrane BAX inhibitor motif-containing protein 1
crip2	-1.93903	1.41028	1.78836e-05	0.000630846	cysteine-rich protein 2
LOC106579160	-1.94054	2.44896	1.30035e-05	0.000492597	probable phosphatase phospho1
LOC106608192	-1.94189	2.64452	7.42852e-08	6.78851e-06	fos-related antigen 2
LOC106581194	-1.94233	4.78846	5.28093e-10	1.02744e-07	cytosolic 5'-nucleotidase 3
LOC100136517	-1.94832	1.28675	1.34414e-05	0.000507184	insulin-like growth factor I
LOC106565220	-1.94899	2.75677	7.05956e-11	1.6784e-08	leucine-rich repeat extensin-like protein 5
LOC106575727	-1.95228	1.63273	8.18567e-06	0.000340019	prolactin receptor
LOC106576046	-1.95426	2.52751	1.34497e-07	1.12696e-05	ras-related and estrogen-regulated growth inhibitor
LOC106612366	-1.95436	1.6977	8.86167e-08	7.94913e-06	coagulation factor IX
LOC106596680	-1.95443	2.5084	0.000512199	0.00859337	membrane-spanning 4-domains subfamily A member 4D-like
LOC106607511	-1.95504	1.44997	7.94846e-06	0.000332053	MAGUK p55 subfamily member 3
tex9	-1.96987	1.24245	5.95375e-06	0.000266216	testis expressed 9
LOC106584098	-1.97047	1.44252	1.61814e-08	1.813e-06	fasciculation and elongation protein zeta-2
LOC123726940	-1.97058	-1.08595	0.000524853	0.00874545	small nucleolar RNA SNORD47
LOC106564846	-1.97208	5.52985	3.88901e-07	2.7338e-05	prosaposin
flacc1	-1.97547	-1.37176	0.00221769	0.0255122	flagellum associated containing coiled-coil domains 1
znrf3	-1.97799	-1.52237	0.0018794	0.0226851	zinc and ring finger 3
LOC106584328	-1.98083	1.48631	9.88384e-05	0.00244736	cyclin-dependent kinase 4 inhibitor C
si:ch211-215c18.3	-1.98139	1.6165	0.00114787	0.0158336	uncharacterized si:ch211-215c18.3
LOC123723999	-1.98933	4.2996	2.46339e-06	0.00012933	complement decay-accelerating factor-like
slc39a4	-2.00007	1.83101	5.11792e-07	3.47881e-05	solute carrier family 39 member 4
catspere	-2.00312	-1.01654	0.000531141	0.00882007	catsper channel auxiliary subunit epsilon
LOC106588826	-2.00445	1.91275	6.69877e-05	0.00180075	collagen alpha-2(VIII) chain-like
LOC106603618	-2.00784	2.75204	4.0207e-06	0.000194022	uncharacterized LOC106603618
LOC106608653	-2.00817	3.50827	3.19692e-14	1.94766e-11	coronin-1B-like
slc38a5b	-2.02055	2.51549	1.28061e-06	7.52775e-05	solute carrier family 38 member 5b
LOC106585716	-2.02239	2.15784	1.56126e-07	1.26471e-05	protein FAM219A-like
LOC106567574	-2.02983	2.71249	4.43068e-05	0.00129179	ubiquitin carboxyl-terminal hydrolase 2
kif21a	-2.0301	1.59236	1.74616e-06	9.78215e-05	kinesin family member 21A
apbp2	-2.03237	2.83991	1.02279e-07	8.87518e-06	Amyloid protein-binding protein 2
LOC106589462	-2.04466	5.02074	3.01608e-12	1.06264e-09	nuclear prelamin A recognition factor
arl4a	-2.04473	4.33574	9.55848e-07	5.922e-05	ADP-ribosylation factor-like 4a
si:ch73-344o19.1	-2.05068	2.99927	5.3143e-06	0.000242066	salivary glue protein Sgs-3
LOC106604948	-2.0572	6.22103	4.69113e-06	0.000218444	uncharacterized LOC106604948
LOC106584072	-2.06069	1.1352	8.52243e-06	0.000349539	desmoplakin
LOC106562989	-2.06389	6.03058	4.03515e-10	8.13793e-08	tubulin alpha chain, testis-specific-like
LOC106581106	-2.06577	1.70101	0.00011721	0.00277986	uncharacterized LOC106581106
LOC106608992	-2.06724	3.33373	1.53117e-08	1.74907e-06	purine nucleoside phosphorylase-like
LOC106590752	-2.06939	5.15649	2.01895e-11	5.67693e-09	nuclear factor 1 X-type-like
LOC106592479	-2.07442	4.32755	0.00558064	0.0481439	DNA damage-inducible transcript 4 protein
LOC106563086	-2.07887	2.31319	0.00227617	0.02594	jeltraxin-like
scamp5a	-2.07961	3.75863	1.00974e-11	3.04409e-09	secretory carrier membrane protein 5a
LOC106609055	-2.07999	3.12626	2.54619e-07	1.91409e-05	ras-related protein Rab-38
gjz1	-2.08476	3.8546	0.000196226	0.00417325	gap junction protein zeta 1
LOC123723912	-2.09695	-1.06115	6.87256e-05	0.00183325	uncharacterized LOC123723912
LOC106566637	-2.09904	1.69341	0.0002191	0.00454294	proline-rich transmembrane protein 3
LOC106586243	-2.10582	1.73441	9.68401e-10	1.65608e-07	N-chimaerin-like
plac8l1	-2.11012	1.48242	1.37838e-06	7.96597e-05	PLAC8 like 1
ppox	-2.11221	5.8651	4.12375e-09	5.58291e-07	protoporphyrinogen oxidase
LOC106589946	-2.11539	5.08935	5.41071e-10	1.02744e-07	nuclear factor 1 X-type
LOC123743412	-2.11968	2.43721	6.34919e-05	0.00171916	uncharacterized LOC123743412
LOC123725524	-2.12269	-1.0711	0.00450626	0.0418073	uncharacterized LOC123725524
LOC100380859	-2.12977	8.02099	2.03871e-06	0.000111436	band 3 anion exchange protein
LOC123724067	-2.13304	10.0813	8.93008e-05	0.00225108	hemoglobin subunit beta-like
LOC106592571	-2.14436	1.52722	1.23997e-07	1.05716e-05	GTP-binding protein Rheb
LOC106581816	-2.16146	1.78462	8.18201e-07	5.22416e-05	uncharacterized protein C7orf57-like
LOC123727952	-2.17679	1.92315	6.86002e-05	0.00183203	18S ribosomal RNA
LOC106566852	-2.17838	4.45534	1.08182e-09	1.80775e-07	von Willebrand factor A domain-containing protein 1
LOC106574039	-2.1828	4.43647	9.13941e-08	8.16449e-06	T-cell acute lymphocytic leukemia protein 1 homolog
ap1s3	-2.18288	-1.19652	0.000182037	0.00392844	AP-1 complex subunit sigma-3
LOC106600435	-2.18442	5.10027	4.95892e-05	0.00140927	aquaporin FA-CHIP
LOC106601011	-2.19428	3.62514	1.72271e-13	8.53851e-11	peptidyl-prolyl cis-trans isomerase FKBP10
LOC106603287	-2.19462	2.6304	4.75058e-07	3.25342e-05	galectin-9
LOC106610275	-2.1989	6.68234	2.84211e-06	0.000146324	hemogen-like
LOC123729209	-2.20056	4.00234	7.30361e-06	0.000309536	neurogranin-like
LOC106582920	-2.20116	1.22517	3.4378e-07	2.4884e-05	inositol hexakisphosphate kinase 2-like
LOC106577689	-2.21635	2.65097	4.35013e-12	1.46219e-09	prostaglandin D2 receptor 2
LOC106579714	-2.23148	-1.17731	0.00102105	0.0144454	extracellular sulfatase Sulf-1-like
LOC106563307	-2.23925	6.49074	7.51276e-07	4.88212e-05	delta-aminolevulinic acid dehydratase
LOC123726268	-2.24717	1.73745	1.66403e-05	0.00059854	small nucleolar RNA SNORA8
LOC100196095	-2.2502	6.50821	1.49369e-06	8.5647e-05	Rhesus blood group, B glycoprotein
LOC106564567	-2.25158	7.83921	1.43864e-07	1.18843e-05	peroxiredoxin-1
il20ra	-2.25297	1.01908	1.67542e-05	0.000601896	interleukin 20 receptor, alpha
LOC106566873	-2.25305	3.0148	8.28196e-11	1.92214e-08	uncharacterized LOC106566873
LOC106577862	-2.25575	4.0113	2.04977e-11	5.70872e-09	amyloid beta precursor like protein 1
LOC123744602	-2.26244	-1.69692	0.00231711	0.0262836	uncharacterized LOC123744602
LOC123739316	-2.27067	-1.12049	0.000178013	0.00387178	ribosomal L1 domain-containing protein 1-like
LOC106600318	-2.27771	8.70621	5.21435e-05	0.00146337	hemoglobin subunit beta-like
LOC106606856	-2.28472	8.1758	1.27304e-06	7.50552e-05	band 3 anion exchange protein
LOC106607807	-2.28742	1.01159	4.60215e-05	0.00132985	E3 ubiquitin-protein ligase TRIM9
tspan36	-2.30167	7.25642	1.54918e-07	1.2584e-05	tetraspanin 36
LOC106582285	-2.30309	2.94845	4.22348e-11	1.07397e-08	KAT8 regulatory NSL complex subunit 1-like
LOC106589657	-2.309	7.85114	1.02079e-13	5.33052e-11	ATP-binding cassette, sub-family B (MDR/TAP), member 10
cahz	-2.30931	8.6971	3.46349e-06	0.000171666	carbonic anhydrase
cerk	-2.31147	2.86157	3.65764e-08	3.68829e-06	ceramide kinase
LOC106585384	-2.31161	4.27639	2.66222e-09	3.94203e-07	flavin reductase (NADPH)-like
myo1hb	-2.3213	4.79454	2.66568e-13	1.1811e-10	myosin IHb
LOC106599491	-2.32137	2.06261	3.13091e-07	2.29467e-05	frizzled-8-like
LOC106594081	-2.32863	2.41931	1.77033e-07	1.40679e-05	high-affinity choline transporter 1-like
LOC106564582	-2.33431	-1.44454	0.000163662	0.00363123	osteocalcin 2b-like
LOC106577203	-2.3395	-1.09357	7.61577e-05	0.00198315	potassium voltage-gated channel subfamily H member 1
LOC106569400	-2.35208	1.48717	8.16169e-07	5.22259e-05	importin-13
LOC106604707	-2.35645	3.92526	2.40124e-16	2.50784e-13	serine protease 23
LOC106584035	-2.36174	1.25399	1.61153e-05	0.000584691	putative tyrosine-protein phosphatase auxilin
rgcc	-2.38703	5.11407	2.61588e-08	2.75986e-06	regulator of cell cycle
LOC106562888	-2.39104	3.39649	1.17256e-06	6.9978e-05	neutral amino acid transporter A-like
LOC106563522	-2.39373	-1.39615	4.24203e-05	0.00124174	myosin-binding protein C, cardiac-type
LOC106590116	-2.39661	1.19294	2.51926e-07	1.90857e-05	uracil nucleotide/cysteinyl leukotriene receptor-like
LOC106613897	-2.39856	3.16643	1.00982e-07	8.78874e-06	cyclin-dependent kinase 4 inhibitor C
LOC123738810	-2.39901	-1.40022	0.000374284	0.0068493	uncharacterized LOC123738810
gal3st1a	-2.40077	3.29988	2.23411e-09	3.40271e-07	galactose-3-O-sulfotransferase 1a
tmem14ca	-2.40584	6.60626	6.08467e-08	5.77708e-06	transmembrane protein 14Ca
LOC106585339	-2.40733	-1.0189	0.000236947	0.00483513	uncharacterized LOC106585339
LOC106570431	-2.40914	1.34952	2.45831e-06	0.000129295	uncharacterized LOC106570431
LOC106572477	-2.41189	4.63203	6.87069e-16	6.69732e-13	tubulin alpha-8 chain
LOC106561148	-2.41722	2.09916	3.34404e-06	0.000167162	alpha-2,8-sialyltransferase 8B
LOC106598235	-2.42099	2.13148	2.70731e-09	3.95666e-07	collagen alpha-4(IV) chain
LOC106566743	-2.42516	4.00247	3.77802e-09	5.18688e-07	dysbindin-like
LOC100194720	-2.42903	1.92217	8.65975e-05	0.00219487	uncharacterized LOC100194720
tspo	-2.44104	7.03967	8.12433e-07	5.21008e-05	translocator protein
hem4	-2.44366	5.61538	2.69185e-08	2.81134e-06	Uroporphyrinogen-III synthase
LOC106584065	-2.44599	4.82477	7.89016e-07	5.0822e-05	rhophilin-1-like
LOC106611066	-2.45849	1.19021	9.29589e-07	5.79616e-05	MAPK/MAK/MRK overlapping kinase-like
LOC106581229	-2.47293	1.18746	7.75864e-05	0.00200252	beta-galactosidase-1-like protein 2
LOC106575220	-2.47583	5.88204	8.22536e-07	5.22599e-05	uncharacterized LOC106575220
spaca4l	-2.47585	5.21002	3.10243e-08	3.19452e-06	sperm acrosome associated 4 like
LOC106585147	-2.47622	-1.5621	0.00350887	0.0351765	transmembrane protein 178A
LOC106560423	-2.47977	1.31345	1.5263e-05	0.000562136	uncharacterized protein C1orf87 homolog
LOC106607320	-2.4806	1.1546	0.000670376	0.0105114	homologous-pairing protein 2 homolog
gp9	-2.48172	4.27554	4.83956e-08	4.70177e-06	glycoprotein IX (platelet)
LOC106613460	-2.48522	-1.13885	2.68038e-05	0.000875781	E3 ubiquitin-protein ligase RNF220
LOC106564308	-2.50151	4.36907	4.7062e-13	2.02387e-10	lipopolysaccharide-induced tumor necrosis factor-alpha factor homolog
cited4b	-2.50865	1.87189	4.27744e-11	1.07832e-08	Cbp/p300-interacting transactivator, with Glu/Asp-rich carboxy-terminal domain, 4b
LOC106561182	-2.51425	9.13809	0.000835771	0.0124337	uncharacterized LOC106561182
LOC106584384	-2.5201	-1.04713	0.0004594	0.00787932	procollagen galactosyltransferase 2
LOC106606643	-2.52229	1.69868	7.14104e-06	0.00030441	RING finger protein 151-like
tecta	-2.52399	1.30784	1.04328e-09	1.7635e-07	tectorin alpha
LOC106562991	-2.53158	1.14375	2.68978e-08	2.81134e-06	tubulin alpha chain, testis-specific
LOC106580199	-2.54037	-1.39424	3.94406e-05	0.00116737	peptidyl-prolyl cis-trans isomerase C-like
LOC123726779	-2.5411	-1.15028	0.00254245	0.028088	uncharacterized LOC123726779
LOC106582715	-2.55501	-1.48709	0.000387008	0.00699074	plakophilin-1-like
LOC106602257	-2.56426	2.90868	9.72965e-05	0.00241737	CD209 antigen-like protein C
LOC106588678	-2.56597	1.37921	5.11557e-09	6.83081e-07	uncharacterized protein KIAA0895-like
LOC106599289	-2.56809	1.56618	5.55584e-09	7.28562e-07	serine/threonine-protein kinase 17A
LOC100136576	-2.57686	11.3789	7.15642e-06	0.000304622	beta globin
LOC106607375	-2.58632	9.84822	0.000263253	0.00525124	hemoglobin subunit alpha-4
LOC106589620	-2.59536	4.52535	1.10746e-08	1.32185e-06	Kruppel-like factor 1
LOC123743207	-2.60333	1.46374	0.000134532	0.00311243	membrane-spanning 4-domains subfamily A member 4D-like
c1qtnf6a	-2.60521	1.15057	9.86492e-09	1.19207e-06	C1q and TNF related 6a
bbc3	-2.60693	4.31835	2.01555e-09	3.13514e-07	BCL2 binding component 3
LOC100196543	-2.61458	5.63792	1.9235e-11	5.46106e-09	equilibrative nucleoside transporter 1
LOC106601076	-2.6175	7.48149	5.21364e-05	0.00146337	hemoglobin subunit alpha-4
LOC106587245	-2.63881	1.78212	1.26119e-11	3.65159e-09	rhomboid-related protein 3-like
LOC106563235	-2.64344	4.76585	2.42721e-13	1.12665e-10	zinc finger protein Gfi-1b-like
LOC106564529	-2.66441	4.53804	1.08217e-08	1.29697e-06	Kruppel-like factor 1
LOC106587573	-2.67693	1.86688	7.93369e-12	2.46814e-09	arylamine N-acetyltransferase, pineal gland isozyme NAT-10
LOC106573212	-2.68123	-1.80296	0.000162671	0.00362299	polypeptide N-acetylgalactosaminyltransferase 18-like
LOC123730955	-2.73322	4.98631	4.02658e-14	2.40305e-11	piggyBac transposable element-derived protein 4-like
LOC106563161	-2.73373	1.69758	8.2305e-11	1.92214e-08	RIMS-binding protein 2
LOC106569524	-2.73774	9.38886	5.59452e-15	4.19489e-12	elongation factor 2
LOC106578186	-2.75854	-1.59791	0.000223671	0.00461974	broad substrate specificity ATP-binding cassette transporter ABCG2-like
LOC106610340	-2.75906	1.38166	4.48379e-12	1.48999e-09	lymphoid enhancer-binding factor 1
alad	-2.75992	5.17531	1.91167e-09	3.02179e-07	aminolevulinate dehydratase
LOC100217346	-2.7683	6.40744	2.58952e-10	5.56804e-08	Kruppel-like factor 4
LOC106587137	-2.78232	5.89876	1.5555e-09	2.51312e-07	G1/S-specific cyclin-D1
LOC123723657	-2.78563	11.1056	3.05656e-06	0.000154785	hemoglobin subunit beta-like
LOC106609456	-2.78843	4.94968	1.4018e-20	2.41135e-17	mitogen-activated protein kinase 11-like
LOC106609056	-2.79523	-1.70437	4.44775e-05	0.00129547	ras-related protein Rab-39B
hmbsa	-2.8014	6.77375	8.05669e-13	3.31834e-10	hydroxymethylbilane synthase a
LOC106589388	-2.84004	2.89033	2.01832e-12	7.28662e-10	AMSH-like protease
LOC106564853	-2.84006	6.13355	6.20466e-10	1.13402e-07	eosinophil peroxidase-like
LOC106593670	-2.84798	4.24126	8.0079e-17	8.67315e-14	phosphatidylinositol N-acetylglucosaminyltransferase subunit Q-like
LOC106612641	-2.85209	-1.14548	0.00028146	0.00551289	delphilin
tfr1a	-2.87171	9.04418	4.62365e-11	1.14584e-08	transferrin receptor 1a
LOC106593551	-2.87718	2.88556	9.61457e-11	2.21385e-08	T cell receptor alpha variable 17-like
LOC106607372	-2.89546	10.5549	7.21077e-05	0.00190311	hemoglobin subunit beta-like
tmod4	-2.90959	6.26356	1.07711e-09	1.80775e-07	tropomodulin 4 (muscle)
LOC106591603	-2.92791	3.81174	9.92217e-13	3.94316e-10	lipopolysaccharide-induced tumor necrosis factor-alpha factor homolog
LOC106569038	-2.92906	1.79864	1.18794e-08	1.41216e-06	myb-related protein A-like
LOC106601071	-2.93989	9.48309	3.86557e-07	2.73046e-05	hemoglobin subunit alpha-4
si:ch1073-184j22.1	-2.95149	2.25319	1.875e-09	2.97992e-07	erythroferrone
LOC106603195	-2.98005	3.91163	2.22583e-11	6.08317e-09	XK-related protein 5-like
dcup	-2.9828	6.73426	5.91029e-14	3.38892e-11	Uroporphyrinogen decarboxylase
LOC106601072	-2.98544	10.9033	5.54265e-07	3.72606e-05	hemoglobin subunit alpha
LOC106605921	-2.99031	-1.15408	1.17125e-06	6.9978e-05	mucin-5AC
tmem200a	-2.99566	-1.53886	0.000179352	0.00388748	transmembrane protein 200A
apoob	-3.03436	7.67916	3.50737e-18	4.45939e-15	apolipoprotein O, b
LOC123743635	-3.03694	-1.24783	5.28862e-06	0.000241648	small nucleolar RNA SNORD94
hba	-3.04777	7.71225	4.14233e-07	2.9049e-05	hemoglobin subunit alpha
LOC106564374	-3.05404	3.46431	1.57952e-08	1.77654e-06	uncharacterized LOC106564374
LOC106607757	-3.0577	3.01386	5.55523e-09	7.28562e-07	enoyl-[acyl-carrier-protein] reductase, mitochondrial
LOC106591983	-3.10885	1.71494	7.09615e-14	3.91533e-11	putative pre-mRNA-splicing factor ATP-dependent RNA helicase DHX32
nkx31	-3.13543	-1.05888	4.68449e-06	0.000218444	Homeobox protein Nkx-3.1
LOC106562111	-3.14324	1.8621	3.88506e-07	2.7338e-05	lymphatic vessel endothelial hyaluronic acid receptor 1
LOC106601051	-3.17036	3.64409	8.59837e-05	0.00218583	hemoglobin subunit beta-like
rhd	-3.18612	6.41014	3.47005e-11	9.06025e-09	Rh blood group, D antigen
LOC106569932	-3.20398	5.5147	6.00347e-18	7.31498e-15	ATPase family AAA domain-containing protein 2
LOC100136584	-3.21051	11.3859	5.29124e-08	5.07317e-06	beta-globin
LOC106565098	-3.2393	1.33147	3.27004e-08	3.35529e-06	uncharacterized LOC106565098
LOC106590880	-3.27478	3.22159	1.34227e-10	2.99634e-08	microsomal glutathione S-transferase 1-like
LOC123742422	-3.28774	1.57454	3.5975e-09	4.98587e-07	uncharacterized LOC123742422
LOC106601077	-3.30579	11.0419	1.98377e-09	3.10221e-07	hemoglobin subunit alpha-like
LOC106607236	-3.31997	6.59316	8.49675e-07	5.35497e-05	hemoglobin subunit beta-1
cartl	-3.34024	-1.00364	1.44503e-07	1.19034e-05	cocaine- and amphetamine-regulated transcript-like
LOC123743182	-3.38394	3.46002	2.99378e-29	1.25067e-25	chromatin target of PRMT1 protein-like
ccdc125	-3.39331	-1.63752	8.93435e-05	0.00225108	coiled-coil domain containing 125
LOC106593079	-3.41077	-1.08569	1.17352e-05	0.000451542	putative pre-mRNA-splicing factor ATP-dependent RNA helicase DHX32
LOC106607112	-3.4256	1.07726	0.00372069	0.0366838	hemoglobin subunit beta-1
ly6d	-3.43104	1.00631	2.9185e-06	0.000149206	lymphocyte antigen 6 family member D
LOC106565269	-3.43659	3.33131	3.17298e-09	4.48249e-07	helicase with zinc finger domain 2
LOC106571649	-3.43717	-1.06807	7.49744e-06	0.00031635	syntaxin-binding protein 6-like
slc13a5b	-3.43817	-1.21129	7.56133e-08	6.8845e-06	solute carrier family 13 member 5b
LOC106601074	-3.44914	11.2549	3.45893e-08	3.51214e-06	hemoglobin subunit beta-1
LOC123743561	-3.48754	-1.56636	9.0045e-07	5.62646e-05	uncharacterized LOC123743561
LOC106580917	-3.49431	6.48271	9.97824e-13	3.94316e-10	tropomodulin-4-like
LOC106612612	-3.5046	1.6041	1.1303e-05	0.000440712	gap junction delta-2 protein-like
mybpc2a	-3.51845	1.77849	1.0431e-13	5.35145e-11	myosin binding protein Ca
LOC106607373	-3.53003	9.41691	1.4659e-05	0.000542623	hemoglobin subunit alpha-like
LOC106607371	-3.54854	9.42481	6.38721e-06	0.000280874	hemoglobin subunit beta-1
slc25a37	-3.56098	6.41712	1.3704e-13	6.90942e-11	solute carrier family 25 member 37
LOC106567172	-3.56384	-1.28671	2.24459e-06	0.000119778	bridging integrator 2-like
LOC123731929	-3.59777	3.18532	0.00219313	0.0253192	60S ribosomal protein L18a
LOC123729220	-3.62687	7.23266	1.69165e-12	6.26188e-10	porphobilinogen deaminase-like
LOC106565270	-3.64236	2.05125	2.10253e-08	2.26879e-06	stathmin-3-like
si:ch211-180a12.2	-3.77114	-1.3376	2.60338e-07	1.95207e-05	uncharacterized si:ch211-180a12.2
nmt1b	-3.86672	6.27916	2.78027e-09	4.00509e-07	N-myristoyltransferase 1b
LOC106575060	-3.88706	3.88889	3.7441e-08	3.7625e-06	microsomal glutathione S-transferase 1-like
LOC106611162	-3.88814	5.03623	3.54834e-16	3.57807e-13	uncharacterized LOC106611162
LOC106606377	-3.92541	1.56629	1.36602e-17	1.59786e-14	NACHT, LRR and PYD domains-containing protein 12-like
nua4l	-3.94289	3.25873	1.86803e-14	1.27039e-11	NADH dehydrogenase 1 alpha subcomplex subunit 4-like 2
LOC106576808	-3.95876	-2.11189	1.96905e-05	0.000681123	brorin
LOC106560455	-4.01607	-1.67908	2.73476e-07	2.02976e-05	leucine rich adaptor protein 1
LOC106580836	-4.14131	2.51501	5.33406e-30	4.38173e-26	golgin subfamily A member 6-like protein 22
hmgb3	-4.21046	4.95383	2.07745e-40	3.03754e-36	High mobility group protein B3
LOC106590208	-4.3179	4.28493	1.7635e-13	8.59501e-11	carbonic anhydrase 1-like
LOC106607380	-4.35105	6.89749	1.61731e-11	4.63678e-09	hemoglobin subunit beta-1
LOC106587383	-4.42805	-1.75724	6.94717e-08	6.51141e-06	RNA-binding Raly-like protein
LOC123725551	-4.46997	-1.01099	1.25248e-07	1.06471e-05	uncharacterized LOC123725551
LOC106571909	-4.81239	3.52625	1.51887e-08	1.74182e-06	troponin C, slow skeletal and cardiac muscles
LOC106585833	-5.01579	9.94823	9.61199e-13	3.90394e-10	histone H1
LOC106566742	-5.42671	2.38892	1.60335e-21	3.12578e-18	cadherin-like protein 26

## Sheet: F1701361_HK_T20AvsT10A_GO
ID	Term	GOGroups	Ontology Source	Term PValue	Term PValue Corrected with Benjamini-Hochberg	Group PValue	Group PValue Corrected with Benjamini-Hochberg	GOLevels	% Associated Genes	Nr. Genes	Associated Genes Found
KEGG:00430	Taurine and hypotaurine metabolism	Group00	KEGG_01.05.2024	0.00928411	0.0241641	0.00928411	0.0144064	[-1]	10.8108	4	[LOC106568231, LOC106569508, LOC106581773, cdo1]
KEGG:00790	Folate biosynthesis	Group01	KEGG_01.05.2024	0.0311251	0.0488741	0.0311251	0.0325728	[-1]	7.54717	4	[LOC106563565, LOC106610611, ppb, zgc:171566]
KEGG:04115	p53 signaling pathway	Group02	KEGG_01.05.2024	0.00754099	0.0217089	0.00754099	0.0135738	[-1]	5.58659	10	[LOC100136517, LOC100195405, LOC106587137, LOC106587655, LOC106587947, LOC106608163, LOC106609475, bida, cdk6, hdr]
KEGG:04145	Phagosome	Group03	KEGG_01.05.2024	0.00853084	0.022829	0.00853084	0.0142181	[-1]	4.53172	15	[LOC106562989, LOC106562991, LOC106564356, LOC106566310, LOC106567571, LOC106572477, LOC106576269, LOC106578704, LOC106587655, LOC106599071, LOC106601909, LOC106608163, LOC106611257, LOC106613685, tfr1a]
KEGG:04210	Apoptosis	Group04	KEGG_01.05.2024	0.00867034	0.0228801	0.00867034	0.0139345	[-1]	4.40771	16	[LOC106562989, LOC106562991, LOC106563020, LOC106568560, LOC106568602, LOC106572477, LOC106572830, LOC106577762, LOC106577765, LOC106580679, LOC106584280, LOC106590519, LOC106605311, bida, hdr, prf1.3]
KEGG:04310	Wnt signaling pathway	Group05	KEGG_01.05.2024	0.0016991	0.00872513	0.0016991	0.00449763	[-1]	4.61538	21	[LOC100380644, LOC101448021, LOC106561543, LOC106568560, LOC106572830, LOC106578106, LOC106582261, LOC106584280, LOC106586057, LOC106587137, LOC106588972, LOC106594520, LOC106599491, LOC106603034, LOC106606208, LOC106610340, LOC106611936, gbp, porcnl, ror2, znrf3]
GO:0004875	complement receptor activity	Group06	GO_BiologicalProcess-EBI-UniProt-GOA-ACAP-ARAP_01.05.2024_00h00	0.0292555	0.0471064	0.0292555	0.0321097	[6, 7, 8, 9, 10]	10	3	[LOC106568372, LOC106577689, LOC106582459]
GO:0005164	tumor necrosis factor receptor binding	Group07	GO_MolecularFunction-EBI-UniProt-GOA-ACAP-ARAP_01.05.2024_00h00	0.0330374	0.0498183	0.0330374	0.0330374	[6]	7.40741	4	[LOC106563020, LOC106564215, LOC106590519, traf4a]
GO:0005615	extracellular space	Group08	GO_CellularComponent-EBI-UniProt-GOA-ACAP-ARAP_01.05.2024_00h00	2.62001e-08	4.14836e-07	2.62001e-08	1.17901e-06	[2, 3]	4.07537	93	[LOC100136517, LOC100136576, LOC100194498, LOC100195512, LOC100195750, LOC100380652, LOC106560849, LOC106561292, LOC106561446, LOC106563086, LOC106564853, LOC106566973, LOC106569443, LOC106570498, LOC106571739, LOC106572353, LOC106572671, LOC106573607, LOC106573648, LOC106574034, LOC106574706, LOC106576154, LOC106576459, LOC106576808, LOC106577511, LOC106578982, LOC106579293, LOC106581278, LOC106…
GO:0009308	amine metabolic process	Group09	GO_BiologicalProcess-EBI-UniProt-GOA-ACAP-ARAP_01.05.2024_00h00	0.0195361	0.035691	0.0195361	0.0225417	[4]	7.24638	5	[LOC100194731, LOC106563588, LOC106577031, LOC106588820, sat1a.2]
GO:0015701	bicarbonate transport	Group10	GO_BiologicalProcess-EBI-UniProt-GOA-ACAP-ARAP_01.05.2024_00h00	0.017407	0.0330733	0.017407	0.0217587	[6]	7.46269	5	[LOC100380859, LOC106568665, LOC106606856, slc26a10, slc39a4]
GO:0016053	organic acid biosynthetic process	Group11	GO_BiologicalProcess-EBI-UniProt-GOA-ACAP-ARAP_01.05.2024_00h00	0.00210865	0.00977178	0.00210865	0.00527162	[4]	4.97076	17	[LOC106568231, LOC106569508, LOC106580394, LOC106581773, LOC106586211, LOC106597323, LOC106605691, LOC106607757, acaca, cdo1, fadsd5, hem4, loxe3, p5cs, pla1a, serb, zgc:101540]
GO:0016323	basolateral plasma membrane	Group12	GO_CellularComponent-EBI-UniProt-GOA-ACAP-ARAP_01.05.2024_00h00	0.0084294	0.0228798	0.0084294	0.0145893	[4, 5, 6]	5.49451	10	[LOC100196543, LOC100380859, LOC106568665, LOC106575483, LOC106580153, LOC106583009, LOC106586140, LOC106606856, LOC106612641, cd9]
GO:0016525	negative regulation of angiogenesis	Group13	GO_BiologicalProcess-EBI-UniProt-GOA-ACAP-ARAP_01.05.2024_00h00	0.0292555	0.0471064	0.0292555	0.0321097	[4, 5, 6, 7, 8, 9, 10, 11]	10	3	[LOC106587655, LOC106608163, LOC106611257]
GO:0016830	carbon-carbon lyase activity	Group14	GO_MolecularFunction-EBI-UniProt-GOA-ACAP-ARAP_01.05.2024_00h00	0.012348	0.0286113	0.012348	0.0173644	[3]	7.05882	6	[LOC100194624, LOC106569255, LOC106569508, LOC106581773, LOC106581982, dcup]
GO:0030855	epithelial cell differentiation	Group15	GO_BiologicalProcess-EBI-UniProt-GOA-ACAP-ARAP_01.05.2024_00h00	0.0135381	0.0299097	0.0135381	0.018461	[4, 5]	5.7554	8	[LOC106564958, LOC106566973, LOC106570309, LOC106572213, LOC106576999, LOC106579276, LOC106584727, cep63]
GO:0031721	hemoglobin alpha binding	Group16	GO_MolecularFunction-EBI-UniProt-GOA-ACAP-ARAP_01.05.2024_00h00	9.58165e-06	0.000130037	9.58165e-06	8.62349e-05	[4]	35.7143	5	[LOC106601074, LOC106607112, LOC106607236, LOC106607371, LOC106607380]
GO:0043271	negative regulation of monoatomic ion transport	Group17	GO_BiologicalProcess-EBI-UniProt-GOA-ACAP-ARAP_01.05.2024_00h00	0.0318632	0.0492196	0.0318632	0.0325874	[3, 4, 5, 6]	9.67742	3	[LOC106607180, hamp, pxk]
GO:0045028	G protein-coupled purinergic nucleotide receptor activity	Group18	GO_BiologicalProcess-EBI-UniProt-GOA-ACAP-ARAP_01.05.2024_00h00	0.0160996	0.0315352	0.0160996	0.0206994	[5, 6, 7, 8]	12.5	3	[LOC106613309, p2ry11, p2ry12]
GO:0048484	enteric nervous system development	Group19	GO_BiologicalProcess-EBI-UniProt-GOA-ACAP-ARAP_01.05.2024_00h00	0.0179951	0.0335204	0.0179951	0.02131	[4, 5, 6, 7]	12	3	[LOC106569465, LOC106600156, LOC106610225]
GO:0004962	endothelin receptor activity	Group19	GO_BiologicalProcess-EBI-UniProt-GOA-ACAP-ARAP_01.05.2024_00h00	0.000581846	0.00368502	0.0179951	0.02131	[5, 6, 7, 8]	37.5	3	[LOC106569465, LOC106600156, LOC106610225]
KEGG:04621	NOD-like receptor signaling pathway	Group20	KEGG_01.05.2024	0.013561	0.0296159	0.0253099	0.0284737	[-1]	4.18848	16	[LOC106563020, LOC106568560, LOC106571619, LOC106572830, LOC106577200, LOC106578106, LOC106582502, LOC106584280, LOC106595901, LOC106598436, LOC106608136, LOC106608859, LOC106609456, hs90a, nek7, zgc:56493]
KEGG:04912	GnRH signaling pathway	Group20	KEGG_01.05.2024	0.0326365	0.0496074	0.0253099	0.0284737	[-1]	4.26357	11	[LOC100380644, LOC106566685, LOC106566714, LOC106568560, LOC106569443, LOC106572830, LOC106578106, LOC106584280, LOC106594520, LOC106595901, LOC106609456]
GO:0005652	nuclear lamina	Group21	GO_CellularComponent-EBI-UniProt-GOA-ACAP-ARAP_01.05.2024_00h00	0.00213713	0.00944313	0.0179139	0.0217872	[2, 3, 7, 8]	25	3	[LOC106580679, LOC106589462, LOC106605311]
GO:0005882	intermediate filament	Group21	GO_CellularComponent-EBI-UniProt-GOA-ACAP-ARAP_01.05.2024_00h00	0.0173254	0.0332508	0.0179139	0.0217872	[6, 7]	5.17241	9	[LOC106564958, LOC106566973, LOC106576999, LOC106580679, LOC106584072, LOC106588289, LOC106589462, LOC106605311, LOC106607014]
GO:0005539	glycosaminoglycan binding	Group22	GO_MolecularFunction-EBI-UniProt-GOA-ACAP-ARAP_01.05.2024_00h00	0.000185559	0.00176281	0.000185559	0.000695848	[3]	6.69643	15	[LOC100195512, LOC106562111, LOC106577862, LOC106579714, LOC106582154, LOC106585763, LOC106586999, LOC106587655, LOC106588972, LOC106593628, LOC106599208, LOC106608163, LOC106609498, LOC106611257, aplp2]
GO:0008201	heparin binding	Group22	GO_MolecularFunction-EBI-UniProt-GOA-ACAP-ARAP_01.05.2024_00h00	0.000200763	0.00181643	0.000185559	0.000695848	[3, 4]	7.79221	12	[LOC100195512, LOC106577862, LOC106582154, LOC106586999, LOC106587655, LOC106588972, LOC106593628, LOC106599208, LOC106608163, LOC106609498, LOC106611257, aplp2]
GO:0016903	oxidoreductase activity, acting on the aldehyde or oxo group of donors	Group23	GO_MolecularFunction-EBI-UniProt-GOA-ACAP-ARAP_01.05.2024_00h00	0.00601504	0.0190476	0.00601504	0.0123035	[3]	8.21918	6	[LOC106569142, LOC106579465, LOC106583638, LOC106601716, gapdh, p5cs]
GO:0016620	oxidoreductase activity, acting on the aldehyde or oxo group of donors, NAD or NADP as acceptor	Group23	GO_MolecularFunction-EBI-UniProt-GOA-ACAP-ARAP_01.05.2024_00h00	0.0330374	0.0498183	0.00601504	0.0123035	[4]	7.40741	4	[LOC106583638, LOC106601716, gapdh, p5cs]
GO:0001849	complement component C1q complex binding	Group24	GO_MolecularFunction-EBI-UniProt-GOA-ACAP-ARAP_01.05.2024_00h00	0.00120553	0.00694093	0.000920537	0.00276161	[3, 4]	30	3	[LOC106563086, LOC106604759, crp]
GO:0071813	lipoprotein particle binding	Group24	GO_MolecularFunction-EBI-UniProt-GOA-ACAP-ARAP_01.05.2024_00h00	0.000371426	0.00282284	0.000920537	0.00276161	[4]	25	4	[LOC106563086, LOC106601326, LOC106604759, crp]
GO:0007009	plasma membrane organization	Group25	GO_BiologicalProcess-EBI-UniProt-GOA-ACAP-ARAP_01.05.2024_00h00	0.00355181	0.0140593	0.00726151	0.0142073	[5]	6.66667	9	[LOC106567172, LOC106568395, LOC106572471, LOC106584806, LOC106587102, LOC106595773, LOC106601470, LOC106603195, LOC106606286]
GO:0099024	plasma membrane invagination	Group25	GO_BiologicalProcess-EBI-UniProt-GOA-ACAP-ARAP_01.05.2024_00h00	0.0312005	0.0485909	0.00726151	0.0142073	[6]	6.41026	5	[LOC106567172, LOC106568395, LOC106572471, LOC106603195, LOC106606208]
KEGG:04146	Peroxisome	Group26	KEGG_01.05.2024	0.0204717	0.036015	0.0179139	0.0217872	[-1]	5.33333	8	[LOC106564567, LOC106582376, LOC106586175, LOC106608855, gnpat2, mpv17l2, prdx1, zgc:101540]
GO:0000302	response to reactive oxygen species	Group26	GO_BiologicalProcess-EBI-UniProt-GOA-ACAP-ARAP_01.05.2024_00h00	0.0132699	0.0296622	0.0179139	0.0217872	[4]	9.7561	4	[LOC106564567, LOC106586175, mpv17l2, prdx1]
GO:0008379	thioredoxin peroxidase activity	Group26	GO_BiologicalProcess-EBI-UniProt-GOA-ACAP-ARAP_01.05.2024_00h00	0.000581846	0.00368502	0.0179139	0.0217872	[8, 11]	37.5	3	[LOC100194723, LOC106564567, prdx1]
GO:2001233	regulation of apoptotic signaling pathway	Group27	GO_BiologicalProcess-EBI-UniProt-GOA-ACAP-ARAP_01.05.2024_00h00	0.0299203	0.0473739	0.0299203	0.0320575	[4, 5, 6]	5.30303	7	[LOC106564650, LOC106567109, LOC106570485, LOC106572624, bida, rffl, tmbi1]
GO:2001236	regulation of extrinsic apoptotic signaling pathway	Group27	GO_BiologicalProcess-EBI-UniProt-GOA-ACAP-ARAP_01.05.2024_00h00	0.00840925	0.0231559	0.0299203	0.0320575	[5, 6, 7]	8.92857	5	[LOC106564650, LOC106567109, LOC106572624, bida, rffl]
GO:2001238	positive regulation of extrinsic apoptotic signaling pathway	Group27	GO_BiologicalProcess-EBI-UniProt-GOA-ACAP-ARAP_01.05.2024_00h00	0.00162998	0.00860267	0.0299203	0.0320575	[5, 6, 7, 8]	27.2727	3	[LOC106567109, LOC106572624, bida]
KEGG:00860	Porphyrin metabolism	Group28	KEGG_01.05.2024	2.36956e-05	0.000300145	3.28269e-06	3.69302e-05	[-1]	11.6279	10	[LOC106563307, LOC106569255, LOC106600952, alad, cpox, dcup, fech, hem4, hmbsa, ppox]
GO:0046148	pigment biosynthetic process	Group28	GO_BiologicalProcess-EBI-UniProt-GOA-ACAP-ARAP_01.05.2024_00h00	1.81231e-08	3.13035e-07	3.28269e-06	3.69302e-05	[3]	21.1538	11	[LOC106563307, LOC106569255, LOC106589657, LOC123729220, cpox, dcup, fech, hem4, hmbsa, oca2, ppox]
GO:0006782	protoporphyrinogen IX biosynthetic process	Group28	GO_BiologicalProcess-EBI-UniProt-GOA-ACAP-ARAP_01.05.2024_00h00	6.91945e-10	1.46077e-08	3.28269e-06	3.69302e-05	[5, 7, 8]	50	8	[LOC106563307, LOC106569255, LOC123729220, cpox, dcup, hem4, hmbsa, ppox]
GO:0009408	response to heat	Group29	GO_BiologicalProcess-EBI-UniProt-GOA-ACAP-ARAP_01.05.2024_00h00	0.00398166	0.0151303	0.000179659	0.000734967	[3, 4]	10.6383	5	[LOC106561110, LOC106608136, dnaja, hs90a, hsp90b1]
GO:0034605	cellular response to heat	Group29	GO_BiologicalProcess-EBI-UniProt-GOA-ACAP-ARAP_01.05.2024_00h00	0.00273207	0.0115354	0.000179659	0.000734967	[4, 5]	23.0769	3	[LOC106561110, LOC106608136, hs90a]
GO:0140662	ATP-dependent protein folding chaperone	Group29	GO_BiologicalProcess-EBI-UniProt-GOA-ACAP-ARAP_01.05.2024_00h00	0.000212007	0.00183097	0.000179659	0.000734967	[4, 7, 8, 9]	11.1111	8	[LOC106601018, LOC106608136, LOC106613013, grp78, hs90a, hsc70, hsp7c, hsp90b1]
GO:0005770	late endosome	Group30	GO_CellularComponent-EBI-UniProt-GOA-ACAP-ARAP_01.05.2024_00h00	0.00543209	0.0177948	0.00543209	0.0116402	[4, 5, 6, 8]	5.09804	13	[LOC106564305, LOC106564308, LOC106565428, LOC106580924, LOC106584423, LOC106591603, LOC106594088, LOC106595051, LOC106605533, LOC106609055, LOC106612700, clcn3, mvb12ba]
GO:0031902	late endosome membrane	Group30	GO_CellularComponent-EBI-UniProt-GOA-ACAP-ARAP_01.05.2024_00h00	0.00152547	0.00828113	0.00543209	0.0116402	[5, 6, 7, 8, 9]	6.99301	10	[LOC106564305, LOC106564308, LOC106565428, LOC106580924, LOC106584423, LOC106591603, LOC106605533, LOC106612700, clcn3, mvb12ba]
GO:0098560	cytoplasmic side of late endosome membrane	Group30	GO_CellularComponent-EBI-UniProt-GOA-ACAP-ARAP_01.05.2024_00h00	0.00717032	0.0209594	0.00543209	0.0116402	[5, 6, 7, 8, 9, 10]	16.6667	3	[LOC106564305, LOC106564308, LOC106591603]
GO:0004540	RNA nuclease activity	Group31	GO_MolecularFunction-EBI-UniProt-GOA-ACAP-ARAP_01.05.2024_00h00	0.0277747	0.0458887	0.0145925	0.0193136	[4, 5]	5.03145	8	[LOC106565269, LOC106570386, LOC106570475, LOC106577764, LOC106607746, LOC106612524, ago2, eri2]
GO:0004521	RNA endonuclease activity	Group31	GO_MolecularFunction-EBI-UniProt-GOA-ACAP-ARAP_01.05.2024_00h00	0.0203763	0.0361822	0.0145925	0.0193136	[5, 6]	6.31579	6	[LOC106570386, LOC106570475, LOC106577764, LOC106607746, LOC106612524, ago2]
GO:0035198	miRNA binding	Group31	GO_MolecularFunction-EBI-UniProt-GOA-ACAP-ARAP_01.05.2024_00h00	0.00717032	0.0209594	0.0145925	0.0193136	[6]	16.6667	3	[LOC106570475, LOC106605149, ago2]
KEGG:00910	Nitrogen metabolism	Group32	KEGG_01.05.2024	0.00762424	0.021621	0.0045112	0.0101502	[-1]	11.4286	4	[LOC106568872, LOC106590208, ca6, cahz]
GO:0016836	hydro-lyase activity	Group32	GO_MolecularFunction-EBI-UniProt-GOA-ACAP-ARAP_01.05.2024_00h00	0.0289132	0.046953	0.0045112	0.0101502	[4]	5.82524	6	[LOC106563307, LOC106568872, LOC106590208, ca6, cahz, hem4]
GO:0004089	carbonate dehydratase activity	Group32	GO_MolecularFunction-EBI-UniProt-GOA-ACAP-ARAP_01.05.2024_00h00	0.00337415	0.0139367	0.0045112	0.0101502	[5]	14.2857	4	[LOC106568872, LOC106590208, ca6, cahz]
GO:0019755	one-carbon compound transport	Group32	GO_BiologicalProcess-EBI-UniProt-GOA-ACAP-ARAP_01.05.2024_00h00	0.000429741	0.00314042	0.0045112	0.0101502	[5]	17.2414	5	[LOC106580153, LOC106590208, LOC106600435, aqp1, cahz]
KEGG:04216	Ferroptosis	Group33	KEGG_01.05.2024	0.00501512	0.0170156	0.00729303	0.0136744	[-1]	6.83761	8	[LOC106563588, LOC106565428, LOC106577200, LOC106584335, LOC106586140, LOC106600952, sat1a.2, tfr1a]
GO:0000041	transition metal ion transport	Group33	GO_BiologicalProcess-EBI-UniProt-GOA-ACAP-ARAP_01.05.2024_00h00	0.0260159	0.0437435	0.00729303	0.0136744	[7]	5.09554	8	[LOC100196483, LOC106565428, LOC106586140, LOC106600952, hamp, slc25a37, slc39a4, tfr1a]
GO:0034755	iron ion transmembrane transport	Group33	GO_BiologicalProcess-EBI-UniProt-GOA-ACAP-ARAP_01.05.2024_00h00	0.00188002	0.00915909	0.00729303	0.0136744	[5, 7, 9]	16.6667	4	[LOC106565428, LOC106586140, hamp, slc25a37]
GO:0006826	iron ion transport	Group33	GO_BiologicalProcess-EBI-UniProt-GOA-ACAP-ARAP_01.05.2024_00h00	0.0116923	0.0277693	0.00729303	0.0136744	[8]	7.14286	6	[LOC106565428, LOC106586140, LOC106600952, hamp, slc25a37, tfr1a]
GO:0004857	enzyme inhibitor activity	Group34	GO_MolecularFunction-EBI-UniProt-GOA-ACAP-ARAP_01.05.2024_00h00	0.00211556	0.0095704	0.00250633	0.00593604	[3]	4.72637	19	[LOC100195750, LOC106560462, LOC106563497, LOC106570498, LOC106574034, LOC106575194, LOC106577511, LOC106581278, LOC106586828, LOC106588334, LOC106590538, LOC106590674, LOC106601300, LOC106609962, LOC106612540, LOC106613072, angl4, aplp2, apoc1]
GO:0061134	peptidase regulator activity	Group34	GO_MolecularFunction-EBI-UniProt-GOA-ACAP-ARAP_01.05.2024_00h00	0.00543209	0.0177948	0.00250633	0.00593604	[3]	5.09804	13	[LOC100195750, LOC106570498, LOC106574034, LOC106581278, LOC106586828, LOC106590538, LOC106590674, LOC106601300, LOC106607192, LOC106609962, LOC106612540, LOC106613072, aplp2]
GO:0061135	endopeptidase regulator activity	Group34	GO_MolecularFunction-EBI-UniProt-GOA-ACAP-ARAP_01.05.2024_00h00	0.00803504	0.0224509	0.00250633	0.00593604	[4]	5.26316	11	[LOC100195750, LOC106574034, LOC106581278, LOC106586828, LOC106590538, LOC106601300, LOC106607192, LOC106609962, LOC106612540, LOC106613072, aplp2]
GO:0004867	serine-type endopeptidase inhibitor activity	Group34	GO_MolecularFunction-EBI-UniProt-GOA-ACAP-ARAP_01.05.2024_00h00	0.00428988	0.0156746	0.00250633	0.00593604	[6]	7.01754	8	[LOC106574034, LOC106581278, LOC106586828, LOC106601300, LOC106609962, LOC106612540, LOC106613072, aplp2]
GO:0001817	regulation of cytokine production	Group35	GO_BiologicalProcess-EBI-UniProt-GOA-ACAP-ARAP_01.05.2024_00h00	0.0243361	0.0416564	0.0103895	0.0155843	[3, 4, 6, 7, 8]	5.16129	8	[LOC100136453, LOC106560455, LOC106574034, LOC106578554, LOC106579714, LOC106591603, LOC106603287, sema7a]
GO:0010628	positive regulation of gene expression	Group35	GO_BiologicalProcess-EBI-UniProt-GOA-ACAP-ARAP_01.05.2024_00h00	0.0117008	0.0274463	0.0103895	0.0155843	[5, 6, 7, 8]	4.48718	14	[LOC100136453, LOC106560455, LOC106579714, LOC106589620, LOC106601036, LOC106601525, LOC106603287, LOC106605049, LOC106612293, LOC106613740, cirbpb, pe2r4, sema7a, srsf2b]
GO:1903313	positive regulation of mRNA metabolic process	Group35	GO_BiologicalProcess-EBI-UniProt-GOA-ACAP-ARAP_01.05.2024_00h00	0.0197203	0.0356844	0.0103895	0.0155843	[5, 6, 7, 8, 9]	5.78512	7	[LOC106570386, LOC106570475, LOC106601525, LOC106612293, LOC106613740, cirbpb, srsf2b]
GO:0048026	positive regulation of mRNA splicing, via spliceosome	Group35	GO_BiologicalProcess-EBI-UniProt-GOA-ACAP-ARAP_01.05.2024_00h00	0.000168789	0.00168789	0.0103895	0.0155843	[6, 7, 8, 9, 10, 11, 12, 13]	20.8333	5	[LOC106601525, LOC106612293, LOC106613740, cirbpb, srsf2b]
GO:0034364	high-density lipoprotein particle	Group36	GO_CellularComponent-EBI-UniProt-GOA-ACAP-ARAP_01.05.2024_00h00	0.000371426	0.00282284	1.07861e-05	8.08958e-05	[4, 5]	25	4	[LOC106560849, LOC106577511, LOC106605691, apoc1]
GO:0034385	triglyceride-rich plasma lipoprotein particle	Group36	GO_CellularComponent-EBI-UniProt-GOA-ACAP-ARAP_01.05.2024_00h00	0.00341944	0.0138233	1.07861e-05	8.08958e-05	[4, 5]	21.4286	3	[LOC106577511, apoc1, apoeb]
GO:0004859	phospholipase inhibitor activity	Group36	GO_MolecularFunction-EBI-UniProt-GOA-ACAP-ARAP_01.05.2024_00h00	0.00607569	0.0189243	1.07861e-05	8.08958e-05	[5]	17.6471	3	[LOC106575194, LOC106577511, apoc1]
GO:0031526	brush border membrane	Group36	GO_CellularComponent-EBI-UniProt-GOA-ACAP-ARAP_01.05.2024_00h00	0.00134113	0.00749457	1.07861e-05	8.08958e-05	[4, 5, 6]	18.1818	4	[LOC106600435, LOC106608508, aqp1, fabp2]
GO:0005504	fatty acid binding	Group36	GO_MolecularFunction-EBI-UniProt-GOA-ACAP-ARAP_01.05.2024_00h00	0.00173154	0.0086577	1.07861e-05	8.08958e-05	[3, 6, 7]	12.8205	5	[LOC106577511, LOC106608508, apoc1, fabp2, ret7]
GO:0034358	plasma lipoprotein particle	Group37	GO_CellularComponent-EBI-UniProt-GOA-ACAP-ARAP_01.05.2024_00h00	3.12474e-05	0.000371063	1.53385e-05	9.86047e-05	[3, 4]	21.4286	6	[LOC106560849, LOC106577511, LOC106601326, LOC106605691, apoc1, apoeb]
GO:0034364	high-density lipoprotein particle	Group37	GO_CellularComponent-EBI-UniProt-GOA-ACAP-ARAP_01.05.2024_00h00	0.000371426	0.00282284	1.53385e-05	9.86047e-05	[4, 5]	25	4	[LOC106560849, LOC106577511, LOC106605691, apoc1]
GO:0006639	acylglycerol metabolic process	Group37	GO_BiologicalProcess-EBI-UniProt-GOA-ACAP-ARAP_01.05.2024_00h00	0.00044762	0.00314992	1.53385e-05	9.86047e-05	[5, 6]	8.19672	10	[LOC106560849, LOC106560908, LOC106567948, LOC106576811, LOC106577511, LOC106585165, LOC106605691, apoc1, gnpat2, pla1a]
GO:0015918	sterol transport	Group37	GO_BiologicalProcess-EBI-UniProt-GOA-ACAP-ARAP_01.05.2024_00h00	8.19078e-05	0.000864583	1.53385e-05	9.86047e-05	[5, 6]	12.6984	8	[LOC106560849, LOC106577511, LOC106580600, LOC106601326, LOC106605691, apoc1, gramd1ba, soat1]
GO:0019432	triglyceride biosynthetic process	Group37	GO_BiologicalProcess-EBI-UniProt-GOA-ACAP-ARAP_01.05.2024_00h00	0.0111628	0.0268471	1.53385e-05	9.86047e-05	[6, 7, 8]	10.2564	4	[LOC106560908, LOC106567948, LOC106585165, gnpat2]
KEGG:00330	Arginine and proline metabolism	Group38	KEGG_01.05.2024	0.026591	0.0443183	0.012247	0.0177779	[-1]	5.94059	6	[LOC106561094, LOC106563588, ckba, ckm2, p5cs, sat1a.2]
GO:0006575	cellular modified amino acid metabolic process	Group38	GO_BiologicalProcess-EBI-UniProt-GOA-ACAP-ARAP_01.05.2024_00h00	0.0145925	0.0304679	0.012247	0.0177779	[3, 4]	5.32544	9	[LOC106561094, LOC106568231, LOC106576811, LOC106583638, LOC106584335, LOC106610611, ckba, ckm2, zgc:171566]
GO:0042398	cellular modified amino acid biosynthetic process	Group38	GO_BiologicalProcess-EBI-UniProt-GOA-ACAP-ARAP_01.05.2024_00h00	0.00477141	0.016483	0.012247	0.0177779	[4, 5]	10.2041	5	[LOC106561094, LOC106584335, LOC106610611, ckba, ckm2]
GO:0004111	creatine kinase activity	Group38	GO_MolecularFunction-EBI-UniProt-GOA-ACAP-ARAP_01.05.2024_00h00	0.00341944	0.0138233	0.012247	0.0177779	[5]	21.4286	3	[LOC106561094, ckba, ckm2]
GO:0046314	phosphocreatine biosynthetic process	Group38	GO_BiologicalProcess-EBI-UniProt-GOA-ACAP-ARAP_01.05.2024_00h00	0.00341944	0.0138233	0.012247	0.0177779	[6, 7]	21.4286	3	[LOC106561094, ckba, ckm2]
GO:0032984	protein-containing complex disassembly	Group39	GO_BiologicalProcess-EBI-UniProt-GOA-ACAP-ARAP_01.05.2024_00h00	0.014877	0.0307243	0.00080255	0.00277806	[5]	4.48276	13	[LOC106565270, LOC106574165, LOC106574435, LOC106577552, LOC106580917, LOC106584035, LOC106594088, LOC106595051, LOC106602033, LOC106602627, LOC106613013, hsp7c, tmod4]
GO:1902904	negative regulation of supramolecular fiber organization	Group39	GO_BiologicalProcess-EBI-UniProt-GOA-ACAP-ARAP_01.05.2024_00h00	0.0260159	0.0437435	0.00080255	0.00277806	[4, 5, 6]	5.09554	8	[LOC106574165, LOC106577552, LOC106580917, LOC106584025, LOC106584065, LOC106602627, LOC106610475, tmod4]
GO:0051261	protein depolymerization	Group39	GO_BiologicalProcess-EBI-UniProt-GOA-ACAP-ARAP_01.05.2024_00h00	0.00523528	0.0174509	0.00080255	0.00277806	[6]	5.58376	11	[LOC106565270, LOC106574165, LOC106574435, LOC106577552, LOC106580917, LOC106584035, LOC106602033, LOC106602627, LOC106613013, hsp7c, tmod4]
GO:0072318	clathrin coat disassembly	Group39	GO_BiologicalProcess-EBI-UniProt-GOA-ACAP-ARAP_01.05.2024_00h00	0.00968953	0.0245468	0.00080255	0.00277806	[4, 6, 8]	15	3	[LOC106584035, LOC106613013, hsp7c]
GO:0006622	protein targeting to lysosome	Group39	GO_BiologicalProcess-EBI-UniProt-GOA-ACAP-ARAP_01.05.2024_00h00	0.0111183	0.027083	0.00080255	0.00277806	[6, 7, 8, 9]	14.2857	3	[LOC106580924, LOC106613013, hsp7c]
GO:0030833	regulation of actin filament polymerization	Group39	GO_BiologicalProcess-EBI-UniProt-GOA-ACAP-ARAP_01.05.2024_00h00	0.0217792	0.0379638	0.00080255	0.00277806	[6, 7, 8, 9, 10]	4.54545	11	[LOC106577552, LOC106580917, LOC106584025, LOC106595773, LOC106601470, LOC106602028, LOC106602627, LOC106606286, LOC106610475, LOC106613235, tmod4]
KEGG:03320	PPAR signaling pathway	Group40	KEGG_01.05.2024	0.0064524	0.0197735	8.62867e-05	0.000431433	[-1]	6.08108	9	[LOC100380740, LOC106571805, LOC106585738, LOC106608508, angl4, fabp2, fabp7, fadsd5, zgc:101540]
GO:0015645	fatty acid ligase activity	Group40	GO_MolecularFunction-EBI-UniProt-GOA-ACAP-ARAP_01.05.2024_00h00	0.0311251	0.0488741	8.62867e-05	0.000431433	[2, 5]	7.54717	4	[LOC106571805, LOC106585738, LOC106606226, zgc:101540]
GO:0005319	lipid transporter activity	Group40	GO_BiologicalProcess-EBI-UniProt-GOA-ACAP-ARAP_01.05.2024_00h00	0.00453506	0.0159567	8.62867e-05	0.000431433	[5, 6]	5.42986	12	[LOC106560849, LOC106571805, LOC106575556, LOC106578982, LOC106580355, LOC106580600, LOC106580785, LOC106595097, abca12, gramd1ba, rbp4, zgc:101540]
GO:0170055	lipid transmembrane transporter activity	Group40	GO_BiologicalProcess-EBI-UniProt-GOA-ACAP-ARAP_01.05.2024_00h00	0.012771	0.0288869	8.62867e-05	0.000431433	[4, 6, 7]	8.06452	5	[LOC106571805, LOC106578982, LOC106580785, rbp4, zgc:101540]
GO:0001676	long-chain fatty acid metabolic process	Group40	GO_BiologicalProcess-EBI-UniProt-GOA-ACAP-ARAP_01.05.2024_00h00	0.012348	0.0286113	8.62867e-05	0.000431433	[5, 6, 8]	7.05882	6	[LOC106571805, LOC106585738, LOC106592262, fadsd5, loxe3, zgc:101540]
GO:0015718	monocarboxylic acid transport	Group40	GO_BiologicalProcess-EBI-UniProt-GOA-ACAP-ARAP_01.05.2024_00h00	0.015066	0.0307799	8.62867e-05	0.000431433	[7]	5.02513	10	[LOC106571314, LOC106571805, LOC106583558, LOC106583559, LOC106608508, fabp2, mot9, ret7, slc16a10, zgc:101540]
KEGG:00250	Alanine, aspartate and glutamate metabolism	Group41	KEGG_01.05.2024	0.00371471	0.014404	0.000898157	0.00288693	[-1]	7.95455	7	[LOC106569508, LOC106581773, LOC106587295, LOC106590406, LOC106610853, adss2, si:dkey-103j14.5]
KEGG:00260	Glycine, serine and threonine metabolism	Group41	KEGG_01.05.2024	0.0255847	0.0434026	0.000898157	0.00288693	[-1]	6.75676	5	[LOC100194731, LOC106580394, LOC106586211, glyctk, serb]
GO:0030170	pyridoxal phosphate binding	Group41	GO_MolecularFunction-EBI-UniProt-GOA-ACAP-ARAP_01.05.2024_00h00	0.0289132	0.046953	0.000898157	0.00288693	[4, 5]	5.82524	6	[LOC106569508, LOC106580394, LOC106581773, LOC106587295, LOC106590406, pygma]
GO:0170039	proteinogenic amino acid metabolic process	Group41	GO_BiologicalProcess-EBI-UniProt-GOA-ACAP-ARAP_01.05.2024_00h00	0.0293998	0.0469409	0.000898157	0.00288693	[4, 6]	4.5045	10	[LOC106580394, LOC106586211, LOC106587295, LOC106590406, LOC106590602, cdo1, p5cs, serb, si:dkey-103j14.5, zgc:171566]
GO:1901605	alpha-amino acid metabolic process	Group41	GO_BiologicalProcess-EBI-UniProt-GOA-ACAP-ARAP_01.05.2024_00h00	0.0175235	0.0329651	0.000898157	0.00288693	[4, 6]	4.5283	12	[LOC106577031, LOC106580394, LOC106586211, LOC106587295, LOC106588820, LOC106590406, LOC106590602, cdo1, p5cs, serb, si:dkey-103j14.5, zgc:171566]
GO:1901606	alpha-amino acid catabolic process	Group41	GO_BiologicalProcess-EBI-UniProt-GOA-ACAP-ARAP_01.05.2024_00h00	0.0278468	0.0456112	0.000898157	0.00288693	[5, 6, 7]	5.38462	7	[LOC106577031, LOC106580394, LOC106587295, LOC106590406, LOC106590602, cdo1, si:dkey-103j14.5]
GO:0009069	serine family amino acid metabolic process	Group41	GO_BiologicalProcess-EBI-UniProt-GOA-ACAP-ARAP_01.05.2024_00h00	0.0144119	0.0304252	0.000898157	0.00288693	[5, 6, 7, 8]	9.52381	4	[LOC106580394, LOC106586211, cdo1, serb]
GO:0002250	adaptive immune response	Group42	GO_BiologicalProcess-EBI-UniProt-GOA-ACAP-ARAP_01.05.2024_00h00	0.0101332	0.025333	0.000995012	0.00279847	[3]	6.06061	8	[LOC106572353, LOC106575960, LOC106577762, LOC106577765, LOC106583003, c7b, cd9, prf1.3]
GO:0031640	killing of cells of another organism	Group42	GO_BiologicalProcess-EBI-UniProt-GOA-ACAP-ARAP_01.05.2024_00h00	0.000219302	0.00181162	0.000995012	0.00279847	[3, 4]	15.3846	6	[LOC106564353, LOC106577762, LOC106577765, c7b, lyz, prf1.3]
GO:0046930	pore complex	Group42	GO_CellularComponent-EBI-UniProt-GOA-ACAP-ARAP_01.05.2024_00h00	0.00337415	0.0139367	0.000995012	0.00279847	[3, 4]	14.2857	4	[LOC106577200, LOC106577762, LOC106577765, c7b]
GO:0002449	lymphocyte mediated immunity	Group42	GO_BiologicalProcess-EBI-UniProt-GOA-ACAP-ARAP_01.05.2024_00h00	0.00931393	0.0239141	0.000995012	0.00279847	[4]	7.5	6	[LOC106572353, LOC106577762, LOC106577765, LOC106583003, c7b, prf1.3]
GO:0002460	adaptive immune response based on somatic recombination of immune receptors built from immunoglobulin superfamily domains	Group42	GO_BiologicalProcess-EBI-UniProt-GOA-ACAP-ARAP_01.05.2024_00h00	0.00685317	0.0203453	0.000995012	0.00279847	[4]	8	6	[LOC106572353, LOC106577762, LOC106577765, LOC106583003, c7b, prf1.3]
GO:0002456	T cell mediated immunity	Group42	GO_BiologicalProcess-EBI-UniProt-GOA-ACAP-ARAP_01.05.2024_00h00	0.0101955	0.0251576	0.000995012	0.00279847	[5]	10.5263	4	[LOC106577762, LOC106577765, LOC106583003, prf1.3]
GO:0006958	complement activation, classical pathway	Group42	GO_BiologicalProcess-EBI-UniProt-GOA-ACAP-ARAP_01.05.2024_00h00	0.0179951	0.0335204	0.000995012	0.00279847	[4, 5, 6, 7, 8]	12	3	[LOC106572353, LOC106583003, c7b]
GO:0022829	wide pore channel activity	Group42	GO_BiologicalProcess-EBI-UniProt-GOA-ACAP-ARAP_01.05.2024_00h00	0.00674318	0.0203366	0.000995012	0.00279847	[6, 8]	6.50407	8	[LOC106577200, LOC106577762, LOC106577765, LOC106579161, LOC106581869, LOC106612612, gjz1, prf1.3]
KEGG:00910	Nitrogen metabolism	Group43	KEGG_01.05.2024	0.00762424	0.021621	3.7293e-07	5.59395e-06	[-1]	11.4286	4	[LOC106568872, LOC106590208, ca6, cahz]
GO:0004089	carbonate dehydratase activity	Group43	GO_MolecularFunction-EBI-UniProt-GOA-ACAP-ARAP_01.05.2024_00h00	0.00337415	0.0139367	3.7293e-07	5.59395e-06	[5]	14.2857	4	[LOC106568872, LOC106590208, ca6, cahz]
GO:0008643	carbohydrate transport	Group43	GO_BiologicalProcess-EBI-UniProt-GOA-ACAP-ARAP_01.05.2024_00h00	0.026591	0.0443183	3.7293e-07	5.59395e-06	[5]	5.94059	6	[LOC106574309, LOC106580153, LOC106580785, LOC106583009, LOC106600435, aqp1]
GO:0015850	organic hydroxy compound transport	Group43	GO_BiologicalProcess-EBI-UniProt-GOA-ACAP-ARAP_01.05.2024_00h00	0.000329731	0.00261037	3.7293e-07	5.59395e-06	[5]	6.63507	14	[LOC106560849, LOC106562417, LOC106577511, LOC106578982, LOC106580153, LOC106580600, LOC106600435, LOC106601326, LOC106605691, apoc1, aqp1, gramd1ba, rbp4, soat1]
GO:0019755	one-carbon compound transport	Group43	GO_BiologicalProcess-EBI-UniProt-GOA-ACAP-ARAP_01.05.2024_00h00	0.000429741	0.00314042	3.7293e-07	5.59395e-06	[5]	17.2414	5	[LOC106580153, LOC106590208, LOC106600435, aqp1, cahz]
GO:0031526	brush border membrane	Group43	GO_CellularComponent-EBI-UniProt-GOA-ACAP-ARAP_01.05.2024_00h00	0.00134113	0.00749457	3.7293e-07	5.59395e-06	[4, 5, 6]	18.1818	4	[LOC106600435, LOC106608508, aqp1, fabp2]
GO:1901618	organic hydroxy compound transmembrane transporter activity	Group43	GO_BiologicalProcess-EBI-UniProt-GOA-ACAP-ARAP_01.05.2024_00h00	0.00424824	0.0158268	3.7293e-07	5.59395e-06	[4, 6]	8.82353	6	[LOC106562417, LOC106578982, LOC106580153, LOC106600435, aqp1, rbp4]
GO:0005504	fatty acid binding	Group43	GO_MolecularFunction-EBI-UniProt-GOA-ACAP-ARAP_01.05.2024_00h00	0.00173154	0.0086577	3.7293e-07	5.59395e-06	[3, 6, 7]	12.8205	5	[LOC106577511, LOC106608508, apoc1, fabp2, ret7]
GO:0015168	glycerol transmembrane transporter activity	Group43	GO_BiologicalProcess-EBI-UniProt-GOA-ACAP-ARAP_01.05.2024_00h00	0.012662	0.0289854	3.7293e-07	5.59395e-06	[5, 6, 7, 8]	13.6364	3	[LOC106580153, LOC106600435, aqp1]
GO:0008519	ammonium transmembrane transporter activity	Group43	GO_BiologicalProcess-EBI-UniProt-GOA-ACAP-ARAP_01.05.2024_00h00	3.80519e-05	0.000425286	3.7293e-07	5.59395e-06	[6, 8]	27.7778	5	[LOC100196095, LOC106600435, aqp1, rhag, rhd]
GO:0098754	detoxification	Group44	GO_BiologicalProcess-EBI-UniProt-GOA-ACAP-ARAP_01.05.2024_00h00	1.63155e-18	4.42849e-17	2.92572e-07	6.58286e-06	[1, 4]	21.8487	26	[LOC100136576, LOC100194723, LOC106564567, LOC106564853, LOC106586175, LOC106594777, LOC106595268, LOC106600318, LOC106601051, LOC106601071, LOC106601072, LOC106601074, LOC106601076, LOC106601077, LOC106607112, LOC106607236, LOC106607371, LOC106607372, LOC106607373, LOC106607375, LOC106607380, LOC123723657, LOC123724067, hba, mt2, prdx1]
GO:0043177	organic acid binding	Group44	GO_MolecularFunction-EBI-UniProt-GOA-ACAP-ARAP_01.05.2024_00h00	2.49083e-14	5.91573e-13	2.92572e-07	6.58286e-06	[3]	15.7233	25	[LOC100136576, LOC106577511, LOC106594777, LOC106595268, LOC106600318, LOC106601051, LOC106601071, LOC106601072, LOC106601074, LOC106601076, LOC106601077, LOC106607112, LOC106607236, LOC106607371, LOC106607372, LOC106607373, LOC106607375, LOC106607380, LOC106608508, LOC123723657, LOC123724067, apoc1, fabp2, hba, ret7]
GO:0044248	cellular catabolic process	Group44	GO_BiologicalProcess-EBI-UniProt-GOA-ACAP-ARAP_01.05.2024_00h00	8.66272e-08	1.26609e-06	2.92572e-07	6.58286e-06	[3]	5.27497	47	[LOC100136576, LOC100194714, LOC100194723, LOC106564567, LOC106568231, LOC106576811, LOC106577031, LOC106580394, LOC106583638, LOC106584423, LOC106586175, LOC106587295, LOC106590406, LOC106590602, LOC106592262, LOC106594088, LOC106594777, LOC106595051, LOC106595268, LOC106600318, LOC106601051, LOC106601071, LOC106601072, LOC106601074, LOC106601076, LOC106601077, LOC106605691, LOC106607112, LOC106…
GO:0072562	blood microparticle	Group44	GO_CellularComponent-EBI-UniProt-GOA-ACAP-ARAP_01.05.2024_00h00	9.2769e-20	3.52522e-18	2.92572e-07	6.58286e-06	[2, 3, 4]	31.8841	22	[LOC100136576, LOC106594777, LOC106595268, LOC106600318, LOC106601018, LOC106601051, LOC106601071, LOC106601072, LOC106601074, LOC106601076, LOC106601077, LOC106605691, LOC106607112, LOC106607236, LOC106607371, LOC106607372, LOC106607373, LOC106607375, LOC106607380, LOC123723657, LOC123724067, hba]
GO:0072593	reactive oxygen species metabolic process	Group44	GO_BiologicalProcess-EBI-UniProt-GOA-ACAP-ARAP_01.05.2024_00h00	1.29855e-19	4.11207e-18	2.92572e-07	6.58286e-06	[3]	25.5102	25	[LOC100136576, LOC100194723, LOC106564567, LOC106586175, LOC106594777, LOC106595268, LOC106600318, LOC106601051, LOC106601071, LOC106601072, LOC106601074, LOC106601076, LOC106601077, LOC106607112, LOC106607236, LOC106607371, LOC106607372, LOC106607373, LOC106607375, LOC106607380, LOC123723657, LOC123724067, hba, nox1, prdx1]
GO:0015669	gas transport	Group44	GO_BiologicalProcess-EBI-UniProt-GOA-ACAP-ARAP_01.05.2024_00h00	4.54033e-25	4.31331e-23	2.92572e-07	6.58286e-06	[4]	42.8571	24	[LOC100136576, LOC106590208, LOC106594777, LOC106595268, LOC106600318, LOC106600435, LOC106601051, LOC106601071, LOC106601072, LOC106601074, LOC106601076, LOC106601077, LOC106607112, LOC106607236, LOC106607371, LOC106607372, LOC106607373, LOC106607375, LOC106607380, LOC123723657, LOC123724067, aqp1, cahz, hba]
GO:0020037	heme binding	Group44	GO_MolecularFunction-EBI-UniProt-GOA-ACAP-ARAP_01.05.2024_00h00	6.26307e-09	1.18998e-07	2.92572e-07	6.58286e-06	[4]	9.26641	24	[LOC100136576, LOC106564853, LOC106577031, LOC106586175, LOC106592262, LOC106594777, LOC106595268, LOC106600318, LOC106601051, LOC106601071, LOC106601072, LOC106601074, LOC106601076, LOC106601077, LOC106607112, LOC106607236, LOC106607371, LOC106607372, LOC106607373, LOC106607375, LOC106607380, LOC123723657, LOC123724067, hba]
GO:0042744	hydrogen peroxide catabolic process	Group44	GO_BiologicalProcess-EBI-UniProt-GOA-ACAP-ARAP_01.05.2024_00h00	2.662e-26	5.0578e-24	2.92572e-07	6.58286e-06	[4, 5]	47.0588	24	[LOC100136576, LOC100194723, LOC106564567, LOC106586175, LOC106594777, LOC106595268, LOC106600318, LOC106601051, LOC106601071, LOC106601072, LOC106601074, LOC106601076, LOC106601077, LOC106607112, LOC106607236, LOC106607371, LOC106607372, LOC106607373, LOC106607375, LOC106607380, LOC123723657, LOC123724067, hba, prdx1]
GO:0005344	oxygen carrier activity	Group44	GO_BiologicalProcess-EBI-UniProt-GOA-ACAP-ARAP_01.05.2024_00h00	8.16893e-21	3.88024e-19	2.92572e-07	6.58286e-06	[6]	41.6667	20	[LOC100136576, LOC106594777, LOC106595268, LOC106600318, LOC106601051, LOC106601071, LOC106601072, LOC106601074, LOC106601076, LOC106601077, LOC106607112, LOC106607236, LOC106607371, LOC106607372, LOC106607373, LOC106607375, LOC106607380, LOC123723657, LOC123724067, hba]
GO:0004601	peroxidase activity	Group44	GO_BiologicalProcess-EBI-UniProt-GOA-ACAP-ARAP_01.05.2024_00h00	3.79313e-21	2.40232e-19	2.92572e-07	6.58286e-06	[5, 8]	29.0698	25	[LOC100136576, LOC100194723, LOC106564567, LOC106564853, LOC106586175, LOC106594777, LOC106595268, LOC106600318, LOC106601051, LOC106601071, LOC106601072, LOC106601074, LOC106601076, LOC106601077, LOC106607112, LOC106607236, LOC106607371, LOC106607372, LOC106607373, LOC106607375, LOC106607380, LOC123723657, LOC123724067, hba, prdx1]
KEGG:03320	PPAR signaling pathway	Group45	KEGG_01.05.2024	0.0064524	0.0197735	0.00016069	0.000723104	[-1]	6.08108	9	[LOC100380740, LOC106571805, LOC106585738, LOC106608508, angl4, fabp2, fabp7, fadsd5, zgc:101540]
GO:0008514	organic anion transmembrane transporter activity	Group45	GO_BiologicalProcess-EBI-UniProt-GOA-ACAP-ARAP_01.05.2024_00h00	0.00201885	0.00958955	0.00016069	0.000723104	[4, 6]	4.31655	24	[LOC100380859, LOC106562888, LOC106569088, LOC106571314, LOC106571805, LOC106576408, LOC106577368, LOC106583558, LOC106583559, LOC106588820, LOC106595801, LOC106603573, LOC106604472, LOC106606856, LOC106611663, LOC106613181, mot9, slc13a5b, slc16a10, slc26a10, slc38a5b, slc39a4, slc7a2, zgc:101540]
GO:0015101	organic cation transmembrane transporter activity	Group45	GO_BiologicalProcess-EBI-UniProt-GOA-ACAP-ARAP_01.05.2024_00h00	0.0140331	0.0302987	0.00016069	0.000723104	[4, 6]	6.19469	7	[LOC106562417, LOC106562888, LOC106569088, LOC106577368, LOC106594081, slc38a5b, slc7a2]
GO:0015711	organic anion transport	Group45	GO_BiologicalProcess-EBI-UniProt-GOA-ACAP-ARAP_01.05.2024_00h00	0.000657153	0.00402771	0.00016069	0.000723104	[5]	4.34783	29	[LOC100380859, LOC106562888, LOC106568665, LOC106569088, LOC106571314, LOC106571805, LOC106576408, LOC106577368, LOC106583009, LOC106583558, LOC106583559, LOC106588820, LOC106595801, LOC106603573, LOC106604472, LOC106606856, LOC106608508, LOC106611663, LOC106613181, fabp2, mot9, ret7, slc13a5b, slc16a10, slc26a10, slc38a5b, slc39a4, slc7a2, zgc:101540]
GO:0032329	serine transport	Group45	GO_BiologicalProcess-EBI-UniProt-GOA-ACAP-ARAP_01.05.2024_00h00	0.00717032	0.0209594	0.00016069	0.000723104	[5, 6, 7]	16.6667	3	[LOC106562888, LOC106577368, slc38a5b]
GO:0046942	carboxylic acid transport	Group45	GO_BiologicalProcess-EBI-UniProt-GOA-ACAP-ARAP_01.05.2024_00h00	0.000688083	0.00408549	0.00016069	0.000723104	[6]	4.67836	24	[LOC106562888, LOC106569088, LOC106571314, LOC106571805, LOC106576408, LOC106577368, LOC106583558, LOC106583559, LOC106588820, LOC106595801, LOC106603573, LOC106604472, LOC106608508, LOC106611663, LOC106613181, fabp2, mot9, ret7, slc13a5b, slc16a10, slc26a10, slc38a5b, slc7a2, zgc:101540]
GO:0015175	neutral L-amino acid transmembrane transporter activity	Group45	GO_BiologicalProcess-EBI-UniProt-GOA-ACAP-ARAP_01.05.2024_00h00	0.0194465	0.0358723	0.00016069	0.000723104	[5, 7, 8]	6.38298	6	[LOC106562888, LOC106569088, LOC106577368, LOC106595801, LOC106611663, slc38a5b]
GO:0046943	carboxylic acid transmembrane transporter activity	Group45	GO_BiologicalProcess-EBI-UniProt-GOA-ACAP-ARAP_01.05.2024_00h00	0.000507357	0.00344278	0.00016069	0.000723104	[5, 7, 8]	5.08475	21	[LOC106562888, LOC106569088, LOC106571314, LOC106571805, LOC106576408, LOC106577368, LOC106583558, LOC106583559, LOC106588820, LOC106595801, LOC106603573, LOC106604472, LOC106611663, LOC106613181, mot9, slc13a5b, slc16a10, slc26a10, slc38a5b, slc7a2, zgc:101540]
GO:0015179	L-amino acid transmembrane transporter activity	Group45	GO_BiologicalProcess-EBI-UniProt-GOA-ACAP-ARAP_01.05.2024_00h00	0.0156445	0.031289	0.00016069	0.000723104	[5, 6, 7, 8, 9]	5.26316	9	[LOC106562888, LOC106569088, LOC106576408, LOC106577368, LOC106588820, LOC106595801, LOC106611663, slc38a5b, slc7a2]
GO:0015718	monocarboxylic acid transport	Group45	GO_BiologicalProcess-EBI-UniProt-GOA-ACAP-ARAP_01.05.2024_00h00	0.015066	0.0307799	0.00016069	0.000723104	[7]	5.02513	10	[LOC106571314, LOC106571805, LOC106583558, LOC106583559, LOC106608508, fabp2, mot9, ret7, slc16a10, zgc:101540]
GO:0005310	dicarboxylic acid transmembrane transporter activity	Group45	GO_BiologicalProcess-EBI-UniProt-GOA-ACAP-ARAP_01.05.2024_00h00	0.00398166	0.0151303	0.00016069	0.000723104	[6, 8, 9]	10.6383	5	[LOC106562888, LOC106577368, LOC106603573, slc13a5b, slc26a10]
GO:0008028	monocarboxylic acid transmembrane transporter activity	Group45	GO_BiologicalProcess-EBI-UniProt-GOA-ACAP-ARAP_01.05.2024_00h00	0.0160067	0.03168	0.00016069	0.000723104	[6, 8, 9]	6.03448	7	[LOC106571314, LOC106571805, LOC106583558, LOC106583559, mot9, slc16a10, zgc:101540]
GO:0015556	C4-dicarboxylate transmembrane transporter activity	Group45	GO_BiologicalProcess-EBI-UniProt-GOA-ACAP-ARAP_01.05.2024_00h00	0.00435896	0.0156265	0.00016069	0.000723104	[6, 8, 9]	13.3333	4	[LOC106562888, LOC106577368, LOC106603573, slc13a5b]
GO:0015137	citrate transmembrane transporter activity	Group45	GO_BiologicalProcess-EBI-UniProt-GOA-ACAP-ARAP_01.05.2024_00h00	0.00213713	0.00944313	0.00016069	0.000723104	[7, 9, 10]	25	3	[LOC106603573, LOC106604472, slc13a5b]
GO:0010876	lipid localization	Group46	GO_BiologicalProcess-EBI-UniProt-GOA-ACAP-ARAP_01.05.2024_00h00	0.000532737	0.00349035	2.79505e-05	0.000157222	[3]	4.68165	25	[LOC100380740, LOC106560849, LOC106571805, LOC106572471, LOC106575556, LOC106577511, LOC106578982, LOC106580355, LOC106580600, LOC106580785, LOC106595097, LOC106601326, LOC106603195, LOC106605691, LOC106608508, LOC106609746, abca12, apoc1, apoeb, fabp2, gramd1ba, rbp4, ret7, soat1, zgc:101540]
GO:0043178	alcohol binding	Group46	GO_MolecularFunction-EBI-UniProt-GOA-ACAP-ARAP_01.05.2024_00h00	0.0222164	0.0383738	2.79505e-05	0.000157222	[3]	5.64516	7	[LOC106560849, LOC106578982, LOC106580600, LOC106609746, gramd1ba, rbp4, soat1]
GO:0034358	plasma lipoprotein particle	Group46	GO_CellularComponent-EBI-UniProt-GOA-ACAP-ARAP_01.05.2024_00h00	3.12474e-05	0.000371063	2.79505e-05	0.000157222	[3, 4]	21.4286	6	[LOC106560849, LOC106577511, LOC106601326, LOC106605691, apoc1, apoeb]
GO:0032934	sterol binding	Group46	GO_MolecularFunction-EBI-UniProt-GOA-ACAP-ARAP_01.05.2024_00h00	0.00598483	0.0192732	2.79505e-05	0.000157222	[4]	7.29167	7	[LOC106560849, LOC106575960, LOC106580600, LOC106590116, LOC106609746, gramd1ba, soat1]
GO:0015485	cholesterol binding	Group46	GO_MolecularFunction-EBI-UniProt-GOA-ACAP-ARAP_01.05.2024_00h00	0.0164025	0.0318008	2.79505e-05	0.000157222	[4, 5]	7.57576	5	[LOC106560849, LOC106580600, LOC106609746, gramd1ba, soat1]
GO:0034364	high-density lipoprotein particle	Group46	GO_CellularComponent-EBI-UniProt-GOA-ACAP-ARAP_01.05.2024_00h00	0.000371426	0.00282284	2.79505e-05	0.000157222	[4, 5]	25	4	[LOC106560849, LOC106577511, LOC106605691, apoc1]
GO:0034385	triglyceride-rich plasma lipoprotein particle	Group46	GO_CellularComponent-EBI-UniProt-GOA-ACAP-ARAP_01.05.2024_00h00	0.00341944	0.0138233	2.79505e-05	0.000157222	[4, 5]	21.4286	3	[LOC106577511, apoc1, apoeb]
GO:0042157	lipoprotein metabolic process	Group46	GO_BiologicalProcess-EBI-UniProt-GOA-ACAP-ARAP_01.05.2024_00h00	0.00267401	0.0115469	2.79505e-05	0.000157222	[4, 5]	8.43373	7	[LOC106565680, LOC106577511, LOC106593670, LOC106605691, apoc1, apoeb, pigh]
GO:1902652	secondary alcohol metabolic process	Group46	GO_BiologicalProcess-EBI-UniProt-GOA-ACAP-ARAP_01.05.2024_00h00	0.0320953	0.0491783	2.79505e-05	0.000157222	[4, 5]	5.22388	7	[LOC106560849, LOC106580600, LOC106582376, LOC106583358, LOC106601326, apoeb, soat1]
GO:0004859	phospholipase inhibitor activity	Group46	GO_MolecularFunction-EBI-UniProt-GOA-ACAP-ARAP_01.05.2024_00h00	0.00607569	0.0189243	2.79505e-05	0.000157222	[5]	17.6471	3	[LOC106575194, LOC106577511, apoc1]
GO:0015850	organic hydroxy compound transport	Group46	GO_BiologicalProcess-EBI-UniProt-GOA-ACAP-ARAP_01.05.2024_00h00	0.000329731	0.00261037	2.79505e-05	0.000157222	[5]	6.63507	14	[LOC106560849, LOC106562417, LOC106577511, LOC106578982, LOC106580153, LOC106580600, LOC106600435, LOC106601326, LOC106605691, apoc1, aqp1, gramd1ba, rbp4, soat1]
GO:0070328	triglyceride homeostasis	Group46	GO_BiologicalProcess-EBI-UniProt-GOA-ACAP-ARAP_01.05.2024_00h00	0.00968953	0.0245468	2.79505e-05	0.000157222	[5]	15	3	[LOC106560849, LOC106605691, angl4]
GO:1901618	organic hydroxy compound transmembrane transporter activity	Group46	GO_BiologicalProcess-EBI-UniProt-GOA-ACAP-ARAP_01.05.2024_00h00	0.00424824	0.0158268	2.79505e-05	0.000157222	[4, 6]	8.82353	6	[LOC106562417, LOC106578982, LOC106580153, LOC106600435, aqp1, rbp4]
GO:0005504	fatty acid binding	Group46	GO_MolecularFunction-EBI-UniProt-GOA-ACAP-ARAP_01.05.2024_00h00	0.00173154	0.0086577	2.79505e-05	0.000157222	[3, 6, 7]	12.8205	5	[LOC106577511, LOC106608508, apoc1, fabp2, ret7]
GO:0005319	lipid transporter activity	Group46	GO_BiologicalProcess-EBI-UniProt-GOA-ACAP-ARAP_01.05.2024_00h00	0.00453506	0.0159567	2.79505e-05	0.000157222	[5, 6]	5.42986	12	[LOC106560849, LOC106571805, LOC106575556, LOC106578982, LOC106580355, LOC106580600, LOC106580785, LOC106595097, abca12, gramd1ba, rbp4, zgc:101540]
GO:0006639	acylglycerol metabolic process	Group46	GO_BiologicalProcess-EBI-UniProt-GOA-ACAP-ARAP_01.05.2024_00h00	0.00044762	0.00314992	2.79505e-05	0.000157222	[5, 6]	8.19672	10	[LOC106560849, LOC106560908, LOC106567948, LOC106576811, LOC106577511, LOC106585165, LOC106605691, apoc1, gnpat2, pla1a]
GO:0015914	phospholipid transport	Group46	GO_BiologicalProcess-EBI-UniProt-GOA-ACAP-ARAP_01.05.2024_00h00	0.0152273	0.0307787	2.79505e-05	0.000157222	[5, 6]	5.6338	8	[LOC106560849, LOC106572471, LOC106575556, LOC106580355, LOC106580785, LOC106595097, LOC106603195, LOC106605691]
GO:0015918	sterol transport	Group46	GO_BiologicalProcess-EBI-UniProt-GOA-ACAP-ARAP_01.05.2024_00h00	8.19078e-05	0.000864583	2.79505e-05	0.000157222	[5, 6]	12.6984	8	[LOC106560849, LOC106577511, LOC106580600, LOC106601326, LOC106605691, apoc1, gramd1ba, soat1]
GO:0170055	lipid transmembrane transporter activity	Group46	GO_BiologicalProcess-EBI-UniProt-GOA-ACAP-ARAP_01.05.2024_00h00	0.012771	0.0288869	2.79505e-05	0.000157222	[4, 6, 7]	8.06452	5	[LOC106571805, LOC106578982, LOC106580785, rbp4, zgc:101540]
GO:0032366	intracellular sterol transport	Group46	GO_BiologicalProcess-EBI-UniProt-GOA-ACAP-ARAP_01.05.2024_00h00	0.0200094	0.0358659	2.79505e-05	0.000157222	[5, 6, 7]	11.5385	3	[LOC106580600, LOC106601326, gramd1ba]
GO:0120020	cholesterol transfer activity	Group46	GO_BiologicalProcess-EBI-UniProt-GOA-ACAP-ARAP_01.05.2024_00h00	0.0143221	0.0305753	2.79505e-05	0.000157222	[7, 8, 9]	13.0435	3	[LOC106560849, LOC106580600, gramd1ba]

## Sheet: F1701175_HK_T20AvsT10A_DEGs
SYMBOL	logFC	logCPM	PValue	FDR	GENENAME
LOC106575194	7.38132	6.72928	1.61988e-19	3.14202e-16	phospholipase A2 inhibitor 31 kDa subunit-like
LOC100136453	7.35416	4.2164	7.15571e-10	1.33459e-07	cathelicidin
cdo1	6.07937	3.68805	2.06428e-19	3.75376e-16	cysteine dioxygenase type 1
LOC106591630	5.84975	1.1918	8.24168e-11	2.09194e-08	lysyl oxidase homolog 4-like
LOC106569488	5.83659	3.49958	6.70286e-07	3.91889e-05	uncharacterized LOC106569488
LOC106562102	5.69189	2.04782	2.81632e-08	2.81584e-06	protein-methionine sulfoxide oxidase mical2b
LOC100194731	5.68244	3.89114	1.86966e-15	1.51105e-12	primary amine oxidase, liver isozyme
LOC106579293	5.57452	5.12949	7.14721e-19	1.15527e-15	chondroadherin-like
LOC106563404	5.16837	5.22682	1.54344e-15	1.28304e-12	uncharacterized LOC106563404
LOC106581278	4.80375	6.78067	2.63712e-55	7.67271e-51	serpin H1-like
LOC106574553	4.69985	1.95229	1.00844e-13	5.33465e-11	2-oxoglutarate receptor 1-like
LOC106579570	4.67186	3.29592	4.07216e-05	0.00110936	regulating synaptic membrane exocytosis protein 2
LOC106574253	4.66526	3.27857	1.44842e-06	7.41933e-05	tumor necrosis factor receptor superfamily member 11B-like
LOC106577511	4.57577	2.42733	1.1162e-20	2.49813e-17	apolipoprotein C-I
LOC106600447	4.28869	3.61559	1.60775e-13	7.66842e-11	C-C motif chemokine 4-like
LOC106598140	4.24152	4.15488	2.0099e-08	2.16585e-06	tumor necrosis factor receptor superfamily member 11B-like
hs90a	4.17194	6.71025	2.77843e-09	4.28731e-07	Heat shock protein HSP 90-alpha
LOC106598879	4.15421	2.35465	3.45433e-08	3.37414e-06	hemagglutinin/amebocyte aggregation factor-like
ca6	4.10796	3.70138	4.30548e-08	4.02791e-06	carbonic anhydrase VI
LOC106590199	4.08991	2.09239	4.54488e-17	5.50972e-14	ADP-ribosyl cyclase/cyclic ADP-ribose hydrolase 1
LOC106563387	4.06738	5.12263	4.46433e-21	1.18081e-17	uncharacterized LOC106563387
LOC106613072	3.92081	3.27837	8.71785e-35	6.34115e-31	serpin H1
LOC106608947	3.91142	5.51371	5.78824e-06	0.000226356	plasminogen activator inhibitor 1-like
LOC106565079	3.83663	1.12668	1.43419e-11	4.48686e-09	phospholipid transfer protein
LOC100195750	3.80258	3.8894	4.43721e-19	7.59415e-16	salarin
LOC106575116	3.78732	3.91469	4.8144e-24	2.33458e-20	A disintegrin and metalloproteinase with thrombospondin motifs 5
rxfp3	3.75626	1.0365	1.8179e-12	7.14753e-10	relaxin family peptide receptor 3
LOC106567323	3.7441	3.12695	1.19913e-14	7.75305e-12	POU domain, class 5, transcription factor 1
LOC106609496	3.74051	1.3572	3.15473e-13	1.43417e-10	protein FAM180A
LOC123732747	3.74008	-1.16546	4.29372e-09	6.21521e-07	uncharacterized LOC123732747
LOC100136583	3.72653	2.13164	7.16017e-08	6.21866e-06	pentraxin
LOC106608552	3.72478	2.05411	5.06094e-21	1.22707e-17	protein S100-P
LOC106613202	3.70784	1.70986	2.24438e-16	2.04063e-13	tumor necrosis factor receptor superfamily member 19L-like
apoeb	3.62653	2.65651	3.20537e-23	1.16575e-19	apolipoprotein Eb
gramd1ba	3.59039	3.19183	2.72316e-26	1.5846e-22	GRAM domain containing 1Ba
LOC106590683	3.56858	1.4647	0.00312561	0.0311118	uncharacterized LOC106590683
LOC100136456	3.56391	1.75978	7.2652e-05	0.00176004	prostaglandin G/H synthase 2
acod1	3.50996	3.78446	2.5564e-06	0.000116216	aconitate decarboxylase 1
LOC106595673	3.50162	1.20074	6.67814e-07	3.91735e-05	complement factor H
LOC106578165	3.49916	1.38702	1.62991e-08	1.83326e-06	coronin-2A
cxl10	3.49241	3.75499	6.57699e-10	1.24258e-07	C-X-C motif chemokine 10
LOC106613792	3.46333	4.26134	7.86336e-06	0.000285267	SHC-transforming protein 2
hamp	3.42375	3.71368	2.36374e-05	0.000720136	hepcidin antimicrobial peptide
LOC106570833	3.4098	1.90412	1.03158e-16	1.03496e-13	titin-like
atp1b1a	3.39356	3.3882	1.06744e-05	0.000371052	ATPase Na+/K+ transporting subunit beta 1a
LOC123743134	3.37333	1.51252	6.84523e-10	1.28492e-07	uncharacterized LOC123743134
LOC106567948	3.31313	2.30606	2.81234e-12	9.74106e-10	diacylglycerol O-acyltransferase 2
LOC106569490	3.30269	4.6705	1.69494e-21	4.93143e-18	SH2 domain-containing protein 1A
LOC106608256	3.30257	1.50303	9.23676e-15	6.48841e-12	formin
LOC106573832	3.30249	1.41664	0.000323274	0.00569695	uncharacterized LOC106573832
LOC106573487	3.29339	-1.547	2.12104e-06	9.92151e-05	ras-specific guanine nucleotide-releasing factor 1
LOC106587655	3.28828	4.38963	2.09996e-05	0.000658474	thrombospondin-1-like
LOC106610735	3.27166	-1.04529	2.40826e-08	2.52045e-06	uncharacterized LOC106610735
LOC106561914	3.25677	3.4773	5.12885e-15	3.82626e-12	kinesin-like protein KIFC3
LOC106608136	3.23743	5.83087	1.79466e-17	2.48646e-14	heat shock protein HSP 90-alpha
LOC106601034	3.23203	6.62144	1.27034e-09	2.21321e-07	complement C1q-like protein 2
LOC106604762	3.23025	3.84237	9.58933e-15	6.48841e-12	tetraspanin-7
LOC106590538	3.21256	1.28962	9.74899e-07	5.4028e-05	lipocalin
hsp7c	3.21203	5.85965	1.60602e-13	7.66842e-11	Heat shock cognate 71 kDa protein
LOC106565087	3.17853	-1.61786	6.75533e-07	3.91889e-05	acidic mammalian chitinase-like
LOC106571387	3.15539	1.58932	1.87915e-12	7.19394e-10	nephrocan-like
LOC106565406	3.13378	3.43087	9.40391e-09	1.17934e-06	nuclear receptor subfamily 4 group A member 1-like
tl/lrr	3.11779	1.67981	4.04809e-07	2.59425e-05	toll-like leucine-rich repeat
LOC106569443	3.10915	4.36043	8.16568e-07	4.65844e-05	matrix metalloproteinase-14-like
LOC106578932	3.09344	-1.26404	1.91089e-07	1.38993e-05	homeobox protein SIX3
LOC106605168	3.07963	6.35413	1.07459e-13	5.58305e-11	sialoadhesin
LOC123731986	3.05008	4.17168	4.3565e-07	2.76149e-05	uncharacterized LOC123731986
LOC106570220	3.02317	1.818	2.64484e-07	1.80787e-05	CMP-N-acetylneuraminate-beta-galactosamide-alpha-2,3-sialyltransferase 1-like
LOC106613126	3.01765	1.15378	1.6885e-07	1.25966e-05	potassium voltage-gated channel subfamily E member 4
LOC106594092	2.99862	5.19601	4.84621e-07	2.9873e-05	acidic amino acid decarboxylase GADL1
LOC106573607	2.99704	3.86183	7.58756e-10	1.39722e-07	follistatin-related protein 3
LOC106566409	2.99585	3.25213	1.1988e-14	7.75305e-12	myelin transcription factor 1
ptgs2b	2.99104	-1.02308	1.17933e-06	6.34246e-05	prostaglandin-endoperoxide synthase 2b
LOC106606996	2.98685	1.0575	4.21392e-07	2.68868e-05	neuronal pentraxin-1
LOC106568872	2.9839	2.39862	4.83083e-17	5.62212e-14	carbonic anhydrase-related protein
LOC106600191	2.97625	1.67783	8.92539e-08	7.52708e-06	sialoadhesin-like
apoc1	2.97612	1.28591	5.59271e-11	1.49284e-08	Apolipoprotein C-I
LOC100136446	2.9566	8.96606	4.39649e-07	2.78078e-05	C type lectin receptor A
LOC106574723	2.94721	4.42962	3.1459e-10	6.58488e-08	gamma-aminobutyric acid type B receptor subunit 2
gadl1	2.93351	7.88249	6.93028e-07	4.00072e-05	glutamate decarboxylase like 1
dpt	2.9297	4.19289	5.37032e-06	0.000212007	dermatopontin
LOC106568560	2.92873	1.71006	1.35736e-12	5.40991e-10	transcription factor AP-1-like
LOC123724000	2.91839	4.88131	7.02699e-08	6.13965e-06	uncharacterized LOC123724000
jun	2.9146	3.36908	1.69096e-05	0.000552067	Jun proto-oncogene, AP-1 transcription factor subunit
si:ch211-171b20.3	2.89085	1.38415	1.27997e-13	6.36496e-11	uncharacterized si:ch211-171b20.3
LOC106569441	2.8646	4.80667	2.08732e-14	1.26522e-11	putative leucine-rich repeat-containing protein DDB_G0290503
LOC123729720	2.85022	1.12716	0.000132789	0.00285972	actin-associated protein FAM107A-like
LOC106588972	2.84408	4.85448	2.12395e-22	6.86626e-19	CCN family member 4-like
zgc:113223	2.83892	2.71453	4.00348e-11	1.15328e-08	tetraspanin
saa5	2.83029	1.44657	0.000150598	0.00316137	Serum amyloid A-5 protein
LOC106561094	2.82463	1.94961	3.37841e-08	3.33203e-06	creatine kinase U-type, mitochondrial-like
ret7	2.80904	4.66897	3.65095e-10	7.48059e-08	Retinoid-binding protein 7
LOC106587910	2.79599	1.37958	5.13972e-08	4.71736e-06	CDGSH iron-sulfur domain-containing protein 3, mitochondrial
LOC106583432	2.79312	2.15032	1.00286e-06	5.49494e-05	interferon-induced protein 44-like
LOC106609489	2.7868	-1.61486	6.33208e-06	0.000241457	bile acid-CoA:amino acid N-acyltransferase-like
LOC106611743	2.78553	5.16839	8.30239e-07	4.71347e-05	vascular endothelial growth factor receptor kdr-like
LOC106607322	2.77977	3.52339	0.000442024	0.00717041	uncharacterized LOC106607322
LOC106565802	2.7753	1.64199	2.77913e-08	2.79788e-06	dysbindin
LOC106606686	2.76319	1.98851	1.29071e-13	6.36496e-11	TBC1 domain family member 16-like
LOC106605534	2.7576	3.16724	3.44112e-17	4.55088e-14	matrilin-2-like
LOC106609007	2.75344	1.1204	0.000115643	0.00254704	Fc receptor-like protein 4
il1r2	2.75302	2.15719	0.000259526	0.00482795	interleukin-1 receptor type II
LOC106571140	2.74532	1.62915	4.61667e-07	2.87013e-05	papilin-like
LOC106571856	2.73155	5.02447	2.99455e-10	6.41874e-08	sodium- and chloride-dependent taurine transporter-like
LOC123731872	2.7198	1.45279	5.38536e-10	1.04458e-07	caspase-14-like
LOC106590602	2.71915	2.8379	6.70909e-12	2.24369e-09	homogentisate 1,2-dioxygenase
il8	2.71438	1.17537	7.78131e-06	0.000283446	interleukin 8
LOC106565346	2.69553	8.84406	1.18439e-05	0.000404458	peptidyl-prolyl cis-trans isomerase FKBP5
LOC100136449	2.69413	2.16076	1.50877e-05	0.000501341	interleukin-1 beta
plin1	2.69032	2.74436	4.37111e-12	1.47881e-09	perilipin 1
LOC123730763	2.69011	2.61352	0.000446909	0.00722781	serum amyloid A-5 protein-like
LOC106590529	2.68077	3.70465	1.44412e-09	2.4862e-07	lipocalin-like
LOC106578921	2.65735	1.31897	4.93334e-09	7.00174e-07	alpha-synuclein-like
LOC106602581	2.62855	6.19191	1.26442e-10	3.01544e-08	lectin
wnt2ba	2.62398	3.93929	2.29958e-12	8.46914e-10	wingless-type MMTV integration site family, member 2Ba
LOC106576408	2.60219	4.90405	9.6318e-10	1.72986e-07	sodium-coupled neutral amino acid transporter 4
LOC106570080	2.60219	1.91696	1.16078e-10	2.81441e-08	homocysteine-responsive endoplasmic reticulum-resident ubiquitin-like domain member 2 protein
LOC106605190	2.59555	1.86559	1.58952e-06	7.96846e-05	sialic acid-binding Ig-like lectin 5
iigp1	2.59392	2.46413	5.15871e-11	1.38975e-08	Interferon-inducible GTPase 1
LOC106567571	2.58626	3.19126	2.21495e-07	1.56418e-05	H-2 class II histocompatibility antigen, A-Q alpha chain
LOC106572830	2.57486	1.89921	6.01307e-08	5.38308e-06	transcription factor AP-1
arhgef17	2.5717	3.15041	3.05715e-10	6.4455e-08	Rho guanine nucleotide exchange factor 17
LOC106579017	2.56088	2.48051	2.2525e-12	8.40211e-10	ras-related protein Rab-26
LOC106576709	2.55575	2.01752	3.51784e-06	0.000149418	synuclein
LOC106599020	2.5442	3.48413	1.77453e-09	2.93352e-07	transcription factor jun-D
naalad2	2.54248	-1.14239	1.69254e-05	0.000552067	N-acetylated alpha-linked acidic dipeptidase 2
LOC106602731	2.53786	-1.07889	1.99698e-06	9.43216e-05	guanylate cyclase soluble subunit alpha-1
LOC106592457	2.53165	3.73763	8.30757e-09	1.06951e-06	serine/threonine-protein kinase 10-like
LOC100136447	2.52738	1.73723	1.26005e-06	6.65447e-05	C type lectin receptor B
LOC106589414	2.52292	1.55895	6.86127e-09	9.15727e-07	inactive ubiquitin carboxyl-terminal hydrolase 54
m17	2.5212	5.29923	1.25989e-10	3.01544e-08	IL-6 subfamily cytokine M17
LOC106591335	2.51351	2.46385	4.02875e-06	0.000166975	uncharacterized LOC106591335
LOC106598617	2.51172	3.60906	4.46143e-07	2.80964e-05	regulator of G-protein signaling 5
abca12	2.505	-1.06197	1.88504e-05	0.000602448	ATP-binding cassette, sub-family A (ABC1), member 12
nar5	2.49963	1.54057	1.00973e-07	8.32244e-06	Ecto-ADP-ribosyltransferase 5
LOC106603227	2.49926	1.31299	3.81238e-08	3.63676e-06	guanine nucleotide-binding protein G(I)/G(S)/G(O) subunit gamma-2-like
LOC106582170	2.49615	-1.02206	1.89481e-06	9.12742e-05	transcription cofactor vestigial-like protein 3
LOC106581812	2.48694	-1.64408	0.000222647	0.00430805	coiled-coil domain-containing protein 9B
LOC106583596	2.48473	2.12144	9.38534e-08	7.84673e-06	CD209 antigen-like
dnaja	2.48315	4.91108	8.26855e-11	2.09194e-08	DnaJ heat shock protein family (Hsp40) member A
LOC106601354	2.47841	2.90159	7.07519e-12	2.33923e-09	uncharacterized LOC106601354
LOC100136439	2.45356	5.54663	0.00132108	0.0164966	cathelicidin antimicrobial peptide
LOC106612646	2.45159	1.92338	1.80456e-10	4.13246e-08	cylicin-1
LOC106560797	2.44763	2.47543	1.26022e-06	6.65447e-05	procathepsin L-like
LOC106585349	2.44266	1.06828	9.2278e-06	0.000326225	annexin A1-like
LOC106605545	2.44051	1.66515	6.57817e-09	8.83267e-07	xylose isomerase-like
pln	2.43871	-1.24481	0.000338306	0.00589402	phospholamban
LOC106574728	2.43868	1.08219	8.63436e-08	7.34551e-06	uncharacterized LOC106574728
kcne4	2.43757	1.91336	5.94363e-05	0.00150505	potassium voltage-gated channel, Isk-related family, member 4
ccbe1	2.42239	1.00431	3.94471e-05	0.00108685	collagen and calcium binding EGF domains 1
hsc70	2.39947	6.01605	5.31383e-09	7.39742e-07	heat shock cognate 70
LOC106613694	2.39154	4.14191	3.83692e-06	0.000160626	lipoprotein lipase
si:dkey-103j14.5	2.38613	3.09511	4.86146e-11	1.32191e-08	isoaspartyl peptidase/L-asparaginase
LOC106604896	2.38042	1.09222	6.0147e-05	0.00151776	uncharacterized LOC106604896
LOC106576425	2.37157	2.18443	1.96743e-06	9.36866e-05	protein FAM180A-like
si:dkey-126g1.9	2.36778	1.64456	1.24879e-09	2.18876e-07	uncharacterized si:dkey-126g1.9
popdc2	2.36329	2.07399	6.03148e-13	2.61919e-10	popeye domain containing 2
cfap43	2.35089	4.72552	4.33115e-11	1.22344e-08	cilia and flagella associated protein 43
LOC106613695	2.34113	5.46464	2.76092e-06	0.000123965	lipoprotein lipase
LOC106580394	2.33116	3.65351	7.32269e-05	0.00177102	L-serine dehydratase/L-threonine deaminase
LOC106590758	2.3217	1.47022	3.65533e-07	2.38457e-05	caspase-14-like
LOC106590128	2.31471	2.11548	7.57508e-08	6.50139e-06	plexin domain-containing protein 2
LOC106605682	2.30752	1.60855	3.89467e-07	2.51254e-05	basal cell adhesion molecule
LOC106601477	2.29739	1.38706	2.1512e-07	1.5303e-05	zinc finger protein 239-like
si:ch211-105f12.2	2.29278	3.10129	4.42534e-11	1.22799e-08	RIMS-binding protein 2-like
LOC106572986	2.29222	2.94253	6.60683e-06	0.000249968	secretagogin
LOC106572379	2.28798	2.56401	2.37847e-07	1.65159e-05	uncharacterized LOC106572379
LOC106600953	2.28541	4.73505	5.99167e-10	1.15449e-07	ferritin, middle subunit-like
LOC123727883	2.2825	2.943	2.78502e-09	4.28731e-07	uncharacterized LOC123727883
clm7	2.27662	3.22018	2.14193e-10	4.79381e-08	CMRF35-like molecule 7
LOC106605636	2.27222	-1.36848	0.000309878	0.00552107	alpha-tectorin-like
LOC106592652	2.2721	-1.1178	0.000188144	0.00374167	Krueppel-like factor 5
tnfsf10l	2.2703	-1.31492	2.87556e-05	0.000844241	TNF superfamily member 10, like
LOC106567480	2.26383	1.3116	4.71731e-05	0.00125228	T-cell immunoglobulin and mucin domain-containing protein 4-like
LOC123732568	2.25912	4.44548	2.32921e-09	3.68515e-07	E3 ubiquitin/ISG15 ligase TRIM25-like
LOC106612251	2.25784	1.07811	5.28075e-06	0.000209323	solute carrier family 25 member 48-like
LOC106606878	2.25187	-1.05218	0.00185843	0.0211399	cytochrome c oxidase subunit 6A, mitochondrial
LOC106601018	2.24883	2.1846	4.00612e-07	2.57872e-05	heat shock 70 kDa protein-like
LOC106608631	2.24767	4.41687	1.41579e-07	1.11031e-05	putative GPI-anchored protein pfl2
LOC106608116	2.24639	3.58605	2.14862e-09	3.47301e-07	visinin-like protein 1
LOC106560976	2.24521	1.30232	0.00285913	0.0291018	overexpressed in colon carcinoma 1 protein homolog
LOC100380644	2.24463	4.71927	1.05877e-11	3.42277e-09	calcium/calmodulin-dependent protein kinase type II delta chain
LOC123741667	2.23823	1.10775	9.8255e-05	0.00222296	ferritin, middle subunit-like
LOC123733388	2.228	1.10055	1.82903e-05	0.000589319	uncharacterized LOC123733388
LOC106580347	2.2236	2.93397	2.1153e-11	6.3448e-09	smoothelin-like
LOC106565119	2.221	3.85543	3.7548e-09	5.51747e-07	uncharacterized LOC106565119
LOC106605869	2.21919	2.62808	3.98599e-06	0.000165675	gamma-aminobutyric acid type B receptor subunit 2-like
cssa17h15orf48	2.21855	1.27454	1.27826e-06	6.70343e-05	chromosome ssa17 C15orf48 homolog
LOC106601909	2.20502	1.8558	8.67369e-07	4.87183e-05	mannose-binding protein-like
LOC106577894	2.20093	4.9297	4.93781e-16	4.22546e-13	uncharacterized LOC106577894
npdc1	2.19224	3.16302	4.77705e-11	1.31121e-08	neural proliferation, differentiation and control, 1
LOC106601268	2.18531	1.57757	1.41222e-06	7.28522e-05	membrane primary amine oxidase-like
LOC106580852	2.18357	1.85217	7.01384e-06	0.00026029	leucine-rich repeat and immunoglobulin-like domain-containing nogo receptor-interacting protein 1
rfesd	2.18022	3.10213	6.14461e-07	3.64852e-05	Rieske (Fe-S) domain containing
LOC106565145	2.1791	1.89679	1.17751e-08	1.41568e-06	putative GPI-anchored protein pfl2
LOC106608548	2.17504	3.56216	1.46509e-08	1.69154e-06	C-C motif chemokine 4
LOC106571729	2.17369	-1.10774	0.00210473	0.0231871	B2 bradykinin receptor-like
fgf10a	2.17189	2.3649	1.77216e-08	1.9457e-06	fibroblast growth factor 10a
LOC106569170	2.16504	3.34521	0.000285107	0.00516835	desmocollin-2
LOC106580355	2.16182	-1.17	5.5392e-05	0.00142121	membrane-associated phosphatidylinositol transfer protein 2
LOC123743364	2.15435	1.01252	0.0001656	0.00338589	uncharacterized LOC123743364
LOC123743421	2.15432	4.82367	4.25068e-06	0.000175175	perforin-1-like
LOC106578511	2.15362	4.12917	9.78712e-05	0.002216	putative ferric-chelate reductase 1
LOC106579556	2.14745	-1.02595	0.000375181	0.00639853	LIM zinc-binding domain-containing Nebulette
LOC106606489	2.14422	4.05924	1.69251e-09	2.84646e-07	adenylate cyclase type 9
LOC106568395	2.14184	1.61597	3.55533e-05	0.00100332	sorting nexin-18
slc26a6	2.14139	1.37412	2.09527e-07	1.49784e-05	solute carrier family 26 member 6
LOC106613699	2.14022	5.82774	3.59275e-10	7.41355e-08	40S ribosomal protein S27-like
LOC106563436	2.14008	6.99562	2.40457e-05	0.000728761	interleukin-13 receptor subunit alpha-2-like
LOC123729158	2.13644	1.52174	3.51758e-06	0.000149418	uncharacterized LOC123729158
LOC106601824	2.12613	4.28716	1.58948e-11	4.91979e-09	parvalbumin, thymic CPV3
LOC106588291	2.12435	4.34366	1.65286e-08	1.8382e-06	C-type lectin domain family 4 member E-like
LOC106586393	2.11601	-1.00594	0.00099979	0.013368	voltage-dependent L-type calcium channel subunit beta-4
LOC106594516	2.11189	1.06776	9.29739e-05	0.0021384	cysteine/serine-rich nuclear protein 1-like
LOC106563433	2.11185	2.35088	1.4276e-05	0.000477425	vegetative cell wall protein gp1-like
LOC106581923	2.11174	1.51649	0.000339811	0.00590258	NGFI-A-binding protein 1-like
LOC106589772	2.10989	9.41505	2.58488e-08	2.63884e-06	stromal cell-derived factor 1
LOC106577762	2.10808	2.92566	3.4675e-08	3.37414e-06	perforin-1
LOC123741664	2.10596	2.95488	3.60165e-05	0.0010129	ferritin, middle subunit-like
LOC106583957	2.1009	3.92288	1.8562e-08	2.0227e-06	transmembrane 4 L6 family member 1
LOC106613856	2.09964	1.34322	1.2053e-06	6.45821e-05	tetratricopeptide repeat protein 39C
LOC106577765	2.09716	1.46465	1.16876e-05	0.000400531	perforin-1-like
LOC123744600	2.09004	1.45558	1.24442e-06	6.60698e-05	uncharacterized LOC123744600
LOC106590915	2.08914	2.05945	4.72402e-07	2.9306e-05	neurotrypsin
LOC106574265	2.08881	1.1188	1.6553e-08	1.8382e-06	H-2 class II histocompatibility antigen, A-Q alpha chain
LOC100380740	2.08273	5.76643	1.76415e-05	0.000572218	perilipin-2
LOC106613235	2.07287	1.48831	5.94502e-06	0.000231244	F-BAR and double SH3 domains protein 2
pax10	2.07211	-1.05109	0.000141937	0.00301436	paired box 10
LOC106594049	2.07122	4.13149	0.000390674	0.00659318	gamma-secretase-activating protein-like
LOC106578379	2.06855	2.01932	4.57957e-07	2.85316e-05	methionine-R-sulfoxide reductase B2, mitochondrial
LOC106564859	2.0684	2.15643	7.09028e-06	0.000262458	N-acetyllactosaminide beta-1,3-N-acetylglucosaminyltransferase 2
LOC106571739	2.06665	2.0839	2.51701e-08	2.59211e-06	bone morphogenetic protein 2-like
LOC106599208	2.06367	2.02096	2.58711e-09	4.02524e-07	protein jagged-2
LOC106577031	2.06342	1.9739	6.63144e-06	0.000250417	indoleamine 2,3-dioxygenase 2
LOC106563566	2.06336	2.45456	2.70086e-06	0.000121455	adhesion G-protein coupled receptor G2
LOC123725427	2.06299	1.01463	4.87219e-05	0.00128519	uncharacterized LOC123725427
fabp7b	2.05367	2.46786	6.69344e-06	0.000251618	fatty acid binding protein 7, brain, b
cfap54	2.05191	4.27124	1.32344e-10	3.13053e-08	cilia and flagella associated protein 54
LOC106594314	2.0502	2.49968	5.50513e-08	4.98977e-06	serine/threonine-protein kinase LMTK1-like
mustn1a	2.04795	1.08756	1.56912e-06	7.89852e-05	musculoskeletal, embryonic nuclear protein 1a
LOC106606711	2.04488	-1.11211	0.000270508	0.00498514	ras guanyl-releasing protein 3-like
c25ha	2.04431	1.36971	5.45668e-06	0.000215125	Cholesterol 25-hydroxylase-like protein A
LOC106579596	2.03805	4.84367	2.79241e-08	2.80155e-06	cytochrome c oxidase subunit 4 isoform 1, mitochondrial
LOC106609408	2.03622	1.84547	3.27366e-06	0.000141948	protein lin-7 homolog A
hey1	2.03133	-1.02856	0.00176984	0.0204084	hes-related family bHLH transcription factor with YRPW motif 1
slc6a6	2.03031	7.97515	7.05171e-09	9.32556e-07	solute carrier family 6 (neurotransmitter transporter, taurine), member 6
LOC106582291	2.02786	2.49297	0.000673812	0.00989452	sclerostin domain-containing protein 1-like
LOC106609762	2.02639	2.28448	9.49785e-05	0.00216567	plexin-A4
LOC106603109	2.02494	6.52131	1.67808e-07	1.25762e-05	interleukin-13 receptor subunit alpha-2-like
LOC106560843	2.02461	2.88356	8.85942e-08	7.49316e-06	guanine nucleotide-binding protein G(o) subunit alpha
LOC106573899	2.02234	4.7934	2.97369e-06	0.000130694	syndecan-2
LOC106569491	2.02045	1.45349	2.47544e-07	1.70267e-05	C-X-C chemokine receptor type 4-like
LOC106611747	2.01714	3.75459	3.47349e-05	0.000985002	ligand of Numb protein X 2
LOC106565512	2.01702	6.0871	0.00555838	0.0473279	polymeric immunoglobulin receptor-like
LOC106594610	2.01669	2.00928	2.25704e-05	0.00069417	uncharacterized LOC106594610
LOC106612809	2.01618	3.74127	2.466e-08	2.57162e-06	uncharacterized LOC106612809
LOC106596943	2.01009	-1.05681	0.000940075	0.012787	ubiquitin carboxyl-terminal hydrolase 26
LOC106566711	2.00805	2.94424	4.04203e-09	5.90969e-07	glutaminase kidney isoform, mitochondrial
LOC106571384	2.00402	2.78064	4.36098e-08	4.06675e-06	F-box protein
LOC106572671	2.00369	1.75839	0.000232216	0.00445374	indian hedgehog protein-like
LOC106599343	1.99758	2.2223	8.19384e-07	4.66536e-05	cadherin-18-like
LOC106595289	1.99711	4.42365	1.067e-08	1.30989e-06	POU domain, class 2, transcription factor 2
LOC106612116	1.99407	3.16899	0.000353574	0.00610157	PH and SEC7 domain-containing protein 2
LOC106590206	1.99129	1.80941	3.88839e-05	0.00107848	RALY RNA binding protein like
LOC106568288	1.98859	3.58389	3.3854e-12	1.1588e-09	Rab interacting lysosomal protein like 1
LOC106607745	1.98569	6.15246	4.22455e-15	3.23456e-12	ankyrin-3-like
LOC106570386	1.98497	1.59462	1.18835e-05	0.000405333	endoribonuclease ZC3H12A
LOC106585738	1.9844	3.72207	9.59845e-06	0.000336872	long-chain-fatty-acid--CoA ligase ACSBG2-like
angl4	1.98091	4.02871	0.000104256	0.00234234	Angiopoietin-related protein 4
LOC106580661	1.97988	-1.10309	0.000120104	0.00262729	uncharacterized LOC106580661
LOC106601458	1.97707	1.35637	1.61008e-06	8.01485e-05	myosin-2 heavy chain-like
LOC106611047	1.97536	2.63034	0.000414265	0.00687424	transforming growth factor beta-3 proprotein
plaat1l	1.97116	5.72977	5.57165e-08	5.03438e-06	phospholipase A and acyltransferase 1-like
LOC106612582	1.96784	5.51559	1.4356e-07	1.12281e-05	vitamin K-dependent protein S
tlr7	1.96095	2.36906	4.02157e-07	2.58295e-05	toll-like receptor 7
LOC106579109	1.95836	-1.27382	0.000429874	0.00703837	xylose isomerase-like
LOC106566182	1.95827	7.53875	9.70389e-09	1.21174e-06	sodium- and chloride-dependent taurine transporter
LOC106603838	1.9536	2.31967	5.28837e-10	1.03265e-07	prolyl 4-hydroxylase subunit alpha-2
LOC106574850	1.94087	2.46234	7.08212e-06	0.000262458	long-chain specific acyl-CoA dehydrogenase, mitochondrial-like
LOC106563622	1.937	1.11734	1.51427e-05	0.000501796	heparanase
mpp2b	1.93684	1.5469	2.28404e-06	0.00010565	MAGUK p55 scaffold protein 2b
fabp2	1.93503	4.34936	1.2352e-05	0.000419347	fatty acid binding protein 2, intestinal
LOC106589219	1.92972	1.6188	1.559e-07	1.18123e-05	toll-like receptor 13
LOC106571855	1.92621	4.27414	6.51893e-13	2.78924e-10	glutamate receptor-interacting protein 2-like
LOC106604483	1.92615	4.57823	2.52446e-12	9.08439e-10	cytokine-dependent hematopoietic cell linker
LOC106590030	1.92375	6.25468	2.77673e-08	2.79788e-06	heme oxygenase
LOC106598003	1.92194	1.03104	6.88728e-06	0.000256575	uncharacterized LOC106598003
LOC106576303	1.92078	1.74294	3.41437e-05	0.000974889	uncharacterized LOC106576303
LOC106598109	1.91971	1.15566	0.000339227	0.00589946	ferritin, middle subunit-like
ak5	1.91709	2.07894	7.42081e-08	6.40678e-06	adenylate kinase 5
LOC100380625	1.91291	7.09459	3.38796e-09	5.00368e-07	spectrin beta chain, non-erythrocytic 1
LOC106574706	1.91236	1.87915	9.3159e-07	5.21242e-05	collagen alpha-1(XVIII) chain
tnr5	1.9076	5.36442	3.20616e-08	3.18362e-06	Tumor necrosis factor receptor superfamily member 5
LOC106600621	1.90756	4.23355	2.9645e-09	4.48872e-07	zinc finger protein 567-like
LOC106592621	1.90667	2.83115	7.69841e-09	9.99934e-07	calcium-regulated heat stable protein 1
LOC106599956	1.89931	1.71183	7.47957e-05	0.00179553	hemagglutinin/amebocyte aggregation factor-like
LOC106591183	1.89911	6.04095	2.65974e-10	5.77502e-08	small EDRK-rich factor 2
LOC100196581	1.89698	4.03522	2.82319e-05	0.000831384	basic leucine zipper transcription factor, ATF-like 3
LOC106589543	1.89675	3.7646	8.90236e-06	0.000316643	transmembrane protein 184B-like
LOC106606284	1.89596	1.60534	1.52197e-06	7.75511e-05	serine/threonine-protein kinase LMTK1-like
rbp4	1.89431	4.83273	7.08352e-09	9.32556e-07	retinol binding protein 4, plasma
LOC106594515	1.89321	1.57041	3.67168e-05	0.0010262	keratin, type I cytoskeletal 9-like
dtna	1.89264	2.49888	0.000247508	0.00465197	dystrobrevin, alpha
LOC106578704	1.88834	1.78162	1.51781e-07	1.16538e-05	collectin-12
LOC106567569	1.8877	1.93279	0.000254759	0.00475753	hepatocyte cell adhesion molecule
LOC106605616	1.88769	2.85157	0.00200728	0.0223366	zinc finger and BTB domain-containing protein 16-like
LOC106612600	1.88582	3.97334	6.50183e-10	1.24258e-07	WD repeat-containing protein 20-like
LOC106579515	1.88465	2.82778	3.08477e-08	3.07368e-06	protein shisa-2
LOC123724424	1.88278	2.83006	0.000166074	0.00339083	phospholipase A and acyltransferase 4-like
LOC106577273	1.87846	3.94434	0.00216922	0.0237001	CD209 antigen-like
LOC106564782	1.87814	3.83988	2.17571e-09	3.49736e-07	EGF-containing fibulin-like extracellular matrix protein 1
LOC106599631	1.87462	2.73741	0.00019868	0.00391639	uncharacterized LOC106599631
LOC106585251	1.87018	3.74017	2.88365e-06	0.000128031	nodal homolog
LOC106582353	1.86877	1.04606	4.96525e-06	0.000198167	nuclear matrix constituent protein 1-like
rsrp1	1.86008	8.72373	9.39794e-13	3.85117e-10	arginine/serine-rich protein 1
ppb	1.85825	7.18749	1.12482e-08	1.36361e-06	Alkaline phosphatase
LOC106605842	1.84932	1.92597	1.85083e-05	0.000594889	uncharacterized LOC106605842
si:dkey-43k4.5	1.84924	1.70954	0.000536098	0.00829669	potassium voltage-gated channel subfamily S member 2
zgc:101540	1.84764	2.18776	1.31308e-06	6.85891e-05	hsFATP2a_ACSVL_like domain-containing protein
LOC106570812	1.83803	2.19	5.99876e-05	0.00151637	up-regulator of cell proliferation-like
tspan18	1.83645	1.66294	5.74624e-06	0.000225319	tetraspanin 18
LOC106565009	1.83578	4.62022	5.45586e-07	3.31395e-05	calpain-2 catalytic subunit-like
LOC106572638	1.83419	3.69796	7.59156e-09	9.90478e-07	protein diaphanous homolog 1
xpo1b	1.83208	6.9296	6.06784e-05	0.00152852	exportin 1 (CRM1 homolog, yeast) b
LOC106565529	1.82704	4.80583	5.71112e-13	2.51765e-10	rho guanine nucleotide exchange factor 25-like
opn4xa	1.82389	-1.20116	0.000554234	0.00852343	opsin 4xa
LOC106587124	1.82374	3.25518	6.04426e-09	8.21766e-07	CD59 molecule (CD59 blood group)
LOC106586828	1.82053	5.96706	5.15908e-09	7.28282e-07	tissue factor pathway inhibitor
LOC106563420	1.82028	3.3539	1.20395e-07	9.62333e-06	chordin-like protein 2
LOC106597066	1.81341	2.95769	0.000228641	0.00439967	CD276 antigen homolog
LOC106612400	1.80751	5.14301	1.63205e-11	4.99836e-09	G-protein coupled receptor 4-like
si:ch211-194m7.8	1.79876	7.45718	1.39231e-08	1.62037e-06	olfactomedin-4
LOC106606884	1.79586	3.96015	0.000100627	0.00227274	perforin-1
LOC106584580	1.79079	2.17231	0.000172446	0.00349152	tripartite motif-containing protein 16-like
si:dkey-9i23.16	1.78903	5.45533	2.69298e-07	1.83494e-05	uncharacterized LOC106602587
LOC106580393	1.78547	1.45557	3.06849e-05	0.000892776	prosaposin
LOC106604897	1.78498	4.00155	0.000314209	0.00558114	uncharacterized LOC106604897
synpra	1.78451	-1.16268	0.00476391	0.0423997	synaptoporin a
LOC106582172	1.78408	1.04205	2.30169e-05	0.00070641	pleckstrin homology domain-containing family G member 3
tfa	1.78239	6.39276	3.50568e-06	0.000149338	transferrin-a
LOC106598866	1.77987	1.89788	0.000562442	0.00860253	CMRF-35-like molecule 4
kif1c	1.77957	1.30338	0.00183359	0.0209127	kinesin family member 1C
LOC106583410	1.77889	1.15003	5.20023e-05	0.0013521	proton channel OTOP1
sik2b	1.7787	4.6679	1.22324e-06	6.54232e-05	salt-inducible kinase 2b
LOC106584204	1.77862	2.02272	2.62801e-06	0.000118756	serine/threonine-protein kinase Nek1-like
LOC106597323	1.77779	1.58842	0.000533485	0.00828111	highly reducing polyketide synthase cm3B-like
LOC106582002	1.77384	2.71621	0.00220862	0.0239826	papilin-like
LOC123732092	1.77339	-1.06661	0.00134983	0.0167335	golgin candidate 4-like
LOC106612894	1.77266	1.92393	3.8433e-06	0.000160662	neurobeachin-like
hs3st1	1.77015	2.48355	1.84935e-07	1.3622e-05	heparan sulfate (glucosamine) 3-O-sulfotransferase 1
LOC106599203	1.76924	5.38512	0.00161371	0.0190393	tissue factor
LOC123743476	1.76896	1.13766	0.000139186	0.00296893	uncharacterized LOC123743476
LOC106590176	1.76667	5.95627	2.80599e-06	0.00012542	uncharacterized LOC106590176
LOC106575703	1.7664	4.61428	1.85625e-05	0.000595452	uncharacterized LOC106575703
LOC106583171	1.76228	1.22734	2.01543e-05	0.000638769	cytochrome P450 1B1-like
LOC106580239	1.75893	1.4549	0.000141217	0.00300449	immunoglobulin lambda-1 light chain
stmn1b	1.75605	1.89921	8.86229e-06	0.00031599	stathmin 1b
si:dkey-22o22.2	1.75398	3.09296	5.39871e-08	4.90861e-06	neural-cadherin
LOC106607775	1.7532	3.30895	5.87389e-07	3.50926e-05	gap junction alpha-1 protein
LOC106573648	1.74992	7.15338	8.38948e-11	2.10424e-08	olfactomedin-4-like
LOC106576023	1.74953	3.00178	5.18646e-05	0.00134973	proline and serine-rich protein 2-like
wu:fj16a03	1.74459	1.81025	0.000248165	0.00465829	uncharacterized LOC106576749
LOC106560519	1.7432	2.8549	1.76918e-07	1.30978e-05	AP-1 complex subunit mu-2
LOC106564602	1.73688	5.17145	2.13599e-09	3.47188e-07	B-cell lymphoma/leukemia 11A-like
LOC106569781	1.73685	2.96484	0.000558718	0.00856926	transcription and mRNA export factor ENY2
aplp2	1.73613	5.27053	0.000153149	0.00320106	amyloid beta (A4) precursor-like protein 2
LOC106607153	1.73284	4.45432	0.000753327	0.010803	interferon-induced very large GTPase 1
LOC123723932	1.73059	3.07182	4.17064e-08	3.91435e-06	gastrula zinc finger protein XlCGF17.1-like
LOC106575543	1.72973	4.29795	9.45441e-05	0.00215746	uncharacterized LOC106575543
LOC106592666	1.72942	4.27557	0.00131945	0.0164903	GTPase IMAP family member 7-like
LOC106568352	1.72878	-1.24769	0.00347358	0.0335983	formin-like protein 20
LOC106577891	1.72787	3.80995	0.000120945	0.00263587	zinc finger and BTB domain-containing protein 16-A-like
LOC106566405	1.72445	1.50619	0.000269118	0.00496826	uncharacterized LOC106566405
nphs1	1.72113	2.36049	0.000108561	0.00241853	NPHS1 adhesion molecule, nephrin
LOC106578401	1.71327	-1.13774	0.00205847	0.0227463	uncharacterized LOC106578401
LOC106581982	1.71316	1.29964	0.000318855	0.00563956	UDP-glucuronic acid decarboxylase 1-like
LOC106575441	1.71212	2.86104	5.64903e-09	7.8266e-07	arabinogalactan protein 1-like
tnfl6	1.71093	-1.46726	0.00549108	0.0470181	Tumor necrosis factor ligand superfamily member 6
LOC106581262	1.70975	6.94376	3.73429e-08	3.58579e-06	uncharacterized LOC106581262
LOC123729543	1.70781	-1.13047	0.00392947	0.0367378	uncharacterized LOC123729543
cebpd	1.70745	4.73641	1.9481e-06	9.32938e-05	CCAAT enhancer binding protein delta
LOC123743215	1.70107	1.5742	4.01214e-06	0.000166524	succinate dehydrogenase [ubiquinone] flavoprotein subunit, mitochondrial-like
necab2	1.69774	-1.0672	0.00557507	0.0474289	N-terminal EF-hand calcium binding protein 2
ier2	1.69602	4.41864	0.000152479	0.00319164	immediate early response 2
fkbp5	1.69533	3.35461	0.00177839	0.0204676	FKBP prolyl isomerase 5
LOC106594300	1.69393	3.49091	4.20172e-06	0.000173403	gastrula zinc finger protein XlCGF26.1-like
LOC106601479	1.69165	2.32756	1.09809e-05	0.000379891	zinc finger protein 239-like
hecd2	1.69104	4.1462	8.66232e-07	4.87183e-05	Probable E3 ubiquitin-protein ligase HECTD2
LOC100194498	1.68639	3.25061	1.45201e-07	1.12958e-05	insulin-like growth factor binding protein 4
us420	1.6856	7.66345	2.4435e-06	0.000111607	15.5 kDa protein
ptger2b	1.68549	1.52344	2.60426e-06	0.000118023	prostaglandin E receptor 2b (subtype EP2)
LOC123744716	1.68524	3.8205	1.27663e-08	1.51606e-06	uncharacterized LOC123744716
txlnbb	1.68368	1.24223	3.44392e-05	0.000980438	taxilin beta b
LOC106568945	1.68348	4.2986	4.30434e-06	0.000177135	transcription factor jun-D
LOC106567684	1.68329	1.69542	1.27332e-05	0.000431283	proenkephalin-A-like
stoml3b	1.68135	5.41114	5.67924e-07	3.41301e-05	stomatin (EPB72)-like 3b
LOC106564720	1.67983	2.2464	4.61714e-05	0.00123244	C-X-C motif chemokine 11-like
c7b	1.67928	7.8891	1.2717e-11	4.06595e-09	complement component 7b
LOC106600445	1.67603	4.61025	2.96989e-07	2.00485e-05	C-C motif chemokine 2
slc12a3	1.67563	-1.16308	0.00355451	0.0341893	solute carrier family 12 member 3
LOC106599561	1.67326	2.70074	6.71033e-06	0.000251618	uncharacterized LOC106599561
LOC106582746	1.66937	1.67422	0.000565576	0.00862444	leiomodin-1-like
LOC123726857	1.66909	5.03009	3.92748e-05	0.00108519	uncharacterized LOC123726857
LOC106583145	1.66753	1.18523	0.000747121	0.0107452	collagen alpha-1(VII) chain
LOC106612385	1.66676	5.62299	5.78728e-09	7.98014e-07	suppressor of cytokine signaling 3-like
LOC106578023	1.66573	5.3769	5.91173e-08	5.3087e-06	SLAM family member 9
hspb6l	1.66379	2.79486	6.05266e-06	0.000233348	small heat shock protein-like
LOC106600212	1.66299	1.05684	0.000145066	0.00306736	C-X-C chemokine receptor type 4
par2	1.66227	2.27502	1.82765e-06	8.86259e-05	Proteinase-activated receptor 2
LOC106565402	1.66198	2.45072	5.90798e-08	5.3087e-06	acyl-coenzyme A thioesterase 1-like
LOC106603916	1.66011	1.35266	0.00131002	0.0164288	proheparin-binding EGF-like growth factor
LOC106580806	1.65751	1.89403	4.64178e-05	0.00123675	limbic system-associated membrane protein
fabp7	1.65674	4.16885	0.000471638	0.00753559	fatty acid-binding protein, brain
LOC106588304	1.65649	7.14926	1.07702e-05	0.000373492	Ig kappa chain V region Mem5-like
LOC106591806	1.65372	2.01994	6.21056e-05	0.00155237	Krueppel-like factor 13
LOC106580977	1.64665	2.77225	1.76363e-06	8.65307e-05	neurobeachin
tmeff1a	1.64434	3.11876	1.51806e-07	1.16538e-05	transmembrane protein with EGF-like and two follistatin-like domains 1a
LOC106574034	1.64208	2.9586	4.45251e-07	2.80964e-05	leukocyte elastase inhibitor-like
LOC106562827	1.64065	3.55238	0.000269305	0.00496857	glutathione S-transferase theta-3
LOC106582526	1.64019	5.78399	1.23419e-06	6.56468e-05	fibronectin-like
LOC106605673	1.63999	7.23736	3.76889e-08	3.6071e-06	B-cell antigen receptor complex-associated protein alpha chain-like
LOC106601921	1.63985	-1.22334	0.00229163	0.0246511	A-kinase anchor protein 6
LOC106610395	1.63843	-1.21387	0.0022426	0.0242109	uncharacterized LOC106610395
LOC106601915	1.63737	5.26711	0.00176166	0.0203509	suppressor of cytokine signaling 3-like
per3	1.63532	3.17936	2.72557e-05	0.000807541	period circadian clock 3
LOC106590088	1.63349	2.99469	0.000214913	0.00418815	cytochrome b5
LOC106587663	1.63341	2.29974	0.00150794	0.0181313	protein FAM214A
LOC106563423	1.63147	-1.13235	0.00532994	0.0461394	uncharacterized LOC106563423
LOC106566973	1.62998	8.82467	0.000191641	0.00380003	keratin, type II cytoskeletal 8
lyz	1.62929	10.49	4.93786e-06	0.000197345	lysozyme
LOC106565557	1.62899	4.68544	4.44774e-08	4.1344e-06	6-phosphofructo-2-kinase/fructose-2,6-bisphosphatase 4
sr-bi	1.62638	5.46079	1.87219e-07	1.37207e-05	scavenger receptor class B type I
LOC106610443	1.62623	2.80188	4.42162e-06	0.000180431	C-type lectin domain family 4 member M-like
LOC106575599	1.62376	2.92755	2.86925e-07	1.94594e-05	tensin
LOC100196483	1.62365	2.24807	2.83346e-06	0.000126247	ATPase, Cu++ transporting, alpha polypeptide
LOC106599672	1.62183	1.50575	7.30559e-05	0.00176836	uncharacterized LOC106599672
LOC106613505	1.62091	1.69305	2.57423e-05	0.000769754	uncharacterized LOC106613505
LOC106563758	1.61992	4.87418	4.5281e-06	0.000184002	interleukin-7 receptor subunit alpha-like
cssa17h12orf56	1.61964	3.45029	2.91451e-06	0.00012893	chromosome ssa17 C12orf56 homolog
LOC106561115	1.6158	3.19666	5.71673e-05	0.00145504	C-C motif chemokine 4-like
ckm2	1.61531	3.65022	2.43215e-07	1.67686e-05	creatine kinase-2
LOC106574402	1.61506	3.70048	2.35106e-05	0.000717177	motile sperm domain-containing protein 2-like
LOC106580796	1.61053	1.8102	9.67837e-05	0.00219479	sodium-dependent serotonin transporter
LOC106611883	1.60806	1.08836	0.000386674	0.00653706	uncharacterized LOC106611883
LOC106571998	1.60789	5.10825	6.07911e-08	5.42551e-06	NAD kinase
clec3ba	1.60726	1.90883	3.45649e-05	0.000982096	C-type lectin domain family 3, member Ba
LOC106577375	1.60612	5.32633	6.58769e-09	8.83267e-07	B-cell antigen receptor complex-associated protein alpha chain-like
LOC106608972	1.6058	2.81681	1.35522e-08	1.58354e-06	TOX high mobility group box family member 4-B
LOC106571541	1.60575	3.82451	2.65847e-08	2.70448e-06	C-type lectin domain family 11 member A-like
serpinh1a	1.60488	4.82777	2.11803e-07	1.5104e-05	serpin peptidase inhibitor, clade H (heat shock protein 47), member 1a
LOC106576947	1.60449	-1.03392	0.00161947	0.019084	tumor necrosis factor receptor superfamily member 4
LOC106577884	1.60219	1.64589	9.09162e-06	0.000322193	cilia- and flagella-associated protein 251-like
LOC106572353	1.60049	1.3062	0.000136014	0.00291409	complement factor H
LOC106607157	1.59818	5.19992	9.797e-07	5.41062e-05	uncharacterized LOC106607157
LOC106574953	1.59807	1.7736	0.000198534	0.00391616	zinc finger protein OZF
vcanb	1.59643	3.63526	0.00311594	0.0310474	versican b
LOC123728782	1.59622	2.68289	0.000449156	0.00724401	signaling mucin HKR1-like
LOC106586826	1.59428	1.55386	0.000352237	0.00608571	PTB domain-containing engulfment adapter protein 1
LOC106606033	1.59365	4.04824	3.23221e-06	0.00014057	syndecan-2-like
LOC106566501	1.59195	1.74607	0.0031852	0.031543	uncharacterized LOC106566501
LOC106585958	1.5919	1.03762	0.00389235	0.036461	PDZ domain-containing protein 2
kel	1.59141	5.04904	0.000396203	0.00666571	Kell metallo-endopeptidase (Kell blood group)
LOC123743147	1.59133	3.26673	0.000799186	0.011304	uncharacterized LOC123743147
tacd2	1.5911	1.25649	0.000879761	0.0121484	Tumor-associated calcium signal transducer 2
LOC106583599	1.58777	5.46942	3.9955e-08	3.78661e-06	myosin regulatory light polypeptide 9
LOC106607180	1.587	3.23657	8.72535e-06	0.000312256	serine/threonine-protein kinase WNK4
LOC106581931	1.58689	2.55438	6.15068e-06	0.000236399	tissue factor pathway inhibitor-like
LOC106579798	1.58596	1.54771	7.60463e-05	0.00181861	potassium channel subfamily T member 1
LOC106568528	1.58595	-1.05008	0.00204143	0.0226096	phospholipid-transporting ATPase IC-like
LOC106611709	1.58541	1.50027	0.000708816	0.0103063	uncharacterized LOC106611709
LOC106603640	1.58426	1.62206	2.38238e-05	0.000725055	neural cell adhesion molecule 1-like
LOC106593568	1.58061	4.79854	0.00125972	0.0159494	GTPase IMAP family member 4-like
LOC106572181	1.57754	1.28051	4.98369e-05	0.00130631	tumor necrosis factor receptor superfamily member 6B-like
LOC106564518	1.5774	5.33952	1.88358e-06	9.08836e-05	iron-sulfur cluster assembly scaffold protein IscU
LOC106587372	1.57721	2.99005	6.13224e-05	0.00153914	uncharacterized LOC106587372
mapk8ip2	1.57614	2.38885	9.39517e-05	0.00215082	mitogen-activated protein kinase 8 interacting protein 2
LOC106605564	1.57506	1.6156	0.000763821	0.0109152	carcinoembryonic antigen-related cell adhesion molecule 5-like
LOC106567915	1.57483	1.48831	0.000339755	0.00590258	uncharacterized LOC106567915
bcl6aa	1.57178	3.88827	2.31989e-05	0.000709749	BCL6A transcription repressor a
p2ry12	1.56976	1.84888	0.0014375	0.0175363	purinergic receptor P2Y12
nrt1	1.56958	3.26115	0.00124491	0.0158307	NADP+--arginine ADP-ribosyltransferase 1
LOC106563818	1.56885	2.37071	0.00287587	0.029185	claudin-4
LOC106600509	1.568	4.54728	2.17264e-07	1.54178e-05	alcohol dehydrogenase 1-like
LOC106592589	1.56556	4.41768	0.000941221	0.0127966	immunoglobulin heavy variable 3-30-3-like
LOC106601178	1.56355	5.39672	1.32754e-07	1.05245e-05	NF-kappa-B inhibitor alpha
LOC106567642	1.56313	2.25647	6.97479e-05	0.00170791	cytotoxic and regulatory T-cell molecule-like
LOC106582154	1.56214	3.63334	3.63361e-05	0.00101948	interphotoreceptor matrix proteoglycan 2
LOC106561622	1.56174	4.95624	5.07591e-05	0.0013269	cytochrome c oxidase subunit 8B, mitochondrial
LOC106613571	1.56135	-1.11687	0.00188093	0.0213247	G-protein coupled receptor 52-like
mns1	1.5611	1.17933	5.13748e-05	0.00133938	meiosis-specific nuclear structural 1
LOC106570356	1.56093	4.45918	0.000420858	0.0069376	serine/threonine-protein kinase Sgk1
cd37	1.56033	6.93269	0.000128951	0.00278325	Leukocyte antigen CD37
LOC106593310	1.55991	2.37063	9.60969e-05	0.00218433	uncharacterized LOC106593310
LOC106578614	1.55947	3.73161	3.00335e-10	6.41874e-08	dnaJ homolog subfamily B member 6-like
LOC106564107	1.55828	2.7029	0.00017223	0.00348958	vascular cell adhesion protein 1
LOC106564215	1.55287	1.73175	2.53676e-05	0.000760898	tumor necrosis factor ligand superfamily member 14-like
LOC106567005	1.55111	1.25588	0.00178202	0.0204932	uncharacterized LOC106567005
LOC106600984	1.55093	2.46287	3.83765e-05	0.00106848	ADP-ribosylation factor-like protein 5B
LOC106589359	1.54616	2.18097	1.23285e-06	6.56468e-05	prostaglandin E2 receptor EP1 subtype-like
pebp1	1.5458	4.63588	2.36954e-08	2.48887e-06	phosphatidylethanolamine binding protein 1
LOC106604087	1.54547	3.52735	0.000120356	0.00262729	plastin-3
LOC106564610	1.54526	1.54935	0.00135179	0.0167422	gamma-aminobutyric acid receptor subunit rho-1
LOC106605765	1.54478	4.3646	6.75563e-06	0.000252967	uncharacterized LOC106605765
LOC106582617	1.54469	2.69469	0.000525784	0.00818058	adenosine receptor A1-like
inpp	1.54393	4.44106	0.000173773	0.00350619	Inositol polyphosphate 1-phosphatase
LOC106574435	1.54153	3.50411	5.18145e-09	7.28282e-07	nck-associated protein 5-like
LOC106569613	1.54127	2.4756	0.000871247	0.012048	uncharacterized LOC106569613
LOC106602030	1.54123	3.81585	0.000312911	0.00556489	toll-like receptor 13
LOC106602216	1.54099	3.24533	3.38897e-05	0.000968586	uncharacterized LOC106602216
LOC123729261	1.54091	4.46233	3.10155e-09	4.62767e-07	G-protein coupled receptor 4-like
LOC106561385	1.54068	3.72233	3.90354e-05	0.00108165	tetraspanin-9
LOC106581859	1.5376	7.56695	1.23837e-07	9.84435e-06	integrin beta-2-like
tmm47	1.53708	4.18507	7.53101e-07	4.3389e-05	Transmembrane protein 47
LOC106584116	1.53706	2.19061	0.000172187	0.00348958	pre-mRNA 3'-end-processing factor FIP1
LOC106568558	1.53607	6.06997	2.31851e-08	2.45299e-06	TEK tyrosine kinase, endothelial
LOC106569935	1.53464	3.30749	2.29973e-06	0.000106208	major histocompatibility complex class I-related gene protein-like
LOC106565661	1.53282	1.70092	0.000103085	0.00232321	S-adenosylhomocysteine hydrolase-like protein 1
LOC106600345	1.53115	4.45712	1.64307e-09	2.77936e-07	heterogeneous nuclear ribonucleoprotein C-like
LOC100846972	1.53109	1.03221	0.00312382	0.0311118	estrogen receptor beta 2
si:ch211-237l4.6	1.52999	2.32971	0.00141519	0.0173441	uncharacterized LOC106577779
LOC123731554	1.52902	3.41694	1.08616e-05	0.000376212	uncharacterized LOC123731554
LOC106566646	1.52878	3.9831	2.28198e-07	1.59601e-05	renin
LOC106600863	1.52797	1.80083	6.35046e-06	0.000241841	integrin alpha-3
LOC106605677	1.52716	3.27037	3.92744e-06	0.000163709	E3 ubiquitin-protein ligase CBL-like
LOC106611880	1.52687	2.88608	4.07113e-05	0.00110936	uncharacterized LOC106611880
LOC106561189	1.52686	4.22425	6.03817e-06	0.000233348	FERM domain-containing protein 4A-like
LOC106580570	1.52669	3.09598	2.44282e-05	0.000739581	phospholipid phosphatase 1
LOC106567086	1.52551	3.44695	0.000149625	0.00314548	probable Bax inhibitor 1
LOC106609978	1.52261	5.70828	0.00117085	0.0151807	RING finger protein 24
LOC123723754	1.52251	2.95164	0.00150586	0.0181313	interferon-induced very large GTPase 1-like
LOC123739485	1.52208	3.90158	9.649e-07	5.35759e-05	annexin A5-like
LOC106574559	1.52059	1.06113	0.000839315	0.0117347	xin actin-binding repeat-containing protein 2-like
LOC123744260	1.52032	3.631	0.00125333	0.015892	centromere-associated protein E-like
LOC106571026	1.51824	3.3722	3.98505e-06	0.000165675	uncharacterized LOC106571026
LOC106590626	1.51809	1.8937	2.58019e-05	0.000770686	procollagen C-endopeptidase enhancer 2-like
LOC106588725	1.51728	4.24932	2.5799e-07	1.77033e-05	1-acylglycerol-3-phosphate O-acyltransferase ABHD5
LOC106601567	1.51621	2.99309	3.6299e-05	0.00101942	potassium voltage-gated channel subfamily H member 6-like
LOC106585411	1.51582	2.38363	9.64056e-05	0.00218963	probable G-protein coupled receptor 21
LOC106564951	1.51486	5.69095	1.13939e-08	1.37554e-06	protein AF-17-like
LOC106602739	1.51455	1.68868	0.00118566	0.0153318	SPARC-like protein 1
LOC106584144	1.51414	4.18997	0.00027524	0.00504925	regulator of G-protein signaling 5-like
LOC106613059	1.51243	1.77126	0.000272735	0.00501912	leucine zipper putative tumor suppressor 2 homolog
LOC106575583	1.51181	1.47215	2.94173e-05	0.00086193	zinc finger protein 239-like
LOC123724551	1.51138	1.09127	0.00474034	0.0422033	protein phosphatase 1 regulatory subunit 15A-like
LOC106572511	1.51077	4.22128	2.47912e-08	2.57607e-06	integrin alpha-5-like
LOC106598516	1.50948	6.54764	7.14492e-08	6.21866e-06	regulator of G-protein signaling 5
LOC106568912	1.50909	2.72705	8.19424e-05	0.00193359	nucleoprotein TPR
rflna	1.50854	1.49341	7.43647e-05	0.00178961	refilin A
LOC106572045	1.50829	2.71428	5.00773e-06	0.000199589	properdin-like
cdc42ep4b	1.50649	1.14629	0.000280013	0.00511103	CDC42 effector protein (Rho GTPase binding) 4b
armc2	1.50554	3.13081	4.53898e-05	0.00121941	armadillo repeat containing 2
LOC106602976	1.50531	2.27595	0.00147655	0.0178778	ras and Rab interactor 2-like
acta2	1.50444	4.06101	0.0002187	0.00425034	actin alpha 2, smooth muscle
LOC106593105	1.50347	3.93511	0.000100689	0.00227274	transducin-like enhancer protein 1
si:ch211-119e14.1	1.50308	6.14719	6.76158e-07	3.91889e-05	uncharacterized si:ch211-119e14.1
LOC106591342	1.50298	2.10106	6.6621e-05	0.00164545	B-cell receptor CD22-like
LOC106584665	1.50255	1.84499	1.79045e-05	0.000579456	tripartite motif-containing protein 16-like
LOC106575217	1.50198	1.61546	1.66838e-06	8.25534e-05	NGFI-A-binding protein 1-like
LOC106597706	1.50113	-1.0344	0.00197214	0.022086	uncharacterized LOC106597706
LOC123744744	1.50045	4.25053	0.000157478	0.00327274	heat shock cognate 70 kDa protein-like
LOC106583085	1.49913	1.40219	0.00185475	0.0211127	cyclin-dependent kinase inhibitor 1-like
LOC106607214	1.49544	5.08414	9.98921e-05	0.00225825	intercellular adhesion molecule 1
LOC106564265	1.49534	2.52594	1.38899e-06	7.17808e-05	dnaJ homolog subfamily B member 1
LOC106605994	1.495	2.37162	4.31217e-05	0.00116709	ninein-like protein
LOC106560620	1.49493	8.3021	2.12096e-05	0.000661408	sodium/potassium-transporting ATPase subunit beta-233
LOC106599786	1.49438	1.79345	3.43603e-05	0.000979152	piRNA biogenesis protein EXD1
LOC106612658	1.49209	3.91132	0.000533953	0.00828111	phosphatidylinositol transfer protein
LOC106595773	1.49183	1.57879	1.04355e-05	0.000363182	brain-specific angiogenesis inhibitor 1-associated protein 2-like protein 2
LOC106573833	1.48992	6.74424	1.70207e-06	8.40778e-05	sphingosine 1-phosphate receptor 4
LOC106607929	1.48924	3.43642	1.61426e-06	8.01485e-05	potassium channel subfamily K member 2
LOC106606429	1.48905	5.19249	0.000837771	0.0117244	suppressor of cytokine signaling 3-like
LOC106575378	1.48864	2.76138	4.88709e-06	0.000196124	zinc finger protein 2-like
LOC106582844	1.48782	4.92375	1.38396e-06	7.16483e-05	band 4.1-like protein 1
LOC106573549	1.48674	5.45094	1.98825e-06	9.40619e-05	40S ribosomal protein S27-like
LOC106612812	1.48603	3.07244	9.74788e-05	0.00220884	P2X purinoceptor 5-like
LOC100380652	1.48492	1.3367	0.000124209	0.00269691	peptidase inhibitor 16
LOC106572086	1.48434	4.57284	1.59435e-07	1.20175e-05	DNA-binding protein inhibitor ID-1
LOC106589466	1.48363	5.41647	1.44325e-08	1.67296e-06	legumain
LOC106572328	1.48335	-1.03444	0.00201165	0.0223564	forkhead box protein P1-B-like
c209a	1.48133	2.10484	0.000473115	0.00755089	CD209 antigen-like protein A
LOC106602618	1.48016	2.71448	6.6359e-06	0.000250417	zinc finger protein 528-like
[truncated: 680 more rows]

## Sheet: F1701175_HK_T20AvsT10A_GO
ID	Term	GOGroups	Ontology Source	Term PValue	Term PValue Corrected with Benjamini-Hochberg	Group PValue	Group PValue Corrected with Benjamini-Hochberg	GOLevels	% Associated Genes	Nr. Genes	Associated Genes Found
[truncated: 326 more rows]

[truncated: 8 more sheets: F1701419|F1701361_DEGs, F1701419|F1701361_GO, F1701419|F1701175_DEGs, F1701419|F1701175_GO, F1701361|F1701175_DEGs, F1701361|F1701175_GO, All_fams_common_DEGs, All_fams_common_GO]
