# Supplementary material for: Family-based transcriptomic profiling of Atlantic salmon skin and head kidney in response to Lepeophtheirus salmonis infestation under physiological and elevated temperatures
Source: Comp Immunol Rep. 2026 Apr 22;10:200285. doi: 10.1016/j.cirep.2026.200285 (PMC13142024; doi:10.1016/j.cirep.2026.200285)
Supplement: Supplementary file 14 [file mmc13.xlsx]

## Sheet: File Summary
Supplementary Data File 13. List of shared DEGs and associated enriched GO terms/KEGG pathways (T20A vs. T10A | T20C vs. T10C) derived from comparisons of head kidney samples from specific families parasitized with adult (T20A vs. T10A) or chalimus (T20C vs. T10C) stages of sea lice under elevated (20 °C) versus normal (10 °C) temperature conditions
HK_T20AvsT10A_all_fams_DEGs: temperature-responsive DEGs shared among all within-family comparisons (T20A vs. T10A)
HK_T20AvsT10A_all_fams_GO: GO terms and KEGG pathways enriched based on temperature-responsive DEGs shared among all within-family comparisons (T20A vs. T10A)
HK_T20CvsT10C_all_fams_DEGs: temperature-responsive DEGs shared among all within-family comparisons (T20C vs. T10C) [no GO terms/KEGG pathways were enriched for this comparison]
HK_T20AvsT10A|T20CvsT10C_DEGs: temperature-responsive DEGs shared between T20A vs. T10A and T20C vs. T10C [no GO terms/KEGG pathways were enriched based on this interaction]

## Sheet: HK_T20AvsT10A_all_fams_DEGs
SYMBOL		logFC	logCPM	PValue	FDR	GENENAME		logFC	logCPM	PValue	FDR	GENENAME		logFC	logCPM	PValue	FDR	GENENAME
LOC106581278	F1701419	4.81288	6.89098	1.33346e-65	3.92756e-61	serpin H1-like	F1701361	4.13344	5.88933	2.96077e-46	8.65819e-42	serpin H1-like	F1701175	4.80375	6.78067	2.63712e-55	7.67271e-51	serpin H1-like
LOC106575194	F1701419	4.41083	5.13794	1.25535e-05	0.000315673	phospholipase A2 inhibitor 31 kDa subunit-like	F1701361	5.30521	5.15281	9.09092e-22	1.8989e-18	phospholipase A2 inhibitor 31 kDa subunit-like	F1701175	7.38132	6.72928	1.61988e-19	3.14202e-16	phospholipase A2 inhibitor 31 kDa subunit-like
LOC106579293	F1701419	4.23747	4.35859	8.35752e-13	3.90734e-10	chondroadherin-like	F1701361	3.7877	3.15963	1.83652e-22	4.47544e-19	chondroadherin-like	F1701175	5.57452	5.12949	7.14721e-19	1.15527e-15	chondroadherin-like
ca6	F1701419	3.95612	2.84473	2.95989e-16	4.09918e-13	carbonic anhydrase VI	F1701361	3.56748	2.5684	2.71959e-09	3.95666e-07	carbonic anhydrase VI	F1701175	4.10796	3.70138	4.30548e-08	4.02791e-06	carbonic anhydrase VI
LOC106570833	F1701419	3.80236	2.3412	1.74087e-15	1.83127e-12	titin-like	F1701361	2.42197	1.76115	2.10571e-06	0.000114456	titin-like	F1701175	3.4098	1.90412	1.03158e-16	1.03496e-13	titin-like
LOC106613235	F1701419	3.65836	3.17909	1.22344e-11	4.14197e-09	F-BAR and double SH3 domains protein 2	F1701361	2.33687	1.02177	2.29046e-06	0.00012156	F-BAR and double SH3 domains protein 2	F1701175	2.07287	1.48831	5.94502e-06	0.000231244	F-BAR and double SH3 domains protein 2
LOC106613072	F1701419	3.65774	3.1739	2.4239e-23	1.78484e-19	serpin H1	F1701361	3.36137	2.50112	2.04064e-22	4.59034e-19	serpin H1	F1701175	3.92081	3.27837	8.71785e-35	6.34115e-31	serpin H1
LOC106573607	F1701419	3.43049	4.2416	4.69782e-07	2.4753e-05	follistatin-related protein 3	F1701361	1.82106	3.02778	6.30715e-06	0.00027819	follistatin-related protein 3	F1701175	2.99704	3.86183	7.58756e-10	1.39722e-07	follistatin-related protein 3
LOC106568395	F1701419	3.42448	2.35615	3.78614e-13	2.1041e-10	sorting nexin-18	F1701361	2.36953	1.43351	0.000205248	0.00432425	sorting nexin-18	F1701175	2.14184	1.61597	3.55533e-05	0.00100332	sorting nexin-18
LOC106606686	F1701419	3.12525	2.27189	5.03188e-16	6.44386e-13	TBC1 domain family member 16-like	F1701361	2.76073	1.91322	1.03482e-11	3.08789e-09	TBC1 domain family member 16-like	F1701175	2.76319	1.98851	1.29071e-13	6.36496e-11	TBC1 domain family member 16-like
LOC106590199	F1701419	3.06761	2.07122	2.33757e-13	1.40512e-10	ADP-ribosyl cyclase/cyclic ADP-ribose hydrolase 1	F1701361	4.45091	2.1062	5.99355e-30	4.38173e-26	ADP-ribosyl cyclase/cyclic ADP-ribose hydrolase 1	F1701175	4.08991	2.09239	4.54488e-17	5.50972e-14	ADP-ribosyl cyclase/cyclic ADP-ribose hydrolase 1
LOC106567323	F1701419	3.02451	2.54759	3.48953e-08	3.12403e-06	POU domain, class 5, transcription factor 1	F1701361	3.60024	2.11279	1.20061e-15	1.03263e-12	POU domain, class 5, transcription factor 1	F1701175	3.7441	3.12695	1.19913e-14	7.75305e-12	POU domain, class 5, transcription factor 1
LOC106597323	F1701419	2.99525	2.11834	6.05e-06	0.000183142	highly reducing polyketide synthase cm3B-like	F1701361	2.46461	1.48381	0.000261478	0.00522126	highly reducing polyketide synthase cm3B-like	F1701175	1.77779	1.58842	0.000533485	0.00828111	highly reducing polyketide synthase cm3B-like
aplp2	F1701419	2.98531	4.87839	3.06179e-16	4.09918e-13	amyloid beta (A4) precursor-like protein 2	F1701361	1.71541	3.69808	3.55596e-05	0.00108094	amyloid beta (A4) precursor-like protein 2	F1701175	1.73613	5.27053	0.000153149	0.00320106	amyloid beta (A4) precursor-like protein 2
gramd1ba	F1701419	2.9771	3.0379	1.29114e-17	2.23702e-14	GRAM domain containing 1Ba	F1701361	3.51045	3.21448	1.33722e-28	4.88803e-25	GRAM domain containing 1Ba	F1701175	3.59039	3.19183	2.72316e-26	1.5846e-22	GRAM domain containing 1Ba
hs90a	F1701419	2.94372	5.48401	2.1182e-13	1.3563e-10	Heat shock protein HSP 90-alpha	F1701361	3.86118	5.59497	7.46802e-20	1.14941e-16	Heat shock protein HSP 90-alpha	F1701175	4.17194	6.71025	2.77843e-09	4.28731e-07	Heat shock protein HSP 90-alpha
kif1c	F1701419	2.93996	2.03902	1.10768e-07	7.71289e-06	kinesin family member 1C	F1701361	2.22073	1.02746	0.000429031	0.00753197	kinesin family member 1C	F1701175	1.77957	1.30338	0.00183359	0.0209127	kinesin family member 1C
LOC106572830	F1701419	2.87152	2.43666	1.45101e-10	3.36521e-08	transcription factor AP-1	F1701361	2.22533	1.94438	4.29081e-08	4.19653e-06	transcription factor AP-1	F1701175	2.57486	1.89921	6.01307e-08	5.38308e-06	transcription factor AP-1
LOC100195750	F1701419	2.86386	3.21788	1.02645e-11	3.55684e-09	salarin	F1701361	2.72127	2.77703	1.8641e-19	2.7256e-16	salarin	F1701175	3.80258	3.8894	4.43721e-19	7.59415e-16	salarin
hsp7c	F1701419	2.82444	5.58432	6.9643e-15	6.21596e-12	Heat shock cognate 71 kDa protein	F1701361	2.58044	5.4937	2.42899e-15	1.91976e-12	Heat shock cognate 71 kDa protein	F1701175	3.21203	5.85965	1.60602e-13	7.66842e-11	Heat shock cognate 71 kDa protein
LOC100194731	F1701419	2.82442	1.76715	1.04161e-07	7.33964e-06	primary amine oxidase, liver isozyme	F1701361	4.63937	1.47703	3.01099e-21	5.50315e-18	primary amine oxidase, liver isozyme	F1701175	5.68244	3.89114	1.86966e-15	1.51105e-12	primary amine oxidase, liver isozyme
LOC106575116	F1701419	2.79432	3.43973	6.96807e-17	1.0802e-13	A disintegrin and metalloproteinase with thrombospondin motifs 5	F1701361	3.1587	3.66427	6.77356e-14	3.80922e-11	A disintegrin and metalloproteinase with thrombospondin motifs 5	F1701175	3.78732	3.91469	4.8144e-24	2.33458e-20	A disintegrin and metalloproteinase with thrombospondin motifs 5
LOC106599631	F1701419	2.78218	1.97739	9.59106e-08	6.90697e-06	uncharacterized LOC106599631	F1701361	2.44376	2.03231	4.91578e-08	4.76001e-06	uncharacterized LOC106599631	F1701175	1.87462	2.73741	0.00019868	0.00391639	uncharacterized LOC106599631
cxl10	F1701419	2.77812	2.77251	7.03407e-10	1.21871e-07	C-X-C motif chemokine 10	F1701361	1.60737	2.36295	0.000284323	0.00556151	C-X-C motif chemokine 10	F1701175	3.49241	3.75499	6.57699e-10	1.24258e-07	C-X-C motif chemokine 10
LOC106587655	F1701419	2.7399	4.30373	0.00193296	0.0137886	thrombospondin-1-like	F1701361	-1.37483	1.69686	0.00498485	0.0447102	thrombospondin-1-like	F1701175	3.28828	4.38963	2.09996e-05	0.000658474	thrombospondin-1-like
LOC100196483	F1701419	2.73789	2.50316	3.40652e-10	6.77944e-08	ATPase, Cu++ transporting, alpha polypeptide	F1701361	1.67747	2.23677	1.18547e-05	0.000455541	ATPase, Cu++ transporting, alpha polypeptide	F1701175	1.62365	2.24807	2.83346e-06	0.000126247	ATPase, Cu++ transporting, alpha polypeptide
LOC123731554	F1701419	2.73106	3.96252	1.12307e-13	8.04414e-11	uncharacterized LOC123731554	F1701361	1.44079	3.14908	1.53118e-05	0.000562518	uncharacterized LOC123731554	F1701175	1.52902	3.41694	1.08616e-05	0.000376212	uncharacterized LOC123731554
LOC106574553	F1701419	2.69904	1.64646	0.00147801	0.011325	2-oxoglutarate receptor 1-like	F1701361	2.13188	1.11286	1.36459e-05	0.000512913	2-oxoglutarate receptor 1-like	F1701175	4.69985	1.95229	1.00844e-13	5.33465e-11	2-oxoglutarate receptor 1-like
LOC106569441	F1701419	2.68626	4.16412	2.07832e-15	2.11085e-12	putative leucine-rich repeat-containing protein DDB_G0290503	F1701361	2.19819	4.02205	2.31375e-14	1.50358e-11	putative leucine-rich repeat-containing protein DDB_G0290503	F1701175	2.8646	4.80667	2.08732e-14	1.26522e-11	putative leucine-rich repeat-containing protein DDB_G0290503
LOC106573648	F1701419	2.6823	7.51327	3.40654e-18	7.16688e-15	olfactomedin-4-like	F1701361	1.66151	7.22088	5.35515e-10	1.02744e-07	olfactomedin-4-like	F1701175	1.74992	7.15338	8.38948e-11	2.10424e-08	olfactomedin-4-like
LOC106561914	F1701419	2.6712	2.96822	1.05529e-10	2.62949e-08	kinesin-like protein KIFC3	F1701361	3.14811	3.06872	6.87743e-13	2.91473e-10	kinesin-like protein KIFC3	F1701175	3.25677	3.4773	5.12885e-15	3.82626e-12	kinesin-like protein KIFC3
LOC106608552	F1701419	2.65174	1.37178	4.19594e-07	2.27601e-05	protein S100-P	F1701361	2.36354	1.28747	3.49567e-06	0.000172968	protein S100-P	F1701175	3.72478	2.05411	5.06094e-21	1.22707e-17	protein S100-P
LOC106598140	F1701419	2.64814	2.69613	6.51836e-05	0.00114007	tumor necrosis factor receptor superfamily member 11B-like	F1701361	2.49052	2.57457	3.41674e-08	3.48139e-06	tumor necrosis factor receptor superfamily member 11B-like	F1701175	4.24152	4.15488	2.0099e-08	2.16585e-06	tumor necrosis factor receptor superfamily member 11B-like
LOC106592457	F1701419	2.64248	3.5685	1.41339e-14	1.22441e-11	serine/threonine-protein kinase 10-like	F1701361	3.02804	3.77023	1.26049e-12	4.72569e-10	serine/threonine-protein kinase 10-like	F1701175	2.53165	3.73763	8.30757e-09	1.06951e-06	serine/threonine-protein kinase 10-like
LOC106590128	F1701419	2.63254	2.16928	2.23037e-07	1.34617e-05	plexin domain-containing protein 2	F1701361	1.70016	2.62899	9.15758e-08	8.16449e-06	plexin domain-containing protein 2	F1701175	2.31471	2.11548	7.57508e-08	6.50139e-06	plexin domain-containing protein 2
LOC106600447	F1701419	2.60709	2.20345	2.99455e-05	0.000621574	C-C motif chemokine 4-like	F1701361	3.20982	2.33603	2.16479e-15	1.75847e-12	C-C motif chemokine 4-like	F1701175	4.28869	3.61559	1.60775e-13	7.66842e-11	C-C motif chemokine 4-like
atp1b1a	F1701419	2.60658	2.3463	6.57249e-09	7.99943e-07	ATPase Na+/K+ transporting subunit beta 1a	F1701361	2.47808	1.85966	0.000375875	0.00686982	ATPase Na+/K+ transporting subunit beta 1a	F1701175	3.39356	3.3882	1.06744e-05	0.000371052	ATPase Na+/K+ transporting subunit beta 1a
LOC106561094	F1701419	2.59794	2.00841	3.33757e-07	1.89777e-05	creatine kinase U-type, mitochondrial-like	F1701361	4.0242	1.12871	6.28693e-11	1.50696e-08	creatine kinase U-type, mitochondrial-like	F1701175	2.82463	1.94961	3.37841e-08	3.33203e-06	creatine kinase U-type, mitochondrial-like
LOC106583432	F1701419	2.58056	1.11647	8.34566e-07	3.78756e-05	interferon-induced protein 44-like	F1701361	2.30387	1.67574	2.24498e-05	0.00075634	interferon-induced protein 44-like	F1701175	2.79312	2.15032	1.00286e-06	5.49494e-05	interferon-induced protein 44-like
LOC123731986	F1701419	2.57368	4.31719	3.86935e-10	7.59785e-08	uncharacterized LOC123731986	F1701361	1.97499	4.51539	0.000455108	0.00784634	uncharacterized LOC123731986	F1701175	3.05008	4.17168	4.3565e-07	2.76149e-05	uncharacterized LOC123731986
LOC106582693	F1701419	2.56512	3.54154	2.28235e-07	1.37473e-05	protein TASOR	F1701361	1.76639	2.92962	0.000109174	0.00264944	protein TASOR	F1701175	1.45929	2.75997	0.000558632	0.00856926	protein TASOR
LOC106608136	F1701419	2.53401	5.7112	9.60035e-21	3.53461e-17	heat shock protein HSP 90-alpha	F1701361	3.1667	5.54078	7.73052e-23	2.05512e-19	heat shock protein HSP 90-alpha	F1701175	3.23743	5.83087	1.79466e-17	2.48646e-14	heat shock protein HSP 90-alpha
LOC106580393	F1701419	2.5085	1.77845	5.4789e-06	0.000168979	prosaposin	F1701361	1.79514	1.03623	1.06776e-06	6.47811e-05	prosaposin	F1701175	1.78547	1.45557	3.06849e-05	0.000892776	prosaposin
LOC106608116	F1701419	2.50798	2.74971	2.3863e-08	2.28202e-06	visinin-like protein 1	F1701361	3.35914	3.3982	1.60172e-29	9.3678e-26	visinin-like protein 1	F1701175	2.24639	3.58605	2.14862e-09	3.47301e-07	visinin-like protein 1
LOC106585958	F1701419	2.48135	1.6221	4.98393e-08	4.09322e-06	PDZ domain-containing protein 2	F1701361	1.647	1.00402	0.000747765	0.0114307	PDZ domain-containing protein 2	F1701175	1.5919	1.03762	0.00389235	0.036461	PDZ domain-containing protein 2
LOC106608631	F1701419	2.47382	4.63387	8.83439e-18	1.73472e-14	putative GPI-anchored protein pfl2	F1701361	1.8051	4.10195	2.09587e-05	0.000716835	putative GPI-anchored protein pfl2	F1701175	2.24767	4.41687	1.41579e-07	1.11031e-05	putative GPI-anchored protein pfl2
LOC106605168	F1701419	2.41534	5.90666	6.48164e-07	3.12455e-05	sialoadhesin	F1701361	1.43603	6.06911	8.35946e-06	0.000345277	sialoadhesin	F1701175	3.07963	6.35413	1.07459e-13	5.58305e-11	sialoadhesin
LOC106612809	F1701419	2.4146	4.25466	4.06112e-07	2.21512e-05	uncharacterized LOC106612809	F1701361	1.66837	3.38612	1.21541e-06	7.19476e-05	uncharacterized LOC106612809	F1701175	2.01618	3.74127	2.466e-08	2.57162e-06	uncharacterized LOC106612809
apoeb	F1701419	2.41321	2.8795	0.0014194	0.0109816	apolipoprotein Eb	F1701361	4.15422	2.46966	2.03311e-20	3.30301e-17	apolipoprotein Eb	F1701175	3.62653	2.65651	3.20537e-23	1.16575e-19	apolipoprotein Eb
LOC106568560	F1701419	2.3972	1.19284	1.22501e-06	5.17669e-05	transcription factor AP-1-like	F1701361	2.02513	1.14894	1.34876e-06	7.82575e-05	transcription factor AP-1-like	F1701175	2.92873	1.71006	1.35736e-12	5.40991e-10	transcription factor AP-1-like
LOC106569443	F1701419	2.36917	3.69574	7.07326e-07	3.35872e-05	matrix metalloproteinase-14-like	F1701361	3.06561	3.68239	3.41547e-10	7.08359e-08	matrix metalloproteinase-14-like	F1701175	3.10915	4.36043	8.16568e-07	4.65844e-05	matrix metalloproteinase-14-like
LOC106577031	F1701419	2.35323	2.26285	9.73902e-08	6.9794e-06	indoleamine 2,3-dioxygenase 2	F1701361	1.75306	1.98112	0.000341329	0.00639481	indoleamine 2,3-dioxygenase 2	F1701175	2.06342	1.9739	6.63144e-06	0.000250417	indoleamine 2,3-dioxygenase 2
LOC106563387	F1701419	2.33905	4.0043	3.30733e-08	2.97903e-06	uncharacterized LOC106563387	F1701361	2.48079	4.38169	6.39649e-09	8.20406e-07	uncharacterized LOC106563387	F1701175	4.06738	5.12263	4.46433e-21	1.18081e-17	uncharacterized LOC106563387
LOC106601034	F1701419	2.31374	5.77125	4.06457e-08	3.51948e-06	complement C1q-like protein 2	F1701361	1.89087	5.43416	2.08915e-13	9.85373e-11	complement C1q-like protein 2	F1701175	3.23203	6.62144	1.27034e-09	2.21321e-07	complement C1q-like protein 2
LOC123729158	F1701419	2.30968	1.29077	7.24038e-08	5.44026e-06	uncharacterized LOC123729158	F1701361	1.63552	1.15498	2.56234e-05	0.000841916	uncharacterized LOC123729158	F1701175	2.13644	1.52174	3.51758e-06	0.000149418	uncharacterized LOC123729158
LOC106577511	F1701419	2.30044	2.10476	0.000123814	0.00181795	apolipoprotein C-I	F1701361	4.79365	1.81066	2.09932e-29	1.02318e-25	apolipoprotein C-I	F1701175	4.57577	2.42733	1.1162e-20	2.49813e-17	apolipoprotein C-I
LOC123731872	F1701419	2.27599	1.18047	6.44271e-07	3.11088e-05	caspase-14-like	F1701361	1.90867	1.01705	8.9233e-06	0.000363432	caspase-14-like	F1701175	2.7198	1.45279	5.38536e-10	1.04458e-07	caspase-14-like
LOC106570386	F1701419	2.26936	1.6762	7.68105e-07	3.56842e-05	endoribonuclease ZC3H12A	F1701361	1.8953	1.18573	8.30273e-06	0.000343905	endoribonuclease ZC3H12A	F1701175	1.98497	1.59462	1.18835e-05	0.000405333	endoribonuclease ZC3H12A
LOC106576408	F1701419	2.25065	4.4383	7.15118e-13	3.57001e-10	sodium-coupled neutral amino acid transporter 4	F1701361	1.82652	4.27561	1.01201e-08	1.21787e-06	sodium-coupled neutral amino acid transporter 4	F1701175	2.60219	4.90405	9.6318e-10	1.72986e-07	sodium-coupled neutral amino acid transporter 4
c7b	F1701419	2.24066	7.77343	1.68053e-12	7.27915e-10	complement component 7b	F1701361	1.2716	7.46392	4.32111e-06	0.000205137	complement component 7b	F1701175	1.67928	7.8891	1.2717e-11	4.06595e-09	complement component 7b
LOC106566685	F1701419	2.22398	2.52399	1.7033e-08	1.71812e-06	voltage-dependent L-type calcium channel subunit alpha-1D-like	F1701361	1.47109	2.57099	1.68333e-05	0.000603995	voltage-dependent L-type calcium channel subunit alpha-1D-like	F1701175	1.4741	2.3415	2.39608e-05	0.000727132	voltage-dependent L-type calcium channel subunit alpha-1D-like
LOC106590206	F1701419	2.19919	2.05073	1.67075e-08	1.6969e-06	RALY RNA binding protein like	F1701361	2.64872	2.0587	2.81934e-14	1.75417e-11	RALY RNA binding protein like	F1701175	1.99129	1.80941	3.88839e-05	0.00107848	RALY RNA binding protein like
LOC106582172	F1701419	2.17235	1.7499	1.36127e-06	5.59983e-05	pleckstrin homology domain-containing family G member 3	F1701361	2.34599	1.07824	5.40921e-09	7.15754e-07	pleckstrin homology domain-containing family G member 3	F1701175	1.78408	1.04205	2.30169e-05	0.00070641	pleckstrin homology domain-containing family G member 3
LOC123743134	F1701419	2.14856	1.65325	6.398e-08	4.9805e-06	uncharacterized LOC123743134	F1701361	3.15979	1.6889	8.34842e-15	5.95446e-12	uncharacterized LOC123743134	F1701175	3.37333	1.51252	6.84523e-10	1.28492e-07	uncharacterized LOC123743134
LOC106579798	F1701419	2.12286	1.87706	4.83753e-07	2.53983e-05	potassium channel subfamily T member 1	F1701361	1.85167	1.39153	2.15982e-07	1.67532e-05	potassium channel subfamily T member 1	F1701175	1.58596	1.54771	7.60463e-05	0.00181861	potassium channel subfamily T member 1
LOC106613202	F1701419	2.11768	1.44556	0.000128467	0.00186766	tumor necrosis factor receptor superfamily member 19L-like	F1701361	3.47636	1.30668	7.90761e-13	3.30346e-10	tumor necrosis factor receptor superfamily member 19L-like	F1701175	3.70784	1.70986	2.24438e-16	2.04063e-13	tumor necrosis factor receptor superfamily member 19L-like
acod1	F1701419	2.11361	2.95062	0.000295253	0.00346745	aconitate decarboxylase 1	F1701361	3.57869	3.18188	1.55103e-10	3.43611e-08	aconitate decarboxylase 1	F1701175	3.50996	3.78446	2.5564e-06	0.000116216	aconitate decarboxylase 1
LOC106577762	F1701419	2.11256	2.98969	1.20225e-06	5.0878e-05	perforin-1	F1701361	1.28102	2.50626	0.00042778	0.00752213	perforin-1	F1701175	2.10808	2.92566	3.4675e-08	3.37414e-06	perforin-1
LOC106563566	F1701419	2.09504	2.13206	4.07845e-07	2.21636e-05	adhesion G-protein coupled receptor G2	F1701361	1.89089	1.69652	9.6822e-06	0.000387328	adhesion G-protein coupled receptor G2	F1701175	2.06336	2.45456	2.70086e-06	0.000121455	adhesion G-protein coupled receptor G2
LOC106567948	F1701419	2.08681	2.27488	7.75992e-05	0.00129057	diacylglycerol O-acyltransferase 2	F1701361	2.10963	2.39368	1.56137e-08	1.76973e-06	diacylglycerol O-acyltransferase 2	F1701175	3.31313	2.30606	2.81234e-12	9.74106e-10	diacylglycerol O-acyltransferase 2
arhgef17	F1701419	2.08373	3.27182	1.11646e-05	0.000291939	Rho guanine nucleotide exchange factor 17	F1701361	2.72508	3.00309	4.08179e-09	5.5518e-07	Rho guanine nucleotide exchange factor 17	F1701175	2.5717	3.15041	3.05715e-10	6.4455e-08	Rho guanine nucleotide exchange factor 17
cfap54	F1701419	2.04112	4.23967	3.75968e-08	3.32545e-06	cilia and flagella associated protein 54	F1701361	2.17138	4.30816	4.91595e-11	1.18808e-08	cilia and flagella associated protein 54	F1701175	2.05191	4.27124	1.32344e-10	3.13053e-08	cilia and flagella associated protein 54
LOC106604762	F1701419	2.03708	3.10613	3.50945e-10	6.93741e-08	tetraspanin-7	F1701361	1.96019	2.78355	5.17188e-08	4.97504e-06	tetraspanin-7	F1701175	3.23025	3.84237	9.58933e-15	6.48841e-12	tetraspanin-7
LOC106576303	F1701419	2.00779	2.27756	7.67113e-07	3.56842e-05	uncharacterized LOC106576303	F1701361	1.97804	2.15922	1.19929e-09	1.99266e-07	uncharacterized LOC106576303	F1701175	1.92078	1.74294	3.41437e-05	0.000974889	uncharacterized LOC106576303
LOC106560843	F1701419	1.99879	2.30637	1.3554e-07	9.07543e-06	guanine nucleotide-binding protein G(o) subunit alpha	F1701361	1.86087	1.74533	1.05652e-05	0.000416388	guanine nucleotide-binding protein G(o) subunit alpha	F1701175	2.02461	2.88356	8.85942e-08	7.49316e-06	guanine nucleotide-binding protein G(o) subunit alpha
LOC106599343	F1701419	1.9925	2.1358	7.91963e-07	3.66193e-05	cadherin-18-like	F1701361	1.41903	2.92249	6.12511e-05	0.00167242	cadherin-18-like	F1701175	1.99758	2.2223	8.19384e-07	4.66536e-05	cadherin-18-like
hamp	F1701419	1.97707	2.28615	0.00211145	0.0147005	hepcidin antimicrobial peptide	F1701361	1.72913	2.20102	9.2043e-05	0.0023104	hepcidin antimicrobial peptide	F1701175	3.42375	3.71368	2.36374e-05	0.000720136	hepcidin antimicrobial peptide
LOC106584665	F1701419	1.97255	2.6206	4.04611e-07	2.21102e-05	tripartite motif-containing protein 16-like	F1701361	1.3452	2.53472	0.000326368	0.00618534	tripartite motif-containing protein 16-like	F1701175	1.50255	1.84499	1.79045e-05	0.000579456	tripartite motif-containing protein 16-like
LOC106607322	F1701419	1.97085	2.34643	0.000181161	0.00239817	uncharacterized LOC106607322	F1701361	3.03491	1.64251	1.76276e-12	6.44356e-10	uncharacterized LOC106607322	F1701175	2.77977	3.52339	0.000442024	0.00717041	uncharacterized LOC106607322
LOC106564215	F1701419	1.93068	1.33399	0.0110854	0.0489297	tumor necrosis factor ligand superfamily member 14-like	F1701361	1.90363	1.22423	7.19787e-07	4.71944e-05	tumor necrosis factor ligand superfamily member 14-like	F1701175	1.55287	1.73175	2.53676e-05	0.000760898	tumor necrosis factor ligand superfamily member 14-like
LOC106605994	F1701419	1.92814	2.10648	1.31228e-05	0.000326453	ninein-like protein	F1701361	2.26754	2.29974	9.16669e-10	1.57683e-07	ninein-like protein	F1701175	1.495	2.37162	4.31217e-05	0.00116709	ninein-like protein
LOC106561189	F1701419	1.92067	4.45253	4.78811e-08	3.97265e-06	FERM domain-containing protein 4A-like	F1701361	1.86403	4.00379	1.25454e-08	1.4793e-06	FERM domain-containing protein 4A-like	F1701175	1.52686	4.22425	6.03817e-06	0.000233348	FERM domain-containing protein 4A-like
LOC106567571	F1701419	1.91883	2.96989	2.33159e-05	0.000510212	H-2 class II histocompatibility antigen, A-Q alpha chain	F1701361	2.28389	2.76742	7.79768e-07	5.03372e-05	H-2 class II histocompatibility antigen, A-Q alpha chain	F1701175	2.58626	3.19126	2.21495e-07	1.56418e-05	H-2 class II histocompatibility antigen, A-Q alpha chain
LOC106569490	F1701419	1.90977	4.21131	7.02455e-10	1.21871e-07	SH2 domain-containing protein 1A	F1701361	1.59325	3.95372	2.56848e-05	0.000842985	SH2 domain-containing protein 1A	F1701175	3.30269	4.6705	1.69494e-21	4.93143e-18	SH2 domain-containing protein 1A
LOC106608972	F1701419	1.90349	2.80799	1.25119e-09	1.91941e-07	TOX high mobility group box family member 4-B	F1701361	1.74529	2.59479	7.98668e-09	9.89638e-07	TOX high mobility group box family member 4-B	F1701175	1.6058	2.81681	1.35522e-08	1.58354e-06	TOX high mobility group box family member 4-B
LOC106599208	F1701419	1.89344	2.05594	5.19779e-05	0.000958046	protein jagged-2	F1701361	1.99955	1.83096	1.02187e-06	6.2647e-05	protein jagged-2	F1701175	2.06367	2.02096	2.58711e-09	4.02524e-07	protein jagged-2
f10	F1701419	1.88351	2.65627	2.27051e-06	8.45709e-05	coagulation factor X	F1701361	1.271	2.17018	0.000528676	0.00879412	coagulation factor X	F1701175	1.34058	2.86733	9.18245e-06	0.000325016	coagulation factor X
LOC106607180	F1701419	1.87839	3.66	1.17567e-06	4.99685e-05	serine/threonine-protein kinase WNK4	F1701361	1.99512	3.66072	4.86486e-11	1.18553e-08	serine/threonine-protein kinase WNK4	F1701175	1.587	3.23657	8.72535e-06	0.000312256	serine/threonine-protein kinase WNK4
LOC106605534	F1701419	1.86146	3.60137	0.000111756	0.00169325	matrilin-2-like	F1701361	2.489	2.90869	8.58953e-14	4.65155e-11	matrilin-2-like	F1701175	2.7576	3.16724	3.44112e-17	4.55088e-14	matrilin-2-like
LOC106587976	F1701419	1.84992	1.67599	1.37019e-06	5.62869e-05	uncharacterized LOC106587976	F1701361	1.2823	1.6586	0.000177741	0.0038702	uncharacterized LOC106587976	F1701175	1.41303	1.30273	0.000134096	0.00288147	uncharacterized LOC106587976
LOC106565406	F1701419	1.84852	2.89232	0.00041914	0.00450889	nuclear receptor subfamily 4 group A member 1-like	F1701361	1.43737	2.09638	4.09217e-05	0.00120148	nuclear receptor subfamily 4 group A member 1-like	F1701175	3.13378	3.43087	9.40391e-09	1.17934e-06	nuclear receptor subfamily 4 group A member 1-like
LOC123724000	F1701419	1.8463	4.83919	9.35092e-06	0.000254314	uncharacterized LOC123724000	F1701361	1.62046	4.7461	0.00379714	0.03706	uncharacterized LOC123724000	F1701175	2.91839	4.88131	7.02699e-08	6.13965e-06	uncharacterized LOC123724000
per3	F1701419	1.83465	3.66106	1.56723e-08	1.60841e-06	period circadian clock 3	F1701361	2.46577	3.18615	9.23007e-16	8.17924e-13	period circadian clock 3	F1701175	1.63532	3.17936	2.72557e-05	0.000807541	period circadian clock 3
dnaja	F1701419	1.81728	4.30774	3.29843e-08	2.97903e-06	DnaJ heat shock protein family (Hsp40) member A	F1701361	2.20824	4.63086	1.23088e-12	4.67463e-10	DnaJ heat shock protein family (Hsp40) member A	F1701175	2.48315	4.91108	8.26855e-11	2.09194e-08	DnaJ heat shock protein family (Hsp40) member A
LOC106583957	F1701419	1.81581	5.06157	3.72923e-06	0.000125246	transmembrane 4 L6 family member 1	F1701361	1.99231	4.82484	2.56329e-13	1.15372e-10	transmembrane 4 L6 family member 1	F1701175	2.1009	3.92288	1.8562e-08	2.0227e-06	transmembrane 4 L6 family member 1
LOC106578921	F1701419	1.81259	1.69285	3.33467e-05	0.000673196	alpha-synuclein-like	F1701361	2.4055	1.25746	4.42147e-10	8.79572e-08	alpha-synuclein-like	F1701175	2.65735	1.31897	4.93334e-09	7.00174e-07	alpha-synuclein-like
LOC106589414	F1701419	1.80935	1.58137	8.84565e-06	0.000245329	inactive ubiquitin carboxyl-terminal hydrolase 54	F1701361	1.98316	1.24476	1.00964e-06	6.21577e-05	inactive ubiquitin carboxyl-terminal hydrolase 54	F1701175	2.52292	1.55895	6.86127e-09	9.15727e-07	inactive ubiquitin carboxyl-terminal hydrolase 54
LOC106577894	F1701419	1.79543	4.94368	1.08217e-10	2.65571e-08	uncharacterized LOC106577894	F1701361	1.67061	4.51978	3.83006e-10	7.82026e-08	uncharacterized LOC106577894	F1701175	2.20093	4.9297	4.93781e-16	4.22546e-13	uncharacterized LOC106577894
LOC100380644	F1701419	1.79292	5.07228	1.28659e-12	5.65602e-10	calcium/calmodulin-dependent protein kinase type II delta chain	F1701361	1.79427	5.06023	1.08134e-11	3.19411e-09	calcium/calmodulin-dependent protein kinase type II delta chain	F1701175	2.24463	4.71927	1.05877e-11	3.42277e-09	calcium/calmodulin-dependent protein kinase type II delta chain
LOC100194498	F1701419	1.78588	3.27778	3.28689e-05	0.000666751	insulin-like growth factor binding protein 4	F1701361	1.69759	3.23881	7.01175e-08	6.53009e-06	insulin-like growth factor binding protein 4	F1701175	1.68639	3.25061	1.45201e-07	1.12958e-05	insulin-like growth factor binding protein 4
LOC106565402	F1701419	1.78563	2.40802	3.14588e-08	2.86471e-06	acyl-coenzyme A thioesterase 1-like	F1701361	1.43984	2.35703	3.05938e-06	0.000154785	acyl-coenzyme A thioesterase 1-like	F1701175	1.66198	2.45072	5.90798e-08	5.3087e-06	acyl-coenzyme A thioesterase 1-like
LOC106578704	F1701419	1.77994	2.1378	9.50545e-06	0.00025804	collectin-12	F1701361	1.58229	1.77199	2.55893e-06	0.000133388	collectin-12	F1701175	1.88834	1.78162	1.51781e-07	1.16538e-05	collectin-12
LOC106613013	F1701419	1.77966	7.14982	1.80678e-07	1.13469e-05	heat shock cognate 70 kDa protein-like	F1701361	1.70443	7.16051	1.85625e-05	0.00065165	heat shock cognate 70 kDa protein-like	F1701175	1.37032	7.12606	0.0017462	0.020229	heat shock cognate 70 kDa protein-like
LOC106605545	F1701419	1.77694	1.39066	1.45173e-05	0.000353382	xylose isomerase-like	F1701361	1.32573	1.44792	0.00043515	0.00759707	xylose isomerase-like	F1701175	2.44051	1.66515	6.57817e-09	8.83267e-07	xylose isomerase-like
LOC123739485	F1701419	1.76771	3.68086	8.91476e-11	2.30329e-08	annexin A5-like	F1701361	1.66604	3.18913	1.6746e-08	1.8691e-06	annexin A5-like	F1701175	1.52208	3.90158	9.649e-07	5.35759e-05	annexin A5-like
LOC106613856	F1701419	1.7628	1.90833	5.09022e-05	0.000942939	tetratricopeptide repeat protein 39C	F1701361	1.31445	1.87559	0.000716999	0.0110586	tetratricopeptide repeat protein 39C	F1701175	2.09964	1.34322	1.2053e-06	6.45821e-05	tetratricopeptide repeat protein 39C
LOC106607745	F1701419	1.74738	6.18491	5.31339e-08	4.32322e-06	ankyrin-3-like	F1701361	1.57041	6.0751	1.38419e-09	2.24878e-07	ankyrin-3-like	F1701175	1.98569	6.15246	4.22455e-15	3.23456e-12	ankyrin-3-like
LOC106577765	F1701419	1.73864	1.94527	1.83827e-06	7.14307e-05	perforin-1-like	F1701361	1.35483	1.65207	0.000147837	0.00336174	perforin-1-like	F1701175	2.09716	1.46465	1.16876e-05	0.000400531	perforin-1-like
LOC106600156	F1701419	1.72908	2.13525	5.9262e-06	0.000179763	endothelin receptor type B-like	F1701361	1.71787	1.69952	6.58524e-06	0.000286566	endothelin receptor type B-like	F1701175	1.2977	1.85229	0.00027102	0.00499071	endothelin receptor type B-like
LOC106611743	F1701419	1.72455	4.60153	9.96356e-11	2.52989e-08	vascular endothelial growth factor receptor kdr-like	F1701361	1.98466	4.20764	2.56443e-13	1.15372e-10	vascular endothelial growth factor receptor kdr-like	F1701175	2.78553	5.16839	8.30239e-07	4.71347e-05	vascular endothelial growth factor receptor kdr-like
si:dkey-103j14.5	F1701419	1.71333	2.74278	1.8783e-06	7.25783e-05	isoaspartyl peptidase/L-asparaginase	F1701361	1.584	2.40769	3.49469e-07	2.51094e-05	isoaspartyl peptidase/L-asparaginase	F1701175	2.38613	3.09511	4.86146e-11	1.32191e-08	isoaspartyl peptidase/L-asparaginase
LOC106580347	F1701419	1.70795	2.70286	4.49406e-08	3.79278e-06	smoothelin-like	F1701361	1.90347	2.53433	4.145e-08	4.08122e-06	smoothelin-like	F1701175	2.2236	2.93397	2.1153e-11	6.3448e-09	smoothelin-like
LOC106601018	F1701419	1.70629	2.08832	2.61661e-05	0.000558397	heat shock 70 kDa protein-like	F1701361	2.83702	1.89144	2.50237e-14	1.5908e-11	heat shock 70 kDa protein-like	F1701175	2.24883	2.1846	4.00612e-07	2.57872e-05	heat shock 70 kDa protein-like
LOC106568872	F1701419	1.70596	2.19716	3.33209e-06	0.000115238	carbonic anhydrase-related protein	F1701361	1.60815	1.07546	7.70268e-05	0.00199159	carbonic anhydrase-related protein	F1701175	2.9839	2.39862	4.83083e-17	5.62212e-14	carbonic anhydrase-related protein
LOC123743179	F1701419	1.70009	2.00926	1.10643e-05	0.000290813	uncharacterized LOC123743179	F1701361	1.48123	1.82276	6.55573e-06	0.000285707	uncharacterized LOC123743179	F1701175	1.32829	1.88979	2.73084e-05	0.000808278	uncharacterized LOC123743179
zgc:113223	F1701419	1.66427	1.5916	0.000112956	0.00170354	tetraspanin	F1701361	3.48185	2.31769	2.04903e-14	1.36181e-11	tetraspanin	F1701175	2.83892	2.71453	4.00348e-11	1.15328e-08	tetraspanin
LOC106566409	F1701419	1.64029	2.49518	0.00170738	0.0126011	myelin transcription factor 1	F1701361	2.55792	3.0642	1.24665e-15	1.0416e-12	myelin transcription factor 1	F1701175	2.99585	3.25213	1.1988e-14	7.75305e-12	myelin transcription factor 1
ak5	F1701419	1.63786	1.36928	0.000284134	0.00337455	adenylate kinase 5	F1701361	1.98804	1.68209	4.81954e-07	3.29294e-05	adenylate kinase 5	F1701175	1.91709	2.07894	7.42081e-08	6.40678e-06	adenylate kinase 5
LOC106584204	F1701419	1.63587	2.42709	8.56407e-05	0.0013873	serine/threonine-protein kinase Nek1-like	F1701361	2.67967	2.07027	1.2628e-09	2.08633e-07	serine/threonine-protein kinase Nek1-like	F1701175	1.77862	2.02272	2.62801e-06	0.000118756	serine/threonine-protein kinase Nek1-like
LOC106595289	F1701419	1.62445	4.90097	6.20992e-08	4.87752e-06	POU domain, class 2, transcription factor 2	F1701361	1.59158	4.26847	3.26509e-09	4.59043e-07	POU domain, class 2, transcription factor 2	F1701175	1.99711	4.42365	1.067e-08	1.30989e-06	POU domain, class 2, transcription factor 2
LOC106588972	F1701419	1.6118	4.33663	5.06758e-09	6.37865e-07	CCN family member 4-like	F1701361	2.0624	4.81408	6.51543e-10	1.18112e-07	CCN family member 4-like	F1701175	2.84408	4.85448	2.12395e-22	6.86626e-19	CCN family member 4-like
LOC106578165	F1701419	1.59455	1.0046	0.00421851	0.0244783	coronin-2A	F1701361	2.96892	1.21028	5.36352e-10	1.02744e-07	coronin-2A	F1701175	3.49916	1.38702	1.62991e-08	1.83326e-06	coronin-2A
LOC106585165	F1701419	1.5881	2.37472	0.00640633	0.0329996	glycerol-3-phosphate acyltransferase 3-like	F1701361	1.48755	2.31392	0.000239125	0.0048662	glycerol-3-phosphate acyltransferase 3-like	F1701175	1.28495	2.57335	0.000161704	0.00333437	glycerol-3-phosphate acyltransferase 3-like
ret7	F1701419	1.58733	3.96365	0.0007626	0.00703685	Retinoid-binding protein 7	F1701361	2.88594	3.18434	9.26374e-12	2.85157e-09	Retinoid-binding protein 7	F1701175	2.80904	4.66897	3.65095e-10	7.48059e-08	Retinoid-binding protein 7
LOC106605842	F1701419	1.58244	1.29699	0.000708384	0.006696	uncharacterized LOC106605842	F1701361	2.23004	1.60285	5.43466e-08	5.17674e-06	uncharacterized LOC106605842	F1701175	1.84932	1.92597	1.85083e-05	0.000594889	uncharacterized LOC106605842
ef2	F1701419	1.58129	8.55884	1.17323e-08	1.27514e-06	Elongation factor 2	F1701361	1.66429	8.11892	6.66937e-10	1.19652e-07	Elongation factor 2	F1701175	1.28336	8.2583	5.24548e-05	0.00136144	Elongation factor 2
dpt	F1701419	1.56084	3.98004	0.00291164	0.0187248	dermatopontin	F1701361	3.35694	3.91713	2.97786e-11	7.8452e-09	dermatopontin	F1701175	2.9297	4.19289	5.37032e-06	0.000212007	dermatopontin
rcn3	F1701419	1.5571	4.9748	3.79212e-09	5.00866e-07	reticulocalbin 3, EF-hand calcium binding domain	F1701361	1.36177	4.34391	1.2753e-07	1.08097e-05	reticulocalbin 3, EF-hand calcium binding domain	F1701175	1.26407	4.7273	3.41212e-07	2.24098e-05	reticulocalbin 3, EF-hand calcium binding domain
LOC123727282	F1701419	1.54151	2.81729	7.83084e-06	0.000223498	calcium-binding and coiled-coil domain-containing protein 2-like	F1701361	1.42382	2.83093	1.16014e-06	6.95203e-05	calcium-binding and coiled-coil domain-containing protein 2-like	F1701175	1.41412	2.61333	2.46907e-06	0.000112598	calcium-binding and coiled-coil domain-containing protein 2-like
bhlhe40	F1701419	1.52185	5.56401	1.16106e-08	1.26659e-06	basic helix-loop-helix family, member e40	F1701361	1.39823	5.49287	1.48807e-07	1.21552e-05	basic helix-loop-helix family, member e40	F1701175	1.44535	5.40895	1.17871e-07	9.47363e-06	basic helix-loop-helix family, member e40
LOC106612293	F1701419	1.51783	5.74681	8.88053e-10	1.47778e-07	serine/arginine-rich splicing factor 2-like	F1701361	1.62374	5.52165	1.30268e-08	1.5177e-06	serine/arginine-rich splicing factor 2-like	F1701175	1.38051	5.72909	6.35254e-05	0.00158107	serine/arginine-rich splicing factor 2-like
LOC106605682	F1701419	1.50966	2.09955	6.33507e-05	0.00111532	basal cell adhesion molecule	F1701361	1.26566	1.28477	0.00111163	0.0154356	basal cell adhesion molecule	F1701175	2.30752	1.60855	3.89467e-07	2.51254e-05	basal cell adhesion molecule
ppb	F1701419	1.50859	6.98887	4.62586e-08	3.88177e-06	Alkaline phosphatase	F1701361	1.79575	7.74319	1.91004e-07	1.49346e-05	Alkaline phosphatase	F1701175	1.85825	7.18749	1.12482e-08	1.36361e-06	Alkaline phosphatase
LOC106570498	F1701419	1.4935	2.68048	4.42809e-05	0.000841995	tubulointerstitial nephritis antigen-like	F1701361	1.3651	2.7126	0.000208978	0.00437447	tubulointerstitial nephritis antigen-like	F1701175	1.47921	2.93017	0.000408797	0.00681601	tubulointerstitial nephritis antigen-like
LOC106600621	F1701419	1.48628	4.02252	3.3894e-06	0.000116354	zinc finger protein 567-like	F1701361	1.3997	4.44499	1.11347e-05	0.000435309	zinc finger protein 567-like	F1701175	1.90756	4.23355	2.9645e-09	4.48872e-07	zinc finger protein 567-like
hecd2	F1701419	1.48014	4.25826	0.000479915	0.00499308	Probable E3 ubiquitin-protein ligase HECTD2	F1701361	1.93951	4.38539	0.000660356	0.010416	Probable E3 ubiquitin-protein ligase HECTD2	F1701175	1.69104	4.1462	8.66232e-07	4.87183e-05	Probable E3 ubiquitin-protein ligase HECTD2
LOC106577782	F1701419	1.4665	2.04886	0.000178383	0.00237742	uncharacterized LOC106577782	F1701361	1.25671	1.53025	0.00263987	0.0288806	uncharacterized LOC106577782	F1701175	1.41971	1.71985	0.000682919	0.00998674	uncharacterized LOC106577782
LOC106575441	F1701419	1.46605	3.07652	5.17918e-07	2.64381e-05	arabinogalactan protein 1-like	F1701361	1.65248	3.01927	2.17017e-08	2.33317e-06	arabinogalactan protein 1-like	F1701175	1.71212	2.86104	5.64903e-09	7.8266e-07	arabinogalactan protein 1-like
LOC106571739	F1701419	1.44679	2.04221	0.000204598	0.00263436	bone morphogenetic protein 2-like	F1701361	2.40843	1.95921	6.54315e-10	1.18112e-07	bone morphogenetic protein 2-like	F1701175	2.06665	2.0839	2.51701e-08	2.59211e-06	bone morphogenetic protein 2-like
LOC106599561	F1701419	1.43954	3.28049	5.24767e-05	0.000965511	uncharacterized LOC106599561	F1701361	1.78329	2.68714	1.3731e-07	1.14642e-05	uncharacterized LOC106599561	F1701175	1.67326	2.70074	6.71033e-06	0.000251618	uncharacterized LOC106599561
hsc70	F1701419	1.43072	6.38985	0.00103561	0.00877529	heat shock cognate 70	F1701361	3.18718	6.81805	2.93437e-25	9.53441e-22	heat shock cognate 70	F1701175	2.39947	6.01605	5.31383e-09	7.39742e-07	heat shock cognate 70
LOC106599786	F1701419	1.42448	2.05133	4.48827e-05	0.000849808	piRNA biogenesis protein EXD1	F1701361	1.75553	2.02725	5.21677e-07	3.53099e-05	piRNA biogenesis protein EXD1	F1701175	1.49438	1.79345	3.43603e-05	0.000979152	piRNA biogenesis protein EXD1
m17	F1701419	1.42178	4.41462	2.78241e-05	0.000586637	IL-6 subfamily cytokine M17	F1701361	1.48264	4.56339	2.36798e-05	0.000787792	IL-6 subfamily cytokine M17	F1701175	2.5212	5.29923	1.25989e-10	3.01544e-08	IL-6 subfamily cytokine M17
LOC123727883	F1701419	1.42028	2.6474	0.000265409	0.00320121	uncharacterized LOC123727883	F1701361	1.38349	2.41703	6.76297e-06	0.000292126	uncharacterized LOC123727883	F1701175	2.2825	2.943	2.78502e-09	4.28731e-07	uncharacterized LOC123727883
LOC106571384	F1701419	1.42019	3.07564	0.000608716	0.0059704	F-box protein	F1701361	1.82738	3.13315	1.32624e-09	2.16666e-07	F-box protein	F1701175	2.00402	2.78064	4.36098e-08	4.06675e-06	F-box protein
rfesd	F1701419	1.41876	2.58562	0.000352761	0.00397332	Rieske (Fe-S) domain containing	F1701361	1.82747	3.50343	2.84299e-05	0.000911597	Rieske (Fe-S) domain containing	F1701175	2.18022	3.10213	6.14461e-07	3.64852e-05	Rieske (Fe-S) domain containing
LOC106560290	F1701419	1.41314	2.80789	1.37366e-05	0.000337166	UDP-N-acetylhexosamine pyrophosphorylase-like	F1701361	1.57	2.89933	7.22143e-08	6.6553e-06	UDP-N-acetylhexosamine pyrophosphorylase-like	F1701175	1.44926	2.77087	4.79109e-07	2.96066e-05	UDP-N-acetylhexosamine pyrophosphorylase-like
LOC106605149	F1701419	1.4074	3.61846	6.33789e-06	0.000191071	protein argonaute-1	F1701361	1.39362	3.15178	0.000728406	0.0111933	protein argonaute-1	F1701175	1.3419	3.3466	0.000158649	0.00328768	protein argonaute-1
p2ry12	F1701419	1.40239	2.16661	0.000758845	0.00701318	purinergic receptor P2Y12	F1701361	1.9127	1.42113	0.000699174	0.0108327	purinergic receptor P2Y12	F1701175	1.56976	1.84888	0.0014375	0.0175363	purinergic receptor P2Y12
LOC106568912	F1701419	1.39278	3.16634	0.00333395	0.0206486	nucleoprotein TPR	F1701361	1.71105	2.42538	0.00244679	0.0272578	nucleoprotein TPR	F1701175	1.50909	2.72705	8.19424e-05	0.00193359	nucleoprotein TPR
lyz	F1701419	1.38987	10.28	2.76454e-05	0.000584542	lysozyme	F1701361	1.83663	10.5002	5.16931e-09	6.87119e-07	lysozyme	F1701175	1.62929	10.49	4.93786e-06	0.000197345	lysozyme
LOC106591806	F1701419	1.38857	2.1814	0.00040882	0.0044281	Krueppel-like factor 13	F1701361	1.81167	1.69068	6.22175e-06	0.000275671	Krueppel-like factor 13	F1701175	1.65372	2.01994	6.21056e-05	0.00155237	Krueppel-like factor 13
LOC106590602	F1701419	1.38764	2.2773	0.000160506	0.00219376	homogentisate 1,2-dioxygenase	F1701361	1.55824	1.61659	5.39916e-05	0.00150512	homogentisate 1,2-dioxygenase	F1701175	2.71915	2.8379	6.70909e-12	2.24369e-09	homogentisate 1,2-dioxygenase
LOC106609079	F1701419	1.38692	3.61819	0.000113315	0.001708	C-Jun-amino-terminal kinase-interacting protein 4-like	F1701361	1.88264	3.32942	7.11494e-10	1.25339e-07	C-Jun-amino-terminal kinase-interacting protein 4-like	F1701175	1.4066	3.55024	0.0001126	0.00249519	C-Jun-amino-terminal kinase-interacting protein 4-like
LOC106572379	F1701419	1.37884	2.12102	0.000443075	0.00471302	uncharacterized LOC106572379	F1701361	1.54743	1.81214	1.58984e-06	9.0451e-05	uncharacterized LOC106572379	F1701175	2.28798	2.56401	2.37847e-07	1.65159e-05	uncharacterized LOC106572379
LOC106582403	F1701419	1.3783	2.79832	0.000113478	0.001708	rho-related GTP-binding protein RhoE	F1701361	1.73907	2.74422	2.86453e-08	2.97048e-06	rho-related GTP-binding protein RhoE	F1701175	1.4686	3.40013	0.000466117	0.00746377	rho-related GTP-binding protein RhoE
stoml3b	F1701419	1.37099	5.01521	1.08179e-05	0.000285511	stomatin (EPB72)-like 3b	F1701361	1.32945	4.94274	7.16554e-08	6.65212e-06	stomatin (EPB72)-like 3b	F1701175	1.68135	5.41114	5.67924e-07	3.41301e-05	stomatin (EPB72)-like 3b
angl4	F1701419	1.36852	3.54902	0.00118092	0.00965381	Angiopoietin-related protein 4	F1701361	1.25206	2.87268	2.6429e-05	0.000864834	Angiopoietin-related protein 4	F1701175	1.98091	4.02871	0.000104256	0.00234234	Angiopoietin-related protein 4
LOC123724421	F1701419	1.36795	1.81214	0.00117536	0.00962173	uncharacterized LOC123724421	F1701361	2.02107	1.62947	9.2631e-09	1.12867e-06	uncharacterized LOC123724421	F1701175	1.30098	1.71304	0.00155021	0.018485	uncharacterized LOC123724421
LOC106599672	F1701419	1.36294	1.78651	0.00104475	0.00883242	uncharacterized LOC106599672	F1701361	1.41544	1.45527	0.00430765	0.0404783	uncharacterized LOC106599672	F1701175	1.62183	1.50575	7.30559e-05	0.00176836	uncharacterized LOC106599672
LOC106582154	F1701419	1.35781	3.72847	0.000825063	0.00744529	interphotoreceptor matrix proteoglycan 2	F1701361	2.62227	3.8134	2.76997e-19	3.85725e-16	interphotoreceptor matrix proteoglycan 2	F1701175	1.56214	3.63334	3.63361e-05	0.00101948	interphotoreceptor matrix proteoglycan 2
LOC106560519	F1701419	1.35093	2.69017	7.41323e-05	0.0012508	AP-1 complex subunit mu-2	F1701361	1.43168	2.55411	2.15392e-06	0.000116643	AP-1 complex subunit mu-2	F1701175	1.7432	2.8549	1.76918e-07	1.30978e-05	AP-1 complex subunit mu-2
LOC106602216	F1701419	1.34468	2.96517	1.64063e-05	0.000389702	uncharacterized LOC106602216	F1701361	1.31293	2.99606	4.03554e-05	0.00118831	uncharacterized LOC106602216	F1701175	1.54099	3.24533	3.38897e-05	0.000968586	uncharacterized LOC106602216
LOC106580852	F1701419	1.33717	2.63225	0.00246641	0.0164991	leucine-rich repeat and immunoglobulin-like domain-containing nogo receptor-interacting protein 1	F1701361	1.57187	2.0772	9.53669e-06	0.000383606	leucine-rich repeat and immunoglobulin-like domain-containing nogo receptor-interacting protein 1	F1701175	2.18357	1.85217	7.01384e-06	0.00026029	leucine-rich repeat and immunoglobulin-like domain-containing nogo receptor-interacting protein 1
LOC106605399	F1701419	1.32683	3.96335	0.00457062	0.0259097	dynein axonemal heavy chain 5	F1701361	2.19065	3.82129	6.65591e-09	8.49952e-07	dynein axonemal heavy chain 5	F1701175	1.4027	3.33801	0.000461611	0.00740384	dynein axonemal heavy chain 5
LOC123728782	F1701419	1.32138	3.52473	4.25118e-05	0.000816791	signaling mucin HKR1-like	F1701361	1.62151	3.23413	4.54944e-07	3.15259e-05	signaling mucin HKR1-like	F1701175	1.59622	2.68289	0.000449156	0.00724401	signaling mucin HKR1-like
apoc1	F1701419	1.31832	1.0911	0.0111802	0.049186	Apolipoprotein C-I	F1701361	2.92832	1.02042	2.66553e-10	5.68965e-08	Apolipoprotein C-I	F1701175	2.97612	1.28591	5.59271e-11	1.49284e-08	Apolipoprotein C-I
LOC106604759	F1701419	1.31053	4.08676	5.27644e-05	0.000970114	serum amyloid P-component-like	F1701361	1.41081	3.59062	4.54431e-05	0.00131704	serum amyloid P-component-like	F1701175	1.40045	4.5652	0.000377905	0.00642972	serum amyloid P-component-like
LOC106574518	F1701419	1.30949	1.88997	0.000163108	0.0022224	zinc finger protein 2-like	F1701361	1.36237	1.72625	2.24394e-05	0.00075634	zinc finger protein 2-like	F1701175	1.4284	2.14417	2.43019e-06	0.000111311	zinc finger protein 2-like
LOC106595773	F1701419	1.30863	1.70288	0.00166117	0.0123681	brain-specific angiogenesis inhibitor 1-associated protein 2-like protein 2	F1701361	1.4926	1.70115	9.35833e-06	0.000377991	brain-specific angiogenesis inhibitor 1-associated protein 2-like protein 2	F1701175	1.49183	1.57879	1.04355e-05	0.000363182	brain-specific angiogenesis inhibitor 1-associated protein 2-like protein 2
LOC106601354	F1701419	1.30346	3.19721	0.00440803	0.0252792	uncharacterized LOC106601354	F1701361	1.27226	2.98127	2.18748e-05	0.000739519	uncharacterized LOC106601354	F1701175	2.47841	2.90159	7.07519e-12	2.33923e-09	uncharacterized LOC106601354
ptgdsa	F1701419	1.29081	3.90722	5.00675e-05	0.000932757	prostaglandin D2 synthase a	F1701361	1.55817	2.88108	5.82636e-06	0.000261721	prostaglandin D2 synthase a	F1701175	1.39939	3.6911	5.32644e-06	0.000210561	prostaglandin D2 synthase a
LOC106574435	F1701419	1.28999	3.25663	4.54748e-05	0.000858049	nck-associated protein 5-like	F1701361	1.98593	4.20426	2.23007e-09	3.40271e-07	nck-associated protein 5-like	F1701175	1.54153	3.50411	5.18145e-09	7.28282e-07	nck-associated protein 5-like
LOC106571541	F1701419	1.2895	3.80773	7.5937e-05	0.00127372	C-type lectin domain family 11 member A-like	F1701361	1.60952	4.11682	3.76647e-10	7.75654e-08	C-type lectin domain family 11 member A-like	F1701175	1.60575	3.82451	2.65847e-08	2.70448e-06	C-type lectin domain family 11 member A-like
pe2r4	F1701419	1.2747	3.85349	1.38241e-05	0.000339029	Prostaglandin E2 receptor EP4 subtype	F1701361	1.25267	3.82487	3.45011e-05	0.00105756	Prostaglandin E2 receptor EP4 subtype	F1701175	1.46378	4.04765	1.15043e-06	6.22925e-05	Prostaglandin E2 receptor EP4 subtype
LOC106574850	F1701419	1.26523	2.28952	0.00455532	0.0258737	long-chain specific acyl-CoA dehydrogenase, mitochondrial-like	F1701361	1.73366	2.81811	1.91991e-08	2.10277e-06	long-chain specific acyl-CoA dehydrogenase, mitochondrial-like	F1701175	1.94087	2.46234	7.08212e-06	0.000262458	long-chain specific acyl-CoA dehydrogenase, mitochondrial-like
LOC106610216	F1701419	-1.25298	1.40096	0.0044804	0.0255847	FRAS1-related extracellular matrix protein 2-like	F1701361	-1.74572	1.55994	0.00010711	0.00261891	FRAS1-related extracellular matrix protein 2-like	F1701175	-2.17783	1.34191	9.62355e-08	7.97713e-06	FRAS1-related extracellular matrix protein 2-like
LOC106589657	F1701419	-1.25892	7.3575	5.55775e-05	0.0010084	ATP-binding cassette, sub-family B (MDR/TAP), member 10	F1701361	-2.309	7.85114	1.02079e-13	5.33052e-11	ATP-binding cassette, sub-family B (MDR/TAP), member 10	F1701175	-2.05137	7.53428	1.04307e-11	3.4099e-09	ATP-binding cassette, sub-family B (MDR/TAP), member 10
LOC106574165	F1701419	-1.25948	1.46547	0.00370884	0.0223441	calmodulin-regulated spectrin-associated protein 2	F1701361	-1.83201	2.39339	1.58511e-07	1.28048e-05	calmodulin-regulated spectrin-associated protein 2	F1701175	-1.42195	1.3518	5.72114e-05	0.00145504	calmodulin-regulated spectrin-associated protein 2
frrs1b	F1701419	-1.28942	3.86968	0.00051882	0.0053005	ferric-chelate reductase 1b	F1701361	-1.64195	4.59452	3.16913e-07	2.31687e-05	ferric-chelate reductase 1b	F1701175	-1.27252	4.19674	2.13159e-05	0.000664012	ferric-chelate reductase 1b
LOC106582882	F1701419	-1.30364	5.15689	0.000581484	0.00576667	GATA-binding factor 2-like	F1701361	-1.42214	5.54295	9.44482e-07	5.87649e-05	GATA-binding factor 2-like	F1701175	-1.48049	5.29762	4.41351e-06	0.000180352	GATA-binding factor 2-like
LOC106601362	F1701419	-1.31599	5.99478	2.53826e-05	0.000545707	erythropoietin receptor	F1701361	-1.79452	6.99197	2.28659e-06	0.00012156	erythropoietin receptor	F1701175	-1.63119	6.23119	8.62549e-05	0.0020125	erythropoietin receptor
LOC100195405	F1701419	-1.32363	3.75244	3.93669e-06	0.000130027	cyclin E2	F1701361	-1.46595	4.04819	6.39089e-07	4.21871e-05	cyclin E2	F1701175	-1.48346	4.03006	5.48722e-07	3.32606e-05	cyclin E2
LOC106577057	F1701419	-1.33758	3.30727	2.47296e-05	0.000533224	dnaJ homolog subfamily C member 9	F1701361	-1.73555	3.93528	1.94037e-06	0.000107466	dnaJ homolog subfamily C member 9	F1701175	-1.4179	3.33927	2.60869e-05	0.000776865	dnaJ homolog subfamily C member 9
LOC106587380	F1701419	-1.34325	3.71929	7.25499e-06	0.000212203	AFG3-like protein 1	F1701361	-1.39631	3.93898	1.7242e-07	1.37423e-05	AFG3-like protein 1	F1701175	-1.3339	3.83629	1.03289e-06	5.64883e-05	AFG3-like protein 1
LOC106599491	F1701419	-1.35623	1.10434	0.00302521	0.0192385	frizzled-8-like	F1701361	-2.32137	2.06261	3.13091e-07	2.29467e-05	frizzled-8-like	F1701175	-1.97368	1.91592	4.11613e-08	3.87569e-06	frizzled-8-like
LOC106611569	F1701419	-1.38646	2.81446	0.000388105	0.00426062	probable carboxypeptidase X1	F1701361	-1.43873	2.87956	1.08185e-05	0.000425223	probable carboxypeptidase X1	F1701175	-1.433	2.83173	8.43775e-07	4.75768e-05	probable carboxypeptidase X1
LOC106581194	F1701419	-1.40953	3.91866	3.28772e-07	1.87668e-05	cytosolic 5'-nucleotidase 3	F1701361	-1.94233	4.78846	5.28093e-10	1.02744e-07	cytosolic 5'-nucleotidase 3	F1701175	-1.32962	4.24119	2.0776e-07	1.48886e-05	cytosolic 5'-nucleotidase 3
cpox	F1701419	-1.42432	5.8135	3.36522e-05	0.0006768	coproporphyrinogen oxidase	F1701361	-1.60035	6.32086	1.55982e-08	1.76973e-06	coproporphyrinogen oxidase	F1701175	-1.79014	6.3251	9.86986e-11	2.42257e-08	coproporphyrinogen oxidase
cirbpb	F1701419	-1.42656	8.54766	2.22145e-07	1.34617e-05	cold inducible RNA binding protein b	F1701361	-1.40724	8.55054	2.40542e-08	2.55788e-06	cold inducible RNA binding protein b	F1701175	-1.41627	8.54806	1.87233e-08	2.03266e-06	cold inducible RNA binding protein b
LOC106590406	F1701419	-1.45091	2.46277	0.00023687	0.0029265	alanine aminotransferase 2-like	F1701361	-1.35691	3.2311	5.77458e-06	0.000260194	alanine aminotransferase 2-like	F1701175	-1.51726	2.97558	1.87948e-07	1.37252e-05	alanine aminotransferase 2-like
LOC106613676	F1701419	-1.46329	3.0457	3.2323e-05	0.000657661	nicotinamide riboside kinase 2	F1701361	-1.53617	3.83755	6.35562e-06	0.000279906	nicotinamide riboside kinase 2	F1701175	-1.29151	3.46992	0.000478324	0.00761315	nicotinamide riboside kinase 2
ppox	F1701419	-1.47197	4.7299	4.76961e-07	2.50865e-05	protoporphyrinogen oxidase	F1701361	-2.11221	5.8651	4.12375e-09	5.58291e-07	protoporphyrinogen oxidase	F1701175	-1.25609	5.2629	7.78393e-06	0.000283446	protoporphyrinogen oxidase
LOC123730532	F1701419	-1.49236	1.69222	0.00146589	0.0112614	uncharacterized LOC123730532	F1701361	-1.4071	1.57739	5.62073e-05	0.00156242	uncharacterized LOC123730532	F1701175	-2.25089	1.13479	2.46422e-05	0.000742969	uncharacterized LOC123730532
LOC106586211	F1701419	-1.49693	3.56077	3.63371e-06	0.000122405	D-3-phosphoglycerate dehydrogenase	F1701361	-1.46036	2.83095	8.2385e-07	5.22599e-05	D-3-phosphoglycerate dehydrogenase	F1701175	-1.50547	3.26028	4.9344e-06	0.000197345	D-3-phosphoglycerate dehydrogenase
LOC106610147	F1701419	-1.49735	1.9284	0.00048651	0.00504743	protein tweety homolog 2-like	F1701361	-1.38644	1.63274	4.80306e-05	0.00137567	protein tweety homolog 2-like	F1701175	-1.48859	1.86448	1.75227e-05	0.000569634	protein tweety homolog 2-like
LOC106589462	F1701419	-1.50073	4.16792	2.31804e-06	8.59894e-05	nuclear prelamin A recognition factor	F1701361	-2.04466	5.02074	3.01608e-12	1.06264e-09	nuclear prelamin A recognition factor	F1701175	-1.41723	4.71343	6.02214e-07	3.58311e-05	nuclear prelamin A recognition factor
LOC106601432	F1701419	-1.50745	2.12344	0.00392256	0.0232231	matrix-remodeling-associated protein 7	F1701361	-1.70905	2.98044	0.000110116	0.00266061	matrix-remodeling-associated protein 7	F1701175	-1.64925	2.22753	8.95796e-05	0.00207179	matrix-remodeling-associated protein 7
tieg3	F1701419	-1.51401	4.62856	0.000596971	0.0058846	Transforming growth factor-beta-inducible early growth response protein 3	F1701361	-1.44594	4.3073	3.4811e-07	2.50733e-05	Transforming growth factor-beta-inducible early growth response protein 3	F1701175	-1.45262	3.88716	0.00280893	0.0288072	Transforming growth factor-beta-inducible early growth response protein 3
LOC106601525	F1701419	-1.52519	6.49282	3.9572e-11	1.13161e-08	serine and arginine rich splicing factor 2b	F1701361	-1.48049	6.51488	5.78293e-10	1.07714e-07	serine and arginine rich splicing factor 2b	F1701175	-1.4563	6.66856	1.88223e-07	1.37252e-05	serine and arginine rich splicing factor 2b
LOC106584065	F1701419	-1.52737	3.10399	0.000746604	0.00694865	rhophilin-1-like	F1701361	-2.44599	4.82477	7.89016e-07	5.0822e-05	rhophilin-1-like	F1701175	-1.44094	3.93113	0.00388274	0.0363944	rhophilin-1-like
slc39a4	F1701419	-1.52826	1.72331	0.000147273	0.00206692	solute carrier family 39 member 4	F1701361	-2.00007	1.83101	5.11792e-07	3.47881e-05	solute carrier family 39 member 4	F1701175	-2.2671	1.82132	3.03247e-07	2.03764e-05	solute carrier family 39 member 4
LOC106577862	F1701419	-1.53169	3.13447	1.33346e-05	0.000329494	amyloid beta precursor like protein 1	F1701361	-2.25575	4.0113	2.04977e-11	5.70872e-09	amyloid beta precursor like protein 1	F1701175	-1.42277	3.38785	2.35255e-06	0.000108303	amyloid beta precursor like protein 1
LOC106583003	F1701419	-1.53607	4.09109	2.28361e-05	0.000503831	complement decay-accelerating factor	F1701361	-1.82947	5.6708	5.63037e-05	0.00156362	complement decay-accelerating factor	F1701175	-1.39483	4.62495	0.00554747	0.0472631	complement decay-accelerating factor
LOC106602627	F1701419	-1.54563	6.31356	0.000421213	0.00452954	spectrin beta chain, erythrocytic	F1701361	-1.82482	7.26182	5.30213e-06	0.000241888	spectrin beta chain, erythrocytic	F1701175	-1.59075	6.44714	0.000285794	0.00517756	spectrin beta chain, erythrocytic
LOC106585716	F1701419	-1.55469	2.29488	1.77508e-05	0.000416268	protein FAM219A-like	F1701361	-2.02239	2.15784	1.56126e-07	1.26471e-05	protein FAM219A-like	F1701175	-1.81723	2.07201	1.6635e-08	1.84029e-06	protein FAM219A-like
LOC106585763	F1701419	-1.57568	1.53223	0.00337608	0.0208509	mucin-19	F1701361	-1.58977	2.50507	2.85124e-07	2.10022e-05	mucin-19	F1701175	-1.59872	2.13262	0.000227528	0.0043816	mucin-19
srsf2b	F1701419	-1.57994	7.17161	1.6721e-11	5.35326e-09	serine and arginine rich splicing factor 2b	F1701361	-1.47664	7.20226	6.92622e-10	1.22754e-07	serine and arginine rich splicing factor 2b	F1701175	-1.51614	7.34436	4.99254e-08	4.59677e-06	serine and arginine rich splicing factor 2b
LOC106567805	F1701419	-1.58737	2.60839	1.59065e-05	0.000379976	SH3 domain-binding glutamic acid-rich-like protein	F1701361	-1.3763	2.97693	0.000154571	0.00348774	SH3 domain-binding glutamic acid-rich-like protein	F1701175	-1.28471	3.12771	0.00284315	0.0290097	SH3 domain-binding glutamic acid-rich-like protein
LOC106566852	F1701419	-1.60256	4.91118	4.56596e-06	0.000146658	von Willebrand factor A domain-containing protein 1	F1701361	-2.17838	4.45534	1.08182e-09	1.80775e-07	von Willebrand factor A domain-containing protein 1	F1701175	-1.75739	4.76718	2.38077e-10	5.28768e-08	von Willebrand factor A domain-containing protein 1
LOC106580600	F1701419	-1.61422	2.98976	1.56409e-05	0.000375457	steroidogenic acute regulatory protein, mitochondrial-like	F1701361	-1.42361	3.16956	3.08367e-05	0.000969633	steroidogenic acute regulatory protein, mitochondrial-like	F1701175	-1.52307	2.80847	6.72544e-07	3.91889e-05	steroidogenic acute regulatory protein, mitochondrial-like
LOC106589388	F1701419	-1.62066	1.96389	0.000208399	0.00267342	AMSH-like protease	F1701361	-2.84004	2.89033	2.01832e-12	7.28662e-10	AMSH-like protease	F1701175	-1.65589	2.09466	4.02848e-05	0.00110262	AMSH-like protease
LOC123742592	F1701419	-1.63406	1.57821	0.000102489	0.00158796	small nucleolar RNA SNORA8	F1701361	-1.79944	1.75081	6.43927e-05	0.00173712	small nucleolar RNA SNORA8	F1701175	-1.59061	1.87497	0.000177443	0.00356294	small nucleolar RNA SNORA8
LOC106563160	F1701419	-1.63465	1.81083	0.000286837	0.00339025	syntaxin-2	F1701361	-1.79385	2.66787	2.62368e-08	2.75986e-06	syntaxin-2	F1701175	-1.31748	2.06134	0.0019156	0.0216529	syntaxin-2
LOC106606856	F1701419	-1.67207	6.86498	0.000818172	0.00740052	band 3 anion exchange protein	F1701361	-2.28472	8.1758	1.27304e-06	7.50552e-05	band 3 anion exchange protein	F1701175	-1.41936	6.9504	0.00313694	0.0311819	band 3 anion exchange protein
hmgb3a	F1701419	-1.67957	5.67113	5.0687e-10	9.38953e-08	high mobility group box 3a	F1701361	-1.52675	5.98371	2.04858e-08	2.21876e-06	high mobility group box 3a	F1701175	-1.7919	5.30644	1.63825e-08	1.83326e-06	high mobility group box 3a
LOC106586014	F1701419	-1.68939	2.17015	0.00115881	0.00953933	uncharacterized LOC106586014	F1701361	-1.74804	1.96296	4.59653e-05	0.00132954	uncharacterized LOC106586014	F1701175	-1.26357	2.06841	0.000281499	0.0051253	uncharacterized LOC106586014
prf1.3	F1701419	-1.69976	5.21836	8.48954e-07	3.82341e-05	perforin 1.3	F1701361	-1.82467	6.38251	1.78811e-05	0.000630846	perforin 1.3	F1701175	-2.75062	4.18207	2.2223e-07	1.56556e-05	perforin 1.3
LOC106586175	F1701419	-1.71123	5.7634	0.000101039	0.00157199	catalase	F1701361	-1.69213	6.68439	2.72699e-05	0.000888033	catalase	F1701175	-1.60961	5.93406	0.000140329	0.00298893	catalase
LOC106569075	F1701419	-1.71601	2.74079	8.26672e-06	0.000232558	tenascin-R	F1701361	-1.79618	2.71321	1.17902e-06	7.02202e-05	tenascin-R	F1701175	-1.40241	2.7989	0.00015175	0.00318096	tenascin-R
LOC106601011	F1701419	-1.72264	3.65959	3.31442e-09	4.4374e-07	peptidyl-prolyl cis-trans isomerase FKBP10	F1701361	-2.19428	3.62514	1.72271e-13	8.53851e-11	peptidyl-prolyl cis-trans isomerase FKBP10	F1701175	-2.08637	3.6714	9.38643e-15	6.48841e-12	peptidyl-prolyl cis-trans isomerase FKBP10
LOC106579322	F1701419	-1.73266	4.89698	1.5041e-05	0.000364023	uncharacterized LOC106579322	F1701361	-1.79941	6.1657	0.00025102	0.0050555	uncharacterized LOC106579322	F1701175	-2.54237	4.06932	8.54309e-10	1.55351e-07	uncharacterized LOC106579322
LOC106603287	F1701419	-1.73449	2.77375	1.29932e-06	5.42072e-05	galectin-9	F1701361	-2.19462	2.6304	4.75058e-07	3.25342e-05	galectin-9	F1701175	-2.022	2.11393	6.24342e-06	0.000239016	galectin-9
LOC106613740	F1701419	-1.7384	4.0054	6.78177e-10	1.18899e-07	cold-inducible RNA-binding protein B	F1701361	-1.56311	4.0806	3.8509e-10	7.82026e-08	cold-inducible RNA-binding protein B	F1701175	-1.5781	3.84489	4.62659e-09	6.59856e-07	cold-inducible RNA-binding protein B
LOC106587138	F1701419	-1.74902	3.08498	3.78047e-07	2.09304e-05	two pore channel protein 2	F1701361	-1.61325	3.14394	2.24261e-07	1.73036e-05	two pore channel protein 2	F1701175	-1.68542	2.89982	2.4478e-05	0.000740049	two pore channel protein 2
LOC106593670	F1701419	-1.75373	3.34457	4.46058e-05	0.000845988	phosphatidylinositol N-acetylglucosaminyltransferase subunit Q-like	F1701361	-2.84798	4.24126	8.0079e-17	8.67315e-14	phosphatidylinositol N-acetylglucosaminyltransferase subunit Q-like	F1701175	-2.21394	3.85385	5.24907e-13	2.34956e-10	phosphatidylinositol N-acetylglucosaminyltransferase subunit Q-like
LOC100380859	F1701419	-1.76718	6.74787	0.000645608	0.00622931	band 3 anion exchange protein	F1701361	-2.12977	8.02099	2.03871e-06	0.000111436	band 3 anion exchange protein	F1701175	-1.35863	7.07327	0.00332262	0.0325056	band 3 anion exchange protein
LOC106605049	F1701419	-1.77662	2.50602	1.24681e-05	0.000314146	terminal nucleotidyltransferase 5A-like	F1701361	-1.86829	2.23518	2.75081e-09	3.98227e-07	terminal nucleotidyltransferase 5A-like	F1701175	-2.22917	2.1673	1.46113e-10	3.40092e-08	terminal nucleotidyltransferase 5A-like
LOC106564567	F1701419	-1.81504	6.68367	3.43635e-12	1.34952e-09	peroxiredoxin-1	F1701361	-2.25158	7.83921	1.43864e-07	1.18843e-05	peroxiredoxin-1	F1701175	-1.32321	7.24633	0.000518569	0.00811543	peroxiredoxin-1
LOC106575139	F1701419	-1.81522	1.3035	3.28057e-06	0.00011408	transmembrane protease serine 3	F1701361	-1.76535	1.33485	1.69519e-05	0.00060676	transmembrane protease serine 3	F1701175	-1.61863	1.10586	3.05862e-06	0.000134022	transmembrane protease serine 3
LOC106578688	F1701419	-1.82989	4.60673	1.26989e-08	1.3503e-06	carcinoembryonic antigen-related cell adhesion molecule 5	F1701361	-1.86307	5.21895	8.08397e-08	7.29628e-06	carcinoembryonic antigen-related cell adhesion molecule 5	F1701175	-1.66934	4.38746	1.96398e-06	9.36755e-05	carcinoembryonic antigen-related cell adhesion molecule 5
LOC106590752	F1701419	-1.83379	4.45172	1.08237e-06	4.67267e-05	nuclear factor 1 X-type-like	F1701361	-2.06939	5.15649	2.01895e-11	5.67693e-09	nuclear factor 1 X-type-like	F1701175	-1.56536	4.55108	1.95277e-06	9.32938e-05	nuclear factor 1 X-type-like
LOC106579914	F1701419	-1.8382	1.44025	0.000114566	0.00171639	adhesion G-protein coupled receptor D1	F1701361	-1.32436	1.38726	0.000155899	0.00351228	adhesion G-protein coupled receptor D1	F1701175	-1.36258	1.29559	0.00011478	0.00252995	adhesion G-protein coupled receptor D1
LOC106590399	F1701419	-1.84203	3.21823	1.45663e-09	2.18896e-07	myb-related protein A	F1701361	-1.83307	3.82558	2.38606e-09	3.59667e-07	myb-related protein A	F1701175	-1.74824	3.47141	6.4951e-11	1.71162e-08	myb-related protein A
myo1hb	F1701419	-1.85223	5.25119	1.69215e-06	6.66368e-05	myosin IHb	F1701361	-2.3213	4.79454	2.66568e-13	1.1811e-10	myosin IHb	F1701175	-1.45625	5.0124	6.8249e-06	0.000255232	myosin IHb
LOC106587299	F1701419	-1.85306	3.52333	6.71619e-10	1.18454e-07	SHC SH2 domain-binding protein 1	F1701361	-1.63147	3.5732	4.78707e-10	9.45866e-08	SHC SH2 domain-binding protein 1	F1701175	-1.561	3.44783	1.20458e-09	2.12408e-07	SHC SH2 domain-binding protein 1
aqp1	F1701419	-1.8571	5.96919	4.77795e-06	0.000151648	Aquaporin-1	F1701361	-1.83749	7.03436	0.000233111	0.00478214	Aquaporin-1	F1701175	-2.7329	4.8782	3.10989e-07	2.08005e-05	Aquaporin-1
LOC106564863	F1701419	-1.86788	1.85022	6.65984e-07	3.17924e-05	protocadherin Fat 4	F1701361	-1.51242	1.97327	1.80258e-05	0.000635094	protocadherin Fat 4	F1701175	-2.08023	1.90214	5.19564e-10	1.0214e-07	protocadherin Fat 4
serb	F1701419	-1.8715	3.34472	5.37744e-05	0.000984604	Phosphoserine phosphatase	F1701361	-1.38984	3.75582	0.000207081	0.00435346	Phosphoserine phosphatase	F1701175	-1.35918	4.05125	0.00268295	0.0278112	Phosphoserine phosphatase
LOC106582285	F1701419	-1.87848	2.35196	0.000164288	0.00223198	KAT8 regulatory NSL complex subunit 1-like	F1701361	-2.30309	2.94845	4.22348e-11	1.07397e-08	KAT8 regulatory NSL complex subunit 1-like	F1701175	-2.53574	2.22855	7.29236e-10	1.35141e-07	KAT8 regulatory NSL complex subunit 1-like
ror2	F1701419	-1.8826	2.03992	2.83405e-06	0.000101181	receptor tyrosine kinase-like orphan receptor 2	F1701361	-1.46916	2.26436	0.000290767	0.00566483	receptor tyrosine kinase-like orphan receptor 2	F1701175	-1.93171	1.9116	9.54635e-06	0.000335448	receptor tyrosine kinase-like orphan receptor 2
LOC106577200	F1701419	-1.89149	5.96239	7.61989e-11	2.02195e-08	voltage-dependent anion-selective channel protein 2	F1701361	-1.41444	6.07316	3.51316e-06	0.000173247	voltage-dependent anion-selective channel protein 2	F1701175	-1.30526	6.14798	2.85192e-05	0.000838996	voltage-dependent anion-selective channel protein 2
tmtc2b	F1701419	-1.90881	1.68279	2.6888e-06	9.70539e-05	transmembrane O-mannosyltransferase targeting cadherins 2b	F1701361	-1.62971	1.11246	1.44795e-05	0.000537341	transmembrane O-mannosyltransferase targeting cadherins 2b	F1701175	-2.13748	1.7419	4.11613e-11	1.1741e-08	transmembrane O-mannosyltransferase targeting cadherins 2b
LOC106603618	F1701419	-1.91262	2.03692	7.82689e-06	0.000223498	uncharacterized LOC106603618	F1701361	-2.00784	2.75204	4.0207e-06	0.000194022	uncharacterized LOC106603618	F1701175	-2.37278	2.55858	9.46096e-06	0.000333657	uncharacterized LOC106603618
LOC106576768	F1701419	-1.91505	1.55973	5.56e-05	0.0010084	rho-related GTP-binding protein RhoQ	F1701361	-1.52301	1.74264	2.79744e-05	0.000903929	rho-related GTP-binding protein RhoQ	F1701175	-2.52587	1.71971	1.22775e-06	6.55438e-05	rho-related GTP-binding protein RhoQ
LOC106588334	F1701419	-1.92293	4.95848	6.08475e-10	1.09281e-07	acidic leucine-rich nuclear phosphoprotein 32 family member E	F1701361	-1.68075	4.94128	4.0754e-08	4.0399e-06	acidic leucine-rich nuclear phosphoprotein 32 family member E	F1701175	-1.81313	5.3244	1.39417e-07	1.0963e-05	acidic leucine-rich nuclear phosphoprotein 32 family member E
LOC106565220	F1701419	-1.9238	2.64797	7.56798e-10	1.28108e-07	leucine-rich repeat extensin-like protein 5	F1701361	-1.94899	2.75677	7.05956e-11	1.6784e-08	leucine-rich repeat extensin-like protein 5	F1701175	-2.06028	2.40381	9.60815e-10	1.72986e-07	leucine-rich repeat extensin-like protein 5
LOC106613756	F1701419	-1.93821	4.76922	3.97763e-10	7.72583e-08	spindlin-Z	F1701361	-1.7486	4.93927	1.01593e-09	1.72725e-07	spindlin-Z	F1701175	-1.5559	4.89462	1.98599e-07	1.4338e-05	spindlin-Z
LOC106563588	F1701419	-1.96032	6.76201	6.80753e-11	1.82281e-08	diamine acetyltransferase 1	F1701361	-1.5695	7.06647	5.11879e-06	0.00023536	diamine acetyltransferase 1	F1701175	-1.37741	7.15502	0.000289911	0.00522937	diamine acetyltransferase 1
LOC123741703	F1701419	-1.96221	4.58196	1.48313e-09	2.21747e-07	tubulin beta-4B chain-like	F1701361	-1.66325	4.03884	1.90538e-08	2.1026e-06	tubulin beta-4B chain-like	F1701175	-1.73771	4.04276	2.30701e-07	1.6058e-05	tubulin beta-4B chain-like
LOC106587573	F1701419	-1.96426	1.55137	5.19988e-06	0.000162071	arylamine N-acetyltransferase, pineal gland isozyme NAT-10	F1701361	-2.67693	1.86688	7.93369e-12	2.46814e-09	arylamine N-acetyltransferase, pineal gland isozyme NAT-10	F1701175	-1.72986	1.30683	3.06621e-06	0.000134152	arylamine N-acetyltransferase, pineal gland isozyme NAT-10
LOC106561361	F1701419	-1.96492	2.11162	5.86029e-07	2.91077e-05	RAD51-associated protein 1-like	F1701361	-1.66766	2.49852	1.19455e-06	7.10007e-05	RAD51-associated protein 1-like	F1701175	-1.30391	2.2883	0.000454184	0.0073089	RAD51-associated protein 1-like
LOC106613952	F1701419	-1.97393	2.93505	5.74867e-07	2.86985e-05	mucin-2	F1701361	-1.69974	2.84378	7.68227e-09	9.60054e-07	mucin-2	F1701175	-2.0035	3.07645	2.56418e-10	5.6094e-08	mucin-2
LOC106582920	F1701419	-1.97815	1.08234	0.000163281	0.0022224	inositol hexakisphosphate kinase 2-like	F1701361	-2.20116	1.22517	3.4378e-07	2.4884e-05	inositol hexakisphosphate kinase 2-like	F1701175	-3.46891	1.20484	1.21166e-13	6.18479e-11	inositol hexakisphosphate kinase 2-like
LOC106608986	F1701419	-1.97984	2.5627	4.20664e-06	0.000137364	protein NDRG2	F1701361	-1.69374	2.78179	2.31522e-08	2.47095e-06	protein NDRG2	F1701175	-1.30694	2.37703	2.96328e-05	0.0008665	protein NDRG2
zgc:136472	F1701419	-1.9931	2.7555	1.85107e-06	7.17388e-05	uncharacterized LOC123733133	F1701361	-1.60086	3.31656	6.96961e-06	0.000299284	uncharacterized LOC123733133	F1701175	-1.93692	3.02911	1.17868e-05	0.000402982	uncharacterized LOC123733133
LOC106566696	F1701419	-2.00045	1.66597	8.53061e-08	6.29726e-06	uncharacterized LOC106566696	F1701361	-1.49279	1.75231	0.000148449	0.00337303	uncharacterized LOC106566696	F1701175	-1.36345	1.30658	0.00205813	0.0227463	uncharacterized LOC106566696
LOC106572471	F1701419	-2.00938	1.94979	3.7864e-08	3.33906e-06	XK-related protein 7	F1701361	-1.74731	1.88246	2.02497e-06	0.0001111	XK-related protein 7	F1701175	-1.59581	2.00592	1.46406e-06	7.48628e-05	XK-related protein 7
LOC106587654	F1701419	-2.01481	4.03976	2.80828e-13	1.62186e-10	uncharacterized LOC106587654	F1701361	-1.84208	4.24468	4.63525e-07	3.19421e-05	uncharacterized LOC106587654	F1701175	-1.51938	3.86255	9.37789e-08	7.84673e-06	uncharacterized LOC106587654
ccdc174	F1701419	-2.01696	4.81095	1.672e-14	1.40706e-11	coiled-coil domain containing 174	F1701361	-1.61539	4.74716	1.14812e-06	6.89414e-05	coiled-coil domain containing 174	F1701175	-1.56151	4.33259	3.17491e-06	0.000138492	coiled-coil domain containing 174
LOC106612366	F1701419	-2.01836	1.76493	1.96127e-07	1.20951e-05	coagulation factor IX	F1701361	-1.95436	1.6977	8.86167e-08	7.94913e-06	coagulation factor IX	F1701175	-1.72186	1.6138	1.95906e-07	1.41788e-05	coagulation factor IX
gjz1	F1701419	-2.02529	2.449	0.000175871	0.00234713	gap junction protein zeta 1	F1701361	-2.08476	3.8546	0.000196226	0.00417325	gap junction protein zeta 1	F1701175	-2.6866	1.51334	1.44422e-07	1.12653e-05	gap junction protein zeta 1
LOC106564853	F1701419	-2.02604	4.48906	7.19287e-06	0.000210805	eosinophil peroxidase-like	F1701361	-2.84006	6.13355	6.20466e-10	1.13402e-07	eosinophil peroxidase-like	F1701175	-3.14756	4.87714	1.08373e-07	8.78303e-06	eosinophil peroxidase-like
LOC106585384	F1701419	-2.03291	3.40998	3.29921e-10	6.65582e-08	flavin reductase (NADPH)-like	F1701361	-2.31161	4.27639	2.66222e-09	3.94203e-07	flavin reductase (NADPH)-like	F1701175	-1.48021	3.65802	6.42038e-06	0.000244184	flavin reductase (NADPH)-like
LOC106573187	F1701419	-2.03952	3.39505	2.11036e-06	7.97927e-05	bcl-2-like protein 13	F1701361	-1.29217	2.63821	0.000273446	0.00539931	bcl-2-like protein 13	F1701175	-2.06192	3.21477	2.57687e-09	4.02524e-07	bcl-2-like protein 13
LOC106602245	F1701419	-2.04351	3.30977	3.38e-08	3.0352e-06	C-type lectin domain family 4 member M-like	F1701361	-1.53382	3.13511	3.94126e-05	0.00116737	C-type lectin domain family 4 member M-like	F1701175	-2.15993	3.6659	3.82849e-10	7.7354e-08	C-type lectin domain family 4 member M-like
si:ch73-344o19.1	F1701419	-2.04681	2.40377	8.34271e-05	0.00136136	salivary glue protein Sgs-3	F1701361	-2.05068	2.99927	5.3143e-06	0.000242066	salivary glue protein Sgs-3	F1701175	-1.66746	2.34276	7.43176e-05	0.00178961	salivary glue protein Sgs-3
LOC106568959	F1701419	-2.05998	1.5116	0.000159984	0.00218866	small conductance calcium-activated potassium channel protein 2	F1701361	-1.47092	2.4472	0.000100898	0.00249414	small conductance calcium-activated potassium channel protein 2	F1701175	-1.42192	1.58475	0.00219254	0.0238536	small conductance calcium-activated potassium channel protein 2
LOC106602333	F1701419	-2.06682	5.25361	1.33865e-05	0.000330222	hemogen-like	F1701361	-1.83241	6.39494	2.30653e-05	0.000769991	hemogen-like	F1701175	-1.42239	5.74209	0.0010248	0.0136461	hemogen-like
LOC106562888	F1701419	-2.0684	2.03209	2.84108e-07	1.67028e-05	neutral amino acid transporter A-like	F1701361	-2.39104	3.39649	1.17256e-06	6.9978e-05	neutral amino acid transporter A-like	F1701175	-2.19704	2.49347	3.22256e-09	4.7837e-07	neutral amino acid transporter A-like
LOC106604948	F1701419	-2.06868	5.62974	2.65063e-11	8.04863e-09	uncharacterized LOC106604948	F1701361	-2.0572	6.22103	4.69113e-06	0.000218444	uncharacterized LOC106604948	F1701175	-1.35377	5.64622	0.00125022	0.0158656	uncharacterized LOC106604948
plac8l1	F1701419	-2.07689	1.28738	2.68808e-06	9.70539e-05	PLAC8 like 1	F1701361	-2.11012	1.48242	1.37838e-06	7.96597e-05	PLAC8 like 1	F1701175	-1.37689	1.70664	0.001825	0.0208358	PLAC8 like 1
LOC106608992	F1701419	-2.08201	2.84944	7.14134e-05	0.00121766	purine nucleoside phosphorylase-like	F1701361	-2.06724	3.33373	1.53117e-08	1.74907e-06	purine nucleoside phosphorylase-like	F1701175	-1.30012	2.7713	6.07786e-05	0.00152972	purine nucleoside phosphorylase-like
LOC123726188	F1701419	-2.09845	7.77709	1.09725e-12	5.00491e-10	aerolysin-like protein	F1701361	-1.91857	7.14914	4.30881e-13	1.88064e-10	aerolysin-like protein	F1701175	-1.9534	7.37311	3.85806e-14	2.29082e-11	aerolysin-like protein
gal3st1a	F1701419	-2.10432	2.0372	0.000589215	0.00581992	galactose-3-O-sulfotransferase 1a	F1701361	-2.40077	3.29988	2.23411e-09	3.40271e-07	galactose-3-O-sulfotransferase 1a	F1701175	-1.7411	2.24405	1.32991e-05	0.000448885	galactose-3-O-sulfotransferase 1a
hddc3	F1701419	-2.10939	2.5999	3.27809e-07	1.87481e-05	HD domain containing 3	F1701361	-1.89808	3.39509	2.7031e-05	0.000882219	HD domain containing 3	F1701175	-1.29011	3.23893	0.0025133	0.026504	HD domain containing 3
LOC106564353	F1701419	-2.11123	3.07906	0.000619132	0.00605664	antimicrobial peptide NK-lysin-like	F1701361	-1.87143	4.29129	0.00181867	0.022169	antimicrobial peptide NK-lysin-like	F1701175	-2.39773	1.84657	0.000588785	0.00891296	antimicrobial peptide NK-lysin-like
LOC106605821	F1701419	-2.11191	2.96926	4.56475e-08	3.84143e-06	isochorismatase domain-containing protein 2	F1701361	-1.27285	2.50847	9.49082e-05	0.00236809	isochorismatase domain-containing protein 2	F1701175	-1.73811	2.54475	1.46806e-07	1.13902e-05	isochorismatase domain-containing protein 2
LOC106574039	F1701419	-2.11551	3.52019	9.97678e-06	0.000267385	T-cell acute lymphocytic leukemia protein 1 homolog	F1701361	-2.1828	4.43647	9.13941e-08	8.16449e-06	T-cell acute lymphocytic leukemia protein 1 homolog	F1701175	-1.29289	3.29807	0.000815138	0.011485	T-cell acute lymphocytic leukemia protein 1 homolog
hem4	F1701419	-2.12313	4.22066	9.66644e-10	1.56437e-07	Uroporphyrinogen-III synthase	F1701361	-2.44366	5.61538	2.69185e-08	2.81134e-06	Uroporphyrinogen-III synthase	F1701175	-1.30308	4.62585	0.000740414	0.0106645	Uroporphyrinogen-III synthase
tfr1a	F1701419	-2.14957	7.70572	4.26166e-10	8.09826e-08	transferrin receptor 1a	F1701361	-2.87171	9.04418	4.62365e-11	1.14584e-08	transferrin receptor 1a	F1701175	-2.24659	8.30404	7.65286e-13	3.18086e-10	transferrin receptor 1a
spaca4l	F1701419	-2.15248	3.6828	7.18249e-06	0.00021071	sperm acrosome associated 4 like	F1701361	-2.47585	5.21002	3.10243e-08	3.19452e-06	sperm acrosome associated 4 like	F1701175	-1.26777	4.34989	0.000373394	0.00637553	sperm acrosome associated 4 like
apln	F1701419	-2.16255	2.28848	1.30004e-09	1.98401e-07	apelin	F1701361	-1.62274	1.70528	0.000214883	0.00447567	apelin	F1701175	-2.13716	1.61825	6.50751e-08	5.75489e-06	apelin
LOC106592262	F1701419	-2.1714	6.54705	1.14706e-13	8.04414e-11	cytochrome P450 4F3	F1701361	-1.30103	6.25827	0.00042074	0.00742529	cytochrome P450 4F3	F1701175	-1.68775	6.59737	1.43809e-06	7.39244e-05	cytochrome P450 4F3
LOC100196095	F1701419	-2.19801	5.39517	1.38631e-06	5.67906e-05	Rhesus blood group, B glycoprotein	F1701361	-2.2502	6.50821	1.49369e-06	8.5647e-05	Rhesus blood group, B glycoprotein	F1701175	-1.73812	5.64041	5.2711e-05	0.00136444	Rhesus blood group, B glycoprotein
gp9	F1701419	-2.21486	2.99898	1.45668e-08	1.51608e-06	glycoprotein IX (platelet)	F1701361	-2.48172	4.27554	4.83956e-08	4.70177e-06	glycoprotein IX (platelet)	F1701175	-1.80893	3.27008	1.86479e-05	0.000597533	glycoprotein IX (platelet)
LOC106568887	F1701419	-2.24061	5.27603	2.44969e-12	1.00213e-09	uncharacterized LOC106568887	F1701361	-1.51344	5.44106	0.000107526	0.00262031	uncharacterized LOC106568887	F1701175	-1.40614	5.64388	0.000245218	0.00462986	uncharacterized LOC106568887
hmbsa	F1701419	-2.25995	5.33866	6.65005e-11	1.79698e-08	hydroxymethylbilane synthase a	F1701361	-2.8014	6.77375	8.05669e-13	3.31834e-10	hydroxymethylbilane synthase a	F1701175	-1.74148	5.97137	8.88421e-06	0.000316384	hydroxymethylbilane synthase a
LOC106583442	F1701419	-2.26938	3.0137	5.406e-07	2.71721e-05	uncharacterized LOC106583442	F1701361	-1.87546	3.29809	2.30406e-06	0.00012184	uncharacterized LOC106583442	F1701175	-2.05466	2.89136	8.529e-09	1.08838e-06	uncharacterized LOC106583442
LOC106604707	F1701419	-2.27417	3.59972	2.66122e-07	1.58351e-05	serine protease 23	F1701361	-2.35645	3.92526	2.40124e-16	2.50784e-13	serine protease 23	F1701175	-2.51462	3.5249	2.5603e-12	9.08439e-10	serine protease 23
LOC106561148	F1701419	-2.27532	1.22308	1.20263e-05	0.000306686	alpha-2,8-sialyltransferase 8B	F1701361	-2.41722	2.09916	3.34404e-06	0.000167162	alpha-2,8-sialyltransferase 8B	F1701175	-2.02614	1.68931	7.51264e-06	0.000274598	alpha-2,8-sialyltransferase 8B
LOC106573466	F1701419	-2.27746	4.23499	2.00498e-05	0.000458265	uncharacterized LOC106573466	F1701361	-1.73296	5.01416	1.05715e-06	6.43929e-05	uncharacterized LOC106573466	F1701175	-1.30156	4.24493	0.00211147	0.0232146	uncharacterized LOC106573466
LOC106610275	F1701419	-2.2936	5.31804	1.42008e-06	5.80931e-05	hemogen-like	F1701361	-2.1989	6.68234	2.84211e-06	0.000146324	hemogen-like	F1701175	-1.53817	5.77863	0.000413634	0.00687337	hemogen-like
LOC106566743	F1701419	-2.30775	3.23941	5.97199e-09	7.32676e-07	dysbindin-like	F1701361	-2.42516	4.00247	3.77802e-09	5.18688e-07	dysbindin-like	F1701175	-1.62718	3.6908	0.00287272	0.0291633	dysbindin-like
LOC106590208	F1701419	-2.33689	2.59554	0.000464741	0.00487309	carbonic anhydrase 1-like	F1701361	-4.3179	4.28493	1.7635e-13	8.59501e-11	carbonic anhydrase 1-like	F1701175	-2.87143	2.80086	3.28371e-07	2.17135e-05	carbonic anhydrase 1-like
cdk6	F1701419	-2.35928	3.45885	4.13861e-13	2.25738e-10	cyclin dependent kinase 6	F1701361	-1.64366	3.36757	7.08443e-09	8.92974e-07	cyclin dependent kinase 6	F1701175	-2.27208	3.30934	1.66377e-14	1.05234e-11	cyclin dependent kinase 6
LOC106587137	F1701419	-2.37847	4.57119	7.60937e-08	5.67409e-06	G1/S-specific cyclin-D1	F1701361	-2.78232	5.89876	1.5555e-09	2.51312e-07	G1/S-specific cyclin-D1	F1701175	-2.00454	5.24972	6.14755e-08	5.46982e-06	G1/S-specific cyclin-D1
LOC106611696	F1701419	-2.38244	1.03104	3.78294e-06	0.000126044	FERM and PDZ domain-containing protein 1-like	F1701361	-1.76377	1.28335	4.64227e-07	3.19421e-05	FERM and PDZ domain-containing protein 1-like	F1701175	-1.8786	1.01831	6.71097e-06	0.000251618	FERM and PDZ domain-containing protein 1-like
LOC106563235	F1701419	-2.42104	3.92653	2.27829e-08	2.20799e-06	zinc finger protein Gfi-1b-like	F1701361	-2.64344	4.76585	2.42721e-13	1.12665e-10	zinc finger protein Gfi-1b-like	F1701175	-2.54447	4.33309	4.06637e-10	8.15938e-08	zinc finger protein Gfi-1b-like
dcup	F1701419	-2.43333	5.54575	1.44866e-07	9.55865e-06	Uroporphyrinogen decarboxylase	F1701361	-2.9828	6.73426	5.91029e-14	3.38892e-11	Uroporphyrinogen decarboxylase	F1701175	-2.6133	6.26559	7.07907e-11	1.8227e-08	Uroporphyrinogen decarboxylase
LOC106581816	F1701419	-2.43407	1.59924	1.60308e-07	1.03518e-05	uncharacterized protein C7orf57-like	F1701361	-2.16146	1.78462	8.18201e-07	5.22416e-05	uncharacterized protein C7orf57-like	F1701175	-1.58038	1.81296	0.000218981	0.00425034	uncharacterized protein C7orf57-like
cited4b	F1701419	-2.46476	1.44007	9.78322e-09	1.10829e-06	Cbp/p300-interacting transactivator, with Glu/Asp-rich carboxy-terminal domain, 4b	F1701361	-2.50865	1.87189	4.27744e-11	1.07832e-08	Cbp/p300-interacting transactivator, with Glu/Asp-rich carboxy-terminal domain, 4b	F1701175	-2.10505	1.76795	1.21181e-07	9.65961e-06	Cbp/p300-interacting transactivator, with Glu/Asp-rich carboxy-terminal domain, 4b
LOC106562989	F1701419	-2.46483	6.108	6.52443e-15	6.00533e-12	tubulin alpha chain, testis-specific-like	F1701361	-2.06389	6.03058	4.03515e-10	8.13793e-08	tubulin alpha chain, testis-specific-like	F1701175	-2.59603	6.41647	2.19457e-16	2.04063e-13	tubulin alpha chain, testis-specific-like
apbp2	F1701419	-2.48425	3.26543	5.28545e-10	9.66942e-08	Amyloid protein-binding protein 2	F1701361	-2.03237	2.83991	1.02279e-07	8.87518e-06	Amyloid protein-binding protein 2	F1701175	-1.73717	2.4195	9.83994e-07	5.42222e-05	Amyloid protein-binding protein 2
LOC106566873	F1701419	-2.49439	2.65889	3.66801e-13	2.07765e-10	uncharacterized LOC106566873	F1701361	-2.25305	3.0148	8.28196e-11	1.92214e-08	uncharacterized LOC106566873	F1701175	-2.05394	2.66114	8.50316e-09	1.08838e-06	uncharacterized LOC106566873
LOC106565269	F1701419	-2.52566	1.71201	9.09132e-05	0.00145215	helicase with zinc finger domain 2	F1701361	-3.43659	3.33131	3.17298e-09	4.48249e-07	helicase with zinc finger domain 2	F1701175	-2.15019	2.80958	2.56168e-05	0.00076679	helicase with zinc finger domain 2
tmem14ca	F1701419	-2.52649	5.76427	1.5995e-11	5.1771e-09	transmembrane protein 14Ca	F1701361	-2.40584	6.60626	6.08467e-08	5.77708e-06	transmembrane protein 14Ca	F1701175	-1.50515	6.00755	8.47123e-05	0.00198927	transmembrane protein 14Ca
LOC106564846	F1701419	-2.52681	3.88068	1.21889e-08	1.31506e-06	prosaposin	F1701361	-1.97208	5.52985	3.88901e-07	2.7338e-05	prosaposin	F1701175	-2.11365	4.0953	1.81358e-05	0.000585641	prosaposin
LOC106592998	F1701419	-2.5464	3.75486	5.05885e-06	0.000158514	transmembrane protein 26	F1701361	-1.7228	4.25268	1.06653e-05	0.000419765	transmembrane protein 26	F1701175	-1.9036	3.62815	0.00180542	0.0206724	transmembrane protein 26
LOC106589946	F1701419	-2.54656	4.45391	3.70176e-09	4.91134e-07	nuclear factor 1 X-type	F1701361	-2.11539	5.08935	5.41071e-10	1.02744e-07	nuclear factor 1 X-type	F1701175	-1.89246	4.54364	1.66637e-07	1.25279e-05	nuclear factor 1 X-type
LOC100196543	F1701419	-2.54984	4.81941	4.25903e-10	8.09826e-08	equilibrative nucleoside transporter 1	F1701361	-2.61458	5.63792	1.9235e-11	5.46106e-09	equilibrative nucleoside transporter 1	F1701175	-2.2755	4.65588	2.95809e-07	2.00153e-05	equilibrative nucleoside transporter 1
apoob	F1701419	-2.55945	6.69446	1.6714e-16	2.46146e-13	apolipoprotein O, b	F1701361	-3.03436	7.67916	3.50737e-18	4.45939e-15	apolipoprotein O, b	F1701175	-2.33897	6.93536	3.06164e-16	2.69934e-13	apolipoprotein O, b
LOC100217346	F1701419	-2.56383	5.18776	2.69933e-09	3.69796e-07	Kruppel-like factor 4	F1701361	-2.7683	6.40744	2.58952e-10	5.56804e-08	Kruppel-like factor 4	F1701175	-2.44892	5.48891	4.31584e-07	2.74169e-05	Kruppel-like factor 4
LOC106575727	F1701419	-2.5644	1.5004	7.29344e-07	3.43714e-05	prolactin receptor	F1701361	-1.95228	1.63273	8.18567e-06	0.000340019	prolactin receptor	F1701175	-2.56689	1.6996	1.68144e-07	1.25762e-05	prolactin receptor
LOC106589802	F1701419	-2.63538	3.39288	2.84534e-10	5.94373e-08	MAPK regulated corepressor interacting protein 2	F1701361	-1.45655	2.91729	1.44353e-06	8.30966e-05	MAPK regulated corepressor interacting protein 2	F1701175	-1.9123	3.16502	3.36323e-07	2.21387e-05	MAPK regulated corepressor interacting protein 2
LOC123726941	F1701419	-2.64567	1.20641	6.87138e-08	5.22971e-06	small nucleolar RNA SNORD74	F1701361	-1.70894	1.24737	0.000110499	0.00266612	small nucleolar RNA SNORD74	F1701175	-2.15276	1.97069	1.74335e-07	1.29395e-05	small nucleolar RNA SNORD74
col1a1b	F1701419	-2.68598	6.70595	5.53243e-08	4.48904e-06	collagen, type I, alpha 1b	F1701361	-1.58131	6.56381	0.00534397	0.0468587	collagen, type I, alpha 1b	F1701175	-1.76246	6.20856	3.31485e-05	0.00095208	collagen, type I, alpha 1b
LOC106594081	F1701419	-2.69142	1.03218	2.71761e-06	9.76528e-05	high-affinity choline transporter 1-like	F1701361	-2.32863	2.41931	1.77033e-07	1.40679e-05	high-affinity choline transporter 1-like	F1701175	-2.31493	1.9056	0.000320138	0.00565185	high-affinity choline transporter 1-like
LOC106583559	F1701419	-2.69629	1.50966	1.08383e-06	4.67267e-05	sodium- and chloride-dependent GABA transporter 2	F1701361	-1.72897	1.80703	8.39966e-06	0.000346448	sodium- and chloride-dependent GABA transporter 2	F1701175	-1.86146	1.14508	7.43623e-06	0.000272147	sodium- and chloride-dependent GABA transporter 2
LOC106564529	F1701419	-2.70553	2.77144	2.7119e-06	9.76528e-05	Kruppel-like factor 1	F1701361	-2.66441	4.53804	1.08217e-08	1.29697e-06	Kruppel-like factor 1	F1701175	-1.74193	3.70302	2.8755e-06	0.000127925	Kruppel-like factor 1
sat1a.2	F1701419	-2.72819	7.9718	1.02349e-11	3.55684e-09	spermidine/spermine N1-acetyltransferase 1a, duplicate 2	F1701361	-1.76272	7.6442	8.29649e-06	0.000343905	spermidine/spermine N1-acetyltransferase 1a, duplicate 2	F1701175	-1.38569	8.10439	0.00133063	0.0165873	spermidine/spermine N1-acetyltransferase 1a, duplicate 2
LOC106569932	F1701419	-2.76101	4.76263	9.89809e-07	4.35132e-05	ATPase family AAA domain-containing protein 2	F1701361	-3.20398	5.5147	6.00347e-18	7.31498e-15	ATPase family AAA domain-containing protein 2	F1701175	-2.98681	4.93789	2.4439e-09	3.84353e-07	ATPase family AAA domain-containing protein 2
slc25a37	F1701419	-2.767	4.8508	8.54803e-12	3.03342e-09	solute carrier family 25 member 37	F1701361	-3.56098	6.41712	1.3704e-13	6.90942e-11	solute carrier family 25 member 37	F1701175	-2.57649	5.45737	4.79205e-14	2.63065e-11	solute carrier family 25 member 37
kif21a	F1701419	-2.79428	2.04115	2.65916e-08	2.52654e-06	kinesin family member 21A	F1701361	-2.0301	1.59236	1.74616e-06	9.78215e-05	kinesin family member 21A	F1701175	-2.23621	2.11028	1.81147e-07	1.33768e-05	kinesin family member 21A
LOC106569524	F1701419	-2.82076	9.32488	2.36915e-23	1.78484e-19	elongation factor 2	F1701361	-2.73774	9.38886	5.59452e-15	4.19489e-12	elongation factor 2	F1701175	-3.11238	9.39731	2.08025e-20	4.3232e-17	elongation factor 2
LOC123726268	F1701419	-2.83218	1.61218	1.03266e-09	1.63526e-07	small nucleolar RNA SNORA8	F1701361	-2.24717	1.73745	1.66403e-05	0.00059854	small nucleolar RNA SNORA8	F1701175	-1.63809	1.66801	0.000135657	0.00291072	small nucleolar RNA SNORA8
LOC106575220	F1701419	-2.84392	4.76788	2.89854e-11	8.7116e-09	uncharacterized LOC106575220	F1701361	-2.47583	5.88204	8.22536e-07	5.22599e-05	uncharacterized LOC106575220	F1701175	-1.34955	4.75362	0.00144989	0.0176356	uncharacterized LOC106575220
LOC106589620	F1701419	-2.89262	3.0087	1.02293e-07	7.26008e-06	Kruppel-like factor 1	F1701361	-2.59536	4.52535	1.10746e-08	1.32185e-06	Kruppel-like factor 1	F1701175	-1.72609	3.42041	4.55649e-05	0.00122298	Kruppel-like factor 1
LOC106590880	F1701419	-2.90126	1.37608	0.000162418	0.00221623	microsomal glutathione S-transferase 1-like	F1701361	-3.27478	3.22159	1.34227e-10	2.99634e-08	microsomal glutathione S-transferase 1-like	F1701175	-1.65073	2.35194	0.00529712	0.0459373	microsomal glutathione S-transferase 1-like
LOC106572477	F1701419	-2.92086	5.21391	6.82042e-14	5.42942e-11	tubulin alpha-8 chain	F1701361	-2.41189	4.63203	6.87069e-16	6.69732e-13	tubulin alpha-8 chain	F1701175	-3.30395	5.07976	4.70697e-35	4.56498e-31	tubulin alpha-8 chain
LOC106577689	F1701419	-2.93849	2.94109	4.18041e-19	1.11936e-15	prostaglandin D2 receptor 2	F1701361	-2.21635	2.65097	4.35013e-12	1.46219e-09	prostaglandin D2 receptor 2	F1701175	-2.54082	2.71066	7.1205e-17	7.673e-14	prostaglandin D2 receptor 2
cahz	F1701419	-2.96216	7.50276	5.75207e-09	7.08877e-07	carbonic anhydrase	F1701361	-2.30931	8.6971	3.46349e-06	0.000171666	carbonic anhydrase	F1701175	-2.00496	8.02704	3.91483e-05	0.00108272	carbonic anhydrase
rhd	F1701419	-2.9667	4.78152	6.38381e-13	3.29875e-10	Rh blood group, D antigen	F1701361	-3.18612	6.41014	3.47005e-11	9.06025e-09	Rh blood group, D antigen	F1701175	-2.27802	5.19485	1.86737e-07	1.372e-05	Rh blood group, D antigen
LOC106562111	F1701419	-2.98386	2.31536	2.37703e-15	2.33377e-12	lymphatic vessel endothelial hyaluronic acid receptor 1	F1701361	-3.14324	1.8621	3.88506e-07	2.7338e-05	lymphatic vessel endothelial hyaluronic acid receptor 1	F1701175	-2.02042	1.85181	6.84555e-06	0.000255676	lymphatic vessel endothelial hyaluronic acid receptor 1
LOC123729220	F1701419	-3.00886	5.56177	8.22646e-09	9.69209e-07	porphobilinogen deaminase-like	F1701361	-3.62687	7.23266	1.69165e-12	6.26188e-10	porphobilinogen deaminase-like	F1701175	-2.39995	6.49188	3.90582e-06	0.000163041	porphobilinogen deaminase-like
LOC123730955	F1701419	-3.06219	3.74192	6.03033e-13	3.17174e-10	piggyBac transposable element-derived protein 4-like	F1701361	-2.73322	4.98631	4.02658e-14	2.40305e-11	piggyBac transposable element-derived protein 4-like	F1701175	-2.5908	3.79322	4.28505e-09	6.21521e-07	piggyBac transposable element-derived protein 4-like
LOC106591983	F1701419	-3.10748	1.02792	1.2331e-07	8.38793e-06	putative pre-mRNA-splicing factor ATP-dependent RNA helicase DHX32	F1701361	-3.10885	1.71494	7.09615e-14	3.91533e-11	putative pre-mRNA-splicing factor ATP-dependent RNA helicase DHX32	F1701175	-2.6264	1.39509	3.0444e-07	2.04094e-05	putative pre-mRNA-splicing factor ATP-dependent RNA helicase DHX32
LOC100136584	F1701419	-3.15875	9.41466	1.1045e-12	5.00491e-10	beta-globin	F1701361	-3.21051	11.3859	5.29124e-08	5.07317e-06	beta-globin	F1701175	-1.56007	9.80916	0.00546581	0.0468831	beta-globin
LOC106593551	F1701419	-3.16329	2.20244	2.27992e-13	1.39902e-10	T cell receptor alpha variable 17-like	F1701361	-2.87718	2.88556	9.61457e-11	2.21385e-08	T cell receptor alpha variable 17-like	F1701175	-2.77223	2.72609	6.30373e-08	5.59168e-06	T cell receptor alpha variable 17-like
LOC106609456	F1701419	-3.18091	5.00657	1.52393e-21	7.48096e-18	mitogen-activated protein kinase 11-like	F1701361	-2.78843	4.94968	1.4018e-20	2.41135e-17	mitogen-activated protein kinase 11-like	F1701175	-3.1273	4.78041	4.43166e-11	1.22799e-08	mitogen-activated protein kinase 11-like
LOC106598235	F1701419	-3.45185	1.55189	0.000372201	0.00413067	collagen alpha-4(IV) chain	F1701361	-2.42099	2.13148	2.70731e-09	3.95666e-07	collagen alpha-4(IV) chain	F1701175	-2.60352	1.85347	0.00043159	0.0070572	collagen alpha-4(IV) chain
LOC106564374	F1701419	-3.47537	2.48124	7.80057e-10	1.30544e-07	uncharacterized LOC106564374	F1701361	-3.05404	3.46431	1.57952e-08	1.77654e-06	uncharacterized LOC106564374	F1701175	-2.347	2.65227	2.31675e-05	0.000709749	uncharacterized LOC106564374
LOC106607375	F1701419	-3.49164	8.65456	1.18499e-09	1.84671e-07	hemoglobin subunit alpha-4	F1701361	-2.58632	9.84822	0.000263253	0.00525124	hemoglobin subunit alpha-4	F1701175	-1.78323	9.10936	0.00516734	0.0451754	hemoglobin subunit alpha-4
LOC123743182	F1701419	-3.53694	3.56264	2.16763e-25	3.19228e-21	chromatin target of PRMT1 protein-like	F1701361	-3.38394	3.46002	2.99378e-29	1.25067e-25	chromatin target of PRMT1 protein-like	F1701175	-3.53834	3.44323	1.00887e-16	1.03496e-13	chromatin target of PRMT1 protein-like
LOC106611162	F1701419	-3.5419	4.78338	5.44643e-12	2.00524e-09	uncharacterized LOC106611162	F1701361	-3.88814	5.03623	3.54834e-16	3.57807e-13	uncharacterized LOC106611162	F1701175	-3.41954	4.85014	1.84688e-12	7.16466e-10	uncharacterized LOC106611162
LOC106575060	F1701419	-3.58712	2.03122	2.69785e-10	5.71673e-08	microsomal glutathione S-transferase 1-like	F1701361	-3.88706	3.88889	3.7441e-08	3.7625e-06	microsomal glutathione S-transferase 1-like	F1701175	-2.33421	2.87286	1.84742e-05	0.000594586	microsomal glutathione S-transferase 1-like
LOC106601076	F1701419	-3.61131	7.21426	2.36568e-09	3.29323e-07	hemoglobin subunit alpha-4	F1701361	-2.6175	7.48149	5.21364e-05	0.00146337	hemoglobin subunit alpha-4	F1701175	-1.95979	6.98564	0.00472149	0.0420998	hemoglobin subunit alpha-4
LOC106580836	F1701419	-3.6788	2.11264	3.56475e-17	5.83311e-14	golgin subfamily A member 6-like protein 22	F1701361	-4.14131	2.51501	5.33406e-30	4.38173e-26	golgin subfamily A member 6-like protein 22	F1701175	-2.72764	1.92407	4.36818e-14	2.44408e-11	golgin subfamily A member 6-like protein 22
LOC106564308	F1701419	-3.7174	3.35272	4.05254e-12	1.51093e-09	lipopolysaccharide-induced tumor necrosis factor-alpha factor homolog	F1701361	-2.50151	4.36907	4.7062e-13	2.02387e-10	lipopolysaccharide-induced tumor necrosis factor-alpha factor homolog	F1701175	-1.67236	3.63801	6.17093e-06	0.000236683	lipopolysaccharide-induced tumor necrosis factor-alpha factor homolog
LOC106580917	F1701419	-3.77913	4.9939	7.34197e-13	3.60417e-10	tropomodulin-4-like	F1701361	-3.49431	6.48271	9.97824e-13	3.94316e-10	tropomodulin-4-like	F1701175	-2.53415	5.4013	1.73878e-06	8.56002e-05	tropomodulin-4-like
LOC106601077	F1701419	-3.79418	9.6081	3.5385e-12	1.37135e-09	hemoglobin subunit alpha-like	F1701361	-3.30579	11.0419	1.98377e-09	3.10221e-07	hemoglobin subunit alpha-like	F1701175	-1.81139	9.78564	0.00361178	0.0345219	hemoglobin subunit alpha-like
tmod4	F1701419	-3.81428	5.27192	2.24238e-13	1.39902e-10	tropomodulin 4 (muscle)	F1701361	-2.90959	6.26356	1.07711e-09	1.80775e-07	tropomodulin 4 (muscle)	F1701175	-2.09849	5.45138	7.40841e-05	0.00178878	tropomodulin 4 (muscle)
hmgb3	F1701419	-3.82721	4.44692	6.18312e-20	2.02353e-16	High mobility group protein B3	F1701361	-4.21046	4.95383	2.07745e-40	3.03754e-36	High mobility group protein B3	F1701175	-4.61555	4.36957	2.23927e-37	3.25757e-33	High mobility group protein B3
LOC106607380	F1701419	-3.8641	4.0036	1.10303e-15	1.24957e-12	hemoglobin subunit beta-1	F1701361	-4.35105	6.89749	1.61731e-11	4.63678e-09	hemoglobin subunit beta-1	F1701175	-2.18858	4.51173	0.000207938	0.00406856	hemoglobin subunit beta-1
LOC106562991	F1701419	-3.89937	2.0173	1.06133e-09	1.67168e-07	tubulin alpha chain, testis-specific	F1701361	-2.53158	1.14375	2.68978e-08	2.81134e-06	tubulin alpha chain, testis-specific	F1701175	-1.98472	1.42349	6.01464e-07	3.58311e-05	tubulin alpha chain, testis-specific
LOC106566742	F1701419	-4.22346	1.65944	4.3311e-10	8.17746e-08	cadherin-like protein 26	F1701361	-5.42671	2.38892	1.60335e-21	3.12578e-18	cadherin-like protein 26	F1701175	-4.26401	1.9986	6.80126e-15	4.94707e-12	cadherin-like protein 26
LOC106607373	F1701419	-4.47738	7.61971	1.23752e-10	2.91599e-08	hemoglobin subunit alpha-like	F1701361	-3.53003	9.41691	1.4659e-05	0.000542623	hemoglobin subunit alpha-like	F1701175	-2.01577	8.35281	0.00419576	0.0385771	hemoglobin subunit alpha-like
LOC100194720	F1701419	-4.53173	1.65501	4.89769e-09	6.24487e-07	uncharacterized LOC100194720	F1701361	-2.42903	1.92217	8.65975e-05	0.00219487	uncharacterized LOC100194720	F1701175	-2.75929	1.98425	5.90958e-06	0.000230173	uncharacterized LOC100194720
LOC106607236	F1701419	-4.80822	4.85296	7.4638e-14	5.70596e-11	hemoglobin subunit beta-1	F1701361	-3.31997	6.59316	8.49675e-07	5.35497e-05	hemoglobin subunit beta-1	F1701175	-1.71793	4.97806	0.00572283	0.0482625	hemoglobin subunit beta-1
nmt1b	F1701419	-5.36211	4.65489	1.88097e-11	5.83179e-09	N-myristoyltransferase 1b	F1701361	-3.86672	6.27916	2.78027e-09	4.00509e-07	N-myristoyltransferase 1b	F1701175	-2.93156	5.63283	5.17309e-05	0.00134746	N-myristoyltransferase 1b
LOC106571909	F1701419	-5.92022	1.3823	4.38507e-08	3.71144e-06	troponin C, slow skeletal and cardiac muscles	F1701361	-4.81239	3.52625	1.51887e-08	1.74182e-06	troponin C, slow skeletal and cardiac muscles	F1701175	-3.57519	2.53549	2.93894e-06	0.000129558	troponin C, slow skeletal and cardiac muscles
LOC106585833	F1701419	-6.3851	8.45162	1.29276e-11	4.27831e-09	histone H1	F1701361	-5.01579	9.94823	9.61199e-13	3.90394e-10	histone H1	F1701175	-3.59811	9.10391	3.36749e-06	0.000145546	histone H1

## Sheet: HK_T20AvsT10A_all_fams_GO
ID	Term	GOGroups	Ontology Source	Term PValue	Term PValue Corrected with Benjamini-Hochberg	Group PValue	Group PValue Corrected with Benjamini-Hochberg	GOLevels	% Associated Genes	Nr. Genes	Associated Genes Found
GO:0000307	cyclin-dependent protein kinase holoenzyme complex	Group00	GO_CellularComponent-EBI-UniProt-GOA-ACAP-ARAP_01.05.2024_00h00	0.0147958	0.0147958	0.0147958	0.0147958	[7]	4.05405	3	[LOC100195405, LOC106587137, cdk6]
GO:0005507	copper ion binding	Group01	GO_MolecularFunction-EBI-UniProt-GOA-ACAP-ARAP_01.05.2024_00h00	0.0108735	0.0112081	0.0108735	0.0115531	[7]	4.54545	3	[LOC100194731, LOC100196483, LOC106578921]
GO:0042742	defense response to bacterium	Group02	GO_BiologicalProcess-EBI-UniProt-GOA-ACAP-ARAP_01.05.2024_00h00	0.000912509	0.00145567	0.000912509	0.00172363	[4, 5, 6]	6.45161	4	[LOC106564353, LOC106564853, hamp, lyz]
KEGG:00260	Glycine, serine and threonine metabolism	Group03	KEGG_01.05.2024	0.0147958	0.0147958	0.0147958	0.0147958	[-1]	4.05405	3	[LOC100194731, LOC106586211, serb]
GO:0005540	hyaluronic acid binding	Group04	GO_MolecularFunction-EBI-UniProt-GOA-ACAP-ARAP_01.05.2024_00h00	0.00692787	0.0076093	0.00692787	0.00841242	[4]	5.35714	3	[LOC106562111, LOC106582154, LOC106585763]
GO:0006879	intracellular iron ion homeostasis	Group05	GO_BiologicalProcess-EBI-UniProt-GOA-ACAP-ARAP_01.05.2024_00h00	0.00838123	0.00891337	0.00838123	0.00949873	[4, 6]	5	3	[frrs1b, hamp, tfr1a]
GO:0016765	transferase activity, transferring alkyl or aryl (other than methyl) groups	Group06	GO_MolecularFunction-EBI-UniProt-GOA-ACAP-ARAP_01.05.2024_00h00	0.00292589	0.00369877	0.00292589	0.00414501	[3]	4.70588	4	[LOC106575060, LOC106590880, LOC123729220, hmbsa]
GO:0030199	collagen fibril organization	Group07	GO_BiologicalProcess-EBI-UniProt-GOA-ACAP-ARAP_01.05.2024_00h00	0.00477071	0.00541759	0.00477071	0.00623862	[5, 6]	6.12245	3	[LOC106581278, LOC106613072, dpt]
GO:0055002	striated muscle cell development	Group08	GO_BiologicalProcess-EBI-UniProt-GOA-ACAP-ARAP_01.05.2024_00h00	0.00280323	0.00361186	0.00280323	0.00433227	[5, 6]	4.7619	4	[LOC106569441, LOC106580917, LOC106589620, tmod4]
GO:0030239	myofibril assembly	Group08	GO_BiologicalProcess-EBI-UniProt-GOA-ACAP-ARAP_01.05.2024_00h00	0.00280323	0.00361186	0.00280323	0.00433227	[4, 5, 6, 7, 8]	4.7619	4	[LOC106569441, LOC106580917, LOC106589620, tmod4]
GO:0072488	ammonium transmembrane transport	Group09	GO_BiologicalProcess-EBI-UniProt-GOA-ACAP-ARAP_01.05.2024_00h00	0.000292359	0.000529407	0.000292359	0.000621263	[5, 7]	15.7895	3	[LOC100196095, aqp1, rhd]
GO:0008519	ammonium transmembrane transporter activity	Group09	GO_BiologicalProcess-EBI-UniProt-GOA-ACAP-ARAP_01.05.2024_00h00	0.000247461	0.000460553	0.000292359	0.000621263	[6, 8]	16.6667	3	[LOC100196095, aqp1, rhd]
GO:0009308	amine metabolic process	Group10	GO_BiologicalProcess-EBI-UniProt-GOA-ACAP-ARAP_01.05.2024_00h00	0.00136167	0.0019833	0.00136167	0.00231484	[4]	5.7971	4	[LOC100194731, LOC106563588, LOC106577031, sat1a.2]
GO:0006576	biogenic amine metabolic process	Group10	GO_BiologicalProcess-EBI-UniProt-GOA-ACAP-ARAP_01.05.2024_00h00	0.0091699	0.00959974	0.00136167	0.00231484	[5]	4.83871	3	[LOC106563588, LOC106577031, sat1a.2]
GO:0009266	response to temperature stimulus	Group11	GO_BiologicalProcess-EBI-UniProt-GOA-ACAP-ARAP_01.05.2024_00h00	0.00800249	0.00864785	4.58845e-05	0.000130006	[3]	5.08475	3	[LOC106608136, dnaja, hs90a]
GO:0009408	response to heat	Group11	GO_BiologicalProcess-EBI-UniProt-GOA-ACAP-ARAP_01.05.2024_00h00	0.00424152	0.00498564	4.58845e-05	0.000130006	[3, 4]	6.38298	3	[LOC106608136, dnaja, hs90a]
GO:0044183	protein folding chaperone	Group11	GO_BiologicalProcess-EBI-UniProt-GOA-ACAP-ARAP_01.05.2024_00h00	3.07559e-05	7.92556e-05	4.58845e-05	0.000130006	[3, 6, 7, 8]	6.97674	6	[LOC106601018, LOC106608136, LOC106613013, hs90a, hsc70, hsp7c]
GO:0140662	ATP-dependent protein folding chaperone	Group11	GO_BiologicalProcess-EBI-UniProt-GOA-ACAP-ARAP_01.05.2024_00h00	1.10821e-05	3.09375e-05	4.58845e-05	0.000130006	[4, 7, 8, 9]	8.33333	6	[LOC106601018, LOC106608136, LOC106613013, hs90a, hsc70, hsp7c]
GO:1903313	positive regulation of mRNA metabolic process	Group12	GO_BiologicalProcess-EBI-UniProt-GOA-ACAP-ARAP_01.05.2024_00h00	0.000205485	0.000417198	0.000234665	0.000569901	[5, 6, 7, 8, 9]	4.95868	6	[LOC106570386, LOC106601525, LOC106612293, LOC106613740, cirbpb, srsf2b]
GO:0033120	positive regulation of RNA splicing	Group12	GO_BiologicalProcess-EBI-UniProt-GOA-ACAP-ARAP_01.05.2024_00h00	1.09034e-06	3.32058e-06	0.000234665	0.000569901	[5, 6, 7, 8, 9, 10]	18.5185	5	[LOC106601525, LOC106612293, LOC106613740, cirbpb, srsf2b]
GO:0050685	positive regulation of mRNA processing	Group12	GO_BiologicalProcess-EBI-UniProt-GOA-ACAP-ARAP_01.05.2024_00h00	5.83901e-07	1.95607e-06	0.000234665	0.000569901	[6, 7, 8, 9, 10]	20.8333	5	[LOC106601525, LOC106612293, LOC106613740, cirbpb, srsf2b]
GO:0048026	positive regulation of mRNA splicing, via spliceosome	Group12	GO_BiologicalProcess-EBI-UniProt-GOA-ACAP-ARAP_01.05.2024_00h00	5.83901e-07	1.95607e-06	0.000234665	0.000569901	[6, 7, 8, 9, 10, 11, 12, 13]	20.8333	5	[LOC106601525, LOC106612293, LOC106613740, cirbpb, srsf2b]
KEGG:00860	Porphyrin metabolism	Group13	KEGG_01.05.2024	0.000337234	0.000594597	3.10413e-05	0.00010554	[-1]	5.81395	5	[cpox, dcup, hem4, hmbsa, ppox]
GO:0046148	pigment biosynthetic process	Group13	GO_BiologicalProcess-EBI-UniProt-GOA-ACAP-ARAP_01.05.2024_00h00	7.22798e-08	3.72519e-07	3.10413e-05	0.00010554	[3]	13.4615	7	[LOC106589657, LOC123729220, cpox, dcup, hem4, hmbsa, ppox]
GO:0033013	tetrapyrrole metabolic process	Group13	GO_BiologicalProcess-EBI-UniProt-GOA-ACAP-ARAP_01.05.2024_00h00	2.99612e-08	2.0074e-07	3.10413e-05	0.00010554	[4]	15.2174	7	[LOC106589657, LOC123729220, cpox, dcup, hem4, hmbsa, ppox]
GO:0042168	heme metabolic process	Group13	GO_BiologicalProcess-EBI-UniProt-GOA-ACAP-ARAP_01.05.2024_00h00	8.97341e-09	1.00203e-07	3.10413e-05	0.00010554	[3, 6]	17.9487	7	[LOC106589657, LOC123729220, cpox, dcup, hem4, hmbsa, ppox]
GO:0006778	porphyrin-containing compound metabolic process	Group13	GO_BiologicalProcess-EBI-UniProt-GOA-ACAP-ARAP_01.05.2024_00h00	1.08127e-08	9.05567e-08	3.10413e-05	0.00010554	[5]	17.5	7	[LOC106589657, LOC123729220, cpox, dcup, hem4, hmbsa, ppox]
GO:0033014	tetrapyrrole biosynthetic process	Group13	GO_BiologicalProcess-EBI-UniProt-GOA-ACAP-ARAP_01.05.2024_00h00	1.25264e-09	2.09818e-08	3.10413e-05	0.00010554	[5]	23.3333	7	[LOC106589657, LOC123729220, cpox, dcup, hem4, hmbsa, ppox]
GO:0006783	heme biosynthetic process	Group13	GO_BiologicalProcess-EBI-UniProt-GOA-ACAP-ARAP_01.05.2024_00h00	9.66058e-10	2.15753e-08	3.10413e-05	0.00010554	[4, 7]	24.1379	7	[LOC106589657, LOC123729220, cpox, dcup, hem4, hmbsa, ppox]
GO:0006779	porphyrin-containing compound biosynthetic process	Group13	GO_BiologicalProcess-EBI-UniProt-GOA-ACAP-ARAP_01.05.2024_00h00	1.25264e-09	2.09818e-08	3.10413e-05	0.00010554	[6]	23.3333	7	[LOC106589657, LOC123729220, cpox, dcup, hem4, hmbsa, ppox]
GO:0046501	protoporphyrinogen IX metabolic process	Group13	GO_BiologicalProcess-EBI-UniProt-GOA-ACAP-ARAP_01.05.2024_00h00	7.86095e-10	2.63342e-08	3.10413e-05	0.00010554	[6]	37.5	6	[LOC123729220, cpox, dcup, hem4, hmbsa, ppox]
GO:0006782	protoporphyrinogen IX biosynthetic process	Group13	GO_BiologicalProcess-EBI-UniProt-GOA-ACAP-ARAP_01.05.2024_00h00	7.86095e-10	2.63342e-08	3.10413e-05	0.00010554	[5, 7, 8]	37.5	6	[LOC123729220, cpox, dcup, hem4, hmbsa, ppox]
KEGG:00910	Nitrogen metabolism	Group14	KEGG_01.05.2024	9.91505e-05	0.000229072	9.47553e-09	8.0542e-08	[-1]	11.4286	4	[LOC106568872, LOC106590208, ca6, cahz]
GO:0016835	carbon-oxygen lyase activity	Group14	GO_MolecularFunction-EBI-UniProt-GOA-ACAP-ARAP_01.05.2024_00h00	0.0015256	0.00212948	9.47553e-09	8.0542e-08	[3]	4.16667	5	[LOC106568872, LOC106590208, ca6, cahz, hem4]
GO:0006885	regulation of pH	Group14	GO_BiologicalProcess-EBI-UniProt-GOA-ACAP-ARAP_01.05.2024_00h00	0.00318211	0.00387639	9.47553e-09	8.0542e-08	[2, 5]	4.5977	4	[LOC100380859, LOC106590208, LOC106606856, cahz]
GO:0015669	gas transport	Group14	GO_BiologicalProcess-EBI-UniProt-GOA-ACAP-ARAP_01.05.2024_00h00	1.82694e-10	1.22405e-08	9.47553e-09	8.0542e-08	[4]	16.0714	9	[LOC106590208, LOC106601076, LOC106601077, LOC106607236, LOC106607373, LOC106607375, LOC106607380, aqp1, cahz]
GO:0016836	hydro-lyase activity	Group14	GO_MolecularFunction-EBI-UniProt-GOA-ACAP-ARAP_01.05.2024_00h00	0.000770638	0.00125933	9.47553e-09	8.0542e-08	[4]	4.85437	5	[LOC106568872, LOC106590208, ca6, cahz, hem4]
GO:0004089	carbonate dehydratase activity	Group14	GO_MolecularFunction-EBI-UniProt-GOA-ACAP-ARAP_01.05.2024_00h00	4.02776e-05	9.9948e-05	9.47553e-09	8.0542e-08	[5]	14.2857	4	[LOC106568872, LOC106590208, ca6, cahz]
GO:0019755	one-carbon compound transport	Group14	GO_BiologicalProcess-EBI-UniProt-GOA-ACAP-ARAP_01.05.2024_00h00	0.0010475	0.00155961	9.47553e-09	8.0542e-08	[5]	10.3448	3	[LOC106590208, aqp1, cahz]
GO:0015670	carbon dioxide transport	Group14	GO_BiologicalProcess-EBI-UniProt-GOA-ACAP-ARAP_01.05.2024_00h00	1.7877e-05	4.79103e-05	9.47553e-09	8.0542e-08	[5, 6]	37.5	3	[LOC106590208, aqp1, cahz]
GO:0015106	bicarbonate transmembrane transporter activity	Group14	GO_BiologicalProcess-EBI-UniProt-GOA-ACAP-ARAP_01.05.2024_00h00	0.00800249	0.00864785	9.47553e-09	8.0542e-08	[5, 7]	5.08475	3	[LOC100380859, LOC106606856, slc39a4]
GO:0015701	bicarbonate transport	Group14	GO_BiologicalProcess-EBI-UniProt-GOA-ACAP-ARAP_01.05.2024_00h00	0.011326	0.0114976	9.47553e-09	8.0542e-08	[6]	4.47761	3	[LOC100380859, LOC106606856, slc39a4]
GO:0043177	organic acid binding	Group15	GO_MolecularFunction-EBI-UniProt-GOA-ACAP-ARAP_01.05.2024_00h00	1.84209e-06	5.36608e-06	1.56572e-08	8.87244e-08	[3]	5.66038	9	[LOC106577511, LOC106601076, LOC106601077, LOC106607236, LOC106607373, LOC106607375, LOC106607380, apoc1, ret7]
GO:1990777	lipoprotein particle	Group15	GO_CellularComponent-EBI-UniProt-GOA-ACAP-ARAP_01.05.2024_00h00	0.000943946	0.0014708	1.56572e-08	8.87244e-08	[3]	10.7143	3	[LOC106577511, apoc1, apoeb]
GO:0034358	plasma lipoprotein particle	Group15	GO_CellularComponent-EBI-UniProt-GOA-ACAP-ARAP_01.05.2024_00h00	0.000943946	0.0014708	1.56572e-08	8.87244e-08	[3, 4]	10.7143	3	[LOC106577511, apoc1, apoeb]
GO:0055102	lipase inhibitor activity	Group15	GO_MolecularFunction-EBI-UniProt-GOA-ACAP-ARAP_01.05.2024_00h00	0.000207277	0.000408458	1.56572e-08	8.87244e-08	[4]	17.6471	3	[LOC106575194, LOC106577511, apoc1]
GO:0034385	triglyceride-rich plasma lipoprotein particle	Group15	GO_CellularComponent-EBI-UniProt-GOA-ACAP-ARAP_01.05.2024_00h00	0.000112674	0.00025164	1.56572e-08	8.87244e-08	[4, 5]	21.4286	3	[LOC106577511, apoc1, apoeb]
GO:0042157	lipoprotein metabolic process	Group15	GO_BiologicalProcess-EBI-UniProt-GOA-ACAP-ARAP_01.05.2024_00h00	0.00268414	0.00352623	1.56572e-08	8.87244e-08	[4, 5]	4.81928	4	[LOC106577511, LOC106593670, apoc1, apoeb]
GO:0004859	phospholipase inhibitor activity	Group15	GO_MolecularFunction-EBI-UniProt-GOA-ACAP-ARAP_01.05.2024_00h00	0.000207277	0.000408458	1.56572e-08	8.87244e-08	[5]	17.6471	3	[LOC106575194, LOC106577511, apoc1]
GO:0005504	fatty acid binding	Group15	GO_MolecularFunction-EBI-UniProt-GOA-ACAP-ARAP_01.05.2024_00h00	0.00248974	0.00333625	1.56572e-08	8.87244e-08	[3, 6, 7]	7.69231	3	[LOC106577511, apoc1, ret7]
GO:0015918	sterol transport	Group15	GO_BiologicalProcess-EBI-UniProt-GOA-ACAP-ARAP_01.05.2024_00h00	0.000969123	0.00147571	1.56572e-08	8.87244e-08	[5, 6]	6.34921	4	[LOC106577511, LOC106580600, apoc1, gramd1ba]
GO:0033293	monocarboxylic acid binding	Group15	GO_MolecularFunction-EBI-UniProt-GOA-ACAP-ARAP_01.05.2024_00h00	0.00450139	0.00519989	1.56572e-08	8.87244e-08	[5, 6]	6.25	3	[LOC106577511, apoc1, ret7]
GO:0006641	triglyceride metabolic process	Group15	GO_BiologicalProcess-EBI-UniProt-GOA-ACAP-ARAP_01.05.2024_00h00	0.00305217	0.00378695	1.56572e-08	8.87244e-08	[6, 7]	4.65116	4	[LOC106567948, LOC106577511, LOC106585165, apoc1]
GO:0030301	cholesterol transport	Group15	GO_BiologicalProcess-EBI-UniProt-GOA-ACAP-ARAP_01.05.2024_00h00	0.00626213	0.00699272	1.56572e-08	8.87244e-08	[6, 7]	5.55556	3	[LOC106577511, LOC106580600, apoc1]
GO:0002443	leukocyte mediated immunity	Group16	GO_BiologicalProcess-EBI-UniProt-GOA-ACAP-ARAP_01.05.2024_00h00	0.0005082	0.000873062	1.81261e-05	7.70359e-05	[3]	5.31915	5	[LOC106577762, LOC106577765, LOC106583003, c7b, prf1.3]
GO:0009988	cell-cell recognition	Group16	GO_BiologicalProcess-EBI-UniProt-GOA-ACAP-ARAP_01.05.2024_00h00	0.00143642	0.00204767	1.81261e-05	7.70359e-05	[3]	5.71429	4	[LOC106577762, LOC106577765, prf1.3, spaca4l]
GO:0141061	disruption of cell in another organism	Group16	GO_BiologicalProcess-EBI-UniProt-GOA-ACAP-ARAP_01.05.2024_00h00	2.80192e-07	1.1733e-06	1.81261e-05	7.70359e-05	[3]	15.3846	6	[LOC106564353, LOC106577762, LOC106577765, c7b, lyz, prf1.3]
GO:0001909	leukocyte mediated cytotoxicity	Group16	GO_BiologicalProcess-EBI-UniProt-GOA-ACAP-ARAP_01.05.2024_00h00	0.00351752	0.00420846	1.81261e-05	7.70359e-05	[3, 4]	6.81818	3	[LOC106577762, LOC106577765, prf1.3]
GO:0031640	killing of cells of another organism	Group16	GO_BiologicalProcess-EBI-UniProt-GOA-ACAP-ARAP_01.05.2024_00h00	2.80192e-07	1.1733e-06	1.81261e-05	7.70359e-05	[3, 4]	15.3846	6	[LOC106564353, LOC106577762, LOC106577765, c7b, lyz, prf1.3]
GO:0046930	pore complex	Group16	GO_CellularComponent-EBI-UniProt-GOA-ACAP-ARAP_01.05.2024_00h00	4.02776e-05	9.9948e-05	1.81261e-05	7.70359e-05	[3, 4]	14.2857	4	[LOC106577200, LOC106577762, LOC106577765, c7b]
GO:0002449	lymphocyte mediated immunity	Group16	GO_BiologicalProcess-EBI-UniProt-GOA-ACAP-ARAP_01.05.2024_00h00	0.000240765	0.000460893	1.81261e-05	7.70359e-05	[4]	6.25	5	[LOC106577762, LOC106577765, LOC106583003, c7b, prf1.3]
GO:0002460	adaptive immune response based on somatic recombination of immune receptors built from immunoglobulin superfamily domains	Group16	GO_BiologicalProcess-EBI-UniProt-GOA-ACAP-ARAP_01.05.2024_00h00	0.000177783	0.000372233	1.81261e-05	7.70359e-05	[4]	6.66667	5	[LOC106577762, LOC106577765, LOC106583003, c7b, prf1.3]
GO:0001771	immunological synapse formation	Group16	GO_BiologicalProcess-EBI-UniProt-GOA-ACAP-ARAP_01.05.2024_00h00	0.000672957	0.0011272	1.81261e-05	7.70359e-05	[4, 5]	12	3	[LOC106577762, LOC106577765, prf1.3]
GO:0005579	membrane attack complex	Group16	GO_CellularComponent-EBI-UniProt-GOA-ACAP-ARAP_01.05.2024_00h00	5.18675e-05	0.000124112	1.81261e-05	7.70359e-05	[4, 5]	27.2727	3	[LOC106577762, LOC106577765, c7b]
GO:0001913	T cell mediated cytotoxicity	Group16	GO_BiologicalProcess-EBI-UniProt-GOA-ACAP-ARAP_01.05.2024_00h00	0.0010475	0.00155961	1.81261e-05	7.70359e-05	[4, 5, 6]	10.3448	3	[LOC106577762, LOC106577765, prf1.3]
GO:0002456	T cell mediated immunity	Group16	GO_BiologicalProcess-EBI-UniProt-GOA-ACAP-ARAP_01.05.2024_00h00	0.000137517	0.000297215	1.81261e-05	7.70359e-05	[5]	10.5263	4	[LOC106577762, LOC106577765, LOC106583003, prf1.3]
GO:0022829	wide pore channel activity	Group16	GO_BiologicalProcess-EBI-UniProt-GOA-ACAP-ARAP_01.05.2024_00h00	0.00170096	0.00232581	1.81261e-05	7.70359e-05	[6, 8]	4.06504	5	[LOC106577200, LOC106577762, LOC106577765, gjz1, prf1.3]
GO:0098754	detoxification	Group17	GO_BiologicalProcess-EBI-UniProt-GOA-ACAP-ARAP_01.05.2024_00h00	1.59488e-07	7.63264e-07	7.14996e-09	1.21549e-07	[1, 4]	7.56302	9	[LOC106564567, LOC106564853, LOC106586175, LOC106601076, LOC106601077, LOC106607236, LOC106607373, LOC106607375, LOC106607380]
GO:0009636	response to toxic substance	Group17	GO_BiologicalProcess-EBI-UniProt-GOA-ACAP-ARAP_01.05.2024_00h00	3.39759e-07	1.33905e-06	7.14996e-09	1.21549e-07	[3]	6.92308	9	[LOC106564567, LOC106564853, LOC106586175, LOC106601076, LOC106601077, LOC106607236, LOC106607373, LOC106607375, LOC106607380]
GO:0016684	oxidoreductase activity, acting on peroxide as acceptor	Group17	GO_MolecularFunction-EBI-UniProt-GOA-ACAP-ARAP_01.05.2024_00h00	2.23907e-08	1.66686e-07	7.14996e-09	1.21549e-07	[3]	9.47368	9	[LOC106564567, LOC106564853, LOC106586175, LOC106601076, LOC106601077, LOC106607236, LOC106607373, LOC106607375, LOC106607380]
GO:0019825	oxygen binding	Group17	GO_MolecularFunction-EBI-UniProt-GOA-ACAP-ARAP_01.05.2024_00h00	1.00024e-06	3.19125e-06	7.14996e-09	1.21549e-07	[3]	12.5	6	[LOC106601076, LOC106601077, LOC106607236, LOC106607373, LOC106607375, LOC106607380]
GO:0031720	haptoglobin binding	Group17	GO_MolecularFunction-EBI-UniProt-GOA-ACAP-ARAP_01.05.2024_00h00	2.38466e-07	1.06515e-06	7.14996e-09	1.21549e-07	[3]	15.7895	6	[LOC106601076, LOC106601077, LOC106607236, LOC106607373, LOC106607375, LOC106607380]
GO:0043177	organic acid binding	Group17	GO_MolecularFunction-EBI-UniProt-GOA-ACAP-ARAP_01.05.2024_00h00	1.84209e-06	5.36608e-06	7.14996e-09	1.21549e-07	[3]	5.66038	9	[LOC106577511, LOC106601076, LOC106601077, LOC106607236, LOC106607373, LOC106607375, LOC106607380, apoc1, ret7]
GO:0072562	blood microparticle	Group17	GO_CellularComponent-EBI-UniProt-GOA-ACAP-ARAP_01.05.2024_00h00	5.27246e-07	1.85923e-06	7.14996e-09	1.21549e-07	[2, 3, 4]	10.1449	7	[LOC106601018, LOC106601076, LOC106601077, LOC106607236, LOC106607373, LOC106607375, LOC106607380]
GO:0072593	reactive oxygen species metabolic process	Group17	GO_BiologicalProcess-EBI-UniProt-GOA-ACAP-ARAP_01.05.2024_00h00	4.37252e-07	1.62755e-06	7.14996e-09	1.21549e-07	[3]	8.16327	8	[LOC106564567, LOC106586175, LOC106601076, LOC106601077, LOC106607236, LOC106607373, LOC106607375, LOC106607380]
GO:0005833	hemoglobin complex	Group17	GO_CellularComponent-EBI-UniProt-GOA-ACAP-ARAP_01.05.2024_00h00	2.38466e-07	1.06515e-06	7.14996e-09	1.21549e-07	[2, 3, 4, 5]	15.7895	6	[LOC106601076, LOC106601077, LOC106607236, LOC106607373, LOC106607375, LOC106607380]
GO:1990748	cellular detoxification	Group17	GO_BiologicalProcess-EBI-UniProt-GOA-ACAP-ARAP_01.05.2024_00h00	6.35548e-08	3.54848e-07	7.14996e-09	1.21549e-07	[2, 5]	8.41121	9	[LOC106564567, LOC106564853, LOC106586175, LOC106601076, LOC106601077, LOC106607236, LOC106607373, LOC106607375, LOC106607380]
GO:0015669	gas transport	Group17	GO_BiologicalProcess-EBI-UniProt-GOA-ACAP-ARAP_01.05.2024_00h00	1.82694e-10	1.22405e-08	7.14996e-09	1.21549e-07	[4]	16.0714	9	[LOC106590208, LOC106601076, LOC106601077, LOC106607236, LOC106607373, LOC106607375, LOC106607380, aqp1, cahz]
GO:0042743	hydrogen peroxide metabolic process	Group17	GO_BiologicalProcess-EBI-UniProt-GOA-ACAP-ARAP_01.05.2024_00h00	2.34318e-09	3.13987e-08	7.14996e-09	1.21549e-07	[4]	15.6863	8	[LOC106564567, LOC106586175, LOC106601076, LOC106601077, LOC106607236, LOC106607373, LOC106607375, LOC106607380]
GO:0097237	cellular response to toxic substance	Group17	GO_BiologicalProcess-EBI-UniProt-GOA-ACAP-ARAP_01.05.2024_00h00	6.35548e-08	3.54848e-07	7.14996e-09	1.21549e-07	[4]	8.41121	9	[LOC106564567, LOC106564853, LOC106586175, LOC106601076, LOC106601077, LOC106607236, LOC106607373, LOC106607375, LOC106607380]
GO:0042744	hydrogen peroxide catabolic process	Group17	GO_BiologicalProcess-EBI-UniProt-GOA-ACAP-ARAP_01.05.2024_00h00	2.34318e-09	3.13987e-08	7.14996e-09	1.21549e-07	[4, 5]	15.6863	8	[LOC106564567, LOC106586175, LOC106601076, LOC106601077, LOC106607236, LOC106607373, LOC106607375, LOC106607380]
GO:0098869	cellular oxidant detoxification	Group17	GO_BiologicalProcess-EBI-UniProt-GOA-ACAP-ARAP_01.05.2024_00h00	4.18419e-08	2.54855e-07	7.14996e-09	1.21549e-07	[3, 6]	8.82353	9	[LOC106564567, LOC106564853, LOC106586175, LOC106601076, LOC106601077, LOC106607236, LOC106607373, LOC106607375, LOC106607380]
GO:0015671	oxygen transport	Group17	GO_BiologicalProcess-EBI-UniProt-GOA-ACAP-ARAP_01.05.2024_00h00	1.00024e-06	3.19125e-06	7.14996e-09	1.21549e-07	[5]	12.5	6	[LOC106601076, LOC106601077, LOC106607236, LOC106607373, LOC106607375, LOC106607380]
GO:0019755	one-carbon compound transport	Group17	GO_BiologicalProcess-EBI-UniProt-GOA-ACAP-ARAP_01.05.2024_00h00	0.0010475	0.00155961	7.14996e-09	1.21549e-07	[5]	10.3448	3	[LOC106590208, aqp1, cahz]
GO:0005504	fatty acid binding	Group17	GO_MolecularFunction-EBI-UniProt-GOA-ACAP-ARAP_01.05.2024_00h00	0.00248974	0.00333625	7.14996e-09	1.21549e-07	[3, 6, 7]	7.69231	3	[LOC106577511, apoc1, ret7]
GO:0015670	carbon dioxide transport	Group17	GO_BiologicalProcess-EBI-UniProt-GOA-ACAP-ARAP_01.05.2024_00h00	1.7877e-05	4.79103e-05	7.14996e-09	1.21549e-07	[5, 6]	37.5	3	[LOC106590208, aqp1, cahz]
GO:0016209	antioxidant activity	Group17	GO_BiologicalProcess-EBI-UniProt-GOA-ACAP-ARAP_01.05.2024_00h00	4.18419e-08	2.54855e-07	7.14996e-09	1.21549e-07	[4, 7]	8.82353	9	[LOC106564567, LOC106564853, LOC106586175, LOC106601076, LOC106601077, LOC106607236, LOC106607373, LOC106607375, LOC106607380]
GO:0033293	monocarboxylic acid binding	Group17	GO_MolecularFunction-EBI-UniProt-GOA-ACAP-ARAP_01.05.2024_00h00	0.00450139	0.00519989	7.14996e-09	1.21549e-07	[5, 6]	6.25	3	[LOC106577511, apoc1, ret7]
GO:0005344	oxygen carrier activity	Group17	GO_BiologicalProcess-EBI-UniProt-GOA-ACAP-ARAP_01.05.2024_00h00	1.00024e-06	3.19125e-06	7.14996e-09	1.21549e-07	[6]	12.5	6	[LOC106601076, LOC106601077, LOC106607236, LOC106607373, LOC106607375, LOC106607380]
GO:0004601	peroxidase activity	Group17	GO_BiologicalProcess-EBI-UniProt-GOA-ACAP-ARAP_01.05.2024_00h00	9.25199e-09	8.85548e-08	7.14996e-09	1.21549e-07	[5, 8]	10.4651	9	[LOC106564567, LOC106564853, LOC106586175, LOC106601076, LOC106601077, LOC106607236, LOC106607373, LOC106607375, LOC106607380]

## Sheet: HK_T20CvsT10C_all_fams_DEGs
SYMBOL		logFC	logCPM	PValue	FDR	GENENAME		logFC	logCPM	PValue	FDR	GENENAME		logFC	logCPM	PValue	FDR	GENENAME
LOC106575194	F1701419	6.1498	4.71293	3.50546e-09	1.51438e-07	phospholipase A2 inhibitor 31 kDa subunit-like	F1701361	3.39993	3.85251	0.000230519	0.0136374	phospholipase A2 inhibitor 31 kDa subunit-like	F1701175	3.19207	3.03169	3.03721e-08	1.19913e-05	phospholipase A2 inhibitor 31 kDa subunit-like
LOC106577511	F1701419	4.42086	1.37447	6.50216e-21	1.45343e-18	apolipoprotein C-I	F1701361	2.95355	1.67801	7.27485e-07	0.000138256	apolipoprotein C-I	F1701175	4.4071	1.84339	5.03718e-10	4.38694e-07	apolipoprotein C-I
apoeb	F1701419	4.13179	1.8387	1.20882e-10	7.52477e-09	apolipoprotein Eb	F1701361	3.14112	2.41856	7.58518e-10	3.13378e-07	apolipoprotein Eb	F1701175	3.01309	2.21156	7.94477e-06	0.000670235	apolipoprotein Eb
LOC106563404	F1701419	3.64876	2.35762	2.78038e-05	0.00035044	uncharacterized LOC106563404	F1701361	2.06868	2.61335	0.00114474	0.0422163	uncharacterized LOC106563404	F1701175	3.02969	3.11091	1.9556e-07	4.992e-05	uncharacterized LOC106563404
LOC106579293	F1701419	3.64643	2.53735	9.62252e-24	2.75653e-21	chondroadherin-like	F1701361	2.56027	3.41812	0.000264358	0.0149525	chondroadherin-like	F1701175	3.39468	3.40981	5.30911e-07	0.000104111	chondroadherin-like
zgc:113223	F1701419	3.08493	1.24872	6.07368e-17	8.87179e-15	tetraspanin	F1701361	2.33852	2.30724	0.000132407	0.00945995	tetraspanin	F1701175	2.90877	2.35273	2.01485e-11	3.32181e-08	tetraspanin
fabp7	F1701419	2.61631	3.8544	3.48888e-15	4.28928e-13	fatty acid-binding protein, brain	F1701361	1.45391	3.46826	0.000144845	0.0100075	fatty acid-binding protein, brain	F1701175	1.9448	3.21225	1.10363e-08	5.53892e-06	fatty acid-binding protein, brain
LOC106578511	F1701419	2.55922	2.42425	1.13375e-10	7.14794e-09	putative ferric-chelate reductase 1	F1701361	1.76667	1.75135	0.000787876	0.0319377	putative ferric-chelate reductase 1	F1701175	1.54239	2.10214	0.000336719	0.00918346	putative ferric-chelate reductase 1
LOC106578379	F1701419	2.47023	1.33526	9.67787e-10	4.75133e-08	methionine-R-sulfoxide reductase B2, mitochondrial	F1701361	1.44215	1.28642	0.000893709	0.0352599	methionine-R-sulfoxide reductase B2, mitochondrial	F1701175	1.57874	1.19987	0.00026787	0.00783012	methionine-R-sulfoxide reductase B2, mitochondrial
LOC106567571	F1701419	2.43937	2.0888	2.89937e-09	1.26927e-07	H-2 class II histocompatibility antigen, A-Q alpha chain	F1701361	1.85083	1.8568	0.000297886	0.0163788	H-2 class II histocompatibility antigen, A-Q alpha chain	F1701175	2.11128	1.62493	4.55147e-05	0.00230777	H-2 class II histocompatibility antigen, A-Q alpha chain
LOC106601034	F1701419	2.35104	5.1079	2.31314e-16	3.21941e-14	complement C1q-like protein 2	F1701361	1.76442	5.04382	5.59107e-06	0.000748285	complement C1q-like protein 2	F1701175	2.20343	4.82229	2.81078e-08	1.15907e-05	complement C1q-like protein 2
si:ch211-194m7.8	F1701419	2.28689	6.98476	2.92941e-13	2.79725e-11	olfactomedin-4	F1701361	1.88154	6.80152	3.99347e-12	2.87177e-09	olfactomedin-4	F1701175	1.35415	6.56958	9.85558e-06	0.00078561	olfactomedin-4
LOC106561443	F1701419	2.2712	2.54379	2.73333e-09	1.20935e-07	uncharacterized LOC106561443	F1701361	1.84493	1.26255	9.60556e-07	0.000171141	uncharacterized LOC106561443	F1701175	1.81016	1.5448	2.64749e-06	0.00031109	uncharacterized LOC106561443
tfa	F1701419	2.23052	5.45791	1.3223e-13	1.30052e-11	transferrin-a	F1701361	3.04399	5.29172	2.98861e-17	8.51964e-14	transferrin-a	F1701175	1.84167	6.13111	0.000143023	0.00527366	transferrin-a
fabp7b	F1701419	2.21883	2.8161	1.65038e-12	1.4074e-10	fatty acid binding protein 7, brain, b	F1701361	1.59449	2.49349	0.000860222	0.0344028	fatty acid binding protein 7, brain, b	F1701175	2.27599	2.02752	1.44625e-07	3.85756e-05	fatty acid binding protein 7, brain, b
LOC106577031	F1701419	2.16723	1.57404	1.12538e-09	5.46143e-08	indoleamine 2,3-dioxygenase 2	F1701361	2.2462	1.2939	2.01595e-06	0.00031233	indoleamine 2,3-dioxygenase 2	F1701175	2.22469	1.58418	2.61968e-06	0.000309049	indoleamine 2,3-dioxygenase 2
LOC106582403	F1701419	1.94817	2.65949	2.30269e-14	2.55426e-12	rho-related GTP-binding protein RhoE	F1701361	1.67461	2.91996	2.96176e-05	0.00284279	rho-related GTP-binding protein RhoE	F1701175	1.61839	2.78806	3.99074e-06	0.000419042	rho-related GTP-binding protein RhoE
LOC106589862	F1701419	1.84228	2.81595	5.24116e-12	4.17961e-10	transmembrane protein 100	F1701361	1.37722	3.03241	0.000648206	0.0276623	transmembrane protein 100	F1701175	1.3499	3.33001	9.98408e-05	0.00397898	transmembrane protein 100
lyz	F1701419	1.77132	10.1115	1.09902e-16	1.57416e-14	lysozyme	F1701361	1.39334	10.5815	0.000373531	0.0191515	lysozyme	F1701175	1.82416	10.35	1.27254e-09	9.42033e-07	lysozyme
marcksl1b	F1701419	1.62133	2.58113	4.05707e-07	9.83632e-06	MARCKS-like 1b	F1701361	1.61631	2.26338	8.36345e-05	0.00664114	MARCKS-like 1b	F1701175	1.44976	2.38805	0.00315958	0.0410344	MARCKS-like 1b
LOC106585738	F1701419	1.47583	2.79572	8.92024e-08	2.63993e-06	long-chain-fatty-acid--CoA ligase ACSBG2-like	F1701361	1.41581	3.32803	0.000460885	0.0222686	long-chain-fatty-acid--CoA ligase ACSBG2-like	F1701175	1.62114	3.22364	4.31396e-05	0.00221388	long-chain-fatty-acid--CoA ligase ACSBG2-like
LOC106612904	F1701419	1.46847	6.86184	6.52426e-08	1.99901e-06	high affinity immunoglobulin gamma Fc receptor I	F1701361	2.07142	7.35912	1.96885e-10	9.84666e-08	high affinity immunoglobulin gamma Fc receptor I	F1701175	1.38115	6.92487	1.02102e-05	0.000803279	high affinity immunoglobulin gamma Fc receptor I
LOC106611880	F1701419	1.41856	2.99464	2.37038e-07	6.13514e-06	uncharacterized LOC106611880	F1701361	1.58762	2.5622	0.000519933	0.0241396	uncharacterized LOC106611880	F1701175	1.44266	2.42018	0.000198726	0.00656019	uncharacterized LOC106611880
LOC106599786	F1701419	1.41211	1.81336	4.80939e-07	1.13253e-05	piRNA biogenesis protein EXD1	F1701361	1.74317	1.67708	0.000100672	0.00763943	piRNA biogenesis protein EXD1	F1701175	1.72467	1.67936	2.14459e-05	0.00135691	piRNA biogenesis protein EXD1
LOC106590128	F1701419	1.26632	1.61214	0.000629271	0.00438217	plexin domain-containing protein 2	F1701361	1.84588	2.55803	0.00115124	0.0423463	plexin domain-containing protein 2	F1701175	3.06432	2.66315	7.64595e-08	2.3832e-05	plexin domain-containing protein 2
LOC101448011	F1701419	-1.50448	3.21888	7.40711e-05	0.000775841	Hemoglobin subunit beta-1	F1701361	-4.01687	8.057	9.76073e-05	0.00752025	Hemoglobin subunit beta-1	F1701175	2.89376	4.79552	8.54595e-09	4.68619e-06	Hemoglobin subunit beta-1
LOC106592099	F1701419	-1.6453	4.45231	3.75412e-10	2.08998e-08	collagen alpha-1(XI) chain-like	F1701361	-2.18944	4.12055	6.76657e-07	0.000130334	collagen alpha-1(XI) chain-like	F1701175	-1.47309	4.10007	4.0419e-07	8.67281e-05	collagen alpha-1(XI) chain-like
LOC106565220	F1701419	-1.70839	2.39973	1.76995e-10	1.05717e-08	leucine-rich repeat extensin-like protein 5	F1701361	-1.42401	2.35774	0.000197856	0.0125031	leucine-rich repeat extensin-like protein 5	F1701175	-1.43107	2.54027	8.35105e-05	0.00348856	leucine-rich repeat extensin-like protein 5
LOC106587138	F1701419	-1.996	3.63747	2.29639e-09	1.03763e-07	two pore channel protein 2	F1701361	-1.40433	3.27679	0.00087515	0.034783	two pore channel protein 2	F1701175	-1.25315	3.591	2.53339e-05	0.00152783	two pore channel protein 2
LOC106600799	F1701419	-2.01561	3.7694	7.66257e-09	2.98274e-07	MAGUK p55 subfamily member 3-like	F1701361	-1.63778	2.74205	0.000773595	0.0315041	MAGUK p55 subfamily member 3-like	F1701175	-1.86818	3.86204	1.347e-06	0.000194566	MAGUK p55 subfamily member 3-like
LOC106585716	F1701419	-2.10348	2.92106	5.7809e-15	6.90572e-13	protein FAM219A-like	F1701361	-1.7343	2.18331	0.000247572	0.0143446	protein FAM219A-like	F1701175	-1.42364	2.878	0.000268567	0.00784275	protein FAM219A-like
LOC106574433	F1701419	-2.1198	1.09277	0.000316606	0.00251093	inactive dipeptidyl peptidase 10-like	F1701361	-2.16971	1.21491	0.000627272	0.0270934	inactive dipeptidyl peptidase 10-like	F1701175	1.80765	1.13438	4.7253e-05	0.00232928	inactive dipeptidyl peptidase 10-like
slc39a4	F1701419	-2.18545	2.30015	2.34839e-07	6.08888e-06	solute carrier family 39 member 4	F1701361	-1.79609	1.50147	1.80515e-05	0.00192732	solute carrier family 39 member 4	F1701175	-1.73557	2.23044	3.47217e-07	7.82704e-05	solute carrier family 39 member 4
LOC106565680	F1701419	-2.364	2.45731	9.07255e-12	6.97121e-10	phosphatidylinositol glycan anchor biosynthesis, class Q	F1701361	-2.30844	2.42175	6.46718e-09	2.19476e-06	phosphatidylinositol glycan anchor biosynthesis, class Q	F1701175	-1.81075	2.27732	0.000282463	0.00810448	phosphatidylinositol glycan anchor biosynthesis, class Q
LOC106577662	F1701419	-2.57766	1.80821	0.000333036	0.00261414	uncharacterized LOC106577662	F1701361	-2.74472	2.40873	3.7135e-08	1.05861e-05	uncharacterized LOC106577662	F1701175	-1.94758	1.98153	4.57121e-06	0.000452703	uncharacterized LOC106577662
LOC106611162	F1701419	-3.22968	4.62483	1.26338e-35	7.45548e-33	uncharacterized LOC106611162	F1701361	-3.0262	4.16846	1.73564e-07	3.99015e-05	uncharacterized LOC106611162	F1701175	-1.55592	4.1475	0.00204916	0.0310213	uncharacterized LOC106611162
mybpc2a	F1701419	-3.68233	2.54818	3.41107e-23	9.40627e-21	myosin binding protein Ca	F1701361	-2.79813	1.71799	1.79835e-05	0.00192728	myosin binding protein Ca	F1701175	-2.20232	2.14204	0.00139104	0.0241008	myosin binding protein Ca
LOC106565269	F1701419	-3.73748	3.22343	7.52123e-13	6.84943e-11	helicase with zinc finger domain 2	F1701361	-3.86021	3.04207	5.64969e-20	4.02639e-16	helicase with zinc finger domain 2	F1701175	-1.88358	3.4795	0.00237742	0.0341406	helicase with zinc finger domain 2
pitpnc1b	F1701419	-4.82927	2.38309	4.40897e-37	2.89091e-34	phosphatidylinositol transfer protein cytoplasmic 1b	F1701361	-2.42842	2.51586	0.00084292	0.0338438	phosphatidylinositol transfer protein cytoplasmic 1b	F1701175	-1.74475	2.3715	0.000205774	0.00667311	phosphatidylinositol transfer protein cytoplasmic 1b

## Sheet: HK_T20AvsT10A|T20CvsT10C_DEGs
SYMBOL		logFC	logCPM	PValue	FDR	GENENAME		logFC	logCPM	PValue	FDR	GENENAME		logFC	logCPM	PValue	FDR	GENENAME		logFC	logCPM	PValue	FDR	GENENAME		logFC	logCPM	PValue	FDR	GENENAME		logFC	logCPM	PValue	FDR	GENENAME
LOC106575194	F1701419_T20AvsT10A	4.41083	5.13794	1.25535e-05	0.000315673	phospholipase A2 inhibitor 31 kDa subunit-like	F1701361_T20AvsT10A	5.30521	5.15281	9.09092e-22	1.8989e-18	phospholipase A2 inhibitor 31 kDa subunit-like	F1701175_T20AvsT10A	7.38132	6.72928	1.61988e-19	3.14202e-16	phospholipase A2 inhibitor 31 kDa subunit-like	F1701419_T20CvsT10C	6.1498	4.71293	3.50546e-09	1.51438e-07	phospholipase A2 inhibitor 31 kDa subunit-like	F1701361_T20CvsT10C	3.39993	3.85251	0.000230519	0.0136374	phospholipase A2 inhibitor 31 kDa subunit-like	F1701175_T20CvsT10C	3.19207	3.03169	3.03721e-08	1.19913e-05	phospholipase A2 inhibitor 31 kDa subunit-like
LOC106579293	F1701419_T20AvsT10A	4.23747	4.35859	8.35752e-13	3.90734e-10	chondroadherin-like	F1701361_T20AvsT10A	3.7877	3.15963	1.83652e-22	4.47544e-19	chondroadherin-like	F1701175_T20AvsT10A	5.57452	5.12949	7.14721e-19	1.15527e-15	chondroadherin-like	F1701419_T20CvsT10C	3.64643	2.53735	9.62252e-24	2.75653e-21	chondroadherin-like	F1701361_T20CvsT10C	2.56027	3.41812	0.000264358	0.0149525	chondroadherin-like	F1701175_T20CvsT10C	3.39468	3.40981	5.30911e-07	0.000104111	chondroadherin-like
LOC106590128	F1701419_T20AvsT10A	2.63254	2.16928	2.23037e-07	1.34617e-05	plexin domain-containing protein 2	F1701361_T20AvsT10A	1.70016	2.62899	9.15758e-08	8.16449e-06	plexin domain-containing protein 2	F1701175_T20AvsT10A	2.31471	2.11548	7.57508e-08	6.50139e-06	plexin domain-containing protein 2	F1701419_T20CvsT10C	1.26632	1.61214	0.000629271	0.00438217	plexin domain-containing protein 2	F1701361_T20CvsT10C	1.84588	2.55803	0.00115124	0.0423463	plexin domain-containing protein 2	F1701175_T20CvsT10C	3.06432	2.66315	7.64595e-08	2.3832e-05	plexin domain-containing protein 2
apoeb	F1701419_T20AvsT10A	2.41321	2.8795	0.0014194	0.0109816	apolipoprotein Eb	F1701361_T20AvsT10A	4.15422	2.46966	2.03311e-20	3.30301e-17	apolipoprotein Eb	F1701175_T20AvsT10A	3.62653	2.65651	3.20537e-23	1.16575e-19	apolipoprotein Eb	F1701419_T20CvsT10C	4.13179	1.8387	1.20882e-10	7.52477e-09	apolipoprotein Eb	F1701361_T20CvsT10C	3.14112	2.41856	7.58518e-10	3.13378e-07	apolipoprotein Eb	F1701175_T20CvsT10C	3.01309	2.21156	7.94477e-06	0.000670235	apolipoprotein Eb
LOC106577031	F1701419_T20AvsT10A	2.35323	2.26285	9.73902e-08	6.9794e-06	indoleamine 2,3-dioxygenase 2	F1701361_T20AvsT10A	1.75306	1.98112	0.000341329	0.00639481	indoleamine 2,3-dioxygenase 2	F1701175_T20AvsT10A	2.06342	1.9739	6.63144e-06	0.000250417	indoleamine 2,3-dioxygenase 2	F1701419_T20CvsT10C	2.16723	1.57404	1.12538e-09	5.46143e-08	indoleamine 2,3-dioxygenase 2	F1701361_T20CvsT10C	2.2462	1.2939	2.01595e-06	0.00031233	indoleamine 2,3-dioxygenase 2	F1701175_T20CvsT10C	2.22469	1.58418	2.61968e-06	0.000309049	indoleamine 2,3-dioxygenase 2
LOC106601034	F1701419_T20AvsT10A	2.31374	5.77125	4.06457e-08	3.51948e-06	complement C1q-like protein 2	F1701361_T20AvsT10A	1.89087	5.43416	2.08915e-13	9.85373e-11	complement C1q-like protein 2	F1701175_T20AvsT10A	3.23203	6.62144	1.27034e-09	2.21321e-07	complement C1q-like protein 2	F1701419_T20CvsT10C	2.35104	5.1079	2.31314e-16	3.21941e-14	complement C1q-like protein 2	F1701361_T20CvsT10C	1.76442	5.04382	5.59107e-06	0.000748285	complement C1q-like protein 2	F1701175_T20CvsT10C	2.20343	4.82229	2.81078e-08	1.15907e-05	complement C1q-like protein 2
LOC106577511	F1701419_T20AvsT10A	2.30044	2.10476	0.000123814	0.00181795	apolipoprotein C-I	F1701361_T20AvsT10A	4.79365	1.81066	2.09932e-29	1.02318e-25	apolipoprotein C-I	F1701175_T20AvsT10A	4.57577	2.42733	1.1162e-20	2.49813e-17	apolipoprotein C-I	F1701419_T20CvsT10C	4.42086	1.37447	6.50216e-21	1.45343e-18	apolipoprotein C-I	F1701361_T20CvsT10C	2.95355	1.67801	7.27485e-07	0.000138256	apolipoprotein C-I	F1701175_T20CvsT10C	4.4071	1.84339	5.03718e-10	4.38694e-07	apolipoprotein C-I
LOC106567571	F1701419_T20AvsT10A	1.91883	2.96989	2.33159e-05	0.000510212	H-2 class II histocompatibility antigen, A-Q alpha chain	F1701361_T20AvsT10A	2.28389	2.76742	7.79768e-07	5.03372e-05	H-2 class II histocompatibility antigen, A-Q alpha chain	F1701175_T20AvsT10A	2.58626	3.19126	2.21495e-07	1.56418e-05	H-2 class II histocompatibility antigen, A-Q alpha chain	F1701419_T20CvsT10C	2.43937	2.0888	2.89937e-09	1.26927e-07	H-2 class II histocompatibility antigen, A-Q alpha chain	F1701361_T20CvsT10C	1.85083	1.8568	0.000297886	0.0163788	H-2 class II histocompatibility antigen, A-Q alpha chain	F1701175_T20CvsT10C	2.11128	1.62493	4.55147e-05	0.00230777	H-2 class II histocompatibility antigen, A-Q alpha chain
zgc:113223	F1701419_T20AvsT10A	1.66427	1.5916	0.000112956	0.00170354	tetraspanin	F1701361_T20AvsT10A	3.48185	2.31769	2.04903e-14	1.36181e-11	tetraspanin	F1701175_T20AvsT10A	2.83892	2.71453	4.00348e-11	1.15328e-08	tetraspanin	F1701419_T20CvsT10C	3.08493	1.24872	6.07368e-17	8.87179e-15	tetraspanin	F1701361_T20CvsT10C	2.33852	2.30724	0.000132407	0.00945995	tetraspanin	F1701175_T20CvsT10C	2.90877	2.35273	2.01485e-11	3.32181e-08	tetraspanin
LOC106599786	F1701419_T20AvsT10A	1.42448	2.05133	4.48827e-05	0.000849808	piRNA biogenesis protein EXD1	F1701361_T20AvsT10A	1.75553	2.02725	5.21677e-07	3.53099e-05	piRNA biogenesis protein EXD1	F1701175_T20AvsT10A	1.49438	1.79345	3.43603e-05	0.000979152	piRNA biogenesis protein EXD1	F1701419_T20CvsT10C	1.41211	1.81336	4.80939e-07	1.13253e-05	piRNA biogenesis protein EXD1	F1701361_T20CvsT10C	1.74317	1.67708	0.000100672	0.00763943	piRNA biogenesis protein EXD1	F1701175_T20CvsT10C	1.72467	1.67936	2.14459e-05	0.00135691	piRNA biogenesis protein EXD1
lyz	F1701419_T20AvsT10A	1.38987	10.28	2.76454e-05	0.000584542	lysozyme	F1701361_T20AvsT10A	1.83663	10.5002	5.16931e-09	6.87119e-07	lysozyme	F1701175_T20AvsT10A	1.62929	10.49	4.93786e-06	0.000197345	lysozyme	F1701419_T20CvsT10C	1.77132	10.1115	1.09902e-16	1.57416e-14	lysozyme	F1701361_T20CvsT10C	1.39334	10.5815	0.000373531	0.0191515	lysozyme	F1701175_T20CvsT10C	1.82416	10.35	1.27254e-09	9.42033e-07	lysozyme
LOC106582403	F1701419_T20AvsT10A	1.3783	2.79832	0.000113478	0.001708	rho-related GTP-binding protein RhoE	F1701361_T20AvsT10A	1.73907	2.74422	2.86453e-08	2.97048e-06	rho-related GTP-binding protein RhoE	F1701175_T20AvsT10A	1.4686	3.40013	0.000466117	0.00746377	rho-related GTP-binding protein RhoE	F1701419_T20CvsT10C	1.94817	2.65949	2.30269e-14	2.55426e-12	rho-related GTP-binding protein RhoE	F1701361_T20CvsT10C	1.67461	2.91996	2.96176e-05	0.00284279	rho-related GTP-binding protein RhoE	F1701175_T20CvsT10C	1.61839	2.78806	3.99074e-06	0.000419042	rho-related GTP-binding protein RhoE
slc39a4	F1701419_T20AvsT10A	-1.52826	1.72331	0.000147273	0.00206692	solute carrier family 39 member 4	F1701361_T20AvsT10A	-2.00007	1.83101	5.11792e-07	3.47881e-05	solute carrier family 39 member 4	F1701175_T20AvsT10A	-2.2671	1.82132	3.03247e-07	2.03764e-05	solute carrier family 39 member 4	F1701419_T20CvsT10C	-2.18545	2.30015	2.34839e-07	6.08888e-06	solute carrier family 39 member 4	F1701361_T20CvsT10C	-1.79609	1.50147	1.80515e-05	0.00192732	solute carrier family 39 member 4	F1701175_T20CvsT10C	-1.73557	2.23044	3.47217e-07	7.82704e-05	solute carrier family 39 member 4
LOC106585716	F1701419_T20AvsT10A	-1.55469	2.29488	1.77508e-05	0.000416268	protein FAM219A-like	F1701361_T20AvsT10A	-2.02239	2.15784	1.56126e-07	1.26471e-05	protein FAM219A-like	F1701175_T20AvsT10A	-1.81723	2.07201	1.6635e-08	1.84029e-06	protein FAM219A-like	F1701419_T20CvsT10C	-2.10348	2.92106	5.7809e-15	6.90572e-13	protein FAM219A-like	F1701361_T20CvsT10C	-1.7343	2.18331	0.000247572	0.0143446	protein FAM219A-like	F1701175_T20CvsT10C	-1.42364	2.878	0.000268567	0.00784275	protein FAM219A-like
LOC106587138	F1701419_T20AvsT10A	-1.74902	3.08498	3.78047e-07	2.09304e-05	two pore channel protein 2	F1701361_T20AvsT10A	-1.61325	3.14394	2.24261e-07	1.73036e-05	two pore channel protein 2	F1701175_T20AvsT10A	-1.68542	2.89982	2.4478e-05	0.000740049	two pore channel protein 2	F1701419_T20CvsT10C	-1.996	3.63747	2.29639e-09	1.03763e-07	two pore channel protein 2	F1701361_T20CvsT10C	-1.40433	3.27679	0.00087515	0.034783	two pore channel protein 2	F1701175_T20CvsT10C	-1.25315	3.591	2.53339e-05	0.00152783	two pore channel protein 2
LOC106565220	F1701419_T20AvsT10A	-1.9238	2.64797	7.56798e-10	1.28108e-07	leucine-rich repeat extensin-like protein 5	F1701361_T20AvsT10A	-1.94899	2.75677	7.05956e-11	1.6784e-08	leucine-rich repeat extensin-like protein 5	F1701175_T20AvsT10A	-2.06028	2.40381	9.60815e-10	1.72986e-07	leucine-rich repeat extensin-like protein 5	F1701419_T20CvsT10C	-1.70839	2.39973	1.76995e-10	1.05717e-08	leucine-rich repeat extensin-like protein 5	F1701361_T20CvsT10C	-1.42401	2.35774	0.000197856	0.0125031	leucine-rich repeat extensin-like protein 5	F1701175_T20CvsT10C	-1.43107	2.54027	8.35105e-05	0.00348856	leucine-rich repeat extensin-like protein 5
LOC106565269	F1701419_T20AvsT10A	-2.52566	1.71201	9.09132e-05	0.00145215	helicase with zinc finger domain 2	F1701361_T20AvsT10A	-3.43659	3.33131	3.17298e-09	4.48249e-07	helicase with zinc finger domain 2	F1701175_T20AvsT10A	-2.15019	2.80958	2.56168e-05	0.00076679	helicase with zinc finger domain 2	F1701419_T20CvsT10C	-3.73748	3.22343	7.52123e-13	6.84943e-11	helicase with zinc finger domain 2	F1701361_T20CvsT10C	-3.86021	3.04207	5.64969e-20	4.02639e-16	helicase with zinc finger domain 2	F1701175_T20CvsT10C	-1.88358	3.4795	0.00237742	0.0341406	helicase with zinc finger domain 2
LOC106611162	F1701419_T20AvsT10A	-3.5419	4.78338	5.44643e-12	2.00524e-09	uncharacterized LOC106611162	F1701361_T20AvsT10A	-3.88814	5.03623	3.54834e-16	3.57807e-13	uncharacterized LOC106611162	F1701175_T20AvsT10A	-3.41954	4.85014	1.84688e-12	7.16466e-10	uncharacterized LOC106611162	F1701419_T20CvsT10C	-3.22968	4.62483	1.26338e-35	7.45548e-33	uncharacterized LOC106611162	F1701361_T20CvsT10C	-3.0262	4.16846	1.73564e-07	3.99015e-05	uncharacterized LOC106611162	F1701175_T20CvsT10C	-1.55592	4.1475	0.00204916	0.0310213	uncharacterized LOC106611162
