# Supplementary material for: Family-based transcriptomic profiling of Atlantic salmon skin and head kidney in response to Lepeophtheirus salmonis infestation under physiological and elevated temperatures
Source: Comp Immunol Rep. 2026 Apr 22;10:200285. doi: 10.1016/j.cirep.2026.200285 (PMC13142024; doi:10.1016/j.cirep.2026.200285)
Supplement: Supplementary file 15 [file mmc14.xlsx]

## Sheet: File Summary
Supplementary Data File 14. List of differentially expressed genes (DEGs) and enriched GO terms/KEGG pathways based on comparisons of skin samples from specific families parasitized with chalimus stages of sea lice at 20 °C compared to 10 °C (T20C vs. T10C)
F1701419_SK_T20CvsT10C_DEGs: DEGs identified based on F1701419-T20C vs. F1701419-T10C
F1701419_SK_T20CvsT10C_GO: GO terms and KEGG pathways enriched based on DEGs identified in F1701419-T20C vs. F1701419-T10C
F1701361_SK_T20CvsT10C_DEGs: DEGs identified based on F1701361-T20C vs. F1701361-T10C
F1701361_SK_T20CvsT10C_GO: GO terms and KEGG pathways enriched based on DEGs identified in F1701361-T20C vs. F1701361-T10C
F1701175_SK_T20CvsT10C_DEGs: DEGs identified based on F1701175-T20C vs. F1701175-T10C
F1701175_SK_T20CvsT10C_GO: GO terms and KEGG pathways enriched based on DEGs identified in F1701175-T20C vs. F1701175-T10C
F1701419|F1701361_DEGs: DEGs shared between F1701419-T20C vs. F1701419-T10C and F1701361-T20C vs. F1701361-T10C
F1701419|F1701361_GO: GO terms and KEGG pathways enriched based on DEGs shared between F1701419-T20C vs. F1701419-T10C and F1701361-T20C vs. F1701361-T10C
F1701419|F1701175_DEGs: DEGs shared between F1701419-T20C vs. F1701419-T10C and F1701175-T20C vs. F1701175-T10C
F1701419|F1701175_GO: GO terms and KEGG pathways enriched based on DEGs shared between F1701419-T20C vs. F1701419-T10C and F1701175-T20C vs. F1701175-T10C
F1701361|F1701175_DEGs: DEGs shared between F1701361-T20C vs. F1701361-T10C and F1701175-T20C vs. F1701175-T10C
F1701361|F1701175_GO: GO terms and KEGG pathways enriched based on DEGs shared between F1701361-T20C vs. F1701361-T10C and F1701175-T20C vs. F1701175-T10C
All_fams_common_DEGs: DEGs shared between F1701419-T20C vs. F1701419-T10C, F1701361-T20C vs. F1701361-T10C and F1701175-T20C vs. F1701175-T10C
All_fams_common_GO: GO terms and KEGG pathways enriched based on DEGs shared between F1701419-T20C vs. F1701419-T10C, F1701361-T20C vs. F1701361-T10C and F1701175-T20C vs. F1701175-T10C

## Sheet: F1701419_SK_T20CvsT10C_DEGs
SYMBOL	logFC	logCPM	PValue	FDR	GENENAME
LOC106600778	4.03146	2.67923	1.18975e-05	0.000353109	cell wall protein IFF6
si:dkey-16n15.6	3.80095	-1.36178	1.14742e-10	1.87637e-08	organic solute transporter subunit alpha
LOC100195755	3.74887	2.0752	8.24377e-12	1.7345e-09	complement component 1, q subcomponent-like 2
zgc:136930	3.47156	3.65134	1.49326e-30	5.48077e-27	thread biopolymer filament subunit gamma
LOC106577511	3.23919	3.45434	2.36304e-14	8.87025e-12	apolipoprotein C-I
LOC106604321	3.14206	-1.27485	3.97443e-07	2.21022e-05	FERM and PDZ domain-containing protein 3
LOC100136447	3.12151	5.38033	1.70451e-36	1.40763e-32	C type lectin receptor B
glyctk	3.10712	1.03446	6.47343e-18	4.27673e-15	glycerate kinase
LOC106588256	2.85532	1.44055	0.00294658	0.0248302	uncharacterized LOC106588256
LOC123723853	2.811	3.22093	0.00622307	0.042361	aerolysin-like protein
LOC106579919	2.80403	-1.4062	6.3748e-07	3.31099e-05	aromatic-L-amino-acid decarboxylase
dnaja	2.73049	3.48684	3.90721e-18	2.68889e-15	DnaJ heat shock protein family (Hsp40) member A
mgarpa	2.63645	3.02205	8.90741e-29	2.67489e-25	mitochondria localized glutamic acid rich protein a
LOC106581278	2.62638	8.6301	1.44232e-27	3.66494e-24	serpin H1-like
LOC106612548	2.62567	2.57307	6.909e-07	3.53289e-05	beta,beta-carotene 9',10'-oxygenase-like
LOC106600814	2.60921	5.9065	0.000475022	0.00634252	keratin, type I cytoskeletal 13-like
LOC106563790	2.56472	-1.03985	9.03886e-05	0.00178835	uncharacterized LOC106563790
map3k7cl	2.48064	-1.16801	3.81725e-06	0.000141254	map3k7 C-terminal like
LOC106566390	2.40693	3.13491	4.05609e-20	4.18702e-17	aerolysin-like protein
LOC106564089	2.36427	-1.23167	1.39075e-06	6.28214e-05	pikachurin
LOC106574652	2.33156	2.06408	1.75457e-20	1.93196e-17	uncharacterized LOC106574652
LOC106605663	2.326	-1.54464	1.84078e-05	0.000499643	TYRO protein tyrosine kinase-binding protein-like
LOC106575194	2.3219	3.48578	1.43681e-07	9.37984e-06	phospholipase A2 inhibitor 31 kDa subunit-like
LOC100136390	2.29836	-1.0476	2.09399e-05	0.00055445	sodium/potassium-transporting ATPase subunit alpha-1
LOC106599561	2.22444	1.12324	3.49184e-11	6.44392e-09	uncharacterized LOC106599561
LOC106606226	2.19875	1.33346	3.09958e-10	4.60763e-08	medium-chain acyl-CoA ligase ACSF2, mitochondrial-like
LOC106611339	2.18789	2.34854	8.90799e-12	1.83911e-09	pancreatic secretory granule membrane major glycoprotein GP2-like
LOC106571977	2.15896	2.27322	1.04165e-10	1.72045e-08	transketolase
plg	2.14418	-1.16915	0.000152369	0.00268867	plasminogen
LOC106599968	2.14115	6.75787	1.01809e-05	0.000310819	uncharacterized LOC106599968
LOC106570080	2.138	3.11779	2.92265e-23	5.49576e-20	homocysteine-responsive endoplasmic reticulum-resident ubiquitin-like domain member 2 protein
LOC106608136	2.13601	3.67031	3.87697e-14	1.34808e-11	heat shock protein HSP 90-alpha
LOC106568508	2.13497	-1.38941	4.37181e-05	0.000996647	macrophage mannose receptor 1
LOC106564982	2.12204	3.3623	0.000241168	0.00379177	uncharacterized LOC106564982
LOC106584237	2.11264	1.02755	4.49011e-10	6.25831e-08	ral guanine nucleotide dissociation stimulator-like 1
msx2	2.10578	1.81028	8.27004e-09	8.05854e-07	Homeobox protein MSX-2
LOC106560689	2.10501	2.60508	1.20404e-07	8.0876e-06	serine/threonine-protein phosphatase with EF-hands 2
LOC106591949	2.10177	2.65595	1.3307e-14	5.29601e-12	guanine nucleotide-binding protein G(I)/G(S)/G(O) subunit gamma-13
LOC106613072	2.05296	5.34477	1.81502e-20	1.93405e-17	serpin H1
LOC100194643	2.04975	1.15912	1.13798e-06	5.2796e-05	myosin, light polypeptide 3-3
LOC106580275	2.03788	-1.53231	0.000380214	0.00537124	uncharacterized LOC106580275
bco2a	2.02057	1.7235	5.99576e-08	4.48095e-06	beta-carotene oxygenase 2a
myh6	2.01613	-1.34908	7.58751e-05	0.0015529	myosin, heavy chain 6, cardiac muscle, alpha
LOC106594081	2.00178	2.57729	2.5813e-08	2.16417e-06	high-affinity choline transporter 1-like
xlkd1	2.00079	2.49023	8.3019e-16	4.09116e-13	Lymphatic vessel endothelial hyaluronic acid receptor 1
LOC106570320	1.97584	1.82652	3.60344e-05	0.000858108	basic leucine zipper and W2 domain-containing protein 2
LOC106585888	1.96826	2.49132	7.75865e-06	0.000248104	radiation-inducible immediate-early gene IEX-1
LOC106577456	1.9174	-1.12557	2.2362e-05	0.000581641	sodium/potassium/calcium exchanger 2-like
LOC106579211	1.91331	1.37565	9.82231e-10	1.21067e-07	retinol dehydrogenase 13
LOC106591053	1.89882	4.41531	2.78811e-12	6.48588e-10	microfibril-associated glycoprotein 4
LOC106563387	1.89452	1.37738	6.0497e-08	4.50175e-06	uncharacterized LOC106563387
LOC123729587	1.86726	-1.14766	0.00612885	0.0419263	inactive dipeptidyl peptidase 10-like
LOC106590529	1.86699	11.115	6.24185e-13	1.71823e-10	lipocalin-like
LOC106606686	1.85391	2.05476	1.23473e-12	3.1135e-10	TBC1 domain family member 16-like
LOC106613230	1.85063	1.82911	1.01719e-09	1.2491e-07	cysteine and histidine-rich domain-containing protein 1-like
LOC100286414	1.84821	5.60244	2.29831e-15	1.02595e-12	fibromodulin
LOC106610829	1.83573	-1.18097	0.000745568	0.00893302	zinc finger protein 436-like
hs90a	1.82537	4.31707	4.31814e-09	4.55722e-07	Heat shock protein HSP 90-alpha
LOC106607466	1.82225	6.46493	1.25833e-07	8.36347e-06	all-trans-retinol 13,14-reductase
LOC106573437	1.82091	1.35311	1.58627e-06	7.02892e-05	beta-1,4-N-acetylgalactosaminyltransferase 3
LOC106569895	1.81919	4.51312	7.61628e-20	7.39967e-17	T-complex protein 1 subunit gamma-like
nar4	1.8116	1.5083	1.99902e-05	0.000534784	Ecto-ADP-ribosyltransferase 4
LOC106566937	1.80343	3.71754	1.07803e-12	2.80398e-10	DENN domain-containing protein 2D-like
LOC106587938	1.78987	-1.51226	0.00056271	0.00719907	uncharacterized LOC106587938
samd7	1.78356	-1.09085	0.00187681	0.0178049	sterile alpha motif domain containing 7
c7b	1.77962	7.68598	4.3594e-21	5.33349e-18	complement component 7b
LOC106599786	1.77877	1.57859	6.74306e-08	4.93888e-06	piRNA biogenesis protein EXD1
colgalt2b	1.77772	3.46889	3.14696e-08	2.55414e-06	collagen beta(1-O)galactosyltransferase 2b
LOC106604762	1.74994	6.36022	2.2006e-18	1.58027e-15	tetraspanin-7
LOC106567289	1.74757	2.37052	0.000379079	0.00536278	suppressor of cytokine signaling 2-like
LOC106576187	1.74356	1.14641	1.26108e-05	0.000368323	coiled-coil domain-containing protein 3-like
LOC106564984	1.73185	3.18034	0.000456885	0.00617019	uncharacterized LOC106564984
LOC106583526	1.72495	-1.2847	0.00408361	0.0313488	probable G-protein coupled receptor
calca	1.72011	3.83993	5.40407e-20	5.40947e-17	calcitonin/calcitonin-related polypeptide, alpha
LOC106567252	1.71776	2.94119	1.15296e-13	3.77085e-11	collagen alpha-1(I) chain
LOC106561363	1.69726	1.18411	1.0453e-07	7.22373e-06	probable polypeptide N-acetylgalactosaminyltransferase 8
si:ch211-194m7.8	1.69631	4.78834	8.42185e-16	4.09116e-13	olfactomedin-4
pkd2l1	1.69246	1.23138	8.3631e-09	8.12524e-07	polycystic kidney disease 2-like 1
LOC106585295	1.67488	1.45913	2.71768e-08	2.2556e-06	group 3 secretory phospholipase A2
LOC106610810	1.66468	2.91105	3.18735e-10	4.70035e-08	polyadenylate-binding protein 4-like
cxl10	1.6562	1.02895	0.000261184	0.00404675	C-X-C motif chemokine 10
LOC106564635	1.65069	-1.04449	0.00249133	0.0219632	uncharacterized LOC106564635
ef2	1.64184	8.25442	2.15126e-25	4.7375e-22	Elongation factor 2
LOC100380667	1.63811	1.68585	4.44749e-09	4.66393e-07	cytoplasmic dynein 1 intermediate chain 1
LOC106585694	1.63228	-1.50614	0.00175833	0.0170056	uncharacterized LOC106585694
LOC106605100	1.62862	1.77575	3.96818e-05	0.000923756	zinc finger and SCAN domain-containing protein 2-like
LOC106590538	1.62435	8.51294	1.31199e-08	1.19391e-06	lipocalin
prmt2	1.61434	4.05585	1.34607e-19	1.23513e-16	protein arginine methyltransferase 2
LOC106608972	1.60999	2.0314	2.92688e-10	4.37482e-08	TOX high mobility group box family member 4-B
LOC106586560	1.60572	-1.2841	0.00407782	0.0313116	uncharacterized LOC106586560
LOC106609956	1.59915	1.27407	6.75572e-05	0.0014187	uncharacterized LOC106609956
LOC106562299	1.59678	3.13611	2.28949e-10	3.4692e-08	transcription factor Maf
LOC106563267	1.58998	-1.24372	0.00247467	0.0218572	myosin light chain 4-like
LOC106606704	1.58945	3.2511	7.90976e-06	0.000251718	uncharacterized LOC106606704
LOC123724182	1.58831	-1.39971	0.00538324	0.0382361	small nucleolar RNA SNORA9
LOC106591183	1.58269	5.83113	1.59507e-21	2.1076e-18	small EDRK-rich factor 2
LOC106582422	1.58064	1.30366	8.79123e-06	0.000273705	contactin-associated protein-like 5
LOC106561638	1.57902	-1.19346	0.0041705	0.0318289	fibroblast growth factor 4B-like
mphosph10	1.57414	2.64525	1.51902e-11	3.00467e-09	M-phase phosphoprotein 10 (U3 small nucleolar ribonucleoprotein)
LOC106569441	1.55876	1.60686	2.14597e-08	1.85666e-06	putative leucine-rich repeat-containing protein DDB_G0290503
lincr	1.55798	1.89766	0.000123962	0.00230694	E3 ubiquitin-protein ligase LINCR
ntd5	1.55566	5.57297	3.34286e-08	2.66726e-06	ntl-dependent gene 5
LOC106613856	1.5551	-1.37409	0.00125837	0.0132423	tetratricopeptide repeat protein 39C
dysi1	1.55279	-1.42646	0.00289466	0.0245177	Dysferlin-interacting protein 1
LOC106592456	1.53584	7.90268	0.00268448	0.0231253	uncharacterized LOC106592456
LOC106584915	1.52731	1.30488	7.26209e-07	3.64676e-05	protein adenylyltransferase FICD-like
LOC106584323	1.51352	5.39906	3.55032e-13	1.06616e-10	calreticulin
LOC106572175	1.51124	1.19354	6.89627e-06	0.000225326	mitochondrial carrier homolog 1
LOC106574371	1.51054	5.75117	1.73706e-05	0.000477772	phospholipase A2 inhibitor 31 kDa subunit
LOC106601913	1.50689	1.46571	0.000115047	0.00218089	ADP-ribosylation factor-like protein 16
LOC106567034	1.49578	3.31731	3.13217e-07	1.82478e-05	complement C1q-like protein 4
LOC106588975	1.49337	1.81445	1.85532e-06	7.99397e-05	uncharacterized LOC106588975
LOC123727742	1.48676	2.60628	1.13537e-10	1.8659e-08	oocyte zinc finger protein XlCOF6-like
LOC106586223	1.4864	1.44584	1.35074e-06	6.14587e-05	calcium-binding mitochondrial carrier protein Aralar1
LOC106576759	1.48468	-1.08806	0.00224261	0.020364	alpha-2,8-sialyltransferase 8E
LOC106602816	1.48202	2.01485	9.03903e-10	1.13225e-07	transcription initiation factor TFIID subunit 6-like
LOC106610423	1.48129	2.43751	8.509e-08	5.99313e-06	CD209 antigen-like protein C
tefm	1.47955	1.12521	2.21722e-06	9.1572e-05	transcription elongation factor, mitochondrial
LOC106607974	1.47923	2.9259	7.91108e-11	1.3333e-08	uncharacterized LOC106607974
LOC106570375	1.47896	4.02657	1.39262e-15	6.5718e-13	serine/arginine-rich splicing factor 10
LOC106610475	1.47225	1.42542	0.000989665	0.0110744	thymosin beta-b
LOC106587215	1.46922	1.7121	2.62885e-09	2.89463e-07	trans-1,2-dihydrobenzene-1,2-diol dehydrogenase-like
LOC106598879	1.4681	2.03489	8.96258e-07	4.32206e-05	hemagglutinin/amebocyte aggregation factor-like
LOC106594461	1.46517	3.3452	1.9504e-05	0.000523376	amine sulfotransferase-like
dnajc3a	1.4638	3.92892	1.79703e-11	3.49185e-09	DnaJ (Hsp40) homolog, subfamily C, member 3a
LOC106604935	1.45907	5.13335	3.12175e-05	0.000769558	C-X-C motif chemokine 14
popdc2	1.45679	2.16604	2.18587e-08	1.88036e-06	popeye domain containing 2
LOC106567149	1.45234	3.7339	1.22372e-12	3.10946e-10	endoplasmic reticulum chaperone BiP-like
LOC106605775	1.4518	3.72862	1.52645e-07	9.88694e-06	beta-2-glycoprotein 1-like
LOC123725386	1.45179	2.22829	0.00711623	0.0466386	uncharacterized LOC123725386
LOC106572463	1.44482	-1.18291	0.00763524	0.0490691	nucleolar protein 4-like
LOC123725628	1.44142	1.51145	0.00333518	0.0270956	uncharacterized LOC123725628
LOC106582800	1.43926	1.16573	0.000420437	0.00579403	twinfilin-2
LOC106571177	1.43004	6.12667	2.35647e-16	1.25551e-13	protein disulfide-isomerase A6
LOC106578921	1.42898	1.55574	2.77153e-07	1.62904e-05	alpha-synuclein-like
zgc:103559	1.42566	2.56623	3.95865e-09	4.21826e-07	Allantoinase, mitochondrial
LOC106587405	1.42027	-1.26088	0.00593118	0.0409456	calretinin-like
LOC106575773	1.41671	3.52363	8.0138e-14	2.67394e-11	protein Hikeshi
LOC106579330	1.41571	1.14187	1.10651e-06	5.15535e-05	homeobox protein MOX-1-like
LOC123727133	1.41296	1.72346	0.000292385	0.00442272	WAP four-disulfide core domain protein 2-like
LOC106561813	1.40936	8.8178	7.44715e-13	1.98388e-10	plakophilin-3
LOC106601404	1.40758	6.50081	2.51155e-15	1.10619e-12	uncharacterized LOC106601404
LOC106565797	1.38698	1.71556	5.54256e-07	2.95779e-05	opioid growth factor receptor-like
LOC106563404	1.38525	1.19749	0.00220332	0.0200834	uncharacterized LOC106563404
LOC106586040	1.37993	3.89822	0.000295746	0.00446498	uncharacterized LOC106586040
LOC106609962	1.377	-1.05448	0.0048957	0.0357233	plasma protease C1 inhibitor-like
rn138	1.37666	1.14016	1.69022e-05	0.000467222	E3 ubiquitin-protein ligase RNF138
LOC106565129	1.37443	2.39486	1.22074e-09	1.46104e-07	zinc finger and SCAN domain-containing protein 22
LOC100136446	1.36872	7.8635	2.82854e-06	0.000112708	C type lectin receptor A
LOC106583171	1.36615	1.41183	0.00419951	0.0319926	cytochrome P450 1B1-like
LOC106595084	1.35993	-1.36124	0.00308144	0.0256914	oocyte zinc finger protein XlCOF6-like
LOC106576175	1.35626	1.42891	0.000108167	0.00207858	condensin-2 complex subunit H2-like
LOC106589469	1.35376	1.67825	5.08719e-06	0.000175964	39S ribosomal protein L38, mitochondrial
LOC106582226	1.3516	1.1583	0.000179917	0.00305354	E3 ubiquitin-protein ligase SH3RF3-like
per3	1.34828	2.66566	9.36631e-10	1.16315e-07	period circadian clock 3
hsp90b1	1.3477	1.41072	1.01283e-05	0.000309591	heat shock protein 90, beta (grp94), member 1
zgc:112271	1.33525	3.82922	1.48544e-10	2.32552e-08	BolA-like protein 2
LOC106568354	1.33319	6.31351	1.48535e-10	2.32552e-08	thrombospondin-4-B-like
plin6	1.32912	6.47124	3.14584e-14	1.12953e-11	perilipin 6
LOC106569645	1.32802	-1.10263	0.00337021	0.0272796	uncharacterized LOC106569645
angpt2b	1.32708	2.36139	0.000117659	0.00221586	angiopoietin 2b
LOC106580397	1.32616	1.92127	6.22509e-06	0.000206875	uncharacterized LOC106580397
grp78	1.32445	6.89392	5.33906e-10	7.22808e-08	78 kDa glucose-regulated protein
LOC106569090	1.32443	3.9241	5.52699e-09	5.66997e-07	Krueppel-like factor 4
si:dkey-103j14.5	1.3196	1.28097	1.75569e-05	0.000481292	isoaspartyl peptidase/L-asparaginase
LOC106565402	1.31655	3.91902	3.10445e-12	7.12147e-10	acyl-coenzyme A thioesterase 1-like
si:ch211-132f19.7	1.31632	-1.23432	0.00529693	0.0377749	adenylate cyclase type 8
LOC106594300	1.31224	3.39944	7.19986e-10	9.29035e-08	gastrula zinc finger protein XlCGF26.1-like
LOC106582471	1.30965	5.33002	2.17758e-16	1.17921e-13	heterogeneous nuclear ribonucleoprotein A3-like
LOC106602948	1.3084	1.18066	1.52294e-05	0.000429156	high mobility group protein B3
LOC106578493	1.30786	-1.03449	0.00150693	0.0151486	uncharacterized LOC106578493
LOC100136352	1.30454	7.87576	0.00295713	0.0248937	beta actin
LOC106604943	1.30445	1.7899	7.51252e-07	3.7491e-05	nucleotide exchange factor SIL1-like
LOC106564502	1.29617	2.93742	1.92978e-05	0.000520416	volume-regulated anion channel subunit LRRC8C-like
LOC106586332	1.29609	3.2477	1.21161e-05	0.00035831	protein ADP-ribosylarginine hydrolase
LOC100136439	1.29241	8.06712	2.037e-06	8.61567e-05	cathelicidin antimicrobial peptide
LOC106608076	1.29151	4.48972	1.9335e-10	2.95692e-08	nascent polypeptide-associated complex subunit alpha, muscle-specific form
LOC106580755	1.28839	4.19394	4.10913e-05	0.000947883	cytochrome P450 2M1
LOC106607877	1.28547	2.72757	0.000714509	0.00864556	adhesion G-protein coupled receptor F2-like
LOC106562156	1.28452	2.07745	1.71372e-07	1.09074e-05	methylmalonyl-CoA epimerase, mitochondrial
LOC106563578	1.27967	1.73394	1.07395e-05	0.000323684	aristaless-related homeobox protein-like
LOC106597323	1.27898	1.85626	0.000307145	0.004593	highly reducing polyketide synthase cm3B-like
LOC106561617	1.27592	5.11422	6.9435e-09	6.97157e-07	G1/S-specific cyclin-D1-like
LOC106604360	1.27303	2.53097	8.33663e-08	5.88427e-06	coagulation factor VIII
LOC123728962	1.27007	1.3866	3.65942e-06	0.000136744	SH3 domain-containing protein C23A1.17-like
LOC106605866	1.26841	2.09621	9.50652e-08	6.62508e-06	zinc finger protein 629-like
LOC106607866	1.26788	1.2858	0.0020845	0.0192762	leucine-rich repeat-containing protein 15-like
LOC106571981	1.26229	6.38501	3.06243e-16	1.58065e-13	serine/arginine-rich splicing factor 6
LOC106604401	1.26228	1.911	5.64552e-05	0.00122932	SH2 domain-containing protein 4A-like
pdia4	1.2602	5.67951	4.02683e-10	5.68454e-08	protein disulfide isomerase family A, member 4
LOC106584562	1.26003	6.21593	0.000451089	0.00610689	hyaluronidase-5-like
LOC106562440	1.25681	2.89041	2.22571e-07	1.34409e-05	pro-cathepsin H
bach1b	1.25419	2.18342	2.96289e-06	0.000116655	BTB and CNC homology 1, basic leucine zipper transcription factor 1 b
si:dkey-160o24.3	1.25311	1.82007	1.91908e-06	8.17974e-05	N-acetyllactosaminide beta-1,3-N-acetylglucosaminyltransferase 2
LOC123727871	1.2504	-1.13391	0.00434645	0.0328285	uncharacterized LOC123727871
adamts1	-1.25034	5.2997	0.00053277	0.00692589	ADAM metallopeptidase with thrombospondin type 1 motif, 1
LOC106560265	-1.25069	1.895	1.80554e-05	0.000491845	ubiquitin carboxyl-terminal hydrolase 46-like
LOC106613533	-1.25157	4.14713	6.2026e-05	0.00132444	galectin-3-binding protein A
LOC106583303	-1.25247	6.13885	3.24644e-08	2.6156e-06	nuclear receptor subfamily 1 group D member 1
LOC106563738	-1.253	1.36321	0.000216013	0.00348757	T-cell surface antigen CD2
LOC106567285	-1.25353	5.09465	1.1972e-10	1.94813e-08	protein phosphatase 1 regulatory subunit 12B-like
cnn3	-1.25365	4.54602	1.8907e-12	4.66086e-10	Calponin-3
LOC106582184	-1.25691	2.55178	2.67173e-08	2.22867e-06	thrombospondin type-1 domain-containing protein 7A-like
exo5	-1.25697	1.63608	3.28701e-05	0.000798336	exonuclease 5
LOC106560251	-1.25831	4.60658	1.46258e-05	0.000414941	complement C1q tumor necrosis factor-related protein 7-like
oplah	-1.25844	2.34915	0.000575092	0.00730623	5-oxoprolinase, ATP-hydrolysing
bcam	-1.25899	2.15946	8.67956e-07	4.21635e-05	basal cell adhesion molecule (Lutheran blood group)
LOC106578735	-1.26003	1.57417	3.53958e-06	0.000133913	uncharacterized LOC106578735
LOC106586296	-1.26091	1.07555	0.00503395	0.0364264	uncharacterized LOC106586296
cytl1	-1.2612	6.36649	4.90358e-05	0.00109668	Cytokine-like protein 1
carm1l	-1.26284	1.58938	5.27266e-06	0.000181429	coactivator-associated arginine methyltransferase 1, like
LOC106584673	-1.26286	2.85023	3.43935e-07	1.96561e-05	SIN3-HDAC complex-associated factor
LOC106576768	-1.26331	3.68289	1.93881e-07	1.1971e-05	rho-related GTP-binding protein RhoQ
LOC106586692	-1.26481	7.2677	1.26309e-08	1.16546e-06	serine/threonine-protein kinase SIK2
LOC106577652	-1.26494	3.70764	2.62164e-06	0.000105482	uncharacterized LOC106577652
tnca	-1.26796	4.94627	0.000161029	0.00279962	tenascin Ca
LOC106608688	-1.26825	1.33113	0.00034019	0.00494328	neurexin-2
LOC106566613	-1.27788	2.14464	2.15956e-05	0.000566165	uncharacterized LOC106566613
LOC106604833	-1.27798	5.94079	1.3921e-06	6.28214e-05	A disintegrin and metalloproteinase with thrombospondin motifs 2
LOC106585619	-1.28044	1.09042	0.000374608	0.00532004	uncharacterized LOC106585619
LOC106562926	-1.28156	1.7529	4.94628e-06	0.000172353	E3 ubiquitin-protein ligase RNF165-like
kif17	-1.28165	1.75613	1.85614e-06	7.99397e-05	kinesin family member 17
LOC106587948	-1.28281	4.96135	1.14538e-08	1.07793e-06	tumor protein p53-inducible protein 11-like
LOC106587046	-1.28362	2.49842	0.00192611	0.0181631	rho guanine nucleotide exchange factor 28-like
LOC106607693	-1.28379	2.14303	0.0001099	0.00210576	gremlin-2-like
LOC106591416	-1.28618	4.15076	6.1962e-12	1.34657e-09	A disintegrin and metalloproteinase with thrombospondin motifs 17-like
LOC106611257	-1.2868	9.18879	6.64319e-07	3.42882e-05	thrombospondin-2
LOC106611011	-1.28828	2.78233	2.88524e-06	0.000114141	uncharacterized LOC106611011
LOC106586070	-1.2895	3.16575	4.74563e-06	0.000166863	collagen alpha-3(VI) chain
LOC106605773	-1.29205	6.48015	3.32105e-13	1.01495e-10	hepatic leukemia factor
LOC106563762	-1.29265	6.40963	5.79446e-10	7.68709e-08	A disintegrin and metalloproteinase with thrombospondin motifs 2-like
gda	-1.29384	1.90414	0.000978365	0.0109889	guanine deaminase
LOC106563748	-1.29792	2.19963	1.92693e-06	8.20262e-05	mitogen-activated protein kinase kinase kinase kinase 2
LOC106607235	-1.29907	1.625	1.41023e-05	0.000400897	dynein axonemal assembly factor 8-like
LOC106608597	-1.29948	6.35679	6.20241e-13	1.71823e-10	ependymin
LOC106600828	-1.30092	1.59374	1.20951e-05	0.000358007	insulin-like growth factor 2 mRNA-binding protein 1
camk1a	-1.30296	3.44868	1.63137e-06	7.20441e-05	calcium/calmodulin-dependent protein kinase Ia
ppp4r4	-1.30298	1.99771	1.68379e-06	7.40622e-05	protein phosphatase 4, regulatory subunit 4
LOC106609351	-1.30702	1.71365	6.31221e-06	0.000209139	uncharacterized LOC106609351
LOC106578675	-1.30728	1.20125	2.14053e-05	0.000563161	SWI/SNF-related matrix-associated actin-dependent regulator of chromatin subfamily D member 3
LOC106583080	-1.30765	1.77582	0.0021352	0.019625	tripartite motif-containing protein 16-like protein
LOC106605097	-1.3085	1.43971	5.66757e-05	0.00123169	tetratricopeptide repeat protein 7A-like
LOC106573783	-1.30936	2.45153	7.88507e-07	3.89339e-05	rho GTPase-activating protein 45-like
hcst	-1.30968	1.79363	3.72866e-05	0.000879776	hematopoietic cell signal transducer
LOC123729209	-1.3113	1.99033	5.00669e-06	0.000173725	neurogranin-like
LOC123730769	-1.3119	3.85345	4.57482e-10	6.34958e-08	uncharacterized LOC123730769
helz2a	-1.31206	5.1205	9.04897e-10	1.13225e-07	helicase with zinc finger 2a
LOC106586814	-1.31248	1.67639	3.2296e-06	0.000124426	epidermal growth factor-like protein 6
LOC106611510	-1.31304	5.45686	0.000182717	0.00308101	tenomodulin
LOC123729294	-1.31354	1.57998	2.06049e-06	8.69276e-05	uncharacterized LOC123729294
LOC106584644	-1.31363	1.24751	0.00148465	0.015	microtubule-associated protein 1B-like
LOC106571601	-1.31372	1.2969	6.20566e-06	0.000206645	thyroxine 5-deiodinase-like
LOC106602219	-1.31475	1.53339	0.000596191	0.00752253	ecto-ADP-ribosyltransferase 5
st1s3	-1.3156	3.48309	2.64554e-07	1.57176e-05	Cytosolic sulfotransferase 3
LOC106584396	-1.31606	2.31316	2.24375e-05	0.000583146	uncharacterized LOC106584396
LOC106585580	-1.31674	1.02504	0.000725357	0.00874798	uncharacterized LOC106585580
LOC106606586	-1.31898	1.71798	0.000132367	0.00242242	uncharacterized LOC106606586
alkal2b	-1.31937	1.36273	1.42478e-06	6.39466e-05	ALK and LTK ligand 2b
LOC106560301	-1.31953	1.7685	3.71867e-05	0.000878048	carbohydrate sulfotransferase 3
ret	-1.32117	4.02798	8.49252e-13	2.24427e-10	ret proto-oncogene receptor tyrosine kinase
LOC106586468	-1.32475	2.06132	1.91644e-06	8.17904e-05	calcium/calmodulin-dependent 3',5'-cyclic nucleotide phosphodiesterase 1A
LOC106569629	-1.32694	6.50028	0.00200697	0.018749	lipoprotein lipase
LOC106609150	-1.32701	2.07373	3.22722e-06	0.000124426	SLIT-ROBO Rho GTPase-activating protein 1-like
LOC106562426	-1.32744	3.97051	2.02498e-07	1.24333e-05	hyaluronan and proteoglycan link protein 3
klf2a	-1.3278	7.51675	3.56726e-06	0.000134518	Kruppel-like factor 2a
LOC106566437	-1.32868	3.9264	9.72594e-09	9.2321e-07	cytochrome c oxidase subunit 4 isoform 2, mitochondrial
LOC123743418	-1.33234	1.32492	4.25052e-06	0.000153116	tubulin beta-4B chain-like
obscna	-1.33335	2.74361	3.1472e-06	0.000122452	obscurin, cytoskeletal calmodulin and titin-interacting RhoGEF a
dyl2	-1.33402	2.87319	1.26438e-09	1.50238e-07	Dynein light chain 2, cytoplasmic
LOC106590447	-1.3358	2.05807	1.06637e-06	4.98519e-05	ligand of Numb protein X 2-like
LOC106561231	-1.33826	2.15484	3.72872e-06	0.000139019	SH3 and multiple ankyrin repeat domains protein 3
LOC106566570	-1.33869	5.19549	6.06467e-10	8.01337e-08	EMILIN-3
LOC106575651	-1.34124	6.2687	8.27302e-10	1.04706e-07	target of Nesh-SH3
LOC106588839	-1.34132	8.26798	6.92146e-11	1.20335e-08	collagen alpha-1(XVI) chain-like
LOC106579929	-1.34189	4.6942	0.000664417	0.00818028	4-hydroxyphenylpyruvate dioxygenase-like
LOC106566399	-1.34339	5.46304	6.23067e-08	4.61475e-06	matrix metalloproteinase-9-like
angl1	-1.34438	5.28165	5.62775e-10	7.52637e-08	Angiopoietin-related protein 1
LOC106567805	-1.3457	3.56071	2.35678e-11	4.44866e-09	SH3 domain-binding glutamic acid-rich-like protein
LOC106606495	-1.34619	2.70385	2.83043e-05	0.000707244	vasorin
fkbp10b	-1.34716	6.78454	1.6516e-13	5.29683e-11	FKBP prolyl isomerase 10b
LOC106577056	-1.3472	3.47373	7.03002e-11	1.20949e-08	protein NDNF-like
phex	-1.34743	2.14137	1.69933e-08	1.49691e-06	phosphate regulating endopeptidase homolog, X-linked
LOC106604332	-1.34821	1.59213	6.71127e-07	3.45317e-05	beta-2 adrenergic receptor-like
LOC106571060	-1.34945	1.66231	0.000142643	0.00255389	G-protein coupled receptor 176-like
shtn2	-1.34989	1.01448	0.00101016	0.0112466	shootin 2
isg15	-1.35019	2.07507	8.71345e-05	0.00173288	ISG15 ubiquitin like modifier
LOC106603198	-1.35139	3.76089	2.17908e-09	2.42362e-07	period circadian protein homolog 1-like
LOC106574083	-1.35176	1.97867	2.26458e-06	9.31582e-05	chemokine XC receptor 1-like
LOC106587781	-1.35472	1.11939	1.81395e-05	0.000493578	cryptochrome-2-like
LOC106564767	-1.35498	1.05607	1.92992e-05	0.000520416	FHA domain-containing protein FhaA-like
LOC106587813	-1.35801	8.4114	1.68919e-05	0.000467222	keratin, type I cytoskeletal 13
LOC106574784	-1.35999	2.11936	7.27798e-06	0.000235699	protein asteroid homolog 1
LOC106571140	-1.36011	7.54425	4.33409e-09	4.55949e-07	papilin-like
LOC106597311	-1.36052	4.19131	0.00262301	0.0227716	C-C chemokine receptor type 9
LOC106605804	-1.36132	2.06937	0.00110078	0.0119888	urotensin-2 receptor-like
LOC106580885	-1.36658	1.69204	1.25527e-05	0.000367274	delta and Notch-like epidermal growth factor-related receptor
LOC106581916	-1.36826	2.10571	0.000432809	0.00592008	FERM and PDZ domain-containing protein 4
LOC106570914	-1.36875	3.42019	9.06648e-07	4.36579e-05	phosphatidate cytidylyltransferase 1
calml4b	-1.36999	1.79188	2.48349e-05	0.000633001	calmodulin-like 4b
LOC106577966	-1.37039	3.78499	6.51521e-07	3.36803e-05	nuclear factor 7, brain
LOC106578525	-1.37047	2.15434	0.000106004	0.00204534	metalloreductase STEAP2
LOC106586705	-1.37109	7.70856	2.34873e-08	1.99449e-06	target of Nesh-SH3
LOC106601236	-1.3733	1.08479	1.10661e-05	0.000332313	phosphomannomutase 1
LOC123731537	-1.37349	1.68894	4.06593e-06	0.000147431	uncharacterized LOC123731537
LOC106582004	-1.3748	3.13444	7.05436e-07	3.58502e-05	target of Nesh-SH3
LOC106594186	-1.37906	2.11425	0.00264165	0.0228733	macrophage mannose receptor 1-like
LOC106607277	-1.37965	6.78413	2.59689e-14	9.53144e-12	peptidyl-prolyl cis-trans isomerase FKBP10
si:dkey-282h22.5	-1.38013	1.23562	0.000873292	0.0101006	uncharacterized LOC123743344
LOC106569780	-1.38079	2.93758	1.34942e-06	6.14587e-05	T-cell differentiation antigen CD6
LOC106608304	-1.38344	3.20495	1.64054e-08	1.45287e-06	acetyl-coenzyme A synthetase 2-like, mitochondrial
LOC106611408	-1.38445	1.68306	5.37583e-06	0.00018364	NHS-like protein 1
cspg5a	-1.38524	3.16979	3.38531e-10	4.9263e-08	chondroitin sulfate proteoglycan 5a
LOC106562591	-1.38573	3.7449	1.52326e-12	3.78331e-10	A disintegrin and metalloproteinase with thrombospondin motifs 17-like
LOC106611908	-1.38579	1.11273	6.33783e-06	0.000209777	Kv channel-interacting protein 1-like
LOC106577885	-1.38718	1.29423	0.000157857	0.00275754	uncharacterized LOC106577885
rnaset2l	-1.38789	3.60321	6.05713e-07	3.17595e-05	ribonuclease T2, like
LOC106576340	-1.389	2.96346	0.00346328	0.0278487	Ig kappa-b4 chain C region-like
LOC106582663	-1.39182	1.6847	5.85153e-06	0.000196436	transcription factor Sp7-like
LOC106590453	-1.39239	3.17007	6.4224e-09	6.5077e-07	receptor-type tyrosine-protein kinase FLT3
LOC123724399	-1.39241	1.27083	0.0015326	0.0153553	uncharacterized LOC123724399
LOC106562117	-1.39292	1.96323	3.10448e-06	0.000120986	AT-rich interactive domain-containing protein 3B
LOC106560621	-1.39454	-1.10741	0.00432999	0.0327381	uncharacterized LOC106560621
LOC106586809	-1.3951	1.81851	4.50517e-05	0.00102281	rho GTPase-activating protein 6-like
LOC106573916	-1.39603	2.71681	5.87644e-06	0.000197073	interferon-induced protein 44-like
col6a2	-1.39895	7.45323	1.08803e-09	1.31749e-07	collagen, type VI, alpha 2
LOC106587275	-1.40107	1.7054	2.17525e-05	0.000568924	GTP-binding protein RAD
apln	-1.40416	3.25015	3.88766e-13	1.14967e-10	apelin
LOC123723800	-1.40606	4.07058	0.00303543	0.0253975	uncharacterized LOC123723800
LOC106564958	-1.40645	9.30824	5.00561e-05	0.00111497	keratin, type I cytoskeletal 13
LOC106611589	-1.40683	4.49181	0.000177874	0.00302559	leukocyte cell-derived chemotaxin-2
LOC106583592	-1.40755	1.06595	0.000358567	0.00514172	uncharacterized LOC106583592
LOC106581051	-1.40791	8.16671	8.23509e-09	8.04821e-07	elastin
LOC106583180	-1.41192	3.49997	1.20033e-08	1.11378e-06	SLIT-ROBO Rho GTPase-activating protein 3
LOC106566378	-1.41674	1.23331	1.1872e-05	0.000352801	uncharacterized LOC106566378
LOC123743148	-1.41859	2.22678	5.30111e-07	2.83811e-05	uncharacterized LOC123743148
LOC106566852	-1.42137	6.04939	1.34774e-10	2.16116e-08	von Willebrand factor A domain-containing protein 1
LOC106568345	-1.42193	2.81785	2.04e-07	1.24684e-05	arrestin domain-containing protein 3-like
vil1	-1.42348	1.29981	0.000151508	0.0026749	villin 1
LOC106585474	-1.42461	1.97967	8.56422e-09	8.29625e-07	homeobox protein cut-like 2
LOC106560895	-1.42524	3.92586	3.38476e-10	4.9263e-08	uncharacterized LOC106560895
LOC106572132	-1.42799	3.8297	1.46204e-08	1.31238e-06	multiple epidermal growth factor-like domains protein 6
LOC106613992	-1.42928	-1.15315	0.00288349	0.0244503	FYN-binding protein 1-like
lum	-1.4312	9.98334	2.79862e-14	1.0159e-11	lumican
LOC106593135	-1.43154	1.76645	0.00157681	0.0156888	2-acylglycerol O-acyltransferase 1-like
LOC106573567	-1.43172	5.49738	3.53639e-14	1.24274e-11	fibrillin-2
LOC106562142	-1.43298	1.36099	3.49254e-05	0.000838438	inhibitory synaptic factor 1-like
LOC106570416	-1.43308	5.13578	7.15301e-07	3.61392e-05	CCN family member 4-like
LOC106582502	-1.43361	7.35467	0.000277298	0.00423877	guanylate-binding protein 1
LOC106600489	-1.43735	1.33063	3.27603e-05	0.000797473	sodium/potassium-transporting ATPase subunit alpha-2
LOC106604170	-1.43884	7.74655	7.00404e-06	0.000227721	uncharacterized LOC106604170
LOC106588638	-1.43941	6.02331	1.20593e-05	0.000357269	terminal nucleotidyltransferase 5A
LOC106584041	-1.43948	1.18186	3.54313e-06	0.000133913	uncharacterized LOC106584041
LOC106567883	-1.44246	3.82954	5.71805e-10	7.6163e-08	uncharacterized LOC106567883
LOC106581666	-1.44337	9.78094	9.71769e-10	1.20226e-07	collagen alpha-3(VI) chain
LOC106589861	-1.44372	5.18008	0.000552538	0.00711025	hepatic leukemia factor
epgn	-1.44457	4.18823	3.93663e-07	2.20032e-05	Epigen
LOC106606978	-1.44587	1.44296	7.68602e-08	5.53142e-06	uncharacterized LOC106606978
LOC106563389	-1.44591	5.35837	1.48589e-14	5.77452e-12	period circadian protein homolog 1
LOC106577203	-1.4467	-1.07189	0.00643983	0.0434669	potassium voltage-gated channel subfamily H member 1
LOC106589565	-1.44672	1.84498	2.52279e-06	0.000102127	heparan sulfate glucosamine 3-O-sulfotransferase 6-like
LOC100196683	-1.44792	1.1733	0.00068848	0.00839828	uncharacterized LOC100196683
LOC106564892	-1.4484	2.6872	8.63076e-05	0.0017185	uncharacterized LOC106564892
LOC106611445	-1.45163	3.94736	3.85088e-06	0.000141558	deoxyribonuclease gamma
LOC106568182	-1.4578	3.37706	9.35698e-15	3.91252e-12	zinc finger protein GLIS3-like
LOC106569865	-1.45919	1.57119	7.97194e-07	3.9304e-05	zinc finger protein 516
LOC106603326	-1.46271	4.49436	2.88513e-06	0.000114141	SH3 domain-binding glutamic acid-rich-like protein
LOC106583687	-1.46413	4.60244	2.31813e-08	1.97358e-06	protein APCDD1-like
LOC106574775	-1.46722	7.64608	5.95742e-09	6.09261e-07	target of Nesh-SH3
LOC106603201	-1.46859	5.17911	4.90991e-11	8.7651e-09	cell growth regulator with EF hand domain protein 1
LOC123738507	-1.47326	3.26808	6.01323e-09	6.13071e-07	carbohydrate sulfotransferase 3-like
LOC106613016	-1.47781	1.93141	1.77985e-07	1.12202e-05	roundabout homolog 2
LOC106601241	-1.4784	6.72679	1.33936e-10	2.1582e-08	thyrotroph embryonic factor-like
LOC106597668	-1.48239	3.4728	0.00267649	0.0230842	zymogen granule membrane protein 16-like
sat1a.2	-1.48415	4.12901	1.18627e-06	5.46528e-05	spermidine/spermine N1-acetyltransferase 1a, duplicate 2
apbp2	-1.48721	2.89824	3.03858e-09	3.32362e-07	Amyloid protein-binding protein 2
LOC106561895	-1.49467	5.62027	1.76886e-07	1.11723e-05	collagen alpha-1(X) chain-like
LOC106593744	-1.49611	4.19372	4.38811e-06	0.000156875	collagen alpha-1(VIII) chain-like
si:dkeyp-97e7.9	-1.49772	1.67368	4.56574e-06	0.000161998	DEP domain-containing mTOR-interacting protein
LOC106612907	-1.50112	4.82061	5.45118e-09	5.60962e-07	protein phosphatase 1L
flt3	-1.50943	3.95653	2.14393e-13	6.74482e-11	fms related receptor tyrosine kinase 3
LOC100194722	-1.51003	2.12198	9.68883e-05	0.00189604	uncharacterized LOC100194722
LOC106612090	-1.51173	-1.10842	0.00327002	0.0267572	dapper homolog 2-like
LOC106567417	-1.51851	1.60013	3.20755e-06	0.000123944	glutamate receptor 1-like
LOC106569553	-1.52282	2.84545	1.74326e-07	1.10528e-05	yjeF N-terminal domain-containing 3
LOC123729864	-1.52325	1.27542	3.22252e-05	0.000787451	uncharacterized LOC123729864
LOC106572203	-1.52438	1.68422	3.83509e-05	0.000898472	probable G-protein coupled receptor 153
LOC106587367	-1.52625	4.99267	4.10656e-06	0.000148578	uncharacterized LOC106587367
LOC106598526	-1.52632	5.5401	0.000784059	0.00930309	regulator of G-protein signaling 21
tnmd	-1.52863	7.32906	2.93835e-05	0.000729793	tenomodulin
LOC106589839	-1.531	7.13426	4.16482e-10	5.82951e-08	metalloproteinase inhibitor 2
LOC106584368	-1.5325	7.50805	7.58631e-10	9.75092e-08	MAP kinase-interacting serine/threonine-protein kinase 2-like
LOC106611361	-1.54229	4.59633	1.66069e-17	1.05495e-14	cell growth regulator with EF hand domain protein 1-like
LOC106604902	-1.54235	1.6298	1.19586e-07	8.07832e-06	storkhead-box protein 2-like
LOC106591005	-1.54267	1.42055	0.000205241	0.00335299	GTPase IMAP family member 7-like
LOC106591216	-1.543	3.38701	2.05928e-05	0.000548139	testican-2-like
LOC100196274	-1.54605	8.25898	2.7101e-16	1.42099e-13	microfibrillar-associated protein 2
mmp9	-1.54843	4.94288	5.69679e-06	0.00019239	matrix metalloproteinase 9
LOC106575955	-1.54924	2.47243	1.659e-08	1.46529e-06	uncharacterized LOC106575955
LOC106569153	-1.55441	4.66361	3.79436e-05	0.000890826	forkhead box protein Q1
LOC106589591	-1.5641	1.4409	8.09909e-05	0.00163743	nuclear factor interleukin-3-regulated protein-like
LOC106573951	-1.56661	3.74067	0.000404624	0.00563488	roquin-1
LOC123731456	-1.56974	2.94984	0.000517241	0.0067721	uncharacterized LOC123731456
egr3	-1.57188	2.06843	0.000207648	0.00338896	early growth response 3
per1b	-1.57249	5.09854	4.86846e-13	1.38638e-10	period circadian clock 1b
prs23	-1.5748	7.37386	1.18262e-07	8.00524e-06	Serine protease 23
LOC123743813	-1.57509	-1.35541	0.00327478	0.0267894	uncharacterized LOC123743813
LOC123729671	-1.5756	5.0791	6.82511e-07	3.49541e-05	uncharacterized LOC123729671
LOC106577579	-1.57583	1.71112	4.64054e-07	2.51709e-05	NLR family CARD domain-containing protein 3-like
LOC106613740	-1.57633	3.87554	3.54618e-16	1.77486e-13	cold-inducible RNA-binding protein B
LOC106579714	-1.57797	3.24532	7.77911e-08	5.58625e-06	extracellular sulfatase Sulf-1-like
LOC123728082	-1.58277	1.80238	0.000343197	0.00496793	otoancorin-like
LOC106589020	-1.5867	4.44871	8.58294e-05	0.00171311	ribonuclease ZC3H12A
LOC106561817	-1.59149	3.06271	0.00714119	0.0467211	intestinal mucin-like protein
LOC106573812	-1.59174	7.14246	0.000559322	0.00716683	Krueppel-like factor 2
LOC106607958	-1.59483	6.98513	2.36359e-07	1.42475e-05	fibronectin type III domain-containing protein 1
LOC106600749	-1.59492	1.11689	2.77066e-05	0.000693428	trafficking regulator of GLUT4 1
LOC106581655	-1.59631	1.10832	3.59812e-06	0.000135215	P2Y purinoceptor 8
LOC106597010	-1.59899	2.24508	0.005635	0.0395703	intestinal mucin-like protein
si:ch73-49p17.1	-1.60185	2.07356	5.09902e-06	0.000176188	protein LBH
LOC123742602	-1.60628	-1.26237	0.00218346	0.0199575	small nucleolar RNA SNORD65
ano3	-1.6066	-1.11974	0.000645565	0.00799971	anoctamin 3
LOC106578590	-1.60667	1.27256	8.05572e-08	5.7474e-06	cadherin-20
LOC106573649	-1.61353	3.08322	3.37316e-10	4.9263e-08	protein NDRG4
LOC106588581	-1.61627	5.33729	2.99469e-23	5.49576e-20	protein Jumonji-like
LOC106584318	-1.61901	2.74956	3.78365e-05	0.000888943	voltage-dependent R-type calcium channel subunit alpha-1E
LOC106594314	-1.6195	3.0355	4.2388e-09	4.48783e-07	serine/threonine-protein kinase LMTK1-like
LOC106604686	-1.62092	2.23922	1.50091e-05	0.000423396	cystine/glutamate transporter
cahz	-1.62423	1.87707	0.00012219	0.00228039	carbonic anhydrase
calcoco1a	-1.63118	4.96488	1.19275e-20	1.35863e-17	calcium binding and coiled-coil domain 1a
creb3l1	-1.63243	4.4975	7.35139e-14	2.50349e-11	cAMP responsive element binding protein 3-like 1
LOC106571809	-1.63811	3.0955	3.40308e-09	3.6857e-07	probable methyltransferase-like protein 24
LOC106585892	-1.63874	5.51596	0.000430238	0.00589223	piggyBac transposable element-derived protein 4-like
LOC106573095	-1.64659	4.69655	2.53853e-10	3.82901e-08	cytochrome c oxidase subunit 8B, mitochondrial
cpn1	-1.64897	5.04448	2.00125e-11	3.84344e-09	carboxypeptidase N, polypeptide 1
LOC106606277	-1.65086	2.96198	4.09131e-07	2.2714e-05	NLR family CARD domain-containing protein 3-like
LOC106561647	-1.65132	1.02496	4.07225e-05	0.000942007	troponin T, cardiac muscle isoforms-like
LOC106582449	-1.65558	-1.07422	0.00280161	0.023926	trace amine-associated receptor 13c-like
LOC106576454	-1.65646	10.217	1.84106e-14	6.99032e-12	lumican
LOC106561182	-1.66381	9.28632	1.882e-06	8.07376e-05	uncharacterized LOC106561182
LOC106586061	-1.66393	9.73929	4.23135e-13	1.22609e-10	collagen alpha-3(VI) chain
LOC106581275	-1.66398	1.88256	3.10192e-06	0.000120986	WSC domain-containing protein 1-like
LOC106595828	-1.66517	3.5202	0.000157728	0.00275691	zymogen granule membrane protein 16-like
LOC106563431	-1.66567	-1.10751	0.00599409	0.0412633	neuronal migration protein doublecortin
LOC106611949	-1.66574	4.96228	1.75965e-09	2.02294e-07	A disintegrin and metalloproteinase with thrombospondin motifs 2-like
LOC106589424	-1.66923	4.32708	1.16675e-12	3.01103e-10	alpha-synuclein-like
LOC106574762	-1.67582	1.00113	0.000506083	0.00666831	protein asteroid homolog 1
LOC106605165	-1.67692	1.26145	5.03569e-09	5.21454e-07	D(2) dopamine receptor A-like
adamts2a	-1.67939	3.40764	6.33524e-10	8.30444e-08	ADAM metallopeptidase with thrombospondin type 1 motif, 2a
LOC106570356	-1.68068	4.71994	3.38758e-05	0.000818594	serine/threonine-protein kinase Sgk1
LOC106601989	-1.68181	3.50063	0.000310937	0.00463083	monocarboxylate transporter 4
LOC123729672	-1.683	2.12356	6.0219e-05	0.00129254	deoxyribonuclease gamma-like
LOC106581060	-1.68319	-1.55716	0.00218792	0.0199872	claudin-4
pcsk2	-1.68398	2.21738	1.75773e-06	7.66003e-05	proprotein convertase subtilisin/kexin type 2
ptn	-1.68841	2.22643	1.40114e-08	1.26458e-06	pleiotrophin
cssa29h11orf65	-1.6889	3.04138	7.49021e-06	0.000241625	chromosome ssa29 C11orf65 homolog
LOC106588383	-1.69014	3.64807	2.97162e-06	0.00011672	uncharacterized LOC106588383
nupr1b	-1.69155	7.85617	5.49204e-10	7.40483e-08	nuclear protein 1b
LOC106572239	-1.69505	1.93411	1.48597e-05	0.000420258	short-chain dehydrogenase/reductase 3-like
LOC106601777	-1.70154	1.74499	1.66258e-05	0.000461698	uncharacterized LOC106601777
LOC106577395	-1.71179	4.05226	4.90746e-06	0.000171362	DNA damage-inducible transcript 4 protein-like
ptprnb	-1.71932	1.33445	9.24165e-06	0.000286378	protein tyrosine phosphatase receptor type Nb
col6a1	-1.72372	6.60697	2.18119e-12	5.25923e-10	collagen, type VI, alpha 1
LOC106602853	-1.72593	1.76277	2.4222e-06	9.86593e-05	F-box only protein 40
mx2	-1.73325	1.42425	2.52297e-05	0.000640603	myxovirus resistance 2
LOC106563076	-1.73561	2.08442	3.82817e-10	5.4273e-08	EGF-like repeat and discoidin I-like domain-containing protein 3
LOC106566395	-1.73756	-1.10038	0.00325854	0.0266896	monocarboxylate transporter 5
LOC106601010	-1.73788	2.9976	1.95427e-13	6.20726e-11	endoplasmic reticulum protein SC65-like
tssp	-1.74117	1.58877	0.00319905	0.0263527	Thymus-specific serine protease
ret7	-1.74162	5.74641	2.25727e-06	9.29731e-05	Retinoid-binding protein 7
LOC106589506	-1.74306	-1.41964	0.00181483	0.0173867	serine/threonine-protein kinase SBK1-like
fam216a	-1.74494	-1.18212	0.000311984	0.00463806	family with sequence similarity 216 member A
LOC106599162	-1.74774	1.80156	5.12333e-06	0.000176843	cytochrome P450 7A1-like
plekhh1	-1.75103	1.10317	2.03522e-07	1.24684e-05	pleckstrin homology domain containing, family H (with MyTH4 domain) member 1
ccdc174	-1.75243	4.12688	7.92926e-22	1.09136e-18	coiled-coil domain containing 174
LOC106569415	-1.75392	3.86382	0.00384164	0.0299506	myocilin
LOC106565878	-1.75668	3.52484	8.77575e-12	1.83474e-09	plexin-A2-like
LOC106561282	-1.75774	1.57192	0.000267393	0.00411978	cilia- and flagella-associated protein 44
LOC106569354	-1.76143	-1.07634	0.0009747	0.0109589	uncharacterized LOC106569354
LOC106574842	-1.7615	1.33897	7.91873e-06	0.000251761	copine-4
si:dkeyp-118h9.7	-1.76507	5.04423	4.08912e-17	2.41207e-14	sacsin
dnaaf11	-1.76735	1.02545	4.49995e-06	0.000160185	dynein axonemal assembly factor 11
LOC106604192	-1.7703	11.2013	3.22625e-11	6.02106e-09	SPARC
LOC106580045	-1.77106	1.05314	6.28916e-07	3.27165e-05	sia-alpha-2,3-Gal-beta-1,4-GlcNAc-R:alpha 2,8-sialyltransferase-like
LOC106608363	-1.77402	-1.1021	0.000755271	0.00902963	tau-tubulin kinase 1-like
LOC106608166	-1.77627	3.8167	2.15867e-11	4.12181e-09	GTPase IMAP family member 7
LOC106580549	-1.77764	2.42828	2.1527e-08	1.85666e-06	patatin-like phospholipase domain-containing protein 7
LOC106608671	-1.77817	1.47472	0.00138122	0.014222	Y-box-binding protein 2-A-like
LOC106603606	-1.78174	3.54518	1.57763e-10	2.4582e-08	sodium/potassium-transporting ATPase subunit beta-2
LOC106560604	-1.78317	2.51567	0.000516638	0.0067669	B-cell lymphoma 6 protein
LOC106575139	-1.78824	1.73138	4.17202e-09	4.43133e-07	transmembrane protease serine 3
LOC106579029	-1.79278	2.03703	3.90864e-07	2.19555e-05	delta-1-pyrroline-5-carboxylate synthase
LOC106592479	-1.79409	5.61251	8.87096e-07	4.28448e-05	DNA damage-inducible transcript 4 protein
LOC106579910	-1.79748	-1.19259	0.000810325	0.00953257	transmembrane protein 132D
LOC106602906	-1.79838	5.88201	0.00351504	0.0281485	fos-related antigen 2
si:ch211-251b21.1	-1.80677	3.86822	8.06322e-17	4.51445e-14	PBP2_iGluR_non_NMDA_like domain-containing protein
LOC123730974	-1.81236	2.6507	4.85017e-07	2.62219e-05	uncharacterized LOC123730974
LOC106573600	-1.81612	4.5208	2.61909e-22	3.76158e-19	cold-inducible RNA-binding protein B
LOC100194719	-1.8233	2.47006	4.34843e-07	2.38236e-05	6-phosphofructo-2-kinase/fructose-2,6-bisphosphatase
LOC106566099	-1.82384	-1.0844	0.000821477	0.00964658	radical S-adenosyl methionine domain-containing protein 2
LOC106562734	-1.8284	1.96658	1.40811e-09	1.66122e-07	proprotein convertase subtilisin/kexin type 6-like
LOC106585164	-1.82924	2.80419	2.00098e-09	2.24062e-07	A disintegrin and metalloproteinase with thrombospondin motifs 12
LOC106567866	-1.82974	4.28386	0.0022378	0.0203416	interleukin-18-binding protein
LOC106562962	-1.83424	9.45158	4.67626e-14	1.60907e-11	collagen alpha-1(V) chain
col2a1b	-1.84049	4.23479	3.24178e-08	2.6156e-06	collagen, type II, alpha 1b
fam180a	-1.84379	5.7506	3.75902e-12	8.33367e-10	family with sequence similarity 180 member A
LOC106582085	-1.84515	3.45948	9.19591e-08	6.43578e-06	terminal nucleotidyltransferase 5C-like
si:ch1073-13h15.3	-1.84648	4.15372	2.70772e-17	1.62626e-14	inactive all-trans-retinol 13,14-reductase
LOC106572353	-1.8476	4.96769	1.03433e-06	4.85325e-05	complement factor H
LOC106570886	-1.85189	1.37033	0.000130879	0.00240615	C-C motif chemokine 4-like
LOC106592181	-1.85408	9.5023	1.78821e-07	1.12514e-05	collagen alpha-2(VI) chain-like
LOC106570512	-1.85488	2.88013	3.91481e-07	2.19555e-05	collagen alpha-2(IX) chain-like
LOC100136417	-1.8566	1.67108	0.00175858	0.0170056	glyceraldehyde-3-phosphate dehydrogenase
si:dkey-27i16.2	-1.86644	5.55105	9.52982e-09	9.09822e-07	regulator of cell cycle RGCC-like
LOC106599029	-1.86696	-1.42498	0.00104191	0.0115147	homer protein homolog 3-like
eomes	-1.86942	-1.00525	0.00115984	0.0124434	eomesodermin
LOC106573483	-1.86965	3.38496	7.24938e-06	0.000235235	uncharacterized LOC106573483
LOC106601034	-1.8729	3.41308	0.00163323	0.0160806	complement C1q-like protein 2
LOC106612255	-1.87445	11.6883	6.56893e-13	1.79332e-10	SPARC
LOC106605048	-1.88411	1.61114	1.23226e-06	5.66137e-05	inactive serine protease 35-like
LOC106601824	-1.88483	-1.46768	0.00514788	0.0370157	parvalbumin, thymic CPV3
LOC106570183	-1.88889	4.15131	5.47828e-23	8.61733e-20	protein Jumonji
LOC106561927	-1.89171	-1.00196	0.000462407	0.00622067	transmembrane protein 138-like
LOC106577113	-1.89363	-1.22498	0.00140909	0.0144285	echinoderm microtubule-associated protein-like 6
LOC106590888	-1.89466	4.22686	1.08437e-14	4.4222e-12	3-oxo-5-alpha-steroid 4-dehydrogenase 2-like
LOC106587654	-1.89546	4.08023	2.26336e-19	2.02069e-16	uncharacterized LOC106587654
LOC106561623	-1.89564	-1.4218	0.00193859	0.0182494	MAP7 domain-containing protein 2-like
LOC106585896	-1.89702	1.3974	0.000830893	0.00972259	uncharacterized LOC106585896
LOC106605916	-1.89764	1.17725	6.47396e-06	0.000213854	zymogen granule membrane protein 16-like
LOC106590508	-1.90005	4.45064	8.79758e-19	6.91929e-16	uncharacterized LOC106590508
LOC106568818	-1.90641	2.70289	7.13361e-11	1.22096e-08	noelin
LOC106593002	-1.90838	2.36095	4.85979e-10	6.68889e-08	monocarboxylate transporter 7-like
LOC106588186	-1.91028	3.49556	4.69165e-15	2.01272e-12	uncharacterized LOC106588186
hmgb3a	-1.91091	6.05666	2.67734e-17	1.62626e-14	high mobility group box 3a
LOC106560267	-1.91329	1.51847	2.88801e-08	2.37904e-06	ras-like protein family member 11B
LOC106565751	-1.91677	1.57455	2.25311e-08	1.92318e-06	BMP/retinoic acid-inducible neural-specific protein 1
LOC106571324	-1.91764	11.2442	6.22119e-13	1.71823e-10	collagen alpha-1(X) chain-like
LOC123729581	-1.92183	-1.08285	0.00113035	0.0122342	trace amine-associated receptor 13c-like
LOC106572690	-1.92581	2.85853	6.41239e-12	1.37546e-09	tachykinin-3-like
LOC106608508	-1.93761	3.09049	9.81868e-14	3.2434e-11	fatty acid-binding protein, intestinal
LOC100136926	-1.93992	3.96906	0.00100219	0.0111692	cytochrome P450 1A
si:ch73-362m14.2	-1.94043	-1.28491	0.000310534	0.00462901	NHS-like protein 2
LOC106578259	-1.94079	2.30709	2.02804e-09	2.26325e-07	attractin-like
LOC100194553	-1.94326	5.43552	2.35796e-08	1.9972e-06	VHSV-induced protein-like
LOC106586149	-1.94359	1.92903	1.86475e-05	0.000505319	acid-sensing ion channel 4-A-like
LOC106587112	-1.95079	4.12583	1.26004e-18	9.45978e-16	cyclic AMP-responsive element-binding protein 3-like protein 1
p4ha3	-1.95954	2.17758	5.59104e-08	4.22629e-06	prolyl 4-hydroxylase, alpha polypeptide III
LOC106590674	-1.96847	1.0649	6.80768e-07	3.4919e-05	peptidase inhibitor 15-A
LOC106582685	-1.96872	1.41597	1.43868e-11	2.89781e-09	copine-5
LOC106564378	-1.97956	4.30371	1.60428e-13	5.19551e-11	complement C1q tumor necrosis factor-related protein 1-like
LOC123729814	-1.98713	7.82492	0.00465803	0.0344611	uncharacterized LOC123729814
LOC106578543	-1.99766	1.24708	4.27483e-07	2.35744e-05	collagen triple helix repeat-containing protein 1
ciarta	-1.99902	3.10612	5.57262e-17	3.1738e-14	circadian associated repressor of transcription a
LOC106565475	-1.99967	2.6521	6.74286e-08	4.93888e-06	uncharacterized LOC106565475
LOC106566882	-1.99975	2.29569	3.94713e-12	8.69236e-10	gamma-aminobutyric acid receptor subunit delta-like
il17d	-2.00181	7.4819	1.50723e-11	2.99929e-09	interleukin 17D
LOC106588620	-2.01522	3.32189	1.93808e-12	4.74227e-10	collagen alpha-1(XXII) chain-like
LOC106603097	-2.0248	2.71419	1.73207e-09	2.00104e-07	voltage-gated potassium channel subunit beta-3-like
tent5c	-2.03476	2.21483	6.19326e-07	3.23706e-05	terminal nucleotidyltransferase 5C
amh	-2.03763	2.30907	3.97043e-07	2.21022e-05	anti-Mullerian hormone
LOC106584779	-2.04337	2.52341	8.06748e-06	0.000255213	patatin-like phospholipase domain-containing protein 2
LOC106573072	-2.04761	2.35827	2.10729e-12	5.11838e-10	shaker-related potassium channel tsha2-like
pi15a	-2.05498	2.29095	1.89777e-06	8.13086e-05	peptidase inhibitor 15a
LOC106569524	-2.05985	9.82934	1.20371e-26	2.84015e-23	elongation factor 2
LOC123723657	-2.06025	4.5327	2.44362e-06	9.92868e-05	hemoglobin subunit beta-like
plin1	-2.06387	7.72504	9.61745e-06	0.000295804	perilipin 1
LOC123733225	-2.07287	-1.28817	8.03577e-05	0.0016285	GTPase IMAP family member 4-like
gapdh	-2.08705	1.6106	7.38669e-05	0.00152374	glyceraldehyde-3-phosphate dehydrogenase
LOC106605086	-2.09114	5.66596	1.48351e-10	2.32552e-08	GTP cyclohydrolase 1
LOC106568851	-2.09662	2.59898	1.21106e-12	3.10116e-10	C-type lectin domain family 10 member A
LOC106605648	-2.10168	2.73049	6.48175e-09	6.54775e-07	collagen triple helix repeat-containing protein 1
cd9	-2.10283	5.61746	2.43184e-06	9.89299e-05	CD9 molecule
LOC123744171	-2.11135	1.25265	3.1688e-05	0.000777098	von Willebrand factor A domain-containing protein 7-like
LOC106599090	-2.11393	2.35291	1.99306e-09	2.23935e-07	plexin domain-containing protein 2-like
LOC106564532	-2.11427	2.13246	8.63113e-11	1.44727e-08	nuclear factor interleukin-3-regulated protein
LOC106580807	-2.11593	2.20696	1.48475e-15	6.90785e-13	semaphorin-7A
LOC106583102	-2.12444	5.68257	1.0453e-18	8.03007e-16	microfibril associated protein 2
rxrga	-2.12557	1.78796	3.64748e-06	0.000136452	retinoid x receptor, gamma a
fabp3	-2.12941	6.25859	1.90825e-05	0.000515414	fatty acid binding protein 3, muscle and heart
ogna	-2.13115	6.48794	1.97436e-09	2.23114e-07	osteoglycin, paralog a
LOC106598227	-2.13787	6.12665	1.38016e-14	5.42746e-12	serine protease 23
LOC106577722	-2.14362	-1.1933	0.000515578	0.00676272	uncharacterized LOC106577722
LOC106587305	-2.16115	-1.03062	3.53816e-05	0.000846497	V-set and transmembrane domain-containing protein 2B
LOC106613074	-2.16289	1.34693	3.53733e-07	2.01811e-05	WSC domain-containing protein 1
LOC106591921	-2.18535	2.37527	3.27682e-08	2.63365e-06	probable E3 ubiquitin-protein ligase HERC6
LOC123729813	-2.18735	2.53217	2.07143e-06	8.71665e-05	uncharacterized LOC123729813
LOC106592628	-2.1999	1.53083	1.80977e-07	1.13654e-05	complement C1q tumor necrosis factor-related protein 1-like
LOC106604530	-2.20227	-1.17301	0.000120058	0.00224822	relaxin receptor 1
plcxd3	-2.20838	-1.36432	0.00137017	0.0141396	phosphatidylinositol-specific phospholipase C, X domain containing 3
LOC106610502	-2.21045	12.9677	2.08908e-10	3.18012e-08	collagen alpha-1(I) chain
LOC123724067	-2.21363	4.25627	2.40351e-06	9.80186e-05	hemoglobin subunit beta-like
LOC106577565	-2.22212	6.6353	3.13136e-16	1.59136e-13	carboxypeptidase Z
LOC106568484	-2.23339	1.44988	7.72818e-06	0.000247464	inactive carboxypeptidase-like protein X2
loxa	-2.23576	8.31756	4.05113e-11	7.39343e-09	lysyl oxidase a
LOC106587196	-2.24652	1.10392	7.45998e-05	0.00153155	uncharacterized LOC106587196
LOC106577020	-2.24737	-1.36703	0.000290135	0.00439433	VPS10 domain-containing receptor SorCS3-like
LOC106583694	-2.25975	3.53245	4.20665e-13	1.22609e-10	deoxyribonuclease-1-like
sgk1	-2.25999	2.70525	2.29589e-15	1.02595e-12	serum/glucocorticoid regulated kinase 1
LOC106588217	-2.26416	5.22863	7.36209e-09	7.34719e-07	sperm acrosome membrane-associated protein 4
LOC106595268	-2.26833	3.29273	1.87406e-06	8.06067e-05	hemoglobin subunit beta-like
LOC106564353	-2.27104	-1.02178	0.000192389	0.00319516	antimicrobial peptide NK-lysin-like
LOC100136576	-2.2898	4.94849	7.26416e-07	3.64676e-05	beta globin
LOC106596868	-2.2917	2.80673	1.61255e-14	6.19386e-12	uncharacterized LOC106596868
LOC106605378	-2.29972	1.91053	0.00036576	0.00522289	collagen alpha-1(XXVIII) chain-like
pcolcea	-2.32458	6.68798	1.60659e-22	2.4123e-19	procollagen C-endopeptidase enhancer a
k1c20	-2.33089	5.45997	9.00352e-09	8.64574e-07	Keratin, type I cytoskeletal 20
LOC106592537	-2.33615	2.94533	0.00221201	0.0201459	zymogen granule membrane protein 16-like
LOC106602975	-2.33964	4.3819	1.09241e-15	5.22979e-13	endosialin-like
si:ch211-180f4.1	-2.34082	-1.08227	8.20813e-05	0.00165321	uncharacterized LOC106566497
LOC106612876	-2.35152	11.6903	1.24313e-19	1.17326e-16	periostin-like
LOC106571490	-2.35387	4.6405	3.84144e-28	1.05745e-24	serine protease 23-like
exoc3l2a	-2.37684	1.42695	6.21714e-10	8.1821e-08	exocyst complex component 3-like 2a
npy8ar	-2.39206	1.47527	1.26804e-08	1.16677e-06	neuropeptide Y receptor Y8a
LOC106582897	-2.42297	1.33085	4.56452e-07	2.47993e-05	src-like-adapter 2
LOC106567646	-2.43139	-1.31476	5.65891e-05	0.00123062	opioid-binding protein/cell adhesion molecule-like
LOC106570535	-2.45386	-1.03709	1.14062e-06	5.28446e-05	raftlin-like
LOC123743715	-2.45896	4.2857	9.69762e-12	1.9897e-09	uncharacterized LOC123743715
LOC106565178	-2.47721	1.88054	1.86678e-07	1.16349e-05	interferon-induced protein 44-like
LOC106601904	-2.50708	1.97284	1.09833e-07	7.54287e-06	Ig lambda chain C region-like
fgf8a	-2.52093	-1.16555	3.73737e-06	0.000139184	fibroblast growth factor 8a
LOC106593843	-2.53074	2.82491	3.66499e-12	8.18011e-10	E3 ISG15--protein ligase HERC5
LOC106609498	-2.53726	1.78753	1.46733e-18	1.07712e-15	pleiotrophin-A
LOC106594559	-2.55046	3.90251	0.00167674	0.0164258	barrier-to-autointegration factor
LOC106578999	-2.56376	-1.20741	5.28421e-06	0.000181637	retinol-binding protein 3-like
LOC106586029	-2.58664	-1.18477	0.00180912	0.0173521	fibroblast growth factor 14-like
LOC106592522	-2.61236	1.27143	7.29238e-13	1.95845e-10	ectonucleoside triphosphate diphosphohydrolase 1-like
LOC106589544	-2.61299	-1.53585	6.99157e-06	0.000227721	meiotic recombination protein DMC1/LIM15 homolog
LOC106582205	-2.61451	-1.28934	5.93449e-05	0.00127793	uncharacterized LOC106582205
LOC106600051	-2.61537	-1.10739	2.20883e-06	9.1434e-05	CUGBP Elav-like family member 5
doc2a	-2.61742	3.29398	8.03212e-21	9.47589e-18	double C2-like domains, alpha
LOC106568690	-2.63173	-1.52641	1.07166e-05	0.000323289	vertebrate ancient opsin-like
LOC106574173	-2.64073	2.56909	3.89638e-15	1.69354e-12	receptor-transporting protein 2-like
LOC106601011	-2.64627	6.77695	1.5124e-35	9.99183e-32	peptidyl-prolyl cis-trans isomerase FKBP10
LOC106607946	-2.67639	6.12158	3.04953e-21	3.87443e-18	serine protease 23-like
LOC106566743	-2.70208	-1.32656	1.10772e-05	0.000332347	dysbindin-like
LOC106600318	-2.71657	1.99887	2.49412e-05	0.000635222	hemoglobin subunit beta-like
LOC106591112	-2.73218	5.73818	7.61284e-11	1.29626e-08	uncharacterized LOC106591112
LOC106613702	-2.74221	6.13905	1.017e-38	1.11982e-34	C-C motif chemokine 17
LOC106604187	-2.74641	-1.22773	1.73425e-06	7.58774e-05	glycine receptor subunit alphaZ1
col1a1a	-2.74657	12.9289	6.88649e-15	2.91643e-12	collagen, type I, alpha 1a
LOC106599270	-2.74667	2.54586	3.42838e-07	1.96284e-05	uncharacterized LOC106599270
LOC106577833	-2.78423	2.67192	3.87736e-23	6.40404e-20	interleukin-8-like
LOC106575629	-2.81033	1.19093	2.16762e-05	0.000567376	intermediate filament protein ON3-like
LOC106601071	-2.8212	2.36398	1.58161e-07	1.0165e-05	hemoglobin subunit alpha-4
LOC106566838	-2.83182	6.93983	4.02894e-19	3.41251e-16	biglycan-like
LOC106601077	-2.83267	4.709	6.85244e-10	8.91168e-08	hemoglobin subunit alpha-like
LOC106608840	-2.83575	1.68036	0.000667295	0.00821265	ankyrin repeat and IBR domain-containing protein 1
aqp1	-2.83787	1.52487	7.91326e-08	5.66315e-06	Aquaporin-1
LOC100136584	-2.85011	5.2946	8.90835e-11	1.48621e-08	beta-globin
LOC106570460	-2.88284	13.0334	1.3072e-17	8.4668e-15	collagen alpha-2(I) chain
LOC106600852	-2.90589	13.4036	4.57261e-18	3.08259e-15	collagen alpha-1(I) chain
LOC106585899	-2.91834	8.21507	1.64137e-16	9.03654e-14	protein-lysine 6-oxidase
LOC106588939	-2.94464	13.2863	3.72927e-19	3.24181e-16	collagen alpha-2(I) chain
LOC106581008	-3.0275	12.0359	4.3985e-19	3.5438e-16	periostin-like
LOC106607375	-3.02991	3.50957	8.63762e-07	4.20216e-05	hemoglobin subunit alpha-4
prss35	-3.0531	4.78387	4.94001e-25	1.0199e-21	serine protease 35
LOC106601072	-3.09901	4.60127	7.77715e-11	1.31745e-08	hemoglobin subunit alpha
LOC106605538	-3.10245	4.09278	3.89801e-13	1.14967e-10	cytosolic non-specific dipeptidase-like
LOC106567151	-3.19345	5.25623	1.84147e-48	6.08292e-44	transmembrane protein 269
LOC106572039	-3.26622	3.57958	5.25057e-32	2.47775e-28	biglycan-like
LOC106575940	-3.29401	5.47494	2.06568e-15	9.47717e-13	cytochrome P450 27C1
hba	-3.29496	1.49286	1.62725e-07	1.04374e-05	hemoglobin subunit alpha
LOC106601074	-3.29574	5.12284	1.0005e-12	2.62299e-10	hemoglobin subunit beta-1
LOC106562888	-3.3114	1.28602	6.92978e-09	6.97157e-07	neutral amino acid transporter A-like
LOC106600509	-3.32526	3.25361	4.82154e-17	2.79421e-14	alcohol dehydrogenase 1-like
LOC106580142	-3.32987	1.17118	7.20248e-13	1.95016e-10	hyaluronan and proteoglycan link protein 1-like
LOC106569446	-3.3617	1.25424	3.6149e-10	5.19178e-08	dnaJ homolog subfamily B member 5-like
LOC123742432	-3.38686	1.38321	0.000111739	0.00212987	uncharacterized LOC123742432
LOC106581733	-3.47495	3.73327	6.63044e-06	0.000218368	uncharacterized LOC106581733
col1a1b	-3.50334	13.7573	3.30934e-23	5.75355e-20	collagen, type I, alpha 1b
LOC106605695	-3.57046	1.97349	4.12791e-10	5.80244e-08	meprin A subunit beta
hmgb3	-3.6021	5.69886	5.78274e-30	1.91021e-26	High mobility group protein B3
rph3aa	-3.62118	-1.1153	7.47231e-09	7.43472e-07	rabphilin 3A homolog (mouse), a
LOC106582861	-3.64902	1.86371	2.72688e-31	1.12596e-27	leucine-rich repeat neuronal protein 1
LOC106607372	-3.65633	4.89984	1.26179e-07	8.36959e-06	hemoglobin subunit beta-like
LOC106585764	-3.66788	6.74441	4.66414e-09	4.87565e-07	hyaluronan and proteoglycan link protein 1-like
LOC106607373	-3.81865	2.65593	9.24105e-06	0.000286378	hemoglobin subunit alpha-like
LOC106583443	-3.82185	-1.40366	2.50875e-09	2.78092e-07	inter-alpha-trypsin inhibitor heavy chain H3
LOC106585833	-3.90272	1.20918	7.41672e-07	3.7177e-05	histone H1
tfa	-3.96272	5.63651	1.50215e-08	1.3411e-06	transferrin-a
LOC106609931	-4.07577	1.8404	0.000213016	0.00345267	uncharacterized protein DDB_G0283357-like
LOC106593306	-4.36149	-1.27881	3.78288e-08	2.94717e-06	troponin T, cardiac muscle isoforms
LOC106607371	-4.51965	3.47121	9.00332e-09	8.64574e-07	hemoglobin subunit beta-1
LOC106564557	-4.89961	-1.22832	8.89514e-12	1.83911e-09	TRIO and F-actin-binding protein
c1qtnf6a	-5.07656	5.61289	4.85562e-34	2.67326e-30	C1q and TNF related 6a
LOC106567416	-5.77473	4.38318	1.15566e-39	1.90874e-35	thymosin beta-11
LOC106599563	-6.05231	2.58075	2.52947e-14	9.38832e-12	serotransferrin-2-like

## Sheet: F1701419_SK_T20CvsT10C_GO
ID	Term	GOGroups	Ontology Source	Term PValue	Term PValue Corrected with Benjamini-Hochberg	Group PValue	Group PValue Corrected with Benjamini-Hochberg	GOLevels	% Associated Genes	Nr. Genes	Associated Genes Found
GO:0030098	lymphocyte differentiation	Group00	GO_BiologicalProcess-EBI-UniProt-GOA-ACAP-ARAP_01.05.2024_00h00	0.0361635	0.0393358	0.0361635	0.0388423	[4, 5, 6, 7, 8]	5.26316	3	[LOC106590453, eomes, flt3]
GO:0030199	collagen fibril organization	Group01	GO_BiologicalProcess-EBI-UniProt-GOA-ACAP-ARAP_01.05.2024_00h00	3.63495e-05	0.00010244	3.63495e-05	0.000117126	[5, 6]	12.2449	6	[LOC106581278, LOC106585899, LOC106601010, LOC106613072, col2a1b, loxa]
GO:0030336	negative regulation of cell migration	Group02	GO_BiologicalProcess-EBI-UniProt-GOA-ACAP-ARAP_01.05.2024_00h00	0.0124331	0.0145443	0.0124331	0.0156765	[4, 5, 6]	7.89474	3	[LOC106583180, LOC106584673, LOC106609150]
GO:0004180	carboxypeptidase activity	Group03	GO_MolecularFunction-EBI-UniProt-GOA-ACAP-ARAP_01.05.2024_00h00	0.025238	0.0284501	0.025238	0.0292761	[5]	4.5977	4	[LOC106568484, LOC106577565, LOC106605538, cpn1]
GO:0045785	positive regulation of cell adhesion	Group04	GO_BiologicalProcess-EBI-UniProt-GOA-ACAP-ARAP_01.05.2024_00h00	0.00138169	0.00244757	0.00138169	0.00286208	[3, 4, 5]	6.31579	6	[LOC100194553, LOC106564557, LOC106574775, LOC106575651, LOC106582004, LOC106586705]
GO:0005615	extracellular space	Group05	GO_CellularComponent-EBI-UniProt-GOA-ACAP-ARAP_01.05.2024_00h00	1.45932e-24	4.52389e-23	1.45932e-24	2.11601e-23	[2, 3]	4.16301	95	[LOC100136576, LOC100286414, LOC106561638, LOC106561817, LOC106562426, LOC106562440, LOC106562734, LOC106562962, LOC106566399, LOC106566838, LOC106567252, LOC106568484, LOC106568818, LOC106569415, LOC106569629, LOC106569780, LOC106570460, LOC106570512, LOC106570886, LOC106571977, LOC106572039, LOC106572353, LOC106575629, LOC106576454, LOC106577511, LOC106577565, LOC106577833, LOC106580142, LOC106…
GO:0051781	positive regulation of cell division	Group06	GO_BiologicalProcess-EBI-UniProt-GOA-ACAP-ARAP_01.05.2024_00h00	0.00135954	0.00247916	0.00135954	0.00303282	[3, 4, 5]	10.5263	4	[LOC106561638, LOC106568354, LOC106609498, ptn]
KEGG:00350	Tyrosine metabolism	Group07	KEGG_01.05.2024	0.0482897	0.0498994	0.0482897	0.0482897	[-1]	4.6875	3	[LOC106579919, LOC106579929, LOC106600509]
KEGG:00830	Retinol metabolism	Group08	KEGG_01.05.2024	0.00153795	0.0025771	0.00153795	0.00278753	[-1]	6.18557	6	[LOC106572239, LOC106575940, LOC106579211, LOC106600509, LOC106607466, si:ch1073-13h15.3]
GO:0004859	phospholipase inhibitor activity	Group09	GO_MolecularFunction-EBI-UniProt-GOA-ACAP-ARAP_01.05.2024_00h00	0.0012207	0.00229343	0.0012207	0.00295002	[5]	17.6471	3	[LOC106574371, LOC106575194, LOC106577511]
GO:0006576	biogenic amine metabolic process	Group10	GO_BiologicalProcess-EBI-UniProt-GOA-ACAP-ARAP_01.05.2024_00h00	0.044645	0.0469151	0.044645	0.0462395	[5]	4.83871	3	[LOC106579919, sat1a.2, st1s3]
GO:0006986	response to unfolded protein	Group11	GO_BiologicalProcess-EBI-UniProt-GOA-ACAP-ARAP_01.05.2024_00h00	0.0111877	0.0133392	0.0111877	0.0147475	[4, 5]	4.7619	5	[LOC106567149, LOC106568354, LOC106570080, dnajc3a, grp78]
GO:0008009	chemokine activity	Group12	GO_BiologicalProcess-EBI-UniProt-GOA-ACAP-ARAP_01.05.2024_00h00	0.00165489	0.00263086	0.00165489	0.00282306	[5, 6, 7]	7.46269	5	[LOC106570886, LOC106577833, LOC106604935, LOC106613702, cxl10]
GO:0016525	negative regulation of angiogenesis	Group13	GO_BiologicalProcess-EBI-UniProt-GOA-ACAP-ARAP_01.05.2024_00h00	0.00644848	0.00832929	0.00644848	0.0093503	[4, 5, 6, 7, 8, 9, 10, 11]	10	3	[LOC106611257, LOC106611510, tnmd]
GO:0016620	oxidoreductase activity, acting on the aldehyde or oxo group of donors, NAD or NADP as acceptor	Group14	GO_MolecularFunction-EBI-UniProt-GOA-ACAP-ARAP_01.05.2024_00h00	0.0315152	0.0348918	0.0315152	0.0351516	[4]	5.55556	3	[LOC100136417, LOC106579029, gapdh]
GO:0001527	microfibril	Group15	GO_CellularComponent-EBI-UniProt-GOA-ACAP-ARAP_01.05.2024_00h00	0.000162675	0.000420245	0.000433242	0.00114218	[4, 5]	33.3333	3	[LOC100196274, LOC106573567, LOC106583102]
GO:0090596	sensory organ morphogenesis	Group15	GO_BiologicalProcess-EBI-UniProt-GOA-ACAP-ARAP_01.05.2024_00h00	0.00255871	0.003966	0.000433242	0.00114218	[4, 5]	8.88889	4	[LOC100196274, LOC106583102, LOC106613856, kif17]
GO:0008237	metallopeptidase activity	Group16	GO_MolecularFunction-EBI-UniProt-GOA-ACAP-ARAP_01.05.2024_00h00	1.78325e-05	5.52809e-05	1.78325e-05	7.38777e-05	[4]	4.26065	17	[LOC106562591, LOC106563762, LOC106566399, LOC106568484, LOC106571140, LOC106577565, LOC106585164, LOC106591416, LOC106604833, LOC106605538, LOC106605695, LOC106611949, adamts1, adamts2a, cpn1, mmp9, phex]
GO:0004222	metalloendopeptidase activity	Group16	GO_MolecularFunction-EBI-UniProt-GOA-ACAP-ARAP_01.05.2024_00h00	1.40214e-05	4.57541e-05	1.78325e-05	7.38777e-05	[5]	5.43933	13	[LOC106562591, LOC106563762, LOC106566399, LOC106571140, LOC106585164, LOC106591416, LOC106604833, LOC106605695, LOC106611949, adamts1, adamts2a, mmp9, phex]
GO:0006959	humoral immune response	Group17	GO_BiologicalProcess-EBI-UniProt-GOA-ACAP-ARAP_01.05.2024_00h00	0.00466664	0.00642959	0.00466664	0.00712276	[3]	5.88235	5	[LOC106564353, LOC106572353, LOC106599563, c7b, tfa]
GO:0019730	antimicrobial humoral response	Group17	GO_BiologicalProcess-EBI-UniProt-GOA-ACAP-ARAP_01.05.2024_00h00	0.000672256	0.00138933	0.00466664	0.00712276	[4, 5, 6, 7]	21.4286	3	[LOC106564353, LOC106599563, tfa]
GO:0005539	glycosaminoglycan binding	Group18	GO_MolecularFunction-EBI-UniProt-GOA-ACAP-ARAP_01.05.2024_00h00	7.01113e-06	2.41495e-05	7.01113e-06	3.38871e-05	[3]	5.80357	13	[LOC106562426, LOC106569629, LOC106570416, LOC106577056, LOC106579714, LOC106580142, LOC106585764, LOC106605775, LOC106609498, LOC106611257, ntd5, ptn, xlkd1]
GO:0008201	heparin binding	Group18	GO_MolecularFunction-EBI-UniProt-GOA-ACAP-ARAP_01.05.2024_00h00	0.000843585	0.00168717	7.01113e-06	3.38871e-05	[3, 4]	5.19481	8	[LOC106569629, LOC106570416, LOC106577056, LOC106605775, LOC106609498, LOC106611257, ntd5, ptn]
GO:0005540	hyaluronic acid binding	Group18	GO_MolecularFunction-EBI-UniProt-GOA-ACAP-ARAP_01.05.2024_00h00	0.0056531	0.00745728	7.01113e-06	3.38871e-05	[4]	7.14286	4	[LOC106562426, LOC106580142, LOC106585764, xlkd1]
GO:0043177	organic acid binding	Group19	GO_MolecularFunction-EBI-UniProt-GOA-ACAP-ARAP_01.05.2024_00h00	2.15693e-14	1.67162e-13	2.15693e-14	2.08503e-13	[3]	12.5786	20	[LOC100136576, LOC106577511, LOC106595268, LOC106600318, LOC106601071, LOC106601072, LOC106601074, LOC106601077, LOC106604187, LOC106607371, LOC106607372, LOC106607373, LOC106607375, LOC106608508, LOC123723657, LOC123724067, fabp3, hba, p4ha3, ret7]
GO:0031406	carboxylic acid binding	Group19	GO_MolecularFunction-EBI-UniProt-GOA-ACAP-ARAP_01.05.2024_00h00	0.00463933	0.00653724	2.15693e-14	2.08503e-13	[4, 5]	4.95868	6	[LOC106577511, LOC106604187, LOC106608508, fabp3, p4ha3, ret7]
GO:0005504	fatty acid binding	Group19	GO_MolecularFunction-EBI-UniProt-GOA-ACAP-ARAP_01.05.2024_00h00	0.00149982	0.00258303	2.15693e-14	2.08503e-13	[3, 6, 7]	10.2564	4	[LOC106577511, LOC106608508, fabp3, ret7]
GO:0006883	intracellular sodium ion homeostasis	Group20	GO_BiologicalProcess-EBI-UniProt-GOA-ACAP-ARAP_01.05.2024_00h00	0.00707278	0.00894924	0.00707278	0.00976718	[5, 6]	9.67742	3	[LOC100136390, LOC106600489, LOC106603606]
GO:0030007	intracellular potassium ion homeostasis	Group20	GO_BiologicalProcess-EBI-UniProt-GOA-ACAP-ARAP_01.05.2024_00h00	0.00707278	0.00894924	0.00707278	0.00976718	[5, 6]	9.67742	3	[LOC100136390, LOC106600489, LOC106603606]
GO:0036376	sodium ion export across plasma membrane	Group20	GO_BiologicalProcess-EBI-UniProt-GOA-ACAP-ARAP_01.05.2024_00h00	0.00707278	0.00894924	0.00707278	0.00976718	[4, 6, 8, 9]	9.67742	3	[LOC100136390, LOC106600489, LOC106603606]
GO:0009416	response to light stimulus	Group21	GO_BiologicalProcess-EBI-UniProt-GOA-ACAP-ARAP_01.05.2024_00h00	0.00331884	0.00501873	0.00331884	0.00534702	[4]	5.30973	6	[LOC106563389, LOC106568690, LOC106587781, LOC106603198, per1b, per3]
GO:0001222	transcription corepressor binding	Group21	GO_MolecularFunction-EBI-UniProt-GOA-ACAP-ARAP_01.05.2024_00h00	1.74455e-06	7.2108e-06	0.00331884	0.00534702	[5]	50	4	[LOC106563389, LOC106603198, per1b, per3]
GO:0043153	entrainment of circadian clock by photoperiod	Group21	GO_BiologicalProcess-EBI-UniProt-GOA-ACAP-ARAP_01.05.2024_00h00	3.28984e-06	1.27481e-05	0.00331884	0.00534702	[4, 5, 6]	26.3158	5	[LOC106563389, LOC106587781, LOC106603198, per1b, per3]
GO:0061134	peptidase regulator activity	Group22	GO_MolecularFunction-EBI-UniProt-GOA-ACAP-ARAP_01.05.2024_00h00	2.76787e-05	8.17181e-05	2.76787e-05	0.000100335	[3]	5.09804	13	[LOC106571140, LOC106581278, LOC106581666, LOC106586061, LOC106589839, LOC106590538, LOC106590674, LOC106605775, LOC106609962, LOC106613072, LOC123727133, pcolcea, pi15a]
GO:0004866	endopeptidase inhibitor activity	Group22	GO_MolecularFunction-EBI-UniProt-GOA-ACAP-ARAP_01.05.2024_00h00	0.00105584	0.00204569	2.76787e-05	0.000100335	[5]	4.54545	9	[LOC106571140, LOC106581278, LOC106581666, LOC106586061, LOC106589839, LOC106590538, LOC106609962, LOC106613072, LOC123727133]
GO:0004867	serine-type endopeptidase inhibitor activity	Group22	GO_MolecularFunction-EBI-UniProt-GOA-ACAP-ARAP_01.05.2024_00h00	0.000663346	0.00141819	2.76787e-05	0.000100335	[6]	6.14035	7	[LOC106571140, LOC106581278, LOC106581666, LOC106586061, LOC106609962, LOC106613072, LOC123727133]
GO:0009408	response to heat	Group23	GO_BiologicalProcess-EBI-UniProt-GOA-ACAP-ARAP_01.05.2024_00h00	0.000323627	0.000771725	8.06867e-05	0.000233991	[3, 4]	10.6383	5	[LOC106575773, LOC106608136, dnaja, hs90a, hsp90b1]
GO:0034605	cellular response to heat	Group23	GO_BiologicalProcess-EBI-UniProt-GOA-ACAP-ARAP_01.05.2024_00h00	0.000533232	0.00118073	8.06867e-05	0.000233991	[4, 5]	23.0769	3	[LOC106575773, LOC106608136, hs90a]
GO:0140662	ATP-dependent protein folding chaperone	Group23	GO_BiologicalProcess-EBI-UniProt-GOA-ACAP-ARAP_01.05.2024_00h00	0.00031739	0.000787128	8.06867e-05	0.000233991	[4, 7, 8, 9]	8.33333	6	[LOC106567149, LOC106569895, LOC106608136, grp78, hs90a, hsp90b1]
GO:0009895	negative regulation of catabolic process	Group24	GO_BiologicalProcess-EBI-UniProt-GOA-ACAP-ARAP_01.05.2024_00h00	0.0103524	0.0125853	0.0166094	0.0200697	[3, 4, 5]	4.85437	5	[LOC106577511, LOC106582085, LOC106588638, LOC106589839, tent5c]
GO:1990817	poly(A) RNA polymerase activity	Group24	GO_MolecularFunction-EBI-UniProt-GOA-ACAP-ARAP_01.05.2024_00h00	0.00340114	0.00502073	0.0166094	0.0200697	[6]	12.5	3	[LOC106582085, LOC106588638, tent5c]
GO:0048255	mRNA stabilization	Group24	GO_BiologicalProcess-EBI-UniProt-GOA-ACAP-ARAP_01.05.2024_00h00	0.0124331	0.0145443	0.0166094	0.0200697	[5, 6, 7, 8, 9, 10, 11, 12]	7.89474	3	[LOC106582085, LOC106588638, tent5c]
GO:0006081	cellular aldehyde metabolic process	Group25	GO_BiologicalProcess-EBI-UniProt-GOA-ACAP-ARAP_01.05.2024_00h00	0.00341107	0.00491828	0.0015357	0.00296901	[3]	6.32911	5	[LOC106571977, LOC106579211, LOC106600509, LOC106612548, bco2a]
GO:0120254	olefinic compound metabolic process	Group25	GO_BiologicalProcess-EBI-UniProt-GOA-ACAP-ARAP_01.05.2024_00h00	0.0166094	0.01907	0.0015357	0.00296901	[3]	4.31034	5	[LOC100136926, LOC106575940, LOC106579211, LOC106612548, bco2a]
GO:0016702	oxidoreductase activity, acting on single donors with incorporation of molecular oxygen, incorporation of two atoms of oxygen	Group25	GO_MolecularFunction-EBI-UniProt-GOA-ACAP-ARAP_01.05.2024_00h00	0.0377869	0.0403929	0.0015357	0.00296901	[4]	5.17241	3	[LOC106579929, LOC106612548, bco2a]
GO:0001523	retinoid metabolic process	Group25	GO_BiologicalProcess-EBI-UniProt-GOA-ACAP-ARAP_01.05.2024_00h00	0.00530172	0.00714579	0.0015357	0.00296901	[7, 8]	7.27273	4	[LOC106572239, LOC106579211, LOC106612548, bco2a]
GO:0005539	glycosaminoglycan binding	Group26	GO_MolecularFunction-EBI-UniProt-GOA-ACAP-ARAP_01.05.2024_00h00	7.01113e-06	2.41495e-05	3.41151e-06	1.97868e-05	[3]	5.80357	13	[LOC106562426, LOC106569629, LOC106570416, LOC106577056, LOC106579714, LOC106580142, LOC106585764, LOC106605775, LOC106609498, LOC106611257, ntd5, ptn, xlkd1]
GO:0005540	hyaluronic acid binding	Group26	GO_MolecularFunction-EBI-UniProt-GOA-ACAP-ARAP_01.05.2024_00h00	0.0056531	0.00745728	3.41151e-06	1.97868e-05	[4]	7.14286	4	[LOC106562426, LOC106580142, LOC106585764, xlkd1]
GO:0098966	perisynaptic extracellular matrix	Group26	GO_CellularComponent-EBI-UniProt-GOA-ACAP-ARAP_01.05.2024_00h00	0.00164988	0.0026919	3.41151e-06	1.97868e-05	[5, 6, 7]	10	4	[LOC106562426, LOC106580142, LOC106585764, tnca]
GO:0007405	neuroblast proliferation	Group26	GO_BiologicalProcess-EBI-UniProt-GOA-ACAP-ARAP_01.05.2024_00h00	0.0124331	0.0145443	3.41151e-06	1.97868e-05	[4, 6, 7, 8]	7.89474	3	[LOC106562426, LOC106580142, LOC106585764]
GO:0002052	positive regulation of neuroblast proliferation	Group26	GO_BiologicalProcess-EBI-UniProt-GOA-ACAP-ARAP_01.05.2024_00h00	0.00842561	0.0104478	3.41151e-06	1.97868e-05	[5, 6, 7, 8, 9, 10]	9.09091	3	[LOC106562426, LOC106580142, LOC106585764]
KEGG:04512	ECM-receptor interaction	Group27	KEGG_01.05.2024	8.66053e-10	4.47461e-09	1.12702e-24	3.26834e-23	[-1]	8.58586	17	[LOC106568354, LOC106570460, LOC106570512, LOC106581666, LOC106586061, LOC106586070, LOC106588939, LOC106592181, LOC106600852, LOC106610502, LOC106611257, col1a1a, col1a1b, col2a1b, col6a1, col6a2, tnca]
KEGG:04820	Cytoskeleton in muscle cells	Group27	KEGG_01.05.2024	1.17753e-08	5.21479e-08	1.12702e-24	3.26834e-23	[-1]	4.50161	28	[LOC100136352, LOC100136390, LOC106561647, LOC106562962, LOC106566838, LOC106567252, LOC106568354, LOC106570460, LOC106570512, LOC106572039, LOC106573567, LOC106581051, LOC106581666, LOC106586061, LOC106586070, LOC106588939, LOC106592181, LOC106593306, LOC106600489, LOC106600852, LOC106603606, LOC106610502, LOC106611257, col1a1a, col1a1b, col6a1, col6a2, obscna]
GO:0031012	extracellular matrix	Group27	GO_CellularComponent-EBI-UniProt-GOA-ACAP-ARAP_01.05.2024_00h00	1.0777e-25	6.68172e-24	1.12702e-24	3.26834e-23	[3, 4]	6.35721	63	[LOC100196274, LOC106561817, LOC106562426, LOC106562591, LOC106562734, LOC106562962, LOC106563762, LOC106566399, LOC106566570, LOC106566852, LOC106567252, LOC106568354, LOC106570416, LOC106570460, LOC106570512, LOC106571140, LOC106573567, LOC106574775, LOC106575651, LOC106578999, LOC106580142, LOC106581008, LOC106581051, LOC106582004, LOC106582184, LOC106582861, LOC106583102, LOC106585164, LOC106…
GO:0062023	collagen-containing extracellular matrix	Group27	GO_CellularComponent-EBI-UniProt-GOA-ACAP-ARAP_01.05.2024_00h00	4.04357e-18	6.26753e-17	1.12702e-24	3.26834e-23	[4, 5]	6.82196	41	[LOC100196274, LOC106562426, LOC106562734, LOC106562962, LOC106566852, LOC106567252, LOC106568354, LOC106570460, LOC106570512, LOC106574775, LOC106575651, LOC106578999, LOC106580142, LOC106581051, LOC106582004, LOC106583102, LOC106585764, LOC106585899, LOC106586061, LOC106586705, LOC106588839, LOC106588939, LOC106591053, LOC106592181, LOC106593744, LOC106600852, LOC106604192, LOC106605378, LOC106…
GO:0098644	complex of collagen trimers	Group27	GO_CellularComponent-EBI-UniProt-GOA-ACAP-ARAP_01.05.2024_00h00	4.10867e-06	1.49845e-05	1.12702e-24	3.26834e-23	[3, 5, 6]	17.6471	6	[LOC106570460, LOC106588939, LOC106610502, col1a1a, col1a1b, col2a1b]
GO:0030198	extracellular matrix organization	Group27	GO_BiologicalProcess-EBI-UniProt-GOA-ACAP-ARAP_01.05.2024_00h00	3.79908e-23	7.85143e-22	1.12702e-24	3.26834e-23	[5]	10.7872	37	[LOC106562591, LOC106562962, LOC106563762, LOC106566399, LOC106567252, LOC106570460, LOC106570512, LOC106571140, LOC106574775, LOC106575651, LOC106579714, LOC106581008, LOC106581278, LOC106582004, LOC106585164, LOC106585899, LOC106586705, LOC106588839, LOC106588939, LOC106591053, LOC106591416, LOC106592181, LOC106593744, LOC106600852, LOC106601010, LOC106604833, LOC106610502, LOC106611949, LOC106…
GO:0005604	basement membrane	Group27	GO_CellularComponent-EBI-UniProt-GOA-ACAP-ARAP_01.05.2024_00h00	0.000450448	0.00103436	1.12702e-24	3.26834e-23	[5, 6]	5.71429	8	[LOC106566852, LOC106570460, LOC106588839, LOC106588939, LOC106604192, LOC106610502, LOC106612255, col1a1b]
GO:0005587	collagen type IV trimer	Group27	GO_CellularComponent-EBI-UniProt-GOA-ACAP-ARAP_01.05.2024_00h00	8.64203e-05	0.000232959	1.12702e-24	3.26834e-23	[4, 6, 7, 8, 9]	21.0526	4	[LOC106570460, LOC106588939, LOC106610502, col1a1b]
GO:0043177	organic acid binding	Group28	GO_MolecularFunction-EBI-UniProt-GOA-ACAP-ARAP_01.05.2024_00h00	2.15693e-14	1.67162e-13	1.05265e-10	7.63172e-10	[3]	12.5786	20	[LOC100136576, LOC106577511, LOC106595268, LOC106600318, LOC106601071, LOC106601072, LOC106601074, LOC106601077, LOC106604187, LOC106607371, LOC106607372, LOC106607373, LOC106607375, LOC106608508, LOC123723657, LOC123724067, fabp3, hba, p4ha3, ret7]
GO:0072562	blood microparticle	Group28	GO_CellularComponent-EBI-UniProt-GOA-ACAP-ARAP_01.05.2024_00h00	2.01869e-13	1.39065e-12	1.05265e-10	7.63172e-10	[2, 3, 4]	20.2899	14	[LOC100136576, LOC106595268, LOC106600318, LOC106601071, LOC106601072, LOC106601074, LOC106601077, LOC106607371, LOC106607372, LOC106607373, LOC106607375, LOC123723657, LOC123724067, hba]
GO:1990748	cellular detoxification	Group28	GO_BiologicalProcess-EBI-UniProt-GOA-ACAP-ARAP_01.05.2024_00h00	7.92099e-12	4.46456e-11	1.05265e-10	7.63172e-10	[2, 5]	14.0187	15	[LOC100136576, LOC106595268, LOC106600318, LOC106600509, LOC106601071, LOC106601072, LOC106601074, LOC106601077, LOC106607371, LOC106607372, LOC106607373, LOC106607375, LOC123723657, LOC123724067, hba]
GO:0015669	gas transport	Group28	GO_BiologicalProcess-EBI-UniProt-GOA-ACAP-ARAP_01.05.2024_00h00	9.91731e-18	1.22975e-16	1.05265e-10	7.63172e-10	[4]	28.5714	16	[LOC100136576, LOC106595268, LOC106600318, LOC106601071, LOC106601072, LOC106601074, LOC106601077, LOC106607371, LOC106607372, LOC106607373, LOC106607375, LOC123723657, LOC123724067, aqp1, cahz, hba]
GO:0020037	heme binding	Group28	GO_MolecularFunction-EBI-UniProt-GOA-ACAP-ARAP_01.05.2024_00h00	8.08496e-09	3.8559e-08	1.05265e-10	7.63172e-10	[4]	6.94981	18	[LOC100136576, LOC100136926, LOC106575940, LOC106580755, LOC106595268, LOC106599162, LOC106600318, LOC106601071, LOC106601072, LOC106601074, LOC106601077, LOC106607371, LOC106607372, LOC106607373, LOC106607375, LOC123723657, LOC123724067, hba]
GO:0031406	carboxylic acid binding	Group28	GO_MolecularFunction-EBI-UniProt-GOA-ACAP-ARAP_01.05.2024_00h00	0.00463933	0.00653724	1.05265e-10	7.63172e-10	[4, 5]	4.95868	6	[LOC106577511, LOC106604187, LOC106608508, fabp3, p4ha3, ret7]
GO:0042744	hydrogen peroxide catabolic process	Group28	GO_BiologicalProcess-EBI-UniProt-GOA-ACAP-ARAP_01.05.2024_00h00	2.08083e-15	1.84302e-14	1.05265e-10	7.63172e-10	[4, 5]	27.451	14	[LOC100136576, LOC106595268, LOC106600318, LOC106601071, LOC106601072, LOC106601074, LOC106601077, LOC106607371, LOC106607372, LOC106607373, LOC106607375, LOC123723657, LOC123724067, hba]
GO:0005344	oxygen carrier activity	Group28	GO_BiologicalProcess-EBI-UniProt-GOA-ACAP-ARAP_01.05.2024_00h00	8.03942e-16	8.3074e-15	1.05265e-10	7.63172e-10	[6]	29.1667	14	[LOC100136576, LOC106595268, LOC106600318, LOC106601071, LOC106601072, LOC106601074, LOC106601077, LOC106607371, LOC106607372, LOC106607373, LOC106607375, LOC123723657, LOC123724067, hba]
GO:0004601	peroxidase activity	Group28	GO_BiologicalProcess-EBI-UniProt-GOA-ACAP-ARAP_01.05.2024_00h00	4.86369e-12	3.01549e-11	1.05265e-10	7.63172e-10	[5, 8]	16.2791	14	[LOC100136576, LOC106595268, LOC106600318, LOC106601071, LOC106601072, LOC106601074, LOC106601077, LOC106607371, LOC106607372, LOC106607373, LOC106607375, LOC123723657, LOC123724067, hba]

## Sheet: F1701361_SK_T20CvsT10C_DEGs
SYMBOL	logFC	logCPM	PValue	FDR	GENENAME
LOC100196684	10.2645	4.69265	4.73104e-16	7.95808e-12	C->U-editing enzyme APOBEC-2
LOC106565367	9.54557	5.73295	2.9386e-09	1.90116e-06	myosin heavy chain, fast skeletal muscle
LOC106596905	9.45025	7.15614	4.65003e-09	2.65146e-06	myosin heavy chain, fast skeletal muscle-like
zmp:0000000930	9.04802	4.65587	3.40273e-11	6.3597e-08	titin-cap
LOC106569817	9.04411	7.17644	2.04332e-13	7.63794e-10	myosin heavy chain, fast skeletal muscle-like
LOC106587951	8.74246	3.76686	1.27011e-07	3.81509e-05	troponin I, fast skeletal muscle
tnni2	8.55967	7.21385	5.09101e-09	2.76245e-06	troponin I type 2 (skeletal, fast)
LOC106566456	8.31034	4.15916	2.17789e-10	3.05286e-07	troponin C, skeletal muscle
LOC106587935	8.12035	4.46143	4.39311e-09	2.54816e-06	troponin T, fast skeletal muscle isoforms-like
LOC106587936	7.92673	4.2833	1.56071e-11	3.50037e-08	troponin T, fast skeletal muscle isoforms
LOC106582275	7.778	4.68701	2.51243e-13	7.68392e-10	titin
LOC106563467	7.75098	4.27583	3.07544e-18	1.03464e-13	heat shock protein beta-11
LOC106588431	7.58008	5.40635	6.49765e-08	2.27616e-05	glyceraldehyde-3-phosphate dehydrogenase
LOC106612591	7.26658	5.4893	1.50349e-08	6.74406e-06	creatine kinase M-type
actn3b	7.06198	4.43699	1.14238e-11	2.74513e-08	actinin alpha 3b
LOC106571588	7.04721	3.0736	3.95608e-15	3.32726e-11	heat shock protein HSP 90-alpha 1
LOC106610721	7.02046	4.85448	5.64192e-11	9.98975e-08	actin, alpha skeletal muscle 2
LOC100194642	6.87542	5.50843	2.92437e-09	1.90116e-06	myosin, light polypeptide 3-1
LOC100136357	6.80466	4.23968	3.30049e-11	6.3597e-08	fast myotomal muscle troponin-T
atp2a1l	6.70134	7.16319	2.12754e-09	1.52287e-06	ATPase sarcoplasmic/endoplasmic reticulum Ca2+ transporting 1, like
LOC100136539	6.55468	3.93077	1.32427e-13	5.56888e-10	glycerol-3-phosphate dehydrogenase
LOC106564730	6.55043	6.17135	2.17921e-11	4.58205e-08	actin, alpha skeletal muscle 2
ckmt2	6.41742	3.12141	1.72709e-08	7.54579e-06	creatine kinase, mitochondrial 2 (sarcomeric)
slc25a4	6.35981	2.84196	3.50956e-10	4.54111e-07	solute carrier family 25 member 4
myl1	6.29366	2.79432	9.19449e-08	2.94592e-05	myosin, light chain 1, alkali; skeletal, fast
LOC106574241	6.23714	4.52658	3.86966e-14	2.16972e-10	desmin
casq1b	6.22836	3.53806	6.1237e-09	2.98571e-06	calsequestrin 1b
mlc-2	6.13785	4.71881	9.21722e-09	4.30675e-06	myosin regulatory light chain 2
LOC106587486	6.12438	5.65965	9.10206e-11	1.53106e-07	actin, alpha skeletal muscle 2-like
LOC106593213	6.10184	1.78701	8.28963e-10	8.45091e-07	uncharacterized LOC106593213
pygma	6.06333	4.97789	3.64375e-07	9.5768e-05	phosphorylase, glycogen, muscle A
LOC106567627	6.06126	4.12482	1.08299e-09	1.01206e-06	creatine kinase M-type
LOC106573043	6.05236	3.84012	1.03569e-10	1.65918e-07	L-lactate dehydrogenase A chain-like
ckm2	6.01845	5.06567	4.2112e-09	2.48549e-06	creatine kinase-2
LOC106607987	5.94115	2.94803	2.29703e-13	7.68392e-10	ankyrin repeat and SOCS box protein 2-like
fbp2	5.93615	2.50787	6.4956e-10	7.37211e-07	fructose-1,6-bisphosphatase 2
LOC106606900	5.8854	5.22702	1.17387e-10	1.79506e-07	myosin regulatory light chain 2, skeletal muscle
LOC106566457	5.84396	4.03902	1.10101e-07	3.4617e-05	troponin C, skeletal muscle
LOC106591971	5.84154	3.47183	3.36984e-14	2.16972e-10	desmin-like
LOC106568146	5.83796	4.42256	2.47113e-15	2.77113e-11	heat shock protein beta-11
LOC100194624	5.72456	7.61272	5.98709e-09	2.96203e-06	aldolase a, fructose-bisphosphate 1
LOC106563267	5.45872	1.57141	1.01144e-08	4.66122e-06	myosin light chain 4-like
LOC106612617	5.28159	1.91192	4.74212e-10	5.90868e-07	kelch-like protein 31
mybpc2a	5.15086	2.91901	4.72331e-07	0.000118583	myosin binding protein Ca
LOC106567093	5.14974	1.07784	5.7046e-09	2.95252e-06	junctophilin-2-like
LOC106612380	5.11838	2.0828	1.83639e-12	4.7523e-09	uncharacterized LOC106612380
LOC100194564	5.03863	5.21768	5.21363e-09	2.78408e-06	phosphorylase, glycogen (muscle) A
LOC106587535	5.02228	1.83475	2.86962e-08	1.17732e-05	myomesin-2
pk	5.01826	5.22841	3.86358e-09	2.36324e-06	pyruvate kinase
LOC106610855	4.98183	1.90696	1.23531e-13	5.56888e-10	adenylosuccinate synthetase isozyme 1 C-like
ldha	4.96356	5.25176	1.66401e-08	7.36586e-06	lactate dehydrogenase A4
LOC106562001	4.7371	2.58247	1.00394e-12	2.81454e-09	myosin light chain kinase 3-like
LOC106613780	4.66935	1.40914	5.89504e-09	2.96001e-06	uncharacterized LOC106613780
LOC100194644	4.63739	3.91159	1.63201e-09	1.33912e-06	phosphoglycerate mutase 2-1 (muscle)
LOC106587569	4.63554	2.74007	3.89876e-08	1.45736e-05	glucose-6-phosphate isomerase
LOC106574549	4.60869	2.16921	1.03431e-09	1.01206e-06	kelch-like protein 41b
cavin4a	4.59723	1.74799	1.33368e-09	1.18073e-06	caveolae associated protein 4a
LOC106588474	4.48739	2.17833	7.40659e-08	2.46705e-05	kelch-like protein 31
ampd1	4.48671	2.12312	6.49246e-06	0.00113406	adenosine monophosphate deaminase 1
LOC106600649	4.43469	-1.99156	3.15556e-07	8.63083e-05	uncharacterized LOC106600649
LOC106589423	4.40243	1.71955	7.05271e-08	2.37267e-05	LIM domain-binding protein 3-like
LOC100136417	4.38963	5.90569	3.46211e-07	9.31779e-05	glyceraldehyde-3-phosphate dehydrogenase
myom1a	4.34477	1.49931	8.20721e-09	3.94438e-06	myomesin 1a (skelemin)
LOC106606142	4.33279	1.56695	2.13302e-06	0.000445709	LIM domain-binding protein 3-like
pfkmb	4.28459	2.06285	5.22418e-07	0.000130187	phosphofructokinase, muscle b
LOC106562377	4.27058	2.71459	1.31818e-09	1.18073e-06	glucose-6-phosphate isomerase-like
hcn5	4.23624	-1.10063	2.91835e-07	8.18158e-05	hyperpolarization activated cyclic nucleotide-gated potassium channel 5
LOC106583479	4.06661	2.1861	1.61941e-09	1.33912e-06	dihydropyridine-sensitive L-type skeletal muscle calcium channel subunit alpha-1
LOC106571369	4.05456	1.43221	7.17337e-07	0.000172376	titin
LOC106587297	4.02	2.29485	3.8964e-07	0.000100833	myosin light chain kinase 3
trim63b	3.99963	1.59664	8.17107e-08	2.66885e-05	tripartite motif containing 63b
tpm2	3.99889	6.53391	5.35496e-08	1.93711e-05	tropomyosin 2 (beta)
LOC106580182	3.9946	2.28857	9.61567e-07	0.000223097	thioredoxin-interacting protein-like
LOC100194623	3.93864	3.45106	1.53638e-05	0.00216263	aldolase a, fructose-bisphosphate 2
ckmb	3.90879	4.86877	1.95646e-10	2.8617e-07	creatine kinase, muscle b
gapdh	3.89272	5.38019	1.55887e-06	0.000336177	glyceraldehyde-3-phosphate dehydrogenase
LOC100194700	3.89229	4.43372	1.83305e-09	1.37039e-06	thiamine triphosphatase
LOC123743719	3.81556	4.13103	7.7417e-10	8.13895e-07	beta-enolase-like
LOC100194636	3.79061	3.17125	1.60749e-09	1.33912e-06	enolase 3-2
LOC100194707	3.78524	3.31777	6.71647e-08	2.30567e-05	beta-taxilin
LOC106603250	3.78494	1.08961	5.20354e-10	6.25206e-07	beta-taxilin
LOC106612333	3.73843	2.27852	0.000436983	0.0224442	phytanoyl-CoA dioxygenase domain-containing protein 1
LOC106609570	3.70758	1.43841	4.61014e-07	0.000116612	troponin I, slow skeletal muscle-like
LOC106564982	3.67678	1.72407	0.000376249	0.0203829	uncharacterized LOC106564982
obscnb	3.62944	2.37134	3.67096e-08	1.38762e-05	obscurin, cytoskeletal calmodulin and titin-interacting RhoGEF b
LOC106564984	3.62593	1.61245	0.000140263	0.0107599	uncharacterized LOC106564984
dhrs7cb	3.62353	1.28445	4.09654e-08	1.498e-05	dehydrogenase/reductase (SDR family) member 7Cb
LOC106609638	3.60439	1.74369	1.24461e-07	3.77217e-05	troponin I, slow skeletal muscle
ryr1b	3.5894	1.85827	9.05116e-09	4.28872e-06	ryanodine receptor 1b (skeletal)
LOC106602653	3.55854	5.45344	2.25637e-06	0.000465699	mucin-5AC-like
LOC106599968	3.55198	5.25676	0.000394529	0.020968	uncharacterized LOC106599968
LOC106561811	3.55028	2.54098	2.55049e-07	7.2104e-05	mucin-2-like
mustn1b	3.54844	3.8837	9.3855e-08	2.97875e-05	musculoskeletal, embryonic nuclear protein 1b
LOC106576830	3.54216	1.06954	3.08847e-07	8.51659e-05	myopalladin
LOC106575818	3.43808	2.2936	4.04526e-05	0.0044474	myosin light chain 3, skeletal muscle isoform
LOC100136504	3.34517	-1.37647	1.70102e-05	0.00229826	slow myosin light chain 1
LOC106573765	3.29433	1.33293	2.4994e-05	0.00305763	synemin
LOC100194566	3.29301	2.32583	2.76175e-06	0.00055304	muscle specific ring finger protein 1-like
LOC106579281	3.22644	1.10248	2.7946e-06	0.000556306	S-adenosylmethionine synthase
LOC106608893	3.22086	4.20507	1.2931e-07	3.84977e-05	alpha-actinin-3-like
LOC100194655	3.21996	1.49982	1.10793e-08	5.03689e-06	solute carrier family 25-2
LOC106601000	3.2097	2.72651	3.95944e-08	1.46378e-05	telethonin
itl1a	3.19301	2.90751	1.40603e-06	0.000313257	Intelectin-1a
LOC106566847	3.1378	1.35541	5.40573e-07	0.00013372	AMP deaminase 1
LOC123731438	3.10793	1.35229	3.13882e-08	1.2285e-05	uncharacterized LOC123731438
LOC100195755	3.07838	1.83207	2.66361e-08	1.10629e-05	complement component 1, q subcomponent-like 2
tnnt3a	3.03954	1.38886	0.00104651	0.0378565	troponin T type 3a (skeletal, fast)
LOC106609418	3.01244	3.99761	4.79658e-05	0.00505851	putative ferric-chelate reductase 1
LOC123726791	3.00021	-1.91683	5.28907e-05	0.00545813	uncharacterized LOC123726791
LOC106599631	2.99374	-1.2585	1.40047e-05	0.00201344	uncharacterized LOC106599631
hspb7	2.86672	2.82565	2.46497e-09	1.72764e-06	heat shock protein family, member 7 (cardiovascular)
LOC106609429	2.84055	3.08354	0.000366956	0.0200408	myosin binding protein C1
LOC123730782	2.77871	-1.07594	0.00134952	0.0435575	uncharacterized LOC123730782
LOC100136569	2.77162	1.20997	0.00125234	0.0416997	fast myotomal muscle troponin-I
LOC106580712	2.73518	1.35048	0.00035464	0.0196554	neutrophil cytosol factor 2-like
LOC106583044	2.70944	2.30026	8.74863e-07	0.000205819	sodium/hydrogen exchanger 3
LOC106569913	2.66601	1.12186	0.000290851	0.0173075	protein AF1q
LOC106591219	2.64848	1.17281	2.29595e-08	9.70447e-06	clarin-3-like
LOC106573599	2.64779	-1.07668	0.000110138	0.00899392	duodenase-1
LOC106582752	2.64192	1.25255	6.32712e-06	0.00112338	sodium-coupled neutral amino acid transporter 3
LOC106569526	2.62595	1.55132	2.287e-06	0.000469141	protein unc-13 homolog A
LOC106577556	2.62201	1.86182	1.7944e-09	1.37039e-06	eukaryotic translation initiation factor 5A-1
LOC106566202	2.61766	1.21459	6.68093e-06	0.00115261	cullin-associated NEDD8-dissociated protein 1-like
LOC106600477	2.60857	1.4752	3.51561e-05	0.00407835	supervillin-like
cxl10	2.60293	1.03913	1.13569e-07	3.53766e-05	C-X-C motif chemokine 10
bag2	2.59069	1.90918	9.05252e-06	0.00142449	BCL2 associated athanogene 2
LOC106577511	2.58086	3.6625	6.8728e-06	0.00117967	apolipoprotein C-I
LOC106563387	2.56676	1.7852	1.30344e-06	0.000293777	uncharacterized LOC106563387
LOC106566997	2.54286	3.03505	3.76308e-05	0.00427695	ATP-dependent 6-phosphofructokinase, muscle type-like
LOC106597212	2.53706	-1.24246	0.000619729	0.0279076	acetylcholinesterase collagenic tail peptide-like
LOC106575194	2.53057	5.19435	0.000142492	0.0107599	phospholipase A2 inhibitor 31 kDa subunit-like
LOC106608497	2.53012	1.9001	8.87213e-05	0.00789619	cell wall protein DAN4-like
LOC106606704	2.5002	2.87525	5.02204e-09	2.76245e-06	uncharacterized LOC106606704
kcna4	2.50006	-1.29409	0.00104314	0.0377988	potassium voltage-gated channel, shaker-related subfamily, member 4
ppdpfa	2.49447	3.67589	1.81487e-05	0.00238499	pancreatic progenitor cell differentiation and proliferation factor a
LOC106604762	2.46124	6.52095	4.18714e-09	2.48549e-06	tetraspanin-7
LOC106606838	2.43618	4.406	0.000837194	0.0331742	uncharacterized LOC106606838
LOC106583977	2.43275	1.02367	4.3486e-05	0.00467161	uncharacterized LOC106583977
LOC106607269	2.42375	4.09488	1.14028e-05	0.00171256	telethonin
LOC106564121	2.40394	-1.53046	0.000113186	0.00915336	zinc finger protein 239-like
LOC106612682	2.38372	2.73577	8.27355e-07	0.000196013	cytochrome c oxidase subunit 7A2, mitochondrial
LOC106583526	2.37735	-1.72507	0.000331074	0.0190554	probable G-protein coupled receptor
LOC106574371	2.35563	6.9323	1.05001e-06	0.000240302	phospholipase A2 inhibitor 31 kDa subunit
LOC106570964	2.34366	4.11266	3.27455e-08	1.25185e-05	elongation factor 2-like
LOC106573544	2.34068	6.11355	6.57402e-10	7.37211e-07	lipoprotein lipase
LOC106612157	2.32954	-1.40393	0.000426833	0.0220916	serine/threonine-protein kinase Nek4-like
LOC106576186	2.31912	-1.42655	0.00149611	0.0463465	hemagglutinin/amebocyte aggregation factor-like
LOC123733177	2.31686	-1.00509	7.06631e-05	0.0068116	uncharacterized LOC123733177
LOC106611713	2.27881	5.41418	7.49429e-10	8.13299e-07	cytochrome b-245 heavy chain-like
hp	2.26789	6.06877	2.64447e-05	0.00320519	haptoglobin
LOC106601909	2.26608	3.09006	1.25623e-05	0.0018536	mannose-binding protein-like
LOC106592456	2.26512	6.91145	2.14086e-05	0.00273513	uncharacterized LOC106592456
LOC106583171	2.26241	1.9669	6.56286e-08	2.27616e-05	cytochrome P450 1B1-like
LOC106574478	2.26222	1.0508	8.80603e-05	0.00787906	probable non-functional immunoglobulin kappa variable 6D-41
LOC106576389	2.25371	3.85542	0.00110617	0.0390961	Ig kappa-b4 chain C region-like
obscna	2.25282	2.92613	5.21269e-06	0.000968869	obscurin, cytoskeletal calmodulin and titin-interacting RhoGEF a
tnni1	2.25099	1.47048	0.000311893	0.0181849	troponin I, slow skeletal muscle
LOC106561019	2.24676	-1.00761	0.000937887	0.035532	uncharacterized LOC106561019
LOC106599620	2.24179	1.29311	1.15087e-05	0.00172078	flocculation protein FLO11
LOC106590279	2.23958	1.35533	0.00116336	0.0401844	sarcalumenin-like
si:dkey-221h15.4	2.23708	1.40465	3.84438e-05	0.00432551	uncharacterized LOC106571445
LOC106601268	2.23382	1.06851	3.53906e-07	9.43831e-05	membrane primary amine oxidase-like
fhl1	2.22215	3.75243	0.00126726	0.0419617	Four and a half LIM domains protein 1
si:ch211-225p5.8	2.21594	1.04765	1.60004e-05	0.00221741	uncharacterized LOC106605232
LOC106580799	2.21122	1.15739	2.26077e-05	0.00282739	toll-like receptor 2 type-2
LOC106606541	2.20522	-1.05105	0.0013159	0.0431241	neuroblast differentiation-associated protein AHNAK-like
LOC123743406	2.18815	-1.18919	0.000742801	0.030775	Ig heavy chain V region 914-like
mlip	2.17689	2.85893	2.90929e-09	1.90116e-06	muscular LMNA-interacting protein
LOC106583612	2.17538	2.85182	8.21449e-05	0.00748921	uncharacterized LOC106583612
LOC106561692	2.16859	2.88818	0.00019962	0.0135123	filamin-C
LOC106579594	2.14826	1.07792	0.000220472	0.0143465	G-protein coupled receptor family C group 6 member A-like
LOC123735928	2.13896	-1.01343	0.000788699	0.0317591	protein NLRC5-like
LOC106607689	2.13819	-1.08359	0.00131903	0.0431241	cell cycle control protein 50A
LOC106578597	2.13781	1.7114	6.27602e-07	0.000152998	uroplakin-1a-like
pdlim3a	2.11063	2.65709	3.563e-07	9.43831e-05	PDZ and LIM domain 3a
LOC106599956	2.10952	2.01503	1.30987e-06	0.000293777	hemagglutinin/amebocyte aggregation factor-like
si:ch211-153f2.3	2.1046	1.18103	0.000882589	0.0342074	uncharacterized si:ch211-153f2.3
si:ch211-266g18.10	2.0862	2.33327	0.000162407	0.0117561	titin
ppdpf	2.07417	3.45904	8.3096e-08	2.68799e-05	c20orf149 protein
LOC106610810	2.06568	3.30895	3.44547e-10	4.54111e-07	polyadenylate-binding protein 4-like
hsc70	2.04538	5.11052	2.41138e-06	0.000488697	heat shock cognate 70
LOC106577216	2.04392	2.0408	6.78314e-07	0.000164172	GTP-binding protein SAR1b-like
LOC106592605	2.03552	-1.19142	0.0004504	0.0227855	sodium/hydrogen exchanger 5-like
LOC106585888	2.01385	1.77326	0.000104267	0.00870406	radiation-inducible immediate-early gene IEX-1
LOC106572379	2.00428	4.16409	3.22616e-08	1.24752e-05	uncharacterized LOC106572379
nar4	2.00325	1.29031	8.42498e-06	0.00136924	Ecto-ADP-ribosyltransferase 4
LOC106560689	2.00044	1.37241	0.000333299	0.019102	serine/threonine-protein phosphatase with EF-hands 2
cndp1	1.98937	5.78407	1.73814e-09	1.35987e-06	Beta-Ala-His dipeptidase
LOC106577618	1.92807	1.02699	0.00120538	0.0409256	synaptopodin-2-like
cables2b	1.92692	1.28438	0.000286963	0.0172393	Cdk5 and Abl enzyme substrate 2b
LOC106561558	1.90779	-1.22296	0.00162846	0.0485251	carboxypeptidase A1-like
LOC106609301	1.90705	-1.08919	0.0010695	0.0383176	tetraspanin-12-like
eno3	1.89163	4.61558	3.82774e-05	0.00432123	enolase 3, (beta, muscle)
LOC106592469	1.88914	-1.15446	0.0010504	0.0378839	trichohyalin
LOC106570320	1.88911	2.01375	2.60518e-06	0.000524811	basic leucine zipper and W2 domain-containing protein 2
LOC106579033	1.87327	-1.03241	0.00137967	0.0441205	uncharacterized LOC106579033
LOC106579178	1.86523	3.18212	0.000256736	0.0159487	myosin-binding protein C, fast-type-like
LOC100195750	1.86456	5.50538	0.000257421	0.0159487	salarin
LOC106598879	1.85986	2.49996	1.73107e-05	0.00231654	hemagglutinin/amebocyte aggregation factor-like
dtna	1.85637	2.16874	0.00145277	0.0454784	dystrobrevin, alpha
LOC106567915	1.8523	1.04035	0.000422277	0.0219571	uncharacterized LOC106567915
LOC106569628	1.843	5.38044	6.92087e-08	2.35184e-05	tropomyosin alpha-1 chain
LOC106583610	1.83186	-1.09751	0.00113946	0.0399311	uncharacterized LOC106583610
calca	1.82787	3.4535	5.81595e-09	2.96001e-06	calcitonin/calcitonin-related polypeptide, alpha
dnaja	1.82283	3.87685	7.60167e-08	2.50721e-05	DnaJ heat shock protein family (Hsp40) member A
LOC123744600	1.82081	4.00695	9.34141e-05	0.00814155	uncharacterized LOC123744600
nt5c1aa	1.81644	1.12129	0.000667133	0.0289664	5'-nucleotidase, cytosolic IAa
LOC106595068	1.80854	1.86713	8.66643e-05	0.00787906	intestinal mucin-like protein
LOC106597323	1.80528	1.83918	0.00017683	0.0124195	highly reducing polyketide synthase cm3B-like
LOC106604935	1.80498	4.93723	6.29673e-06	0.00112338	C-X-C motif chemokine 14
LOC123728252	1.78998	3.67333	0.000176146	0.0124195	uncharacterized LOC123728252
LOC106578921	1.78243	1.67483	2.6486e-05	0.00320519	alpha-synuclein-like
LOC106561901	1.77735	2.64317	9.39292e-05	0.00816529	low-density lipoprotein receptor-related protein 4-like
letm1	1.77645	3.2237	0.000156653	0.0114319	leucine zipper-EF-hand containing transmembrane protein 1
kcnab2b	1.76634	1.07389	3.72359e-05	0.0042464	potassium voltage-gated channel subfamily A regulatory beta subunit 2b
leg4	1.76183	4.75178	0.00142628	0.044928	Galectin-4
ier3	1.74754	4.59708	4.38244e-07	0.000112545	immediate early response 3
LOC106610475	1.73997	1.65636	0.000276843	0.0168443	thymosin beta-b
LOC106568383	1.72953	1.33068	0.000833718	0.0330754	MORN repeat-containing protein 5
LOC100136447	1.72423	5.36972	4.99915e-05	0.00522303	C type lectin receptor B
LOC106569692	1.72367	3.98915	1.43917e-05	0.00205155	myomegalin
LOC106569441	1.72275	1.67458	0.00109668	0.0389882	putative leucine-rich repeat-containing protein DDB_G0290503
LOC106609392	1.71805	1.70417	0.000134277	0.0103847	probable polypeptide N-acetylgalactosaminyltransferase 8
LOC106588669	1.71027	5.21068	4.52107e-05	0.00479804	thyroid hormone receptor beta
LOC106567086	1.70922	2.64903	6.17861e-05	0.00614973	probable Bax inhibitor 1
LOC106588214	1.70841	2.97709	0.000671475	0.029073	ly-6/neurotoxin-like protein 1
comp	1.70454	1.0244	0.00104074	0.0377988	cartilage oligomeric matrix protein
muc3a	1.7016	1.1537	0.000626692	0.0281319	mucin 3A, cell surface associated
LOC100194587	1.69781	4.17993	1.23635e-07	3.77217e-05	protein phosphatase 1, regulatory (inhibitor) subunit 1b-like
LOC106612508	1.68889	6.55244	2.04102e-07	5.81899e-05	uncharacterized LOC106612508
LOC100194731	1.68	3.58707	1.67676e-09	1.34309e-06	primary amine oxidase, liver isozyme
LOC123729266	1.66736	1.70374	0.000408039	0.0214154	sodium channel subunit beta-4-like
LOC106563404	1.65759	1.69151	7.61133e-05	0.00711279	uncharacterized LOC106563404
LOC106613072	1.65399	5.34492	0.000309389	0.0180838	serpin H1
LOC100136446	1.65328	7.89901	1.53773e-06	0.000333757	C type lectin receptor A
LOC106590200	1.64856	2.39523	3.27968e-05	0.0038714	ADP-ribosyl cyclase/cyclic ADP-ribose hydrolase 1
LOC106562681	1.64526	8.85385	0.000293965	0.0174419	zymogen granule membrane protein 16
LOC106575214	1.64507	4.15181	0.00132634	0.0432101	signal transducer and activator of transcription 1-alpha/beta-like
LOC106583351	1.64153	4.75525	8.23122e-06	0.0013508	triosephosphate isomerase B
LOC106608253	1.63286	3.34287	6.74076e-05	0.00659223	ryanodine receptor 3-like
LOC106590030	1.6321	4.84626	8.70088e-06	0.00138728	heme oxygenase
zgc:112271	1.62994	4.26945	8.70728e-05	0.00787906	BolA-like protein 2
vgll4b	1.62794	2.36662	0.00129805	0.0428128	vestigial-like family member 4b
LOC106611235	1.62022	3.00699	0.000144704	0.010794	complement component C1q receptor-like
LOC106578353	1.61855	3.21593	1.3311e-05	0.001947	nebulin-related anchoring protein
ano8b	1.60974	1.43978	0.00139602	0.0442647	anoctamin 8b
LOC106583170	1.6066	1.82825	0.00109562	0.0389882	sodium channel protein type 8 subunit alpha-like
LOC106585752	1.59551	6.44124	1.16797e-07	3.60484e-05	nucleoplasmin-like protein ANO39
LOC106578950	1.57653	1.08669	0.00161584	0.0484645	cGMP-dependent protein kinase 1-like
LOC106563358	1.55673	3.9488	4.3416e-06	0.00083463	C-C motif chemokine 19-like
LOC106609893	1.55603	4.96317	4.28715e-06	0.000828899	membrane-spanning 4-domains subfamily A member 12-like
LOC106591053	1.55601	4.65502	0.000132697	0.0103099	microfibril-associated glycoprotein 4
LOC100196153	1.55411	1.66421	0.000342516	0.0193862	heat shock protein, alpha-crystallin-related, 1
LOC123724424	1.54969	2.11847	0.000738369	0.0307626	phospholipase A and acyltransferase 4-like
LOC106605369	1.54683	3.50036	0.00100818	0.0372308	uncharacterized LOC106605369
LOC106591222	1.54592	6.99547	5.73642e-05	0.00579534	zymogen granule membrane protein 16
LOC106609841	1.5425	3.45674	5.86044e-08	2.09742e-05	tetraspanin-8-like
LOC106565544	1.51462	2.28741	0.00142455	0.0449155	FYVE, RhoGEF and PH domain-containing protein 5
LOC106614019	1.51369	1.33456	7.00217e-05	0.00676917	39S ribosomal protein L55, mitochondrial-like
hspb6l	1.51288	2.52235	0.00116781	0.0401844	small heat shock protein-like
LOC106577973	1.50758	2.89691	0.000262359	0.0161948	uncharacterized LOC106577973
LOC106578982	1.49879	12.3591	2.22989e-05	0.00279918	retinol-binding protein 4-B
LOC106570457	1.4986	3.72172	5.35657e-05	0.00551088	tissue factor pathway inhibitor 2
LOC106583063	1.49605	2.24133	3.18242e-05	0.00378315	von Willebrand factor A domain-containing protein 1-like
LOC106561785	1.48297	3.74849	3.32817e-07	9.02954e-05	gliomedin
LOC106576332	1.47775	5.22771	0.000132007	0.01028	myosin-binding protein C, slow-type
LOC106603148	1.47511	4.54681	0.00010496	0.00874022	guanine nucleotide-binding protein G(I)/G(S)/G(O) subunit gamma-3
LOC106602034	1.47263	3.92591	3.74348e-07	9.76265e-05	pulmonary surfactant-associated protein D-like
ifm5	1.46166	6.08011	7.82885e-05	0.0072556	Interferon-induced transmembrane protein 5
LOC106583652	1.46122	3.37405	0.000278297	0.0168998	stathmin-3
LOC106573757	1.45582	2.79143	0.000168539	0.0120127	synaptotagmin 1
LOC106580765	1.45335	3.06252	9.62486e-06	0.00148617	calcineurin B homologous protein 2-like
znf148	1.45018	3.13619	0.000110251	0.00899392	zinc finger protein 148
LOC106591183	1.44795	5.91627	2.38435e-05	0.00293826	small EDRK-rich factor 2
LOC106560807	1.44657	4.50088	7.91371e-05	0.00725651	synemin, intermediate filament protein
LOC106562935	1.44135	3.48736	3.85867e-05	0.00432711	electrogenic sodium bicarbonate cotransporter 1-like
LOC106589899	1.44043	1.68529	3.92405e-05	0.00435686	serine/threonine-protein kinase LMTK1
LOC106588881	1.43991	1.83259	0.0010193	0.0374671	butyrophilin subfamily 3 member A2
LOC106609297	1.43905	1.03174	0.00167463	0.0492071	coiled-coil domain-containing protein 136
cssa01h5orf63	1.43722	4.11179	2.71764e-05	0.00327695	chromosome ssa01 C5orf63 homolog
LOC106611665	1.43621	3.7556	7.11986e-06	0.00120756	thioredoxin-related transmembrane protein 2-B
LOC106610423	1.43511	3.19776	0.00102217	0.0375002	CD209 antigen-like protein C
LOC106571519	1.4245	2.5306	5.38667e-05	0.00552495	E3 ubiquitin-protein ligase RNF217
LOC106589862	1.42369	4.41462	7.28122e-05	0.00690013	transmembrane protein 100
LOC106572113	1.42102	5.13777	0.00114292	0.03997	cytochrome c oxidase subunit 4 isoform 2, mitochondrial
LOC123727179	1.41939	3.92355	0.0016617	0.0489947	uncharacterized abhydrolase domain-containing protein DDB_G0269086-like
LOC106610095	1.4166	1.16104	0.000137189	0.0105613	zinc finger protein 18-like
LOC100380652	1.41523	6.04681	0.000767812	0.0312721	peptidase inhibitor 16
LOC106602387	1.40542	3.88188	5.24106e-05	0.00542522	scrapie-responsive protein 1
LOC106571998	1.40035	3.17516	9.09958e-05	0.00801382	NAD kinase
LOC106588874	1.39409	3.05036	0.000397012	0.0210335	polypeptide N-acetylgalactosaminyltransferase 15
LOC106591809	1.38476	1.24018	0.000531943	0.0257121	zinc finger protein 850-like
LOC106566918	1.3799	1.60334	0.00101891	0.0374671	SAM pointed domain-containing Ets transcription factor
tmem176	1.37858	4.78437	3.02591e-07	8.41304e-05	transmembrane protein 176
LOC106589482	1.37612	2.267	0.000348375	0.0195334	uncharacterized LOC106589482
LOC106567034	1.36997	3.23583	0.000318764	0.0184894	complement C1q-like protein 4
LOC106612300	1.36909	6.21515	1.18682e-05	0.00176667	glutamine amidotransferase-like class 1 domain-containing protein 3, mitochondrial
LOC106573581	1.36883	3.08066	0.000474109	0.0237018	protein strawberry notch homolog 2-like
dnaaf2	1.36532	1.33559	0.000704373	0.0299577	dynein axonemal assembly factor 2
LOC123729263	1.36495	3.71298	1.58257e-06	0.000339114	transmembrane protease serine 13-like
mslna	1.35729	4.46359	0.000123245	0.00975576	mesothelin a
nfasca	1.35606	3.70036	5.95277e-05	0.00596021	neurofascin homolog (chicken) a
LOC106611720	1.35072	5.48505	1.05876e-05	0.00161172	four and a half LIM domains protein 1
LOC106586982	1.34911	1.06743	0.000829417	0.0329436	uncharacterized LOC106586982
LOC106610991	1.3472	2.61362	1.53567e-05	0.00216263	receptor expression-enhancing protein 1-like
LOC106600026	1.34552	4.51024	2.35294e-06	0.000479743	nuclear receptor ROR-beta-like
LOC106560913	1.32983	1.64838	0.000505576	0.0247218	ABC transporter G family member 20-like
LOC106612582	1.32361	3.86797	1.08101e-05	0.00163083	vitamin K-dependent protein S
LOC106580387	1.32121	2.24152	0.0010739	0.0384015	chemerin-like receptor 1
LOC106568403	1.32061	1.93173	0.000445955	0.0226971	uncharacterized LOC106568403
LOC123729692	1.32019	1.19555	0.000273553	0.0167573	uncharacterized LOC123729692
LOC106600932	1.30871	8.71826	6.76958e-05	0.00660123	heme-binding protein 2
ppm1ab	1.30701	1.59204	0.000980038	0.0366338	protein phosphatase, Mg2+/Mn2+ dependent, 1Ab
meox2b	1.30449	1.4905	0.00065982	0.0288656	mesenchyme homeobox 2b
LOC106593310	1.30379	4.2736	0.000117971	0.00942699	uncharacterized LOC106593310
LOC106590954	1.30317	1.46118	0.000601771	0.0275196	zinc finger protein 2
LOC106611562	1.30181	3.60237	0.000225743	0.0145904	NADH dehydrogenase [ubiquinone] 1 alpha subcomplex subunit 1
LOC106605088	1.29806	7.33902	7.1575e-05	0.00687136	C-type lectin domain family 4 member E
LOC106602166	1.29517	3.29147	0.000101484	0.00854543	CD209 antigen
stmn1b	1.29423	3.35242	4.08808e-05	0.00447985	stathmin 1b
LOC106586280	1.28798	3.80462	0.000751697	0.0308494	glycophorin-C-like
LOC106590075	1.28695	2.08309	0.00121427	0.0409772	transcription activator BRG1
rbp4	1.28171	11.4528	6.72019e-05	0.00659127	retinol binding protein 4, plasma
LOC106591712	1.27956	5.01767	0.000163544	0.0117814	CD151 antigen-like
LOC106574034	1.27817	3.98879	1.74363e-05	0.00231855	leukocyte elastase inhibitor-like
LOC106573405	1.27538	3.25031	0.000323543	0.0187343	NACHT, LRR and PYD domains-containing protein 12-like
LOC106571458	1.27537	3.74739	4.24269e-05	0.00460427	adhesion G protein-coupled receptor F5
LOC106574953	1.27521	2.24031	0.000640041	0.028268	zinc finger protein OZF
cxcl14	1.27149	5.11004	0.000187029	0.0128935	chemokine (C-X-C motif) ligand 14
LOC106565129	1.26913	2.37103	0.000114073	0.00920301	zinc finger and SCAN domain-containing protein 22
LOC123727742	1.26728	2.44752	0.000249731	0.0156744	oocyte zinc finger protein XlCOF6-like
LOC106570346	1.2658	6.5805	2.63267e-05	0.00320519	uncharacterized LOC106570346
LOC106571855	1.26251	4.15951	1.66548e-05	0.00227534	glutamate receptor-interacting protein 2-like
casq1	1.26199	2.41862	0.000529832	0.0256759	Calsequestrin-1
per3	1.261	2.96417	0.000472	0.0236647	period circadian clock 3
LOC106604545	1.25867	5.34145	2.01569e-06	0.000426489	LIM and calponin homology domains-containing protein 1-like
LOC106567329	1.25796	2.51413	0.000648805	0.0284949	uncharacterized LOC106567329
LOC106579279	1.25731	5.54525	0.000393666	0.0209552	peroxiredoxin-like 2A
LOC106562741	1.25565	4.22022	8.71579e-05	0.00787906	golgin subfamily B member 1
clec3ba	1.2528	6.4927	0.000185916	0.0128509	C-type lectin domain family 3, member Ba
LOC106608845	1.2526	2.57883	0.000547275	0.0262271	uncharacterized LOC106608845
slc7a2	-1.25001	4.48323	0.00048976	0.0242302	solute carrier family 7 member 2
nup205	-1.2525	4.97796	0.000208788	0.0139366	nucleoporin 205
dlx5a	-1.25743	3.14906	0.00159627	0.0481631	distal-less homeobox 5a
LOC106565220	-1.25928	3.32711	0.000201249	0.0135952	leucine-rich repeat extensin-like protein 5
col2a1b	-1.26304	4.05313	0.000338396	0.0193282	collagen, type II, alpha 1b
LOC106569780	-1.26357	2.95088	0.000449042	0.022751	T-cell differentiation antigen CD6
LOC106580963	-1.26443	4.62465	3.81156e-05	0.00431746	structural maintenance of chromosomes protein 4
LOC106579328	-1.26587	2.2863	0.00155116	0.0473541	ETS translocation variant 4-like
LOC106572115	-1.26596	3.88691	0.000738843	0.0307626	protein FAM110B
mark2b	-1.26648	3.13251	0.00138679	0.0441802	MAP/microtubule affinity-regulating kinase 2b
LOC106611640	-1.26689	4.86698	0.00016765	0.0120002	TBC1 domain family member 2A-like
LOC100380787	-1.26819	4.46695	9.85046e-05	0.0083896	block of proliferation 1
mthfd1b	-1.26859	4.91008	0.000142647	0.0107599	methylenetetrahydrofolate dehydrogenase (NADP+ dependent) 1b
LOC106577049	-1.2713	4.02812	0.00136253	0.0437733	serine protease HTRA1A-like
ros1	-1.27386	3.67688	0.000141849	0.0107599	c-ros oncogene 1 , receptor tyrosine kinase
faah2b	-1.28035	1.56063	0.000790856	0.0317591	fatty acid amide hydrolase 2b
LOC106591112	-1.29025	4.8261	0.00162659	0.0485251	uncharacterized LOC106591112
abhd2b	-1.29133	1.82968	0.00108057	0.0385909	abhydrolase domain containing 2, acylglycerol lipase b
calcoco1a	-1.29346	4.48003	0.000225956	0.0145904	calcium binding and coiled-coil domain 1a
LOC106607277	-1.30805	6.80917	0.000429068	0.0221731	peptidyl-prolyl cis-trans isomerase FKBP10
LOC106578992	-1.3106	4.87534	0.00155023	0.0473541	prolyl 4-hydroxylase subunit alpha-1-like
LOC106568345	-1.3147	3.15927	9.65508e-05	0.00832862	arrestin domain-containing protein 3-like
LOC106612809	-1.31546	3.50828	9.96744e-05	0.00844647	uncharacterized LOC106612809
LOC106575466	-1.31624	5.99062	0.000853053	0.0335135	TRAF2 and NCK-interacting protein kinase
LOC106613492	-1.31727	3.67524	4.03785e-05	0.0044474	26S proteasome non-ATPase regulatory subunit 1-like
tpx2	-1.31774	2.85741	0.000860841	0.0336358	TPX2 microtubule nucleation factor
LOC123728082	-1.32359	2.24665	0.00038898	0.0207715	otoancorin-like
LOC123740272	-1.32492	3.4652	0.000870052	0.0338776	E3 ubiquitin-protein ligase RNF19A-like
LOC106567524	-1.32767	5.37839	0.000236765	0.0151222	transcription factor 7-like 2
heatr1	-1.3334	4.03918	0.000457546	0.0230776	HEAT repeat containing 1
psmd1	-1.33717	5.85435	4.35507e-05	0.00467161	proteasome 26S subunit, non-ATPase 1
LOC106573916	-1.33766	3.29649	0.00161927	0.0484645	interferon-induced protein 44-like
LOC106583386	-1.33878	3.04341	0.000735081	0.0307524	cell division cycle-associated protein 3-like
LOC106577565	-1.33944	5.90578	0.000524765	0.0255352	carboxypeptidase Z
LOC106588422	-1.34107	5.81301	0.00018195	0.012647	chromodomain-helicase-DNA-binding protein 4-like
LOC106597590	-1.34136	4.327	9.48603e-05	0.00822468	fibrous sheath CABYR-binding protein-like
znf831	-1.34209	2.53061	6.24927e-05	0.00620171	zinc finger protein 831
LOC106586211	-1.34898	4.2109	0.00120953	0.0409772	D-3-phosphoglycerate dehydrogenase
LOC106582336	-1.35051	3.30786	0.000803941	0.0321928	ETS translocation variant 5
fbln2	-1.3513	4.74877	0.000528015	0.0256327	fibulin 2
LOC106595604	-1.36212	2.37243	0.000337028	0.0192828	protocadherin-20
LOC100194712	-1.36373	3.74793	8.83049e-05	0.00787999	2-oxoisovalerate dehydrogenase subunit beta, mitochondrial
LOC123725511	-1.36464	2.02531	0.00163619	0.048626	transcription factor AP-2-alpha-like
ciarta	-1.36755	3.01706	0.000312757	0.0182038	circadian associated repressor of transcription a
ccr9a	-1.36821	5.21681	6.03591e-06	0.00109172	chemokine (C-C motif) receptor 9a
mthfd1l	-1.36936	4.53039	0.000273958	0.0167573	methylenetetrahydrofolate dehydrogenase (NADP+ dependent) 1 like
ywhah	-1.37023	2.98503	0.000838568	0.0331895	tyrosine 3-monooxygenase/tryptophan 5-monooxygenase activation protein, eta polypeptide
LOC106576499	-1.37227	3.86377	2.13803e-05	0.00273513	crystal protein
mms22l	-1.3789	2.38907	0.0016194	0.0484645	MMS22-like, DNA repair protein
LOC106588217	-1.37979	4.26226	0.000144207	0.010794	sperm acrosome membrane-associated protein 4
LOC106566823	-1.38242	4.44104	9.06128e-06	0.00142449	polycomb group protein ASXL1-like
LOC106605821	-1.38529	2.35665	4.85839e-05	0.00509491	isochorismatase domain-containing protein 2
si:dkeyp-97e7.9	-1.39218	1.21716	0.000961444	0.036059	DEP domain-containing mTOR-interacting protein
LOC106600145	-1.39933	2.07066	0.00123463	0.0414111	ephrin type-A receptor 4-like
LOC123741703	-1.39938	5.37427	4.55688e-06	0.000871038	tubulin beta-4B chain-like
LOC106575646	-1.40165	1.433	0.000931943	0.0354833	copper-transporting ATPase 2
ppat	-1.4029	4.40053	9.55918e-06	0.00148617	phosphoribosyl pyrophosphate amidotransferase
LOC106604383	-1.40553	3.25347	1.93721e-05	0.00252603	uncharacterized LOC106604383
slc25a12	-1.40912	4.1792	0.00021221	0.0140811	solute carrier family 25 member 12
ogna	-1.41058	5.85814	0.00116564	0.0401844	osteoglycin, paralog a
LOC106601525	-1.41996	6.09377	7.72112e-06	0.00128591	serine and arginine rich splicing factor 2b
LOC106586814	-1.42493	1.70616	0.00101597	0.0374361	epidermal growth factor-like protein 6
ncapg2	-1.42629	2.20915	0.000717296	0.030279	non-SMC condensin II complex, subunit G2
LOC100196094	-1.4283	4.28288	6.87353e-05	0.00668321	dipeptidyl peptidase 1
LOC106564255	-1.43409	4.53225	0.000106884	0.00885662	far upstream element-binding protein 2
LOC106581008	-1.43962	11.4996	0.000247454	0.015586	periostin-like
col1a1a	-1.44034	12.6182	0.000354061	0.0196554	collagen, type I, alpha 1a
LOC106611648	-1.44256	3.418	0.000332466	0.0190867	probable carboxypeptidase X1
slc22a7a	-1.44671	1.83326	0.000561795	0.0265606	solute carrier family 22 member 7a
LOC106562591	-1.44819	3.79945	1.30386e-05	0.00191547	A disintegrin and metalloproteinase with thrombospondin motifs 17-like
LOC106588581	-1.46086	4.91065	8.65091e-06	0.00138728	protein Jumonji-like
ret	-1.4616	4.37989	5.25208e-06	0.000970826	ret proto-oncogene receptor tyrosine kinase
LOC106579705	-1.46925	2.84564	5.46672e-05	0.00559001	late secretory pathway protein AVL9 homolog
slc6a15	-1.47606	1.91094	0.000108606	0.00891154	solute carrier family 6 member 15
LOC106562989	-1.48115	4.4099	2.83276e-05	0.00339144	tubulin alpha chain, testis-specific-like
LOC106588126	-1.48511	2.5999	0.000286858	0.0172393	palmitoyltransferase ZDHHC7-like
LOC106602979	-1.48854	1.89628	0.000763375	0.0312047	phosphofurin acidic cluster sorting protein 1-like
LOC106573374	-1.49115	3.67265	0.00024786	0.015586	mucin-5AC-like
LOC100380299	-1.49821	6.09488	0.000209607	0.0139636	actinin alpha 1
LOC123743761	-1.50249	2.56983	3.98254e-05	0.00440725	uncharacterized LOC123743761
LOC106570053	-1.50276	1.19982	0.0013636	0.0437733	zinc transporter 2
LOC106574545	-1.50618	2.37998	0.00154177	0.0472389	ATP-binding cassette sub-family C member 4-like
per1b	-1.51181	4.74418	0.00011297	0.00915336	period circadian clock 1b
LOC106607045	-1.51454	1.84976	0.000268809	0.0165325	low-density lipoprotein receptor-like
LOC106600852	-1.51838	13.0758	0.000229479	0.0147895	collagen alpha-1(I) chain
LOC100192336	-1.51885	3.97979	9.63034e-06	0.00148617	interferon regulatory factor 7
LOC106596897	-1.52431	7.13236	0.00159113	0.048114	collagen alpha-1(XI) chain
LOC106612686	-1.52464	1.07453	0.000804772	0.0321928	A-kinase anchor protein 12-like
LOC106597983	-1.5323	8.59054	3.60013e-05	0.00415886	intestinal mucin-like protein
LOC106602669	-1.53539	3.6469	7.25449e-05	0.00689423	mucin-2
LOC106575139	-1.53568	1.45997	0.000651174	0.0285617	transmembrane protease serine 3
LOC106583985	-1.53931	1.63507	9.20589e-05	0.00806522	microtubule-associated serine/threonine-protein kinase 2
LOC106604765	-1.53954	5.38539	1.77482e-05	0.00235073	tubulin beta-4B chain
LOC106602975	-1.54269	4.2671	0.000103366	0.0086719	endosialin-like
LOC106583102	-1.54675	5.51861	3.66097e-05	0.0041892	microfibril associated protein 2
LOC106570460	-1.54864	12.7258	9.16379e-05	0.0080493	collagen alpha-2(I) chain
cdca3	-1.55253	2.74722	0.000290301	0.0173075	cell division cycle associated 3
LOC106607235	-1.55685	1.63194	0.000122058	0.00968464	dynein axonemal assembly factor 8-like
srsf2b	-1.55771	6.75101	2.09123e-06	0.000439708	serine and arginine rich splicing factor 2b
tgm5l	-1.5673	7.52248	0.000186029	0.0128509	transglutaminase 5, like
LOC100380457	-1.5701	6.9067	1.60166e-05	0.00221741	glycoprotein (transmembrane) nmb
LOC106573600	-1.5712	4.49647	3.0253e-06	0.000598689	cold-inducible RNA-binding protein B
LOC106593375	-1.58184	1.78149	0.000115204	0.00927197	zinc finger protein 710
LOC106611341	-1.58289	3.21573	0.000308779	0.0180838	intersectin-2-like
sgo1	-1.601	1.01372	0.00107413	0.0384015	shugoshin 1
epb41a	-1.6059	1.6728	4.86138e-05	0.00509491	erythrocyte membrane protein band 4.1a
fkbp10b	-1.60895	6.91671	0.000107771	0.00889966	FKBP prolyl isomerase 10b
LOC106580142	-1.62012	1.22975	0.000530431	0.0256759	hyaluronan and proteoglycan link protein 1-like
LOC123730832	-1.6432	1.02929	0.000715416	0.030279	uncharacterized LOC123730832
LOC106567719	-1.64381	3.17552	0.000700841	0.0298452	myb-binding protein 1A-like protein
LOC106594253	-1.65082	2.90408	0.000124362	0.00981876	serine/threonine-protein kinase TBK1
LOC106561005	-1.65264	4.28859	0.000404666	0.0213382	fibulin-7
LOC106560836	-1.65643	2.81708	1.44599e-06	0.000320039	capping protein, Arp2/3 and myosin-I linker protein 3-like
LOC106562734	-1.6603	1.83484	0.000737382	0.0307626	proprotein convertase subtilisin/kexin type 6-like
LOC106587770	-1.67779	1.38158	0.000212628	0.0140811	uncharacterized LOC106587770
oplah	-1.67862	2.06239	0.000124772	0.00981876	5-oxoprolinase, ATP-hydrolysing
LOC106595268	-1.685	4.36564	0.00127494	0.0421333	hemoglobin subunit beta-like
LOC106564853	-1.68729	2.95613	0.000675974	0.0291927	eosinophil peroxidase-like
LOC106593002	-1.7055	2.36696	1.9067e-05	0.00249592	monocarboxylate transporter 7-like
apoc1	-1.71921	6.1285	4.61263e-06	0.000876713	Apolipoprotein C-I
LOC106592455	-1.73118	2.80551	4.4701e-05	0.00475895	polo-like kinase 1 (Drosophila)
LOC106594602	-1.73163	3.03632	0.000535255	0.0258351	uncharacterized LOC106594602
chrna10a	-1.73616	1.43058	0.00134921	0.0435575	cholinergic receptor, nicotinic, alpha 10a
LOC123743418	-1.74481	1.84976	2.29564e-05	0.00284981	tubulin beta-4B chain-like
LOC106588537	-1.74758	2.62867	9.79103e-05	0.00838727	C-C chemokine receptor type 7-like
LOC106588939	-1.76371	13.033	2.22713e-05	0.00279918	collagen alpha-2(I) chain
LOC106569153	-1.76617	4.04197	9.80898e-05	0.00838727	forkhead box protein Q1
lepr2	-1.76988	2.83247	1.70105e-05	0.00229826	leptin receptor 2
LOC106564996	-1.77112	1.49322	7.42297e-05	0.00701471	C-C chemokine receptor type 7-like
LOC106570183	-1.77331	3.9679	5.96806e-08	2.11345e-05	protein Jumonji
nr4a3	-1.79952	3.88627	9.32781e-05	0.00814155	nuclear receptor subfamily 4, group A, member 3
LOC106583477	-1.80028	5.99258	0.000370549	0.0201716	laminin subunit beta-3
LOC106611408	-1.80479	1.90147	4.32954e-05	0.00467161	NHS-like protein 1
ccdc174	-1.81858	4.10305	5.65205e-06	0.0010334	coiled-coil domain containing 174
cahz	-1.82714	2.94939	0.00124964	0.0416997	carbonic anhydrase
pcolcea	-1.82881	6.09019	0.000106441	0.00884168	procollagen C-endopeptidase enhancer a
cssa29h11orf65	-1.83096	3.24117	1.71876e-05	0.00231291	chromosome ssa29 C11orf65 homolog
LOC106573109	-1.8319	4.25052	0.000256285	0.0159487	sodium-dependent neutral amino acid transporter B(0)AT2-like
LOC106599162	-1.83836	2.32802	0.000238305	0.0151551	cytochrome P450 7A1-like
LOC106592522	-1.85663	1.77677	1.67056e-05	0.00227534	ectonucleoside triphosphate diphosphohydrolase 1-like
LOC106573649	-1.86447	3.00629	8.10135e-07	0.000193295	protein NDRG4
hmgb3a	-1.87882	6.16426	7.17886e-06	0.00120756	high mobility group box 3a
LOC106591216	-1.88351	3.17961	3.14045e-08	1.2285e-05	testican-2-like
LOC106583694	-1.88374	3.30657	2.31302e-05	0.00286083	deoxyribonuclease-1-like
LOC106586714	-1.92449	1.06617	0.00131867	0.0431241	uncharacterized LOC106586714
LOC106564532	-1.94809	1.96487	4.82621e-06	0.000912154	nuclear factor interleukin-3-regulated protein
LOC106605165	-1.96618	1.68083	3.56815e-06	0.000701986	D(2) dopamine receptor A-like
LOC106589511	-1.99842	6.2027	0.00161762	0.0484645	WAP, Kazal, immunoglobulin, Kunitz and NTR domain-containing protein 2-like
LOC106585164	-2.00502	2.92663	6.50595e-06	0.00113406	A disintegrin and metalloproteinase with thrombospondin motifs 12
col1a1b	-2.00902	13.4293	7.16041e-06	0.00120756	collagen, type I, alpha 1b
LOC106581655	-2.01122	1.20949	0.000146651	0.0108812	P2Y purinoceptor 8
LOC106605585	-2.0298	3.06442	9.73709e-05	0.00837788	IgGFc-binding protein-like
prss35	-2.03031	4.19654	0.000187752	0.012901	serine protease 35
tgfb5	-2.04872	3.80657	1.94901e-05	0.00253161	transforming growth factor, beta 5
LOC106585480	-2.05264	5.37632	0.000290728	0.0173075	collagen alpha-1(VI) chain-like
LOC106560267	-2.06084	1.96601	9.76572e-06	0.00150018	ras-like protein family member 11B
LOC106566399	-2.07178	6.20498	0.000137084	0.0105613	matrix metalloproteinase-9-like
pmela	-2.0806	3.92906	5.82437e-06	0.00105915	premelanosome protein a
epgn	-2.10687	4.52793	5.97197e-05	0.00596169	Epigen
LOC106590189	-2.13951	2.4691	1.77057e-07	5.09108e-05	C-C chemokine receptor type 9
LOC106575940	-2.15639	4.18247	0.00109655	0.0389882	cytochrome P450 27C1
LOC106601011	-2.17335	6.6477	2.15033e-05	0.00273513	peptidyl-prolyl cis-trans isomerase FKBP10
LOC106584765	-2.18489	4.85714	0.000777801	0.0314883	CD81 antigen
LOC106582861	-2.20925	1.26472	0.000720054	0.0302801	leucine-rich repeat neuronal protein 1
LOC106585809	-2.2132	1.27419	0.00122784	0.0413689	adhesion G-protein coupled receptor V1
LOC106580885	-2.22906	2.04274	0.000556108	0.026453	delta and Notch-like epidermal growth factor-related receptor
LOC123723832	-2.23788	-1.2459	0.000735857	0.0307524	uncharacterized LOC123723832
LOC106568907	-2.24312	1.70128	1.55863e-05	0.00217574	olfactomedin-like protein 2B
LOC106601312	-2.26844	1.09926	1.46906e-06	0.00032235	volume-regulated anion channel subunit LRRC8D-like
LOC123742432	-2.33482	-1.0258	0.00152831	0.0469976	uncharacterized LOC123742432
LOC106601071	-2.34244	3.61718	0.000339645	0.0193339	hemoglobin subunit alpha-4
LOC106561282	-2.34829	2.03085	1.33998e-05	0.0019515	cilia- and flagella-associated protein 44
LOC106569650	-2.36089	-1.43036	0.000727914	0.0305343	probable G-protein coupled receptor 148
LOC106609359	-2.37864	6.99893	1.39797e-07	4.12547e-05	gelsolin-like
hba	-2.39006	2.29865	0.000445757	0.0226971	hemoglobin subunit alpha
LOC106574784	-2.41	2.53404	6.42811e-05	0.00632323	protein asteroid homolog 1
LOC106577833	-2.41239	1.72442	0.000475631	0.0237406	interleukin-8-like
LOC106564863	-2.44543	-1.17303	0.000679707	0.0292413	protocadherin Fat 4
LOC106591474	-2.49769	1.75443	0.000219276	0.0142963	28S ribosomal protein S33, mitochondrial
k1c20	-2.51675	5.8032	2.22603e-06	0.000462272	Keratin, type I cytoskeletal 20
pcsk2	-2.5208	3.70823	7.8957e-05	0.00725651	proprotein convertase subtilisin/kexin type 2
LOC106601077	-2.5232	5.4987	0.000501309	0.0245995	hemoglobin subunit alpha-like
LOC106584669	-2.52744	-1.09739	0.00117155	0.0402588	pro-adrenomedullin-like
c1qtnf6a	-2.61405	4.23693	0.000110412	0.00899392	C1q and TNF related 6a
LOC106586738	-2.63535	2.79215	5.71385e-05	0.00579529	collagen alpha-1(XVII) chain
LOC106569524	-2.64813	10.1808	4.96948e-09	2.76245e-06	elongation factor 2
LOC123732953	-2.68519	-1.5545	0.00172648	0.0499022	uncharacterized LOC123732953
phex	-2.72963	3.12596	0.000253971	0.0158973	phosphate regulating endopeptidase homolog, X-linked
LOC106572039	-2.73	4.48262	0.000412084	0.0215604	biglycan-like
spp1	-2.80015	5.60301	8.17403e-05	0.00747258	secreted phosphoprotein 1
si:dkey-61l1.4	-2.83274	1.91059	0.000565791	0.0265606	collagen alpha-1(I) chain
LOC106589350	-2.85645	-1.29846	0.000262371	0.0161948	retinol-binding protein 3
LOC106607236	-2.89198	1.3672	0.000896418	0.0345841	hemoglobin subunit beta-1
rundc3ab	-2.91443	-1.23941	0.00016824	0.0120127	RUN domain containing 3Ab
ppa5	-2.93249	2.22027	1.39346e-05	0.00201197	Tartrate-resistant acid phosphatase type 5
pknox2	-2.9477	3.94669	0.000359901	0.0198814	pbx/knotted 1 homeobox 2
LOC106575145	-2.95009	-1.56398	0.00115073	0.0401168	thyrotropin receptor-like
LOC106571013	-2.96687	-1.22289	0.000166764	0.0119622	E3 ubiquitin-protein ligase RNF19A-like
LOC106601078	-2.99853	2.28404	0.0015626	0.047536	hemoglobin subunit alpha-like
LOC106573964	-3.02043	-1.27229	0.0004543	0.0229483	glutamate receptor ionotropic, NMDA 3A
LOC106592979	-3.06699	3.43558	0.00124969	0.0416997	ectonucleoside triphosphate diphosphohydrolase 5 (inactive)
LOC123744686	-3.0771	-1.23554	0.000101411	0.00854543	uncharacterized LOC123744686
LOC106564757	-3.08241	1.27607	0.00141477	0.0446909	keratin, type I cytoskeletal 19-like
LOC106575629	-3.11081	3.69975	1.73524e-05	0.00231654	intermediate filament protein ON3-like
col10a1b	-3.13963	10.6036	0.000126765	0.00994085	collagen, type X, alpha 1b
LOC106567416	-3.21416	3.30419	4.1448e-05	0.00452725	thymosin beta-11
hmgb3	-3.26168	5.50594	3.09776e-08	1.2285e-05	High mobility group protein B3
LOC106581733	-3.3047	4.30653	0.000364906	0.0199838	uncharacterized LOC106581733
LOC106605695	-3.35456	4.07656	1.84897e-06	0.00039369	meprin A subunit beta
si:ch211-106n13.3	-3.39651	4.11916	0.00138894	0.0442057	vWFA and Collagen domain-containing protein
LOC106602292	-3.39694	1.65365	0.000947671	0.0357753	phosphatidylcholine:ceramide cholinephosphotransferase 2
pla2g4f.1	-3.40437	1.12109	0.000667171	0.0289664	phospholipase A2, group IVF, tandem duplicate 1
LOC106561998	-3.4097	1.64869	0.000889944	0.0344528	thrombospondin-4-B-like
LOC123742560	-3.60808	1.62578	5.71915e-05	0.00579529	mucin-2-like
si:dkeyp-73b11.8	-3.68207	-1.77969	0.000178738	0.0125012	BPTI/Kunitz domain-containing protein
sgms2a	-3.70538	1.86668	0.00063876	0.028268	sphingomyelin synthase 2a
LOC106578999	-3.77821	-1.3154	7.51387e-05	0.00708072	retinol-binding protein 3-like
LOC101448047	-3.90847	-1.22546	5.5236e-05	0.00563106	cerebellin-2-like protein
col10a1a	-4.04564	8.07704	8.76764e-05	0.00787906	collagen, type X, alpha 1a
LOC106577236	-4.15703	3.93922	9.06841e-05	0.00801301	lysyl oxidase homolog 4-like
LOC106586941	-4.23359	4.9208	0.000350384	0.0195807	complement C1q subcomponent subunit B-like
LOC106575637	-4.69176	1.5161	0.000192532	0.013132	intermediate filament protein ON3
LOC106561895	-5.15558	8.68931	2.27004e-05	0.00282847	collagen alpha-1(X) chain-like
LOC106575639	-5.48886	2.16011	1.36091e-05	0.00197343	keratin, type I cytoskeletal 18-like
slc13a5b	-8.06014	1.821	7.65565e-05	0.00713439	solute carrier family 13 member 5b

## Sheet: F1701361_SK_T20CvsT10C_GO
ID	Term	GOGroups	Ontology Source	Term PValue	Term PValue Corrected with Benjamini-Hochberg	Group PValue	Group PValue Corrected with Benjamini-Hochberg	GOLevels	% Associated Genes	Nr. Genes	Associated Genes Found
GO:0003755	peptidyl-prolyl cis-trans isomerase activity	Group00	GO_MolecularFunction-EBI-UniProt-GOA-ACAP-ARAP_01.05.2024_00h00	0.0374256	0.0374256	0.0374256	0.0374256	[3, 4]	4.41176	3	[LOC106601011, LOC106607277, fkbp10b]
GO:0048026	positive regulation of mRNA splicing, via spliceosome	Group01	GO_BiologicalProcess-EBI-UniProt-GOA-ACAP-ARAP_01.05.2024_00h00	0.00213891	0.00259725	0.00213891	0.00336115	[6, 7, 8, 9, 10, 11, 12, 13]	12.5	3	[LOC106573600, LOC106601525, srsf2b]
GO:0004859	phospholipase inhibitor activity	Group02	GO_MolecularFunction-EBI-UniProt-GOA-ACAP-ARAP_01.05.2024_00h00	2.85717e-05	5.39688e-05	2.85717e-05	7.85722e-05	[5]	23.5294	4	[LOC106574371, LOC106575194, LOC106577511, apoc1]
KEGG:00500	Starch and sucrose metabolism	Group03	KEGG_01.05.2024	0.00382356	0.00451392	0.00382356	0.00560788	[-1]	6.77966	4	[LOC100194564, LOC106562377, LOC106587569, pygma]
GO:0008009	chemokine activity	Group04	GO_BiologicalProcess-EBI-UniProt-GOA-ACAP-ARAP_01.05.2024_00h00	0.00601987	0.00682252	0.00601987	0.00779042	[5, 6, 7]	5.97015	4	[LOC106563358, LOC106577833, LOC106604935, cxl10]
KEGG:00640	Propanoate metabolism	Group05	KEGG_01.05.2024	0.0260449	0.0266725	0.0260449	0.0286494	[-1]	5.08475	3	[LOC100194712, LOC106573043, ldha]
KEGG:04820	Cytoskeleton in muscle cells	Group06	KEGG_01.05.2024	0	0	0	0	[-1]	11.0932	69	[LOC100136357, LOC100136504, LOC100136569, LOC100194566, LOC100194636, LOC100194642, LOC106561692, LOC106561998, LOC106564730, LOC106565367, LOC106566456, LOC106566457, LOC106566847, LOC106567627, LOC106569628, LOC106570460, LOC106572039, LOC106574241, LOC106576332, LOC106576830, LOC106577618, LOC106578353, LOC106579178, LOC106582275, LOC106585480, LOC106587486, LOC106587535, LOC106587935, LOC106…
GO:0009408	response to heat	Group07	GO_BiologicalProcess-EBI-UniProt-GOA-ACAP-ARAP_01.05.2024_00h00	0.000151687	0.000234425	0.000151687	0.000303374	[3, 4]	10.6383	5	[LOC106563467, LOC106568146, LOC106571588, dnaja, hspb6l]
GO:0019841	retinol binding	Group08	GO_MolecularFunction-EBI-UniProt-GOA-ACAP-ARAP_01.05.2024_00h00	2.20369e-05	4.35613e-05	2.20369e-05	8.0802e-05	[4, 5]	25	4	[LOC106578982, LOC106578999, LOC106589350, rbp4]
GO:0004180	carboxypeptidase activity	Group09	GO_MolecularFunction-EBI-UniProt-GOA-ACAP-ARAP_01.05.2024_00h00	0.0147868	0.015517	0.0147868	0.0171215	[5]	4.5977	4	[LOC106561558, LOC106577565, LOC106611648, cndp1]
GO:0030199	collagen fibril organization	Group10	GO_BiologicalProcess-EBI-UniProt-GOA-ACAP-ARAP_01.05.2024_00h00	0.000185259	0.0002715	0.000185259	0.000339641	[5, 6]	10.2041	5	[LOC106576186, LOC106577236, LOC106599956, LOC106613072, col2a1b]
GO:0001725	stress fiber	Group11	GO_CellularComponent-EBI-UniProt-GOA-ACAP-ARAP_01.05.2024_00h00	4.89027e-05	8.65986e-05	6.50354e-05	0.000143078	[3, 4, 8, 9]	7.95455	7	[LOC100380299, LOC106577618, LOC106587486, LOC106589423, LOC106604545, LOC106606142, pdlim3a]
GO:0051371	muscle alpha-actinin binding	Group11	GO_MolecularFunction-EBI-UniProt-GOA-ACAP-ARAP_01.05.2024_00h00	0.00213891	0.00259725	6.50354e-05	0.000143078	[6]	12.5	3	[LOC106589423, LOC106606142, pdlim3a]
GO:0005826	actomyosin contractile ring	Group12	GO_CellularComponent-EBI-UniProt-GOA-ACAP-ARAP_01.05.2024_00h00	0.00165367	0.00209794	0.00473745	0.006514	[3, 6, 7, 8]	13.6364	3	[LOC106569441, LOC106569628, tpm2]
GO:0030864	cortical actin cytoskeleton	Group12	GO_CellularComponent-EBI-UniProt-GOA-ACAP-ARAP_01.05.2024_00h00	0.00473745	0.00551621	0.00473745	0.006514	[5, 6, 7]	4.1958	6	[LOC100380299, LOC106569441, LOC106569628, LOC106608893, actn3b, tpm2]
GO:0046033	AMP metabolic process	Group13	GO_BiologicalProcess-EBI-UniProt-GOA-ACAP-ARAP_01.05.2024_00h00	0.00797489	0.00869059	0.0333912	0.0349813	[7, 8, 9, 10]	7.89474	3	[LOC106566847, LOC106610855, ampd1]
GO:0046040	IMP metabolic process	Group13	GO_BiologicalProcess-EBI-UniProt-GOA-ACAP-ARAP_01.05.2024_00h00	0.00740378	0.008173	0.0333912	0.0349813	[7, 8, 9, 10]	8.10811	3	[LOC106566847, LOC106610855, ampd1]
GO:0009168	purine ribonucleoside monophosphate biosynthetic process	Group13	GO_BiologicalProcess-EBI-UniProt-GOA-ACAP-ARAP_01.05.2024_00h00	0.0159668	0.0165509	0.0333912	0.0349813	[8, 9, 10]	6.12245	3	[LOC106566847, LOC106610855, ampd1]
KEGG:00260	Glycine, serine and threonine metabolism	Group14	KEGG_01.05.2024	0.00852123	0.00916841	0.00881043	0.0107683	[-1]	5.40541	4	[LOC100194644, LOC100194731, LOC106586211, LOC106601268]
KEGG:00410	beta-Alanine metabolism	Group14	KEGG_01.05.2024	0.029597	0.0299493	0.00881043	0.0107683	[-1]	4.83871	3	[LOC100194731, LOC106601268, cndp1]
GO:0016641	oxidoreductase activity, acting on the CH-NH2 group of donors, oxygen as acceptor	Group14	GO_MolecularFunction-EBI-UniProt-GOA-ACAP-ARAP_01.05.2024_00h00	0.00685767	0.00766976	0.00881043	0.0107683	[4]	8.33333	3	[LOC100194731, LOC106577236, LOC106601268]
KEGG:00330	Arginine and proline metabolism	Group15	KEGG_01.05.2024	0.000117503	0.000195839	0.000458233	0.000775472	[-1]	6.93069	7	[LOC106567627, LOC106578992, LOC106612591, ckm2, ckmb, ckmt2, cndp1]
GO:0006575	cellular modified amino acid metabolic process	Group15	GO_BiologicalProcess-EBI-UniProt-GOA-ACAP-ARAP_01.05.2024_00h00	0.000534772	0.000745174	0.000458233	0.000775472	[3, 4]	4.73373	8	[LOC106567627, LOC106612591, ckm2, ckmb, ckmt2, mthfd1b, mthfd1l, oplah]
GO:0004111	creatine kinase activity	Group15	GO_MolecularFunction-EBI-UniProt-GOA-ACAP-ARAP_01.05.2024_00h00	2.65442e-07	7.52085e-07	0.000458233	0.000775472	[5]	35.7143	5	[LOC106567627, LOC106612591, ckm2, ckmb, ckmt2]
GO:0046314	phosphocreatine biosynthetic process	Group15	GO_BiologicalProcess-EBI-UniProt-GOA-ACAP-ARAP_01.05.2024_00h00	2.65442e-07	7.52085e-07	0.000458233	0.000775472	[6, 7]	35.7143	5	[LOC106567627, LOC106612591, ckm2, ckmb, ckmt2]
GO:0016529	sarcoplasmic reticulum	Group16	GO_CellularComponent-EBI-UniProt-GOA-ACAP-ARAP_01.05.2024_00h00	6.70205e-06	1.53966e-05	4.03635e-05	9.86663e-05	[4, 5, 6]	7.5	9	[LOC106561998, LOC106567093, LOC106571369, LOC106608253, atp2a1l, casq1, casq1b, ryr1b, si:ch211-266g18.10]
GO:1904062	regulation of monoatomic cation transmembrane transport	Group16	GO_BiologicalProcess-EBI-UniProt-GOA-ACAP-ARAP_01.05.2024_00h00	0.00177746	0.00222183	4.03635e-05	9.86663e-05	[5, 6, 7]	6.25	5	[LOC106571369, casq1, casq1b, kcnab2b, si:ch211-266g18.10]
GO:0033017	sarcoplasmic reticulum membrane	Group16	GO_CellularComponent-EBI-UniProt-GOA-ACAP-ARAP_01.05.2024_00h00	0.00104184	0.0013624	4.03635e-05	9.86663e-05	[5, 6, 7, 8]	7.04225	5	[LOC106571369, LOC106608253, atp2a1l, ryr1b, si:ch211-266g18.10]
GO:0010880	regulation of release of sequestered calcium ion into cytosol by sarcoplasmic reticulum	Group16	GO_BiologicalProcess-EBI-UniProt-GOA-ACAP-ARAP_01.05.2024_00h00	8.88286e-06	1.93601e-05	4.03635e-05	9.86663e-05	[5, 6, 7, 8, 9, 10, 11, 12, 13]	30.7692	4	[LOC106571369, casq1, casq1b, si:ch211-266g18.10]
GO:0014808	release of sequestered calcium ion into cytosol by sarcoplasmic reticulum	Group16	GO_BiologicalProcess-EBI-UniProt-GOA-ACAP-ARAP_01.05.2024_00h00	4.6922e-05	8.48589e-05	4.03635e-05	9.86663e-05	[6, 7, 8, 9, 10, 11, 12]	10	6	[LOC106571369, LOC106608253, casq1, casq1b, ryr1b, si:ch211-266g18.10]
GO:0007517	muscle organ development	Group17	GO_BiologicalProcess-EBI-UniProt-GOA-ACAP-ARAP_01.05.2024_00h00	5.89908e-08	1.92855e-07	3.09709e-09	1.7034e-08	[4]	13.0435	9	[LOC106574241, LOC106591971, LOC106601000, LOC106606900, LOC106607269, LOC106611720, fhl1, mlc-2, zmp:0000000930]
GO:0045104	intermediate filament cytoskeleton organization	Group17	GO_BiologicalProcess-EBI-UniProt-GOA-ACAP-ARAP_01.05.2024_00h00	0.00207614	0.00255757	3.09709e-09	1.7034e-08	[3, 6]	4.95868	6	[LOC106560807, LOC106573765, LOC106574241, LOC106575629, LOC106575637, LOC106591971]
GO:0043034	costamere	Group17	GO_CellularComponent-EBI-UniProt-GOA-ACAP-ARAP_01.05.2024_00h00	0.000141884	0.000223336	3.09709e-09	1.7034e-08	[2, 5, 6, 7]	30	3	[LOC106560807, LOC106573765, LOC106606541]
GO:0060538	skeletal muscle organ development	Group17	GO_BiologicalProcess-EBI-UniProt-GOA-ACAP-ARAP_01.05.2024_00h00	0.000818459	0.00108702	3.09709e-09	1.7034e-08	[5]	10.2564	4	[LOC106574241, LOC106591971, LOC106606900, mlc-2]
GO:0045109	intermediate filament organization	Group17	GO_BiologicalProcess-EBI-UniProt-GOA-ACAP-ARAP_01.05.2024_00h00	0.0102157	0.0108542	3.09709e-09	1.7034e-08	[4, 5, 7]	5.12821	4	[LOC106574241, LOC106575629, LOC106575637, LOC106591971]
GO:0005882	intermediate filament	Group17	GO_CellularComponent-EBI-UniProt-GOA-ACAP-ARAP_01.05.2024_00h00	0.000125537	0.000205205	3.09709e-09	1.7034e-08	[6, 7]	5.17241	9	[LOC106560807, LOC106564757, LOC106573765, LOC106574241, LOC106575629, LOC106575637, LOC106575639, LOC106591971, k1c20]
GO:0072593	reactive oxygen species metabolic process	Group18	GO_BiologicalProcess-EBI-UniProt-GOA-ACAP-ARAP_01.05.2024_00h00	1.17144e-05	2.48931e-05	2.31887e-05	7.28789e-05	[3]	8.16327	8	[LOC106580712, LOC106595268, LOC106601071, LOC106601077, LOC106601078, LOC106607236, LOC106611713, hba]
GO:0015669	gas transport	Group18	GO_BiologicalProcess-EBI-UniProt-GOA-ACAP-ARAP_01.05.2024_00h00	2.4032e-06	6.00801e-06	2.31887e-05	7.28789e-05	[4]	12.5	7	[LOC106595268, LOC106601071, LOC106601077, LOC106601078, LOC106607236, cahz, hba]
GO:0020037	heme binding	Group18	GO_MolecularFunction-EBI-UniProt-GOA-ACAP-ARAP_01.05.2024_00h00	0.000134273	0.000215344	2.31887e-05	7.28789e-05	[4]	4.2471	11	[LOC106564853, LOC106575940, LOC106590030, LOC106595268, LOC106599162, LOC106600932, LOC106601071, LOC106601077, LOC106601078, LOC106607236, hba]
GO:0042744	hydrogen peroxide catabolic process	Group18	GO_BiologicalProcess-EBI-UniProt-GOA-ACAP-ARAP_01.05.2024_00h00	1.83193e-05	3.70748e-05	2.31887e-05	7.28789e-05	[4, 5]	11.7647	6	[LOC106595268, LOC106601071, LOC106601077, LOC106601078, LOC106607236, hba]
GO:0005344	oxygen carrier activity	Group18	GO_BiologicalProcess-EBI-UniProt-GOA-ACAP-ARAP_01.05.2024_00h00	1.28284e-05	2.65954e-05	2.31887e-05	7.28789e-05	[6]	12.5	6	[LOC106595268, LOC106601071, LOC106601077, LOC106601078, LOC106607236, hba]
GO:0004601	peroxidase activity	Group18	GO_BiologicalProcess-EBI-UniProt-GOA-ACAP-ARAP_01.05.2024_00h00	4.21635e-05	7.79109e-05	2.31887e-05	7.28789e-05	[5, 8]	8.13953	7	[LOC106564853, LOC106595268, LOC106601071, LOC106601077, LOC106601078, LOC106607236, hba]
KEGG:04512	ECM-receptor interaction	Group19	KEGG_01.05.2024	6.5271e-05	0.000113225	1.44282e-11	1.05807e-10	[-1]	5.05051	10	[LOC106561998, LOC106570460, LOC106583477, LOC106585480, LOC106588939, LOC106600852, col1a1a, col1a1b, col2a1b, comp]
GO:0031012	extracellular matrix	Group19	GO_CellularComponent-EBI-UniProt-GOA-ACAP-ARAP_01.05.2024_00h00	1.38415e-12	8.40377e-12	1.44282e-11	1.05807e-10	[3, 4]	4.03633	40	[LOC106561811, LOC106561998, LOC106562591, LOC106562734, LOC106566399, LOC106570460, LOC106573374, LOC106576186, LOC106577049, LOC106577236, LOC106578999, LOC106580142, LOC106581008, LOC106582861, LOC106583063, LOC106583102, LOC106583477, LOC106585164, LOC106585480, LOC106586738, LOC106588939, LOC106589350, LOC106591053, LOC106595068, LOC106596897, LOC106597212, LOC106597983, LOC106599956, LOC106…
GO:0062023	collagen-containing extracellular matrix	Group19	GO_CellularComponent-EBI-UniProt-GOA-ACAP-ARAP_01.05.2024_00h00	6.89329e-10	2.79014e-09	1.44282e-11	1.05807e-10	[4, 5]	4.49251	27	[LOC106561998, LOC106562734, LOC106570460, LOC106573374, LOC106577049, LOC106577236, LOC106578999, LOC106580142, LOC106583063, LOC106583102, LOC106583477, LOC106585480, LOC106586738, LOC106588939, LOC106589350, LOC106591053, LOC106596897, LOC106597212, LOC106600852, col1a1a, col1a1b, col2a1b, comp, leg4, pcolcea, si:ch211-106n13.3, si:dkey-61l1.4]
GO:0098644	complex of collagen trimers	Group19	GO_CellularComponent-EBI-UniProt-GOA-ACAP-ARAP_01.05.2024_00h00	1.59744e-06	4.11463e-06	1.44282e-11	1.05807e-10	[3, 5, 6]	17.6471	6	[LOC106570460, LOC106588939, LOC106596897, col1a1a, col1a1b, col2a1b]
GO:0030198	extracellular matrix organization	Group19	GO_BiologicalProcess-EBI-UniProt-GOA-ACAP-ARAP_01.05.2024_00h00	2.39638e-10	1.07207e-09	1.44282e-11	1.05807e-10	[5]	6.12245	21	[LOC106562591, LOC106566399, LOC106570460, LOC106576186, LOC106577236, LOC106581008, LOC106583477, LOC106585164, LOC106585480, LOC106586738, LOC106588939, LOC106591053, LOC106596897, LOC106597212, LOC106599956, LOC106600852, LOC106613072, col1a1a, col1a1b, col2a1b, si:dkey-61l1.4]
GO:0005583	fibrillar collagen trimer	Group19	GO_CellularComponent-EBI-UniProt-GOA-ACAP-ARAP_01.05.2024_00h00	0.000630949	0.00086501	1.44282e-11	1.05807e-10	[3, 5, 6, 7, 8]	18.75	3	[LOC106596897, col1a1a, col2a1b]
GO:0005587	collagen type IV trimer	Group19	GO_CellularComponent-EBI-UniProt-GOA-ACAP-ARAP_01.05.2024_00h00	0.00106582	0.00137264	1.44282e-11	1.05807e-10	[4, 6, 7, 8, 9]	15.7895	3	[LOC106570460, LOC106588939, col1a1b]
KEGG:00010	Glycolysis / Gluconeogenesis	Group20	KEGG_01.05.2024	2.53979e-13	1.96256e-12	1.88617e-06	8.29915e-06	[-1]	12.1429	17	[LOC100136417, LOC100194623, LOC100194624, LOC100194636, LOC100194644, LOC106562377, LOC106566997, LOC106573043, LOC106583351, LOC106587569, LOC106588431, eno3, fbp2, gapdh, ldha, pfkmb, pk]
KEGG:00030	Pentose phosphate pathway	Group20	KEGG_01.05.2024	8.13697e-06	1.82011e-05	1.88617e-06	8.29915e-06	[-1]	10.4478	7	[LOC100194623, LOC100194624, LOC106562377, LOC106566997, LOC106587569, fbp2, pfkmb]
KEGG:00051	Fructose and mannose metabolism	Group20	KEGG_01.05.2024	0.00020446	0.000294561	1.88617e-06	8.29915e-06	[-1]	7.69231	6	[LOC100194623, LOC100194624, LOC106566997, LOC106583351, fbp2, pfkmb]
GO:0006091	generation of precursor metabolites and energy	Group20	GO_BiologicalProcess-EBI-UniProt-GOA-ACAP-ARAP_01.05.2024_00h00	5.85673e-07	1.60588e-06	1.88617e-06	8.29915e-06	[3]	4.23163	19	[LOC100136417, LOC100194564, LOC100194623, LOC100194624, LOC100194636, LOC100194644, LOC106566997, LOC106571458, LOC106572113, LOC106583351, LOC106587569, LOC106588431, LOC106612682, eno3, gapdh, pfkmb, pk, pygma, slc25a12]
GO:0016052	carbohydrate catabolic process	Group20	GO_BiologicalProcess-EBI-UniProt-GOA-ACAP-ARAP_01.05.2024_00h00	8.6979e-12	4.34895e-11	1.88617e-06	8.29915e-06	[4]	11.9048	15	[LOC100136417, LOC100194564, LOC100194623, LOC100194624, LOC100194636, LOC100194644, LOC106566997, LOC106583351, LOC106587569, LOC106588431, eno3, gapdh, pfkmb, pk, pygma]
GO:1901136	carbohydrate derivative catabolic process	Group20	GO_BiologicalProcess-EBI-UniProt-GOA-ACAP-ARAP_01.05.2024_00h00	7.20594e-08	2.26854e-07	1.88617e-06	8.29915e-06	[4]	6.22407	15	[LOC100136417, LOC100136539, LOC100194623, LOC100194624, LOC100194636, LOC100194644, LOC100196684, LOC106566997, LOC106583351, LOC106587569, LOC106588431, eno3, gapdh, pfkmb, pk]
GO:0046434	organophosphate catabolic process	Group20	GO_BiologicalProcess-EBI-UniProt-GOA-ACAP-ARAP_01.05.2024_00h00	1.79723e-08	6.11058e-08	1.88617e-06	8.29915e-06	[4, 5]	6.91244	15	[LOC100136417, LOC100136539, LOC100194623, LOC100194624, LOC100194636, LOC100194644, LOC106566997, LOC106583351, LOC106587569, LOC106588431, eno3, gapdh, pfkmb, pk, pla2g4f.1]
GO:0006006	glucose metabolic process	Group20	GO_BiologicalProcess-EBI-UniProt-GOA-ACAP-ARAP_01.05.2024_00h00	2.22992e-05	4.30779e-05	1.88617e-06	8.29915e-06	[5, 6]	7.47664	8	[LOC100136417, LOC106566997, LOC106583351, LOC106587569, LOC106588431, fbp2, gapdh, pfkmb]
GO:0004365	glyceraldehyde-3-phosphate dehydrogenase (NAD+) (phosphorylating) activity	Group20	GO_MolecularFunction-EBI-UniProt-GOA-ACAP-ARAP_01.05.2024_00h00	0.000141884	0.000223336	1.88617e-06	8.29915e-06	[6]	30	3	[LOC100136417, LOC106588431, gapdh]
GO:0006094	gluconeogenesis	Group20	GO_BiologicalProcess-EBI-UniProt-GOA-ACAP-ARAP_01.05.2024_00h00	0.00536664	0.00616439	1.88617e-06	8.29915e-06	[6, 7]	9.09091	3	[LOC106583351, LOC106587569, fbp2]
GO:0006090	pyruvate metabolic process	Group20	GO_BiologicalProcess-EBI-UniProt-GOA-ACAP-ARAP_01.05.2024_00h00	6.67063e-13	4.72503e-12	1.88617e-06	8.29915e-06	[7]	14.1509	15	[LOC100136417, LOC100194623, LOC100194624, LOC100194636, LOC100194644, LOC106566997, LOC106573043, LOC106583351, LOC106587569, LOC106588431, eno3, gapdh, ldha, pfkmb, pk]
GO:0046496	nicotinamide nucleotide metabolic process	Group20	GO_BiologicalProcess-EBI-UniProt-GOA-ACAP-ARAP_01.05.2024_00h00	3.84137e-10	1.63258e-09	1.88617e-06	8.29915e-06	[6, 7, 8, 9]	9.14634	15	[LOC100136417, LOC100136539, LOC100194623, LOC100194624, LOC100194636, LOC100194644, LOC106566997, LOC106571998, LOC106583351, LOC106587569, LOC106588431, eno3, gapdh, pfkmb, pk]
GO:0019674	NAD metabolic process	Group20	GO_BiologicalProcess-EBI-UniProt-GOA-ACAP-ARAP_01.05.2024_00h00	0.00316473	0.00378877	1.88617e-06	8.29915e-06	[6, 7, 8, 9, 10]	7.14286	4	[LOC100136539, LOC106566997, LOC106571998, pfkmb]
GO:0006096	glycolytic process	Group20	GO_BiologicalProcess-EBI-UniProt-GOA-ACAP-ARAP_01.05.2024_00h00	2.25052e-12	1.27529e-11	1.88617e-06	8.29915e-06	[4, 5, 7, 8, 9, 10, 11, 12]	16.8831	13	[LOC100136417, LOC100194623, LOC100194624, LOC100194636, LOC100194644, LOC106566997, LOC106583351, LOC106587569, LOC106588431, eno3, gapdh, pfkmb, pk]
KEGG:04814	Motor proteins	Group21	KEGG_01.05.2024	8.00072e-12	4.25038e-11	1.06446e-22	1.17091e-21	[-1]	5.71429	26	[LOC100136357, LOC100136504, LOC100136569, LOC100194642, LOC106562989, LOC106564730, LOC106565367, LOC106566456, LOC106566457, LOC106569628, LOC106587486, LOC106587935, LOC106587936, LOC106587951, LOC106596905, LOC106604765, LOC106606900, LOC106609570, LOC106609638, LOC106610721, mlc-2, myl1, tnni1, tnni2, tnnt3a, tpm2]
GO:0009612	response to mechanical stimulus	Group21	GO_BiologicalProcess-EBI-UniProt-GOA-ACAP-ARAP_01.05.2024_00h00	0.000668465	0.000901897	1.06446e-22	1.17091e-21	[3]	10.8108	4	[LOC106601000, LOC106607269, col1a1a, zmp:0000000930]
GO:0061061	muscle structure development	Group21	GO_BiologicalProcess-EBI-UniProt-GOA-ACAP-ARAP_01.05.2024_00h00	7.70932e-13	5.04071e-12	1.06446e-22	1.17091e-21	[3]	7.80142	22	[LOC100136357, LOC100380299, LOC106569441, LOC106574241, LOC106578353, LOC106587486, LOC106587935, LOC106587936, LOC106589423, LOC106591971, LOC106601000, LOC106606142, LOC106606900, LOC106607269, LOC106608893, LOC106611720, actn3b, fhl1, mlc-2, pdlim3a, tnnt3a, zmp:0000000930]
GO:0099081	supramolecular polymer	Group21	GO_CellularComponent-EBI-UniProt-GOA-ACAP-ARAP_01.05.2024_00h00	1.78593e-22	3.03608e-21	1.06446e-22	1.17091e-21	[3]	4.81452	61	[LOC100136357, LOC100136569, LOC100194566, LOC100194642, LOC100380299, LOC106560807, LOC106562989, LOC106564757, LOC106565367, LOC106569441, LOC106569628, LOC106569817, LOC106570460, LOC106573765, LOC106574241, LOC106575629, LOC106575637, LOC106575639, LOC106575818, LOC106577618, LOC106578353, LOC106583102, LOC106587486, LOC106587935, LOC106587936, LOC106587951, LOC106588939, LOC106589423, LOC106…
GO:0006936	muscle contraction	Group21	GO_BiologicalProcess-EBI-UniProt-GOA-ACAP-ARAP_01.05.2024_00h00	3.51876e-14	3.32327e-13	1.06446e-22	1.17091e-21	[4]	7.62195	25	[LOC100136357, LOC100136569, LOC106560807, LOC106565367, LOC106569441, LOC106569628, LOC106569817, LOC106573765, LOC106587935, LOC106587936, LOC106587951, LOC106596905, LOC106601000, LOC106607269, LOC106608253, LOC106609570, LOC106609638, casq1, casq1b, ryr1b, tnni1, tnni2, tnnt3a, tpm2, zmp:0000000930]
GO:0007517	muscle organ development	Group21	GO_BiologicalProcess-EBI-UniProt-GOA-ACAP-ARAP_01.05.2024_00h00	5.89908e-08	1.92855e-07	1.06446e-22	1.17091e-21	[4]	13.0435	9	[LOC106574241, LOC106591971, LOC106601000, LOC106606900, LOC106607269, LOC106611720, fhl1, mlc-2, zmp:0000000930]
GO:0010927	cellular component assembly involved in morphogenesis	Group21	GO_BiologicalProcess-EBI-UniProt-GOA-ACAP-ARAP_01.05.2024_00h00	1.52397e-08	5.39739e-08	1.06446e-22	1.17091e-21	[3, 4, 5]	10.7843	11	[LOC100136357, LOC106569441, LOC106578353, LOC106587486, LOC106587935, LOC106587936, LOC106601000, LOC106607269, LOC106609297, tnnt3a, zmp:0000000930]
GO:0043292	contractile muscle fiber	Group21	GO_CellularComponent-EBI-UniProt-GOA-ACAP-ARAP_01.05.2024_00h00	4.10806e-29	1.74593e-27	1.06446e-22	1.17091e-21	[3, 4, 5]	12.8378	38	[LOC100136357, LOC100136569, LOC100194566, LOC100194642, LOC100380299, LOC106560807, LOC106573765, LOC106574241, LOC106575818, LOC106577618, LOC106578353, LOC106587486, LOC106587935, LOC106587936, LOC106587951, LOC106589423, LOC106591971, LOC106601000, LOC106606142, LOC106606541, LOC106607269, LOC106608253, LOC106608893, LOC106609570, LOC106609638, actn3b, casq1, casq1b, cavin4a, fbp2, myl1, pdli…
GO:0060537	muscle tissue development	Group21	GO_BiologicalProcess-EBI-UniProt-GOA-ACAP-ARAP_01.05.2024_00h00	0.000268825	0.000380835	1.06446e-22	1.17091e-21	[4]	7.31707	6	[LOC106578353, LOC106601000, LOC106606900, LOC106607269, mlc-2, zmp:0000000930]
GO:0099512	supramolecular fiber	Group21	GO_CellularComponent-EBI-UniProt-GOA-ACAP-ARAP_01.05.2024_00h00	1.1999e-20	1.69986e-19	1.06446e-22	1.17091e-21	[4]	4.64371	58	[LOC100136357, LOC100136569, LOC100194566, LOC100194642, LOC100380299, LOC106560807, LOC106562989, LOC106564757, LOC106565367, LOC106569441, LOC106569628, LOC106569817, LOC106573765, LOC106574241, LOC106575629, LOC106575637, LOC106575639, LOC106575818, LOC106577618, LOC106578353, LOC106583102, LOC106587486, LOC106587935, LOC106587936, LOC106587951, LOC106589423, LOC106591971, LOC106596897, LOC106…
GO:0055001	muscle cell development	Group21	GO_BiologicalProcess-EBI-UniProt-GOA-ACAP-ARAP_01.05.2024_00h00	4.75103e-09	1.83562e-08	1.06446e-22	1.17091e-21	[4, 5]	9.28571	13	[LOC100136357, LOC100380299, LOC106569441, LOC106578353, LOC106587486, LOC106587935, LOC106587936, LOC106601000, LOC106607269, LOC106608893, actn3b, tnnt3a, zmp:0000000930]
GO:0003009	skeletal muscle contraction	Group21	GO_BiologicalProcess-EBI-UniProt-GOA-ACAP-ARAP_01.05.2024_00h00	5.32939e-19	6.4714e-18	1.06446e-22	1.17091e-21	[4, 6]	29.0909	16	[LOC100136357, LOC100136569, LOC106560807, LOC106573765, LOC106587935, LOC106587936, LOC106587951, LOC106601000, LOC106607269, LOC106609570, LOC106609638, casq1b, tnni1, tnni2, tnnt3a, zmp:0000000930]
GO:0006941	striated muscle contraction	Group21	GO_BiologicalProcess-EBI-UniProt-GOA-ACAP-ARAP_01.05.2024_00h00	3.70303e-14	3.14758e-13	1.06446e-22	1.17091e-21	[5]	11.3095	19	[LOC100136357, LOC100136569, LOC106560807, LOC106573765, LOC106587935, LOC106587936, LOC106587951, LOC106601000, LOC106607269, LOC106608253, LOC106609570, LOC106609638, casq1, casq1b, ryr1b, tnni1, tnni2, tnnt3a, zmp:0000000930]
GO:0030016	myofibril	Group21	GO_CellularComponent-EBI-UniProt-GOA-ACAP-ARAP_01.05.2024_00h00	4.48284e-26	1.27014e-24	1.06446e-22	1.17091e-21	[4, 5, 6]	12.1528	35	[LOC100136357, LOC100136569, LOC100194566, LOC100380299, LOC106560807, LOC106573765, LOC106574241, LOC106577618, LOC106578353, LOC106587486, LOC106587935, LOC106587936, LOC106587951, LOC106589423, LOC106591971, LOC106601000, LOC106606142, LOC106606541, LOC106607269, LOC106608253, LOC106608893, LOC106609570, LOC106609638, actn3b, casq1, casq1b, cavin4a, fbp2, pdlim3a, ryr1b, tnni1, tnni2, tnnt3a, …
GO:0030017	sarcomere	Group21	GO_CellularComponent-EBI-UniProt-GOA-ACAP-ARAP_01.05.2024_00h00	7.51542e-24	1.59703e-22	1.06446e-22	1.17091e-21	[2, 5, 6, 7]	12.0755	32	[LOC100136357, LOC100136569, LOC100194566, LOC100380299, LOC106574241, LOC106577618, LOC106578353, LOC106587486, LOC106587935, LOC106587936, LOC106587951, LOC106589423, LOC106591971, LOC106601000, LOC106606142, LOC106607269, LOC106608253, LOC106608893, LOC106609570, LOC106609638, actn3b, casq1, casq1b, cavin4a, fbp2, pdlim3a, ryr1b, tnni1, tnni2, tnnt3a, trim63b, zmp:0000000930]
GO:0035995	detection of muscle stretch	Group21	GO_BiologicalProcess-EBI-UniProt-GOA-ACAP-ARAP_01.05.2024_00h00	1.25105e-06	3.3231e-06	1.06446e-22	1.17091e-21	[5]	100	3	[LOC106601000, LOC106607269, zmp:0000000930]
GO:0060047	heart contraction	Group21	GO_BiologicalProcess-EBI-UniProt-GOA-ACAP-ARAP_01.05.2024_00h00	1.28986e-08	4.76687e-08	1.06446e-22	1.17091e-21	[5]	8.55263	13	[LOC100136569, LOC106571369, LOC106584669, LOC106587951, LOC106601000, LOC106607269, LOC106609570, LOC106609638, casq1, si:ch211-266g18.10, tnni1, tnni2, zmp:0000000930]
GO:0060538	skeletal muscle organ development	Group21	GO_BiologicalProcess-EBI-UniProt-GOA-ACAP-ARAP_01.05.2024_00h00	0.000818459	0.00108702	1.06446e-22	1.17091e-21	[5]	10.2564	4	[LOC106574241, LOC106591971, LOC106606900, mlc-2]
GO:0006937	regulation of muscle contraction	Group21	GO_BiologicalProcess-EBI-UniProt-GOA-ACAP-ARAP_01.05.2024_00h00	0.000152907	0.00023209	1.06446e-22	1.17091e-21	[5, 6]	8.10811	6	[LOC100136357, LOC106587935, LOC106587936, casq1, casq1b, tnnt3a]
GO:0030018	Z disc	Group21	GO_CellularComponent-EBI-UniProt-GOA-ACAP-ARAP_01.05.2024_00h00	1.36743e-14	1.45289e-13	1.06446e-22	1.17091e-21	[2, 3, 4, 7, 8, 9]	10.989	20	[LOC100194566, LOC100380299, LOC106574241, LOC106577618, LOC106578353, LOC106589423, LOC106591971, LOC106601000, LOC106606142, LOC106607269, LOC106608253, LOC106608893, actn3b, casq1, casq1b, fbp2, pdlim3a, ryr1b, trim63b, zmp:0000000930]
GO:0031032	actomyosin structure organization	Group21	GO_BiologicalProcess-EBI-UniProt-GOA-ACAP-ARAP_01.05.2024_00h00	3.6254e-06	8.80454e-06	1.06446e-22	1.17091e-21	[4, 7]	6.28571	11	[LOC100136357, LOC106569441, LOC106578353, LOC106587486, LOC106587935, LOC106587936, LOC106601000, LOC106604545, LOC106607269, tnnt3a, zmp:0000000930]
GO:0005865	striated muscle thin filament	Group21	GO_CellularComponent-EBI-UniProt-GOA-ACAP-ARAP_01.05.2024_00h00	3.62963e-11	1.71399e-10	1.06446e-22	1.17091e-21	[3, 6, 7, 8]	18.6441	11	[LOC100136357, LOC100136569, LOC106587486, LOC106587935, LOC106587936, LOC106587951, LOC106609570, LOC106609638, tnni1, tnni2, tnnt3a]
GO:0060048	cardiac muscle contraction	Group21	GO_BiologicalProcess-EBI-UniProt-GOA-ACAP-ARAP_01.05.2024_00h00	1.06435e-07	3.23106e-07	1.06446e-22	1.17091e-21	[6]	10.3093	10	[LOC100136569, LOC106587951, LOC106601000, LOC106607269, LOC106609570, LOC106609638, casq1, tnni1, tnni2, zmp:0000000930]
GO:0045214	sarcomere organization	Group21	GO_BiologicalProcess-EBI-UniProt-GOA-ACAP-ARAP_01.05.2024_00h00	0.000167833	0.000250277	1.06446e-22	1.17091e-21	[5, 6, 7, 8, 9]	10.4167	5	[LOC100136357, LOC106569441, LOC106587935, LOC106587936, tnnt3a]
GO:0048769	sarcomerogenesis	Group21	GO_BiologicalProcess-EBI-UniProt-GOA-ACAP-ARAP_01.05.2024_00h00	4.96393e-06	1.17204e-05	1.06446e-22	1.17091e-21	[5, 6, 7, 8, 9]	75	3	[LOC106601000, LOC106607269, zmp:0000000930]
GO:0030240	skeletal muscle thin filament assembly	Group21	GO_BiologicalProcess-EBI-UniProt-GOA-ACAP-ARAP_01.05.2024_00h00	1.97898e-07	5.80046e-07	1.06446e-22	1.17091e-21	[5, 6, 7, 8, 9, 10]	66.6667	4	[LOC106587486, LOC106601000, LOC106607269, zmp:0000000930]
GO:0055003	cardiac myofibril assembly	Group21	GO_BiologicalProcess-EBI-UniProt-GOA-ACAP-ARAP_01.05.2024_00h00	6.94315e-05	0.000118034	1.06446e-22	1.17091e-21	[5, 6, 7, 8, 9, 10]	19.0476	4	[LOC106578353, LOC106601000, LOC106607269, zmp:0000000930]

## Sheet: F1701175_SK_T20CvsT10C_DEGs
SYMBOL	logFC	logCPM	PValue	FDR	GENENAME
LOC106579373	5.20361	2.2609	1.36708e-07	4.81328e-05	sodium- and chloride-dependent transporter XTRP3-like
LOC106581364	4.46838	3.63278	8.87798e-05	0.00665809	uncharacterized LOC106581364
LOC100195755	3.71957	2.49892	2.89801e-09	1.86409e-06	complement component 1, q subcomponent-like 2
si:dkey-16n15.6	3.5996	-1.59966	3.45177e-07	0.000100396	organic solute transporter subunit alpha
LOC106581278	3.38948	9.02853	5.77923e-16	2.76148e-12	serpin H1-like
LOC106576869	3.38587	2.8196	7.46125e-06	0.00112533	uncharacterized LOC106576869
LOC106564984	3.31593	2.68781	4.86506e-05	0.00431635	uncharacterized LOC106564984
LOC106599968	3.30879	6.00867	9.50354e-05	0.00698625	uncharacterized LOC106599968
LOC106575194	3.15374	3.77028	2.84731e-10	2.38092e-07	phospholipase A2 inhibitor 31 kDa subunit-like
LOC106564757	3.10083	1.39261	0.00118253	0.0396724	keratin, type I cytoskeletal 19-like
LOC106583526	3.08653	-1.45859	3.73096e-06	0.000658752	probable G-protein coupled receptor
LOC123725236	2.92275	-1.28504	1.03052e-05	0.00145438	uncharacterized LOC123725236
LOC106592993	2.88251	-1.70901	5.50929e-05	0.00478642	V-type proton ATPase subunit H-like
dnaja	2.85055	3.83832	3.23974e-15	1.20403e-11	DnaJ heat shock protein family (Hsp40) member A
LOC106609418	2.83407	3.0592	2.24983e-13	5.01682e-10	putative ferric-chelate reductase 1
LOC106564982	2.82654	2.41752	0.00017799	0.0113182	uncharacterized LOC106564982
LOC123724000	2.77747	3.48704	0.00135475	0.0431149	uncharacterized LOC123724000
LOC106573872	2.70663	-1.01993	2.16337e-05	0.00242009	potassium voltage-gated channel subfamily V member 2-like
LOC106613072	2.69288	5.55107	4.978e-10	3.70009e-07	serpin H1
LOC106607322	2.69026	6.52704	0.000137429	0.00930513	uncharacterized LOC106607322
LOC106604762	2.61583	6.71452	2.13813e-11	2.46608e-08	tetraspanin-7
LOC123724021	2.61086	-1.17582	0.000221917	0.0132472	iroquois-class homeodomain protein irx-4-A-like
LOC106606237	2.58294	-1.33713	8.38207e-06	0.00123388	uncharacterized LOC106606237
LOC123724182	2.57692	-1.07412	3.8185e-05	0.00362506	small nucleolar RNA SNORA9
LOC106570080	2.57129	3.87639	9.59917e-24	1.60537e-19	homocysteine-responsive endoplasmic reticulum-resident ubiquitin-like domain member 2 protein
LOC106570151	2.53669	-1.42765	0.000268014	0.0148419	zona pellucida sperm-binding protein 4-like
shha	2.52166	-1.71671	0.000276458	0.015159	sonic hedgehog signaling molecule a
LOC106584744	2.50599	-1.17165	9.21373e-06	0.00132266	uncharacterized LOC106584744
LOC106576759	2.50509	-1.56166	2.54155e-05	0.00269018	alpha-2,8-sialyltransferase 8E
zgc:136930	2.454	3.84	8.54325e-09	4.53579e-06	thread biopolymer filament subunit gamma
nar4	2.43404	1.11966	7.74747e-06	0.00116205	Ecto-ADP-ribosyltransferase 4
LOC106570889	2.42847	-1.21222	0.00141674	0.0444711	C-X-C motif chemokine 11-1
LOC123729720	2.4081	-1.0376	0.000103424	0.00747155	actin-associated protein FAM107A-like
samd10a	2.37387	-1.45405	0.000462542	0.0210778	sterile alpha motif domain containing 10a
LOC106577042	2.34032	-1.10358	4.71119e-05	0.00423602	carbohydrate sulfotransferase 15
LOC106561638	2.33604	-1.26009	7.87683e-05	0.00617012	fibroblast growth factor 4B-like
LOC106567034	2.32317	3.03439	7.94422e-14	2.04399e-10	complement C1q-like protein 4
nos2b	2.26658	3.88519	0.00017204	0.0110449	nitric oxide synthase 2b, inducible
LOC106561429	2.2605	-1.06938	7.71186e-05	0.00606933	uncharacterized LOC106561429
batf3	2.25666	-1.43048	0.000248559	0.014236	basic leucine zipper transcription factor, ATF-like 3
LOC106566391	2.24599	1.66242	2.36546e-06	0.000457341	aerolysin-like protein
LOC123730749	2.20732	1.16265	1.24503e-05	0.00159716	uncharacterized LOC123730749
LOC123741731	2.17098	-1.57445	0.000370429	0.0182535	keratin-associated protein 5-5-like
btbd17a	2.16758	-1.00569	0.000455629	0.0209339	BTB (POZ) domain containing 17a
LOC106583170	2.15903	2.1717	1.20644e-05	0.00158247	sodium channel protein type 8 subunit alpha-like
LOC100136447	2.14406	4.53058	2.79095e-08	1.24469e-05	C type lectin receptor B
LOC106604401	2.1017	1.90806	1.51689e-06	0.0003191	SH2 domain-containing protein 4A-like
LOC106598930	2.04572	-1.1637	0.00102268	0.0363513	NACHT, LRR and PYD domains-containing protein 1 homolog
bco2a	2.02465	2.08299	4.7338e-06	0.00079168	beta-carotene oxygenase 2a
LOC106573346	2.01221	-1.45851	0.000367148	0.0181662	1-aminocyclopropane-1-carboxylate synthase-like protein 1
zc3h15	1.98075	3.34178	3.49622e-16	1.94903e-12	zinc finger CCCH-type containing 15
LOC106610423	1.95378	2.46234	2.27107e-07	7.21924e-05	CD209 antigen-like protein C
LOC106579499	1.94717	-1.29855	0.000403617	0.0193136	DNA-directed RNA polymerase II subunit rpb1
LOC100136453	1.92829	5.80463	8.13204e-06	0.00120889	cathelicidin
per3	1.92579	2.76469	1.52406e-11	1.8206e-08	period circadian clock 3
LOC106606686	1.91417	2.18244	2.32748e-08	1.09647e-05	TBC1 domain family member 16-like
LOC106561363	1.89891	1.71344	2.19979e-08	1.05112e-05	probable polypeptide N-acetylgalactosaminyltransferase 8
LOC106597323	1.87273	1.71838	3.85027e-07	0.000110072	highly reducing polyketide synthase cm3B-like
LOC106607974	1.87261	2.74961	1.29172e-09	8.6411e-07	uncharacterized LOC106607974
LOC106583410	1.8667	2.98221	1.84132e-06	0.000373263	proton channel OTOP1
LOC106565579	1.86625	3.03704	0.00163518	0.0484442	uncharacterized LOC106565579
LOC106609988	1.83601	1.75639	5.51783e-06	0.000895925	atrial natriuretic peptide receptor 1-like
LOC106599956	1.82893	1.39139	1.06622e-05	0.00146761	hemagglutinin/amebocyte aggregation factor-like
si:ch211-194m7.8	1.81621	4.49074	6.20591e-13	1.0925e-09	olfactomedin-4
LOC100194731	1.80017	4.26854	4.81691e-05	0.00429221	primary amine oxidase, liver isozyme
LOC106584367	1.79834	-1.45878	0.00104335	0.0368059	uncharacterized LOC106584367
LOC106599786	1.78626	1.18534	4.56444e-05	0.00413743	piRNA biogenesis protein EXD1
LOC123725442	1.78078	-1.43867	0.0010104	0.0360296	uncharacterized LOC123725442
zgc:112271	1.77792	3.94895	5.85506e-12	8.16e-09	BolA-like protein 2
msx2	1.75969	1.69863	6.82249e-05	0.00562065	Homeobox protein MSX-2
LOC106595084	1.75579	-1.22917	0.000535283	0.0234041	oocyte zinc finger protein XlCOF6-like
LOC106613230	1.75483	1.84535	1.29356e-06	0.000283243	cysteine and histidine-rich domain-containing protein 1-like
LOC106601268	1.74735	2.22294	0.00138328	0.043773	membrane primary amine oxidase-like
pkd2l1	1.73676	1.34484	0.000368006	0.0181818	polycystic kidney disease 2-like 1
LOC106590650	1.73338	5.06239	1.44945e-05	0.00178898	immediate early response gene 2 protein
LOC106611339	1.73235	2.13627	0.00115184	0.0389947	pancreatic secretory granule membrane major glycoprotein GP2-like
LOC106566390	1.72347	3.45852	4.31307e-05	0.00396328	aerolysin-like protein
LOC106582504	1.72053	-1.24309	0.00121377	0.0404769	zinc finger protein 804A
LOC106606226	1.70585	1.03152	2.0332e-05	0.0023053	medium-chain acyl-CoA ligase ACSF2, mitochondrial-like
mgarpa	1.67963	2.68434	2.40879e-05	0.00259901	mitochondria localized glutamic acid rich protein a
LOC106569090	1.67856	3.9903	9.38528e-06	0.00133582	Krueppel-like factor 4
agbl2	1.67459	3.40388	8.92525e-11	9.63006e-08	AGBL carboxypeptidase 2
LOC106565512	1.66782	2.42668	1.97184e-05	0.00228245	polymeric immunoglobulin receptor-like
LOC106585295	1.65249	1.63022	2.58099e-06	0.000487735	group 3 secretory phospholipase A2
LOC106563404	1.64412	1.72688	1.6143e-05	0.00194928	uncharacterized LOC106563404
LOC106574652	1.64064	2.21952	1.78036e-07	5.83817e-05	uncharacterized LOC106574652
LOC123723853	1.63623	3.26999	0.000126567	0.00865726	aerolysin-like protein
LOC106598879	1.62795	2.40518	2.3244e-05	0.00253246	hemagglutinin/amebocyte aggregation factor-like
LOC106591949	1.62172	2.51485	1.11936e-06	0.000257358	guanine nucleotide-binding protein G(I)/G(S)/G(O) subunit gamma-13
ier2	1.61878	5.11308	5.06199e-05	0.00444392	immediate early response 2
LOC106590538	1.60728	7.7518	0.000722357	0.0287376	lipocalin
LOC106591053	1.60717	4.03167	9.33731e-05	0.00690961	microfibril-associated glycoprotein 4
LOC123744600	1.5977	4.34833	0.000269357	0.0148917	uncharacterized LOC123744600
LOC106582422	1.59586	1.46048	0.00123682	0.0410001	contactin-associated protein-like 5
LOC106563387	1.59284	2.05947	7.66788e-05	0.00606325	uncharacterized LOC106563387
LOC123724424	1.59195	1.86003	0.000322658	0.0167582	phospholipase A and acyltransferase 4-like
LOC106608076	1.58715	4.46377	1.19685e-10	1.2131e-07	nascent polypeptide-associated complex subunit alpha, muscle-specific form
calca	1.57764	3.36466	8.9671e-06	0.00129841	calcitonin/calcitonin-related polypeptide, alpha
LOC106569441	1.57599	1.44372	0.000468016	0.0212404	putative leucine-rich repeat-containing protein DDB_G0290503
LOC106591183	1.57344	5.97843	8.9011e-10	6.20259e-07	small EDRK-rich factor 2
LOC106585349	1.55925	6.28116	5.84928e-08	2.42228e-05	annexin A1-like
LOC106578255	1.55667	5.25609	1.16195e-06	0.000260838	histone H1.0-B
LOC106563802	1.55631	2.75744	9.30046e-06	0.00132941	leukemia inhibitory factor receptor
sult3st1	1.55568	1.36575	7.22936e-06	0.00110702	sulfotransferase family 3, cytosolic sulfotransferase 1
LOC106568039	1.55328	3.10442	9.90148e-05	0.00724693	sacsin-like
prmt2	1.5469	3.88494	4.59126e-11	5.11895e-08	protein arginine methyltransferase 2
LOC100286414	1.54556	5.38773	1.31239e-07	4.72009e-05	fibromodulin
LOC106608136	1.53611	3.57911	1.86078e-10	1.70753e-07	heat shock protein HSP 90-alpha
LOC106578921	1.53596	1.49079	3.613e-05	0.00350283	alpha-synuclein-like
LOC106570457	1.52134	3.54947	1.63546e-07	5.47028e-05	tissue factor pathway inhibitor 2
LOC106572153	1.50718	3.11794	0.000548573	0.0238604	aminolevulinate, delta-, synthase 2
rn138	1.50544	1.17781	0.00101037	0.0360296	E3 ubiquitin-protein ligase RNF138
LOC106565797	1.48485	1.55849	1.12872e-05	0.00150858	opioid growth factor receptor-like
LOC106583498	1.48366	3.78846	0.000197341	0.0121783	ETS-related transcription factor Elf-3-like
dnajc3a	1.47552	4.14722	2.54812e-06	0.000484259	DnaJ (Hsp40) homolog, subfamily C, member 3a
LOC106604449	1.47462	1.72251	1.24629e-05	0.00159716	uncharacterized LOC106604449
hs90a	1.45711	4.35071	2.67387e-07	8.28107e-05	Heat shock protein HSP 90-alpha
LOC106573827	1.44856	3.50125	1.54638e-07	5.2779e-05	myeloid-derived growth factor
LOC106584915	1.44599	1.40314	6.31471e-05	0.00529359	protein adenylyltransferase FICD-like
LOC123727742	1.44203	2.45981	3.12965e-06	0.000572026	oocyte zinc finger protein XlCOF6-like
LOC106572175	1.43643	1.04268	2.84188e-05	0.00290689	mitochondrial carrier homolog 1
LOC106566937	1.42726	3.82967	2.83488e-05	0.00290689	DENN domain-containing protein 2D-like
LOC106568403	1.42685	1.84616	5.4626e-05	0.00477058	uncharacterized LOC106568403
LOC106611713	1.42025	4.4882	3.52377e-05	0.0034564	cytochrome b-245 heavy chain-like
LOC106576175	1.41282	1.40137	0.000168639	0.0108916	condensin-2 complex subunit H2-like
LOC106605365	1.39476	1.48345	0.000500028	0.0222111	uncharacterized LOC106605365
LOC106573717	1.38812	2.189	3.95188e-05	0.00370259	plasmolipin
LOC106575136	1.38798	1.64485	1.76598e-05	0.00208722	dual specificity protein phosphatase 19
LOC106582471	1.38253	5.24299	9.04376e-09	4.7265e-06	heterogeneous nuclear ribonucleoprotein A3-like
LOC106584323	1.37815	5.35482	7.44021e-06	0.00112533	calreticulin
LOC106560968	1.37809	2.25498	0.00124094	0.041059	A disintegrin and metalloproteinase with thrombospondin motifs 20
LOC106578317	1.36563	1.64866	0.000105611	0.00758045	uncharacterized LOC106578317
LOC106576521	1.3608	3.28839	0.00110197	0.0380771	oocyte zinc finger protein XlCOF22-like
LOC106590954	1.35109	1.35727	5.72867e-05	0.00492577	zinc finger protein 2
LOC106602618	1.35074	1.13242	0.00023895	0.0138757	zinc finger protein 528-like
LOC106584280	1.34976	5.82616	1.94325e-06	0.000389482	transcription factor AP-1
LOC123723840	1.34716	3.47331	0.000145251	0.00975573	interleukin-1 receptor-like 2
LOC106587131	1.3462	3.16031	0.000443017	0.0206092	uncharacterized LOC106587131
ier3	1.34401	4.85184	3.75566e-05	0.0035994	immediate early response 3
LOC106570375	1.34018	3.90689	3.49303e-09	2.12427e-06	serine/arginine-rich splicing factor 10
LOC106586153	1.33987	1.23373	0.00125845	0.0414425	protein Wnt-10a-like
LOC106614019	1.33673	1.36389	0.000236135	0.0138323	39S ribosomal protein L55, mitochondrial-like
LOC106569816	1.33632	1.54635	0.000228756	0.0134708	uncharacterized LOC106569816
LOC106590529	1.33049	10.5707	2.27353e-05	0.00251805	lipocalin-like
LOC106594300	1.32771	3.59538	1.10337e-06	0.000256413	gastrula zinc finger protein XlCGF26.1-like
LOC106600680	1.32461	5.03144	1.65109e-06	0.000343016	uncharacterized LOC106600680
LOC106580066	1.3182	1.49593	0.000383318	0.01863	kinesin-like protein KIN-14E
LOC106609018	1.31804	1.41464	0.000361075	0.0181126	myeloid-associated differentiation marker homolog
LOC100196494	1.31614	4.28113	0.00055555	0.0239974	guanidinoacetate N-methyltransferase
LOC106612608	1.31338	1.2554	0.000361582	0.0181126	serine protease 16
LOC106592833	1.30958	3.7589	0.00061718	0.0257399	aerolysin-like protein
LOC100136446	1.30876	7.60734	0.00143288	0.0447081	C type lectin receptor A
LOC106571855	1.30678	4.18906	2.06909e-06	0.000404719	glutamate receptor-interacting protein 2-like
LOC106586982	1.29643	1.24131	0.000206877	0.012604	uncharacterized LOC106586982
LOC106577692	1.29617	3.49111	0.000308197	0.0163628	cornifelin homolog B
LOC106608972	1.29539	1.80397	1.99577e-05	0.00228611	TOX high mobility group box family member 4-B
LOC106561813	1.29342	8.55219	8.7498e-07	0.000216788	plakophilin-3
LOC106588975	1.28838	1.84946	0.000296185	0.0159017	uncharacterized LOC106588975
LOC106606347	1.28467	2.14885	8.61781e-05	0.00652146	NACHT, LRR and PYD domains-containing protein 12-like
LOC106604943	1.28459	1.79794	4.07041e-05	0.00376097	nucleotide exchange factor SIL1-like
LOC106609232	1.27358	3.88064	2.62639e-05	0.00274524	dnaJ homolog subfamily B member 9
LOC106586155	1.27003	3.38642	3.85418e-05	0.00364165	protein FEV
LOC106593310	1.26792	4.30646	8.96829e-07	0.000220567	uncharacterized LOC106593310
LOC106578636	1.261	2.45404	0.000339858	0.0173551	homeobox protein AKR-like
LOC106583612	1.25188	3.44247	0.00143805	0.0448016	uncharacterized LOC106583612
LOC123731755	-1.25063	2.02872	0.000163549	0.0106844	tripartite motif-containing protein 16-like
LOC106613622	-1.25171	7.30417	0.000706	0.0284035	arrestin domain-containing protein 2
arhg4	-1.25198	3.19415	0.000173977	0.0111479	Rho guanine nucleotide exchange factor 4
LOC123730382	-1.25414	3.65227	1.73985e-05	0.00206364	uncharacterized LOC123730382
LOC106586468	-1.2567	1.87501	0.000766178	0.0298684	calcium/calmodulin-dependent 3',5'-cyclic nucleotide phosphodiesterase 1A
aff3	-1.25757	2.37203	3.64405e-05	0.00352017	AF4/FMR2 family, member 3
LOC106561958	-1.2581	1.7921	0.00020075	0.0123206	prothrombin-like
gda	-1.25863	1.53699	0.000366812	0.0181662	guanine deaminase
LOC106565220	-1.26365	3.25402	1.09896e-05	0.00149458	leucine-rich repeat extensin-like protein 5
LOC106588638	-1.26965	5.6554	2.98553e-06	0.000551712	terminal nucleotidyltransferase 5A
LOC106567182	-1.27206	3.39735	2.49493e-05	0.00266615	general receptor for phosphoinositides 1-associated scaffold protein
LOC106595664	-1.27416	4.23373	7.46903e-06	0.00112533	trichohyalin-like
LOC106603198	-1.27762	3.57962	0.000126144	0.00864604	period circadian protein homolog 1-like
LOC106579705	-1.28233	2.79956	1.30475e-05	0.00164453	late secretory pathway protein AVL9 homolog
LOC106607104	-1.28363	7.58004	4.44504e-05	0.00406223	CD9 antigen
helz2a	-1.28512	5.45777	0.00138628	0.0438264	helicase with zinc finger 2a
tac3a	-1.28543	2.6501	0.00125954	0.0414425	tachykinin precursor 3a
mx2	-1.28553	4.02883	6.29629e-05	0.00529141	myxovirus resistance 2
LOC106574263	-1.28906	1.81526	0.000847319	0.032088	inhibin beta B chain
LOC106573483	-1.291	3.95264	0.00129365	0.0421325	uncharacterized LOC106573483
pcsk2	-1.29696	2.69781	0.000181388	0.0114907	proprotein convertase subtilisin/kexin type 2
LOC106604170	-1.29767	7.51139	6.17769e-06	0.000974676	uncharacterized LOC106604170
LOC123729294	-1.2994	1.52354	0.000360489	0.0181126	uncharacterized LOC123729294
LOC106588581	-1.30443	4.96963	1.60949e-06	0.000336464	protein Jumonji-like
LOC106561231	-1.30687	2.04957	0.000225795	0.0133521	SH3 and multiple ankyrin repeat domains protein 3
LOC106601525	-1.30744	5.94912	9.21599e-07	0.000223374	serine and arginine rich splicing factor 2b
LOC106602906	-1.30856	5.1669	0.000964658	0.0350727	fos-related antigen 2
LOC106584999	-1.31381	5.33011	3.73849e-05	0.00359325	mitochondrial sodium/calcium exchanger protein-like
LOC123743201	-1.31762	2.98829	0.000276176	0.015159	uncharacterized LOC123743201
LOC106571029	-1.31965	3.59262	0.00109926	0.0380228	jun dimerization protein 2-like
LOC106579679	-1.32133	4.71355	0.00082525	0.0314385	glucose-fructose oxidoreductase domain-containing protein 1-like
LOC106596867	-1.32158	2.9999	0.000975208	0.0351965	uncharacterized LOC106596867
phex	-1.32397	2.20477	0.000877203	0.0327463	phosphate regulating endopeptidase homolog, X-linked
dbpb	-1.32853	6.09897	5.20511e-06	0.000853434	D site albumin promoter binding protein b
LOC106587857	-1.334	5.28751	0.000302684	0.0161213	tensin-4-like
LOC106584114	-1.33958	3.87634	0.00156244	0.046949	RAS-like, family 11, member B
LOC106568196	-1.33992	5.60233	0.00108323	0.0376679	proline dehydrogenase 1, mitochondrial-like
fbln2	-1.34151	3.91083	2.56888e-05	0.00271054	fibulin 2
LOC106605589	-1.3417	5.37908	1.86177e-05	0.00217736	carcinoembryonic antigen-related cell adhesion molecule 18
LOC106605165	-1.34185	1.41073	0.000354435	0.0179352	D(2) dopamine receptor A-like
LOC106601356	-1.34204	6.23354	0.000956835	0.0349773	uncharacterized LOC106601356
LOC106568012	-1.34913	4.11339	0.000189891	0.0118941	caspase-3
LOC106566621	-1.35007	1.91883	0.000407235	0.0194034	interleukin-17 receptor C-like
LOC106610437	-1.35012	2.64709	7.12996e-05	0.00577441	zinc finger protein RFP-like
LOC106569355	-1.35821	2.89751	0.000522808	0.0229486	CCN family member 1
LOC106605821	-1.35857	2.21585	0.000630249	0.0260898	isochorismatase domain-containing protein 2
LOC106572136	-1.3602	3.93782	6.67942e-05	0.00552498	pleckstrin homology domain-containing family N member 1-like
LOC106602306	-1.36035	3.73943	0.000254823	0.0144463	tetratricopeptide repeat protein 39B-like
LOC106561496	-1.36628	7.84884	6.87774e-05	0.0056384	AMP deaminase 3
LOC106562989	-1.36716	4.18043	6.38107e-05	0.00532254	tubulin alpha chain, testis-specific-like
LOC123743148	-1.37034	1.92281	1.23049e-05	0.00159113	uncharacterized LOC123743148
LOC106600976	-1.37537	3.31311	6.36315e-05	0.00532086	guanine nucleotide-binding protein G(I)/G(S)/G(O) subunit gamma-T2-like
cmpk2	-1.37714	1.7823	0.000682772	0.0277665	cytidine monophosphate (UMP-CMP) kinase 2, mitochondrial
LOC106565585	-1.37973	2.09281	0.000697941	0.0281601	prostacyclin synthase
LOC106583303	-1.38039	6.07386	3.72128e-06	0.000658752	nuclear receptor subfamily 1 group D member 1
LOC106571601	-1.3813	1.37099	0.000373609	0.0182971	thyroxine 5-deiodinase-like
LOC106611332	-1.39233	2.46993	0.000254483	0.0144463	kinesin-like protein KIF3B
LOC106584368	-1.39478	7.42255	1.07291e-05	0.00147077	MAP kinase-interacting serine/threonine-protein kinase 2-like
LOC106602669	-1.401	3.37885	0.000154528	0.010235	mucin-2
LOC106612657	-1.40198	5.57356	3.9827e-05	0.00371068	large neutral amino acids transporter small subunit 4-like
per1b	-1.40565	4.76058	3.65194e-05	0.00352017	period circadian clock 1b
LOC106610330	-1.40716	1.44785	0.000811798	0.0310675	Rho guanine nucleotide exchange factor (GEF) 38
LOC106606820	-1.41298	6.0817	0.000237828	0.0138752	migration and invasion enhancer 1-like
LOC106601989	-1.41374	3.6583	0.000174826	0.0111809	monocarboxylate transporter 4
LOC106566882	-1.41542	2.19035	0.000219622	0.0131647	gamma-aminobutyric acid receptor subunit delta-like
LOC106613003	-1.41624	3.24095	1.30784e-05	0.00164453	mucin-2
LOC106562488	-1.41847	3.6801	3.41055e-05	0.00337503	protein FAM214A-like
LOC106561282	-1.42082	1.9459	9.10722e-05	0.00678437	cilia- and flagella-associated protein 44
LOC106605773	-1.4249	6.43078	6.98795e-07	0.000184042	hepatic leukemia factor
mmp9	-1.42523	4.51309	2.53507e-05	0.00269018	matrix metalloproteinase 9
LOC106560528	-1.42694	1.6549	2.37755e-05	0.0025736	tetraspanin-1
rab34b	-1.43497	1.72426	4.02532e-05	0.00373997	RAB34, member RAS oncogene family b
LOC106573601	-1.43691	4.40064	0.000110354	0.00783675	midnolin-like
LOC106574545	-1.44004	2.5042	0.000102153	0.00741175	ATP-binding cassette sub-family C member 4-like
midn	-1.441	6.12685	2.2109e-06	0.000429944	midnolin
LOC106599532	-1.44164	2.50003	0.000874346	0.0326761	glypican-5-like
kif17	-1.45745	1.99533	3.55578e-05	0.00346886	kinesin family member 17
LOC106573187	-1.46081	1.03034	0.000114531	0.00804799	bcl-2-like protein 13
LOC106608508	-1.46491	3.54618	2.50811e-05	0.0026717	fatty acid-binding protein, intestinal
si:dkey-27i16.2	-1.47203	4.63205	5.86597e-08	2.42228e-05	regulator of cell cycle RGCC-like
LOC106613740	-1.47742	3.9421	6.14328e-10	4.46697e-07	cold-inducible RNA-binding protein B
LOC106565463	-1.47805	5.76542	1.10391e-06	0.000256413	nuclear receptor subfamily 1 group D member 2
LOC106561010	-1.48031	2.85856	0.000507927	0.0224798	leucine-rich repeat and transmembrane domain-containing protein 2
LOC106569119	-1.48043	1.06445	0.00015045	0.0100045	von Willebrand factor C domain-containing protein 2-like
LOC106577966	-1.49087	3.91293	3.49645e-08	1.51882e-05	nuclear factor 7, brain
bcam	-1.49382	2.30003	1.83908e-05	0.00215837	basal cell adhesion molecule (Lutheran blood group)
LOC106590508	-1.49584	4.41704	3.19724e-09	1.9804e-06	uncharacterized LOC106590508
LOC106560986	-1.49623	1.40127	0.0002532	0.0144181	transcriptional enhancer factor TEF-3
LOC106573292	-1.49735	3.11279	2.41218e-06	0.000463694	cryptochrome-1
LOC106589418	-1.49867	5.8611	0.000817692	0.0312573	uncharacterized LOC106589418
rab6bb	-1.49892	1.34859	0.000125234	0.00861895	RAB6B, member RAS oncogene family b
LOC106587663	-1.50329	3.02161	1.51194e-05	0.00184568	protein FAM214A
LOC123730933	-1.51074	4.89781	0.000319531	0.0167256	H-2 class I histocompatibility antigen, Q8 alpha chain-like
LOC106579714	-1.51384	3.01258	6.22106e-05	0.0052546	extracellular sulfatase Sulf-1-like
LOC106608166	-1.51399	3.83041	2.28785e-07	7.21924e-05	GTPase IMAP family member 7
srsf2b	-1.51995	6.65863	3.88596e-08	1.64528e-05	serine and arginine rich splicing factor 2b
mx	-1.53138	3.20232	1.63092e-05	0.00196227	Interferon-induced GTP-binding protein Mx
ftcd	-1.53491	2.97711	6.15793e-06	0.000974676	formimidoyltransferase cyclodeaminase
epgn	-1.53769	4.19594	0.000557314	0.0240219	Epigen
dusp1	-1.54162	4.6956	0.000145061	0.00975573	dual specificity phosphatase 1
LOC106570000	-1.54842	1.47224	0.00145462	0.0449938	voltage-dependent calcium channel gamma-6 subunit
calcoco1a	-1.55172	4.65444	3.30835e-10	2.63471e-07	calcium binding and coiled-coil domain 1a
LOC106589020	-1.55327	3.94098	3.80908e-06	0.000667049	ribonuclease ZC3H12A
LOC106578525	-1.55705	2.26342	2.67636e-06	0.000500106	metalloreductase STEAP2
dyl2	-1.55812	3.10143	4.81269e-09	2.69323e-06	Dynein light chain 2, cytoplasmic
LOC106585982	-1.56322	4.42535	4.63633e-05	0.00419124	iron-sulfur cluster assembly 1 homolog, mitochondrial
ptn	-1.56812	2.1479	1.29595e-05	0.00164193	pleiotrophin
LOC106561005	-1.57236	4.20669	0.000207829	0.0126337	fibulin-7
LOC106571490	-1.57565	4.66207	0.000130922	0.00890054	serine protease 23-like
LOC106569153	-1.58125	4.70017	2.69155e-05	0.00279587	forkhead box protein Q1
LOC106570183	-1.58171	3.77109	2.10301e-10	1.80363e-07	protein Jumonji
trim108	-1.5838	3.39543	2.84954e-07	8.50995e-05	tripartite motif containing 108
LOC106565196	-1.59049	5.36211	0.000476187	0.0214656	protein phosphatase 1 regulatory subunit 3C-B
LOC106586814	-1.59133	1.84199	0.000615167	0.0257179	epidermal growth factor-like protein 6
LOC106604383	-1.59304	3.37752	8.1831e-07	0.00020426	uncharacterized LOC106604383
klf2a	-1.606	7.47706	1.15952e-06	0.000260838	Kruppel-like factor 2a
LOC106607045	-1.60608	1.88284	1.3762e-05	0.00171758	low-density lipoprotein receptor-like
LOC106593571	-1.60686	2.19652	4.59542e-07	0.000124965	A disintegrin and metalloproteinase with thrombospondin motifs 14-like
LOC106602290	-1.60751	1.32908	7.24598e-05	0.0058542	rho guanine nucleotide exchange factor 38-like
LOC106579089	-1.60843	6.44548	0.000750371	0.0294929	alpha-tectorin
LOC106581008	-1.60886	11.7168	0.000576436	0.0246241	periostin-like
LOC106579370	-1.60932	1.44065	0.00119843	0.0400851	protein phosphatase 1 regulatory subunit 1B
LOC106577652	-1.61106	3.96297	7.60859e-05	0.00604837	uncharacterized LOC106577652
LOC106605154	-1.61133	5.16525	4.84146e-06	0.000805658	uncharacterized LOC106605154
LOC106583653	-1.61251	4.78143	0.000908285	0.0335988	E3 ubiquitin-protein ligase rnf213-alpha
LOC106564424	-1.61775	1.41679	6.03527e-05	0.00511058	galectin-2
LOC106598511	-1.62969	2.20627	0.00138214	0.043773	reticulon-1-A
LOC106607235	-1.63272	1.97129	0.000215327	0.0130004	dynein axonemal assembly factor 8-like
LOC106585164	-1.64139	3.04995	1.68217e-05	0.00200693	A disintegrin and metalloproteinase with thrombospondin motifs 12
LOC106563389	-1.64435	5.22823	3.0883e-07	9.14138e-05	period circadian protein homolog 1
LOC106575139	-1.65325	1.49273	5.68363e-05	0.00489964	transmembrane protease serine 3
LOC106599090	-1.65797	2.05626	9.81974e-07	0.000236295	plexin domain-containing protein 2-like
LOC106573930	-1.68053	6.80699	3.5039e-06	0.000630099	growth arrest and DNA damage-inducible protein GADD45 beta
LOC106565112	-1.6865	6.35045	3.40509e-06	0.000615641	cryptochrome-1
LOC106563110	-1.69682	1.62379	0.000732483	0.029063	caspase-7
LOC106565878	-1.69867	3.4649	0.00104427	0.0368059	plexin-A2-like
smpx	-1.70998	1.33873	0.000168675	0.0108916	small muscle protein X-linked
lratd1	-1.71408	2.4397	8.05302e-05	0.00624959	LRAT domain containing 1
LOC106562734	-1.72788	1.91279	6.45471e-07	0.000171347	proprotein convertase subtilisin/kexin type 6-like
LOC106573600	-1.72872	4.48723	7.99685e-12	1.02876e-08	cold-inducible RNA-binding protein B
LOC106573916	-1.73389	3.24565	1.44946e-06	0.000306845	interferon-induced protein 44-like
LOC106567151	-1.7358	4.81157	0.000125579	0.00862498	transmembrane protein 269
LOC106566237	-1.74473	3.77185	0.000641756	0.0264679	5-aminolevulinate synthase, nonspecific, mitochondrial-like
LOC106583344	-1.74559	3.8623	2.37598e-08	1.10378e-05	probable nuclear hormone receptor HR38
LOC106610287	-1.7545	2.76957	4.47421e-05	0.00407775	probable E3 ubiquitin-protein ligase HERC6
LOC106601241	-1.75666	6.90803	3.43161e-07	0.000100396	thyrotroph embryonic factor-like
LOC123728168	-1.75828	4.65299	3.56875e-09	2.13156e-06	uncharacterized LOC123728168
si:dkeyp-118h9.7	-1.76507	5.2822	0.000442136	0.0205969	sacsin
LOC106609359	-1.78395	6.43638	1.22824e-05	0.00159113	gelsolin-like
fhl1	-1.78733	3.13969	0.000459355	0.0210185	Four and a half LIM domains protein 1
LOC106574458	-1.79206	2.05869	0.000120606	0.00835203	nuclear receptor subfamily 4, group A, member 3
ccdc174	-1.79997	3.58535	2.79606e-12	4.25103e-09	coiled-coil domain containing 174
LOC123742602	-1.80943	-1.32318	0.000489261	0.0218198	small nucleolar RNA SNORD65
LOC106612366	-1.81639	1.01076	4.72468e-06	0.00079168	coagulation factor IX
LOC106607496	-1.82329	3.83148	3.77148e-05	0.00360424	nuclear receptor subfamily 1 group D member 1
stat1b	-1.83227	2.39263	1.54628e-05	0.00188073	signal transducer and activator of transcription 1b
ankrd9	-1.83723	1.2578	0.0002609	0.0146912	ankyrin repeat domain 9
LOC106601777	-1.83852	1.60628	7.64467e-07	0.00019519	uncharacterized LOC106601777
LOC123729864	-1.84164	1.75734	0.000373623	0.0182971	uncharacterized LOC123729864
LOC106577945	-1.84325	1.95749	6.82371e-06	0.00106041	sterile alpha motif domain-containing protein 9-like
LOC106584498	-1.84477	3.35543	5.95365e-06	0.000952813	sodium- and chloride-dependent GABA transporter 2-like
LOC106603727	-1.84597	1.69389	0.000155929	0.0102668	ubiquitin carboxyl-terminal hydrolase 2
LOC106572353	-1.84707	5.09094	6.09212e-06	0.00097033	complement factor H
LOC106577634	-1.85319	2.97051	7.711e-05	0.00606933	uncharacterized LOC106577634
LOC106565346	-1.85905	6.93123	0.00103918	0.0367036	peptidyl-prolyl cis-trans isomerase FKBP5
LOC106589100	-1.85964	2.38218	9.41137e-05	0.00693373	uncharacterized LOC106589100
LOC106588383	-1.87572	4.24237	4.63139e-06	0.000786348	uncharacterized LOC106588383
LOC123728082	-1.88401	1.95852	1.94461e-06	0.000389482	otoancorin-like
LOC106600489	-1.88758	1.59908	0.000488778	0.0218198	sodium/potassium-transporting ATPase subunit alpha-2
LOC106588186	-1.89567	3.54789	2.73607e-08	1.23671e-05	uncharacterized LOC106588186
LOC106574173	-1.90894	2.6814	2.69232e-08	1.2336e-05	receptor-transporting protein 2-like
LOC106613533	-1.91292	4.44708	2.60966e-05	0.0027363	galectin-3-binding protein A
LOC123744742	-1.9262	-1.07119	0.00089672	0.0333632	uncharacterized LOC123744742
LOC123729671	-1.92712	6.3897	2.04165e-08	9.89696e-06	uncharacterized LOC123729671
LOC106561182	-1.9318	9.97809	8.19951e-06	0.00121353	uncharacterized LOC106561182
LOC123727750	-1.93483	-1.23452	0.000578402	0.0246765	uncharacterized LOC123727750
LOC106601031	-1.93525	2.98127	2.2209e-05	0.00247529	coenzyme Q-binding protein COQ10 homolog, mitochondrial
LOC106574784	-1.9419	2.85028	1.11852e-07	4.06654e-05	protein asteroid homolog 1
LOC106587770	-1.95515	2.55477	6.78872e-08	2.76914e-05	uncharacterized LOC106587770
nr4a3	-1.96054	3.87077	3.6599e-07	0.000105531	nuclear receptor subfamily 4, group A, member 3
rn182	-1.9671	2.28136	0.00163708	0.0484575	RING finger protein 182
LOC106595751	-1.96904	1.01	0.000329562	0.0170111	zinc-binding protein A33
LOC106601614	-2.01656	1.27692	0.000102493	0.00742034	tubulin beta-4B chain-like
LOC106564557	-2.01676	-1.04158	0.00112937	0.0385264	TRIO and F-actin-binding protein
LOC106601011	-2.03083	6.61462	8.57564e-08	3.25952e-05	peptidyl-prolyl cis-trans isomerase FKBP10
LOC106564593	-2.04091	-1.08196	0.00032189	0.0167443	carboxylesterase notum2
tusc3	-2.05252	-1.37517	0.000724408	0.0287767	tumor suppressor candidate 3
si:dkey-282h22.5	-2.0527	1.00673	0.00132296	0.0427541	uncharacterized LOC123743344
LOC106600595	-2.0573	6.54967	0.000140255	0.00947728	ornithine decarboxylase 1
LOC123723832	-2.06126	-1.02603	5.11712e-05	0.00448056	uncharacterized LOC123723832
ciarta	-2.06379	2.98059	3.13837e-09	1.9804e-06	circadian associated repressor of transcription a
LOC106591216	-2.06829	3.28285	3.84725e-08	1.64528e-05	testican-2-like
LOC106579029	-2.06991	1.92694	0.000106434	0.00760688	delta-1-pyrroline-5-carboxylate synthase
LOC100194553	-2.13133	5.86887	4.98168e-06	0.000824887	VHSV-induced protein-like
LOC106589861	-2.1353	5.2253	2.79929e-07	8.43518e-05	hepatic leukemia factor
LOC106572039	-2.1431	4.1436	0.000196998	0.0121783	biglycan-like
LOC106583694	-2.14777	3.4695	4.88108e-13	9.60367e-10	deoxyribonuclease-1-like
LOC106612090	-2.15021	-1.0328	5.05857e-05	0.00444392	dapper homolog 2-like
LOC106565475	-2.16924	3.74273	5.97429e-07	0.000161152	uncharacterized LOC106565475
LOC106561937	-2.17028	-1.33629	0.000251845	0.0143812	leucine zipper protein 2-like
LOC106593068	-2.17082	-1.32737	0.000752191	0.0294982	protein asteroid homolog 1-like
LOC106577395	-2.18341	4.06128	2.15908e-07	6.94395e-05	DNA damage-inducible transcript 4 protein-like
LOC106585899	-2.18788	8.43318	0.000458715	0.0210179	protein-lysine 6-oxidase
LOC106580807	-2.2025	3.15963	1.70855e-10	1.63279e-07	semaphorin-7A
LOC106574640	-2.20281	-1.81384	0.00151561	0.0462149	uncharacterized LOC106574640
LOC123742423	-2.21072	-1.66495	0.000388607	0.0188378	uncharacterized LOC123742423
LOC106592730	-2.21327	1.02484	0.000116847	0.00817633	GTPase IMAP family member 7
LOC106566170	-2.22426	-1.00854	0.000383762	0.01863	mitogen-activated protein kinase kinase kinase 12
hmgb3a	-2.2321	6.12486	2.53128e-13	5.29165e-10	high mobility group box 3a
LOC106591921	-2.24485	2.90825	4.0686e-06	0.000703909	probable E3 ubiquitin-protein ligase HERC6
LOC106574762	-2.24742	1.2365	1.21167e-05	0.00158312	protein asteroid homolog 1
LOC106567179	-2.28178	-1.6284	0.000234548	0.0137634	zinc transporter ZIP5-like
LOC106605916	-2.29093	1.29272	0.000936415	0.0344189	zymogen granule membrane protein 16-like
LOC106599270	-2.30116	2.08747	9.30368e-11	9.72467e-08	uncharacterized LOC106599270
LOC106599098	-2.30817	1.08253	0.000118731	0.0082564	prostaglandin G/H synthase 2
LOC123743813	-2.32187	-1.77739	0.00117974	0.0396185	uncharacterized LOC123743813
cd9	-2.34246	4.82734	1.10033e-05	0.00149458	CD9 molecule
LOC106599799	-2.35022	-1.37675	0.000226341	0.0133521	uncharacterized LOC106599799
LOC106596868	-2.37514	2.91793	3.69443e-12	5.37267e-09	uncharacterized LOC106596868
cssa29h11orf65	-2.38516	3.22425	1.10449e-07	4.05965e-05	chromosome ssa29 C11orf65 homolog
LOC106588217	-2.39443	6.67642	0.000325823	0.0168441	sperm acrosome membrane-associated protein 4
LOC106593843	-2.40676	3.46009	8.94785e-08	3.36278e-05	E3 ISG15--protein ligase HERC5
LOC106593002	-2.44913	2.59665	2.49784e-12	3.97846e-09	monocarboxylate transporter 7-like
LOC106592479	-2.4566	5.97359	4.59557e-09	2.65022e-06	DNA damage-inducible transcript 4 protein
LOC106595311	-2.45818	7.24202	0.000665268	0.0272695	IgGFc-binding protein
LOC123732782	-2.46652	1.38317	1.91636e-05	0.00223339	probable E3 ubiquitin-protein ligase HERC6
LOC106608840	-2.46767	1.12156	5.52367e-05	0.00478642	ankyrin repeat and IBR domain-containing protein 1
LOC106597668	-2.54191	2.84106	9.02649e-06	0.00130137	zymogen granule membrane protein 16-like
LOC106591112	-2.57216	5.71164	3.43107e-21	3.82541e-17	uncharacterized LOC106591112
pi15a	-2.57787	2.77944	0.000300741	0.016069	peptidase inhibitor 15a
obscna	-2.59928	3.28948	3.57662e-05	0.00347764	obscurin, cytoskeletal calmodulin and titin-interacting RhoGEF a
LOC106564532	-2.62907	2.60663	4.10414e-07	0.000114984	nuclear factor interleukin-3-regulated protein
LOC106589591	-2.70124	1.94741	1.44341e-07	5.02906e-05	nuclear factor interleukin-3-regulated protein-like
LOC106581201	-2.78493	1.2009	3.4252e-05	0.0033768	mitochondrial uncoupling protein 2
LOC106569524	-2.79117	10.1988	8.9254e-13	1.49268e-09	elongation factor 2
LOC106577579	-2.82055	3.56991	3.05787e-10	2.49463e-07	NLR family CARD domain-containing protein 3-like
LOC106583443	-2.86416	-1.04964	4.0827e-06	0.000703909	inter-alpha-trypsin inhibitor heavy chain H3
LOC106588536	-2.91828	3.72631	2.1178e-07	6.87729e-05	uncharacterized LOC106588536
LOC106609429	-2.93975	3.45821	0.00167456	0.0492184	myosin binding protein C1
LOC106605086	-2.94745	5.67687	1.51238e-16	1.01172e-12	GTP cyclohydrolase 1
LOC106560267	-3.00517	2.40125	1.55147e-10	1.52628e-07	ras-like protein family member 11B
LOC106589511	-3.03421	4.85308	0.00099192	0.0354928	WAP, Kazal, immunoglobulin, Kunitz and NTR domain-containing protein 2-like
LOC106567416	-3.0454	3.30252	0.000722563	0.0287376	thymosin beta-11
LOC106587297	-3.04945	2.62941	0.00124105	0.041059	myosin light chain kinase 3
LOC106572758	-3.1104	-1.1965	1.37347e-06	0.000296823	SRSF protein kinase 3
LOC106562001	-3.16703	2.99838	0.000117779	0.00822434	myosin light chain kinase 3-like
LOC100136926	-3.17614	4.35265	7.69015e-08	3.02612e-05	cytochrome P450 1A
LOC106577833	-3.17856	2.28611	4.70404e-15	1.57341e-11	interleukin-8-like
LOC106599162	-3.19634	2.83936	1.3231e-08	6.60522e-06	cytochrome P450 7A1-like
LOC106611581	-3.20714	-1.34875	0.000222906	0.0132472	teneurin-3-like
tpm2	-3.20798	6.51718	0.000524068	0.0229738	tropomyosin 2 (beta)
LOC123742432	-3.25	1.30469	5.35411e-13	9.94912e-10	uncharacterized LOC123742432
dlgap3	-3.30505	-1.4706	1.11404e-05	0.00149857	discs, large (Drosophila) homolog-associated protein 3
LOC106583067	-3.52516	2.79702	0.00169787	0.0497288	ATP-dependent 6-phosphofructokinase, muscle type
LOC106609931	-3.57612	1.48671	3.55872e-10	2.76819e-07	uncharacterized protein DDB_G0283357-like
LOC106579901	-3.59934	-1.57462	2.31087e-05	0.00252963	neuronal calcium sensor 1-like
LOC106605695	-3.65443	3.77213	7.26351e-18	6.07375e-14	meprin A subunit beta
LOC106600391	-3.66496	-1.17736	8.30371e-08	3.22956e-05	uncharacterized LOC106600391
hmgb3	-3.80813	5.60925	5.39058e-29	1.80304e-24	High mobility group protein B3
LOC106600326	-4.20962	3.3432	0.00110745	0.0381484	calsequestrin-1-like
LOC106610845	-4.5377	2.40673	1.13207e-05	0.00150858	actin, alpha cardiac muscle
prvb	-5.41724	3.07019	0.000482616	0.0216471	parvalbumin beta
LOC106574005	-5.52639	3.36627	1.05587e-05	0.00146543	obscurin-like
LOC106587936	-5.9306	4.75951	8.30812e-05	0.00638827	troponin T, fast skeletal muscle isoforms
LOC106588431	-6.04646	5.39515	7.31424e-05	0.00588093	glyceraldehyde-3-phosphate dehydrogenase
tnni2	-6.05053	7.03951	0.000575711	0.0246241	troponin I type 2 (skeletal, fast)
LOC106566456	-6.17751	4.54335	0.000164732	0.0107406	troponin C, skeletal muscle
LOC106572105	-6.33934	3.67497	2.00348e-05	0.00228711	troponin C, skeletal muscle
LOC106587935	-6.41737	5.23073	0.00012703	0.00867124	troponin T, fast skeletal muscle isoforms-like
LOC106587951	-6.71068	2.83574	7.5348e-05	0.00602861	troponin I, fast skeletal muscle
mybpc2a	-7.01975	3.88711	1.72181e-07	5.70208e-05	myosin binding protein Ca
LOC106596905	-7.56112	7.76176	1.56536e-05	0.00189704	myosin heavy chain, fast skeletal muscle-like

## Sheet: F1701175_SK_T20CvsT10C_GO
ID	Term	GOGroups	Ontology Source	Term PValue	Term PValue Corrected with Benjamini-Hochberg	Group PValue	Group PValue Corrected with Benjamini-Hochberg	GOLevels	% Associated Genes	Nr. Genes	Associated Genes Found
GO:0001666	response to hypoxia	Group00	GO_BiologicalProcess-EBI-UniProt-GOA-ACAP-ARAP_01.05.2024_00h00	0.000988691	0.00142811	0.000988691	0.00148304	[3, 5]	6.77966	4	[LOC106572136, LOC106572153, LOC106577395, LOC106592479]
KEGG:00330	Arginine and proline metabolism	Group01	KEGG_01.05.2024	0.000973224	0.00158149	0.000973224	0.0017518	[-1]	4.9505	5	[LOC100196494, LOC106568196, LOC106579029, LOC106600595, nos2b]
KEGG:00590	Arachidonic acid metabolism	Group02	KEGG_01.05.2024	0.00131313	0.00170707	0.00131313	0.00168831	[-1]	4.62963	5	[LOC106565585, LOC106585295, LOC106590529, LOC106590538, LOC106599098]
GO:0007338	single fertilization	Group03	GO_BiologicalProcess-EBI-UniProt-GOA-ACAP-ARAP_01.05.2024_00h00	0.00482392	0.00522591	0.00482392	0.00542691	[3, 4]	4.3956	4	[LOC106570151, LOC106588217, LOC106607104, cd9]
GO:0008009	chemokine activity	Group04	GO_BiologicalProcess-EBI-UniProt-GOA-ACAP-ARAP_01.05.2024_00h00	0.0137343	0.0137343	0.0137343	0.0137343	[5, 6, 7]	4.47761	3	[LOC106570889, LOC106577833, LOC106579499]
GO:0009266	response to temperature stimulus	Group05	GO_BiologicalProcess-EBI-UniProt-GOA-ACAP-ARAP_01.05.2024_00h00	0.000988691	0.00142811	0.000988691	0.00148304	[3]	6.77966	4	[LOC106581201, LOC106608136, dnaja, hs90a]
GO:1903313	positive regulation of mRNA metabolic process	Group06	GO_BiologicalProcess-EBI-UniProt-GOA-ACAP-ARAP_01.05.2024_00h00	0.000302278	0.000561373	0.000302278	0.000680125	[5, 6, 7, 8, 9]	4.95868	6	[LOC106572136, LOC106573600, LOC106589020, LOC106601525, LOC106613740, srsf2b]
GO:0048026	positive regulation of mRNA splicing, via spliceosome	Group06	GO_BiologicalProcess-EBI-UniProt-GOA-ACAP-ARAP_01.05.2024_00h00	2.83174e-05	0.000122709	0.000302278	0.000680125	[6, 7, 8, 9, 10, 11, 12, 13]	16.6667	4	[LOC106573600, LOC106601525, LOC106613740, srsf2b]
KEGG:00260	Glycine, serine and threonine metabolism	Group07	KEGG_01.05.2024	0.000232944	0.000605654	0.00013259	0.000397769	[-1]	6.75676	5	[LOC100194731, LOC100196494, LOC106566237, LOC106572153, LOC106601268]
GO:0016641	oxidoreductase activity, acting on the CH-NH2 group of donors, oxygen as acceptor	Group07	GO_MolecularFunction-EBI-UniProt-GOA-ACAP-ARAP_01.05.2024_00h00	0.00242317	0.00286375	0.00013259	0.000397769	[4]	8.33333	3	[LOC100194731, LOC106585899, LOC106601268]
GO:0003009	skeletal muscle contraction	Group08	GO_BiologicalProcess-EBI-UniProt-GOA-ACAP-ARAP_01.05.2024_00h00	5.64418e-05	0.000183436	8.59645e-05	0.00038684	[4, 6]	9.09091	5	[LOC106587935, LOC106587936, LOC106587951, LOC106600326, tnni2]
GO:0005861	troponin complex	Group08	GO_CellularComponent-EBI-UniProt-GOA-ACAP-ARAP_01.05.2024_00h00	0.000244321	0.000529363	8.59645e-05	0.00038684	[2, 4, 7, 8, 9]	9.7561	4	[LOC106587935, LOC106587936, LOC106587951, tnni2]
GO:0001222	transcription corepressor binding	Group09	GO_MolecularFunction-EBI-UniProt-GOA-ACAP-ARAP_01.05.2024_00h00	2.04928e-07	1.33203e-06	4.02657e-09	3.62391e-08	[5]	50	4	[LOC106563389, LOC106603198, per1b, per3]
GO:0043153	entrainment of circadian clock by photoperiod	Group09	GO_BiologicalProcess-EBI-UniProt-GOA-ACAP-ARAP_01.05.2024_00h00	4.02657e-09	5.23454e-08	4.02657e-09	3.62391e-08	[4, 5, 6]	31.5789	6	[LOC106563389, LOC106565112, LOC106573292, LOC106603198, per1b, per3]

## Sheet: F1701419|F1701361_DEGs
SYMBOL		logFC	logCPM	PValue	FDR	GENENAME		logFC	logCPM	PValue	FDR	GENENAME
LOC100195755	F1701419	3.74887	2.0752	8.24377e-12	1.7345e-09	complement component 1, q subcomponent-like 2	F1701361	3.07838	1.83207	2.66361e-08	1.10629e-05	complement component 1, q subcomponent-like 2
LOC106577511	F1701419	3.23919	3.45434	2.36304e-14	8.87025e-12	apolipoprotein C-I	F1701361	2.58086	3.6625	6.8728e-06	0.00117967	apolipoprotein C-I
LOC100136447	F1701419	3.12151	5.38033	1.70451e-36	1.40763e-32	C type lectin receptor B	F1701361	1.72423	5.36972	4.99915e-05	0.00522303	C type lectin receptor B
dnaja	F1701419	2.73049	3.48684	3.90721e-18	2.68889e-15	DnaJ heat shock protein family (Hsp40) member A	F1701361	1.82283	3.87685	7.60167e-08	2.50721e-05	DnaJ heat shock protein family (Hsp40) member A
LOC106575194	F1701419	2.3219	3.48578	1.43681e-07	9.37984e-06	phospholipase A2 inhibitor 31 kDa subunit-like	F1701361	2.53057	5.19435	0.000142492	0.0107599	phospholipase A2 inhibitor 31 kDa subunit-like
LOC106599968	F1701419	2.14115	6.75787	1.01809e-05	0.000310819	uncharacterized LOC106599968	F1701361	3.55198	5.25676	0.000394529	0.020968	uncharacterized LOC106599968
LOC106564982	F1701419	2.12204	3.3623	0.000241168	0.00379177	uncharacterized LOC106564982	F1701361	3.67678	1.72407	0.000376249	0.0203829	uncharacterized LOC106564982
LOC106560689	F1701419	2.10501	2.60508	1.20404e-07	8.0876e-06	serine/threonine-protein phosphatase with EF-hands 2	F1701361	2.00044	1.37241	0.000333299	0.019102	serine/threonine-protein phosphatase with EF-hands 2
LOC106613072	F1701419	2.05296	5.34477	1.81502e-20	1.93405e-17	serpin H1	F1701361	1.65399	5.34492	0.000309389	0.0180838	serpin H1
LOC106570320	F1701419	1.97584	1.82652	3.60344e-05	0.000858108	basic leucine zipper and W2 domain-containing protein 2	F1701361	1.88911	2.01375	2.60518e-06	0.000524811	basic leucine zipper and W2 domain-containing protein 2
LOC106585888	F1701419	1.96826	2.49132	7.75865e-06	0.000248104	radiation-inducible immediate-early gene IEX-1	F1701361	2.01385	1.77326	0.000104267	0.00870406	radiation-inducible immediate-early gene IEX-1
LOC106591053	F1701419	1.89882	4.41531	2.78811e-12	6.48588e-10	microfibril-associated glycoprotein 4	F1701361	1.55601	4.65502	0.000132697	0.0103099	microfibril-associated glycoprotein 4
LOC106563387	F1701419	1.89452	1.37738	6.0497e-08	4.50175e-06	uncharacterized LOC106563387	F1701361	2.56676	1.7852	1.30344e-06	0.000293777	uncharacterized LOC106563387
nar4	F1701419	1.8116	1.5083	1.99902e-05	0.000534784	Ecto-ADP-ribosyltransferase 4	F1701361	2.00325	1.29031	8.42498e-06	0.00136924	Ecto-ADP-ribosyltransferase 4
LOC106604762	F1701419	1.74994	6.36022	2.2006e-18	1.58027e-15	tetraspanin-7	F1701361	2.46124	6.52095	4.18714e-09	2.48549e-06	tetraspanin-7
LOC106564984	F1701419	1.73185	3.18034	0.000456885	0.00617019	uncharacterized LOC106564984	F1701361	3.62593	1.61245	0.000140263	0.0107599	uncharacterized LOC106564984
LOC106583526	F1701419	1.72495	-1.2847	0.00408361	0.0313488	probable G-protein coupled receptor	F1701361	2.37735	-1.72507	0.000331074	0.0190554	probable G-protein coupled receptor
calca	F1701419	1.72011	3.83993	5.40407e-20	5.40947e-17	calcitonin/calcitonin-related polypeptide, alpha	F1701361	1.82787	3.4535	5.81595e-09	2.96001e-06	calcitonin/calcitonin-related polypeptide, alpha
LOC106610810	F1701419	1.66468	2.91105	3.18735e-10	4.70035e-08	polyadenylate-binding protein 4-like	F1701361	2.06568	3.30895	3.44547e-10	4.54111e-07	polyadenylate-binding protein 4-like
cxl10	F1701419	1.6562	1.02895	0.000261184	0.00404675	C-X-C motif chemokine 10	F1701361	2.60293	1.03913	1.13569e-07	3.53766e-05	C-X-C motif chemokine 10
LOC106563267	F1701419	1.58998	-1.24372	0.00247467	0.0218572	myosin light chain 4-like	F1701361	5.45872	1.57141	1.01144e-08	4.66122e-06	myosin light chain 4-like
LOC106606704	F1701419	1.58945	3.2511	7.90976e-06	0.000251718	uncharacterized LOC106606704	F1701361	2.5002	2.87525	5.02204e-09	2.76245e-06	uncharacterized LOC106606704
LOC106591183	F1701419	1.58269	5.83113	1.59507e-21	2.1076e-18	small EDRK-rich factor 2	F1701361	1.44795	5.91627	2.38435e-05	0.00293826	small EDRK-rich factor 2
LOC106569441	F1701419	1.55876	1.60686	2.14597e-08	1.85666e-06	putative leucine-rich repeat-containing protein DDB_G0290503	F1701361	1.72275	1.67458	0.00109668	0.0389882	putative leucine-rich repeat-containing protein DDB_G0290503
LOC106592456	F1701419	1.53584	7.90268	0.00268448	0.0231253	uncharacterized LOC106592456	F1701361	2.26512	6.91145	2.14086e-05	0.00273513	uncharacterized LOC106592456
LOC106574371	F1701419	1.51054	5.75117	1.73706e-05	0.000477772	phospholipase A2 inhibitor 31 kDa subunit	F1701361	2.35563	6.9323	1.05001e-06	0.000240302	phospholipase A2 inhibitor 31 kDa subunit
LOC106567034	F1701419	1.49578	3.31731	3.13217e-07	1.82478e-05	complement C1q-like protein 4	F1701361	1.36997	3.23583	0.000318764	0.0184894	complement C1q-like protein 4
LOC123727742	F1701419	1.48676	2.60628	1.13537e-10	1.8659e-08	oocyte zinc finger protein XlCOF6-like	F1701361	1.26728	2.44752	0.000249731	0.0156744	oocyte zinc finger protein XlCOF6-like
LOC106610423	F1701419	1.48129	2.43751	8.509e-08	5.99313e-06	CD209 antigen-like protein C	F1701361	1.43511	3.19776	0.00102217	0.0375002	CD209 antigen-like protein C
LOC106610475	F1701419	1.47225	1.42542	0.000989665	0.0110744	thymosin beta-b	F1701361	1.73997	1.65636	0.000276843	0.0168443	thymosin beta-b
LOC106598879	F1701419	1.4681	2.03489	8.96258e-07	4.32206e-05	hemagglutinin/amebocyte aggregation factor-like	F1701361	1.85986	2.49996	1.73107e-05	0.00231654	hemagglutinin/amebocyte aggregation factor-like
LOC106604935	F1701419	1.45907	5.13335	3.12175e-05	0.000769558	C-X-C motif chemokine 14	F1701361	1.80498	4.93723	6.29673e-06	0.00112338	C-X-C motif chemokine 14
LOC106578921	F1701419	1.42898	1.55574	2.77153e-07	1.62904e-05	alpha-synuclein-like	F1701361	1.78243	1.67483	2.6486e-05	0.00320519	alpha-synuclein-like
LOC106563404	F1701419	1.38525	1.19749	0.00220332	0.0200834	uncharacterized LOC106563404	F1701361	1.65759	1.69151	7.61133e-05	0.00711279	uncharacterized LOC106563404
LOC106565129	F1701419	1.37443	2.39486	1.22074e-09	1.46104e-07	zinc finger and SCAN domain-containing protein 22	F1701361	1.26913	2.37103	0.000114073	0.00920301	zinc finger and SCAN domain-containing protein 22
LOC100136446	F1701419	1.36872	7.8635	2.82854e-06	0.000112708	C type lectin receptor A	F1701361	1.65328	7.89901	1.53773e-06	0.000333757	C type lectin receptor A
LOC106583171	F1701419	1.36615	1.41183	0.00419951	0.0319926	cytochrome P450 1B1-like	F1701361	2.26241	1.9669	6.56286e-08	2.27616e-05	cytochrome P450 1B1-like
per3	F1701419	1.34828	2.66566	9.36631e-10	1.16315e-07	period circadian clock 3	F1701361	1.261	2.96417	0.000472	0.0236647	period circadian clock 3
zgc:112271	F1701419	1.33525	3.82922	1.48544e-10	2.32552e-08	BolA-like protein 2	F1701361	1.62994	4.26945	8.70728e-05	0.00787906	BolA-like protein 2
LOC106597323	F1701419	1.27898	1.85626	0.000307145	0.004593	highly reducing polyketide synthase cm3B-like	F1701361	1.80528	1.83918	0.00017683	0.0124195	highly reducing polyketide synthase cm3B-like
oplah	F1701419	-1.25844	2.34915	0.000575092	0.00730623	5-oxoprolinase, ATP-hydrolysing	F1701361	-1.67862	2.06239	0.000124772	0.00981876	5-oxoprolinase, ATP-hydrolysing
LOC106607235	F1701419	-1.29907	1.625	1.41023e-05	0.000400897	dynein axonemal assembly factor 8-like	F1701361	-1.55685	1.63194	0.000122058	0.00968464	dynein axonemal assembly factor 8-like
LOC106586814	F1701419	-1.31248	1.67639	3.2296e-06	0.000124426	epidermal growth factor-like protein 6	F1701361	-1.42493	1.70616	0.00101597	0.0374361	epidermal growth factor-like protein 6
ret	F1701419	-1.32117	4.02798	8.49252e-13	2.24427e-10	ret proto-oncogene receptor tyrosine kinase	F1701361	-1.4616	4.37989	5.25208e-06	0.000970826	ret proto-oncogene receptor tyrosine kinase
LOC123743418	F1701419	-1.33234	1.32492	4.25052e-06	0.000153116	tubulin beta-4B chain-like	F1701361	-1.74481	1.84976	2.29564e-05	0.00284981	tubulin beta-4B chain-like
obscna	F1701419	-1.33335	2.74361	3.1472e-06	0.000122452	obscurin, cytoskeletal calmodulin and titin-interacting RhoGEF a	F1701361	2.25282	2.92613	5.21269e-06	0.000968869	obscurin, cytoskeletal calmodulin and titin-interacting RhoGEF a
LOC106566399	F1701419	-1.34339	5.46304	6.23067e-08	4.61475e-06	matrix metalloproteinase-9-like	F1701361	-2.07178	6.20498	0.000137084	0.0105613	matrix metalloproteinase-9-like
fkbp10b	F1701419	-1.34716	6.78454	1.6516e-13	5.29683e-11	FKBP prolyl isomerase 10b	F1701361	-1.60895	6.91671	0.000107771	0.00889966	FKBP prolyl isomerase 10b
phex	F1701419	-1.34743	2.14137	1.69933e-08	1.49691e-06	phosphate regulating endopeptidase homolog, X-linked	F1701361	-2.72963	3.12596	0.000253971	0.0158973	phosphate regulating endopeptidase homolog, X-linked
LOC106574784	F1701419	-1.35999	2.11936	7.27798e-06	0.000235699	protein asteroid homolog 1	F1701361	-2.41	2.53404	6.42811e-05	0.00632323	protein asteroid homolog 1
LOC106580885	F1701419	-1.36658	1.69204	1.25527e-05	0.000367274	delta and Notch-like epidermal growth factor-related receptor	F1701361	-2.22906	2.04274	0.000556108	0.026453	delta and Notch-like epidermal growth factor-related receptor
LOC106607277	F1701419	-1.37965	6.78413	2.59689e-14	9.53144e-12	peptidyl-prolyl cis-trans isomerase FKBP10	F1701361	-1.30805	6.80917	0.000429068	0.0221731	peptidyl-prolyl cis-trans isomerase FKBP10
LOC106569780	F1701419	-1.38079	2.93758	1.34942e-06	6.14587e-05	T-cell differentiation antigen CD6	F1701361	-1.26357	2.95088	0.000449042	0.022751	T-cell differentiation antigen CD6
LOC106611408	F1701419	-1.38445	1.68306	5.37583e-06	0.00018364	NHS-like protein 1	F1701361	-1.80479	1.90147	4.32954e-05	0.00467161	NHS-like protein 1
LOC106562591	F1701419	-1.38573	3.7449	1.52326e-12	3.78331e-10	A disintegrin and metalloproteinase with thrombospondin motifs 17-like	F1701361	-1.44819	3.79945	1.30386e-05	0.00191547	A disintegrin and metalloproteinase with thrombospondin motifs 17-like
LOC106573916	F1701419	-1.39603	2.71681	5.87644e-06	0.000197073	interferon-induced protein 44-like	F1701361	-1.33766	3.29649	0.00161927	0.0484645	interferon-induced protein 44-like
LOC106568345	F1701419	-1.42193	2.81785	2.04e-07	1.24684e-05	arrestin domain-containing protein 3-like	F1701361	-1.3147	3.15927	9.65508e-05	0.00832862	arrestin domain-containing protein 3-like
epgn	F1701419	-1.44457	4.18823	3.93663e-07	2.20032e-05	Epigen	F1701361	-2.10687	4.52793	5.97197e-05	0.00596169	Epigen
LOC106561895	F1701419	-1.49467	5.62027	1.76886e-07	1.11723e-05	collagen alpha-1(X) chain-like	F1701361	-5.15558	8.68931	2.27004e-05	0.00282847	collagen alpha-1(X) chain-like
si:dkeyp-97e7.9	F1701419	-1.49772	1.67368	4.56574e-06	0.000161998	DEP domain-containing mTOR-interacting protein	F1701361	-1.39218	1.21716	0.000961444	0.036059	DEP domain-containing mTOR-interacting protein
LOC106591216	F1701419	-1.543	3.38701	2.05928e-05	0.000548139	testican-2-like	F1701361	-1.88351	3.17961	3.14045e-08	1.2285e-05	testican-2-like
LOC106569153	F1701419	-1.55441	4.66361	3.79436e-05	0.000890826	forkhead box protein Q1	F1701361	-1.76617	4.04197	9.80898e-05	0.00838727	forkhead box protein Q1
per1b	F1701419	-1.57249	5.09854	4.86846e-13	1.38638e-10	period circadian clock 1b	F1701361	-1.51181	4.74418	0.00011297	0.00915336	period circadian clock 1b
LOC123728082	F1701419	-1.58277	1.80238	0.000343197	0.00496793	otoancorin-like	F1701361	-1.32359	2.24665	0.00038898	0.0207715	otoancorin-like
LOC106581655	F1701419	-1.59631	1.10832	3.59812e-06	0.000135215	P2Y purinoceptor 8	F1701361	-2.01122	1.20949	0.000146651	0.0108812	P2Y purinoceptor 8
LOC106573649	F1701419	-1.61353	3.08322	3.37316e-10	4.9263e-08	protein NDRG4	F1701361	-1.86447	3.00629	8.10135e-07	0.000193295	protein NDRG4
LOC106588581	F1701419	-1.61627	5.33729	2.99469e-23	5.49576e-20	protein Jumonji-like	F1701361	-1.46086	4.91065	8.65091e-06	0.00138728	protein Jumonji-like
cahz	F1701419	-1.62423	1.87707	0.00012219	0.00228039	carbonic anhydrase	F1701361	-1.82714	2.94939	0.00124964	0.0416997	carbonic anhydrase
calcoco1a	F1701419	-1.63118	4.96488	1.19275e-20	1.35863e-17	calcium binding and coiled-coil domain 1a	F1701361	-1.29346	4.48003	0.000225956	0.0145904	calcium binding and coiled-coil domain 1a
LOC106605165	F1701419	-1.67692	1.26145	5.03569e-09	5.21454e-07	D(2) dopamine receptor A-like	F1701361	-1.96618	1.68083	3.56815e-06	0.000701986	D(2) dopamine receptor A-like
pcsk2	F1701419	-1.68398	2.21738	1.75773e-06	7.66003e-05	proprotein convertase subtilisin/kexin type 2	F1701361	-2.5208	3.70823	7.8957e-05	0.00725651	proprotein convertase subtilisin/kexin type 2
cssa29h11orf65	F1701419	-1.6889	3.04138	7.49021e-06	0.000241625	chromosome ssa29 C11orf65 homolog	F1701361	-1.83096	3.24117	1.71876e-05	0.00231291	chromosome ssa29 C11orf65 homolog
LOC106599162	F1701419	-1.74774	1.80156	5.12333e-06	0.000176843	cytochrome P450 7A1-like	F1701361	-1.83836	2.32802	0.000238305	0.0151551	cytochrome P450 7A1-like
ccdc174	F1701419	-1.75243	4.12688	7.92926e-22	1.09136e-18	coiled-coil domain containing 174	F1701361	-1.81858	4.10305	5.65205e-06	0.0010334	coiled-coil domain containing 174
LOC106561282	F1701419	-1.75774	1.57192	0.000267393	0.00411978	cilia- and flagella-associated protein 44	F1701361	-2.34829	2.03085	1.33998e-05	0.0019515	cilia- and flagella-associated protein 44
LOC106575139	F1701419	-1.78824	1.73138	4.17202e-09	4.43133e-07	transmembrane protease serine 3	F1701361	-1.53568	1.45997	0.000651174	0.0285617	transmembrane protease serine 3
LOC106573600	F1701419	-1.81612	4.5208	2.61909e-22	3.76158e-19	cold-inducible RNA-binding protein B	F1701361	-1.5712	4.49647	3.0253e-06	0.000598689	cold-inducible RNA-binding protein B
LOC106562734	F1701419	-1.8284	1.96658	1.40811e-09	1.66122e-07	proprotein convertase subtilisin/kexin type 6-like	F1701361	-1.6603	1.83484	0.000737382	0.0307626	proprotein convertase subtilisin/kexin type 6-like
LOC106585164	F1701419	-1.82924	2.80419	2.00098e-09	2.24062e-07	A disintegrin and metalloproteinase with thrombospondin motifs 12	F1701361	-2.00502	2.92663	6.50595e-06	0.00113406	A disintegrin and metalloproteinase with thrombospondin motifs 12
col2a1b	F1701419	-1.84049	4.23479	3.24178e-08	2.6156e-06	collagen, type II, alpha 1b	F1701361	-1.26304	4.05313	0.000338396	0.0193282	collagen, type II, alpha 1b
LOC100136417	F1701419	-1.8566	1.67108	0.00175858	0.0170056	glyceraldehyde-3-phosphate dehydrogenase	F1701361	4.38963	5.90569	3.46211e-07	9.31779e-05	glyceraldehyde-3-phosphate dehydrogenase
LOC106570183	F1701419	-1.88889	4.15131	5.47828e-23	8.61733e-20	protein Jumonji	F1701361	-1.77331	3.9679	5.96806e-08	2.11345e-05	protein Jumonji
LOC106593002	F1701419	-1.90838	2.36095	4.85979e-10	6.68889e-08	monocarboxylate transporter 7-like	F1701361	-1.7055	2.36696	1.9067e-05	0.00249592	monocarboxylate transporter 7-like
hmgb3a	F1701419	-1.91091	6.05666	2.67734e-17	1.62626e-14	high mobility group box 3a	F1701361	-1.87882	6.16426	7.17886e-06	0.00120756	high mobility group box 3a
LOC106560267	F1701419	-1.91329	1.51847	2.88801e-08	2.37904e-06	ras-like protein family member 11B	F1701361	-2.06084	1.96601	9.76572e-06	0.00150018	ras-like protein family member 11B
ciarta	F1701419	-1.99902	3.10612	5.57262e-17	3.1738e-14	circadian associated repressor of transcription a	F1701361	-1.36755	3.01706	0.000312757	0.0182038	circadian associated repressor of transcription a
LOC106569524	F1701419	-2.05985	9.82934	1.20371e-26	2.84015e-23	elongation factor 2	F1701361	-2.64813	10.1808	4.96948e-09	2.76245e-06	elongation factor 2
gapdh	F1701419	-2.08705	1.6106	7.38669e-05	0.00152374	glyceraldehyde-3-phosphate dehydrogenase	F1701361	3.89272	5.38019	1.55887e-06	0.000336177	glyceraldehyde-3-phosphate dehydrogenase
LOC106564532	F1701419	-2.11427	2.13246	8.63113e-11	1.44727e-08	nuclear factor interleukin-3-regulated protein	F1701361	-1.94809	1.96487	4.82621e-06	0.000912154	nuclear factor interleukin-3-regulated protein
LOC106583102	F1701419	-2.12444	5.68257	1.0453e-18	8.03007e-16	microfibril associated protein 2	F1701361	-1.54675	5.51861	3.66097e-05	0.0041892	microfibril associated protein 2
ogna	F1701419	-2.13115	6.48794	1.97436e-09	2.23114e-07	osteoglycin, paralog a	F1701361	-1.41058	5.85814	0.00116564	0.0401844	osteoglycin, paralog a
LOC106577565	F1701419	-2.22212	6.6353	3.13136e-16	1.59136e-13	carboxypeptidase Z	F1701361	-1.33944	5.90578	0.000524765	0.0255352	carboxypeptidase Z
LOC106583694	F1701419	-2.25975	3.53245	4.20665e-13	1.22609e-10	deoxyribonuclease-1-like	F1701361	-1.88374	3.30657	2.31302e-05	0.00286083	deoxyribonuclease-1-like
LOC106588217	F1701419	-2.26416	5.22863	7.36209e-09	7.34719e-07	sperm acrosome membrane-associated protein 4	F1701361	-1.37979	4.26226	0.000144207	0.010794	sperm acrosome membrane-associated protein 4
LOC106595268	F1701419	-2.26833	3.29273	1.87406e-06	8.06067e-05	hemoglobin subunit beta-like	F1701361	-1.685	4.36564	0.00127494	0.0421333	hemoglobin subunit beta-like
pcolcea	F1701419	-2.32458	6.68798	1.60659e-22	2.4123e-19	procollagen C-endopeptidase enhancer a	F1701361	-1.82881	6.09019	0.000106441	0.00884168	procollagen C-endopeptidase enhancer a
k1c20	F1701419	-2.33089	5.45997	9.00352e-09	8.64574e-07	Keratin, type I cytoskeletal 20	F1701361	-2.51675	5.8032	2.22603e-06	0.000462272	Keratin, type I cytoskeletal 20
LOC106602975	F1701419	-2.33964	4.3819	1.09241e-15	5.22979e-13	endosialin-like	F1701361	-1.54269	4.2671	0.000103366	0.0086719	endosialin-like
LOC106578999	F1701419	-2.56376	-1.20741	5.28421e-06	0.000181637	retinol-binding protein 3-like	F1701361	-3.77821	-1.3154	7.51387e-05	0.00708072	retinol-binding protein 3-like
LOC106592522	F1701419	-2.61236	1.27143	7.29238e-13	1.95845e-10	ectonucleoside triphosphate diphosphohydrolase 1-like	F1701361	-1.85663	1.77677	1.67056e-05	0.00227534	ectonucleoside triphosphate diphosphohydrolase 1-like
LOC106601011	F1701419	-2.64627	6.77695	1.5124e-35	9.99183e-32	peptidyl-prolyl cis-trans isomerase FKBP10	F1701361	-2.17335	6.6477	2.15033e-05	0.00273513	peptidyl-prolyl cis-trans isomerase FKBP10
LOC106591112	F1701419	-2.73218	5.73818	7.61284e-11	1.29626e-08	uncharacterized LOC106591112	F1701361	-1.29025	4.8261	0.00162659	0.0485251	uncharacterized LOC106591112
col1a1a	F1701419	-2.74657	12.9289	6.88649e-15	2.91643e-12	collagen, type I, alpha 1a	F1701361	-1.44034	12.6182	0.000354061	0.0196554	collagen, type I, alpha 1a
LOC106577833	F1701419	-2.78423	2.67192	3.87736e-23	6.40404e-20	interleukin-8-like	F1701361	-2.41239	1.72442	0.000475631	0.0237406	interleukin-8-like
LOC106575629	F1701419	-2.81033	1.19093	2.16762e-05	0.000567376	intermediate filament protein ON3-like	F1701361	-3.11081	3.69975	1.73524e-05	0.00231654	intermediate filament protein ON3-like
LOC106601071	F1701419	-2.8212	2.36398	1.58161e-07	1.0165e-05	hemoglobin subunit alpha-4	F1701361	-2.34244	3.61718	0.000339645	0.0193339	hemoglobin subunit alpha-4
LOC106601077	F1701419	-2.83267	4.709	6.85244e-10	8.91168e-08	hemoglobin subunit alpha-like	F1701361	-2.5232	5.4987	0.000501309	0.0245995	hemoglobin subunit alpha-like
LOC106570460	F1701419	-2.88284	13.0334	1.3072e-17	8.4668e-15	collagen alpha-2(I) chain	F1701361	-1.54864	12.7258	9.16379e-05	0.0080493	collagen alpha-2(I) chain
LOC106600852	F1701419	-2.90589	13.4036	4.57261e-18	3.08259e-15	collagen alpha-1(I) chain	F1701361	-1.51838	13.0758	0.000229479	0.0147895	collagen alpha-1(I) chain
LOC106588939	F1701419	-2.94464	13.2863	3.72927e-19	3.24181e-16	collagen alpha-2(I) chain	F1701361	-1.76371	13.033	2.22713e-05	0.00279918	collagen alpha-2(I) chain
LOC106581008	F1701419	-3.0275	12.0359	4.3985e-19	3.5438e-16	periostin-like	F1701361	-1.43962	11.4996	0.000247454	0.015586	periostin-like
prss35	F1701419	-3.0531	4.78387	4.94001e-25	1.0199e-21	serine protease 35	F1701361	-2.03031	4.19654	0.000187752	0.012901	serine protease 35
LOC106572039	F1701419	-3.26622	3.57958	5.25057e-32	2.47775e-28	biglycan-like	F1701361	-2.73	4.48262	0.000412084	0.0215604	biglycan-like
LOC106575940	F1701419	-3.29401	5.47494	2.06568e-15	9.47717e-13	cytochrome P450 27C1	F1701361	-2.15639	4.18247	0.00109655	0.0389882	cytochrome P450 27C1
hba	F1701419	-3.29496	1.49286	1.62725e-07	1.04374e-05	hemoglobin subunit alpha	F1701361	-2.39006	2.29865	0.000445757	0.0226971	hemoglobin subunit alpha
LOC106580142	F1701419	-3.32987	1.17118	7.20248e-13	1.95016e-10	hyaluronan and proteoglycan link protein 1-like	F1701361	-1.62012	1.22975	0.000530431	0.0256759	hyaluronan and proteoglycan link protein 1-like
LOC123742432	F1701419	-3.38686	1.38321	0.000111739	0.00212987	uncharacterized LOC123742432	F1701361	-2.33482	-1.0258	0.00152831	0.0469976	uncharacterized LOC123742432
LOC106581733	F1701419	-3.47495	3.73327	6.63044e-06	0.000218368	uncharacterized LOC106581733	F1701361	-3.3047	4.30653	0.000364906	0.0199838	uncharacterized LOC106581733
col1a1b	F1701419	-3.50334	13.7573	3.30934e-23	5.75355e-20	collagen, type I, alpha 1b	F1701361	-2.00902	13.4293	7.16041e-06	0.00120756	collagen, type I, alpha 1b
LOC106605695	F1701419	-3.57046	1.97349	4.12791e-10	5.80244e-08	meprin A subunit beta	F1701361	-3.35456	4.07656	1.84897e-06	0.00039369	meprin A subunit beta
hmgb3	F1701419	-3.6021	5.69886	5.78274e-30	1.91021e-26	High mobility group protein B3	F1701361	-3.26168	5.50594	3.09776e-08	1.2285e-05	High mobility group protein B3
LOC106582861	F1701419	-3.64902	1.86371	2.72688e-31	1.12596e-27	leucine-rich repeat neuronal protein 1	F1701361	-2.20925	1.26472	0.000720054	0.0302801	leucine-rich repeat neuronal protein 1
c1qtnf6a	F1701419	-5.07656	5.61289	4.85562e-34	2.67326e-30	C1q and TNF related 6a	F1701361	-2.61405	4.23693	0.000110412	0.00899392	C1q and TNF related 6a
LOC106567416	F1701419	-5.77473	4.38318	1.15566e-39	1.90874e-35	thymosin beta-11	F1701361	-3.21416	3.30419	4.1448e-05	0.00452725	thymosin beta-11

## Sheet: F1701419|F1701361_GO
ID	Term	GOGroups	Ontology Source	Term PValue	Term PValue Corrected with Benjamini-Hochberg	Group PValue	Group PValue Corrected with Benjamini-Hochberg	GOLevels	% Associated Genes	Nr. Genes	Associated Genes Found
GO:0003755	peptidyl-prolyl cis-trans isomerase activity	Group0	GO_MolecularFunction-EBI-UniProt-GOA-ACAP-ARAP_01.05.2024_00h00	0.000583321	0.000583321	0.000583321	0.000583321	[3, 4]	4.41176	3	[LOC106601011, LOC106607277, fkbp10b]
GO:0004859	phospholipase inhibitor activity	Group1	GO_MolecularFunction-EBI-UniProt-GOA-ACAP-ARAP_01.05.2024_00h00	8.64229e-06	1.55561e-05	8.64229e-06	1.44038e-05	[5]	17.6471	3	[LOC106574371, LOC106575194, LOC106577511]
GO:0008009	chemokine activity	Group2	GO_BiologicalProcess-EBI-UniProt-GOA-ACAP-ARAP_01.05.2024_00h00	0.000558546	0.000628364	0.000558546	0.000698182	[5, 6, 7]	4.47761	3	[LOC106577833, LOC106604935, cxl10]
GO:0098644	complex of collagen trimers	Group3	GO_CellularComponent-EBI-UniProt-GOA-ACAP-ARAP_01.05.2024_00h00	1.80523e-08	1.62471e-07	1.80523e-08	9.02614e-08	[3, 5, 6]	14.7059	5	[LOC106570460, LOC106588939, col1a1a, col1a1b, col2a1b]
GO:0005587	collagen type IV trimer	Group3	GO_CellularComponent-EBI-UniProt-GOA-ACAP-ARAP_01.05.2024_00h00	1.22728e-05	1.84091e-05	1.80523e-08	9.02614e-08	[4, 6, 7, 8, 9]	15.7895	3	[LOC106570460, LOC106588939, col1a1b]
GO:0015669	gas transport	Group4	GO_BiologicalProcess-EBI-UniProt-GOA-ACAP-ARAP_01.05.2024_00h00	2.37768e-07	1.06995e-06	5.23055e-06	1.30764e-05	[4]	8.92857	5	[LOC106595268, LOC106601071, LOC106601077, cahz, hba]
GO:0042744	hydrogen peroxide catabolic process	Group4	GO_BiologicalProcess-EBI-UniProt-GOA-ACAP-ARAP_01.05.2024_00h00	6.88583e-06	1.54931e-05	5.23055e-06	1.30764e-05	[4, 5]	7.84314	4	[LOC106595268, LOC106601071, LOC106601077, hba]
GO:0005344	oxygen carrier activity	Group4	GO_BiologicalProcess-EBI-UniProt-GOA-ACAP-ARAP_01.05.2024_00h00	5.39092e-06	1.61728e-05	5.23055e-06	1.30764e-05	[6]	8.33333	4	[LOC106595268, LOC106601071, LOC106601077, hba]
GO:0004601	peroxidase activity	Group4	GO_BiologicalProcess-EBI-UniProt-GOA-ACAP-ARAP_01.05.2024_00h00	5.49008e-05	7.05867e-05	5.23055e-06	1.30764e-05	[5, 8]	4.65116	4	[LOC106595268, LOC106601071, LOC106601077, hba]

## Sheet: F1701419|F1701175_DEGs
SYMBOL		logFC	logCPM	PValue	FDR	GENENAME		logFC	logCPM	PValue	FDR	GENENAME
si:dkey-16n15.6	F1701419	3.80095	-1.36178	1.14742e-10	1.87637e-08	organic solute transporter subunit alpha	F1701175	3.5996	-1.59966	3.45177e-07	0.000100396	organic solute transporter subunit alpha
LOC100195755	F1701419	3.74887	2.0752	8.24377e-12	1.7345e-09	complement component 1, q subcomponent-like 2	F1701175	3.71957	2.49892	2.89801e-09	1.86409e-06	complement component 1, q subcomponent-like 2
zgc:136930	F1701419	3.47156	3.65134	1.49326e-30	5.48077e-27	thread biopolymer filament subunit gamma	F1701175	2.454	3.84	8.54325e-09	4.53579e-06	thread biopolymer filament subunit gamma
LOC100136447	F1701419	3.12151	5.38033	1.70451e-36	1.40763e-32	C type lectin receptor B	F1701175	2.14406	4.53058	2.79095e-08	1.24469e-05	C type lectin receptor B
LOC123723853	F1701419	2.811	3.22093	0.00622307	0.042361	aerolysin-like protein	F1701175	1.63623	3.26999	0.000126567	0.00865726	aerolysin-like protein
dnaja	F1701419	2.73049	3.48684	3.90721e-18	2.68889e-15	DnaJ heat shock protein family (Hsp40) member A	F1701175	2.85055	3.83832	3.23974e-15	1.20403e-11	DnaJ heat shock protein family (Hsp40) member A
mgarpa	F1701419	2.63645	3.02205	8.90741e-29	2.67489e-25	mitochondria localized glutamic acid rich protein a	F1701175	1.67963	2.68434	2.40879e-05	0.00259901	mitochondria localized glutamic acid rich protein a
LOC106581278	F1701419	2.62638	8.6301	1.44232e-27	3.66494e-24	serpin H1-like	F1701175	3.38948	9.02853	5.77923e-16	2.76148e-12	serpin H1-like
LOC106566390	F1701419	2.40693	3.13491	4.05609e-20	4.18702e-17	aerolysin-like protein	F1701175	1.72347	3.45852	4.31307e-05	0.00396328	aerolysin-like protein
LOC106574652	F1701419	2.33156	2.06408	1.75457e-20	1.93196e-17	uncharacterized LOC106574652	F1701175	1.64064	2.21952	1.78036e-07	5.83817e-05	uncharacterized LOC106574652
LOC106575194	F1701419	2.3219	3.48578	1.43681e-07	9.37984e-06	phospholipase A2 inhibitor 31 kDa subunit-like	F1701175	3.15374	3.77028	2.84731e-10	2.38092e-07	phospholipase A2 inhibitor 31 kDa subunit-like
LOC106606226	F1701419	2.19875	1.33346	3.09958e-10	4.60763e-08	medium-chain acyl-CoA ligase ACSF2, mitochondrial-like	F1701175	1.70585	1.03152	2.0332e-05	0.0023053	medium-chain acyl-CoA ligase ACSF2, mitochondrial-like
LOC106611339	F1701419	2.18789	2.34854	8.90799e-12	1.83911e-09	pancreatic secretory granule membrane major glycoprotein GP2-like	F1701175	1.73235	2.13627	0.00115184	0.0389947	pancreatic secretory granule membrane major glycoprotein GP2-like
LOC106599968	F1701419	2.14115	6.75787	1.01809e-05	0.000310819	uncharacterized LOC106599968	F1701175	3.30879	6.00867	9.50354e-05	0.00698625	uncharacterized LOC106599968
LOC106570080	F1701419	2.138	3.11779	2.92265e-23	5.49576e-20	homocysteine-responsive endoplasmic reticulum-resident ubiquitin-like domain member 2 protein	F1701175	2.57129	3.87639	9.59917e-24	1.60537e-19	homocysteine-responsive endoplasmic reticulum-resident ubiquitin-like domain member 2 protein
LOC106608136	F1701419	2.13601	3.67031	3.87697e-14	1.34808e-11	heat shock protein HSP 90-alpha	F1701175	1.53611	3.57911	1.86078e-10	1.70753e-07	heat shock protein HSP 90-alpha
LOC106564982	F1701419	2.12204	3.3623	0.000241168	0.00379177	uncharacterized LOC106564982	F1701175	2.82654	2.41752	0.00017799	0.0113182	uncharacterized LOC106564982
msx2	F1701419	2.10578	1.81028	8.27004e-09	8.05854e-07	Homeobox protein MSX-2	F1701175	1.75969	1.69863	6.82249e-05	0.00562065	Homeobox protein MSX-2
LOC106591949	F1701419	2.10177	2.65595	1.3307e-14	5.29601e-12	guanine nucleotide-binding protein G(I)/G(S)/G(O) subunit gamma-13	F1701175	1.62172	2.51485	1.11936e-06	0.000257358	guanine nucleotide-binding protein G(I)/G(S)/G(O) subunit gamma-13
LOC106613072	F1701419	2.05296	5.34477	1.81502e-20	1.93405e-17	serpin H1	F1701175	2.69288	5.55107	4.978e-10	3.70009e-07	serpin H1
bco2a	F1701419	2.02057	1.7235	5.99576e-08	4.48095e-06	beta-carotene oxygenase 2a	F1701175	2.02465	2.08299	4.7338e-06	0.00079168	beta-carotene oxygenase 2a
LOC106591053	F1701419	1.89882	4.41531	2.78811e-12	6.48588e-10	microfibril-associated glycoprotein 4	F1701175	1.60717	4.03167	9.33731e-05	0.00690961	microfibril-associated glycoprotein 4
LOC106563387	F1701419	1.89452	1.37738	6.0497e-08	4.50175e-06	uncharacterized LOC106563387	F1701175	1.59284	2.05947	7.66788e-05	0.00606325	uncharacterized LOC106563387
LOC106590529	F1701419	1.86699	11.115	6.24185e-13	1.71823e-10	lipocalin-like	F1701175	1.33049	10.5707	2.27353e-05	0.00251805	lipocalin-like
LOC106606686	F1701419	1.85391	2.05476	1.23473e-12	3.1135e-10	TBC1 domain family member 16-like	F1701175	1.91417	2.18244	2.32748e-08	1.09647e-05	TBC1 domain family member 16-like
LOC106613230	F1701419	1.85063	1.82911	1.01719e-09	1.2491e-07	cysteine and histidine-rich domain-containing protein 1-like	F1701175	1.75483	1.84535	1.29356e-06	0.000283243	cysteine and histidine-rich domain-containing protein 1-like
LOC100286414	F1701419	1.84821	5.60244	2.29831e-15	1.02595e-12	fibromodulin	F1701175	1.54556	5.38773	1.31239e-07	4.72009e-05	fibromodulin
hs90a	F1701419	1.82537	4.31707	4.31814e-09	4.55722e-07	Heat shock protein HSP 90-alpha	F1701175	1.45711	4.35071	2.67387e-07	8.28107e-05	Heat shock protein HSP 90-alpha
nar4	F1701419	1.8116	1.5083	1.99902e-05	0.000534784	Ecto-ADP-ribosyltransferase 4	F1701175	2.43404	1.11966	7.74747e-06	0.00116205	Ecto-ADP-ribosyltransferase 4
LOC106566937	F1701419	1.80343	3.71754	1.07803e-12	2.80398e-10	DENN domain-containing protein 2D-like	F1701175	1.42726	3.82967	2.83488e-05	0.00290689	DENN domain-containing protein 2D-like
LOC106599786	F1701419	1.77877	1.57859	6.74306e-08	4.93888e-06	piRNA biogenesis protein EXD1	F1701175	1.78626	1.18534	4.56444e-05	0.00413743	piRNA biogenesis protein EXD1
LOC106604762	F1701419	1.74994	6.36022	2.2006e-18	1.58027e-15	tetraspanin-7	F1701175	2.61583	6.71452	2.13813e-11	2.46608e-08	tetraspanin-7
LOC106564984	F1701419	1.73185	3.18034	0.000456885	0.00617019	uncharacterized LOC106564984	F1701175	3.31593	2.68781	4.86506e-05	0.00431635	uncharacterized LOC106564984
LOC106583526	F1701419	1.72495	-1.2847	0.00408361	0.0313488	probable G-protein coupled receptor	F1701175	3.08653	-1.45859	3.73096e-06	0.000658752	probable G-protein coupled receptor
calca	F1701419	1.72011	3.83993	5.40407e-20	5.40947e-17	calcitonin/calcitonin-related polypeptide, alpha	F1701175	1.57764	3.36466	8.9671e-06	0.00129841	calcitonin/calcitonin-related polypeptide, alpha
LOC106561363	F1701419	1.69726	1.18411	1.0453e-07	7.22373e-06	probable polypeptide N-acetylgalactosaminyltransferase 8	F1701175	1.89891	1.71344	2.19979e-08	1.05112e-05	probable polypeptide N-acetylgalactosaminyltransferase 8
si:ch211-194m7.8	F1701419	1.69631	4.78834	8.42185e-16	4.09116e-13	olfactomedin-4	F1701175	1.81621	4.49074	6.20591e-13	1.0925e-09	olfactomedin-4
pkd2l1	F1701419	1.69246	1.23138	8.3631e-09	8.12524e-07	polycystic kidney disease 2-like 1	F1701175	1.73676	1.34484	0.000368006	0.0181818	polycystic kidney disease 2-like 1
LOC106585295	F1701419	1.67488	1.45913	2.71768e-08	2.2556e-06	group 3 secretory phospholipase A2	F1701175	1.65249	1.63022	2.58099e-06	0.000487735	group 3 secretory phospholipase A2
LOC106590538	F1701419	1.62435	8.51294	1.31199e-08	1.19391e-06	lipocalin	F1701175	1.60728	7.7518	0.000722357	0.0287376	lipocalin
prmt2	F1701419	1.61434	4.05585	1.34607e-19	1.23513e-16	protein arginine methyltransferase 2	F1701175	1.5469	3.88494	4.59126e-11	5.11895e-08	protein arginine methyltransferase 2
LOC106608972	F1701419	1.60999	2.0314	2.92688e-10	4.37482e-08	TOX high mobility group box family member 4-B	F1701175	1.29539	1.80397	1.99577e-05	0.00228611	TOX high mobility group box family member 4-B
LOC123724182	F1701419	1.58831	-1.39971	0.00538324	0.0382361	small nucleolar RNA SNORA9	F1701175	2.57692	-1.07412	3.8185e-05	0.00362506	small nucleolar RNA SNORA9
LOC106591183	F1701419	1.58269	5.83113	1.59507e-21	2.1076e-18	small EDRK-rich factor 2	F1701175	1.57344	5.97843	8.9011e-10	6.20259e-07	small EDRK-rich factor 2
LOC106582422	F1701419	1.58064	1.30366	8.79123e-06	0.000273705	contactin-associated protein-like 5	F1701175	1.59586	1.46048	0.00123682	0.0410001	contactin-associated protein-like 5
LOC106561638	F1701419	1.57902	-1.19346	0.0041705	0.0318289	fibroblast growth factor 4B-like	F1701175	2.33604	-1.26009	7.87683e-05	0.00617012	fibroblast growth factor 4B-like
LOC106569441	F1701419	1.55876	1.60686	2.14597e-08	1.85666e-06	putative leucine-rich repeat-containing protein DDB_G0290503	F1701175	1.57599	1.44372	0.000468016	0.0212404	putative leucine-rich repeat-containing protein DDB_G0290503
LOC106584915	F1701419	1.52731	1.30488	7.26209e-07	3.64676e-05	protein adenylyltransferase FICD-like	F1701175	1.44599	1.40314	6.31471e-05	0.00529359	protein adenylyltransferase FICD-like
LOC106584323	F1701419	1.51352	5.39906	3.55032e-13	1.06616e-10	calreticulin	F1701175	1.37815	5.35482	7.44021e-06	0.00112533	calreticulin
LOC106572175	F1701419	1.51124	1.19354	6.89627e-06	0.000225326	mitochondrial carrier homolog 1	F1701175	1.43643	1.04268	2.84188e-05	0.00290689	mitochondrial carrier homolog 1
LOC106567034	F1701419	1.49578	3.31731	3.13217e-07	1.82478e-05	complement C1q-like protein 4	F1701175	2.32317	3.03439	7.94422e-14	2.04399e-10	complement C1q-like protein 4
LOC106588975	F1701419	1.49337	1.81445	1.85532e-06	7.99397e-05	uncharacterized LOC106588975	F1701175	1.28838	1.84946	0.000296185	0.0159017	uncharacterized LOC106588975
LOC123727742	F1701419	1.48676	2.60628	1.13537e-10	1.8659e-08	oocyte zinc finger protein XlCOF6-like	F1701175	1.44203	2.45981	3.12965e-06	0.000572026	oocyte zinc finger protein XlCOF6-like
LOC106576759	F1701419	1.48468	-1.08806	0.00224261	0.020364	alpha-2,8-sialyltransferase 8E	F1701175	2.50509	-1.56166	2.54155e-05	0.00269018	alpha-2,8-sialyltransferase 8E
LOC106610423	F1701419	1.48129	2.43751	8.509e-08	5.99313e-06	CD209 antigen-like protein C	F1701175	1.95378	2.46234	2.27107e-07	7.21924e-05	CD209 antigen-like protein C
LOC106607974	F1701419	1.47923	2.9259	7.91108e-11	1.3333e-08	uncharacterized LOC106607974	F1701175	1.87261	2.74961	1.29172e-09	8.6411e-07	uncharacterized LOC106607974
LOC106570375	F1701419	1.47896	4.02657	1.39262e-15	6.5718e-13	serine/arginine-rich splicing factor 10	F1701175	1.34018	3.90689	3.49303e-09	2.12427e-06	serine/arginine-rich splicing factor 10
LOC106598879	F1701419	1.4681	2.03489	8.96258e-07	4.32206e-05	hemagglutinin/amebocyte aggregation factor-like	F1701175	1.62795	2.40518	2.3244e-05	0.00253246	hemagglutinin/amebocyte aggregation factor-like
dnajc3a	F1701419	1.4638	3.92892	1.79703e-11	3.49185e-09	DnaJ (Hsp40) homolog, subfamily C, member 3a	F1701175	1.47552	4.14722	2.54812e-06	0.000484259	DnaJ (Hsp40) homolog, subfamily C, member 3a
LOC106578921	F1701419	1.42898	1.55574	2.77153e-07	1.62904e-05	alpha-synuclein-like	F1701175	1.53596	1.49079	3.613e-05	0.00350283	alpha-synuclein-like
LOC106561813	F1701419	1.40936	8.8178	7.44715e-13	1.98388e-10	plakophilin-3	F1701175	1.29342	8.55219	8.7498e-07	0.000216788	plakophilin-3
LOC106565797	F1701419	1.38698	1.71556	5.54256e-07	2.95779e-05	opioid growth factor receptor-like	F1701175	1.48485	1.55849	1.12872e-05	0.00150858	opioid growth factor receptor-like
LOC106563404	F1701419	1.38525	1.19749	0.00220332	0.0200834	uncharacterized LOC106563404	F1701175	1.64412	1.72688	1.6143e-05	0.00194928	uncharacterized LOC106563404
rn138	F1701419	1.37666	1.14016	1.69022e-05	0.000467222	E3 ubiquitin-protein ligase RNF138	F1701175	1.50544	1.17781	0.00101037	0.0360296	E3 ubiquitin-protein ligase RNF138
LOC100136446	F1701419	1.36872	7.8635	2.82854e-06	0.000112708	C type lectin receptor A	F1701175	1.30876	7.60734	0.00143288	0.0447081	C type lectin receptor A
LOC106595084	F1701419	1.35993	-1.36124	0.00308144	0.0256914	oocyte zinc finger protein XlCOF6-like	F1701175	1.75579	-1.22917	0.000535283	0.0234041	oocyte zinc finger protein XlCOF6-like
LOC106576175	F1701419	1.35626	1.42891	0.000108167	0.00207858	condensin-2 complex subunit H2-like	F1701175	1.41282	1.40137	0.000168639	0.0108916	condensin-2 complex subunit H2-like
per3	F1701419	1.34828	2.66566	9.36631e-10	1.16315e-07	period circadian clock 3	F1701175	1.92579	2.76469	1.52406e-11	1.8206e-08	period circadian clock 3
zgc:112271	F1701419	1.33525	3.82922	1.48544e-10	2.32552e-08	BolA-like protein 2	F1701175	1.77792	3.94895	5.85506e-12	8.16e-09	BolA-like protein 2
LOC106569090	F1701419	1.32443	3.9241	5.52699e-09	5.66997e-07	Krueppel-like factor 4	F1701175	1.67856	3.9903	9.38528e-06	0.00133582	Krueppel-like factor 4
LOC106594300	F1701419	1.31224	3.39944	7.19986e-10	9.29035e-08	gastrula zinc finger protein XlCGF26.1-like	F1701175	1.32771	3.59538	1.10337e-06	0.000256413	gastrula zinc finger protein XlCGF26.1-like
LOC106582471	F1701419	1.30965	5.33002	2.17758e-16	1.17921e-13	heterogeneous nuclear ribonucleoprotein A3-like	F1701175	1.38253	5.24299	9.04376e-09	4.7265e-06	heterogeneous nuclear ribonucleoprotein A3-like
LOC106604943	F1701419	1.30445	1.7899	7.51252e-07	3.7491e-05	nucleotide exchange factor SIL1-like	F1701175	1.28459	1.79794	4.07041e-05	0.00376097	nucleotide exchange factor SIL1-like
LOC106608076	F1701419	1.29151	4.48972	1.9335e-10	2.95692e-08	nascent polypeptide-associated complex subunit alpha, muscle-specific form	F1701175	1.58715	4.46377	1.19685e-10	1.2131e-07	nascent polypeptide-associated complex subunit alpha, muscle-specific form
LOC106597323	F1701419	1.27898	1.85626	0.000307145	0.004593	highly reducing polyketide synthase cm3B-like	F1701175	1.87273	1.71838	3.85027e-07	0.000110072	highly reducing polyketide synthase cm3B-like
LOC106604401	F1701419	1.26228	1.911	5.64552e-05	0.00122932	SH2 domain-containing protein 4A-like	F1701175	2.1017	1.90806	1.51689e-06	0.0003191	SH2 domain-containing protein 4A-like
LOC106613533	F1701419	-1.25157	4.14713	6.2026e-05	0.00132444	galectin-3-binding protein A	F1701175	-1.91292	4.44708	2.60966e-05	0.0027363	galectin-3-binding protein A
LOC106583303	F1701419	-1.25247	6.13885	3.24644e-08	2.6156e-06	nuclear receptor subfamily 1 group D member 1	F1701175	-1.38039	6.07386	3.72128e-06	0.000658752	nuclear receptor subfamily 1 group D member 1
bcam	F1701419	-1.25899	2.15946	8.67956e-07	4.21635e-05	basal cell adhesion molecule (Lutheran blood group)	F1701175	-1.49382	2.30003	1.83908e-05	0.00215837	basal cell adhesion molecule (Lutheran blood group)
LOC106577652	F1701419	-1.26494	3.70764	2.62164e-06	0.000105482	uncharacterized LOC106577652	F1701175	-1.61106	3.96297	7.60859e-05	0.00604837	uncharacterized LOC106577652
kif17	F1701419	-1.28165	1.75613	1.85614e-06	7.99397e-05	kinesin family member 17	F1701175	-1.45745	1.99533	3.55578e-05	0.00346886	kinesin family member 17
LOC106605773	F1701419	-1.29205	6.48015	3.32105e-13	1.01495e-10	hepatic leukemia factor	F1701175	-1.4249	6.43078	6.98795e-07	0.000184042	hepatic leukemia factor
gda	F1701419	-1.29384	1.90414	0.000978365	0.0109889	guanine deaminase	F1701175	-1.25863	1.53699	0.000366812	0.0181662	guanine deaminase
LOC106607235	F1701419	-1.29907	1.625	1.41023e-05	0.000400897	dynein axonemal assembly factor 8-like	F1701175	-1.63272	1.97129	0.000215327	0.0130004	dynein axonemal assembly factor 8-like
helz2a	F1701419	-1.31206	5.1205	9.04897e-10	1.13225e-07	helicase with zinc finger 2a	F1701175	-1.28512	5.45777	0.00138628	0.0438264	helicase with zinc finger 2a
LOC106586814	F1701419	-1.31248	1.67639	3.2296e-06	0.000124426	epidermal growth factor-like protein 6	F1701175	-1.59133	1.84199	0.000615167	0.0257179	epidermal growth factor-like protein 6
LOC123729294	F1701419	-1.31354	1.57998	2.06049e-06	8.69276e-05	uncharacterized LOC123729294	F1701175	-1.2994	1.52354	0.000360489	0.0181126	uncharacterized LOC123729294
LOC106571601	F1701419	-1.31372	1.2969	6.20566e-06	0.000206645	thyroxine 5-deiodinase-like	F1701175	-1.3813	1.37099	0.000373609	0.0182971	thyroxine 5-deiodinase-like
LOC106586468	F1701419	-1.32475	2.06132	1.91644e-06	8.17904e-05	calcium/calmodulin-dependent 3',5'-cyclic nucleotide phosphodiesterase 1A	F1701175	-1.2567	1.87501	0.000766178	0.0298684	calcium/calmodulin-dependent 3',5'-cyclic nucleotide phosphodiesterase 1A
klf2a	F1701419	-1.3278	7.51675	3.56726e-06	0.000134518	Kruppel-like factor 2a	F1701175	-1.606	7.47706	1.15952e-06	0.000260838	Kruppel-like factor 2a
obscna	F1701419	-1.33335	2.74361	3.1472e-06	0.000122452	obscurin, cytoskeletal calmodulin and titin-interacting RhoGEF a	F1701175	-2.59928	3.28948	3.57662e-05	0.00347764	obscurin, cytoskeletal calmodulin and titin-interacting RhoGEF a
dyl2	F1701419	-1.33402	2.87319	1.26438e-09	1.50238e-07	Dynein light chain 2, cytoplasmic	F1701175	-1.55812	3.10143	4.81269e-09	2.69323e-06	Dynein light chain 2, cytoplasmic
LOC106561231	F1701419	-1.33826	2.15484	3.72872e-06	0.000139019	SH3 and multiple ankyrin repeat domains protein 3	F1701175	-1.30687	2.04957	0.000225795	0.0133521	SH3 and multiple ankyrin repeat domains protein 3
phex	F1701419	-1.34743	2.14137	1.69933e-08	1.49691e-06	phosphate regulating endopeptidase homolog, X-linked	F1701175	-1.32397	2.20477	0.000877203	0.0327463	phosphate regulating endopeptidase homolog, X-linked
LOC106603198	F1701419	-1.35139	3.76089	2.17908e-09	2.42362e-07	period circadian protein homolog 1-like	F1701175	-1.27762	3.57962	0.000126144	0.00864604	period circadian protein homolog 1-like
LOC106574784	F1701419	-1.35999	2.11936	7.27798e-06	0.000235699	protein asteroid homolog 1	F1701175	-1.9419	2.85028	1.11852e-07	4.06654e-05	protein asteroid homolog 1
LOC106577966	F1701419	-1.37039	3.78499	6.51521e-07	3.36803e-05	nuclear factor 7, brain	F1701175	-1.49087	3.91293	3.49645e-08	1.51882e-05	nuclear factor 7, brain
LOC106578525	F1701419	-1.37047	2.15434	0.000106004	0.00204534	metalloreductase STEAP2	F1701175	-1.55705	2.26342	2.67636e-06	0.000500106	metalloreductase STEAP2
si:dkey-282h22.5	F1701419	-1.38013	1.23562	0.000873292	0.0101006	uncharacterized LOC123743344	F1701175	-2.0527	1.00673	0.00132296	0.0427541	uncharacterized LOC123743344
LOC106573916	F1701419	-1.39603	2.71681	5.87644e-06	0.000197073	interferon-induced protein 44-like	F1701175	-1.73389	3.24565	1.44946e-06	0.000306845	interferon-induced protein 44-like
LOC123743148	F1701419	-1.41859	2.22678	5.30111e-07	2.83811e-05	uncharacterized LOC123743148	F1701175	-1.37034	1.92281	1.23049e-05	0.00159113	uncharacterized LOC123743148
LOC106600489	F1701419	-1.43735	1.33063	3.27603e-05	0.000797473	sodium/potassium-transporting ATPase subunit alpha-2	F1701175	-1.88758	1.59908	0.000488778	0.0218198	sodium/potassium-transporting ATPase subunit alpha-2
LOC106604170	F1701419	-1.43884	7.74655	7.00404e-06	0.000227721	uncharacterized LOC106604170	F1701175	-1.29767	7.51139	6.17769e-06	0.000974676	uncharacterized LOC106604170
LOC106588638	F1701419	-1.43941	6.02331	1.20593e-05	0.000357269	terminal nucleotidyltransferase 5A	F1701175	-1.26965	5.6554	2.98553e-06	0.000551712	terminal nucleotidyltransferase 5A
LOC106589861	F1701419	-1.44372	5.18008	0.000552538	0.00711025	hepatic leukemia factor	F1701175	-2.1353	5.2253	2.79929e-07	8.43518e-05	hepatic leukemia factor
epgn	F1701419	-1.44457	4.18823	3.93663e-07	2.20032e-05	Epigen	F1701175	-1.53769	4.19594	0.000557314	0.0240219	Epigen
LOC106563389	F1701419	-1.44591	5.35837	1.48589e-14	5.77452e-12	period circadian protein homolog 1	F1701175	-1.64435	5.22823	3.0883e-07	9.14138e-05	period circadian protein homolog 1
LOC106601241	F1701419	-1.4784	6.72679	1.33936e-10	2.1582e-08	thyrotroph embryonic factor-like	F1701175	-1.75666	6.90803	3.43161e-07	0.000100396	thyrotroph embryonic factor-like
LOC106597668	F1701419	-1.48239	3.4728	0.00267649	0.0230842	zymogen granule membrane protein 16-like	F1701175	-2.54191	2.84106	9.02649e-06	0.00130137	zymogen granule membrane protein 16-like
LOC106612090	F1701419	-1.51173	-1.10842	0.00327002	0.0267572	dapper homolog 2-like	F1701175	-2.15021	-1.0328	5.05857e-05	0.00444392	dapper homolog 2-like
LOC123729864	F1701419	-1.52325	1.27542	3.22252e-05	0.000787451	uncharacterized LOC123729864	F1701175	-1.84164	1.75734	0.000373623	0.0182971	uncharacterized LOC123729864
LOC106584368	F1701419	-1.5325	7.50805	7.58631e-10	9.75092e-08	MAP kinase-interacting serine/threonine-protein kinase 2-like	F1701175	-1.39478	7.42255	1.07291e-05	0.00147077	MAP kinase-interacting serine/threonine-protein kinase 2-like
LOC106591216	F1701419	-1.543	3.38701	2.05928e-05	0.000548139	testican-2-like	F1701175	-2.06829	3.28285	3.84725e-08	1.64528e-05	testican-2-like
mmp9	F1701419	-1.54843	4.94288	5.69679e-06	0.00019239	matrix metalloproteinase 9	F1701175	-1.42523	4.51309	2.53507e-05	0.00269018	matrix metalloproteinase 9
LOC106569153	F1701419	-1.55441	4.66361	3.79436e-05	0.000890826	forkhead box protein Q1	F1701175	-1.58125	4.70017	2.69155e-05	0.00279587	forkhead box protein Q1
LOC106589591	F1701419	-1.5641	1.4409	8.09909e-05	0.00163743	nuclear factor interleukin-3-regulated protein-like	F1701175	-2.70124	1.94741	1.44341e-07	5.02906e-05	nuclear factor interleukin-3-regulated protein-like
per1b	F1701419	-1.57249	5.09854	4.86846e-13	1.38638e-10	period circadian clock 1b	F1701175	-1.40565	4.76058	3.65194e-05	0.00352017	period circadian clock 1b
LOC123743813	F1701419	-1.57509	-1.35541	0.00327478	0.0267894	uncharacterized LOC123743813	F1701175	-2.32187	-1.77739	0.00117974	0.0396185	uncharacterized LOC123743813
LOC123729671	F1701419	-1.5756	5.0791	6.82511e-07	3.49541e-05	uncharacterized LOC123729671	F1701175	-1.92712	6.3897	2.04165e-08	9.89696e-06	uncharacterized LOC123729671
LOC106577579	F1701419	-1.57583	1.71112	4.64054e-07	2.51709e-05	NLR family CARD domain-containing protein 3-like	F1701175	-2.82055	3.56991	3.05787e-10	2.49463e-07	NLR family CARD domain-containing protein 3-like
LOC106613740	F1701419	-1.57633	3.87554	3.54618e-16	1.77486e-13	cold-inducible RNA-binding protein B	F1701175	-1.47742	3.9421	6.14328e-10	4.46697e-07	cold-inducible RNA-binding protein B
LOC106579714	F1701419	-1.57797	3.24532	7.77911e-08	5.58625e-06	extracellular sulfatase Sulf-1-like	F1701175	-1.51384	3.01258	6.22106e-05	0.0052546	extracellular sulfatase Sulf-1-like
LOC123728082	F1701419	-1.58277	1.80238	0.000343197	0.00496793	otoancorin-like	F1701175	-1.88401	1.95852	1.94461e-06	0.000389482	otoancorin-like
LOC106589020	F1701419	-1.5867	4.44871	8.58294e-05	0.00171311	ribonuclease ZC3H12A	F1701175	-1.55327	3.94098	3.80908e-06	0.000667049	ribonuclease ZC3H12A
LOC123742602	F1701419	-1.60628	-1.26237	0.00218346	0.0199575	small nucleolar RNA SNORD65	F1701175	-1.80943	-1.32318	0.000489261	0.0218198	small nucleolar RNA SNORD65
LOC106588581	F1701419	-1.61627	5.33729	2.99469e-23	5.49576e-20	protein Jumonji-like	F1701175	-1.30443	4.96963	1.60949e-06	0.000336464	protein Jumonji-like
calcoco1a	F1701419	-1.63118	4.96488	1.19275e-20	1.35863e-17	calcium binding and coiled-coil domain 1a	F1701175	-1.55172	4.65444	3.30835e-10	2.63471e-07	calcium binding and coiled-coil domain 1a
LOC106561182	F1701419	-1.66381	9.28632	1.882e-06	8.07376e-05	uncharacterized LOC106561182	F1701175	-1.9318	9.97809	8.19951e-06	0.00121353	uncharacterized LOC106561182
LOC106574762	F1701419	-1.67582	1.00113	0.000506083	0.00666831	protein asteroid homolog 1	F1701175	-2.24742	1.2365	1.21167e-05	0.00158312	protein asteroid homolog 1
LOC106605165	F1701419	-1.67692	1.26145	5.03569e-09	5.21454e-07	D(2) dopamine receptor A-like	F1701175	-1.34185	1.41073	0.000354435	0.0179352	D(2) dopamine receptor A-like
LOC106601989	F1701419	-1.68181	3.50063	0.000310937	0.00463083	monocarboxylate transporter 4	F1701175	-1.41374	3.6583	0.000174826	0.0111809	monocarboxylate transporter 4
pcsk2	F1701419	-1.68398	2.21738	1.75773e-06	7.66003e-05	proprotein convertase subtilisin/kexin type 2	F1701175	-1.29696	2.69781	0.000181388	0.0114907	proprotein convertase subtilisin/kexin type 2
ptn	F1701419	-1.68841	2.22643	1.40114e-08	1.26458e-06	pleiotrophin	F1701175	-1.56812	2.1479	1.29595e-05	0.00164193	pleiotrophin
cssa29h11orf65	F1701419	-1.6889	3.04138	7.49021e-06	0.000241625	chromosome ssa29 C11orf65 homolog	F1701175	-2.38516	3.22425	1.10449e-07	4.05965e-05	chromosome ssa29 C11orf65 homolog
LOC106588383	F1701419	-1.69014	3.64807	2.97162e-06	0.00011672	uncharacterized LOC106588383	F1701175	-1.87572	4.24237	4.63139e-06	0.000786348	uncharacterized LOC106588383
LOC106601777	F1701419	-1.70154	1.74499	1.66258e-05	0.000461698	uncharacterized LOC106601777	F1701175	-1.83852	1.60628	7.64467e-07	0.00019519	uncharacterized LOC106601777
LOC106577395	F1701419	-1.71179	4.05226	4.90746e-06	0.000171362	DNA damage-inducible transcript 4 protein-like	F1701175	-2.18341	4.06128	2.15908e-07	6.94395e-05	DNA damage-inducible transcript 4 protein-like
mx2	F1701419	-1.73325	1.42425	2.52297e-05	0.000640603	myxovirus resistance 2	F1701175	-1.28553	4.02883	6.29629e-05	0.00529141	myxovirus resistance 2
LOC106599162	F1701419	-1.74774	1.80156	5.12333e-06	0.000176843	cytochrome P450 7A1-like	F1701175	-3.19634	2.83936	1.3231e-08	6.60522e-06	cytochrome P450 7A1-like
ccdc174	F1701419	-1.75243	4.12688	7.92926e-22	1.09136e-18	coiled-coil domain containing 174	F1701175	-1.79997	3.58535	2.79606e-12	4.25103e-09	coiled-coil domain containing 174
LOC106565878	F1701419	-1.75668	3.52484	8.77575e-12	1.83474e-09	plexin-A2-like	F1701175	-1.69867	3.4649	0.00104427	0.0368059	plexin-A2-like
LOC106561282	F1701419	-1.75774	1.57192	0.000267393	0.00411978	cilia- and flagella-associated protein 44	F1701175	-1.42082	1.9459	9.10722e-05	0.00678437	cilia- and flagella-associated protein 44
si:dkeyp-118h9.7	F1701419	-1.76507	5.04423	4.08912e-17	2.41207e-14	sacsin	F1701175	-1.76507	5.2822	0.000442136	0.0205969	sacsin
LOC106608166	F1701419	-1.77627	3.8167	2.15867e-11	4.12181e-09	GTPase IMAP family member 7	F1701175	-1.51399	3.83041	2.28785e-07	7.21924e-05	GTPase IMAP family member 7
LOC106575139	F1701419	-1.78824	1.73138	4.17202e-09	4.43133e-07	transmembrane protease serine 3	F1701175	-1.65325	1.49273	5.68363e-05	0.00489964	transmembrane protease serine 3
LOC106579029	F1701419	-1.79278	2.03703	3.90864e-07	2.19555e-05	delta-1-pyrroline-5-carboxylate synthase	F1701175	-2.06991	1.92694	0.000106434	0.00760688	delta-1-pyrroline-5-carboxylate synthase
LOC106592479	F1701419	-1.79409	5.61251	8.87096e-07	4.28448e-05	DNA damage-inducible transcript 4 protein	F1701175	-2.4566	5.97359	4.59557e-09	2.65022e-06	DNA damage-inducible transcript 4 protein
LOC106602906	F1701419	-1.79838	5.88201	0.00351504	0.0281485	fos-related antigen 2	F1701175	-1.30856	5.1669	0.000964658	0.0350727	fos-related antigen 2
LOC106573600	F1701419	-1.81612	4.5208	2.61909e-22	3.76158e-19	cold-inducible RNA-binding protein B	F1701175	-1.72872	4.48723	7.99685e-12	1.02876e-08	cold-inducible RNA-binding protein B
LOC106562734	F1701419	-1.8284	1.96658	1.40811e-09	1.66122e-07	proprotein convertase subtilisin/kexin type 6-like	F1701175	-1.72788	1.91279	6.45471e-07	0.000171347	proprotein convertase subtilisin/kexin type 6-like
LOC106585164	F1701419	-1.82924	2.80419	2.00098e-09	2.24062e-07	A disintegrin and metalloproteinase with thrombospondin motifs 12	F1701175	-1.64139	3.04995	1.68217e-05	0.00200693	A disintegrin and metalloproteinase with thrombospondin motifs 12
LOC106572353	F1701419	-1.8476	4.96769	1.03433e-06	4.85325e-05	complement factor H	F1701175	-1.84707	5.09094	6.09212e-06	0.00097033	complement factor H
si:dkey-27i16.2	F1701419	-1.86644	5.55105	9.52982e-09	9.09822e-07	regulator of cell cycle RGCC-like	F1701175	-1.47203	4.63205	5.86597e-08	2.42228e-05	regulator of cell cycle RGCC-like
LOC106573483	F1701419	-1.86965	3.38496	7.24938e-06	0.000235235	uncharacterized LOC106573483	F1701175	-1.291	3.95264	0.00129365	0.0421325	uncharacterized LOC106573483
LOC106570183	F1701419	-1.88889	4.15131	5.47828e-23	8.61733e-20	protein Jumonji	F1701175	-1.58171	3.77109	2.10301e-10	1.80363e-07	protein Jumonji
LOC106605916	F1701419	-1.89764	1.17725	6.47396e-06	0.000213854	zymogen granule membrane protein 16-like	F1701175	-2.29093	1.29272	0.000936415	0.0344189	zymogen granule membrane protein 16-like
LOC106590508	F1701419	-1.90005	4.45064	8.79758e-19	6.91929e-16	uncharacterized LOC106590508	F1701175	-1.49584	4.41704	3.19724e-09	1.9804e-06	uncharacterized LOC106590508
LOC106593002	F1701419	-1.90838	2.36095	4.85979e-10	6.68889e-08	monocarboxylate transporter 7-like	F1701175	-2.44913	2.59665	2.49784e-12	3.97846e-09	monocarboxylate transporter 7-like
LOC106588186	F1701419	-1.91028	3.49556	4.69165e-15	2.01272e-12	uncharacterized LOC106588186	F1701175	-1.89567	3.54789	2.73607e-08	1.23671e-05	uncharacterized LOC106588186
hmgb3a	F1701419	-1.91091	6.05666	2.67734e-17	1.62626e-14	high mobility group box 3a	F1701175	-2.2321	6.12486	2.53128e-13	5.29165e-10	high mobility group box 3a
LOC106560267	F1701419	-1.91329	1.51847	2.88801e-08	2.37904e-06	ras-like protein family member 11B	F1701175	-3.00517	2.40125	1.55147e-10	1.52628e-07	ras-like protein family member 11B
LOC106608508	F1701419	-1.93761	3.09049	9.81868e-14	3.2434e-11	fatty acid-binding protein, intestinal	F1701175	-1.46491	3.54618	2.50811e-05	0.0026717	fatty acid-binding protein, intestinal
LOC100136926	F1701419	-1.93992	3.96906	0.00100219	0.0111692	cytochrome P450 1A	F1701175	-3.17614	4.35265	7.69015e-08	3.02612e-05	cytochrome P450 1A
LOC100194553	F1701419	-1.94326	5.43552	2.35796e-08	1.9972e-06	VHSV-induced protein-like	F1701175	-2.13133	5.86887	4.98168e-06	0.000824887	VHSV-induced protein-like
ciarta	F1701419	-1.99902	3.10612	5.57262e-17	3.1738e-14	circadian associated repressor of transcription a	F1701175	-2.06379	2.98059	3.13837e-09	1.9804e-06	circadian associated repressor of transcription a
LOC106565475	F1701419	-1.99967	2.6521	6.74286e-08	4.93888e-06	uncharacterized LOC106565475	F1701175	-2.16924	3.74273	5.97429e-07	0.000161152	uncharacterized LOC106565475
LOC106566882	F1701419	-1.99975	2.29569	3.94713e-12	8.69236e-10	gamma-aminobutyric acid receptor subunit delta-like	F1701175	-1.41542	2.19035	0.000219622	0.0131647	gamma-aminobutyric acid receptor subunit delta-like
pi15a	F1701419	-2.05498	2.29095	1.89777e-06	8.13086e-05	peptidase inhibitor 15a	F1701175	-2.57787	2.77944	0.000300741	0.016069	peptidase inhibitor 15a
LOC106569524	F1701419	-2.05985	9.82934	1.20371e-26	2.84015e-23	elongation factor 2	F1701175	-2.79117	10.1988	8.9254e-13	1.49268e-09	elongation factor 2
LOC106605086	F1701419	-2.09114	5.66596	1.48351e-10	2.32552e-08	GTP cyclohydrolase 1	F1701175	-2.94745	5.67687	1.51238e-16	1.01172e-12	GTP cyclohydrolase 1
cd9	F1701419	-2.10283	5.61746	2.43184e-06	9.89299e-05	CD9 molecule	F1701175	-2.34246	4.82734	1.10033e-05	0.00149458	CD9 molecule
LOC106599090	F1701419	-2.11393	2.35291	1.99306e-09	2.23935e-07	plexin domain-containing protein 2-like	F1701175	-1.65797	2.05626	9.81974e-07	0.000236295	plexin domain-containing protein 2-like
LOC106564532	F1701419	-2.11427	2.13246	8.63113e-11	1.44727e-08	nuclear factor interleukin-3-regulated protein	F1701175	-2.62907	2.60663	4.10414e-07	0.000114984	nuclear factor interleukin-3-regulated protein
LOC106580807	F1701419	-2.11593	2.20696	1.48475e-15	6.90785e-13	semaphorin-7A	F1701175	-2.2025	3.15963	1.70855e-10	1.63279e-07	semaphorin-7A
LOC106591921	F1701419	-2.18535	2.37527	3.27682e-08	2.63365e-06	probable E3 ubiquitin-protein ligase HERC6	F1701175	-2.24485	2.90825	4.0686e-06	0.000703909	probable E3 ubiquitin-protein ligase HERC6
LOC106583694	F1701419	-2.25975	3.53245	4.20665e-13	1.22609e-10	deoxyribonuclease-1-like	F1701175	-2.14777	3.4695	4.88108e-13	9.60367e-10	deoxyribonuclease-1-like
LOC106588217	F1701419	-2.26416	5.22863	7.36209e-09	7.34719e-07	sperm acrosome membrane-associated protein 4	F1701175	-2.39443	6.67642	0.000325823	0.0168441	sperm acrosome membrane-associated protein 4
LOC106596868	F1701419	-2.2917	2.80673	1.61255e-14	6.19386e-12	uncharacterized LOC106596868	F1701175	-2.37514	2.91793	3.69443e-12	5.37267e-09	uncharacterized LOC106596868
LOC106571490	F1701419	-2.35387	4.6405	3.84144e-28	1.05745e-24	serine protease 23-like	F1701175	-1.57565	4.66207	0.000130922	0.00890054	serine protease 23-like
LOC106593843	F1701419	-2.53074	2.82491	3.66499e-12	8.18011e-10	E3 ISG15--protein ligase HERC5	F1701175	-2.40676	3.46009	8.94785e-08	3.36278e-05	E3 ISG15--protein ligase HERC5
LOC106574173	F1701419	-2.64073	2.56909	3.89638e-15	1.69354e-12	receptor-transporting protein 2-like	F1701175	-1.90894	2.6814	2.69232e-08	1.2336e-05	receptor-transporting protein 2-like
LOC106601011	F1701419	-2.64627	6.77695	1.5124e-35	9.99183e-32	peptidyl-prolyl cis-trans isomerase FKBP10	F1701175	-2.03083	6.61462	8.57564e-08	3.25952e-05	peptidyl-prolyl cis-trans isomerase FKBP10
LOC106591112	F1701419	-2.73218	5.73818	7.61284e-11	1.29626e-08	uncharacterized LOC106591112	F1701175	-2.57216	5.71164	3.43107e-21	3.82541e-17	uncharacterized LOC106591112
LOC106599270	F1701419	-2.74667	2.54586	3.42838e-07	1.96284e-05	uncharacterized LOC106599270	F1701175	-2.30116	2.08747	9.30368e-11	9.72467e-08	uncharacterized LOC106599270
LOC106577833	F1701419	-2.78423	2.67192	3.87736e-23	6.40404e-20	interleukin-8-like	F1701175	-3.17856	2.28611	4.70404e-15	1.57341e-11	interleukin-8-like
LOC106608840	F1701419	-2.83575	1.68036	0.000667295	0.00821265	ankyrin repeat and IBR domain-containing protein 1	F1701175	-2.46767	1.12156	5.52367e-05	0.00478642	ankyrin repeat and IBR domain-containing protein 1
LOC106585899	F1701419	-2.91834	8.21507	1.64137e-16	9.03654e-14	protein-lysine 6-oxidase	F1701175	-2.18788	8.43318	0.000458715	0.0210179	protein-lysine 6-oxidase
LOC106581008	F1701419	-3.0275	12.0359	4.3985e-19	3.5438e-16	periostin-like	F1701175	-1.60886	11.7168	0.000576436	0.0246241	periostin-like
LOC106567151	F1701419	-3.19345	5.25623	1.84147e-48	6.08292e-44	transmembrane protein 269	F1701175	-1.7358	4.81157	0.000125579	0.00862498	transmembrane protein 269
LOC106572039	F1701419	-3.26622	3.57958	5.25057e-32	2.47775e-28	biglycan-like	F1701175	-2.1431	4.1436	0.000196998	0.0121783	biglycan-like
LOC123742432	F1701419	-3.38686	1.38321	0.000111739	0.00212987	uncharacterized LOC123742432	F1701175	-3.25	1.30469	5.35411e-13	9.94912e-10	uncharacterized LOC123742432
LOC106605695	F1701419	-3.57046	1.97349	4.12791e-10	5.80244e-08	meprin A subunit beta	F1701175	-3.65443	3.77213	7.26351e-18	6.07375e-14	meprin A subunit beta
hmgb3	F1701419	-3.6021	5.69886	5.78274e-30	1.91021e-26	High mobility group protein B3	F1701175	-3.80813	5.60925	5.39058e-29	1.80304e-24	High mobility group protein B3
LOC106583443	F1701419	-3.82185	-1.40366	2.50875e-09	2.78092e-07	inter-alpha-trypsin inhibitor heavy chain H3	F1701175	-2.86416	-1.04964	4.0827e-06	0.000703909	inter-alpha-trypsin inhibitor heavy chain H3
LOC106609931	F1701419	-4.07577	1.8404	0.000213016	0.00345267	uncharacterized protein DDB_G0283357-like	F1701175	-3.57612	1.48671	3.55872e-10	2.76819e-07	uncharacterized protein DDB_G0283357-like
LOC106564557	F1701419	-4.89961	-1.22832	8.89514e-12	1.83911e-09	TRIO and F-actin-binding protein	F1701175	-2.01676	-1.04158	0.00112937	0.0385264	TRIO and F-actin-binding protein
LOC106567416	F1701419	-5.77473	4.38318	1.15566e-39	1.90874e-35	thymosin beta-11	F1701175	-3.0454	3.30252	0.000722563	0.0287376	thymosin beta-11

[truncated: 5 more sheets: F1701419|F1701175_GO, F1701361|F1701175_DEGs, F1701361|F1701175_GO, All_fams_common_DEGs, All_fams_common_GO]
