# Supplementary material for: Family-based transcriptomic profiling of Atlantic salmon skin and head kidney in response to Lepeophtheirus salmonis infestation under physiological and elevated temperatures
Source: Comp Immunol Rep. 2026 Apr 22;10:200285. doi: 10.1016/j.cirep.2026.200285 (PMC13142024; doi:10.1016/j.cirep.2026.200285)
Supplement: Supplementary file 16 [file mmc15.xlsx]

## Sheet: File Summary
Supplementary Data File 15. List of differentially expressed genes (DEGs) and enriched GO terms/KEGG pathways based on comparisons of skin samples from specific families parasitized with adult stages of sea lice at 20 °C compared to 10 °C (T20A vs. T10A)
F1701419_SK_T20AvsT10A_DEGs: DEGs identified based on F1701419-T20A vs. F1701419-T10A
F1701419_SK_T20AvsT10A_GO: GO terms and KEGG pathways enriched based on DEGs identified in F1701419-T20A vs. F1701419-T10A
F1701361_SK_T20AvsT10A_DEGs: DEGs identified based on F1701361-T20A vs. F1701361-T10A
F1701361_SK_T20AvsT10A_GO: GO terms and KEGG pathways enriched based on DEGs identified in F1701361-T20A vs. F1701361-T10A
F1701175_SK_T20AvsT10A_DEGs: DEGs identified based on F1701175-T20A vs. F1701175-T10A
F1701175_SK_T20AvsT10A_GO: GO terms and KEGG pathways enriched based on DEGs identified in F1701175-T20A vs. F1701175-T10A
F1701419|F1701361_DEGs: DEGs shared between F1701419-T20A vs. F1701419-T10A and F1701361-T20A vs. F1701361-T10A
F1701419|F1701361_GO: GO terms and KEGG pathways enriched based on DEGs shared between F1701419-T20A vs. F1701419-T10A and F1701361-T20A vs. F1701361-T10A
F1701419|F1701175_DEGs: DEGs shared between F1701419-T20A vs. F1701419-T10A and F1701175-T20A vs. F1701175-T10A
F1701419|F1701175_GO: GO terms and KEGG pathways enriched based on DEGs shared between F1701419-T20A vs. F1701419-T10A and F1701175-T20A vs. F1701175-T10A
F1701361|F1701175_DEGs: DEGs shared between F1701361-T20A vs. F1701361-T10A and F1701175-T20A vs. F1701175-T10A
F1701419|F1701175_GO: GO terms and KEGG pathways enriched based on DEGs shared between F1701361-T20A vs. F1701361-T10A and F1701175-T20A vs. F1701175-T10A
All_fams_common_DEGs: DEGs shared between F1701419-T20A vs. F1701419-T10A, F1701361-T20A vs. F1701361-T10A and F1701175-T20A vs. F1701175-T10A
All_fams_common_GO: GO terms and KEGG pathways enriched based on DEGs shared between F1701419-T20A vs. F1701419-T10A, F1701361-T20A vs. F1701361-T10A and F1701175-T20A vs. F1701175-T10A

## Sheet: F1701419_SK_T20AvsT10A_DEGs
SYMBOL	logFC	logCPM	PValue	FDR	GENENAME
LOC106564757	9.31113	7.91914	3.36224e-07	6.91312e-05	keratin, type I cytoskeletal 19-like
LOC106591807	9.01661	7.69351	6.55142e-05	0.00347248	uncharacterized LOC106591807
LOC106592799	8.83396	6.7386	0.000996672	0.022907	uncharacterized LOC106592799
fabp2	8.26268	4.04239	4.66226e-08	1.3734e-05	fatty acid binding protein 2, intestinal
LOC106567109	7.58502	6.15855	5.99403e-07	0.000106763	G0/G1 switch protein 2
LOC106573596	7.36394	3.28952	0.000106287	0.00489587	cartilage intermediate layer protein 1
LOC106561075	6.79195	2.2081	1.06636e-07	2.69992e-05	pro-adrenomedullin
LOC106572624	6.78431	5.10151	4.8057e-06	0.000502483	G0/G1 switch protein 2
ca9	6.12198	3.68653	0.00042844	0.013067	carbonic anhydrase IX
hamp	6.12094	5.93593	0.00095684	0.0223699	hepcidin antimicrobial peptide
LOC106612462	5.96581	3.32629	0.000244658	0.00894432	apolipoprotein A1/A4/E family protein
LOC106612582	5.62627	2.05351	2.25022e-06	0.000299729	vitamin K-dependent protein S
LOC106582581	5.50081	4.75587	0.000198512	0.00767882	collagen alpha-2(VI) chain
plin1	5.30599	2.65646	3.49488e-06	0.000402516	perilipin 1
zgc:162608	5.24421	1.69453	0.00251307	0.0419567	uncharacterized LOC123729203
LOC106564819	5.12655	1.97642	2.97571e-05	0.00198182	3-oxo-5-alpha-steroid 4-dehydrogenase 2
LOC106560296	5.11351	6.19605	2.43388e-07	5.31764e-05	regulator of G-protein signaling 5
LOC106570042	5.03516	6.75136	8.47568e-26	6.49153e-22	uncharacterized LOC106570042
LOC106579293	4.96046	4.20924	6.22171e-08	1.78139e-05	chondroadherin-like
LOC106562147	4.68121	4.28243	1.31508e-05	0.00106867	cartilage intermediate layer protein 1-like
LOC106574469	4.61725	1.65996	2.67086e-06	0.000333977	neutral cholesterol ester hydrolase 1
LOC100194731	4.47574	3.36721	3.15448e-09	1.36114e-06	primary amine oxidase, liver isozyme
plvapb	4.46803	2.23355	4.10259e-07	8.13773e-05	plasmalemma vesicle associated protein b
thbs4a	4.42052	6.29204	2.4993e-06	0.000319036	thrombospondin 4a
LOC106602739	4.39202	3.40463	3.10335e-14	7.31341e-11	SPARC-like protein 1
LOC106601909	4.38247	3.2717	1.11575e-08	4.02143e-06	mannose-binding protein-like
tnmd	4.36833	2.75393	0.000170482	0.00682729	tenomodulin
lepb2	4.34909	3.71324	2.33842e-07	5.21453e-05	leptin B2
LOC106581278	4.34417	7.83357	6.2481e-36	1.91417e-31	serpin H1-like
LOC123725002	4.3186	2.45229	0.000158723	0.00650708	18S ribosomal RNA
rxrga	4.31008	-1.48452	9.96559e-05	0.00471879	retinoid x receptor, gamma a
itga11b	4.28051	2.47554	1.69628e-05	0.00130382	integrin, alpha 11b
LOC106569629	4.17683	2.74068	1.29528e-05	0.00106673	lipoprotein lipase
LOC100195997	4.17571	2.07921	0.000815093	0.0200878	matrix Gla protein
LOC100195750	4.07716	3.92872	1.28268e-07	3.09418e-05	salarin
LOC106581364	4.04244	4.25918	2.01768e-05	0.00148591	uncharacterized LOC106581364
xlkd1	3.96701	3.12261	5.99041e-17	2.03914e-13	Lymphatic vessel endothelial hyaluronic acid receptor 1
LOC106613695	3.95434	4.30402	6.05569e-05	0.0032663	lipoprotein lipase
LOC106570071	3.94761	6.68597	1.27824e-06	0.000195403	tetranectin-like
LOC106584658	3.93577	1.34735	5.62872e-05	0.00308482	uncharacterized protein C11orf96 homolog
LOC106567252	3.80604	3.63726	3.06072e-10	2.23258e-07	collagen alpha-1(I) chain
LOC106590538	3.78201	6.23816	2.19174e-10	1.767e-07	lipocalin
LOC106588813	3.76815	4.5077	1.7465e-06	0.000251201	fatty acid-binding protein, heart
LOC106572191	3.76621	5.56009	0.000606372	0.0164065	angiopoietin-related protein 7-like
LOC106611510	3.75153	1.29441	0.000104505	0.00484318	tenomodulin
LOC106594015	3.72002	3.52648	3.05053e-06	0.000365063	thrombin-like enzyme cerastocytin
ognb	3.70008	3.21026	2.79997e-06	0.000343372	osteoglycin, paralog b
LOC106588874	3.68375	1.76912	3.80839e-05	0.00232292	polypeptide N-acetylgalactosaminyltransferase 15
pdia2	3.67466	1.32353	0.000126834	0.00546844	protein disulfide isomerase family A, member 2
cndp1	3.66181	3.82284	7.25255e-13	1.05804e-09	Beta-Ala-His dipeptidase
LOC106605775	3.65615	2.26335	1.76128e-07	4.05704e-05	beta-2-glycoprotein 1-like
LOC106608136	3.60562	5.34667	4.44182e-14	9.71997e-11	heat shock protein HSP 90-alpha
LOC106613072	3.59813	4.83321	7.12852e-23	3.6996e-19	serpin H1
LOC106598879	3.59588	1.57166	0.000670426	0.0177521	hemagglutinin/amebocyte aggregation factor-like
LOC106590303	3.56648	3.20712	3.16718e-05	0.00205705	trypsin-3-like
LOC106565262	3.56217	-1.19885	9.1097e-05	0.00443696	transcription factor 15-like
LOC106578921	3.53785	1.50192	2.12523e-08	7.23427e-06	alpha-synuclein-like
LOC100380652	3.51241	3.72909	5.66187e-05	0.00309745	peptidase inhibitor 16
zgc:101540	3.47784	2.6354	0.000290697	0.0101085	hsFATP2a_ACSVL_like domain-containing protein
cssa10h11orf96	3.467	3.24708	9.95798e-05	0.00471879	chromosome ssa10 C11orf96 homolog
loxa	3.40164	3.27192	1.38395e-06	0.000208861	lysyl oxidase a
LOC106584144	3.38447	2.78598	2.12013e-06	0.000291266	regulator of G-protein signaling 5-like
LOC123744293	3.37727	2.06895	6.14613e-06	0.00060785	erythroblast NAD(P)(+)--arginine ADP-ribosyltransferase-like
LOC123743428	3.35842	1.88639	0.00028292	0.00993985	calponin-1-like
LOC106579991	3.32926	1.93473	0.00245937	0.0413531	metalloreductase STEAP4-like
LOC106611257	3.27763	6.08946	0.00054674	0.0152689	thrombospondin-2
LOC106587287	3.27063	2.75501	4.94322e-09	1.96676e-06	cadherin-5
LOC106590529	3.24833	8.88532	4.60022e-09	1.8791e-06	lipocalin-like
LOC106600814	3.21896	10.9286	2.45182e-06	0.00031828	keratin, type I cytoskeletal 13-like
LOC106578982	3.20334	9.90896	2.13089e-05	0.00154952	retinol-binding protein 4-B
LOC123744726	3.18835	5.82354	5.10967e-05	0.002862	uncharacterized LOC123744726
LOC106583627	3.16391	-1.54027	0.000142158	0.00600029	transcription factor 15
LOC106569488	3.15235	1.3696	0.000193207	0.00753063	uncharacterized LOC106569488
obscnb	3.14477	3.51726	0.000123733	0.00539982	obscurin, cytoskeletal calmodulin and titin-interacting RhoGEF b
LOC106568513	3.13708	5.23026	3.80269e-05	0.00232292	lysosome membrane protein 2-like
spon2b	3.11599	3.69081	1.68202e-06	0.000244645	spondin 2b, extracellular matrix protein
LOC106563379	3.1057	1.73492	0.00202087	0.0366339	endonuclease domain-containing 1 protein
pln	3.10567	1.46223	1.81051e-09	8.66668e-07	phospholamban
LOC106603057	3.0924	7.32222	3.63243e-09	1.5456e-06	lipocalin
LOC106586280	3.03978	1.3984	3.42036e-06	0.000396917	glycophorin-C-like
LOC106569995	3.02738	1.27333	6.14659e-06	0.00060785	tyrosine-protein kinase STYK1-like
LOC106564861	3.02439	4.13774	0.000542986	0.0152044	protein-lysine 6-oxidase
LOC106594602	3.01758	2.23842	0.000266406	0.00957935	uncharacterized LOC106594602
LOC106580183	3.01286	5.12962	0.00103955	0.0235733	cysteine dioxygenase type 1-like
LOC106585738	3.00181	2.34147	0.000437203	0.0131588	long-chain-fatty-acid--CoA ligase ACSBG2-like
LOC106576188	3.00096	-1.33717	4.55611e-05	0.00265001	calcium/calmodulin-dependent protein kinase type 1D-like
colgalt2b	2.99952	2.84583	4.54076e-05	0.00265001	collagen beta(1-O)galactosyltransferase 2b
LOC106600932	2.99472	6.11116	6.4686e-13	9.90861e-10	heme-binding protein 2
LOC106576129	2.9833	-1.26468	0.00016917	0.00680692	secretory phospholipase A2 receptor
tpm2	2.97513	2.26649	2.88961e-06	0.000347161	tropomyosin 2 (beta)
LOC123724424	2.97035	2.19114	1.94176e-06	0.000274137	phospholipase A and acyltransferase 4-like
hs90a	2.96753	7.10537	2.13132e-11	2.1765e-08	Heat shock protein HSP 90-alpha
LOC106605088	2.94546	6.77668	0.000555197	0.0154347	C-type lectin domain family 4 member E
c7a	2.93431	5.32512	1.91884e-12	2.4494e-09	complement component 7a
ret7	2.92679	2.46367	0.000309825	0.0105935	Retinoid-binding protein 7
LOC106586471	2.91322	1.96862	0.000682649	0.0179825	secreted frizzled-related protein 3-like
dpt	2.90935	5.16222	3.98639e-08	1.23361e-05	dermatopontin
LOC106609893	2.90214	3.08449	0.000244962	0.00894475	membrane-spanning 4-domains subfamily A member 12-like
LOC106607958	2.89722	3.14431	7.52033e-05	0.00386565	fibronectin type III domain-containing protein 1
LOC106610845	2.86726	-1.42609	0.000119517	0.00528357	actin, alpha cardiac muscle
LOC106611720	2.85736	2.62585	1.58401e-07	3.67633e-05	four and a half LIM domains protein 1
LOC106604762	2.85162	4.85428	9.78997e-09	3.65763e-06	tetraspanin-7
LOC106562111	2.83383	3.72144	2.01867e-09	9.51444e-07	lymphatic vessel endothelial hyaluronic acid receptor 1
LOC123727952	2.81812	2.59379	3.78833e-05	0.00232292	18S ribosomal RNA
clec3ba	2.80678	3.67351	4.73082e-05	0.00270904	C-type lectin domain family 3, member Ba
LOC106579596	2.80651	3.60367	2.95394e-07	6.19843e-05	cytochrome c oxidase subunit 4 isoform 1, mitochondrial
LOC106585888	2.80057	2.9374	2.83766e-10	2.12035e-07	radiation-inducible immediate-early gene IEX-1
LOC106574319	2.78846	1.67038	3.96768e-07	7.9447e-05	tubulin beta-4B chain-like
acta2	2.78671	3.75521	3.77454e-09	1.58407e-06	actin alpha 2, smooth muscle
LOC106580806	2.78586	1.72223	4.84221e-10	2.96692e-07	limbic system-associated membrane protein
LOC106574265	2.78292	1.07873	4.83599e-09	1.94941e-06	H-2 class II histocompatibility antigen, A-Q alpha chain
map3k7cl	2.77659	-1.46751	8.83813e-05	0.00434615	map3k7 C-terminal like
LOC106613694	2.77139	2.81172	0.00034096	0.011232	lipoprotein lipase
LOC106600778	2.76106	7.0616	4.49057e-06	0.000478156	cell wall protein IFF6
LOC106567624	2.6896	1.6051	3.35292e-06	0.000393563	exocyst complex component 3-like
LOC123744663	2.68358	3.08939	1.2265e-08	4.3692e-06	matrix-remodeling-associated protein 5
LOC106569003	2.66445	-1.13086	0.000335407	0.0111704	transforming growth factor beta-1 proprotein
LOC106608812	2.65884	1.85369	0.00117485	0.0256359	endonuclease domain-containing 1 protein
LOC106563484	2.6581	-1.16942	6.32076e-05	0.00338536	guanine nucleotide-binding protein G(I)/G(S)/G(O) subunit gamma-3
fgl1	2.65805	2.69632	2.47096e-06	0.000319036	fibrinogen-like 1
ifngr2a	2.65208	1.51801	3.00055e-08	9.77925e-06	interferon gamma receptor 2a
ntd5	2.65206	3.96661	5.62625e-07	0.000101992	ntl-dependent gene 5
emp2	2.6519	1.2866	2.64518e-06	0.000332582	epithelial membrane protein 2
LOC106584280	2.65104	6.12285	1.40422e-06	0.00021088	transcription factor AP-1
LOC123723853	2.64928	4.79776	3.77522e-05	0.00232292	aerolysin-like protein
LOC106609629	2.64783	1.28947	9.96585e-06	0.000890127	tetraspanin-11-like
LOC106591053	2.63656	4.77812	8.0272e-05	0.00403812	microfibril-associated glycoprotein 4
aldh1a2	2.61666	1.44328	0.000779552	0.0195757	aldehyde dehydrogenase 1 family, member A2
LOC106612870	2.60652	4.91868	3.53707e-05	0.00222053	complement C4
LOC106602034	2.59171	3.85023	1.76104e-05	0.00134207	pulmonary surfactant-associated protein D-like
cacnb2a	2.59064	1.4538	0.000124319	0.00541499	calcium channel, voltage-dependent, beta 2a
LOC106568508	2.58629	-1.41627	0.000221077	0.00828997	macrophage mannose receptor 1
LOC106563255	2.58553	3.85223	2.31394e-11	2.28677e-08	endothelial differentiation-related factor 1 homolog
LOC106586722	2.56597	2.28082	0.000713607	0.0184958	nuclear receptor subfamily 0 group B member 1
LOC106590554	2.56437	6.26517	5.04496e-07	9.54057e-05	uncharacterized LOC106590554
LOC106590133	2.52768	5.58169	4.37338e-08	1.32656e-05	mannose receptor C-type 1
LOC106567102	2.5275	1.6793	2.64884e-06	0.000332582	UDP-glucuronosyltransferase 2A2-like
vwf	2.52272	4.85204	3.28818e-13	5.59648e-10	von Willebrand factor
LOC123724182	2.52197	-1.3668	0.000812406	0.0200393	small nucleolar RNA SNORA9
LOC106563620	2.52161	-1.10364	0.00183129	0.0342722	GDNF family receptor alpha-4-like
LOC106577511	2.50219	3.88624	0.00265234	0.0434709	apolipoprotein C-I
LOC106570416	2.49877	1.82076	0.00137653	0.028246	CCN family member 4-like
mmrn2a	2.49836	3.88346	1.40939e-08	4.90661e-06	multimerin 2a
LOC106566647	2.49612	2.76399	0.000595037	0.0162764	uncharacterized LOC106566647
leg4	2.48281	1.29455	5.76618e-05	0.0031377	Galectin-4
LOC106600880	2.48173	2.45823	8.70211e-08	2.29826e-05	beta-1,4-mannosyl-glycoprotein 4-beta-N-acetylglucosaminyltransferase-like
LOC106607607	2.48018	-1.05135	0.00131199	0.0274452	protein NDNF-like
rbp4	2.47729	9.67204	1.77934e-05	0.00134635	retinol binding protein 4, plasma
LOC106569613	2.47288	4.33422	0.0023116	0.039674	uncharacterized LOC106569613
LOC106597885	2.46223	3.43357	5.84306e-06	0.000586911	ectonucleotide pyrophosphatase/phosphodiesterase family member 2-like
LOC123730801	2.45983	-1.42206	0.00190076	0.0351641	uncharacterized LOC123730801
LOC106596398	2.45919	1.28451	2.82446e-05	0.00191863	protein lifeguard 1-like
esm1	2.45698	1.11146	8.29627e-07	0.000138888	endothelial cell-specific molecule 1
LOC106592833	2.45695	5.118	0.000620225	0.0167264	aerolysin-like protein
hsc70	2.44943	3.75214	1.60493e-11	1.69547e-08	heat shock cognate 70
LOC106566689	2.44002	4.54517	3.27706e-08	1.04579e-05	MAM domain-containing protein 2-like
LOC106579279	2.4326	3.80749	4.35306e-06	0.000467931	peroxiredoxin-like 2A
LOC106561987	2.43159	2.37751	7.94977e-06	0.000751694	cadherin-5-like
ackr3b	2.42576	1.0803	0.000339185	0.011232	atypical chemokine receptor 3b
LOC106563387	2.42405	1.64127	2.84717e-05	0.00192552	uncharacterized LOC106563387
LOC106609985	2.41543	2.964	1.41682e-07	3.3389e-05	uncharacterized LOC106609985
dnaja	2.41493	5.57519	4.21655e-10	2.76617e-07	DnaJ heat shock protein family (Hsp40) member A
zgc:136930	2.4068	-1.11627	0.00327761	0.0498198	thread biopolymer filament subunit gamma
LOC106567086	2.40607	2.60157	7.81164e-05	0.00398199	probable Bax inhibitor 1
LOC106608647	2.40519	4.85082	8.26257e-05	0.00411976	perilipin-2
f2r	2.40107	2.20264	2.83984e-05	0.00192481	coagulation factor II (thrombin) receptor
sh3bgrl2	2.39964	1.38378	5.3511e-06	0.000548282	SH3 domain binding glutamate-rich protein like 2
LOC106568217	2.39027	1.37939	0.000713365	0.0184958	proteinase-activated receptor 1
LOC106589795	2.38089	5.0813	0.00175086	0.0331311	interferon regulatory factor 1
LOC106591183	2.37945	5.33324	4.20296e-19	1.83945e-15	small EDRK-rich factor 2
LOC106604535	2.37913	-1.26726	0.00119141	0.0258332	follistatin-related protein 5
pdgfrl	2.36548	5.53088	2.15499e-06	0.000293423	platelet-derived growth factor receptor-like
LOC123727882	2.35508	1.58964	0.000403515	0.0126205	uncharacterized LOC123727882
LOC106610475	2.3507	1.29798	3.36775e-06	0.000393695	thymosin beta-b
LOC106565529	2.34928	3.21435	1.28202e-06	0.000195403	rho guanine nucleotide exchange factor 25-like
LOC106564956	2.34856	2.35505	4.54306e-08	1.35127e-05	keratin, type I cytoskeletal 18-A
arhgef28a	2.3417	2.5736	2.34889e-07	5.21453e-05	Rho guanine nucleotide exchange factor (GEF) 28a
LOC106610446	2.33895	2.23922	4.31451e-07	8.41906e-05	CD209 antigen-like protein A
zgc:113425	2.32664	2.93902	9.56619e-08	2.44225e-05	uncharacterized LOC106604692
LOC123744199	2.32352	-1.81177	0.000796982	0.0198533	uncharacterized LOC123744199
LOC106583687	2.30276	2.00627	0.000100482	0.0047241	protein APCDD1-like
LOC106599956	2.30216	2.02291	2.49159e-06	0.000319036	hemagglutinin/amebocyte aggregation factor-like
LOC106566248	2.30127	2.49796	0.000573742	0.0157926	mimecan-like
LOC106576405	2.29141	-1.45829	0.00138059	0.0282914	anoctamin-4
LOC106610526	2.29122	1.45858	3.83842e-06	0.000426064	von Willebrand factor A domain-containing protein 7-like
LOC106576462	2.28554	1.02465	0.000751464	0.0190717	keratocan-like
LOC106570078	2.26727	4.60611	1.1162e-06	0.000175364	lymphotoxin-alpha
LOC106570545	2.26444	4.80575	1.34808e-05	0.00108398	collagen alpha-1(XVI) chain
tmem176	2.26439	3.21903	1.89235e-05	0.00142004	transmembrane protein 176
cxcl12a	2.26398	7.07684	0.000171889	0.00687467	chemokine (C-X-C motif) ligand 12a (stromal cell-derived factor 1)
LOC106577692	2.26261	4.51404	8.34399e-08	2.22284e-05	cornifelin homolog B
LOC106602387	2.25928	1.73315	3.3163e-05	0.00212105	scrapie-responsive protein 1
LOC123729214	2.25826	1.3786	0.000100539	0.0047241	TLC domain-containing protein 5-like
LOC106583652	2.25809	1.33768	0.000107599	0.00493472	stathmin-3
LOC106591712	2.25365	2.24881	0.000122565	0.00536811	CD151 antigen-like
LOC106565970	2.25157	-1.31943	0.00134476	0.027893	probable glutamate receptor
LOC106613202	2.24511	1.37368	8.18953e-06	0.000769615	tumor necrosis factor receptor superfamily member 19L-like
LOC106608947	2.23836	4.38557	0.0023625	0.0402297	plasminogen activator inhibitor 1-like
LOC106600973	2.22463	2.65378	0.000217063	0.00816948	beta-1,4-mannosyl-glycoprotein 4-beta-N-acetylglucosaminyltransferase-like
LOC106574458	2.22018	4.5287	6.79129e-08	1.8744e-05	nuclear receptor subfamily 4, group A, member 3
LOC106564957	2.21855	9.05405	1.88634e-10	1.60528e-07	keratin, type I cytoskeletal 13-like
LOC106611736	2.21641	3.9709	1.90043e-05	0.00142004	transcription factor Sox-3
LOC106567034	2.2129	2.05674	1.5998e-05	0.00125029	complement C1q-like protein 4
prmt2	2.21135	3.56989	4.77339e-13	7.69672e-10	protein arginine methyltransferase 2
nfasca	2.2101	1.74225	0.000496198	0.0143411	neurofascin homolog (chicken) a
fam180a	2.20707	1.2506	0.0029919	0.0468969	family with sequence similarity 180 member A
LOC106612385	2.20627	5.74676	2.18568e-05	0.00156085	suppressor of cytokine signaling 3-like
gamt	2.19117	1.0535	0.000803467	0.0199626	guanidinoacetate N-methyltransferase
cfd	2.19107	8.55655	8.01346e-05	0.00403812	complement factor D (adipsin)
LOC106607441	2.18318	1.54365	1.44741e-05	0.00115476	uncharacterized LOC106607441
LOC106576709	2.18314	3.09496	6.01966e-05	0.00325827	synuclein
LOC106612545	2.17853	1.04532	0.000690426	0.0181406	angiopoietin-2-like
cssa01h5orf63	2.16528	2.42671	5.09469e-10	3.06041e-07	chromosome ssa01 C5orf63 homolog
lincr	2.16199	4.5961	0.00021054	0.00801262	E3 ubiquitin-protein ligase LINCR
lgals3b	2.16151	6.79421	1.37283e-08	4.83425e-06	lectin, galactoside binding soluble 3b
acbd7	2.15254	1.06632	0.00240703	0.0406917	acyl-CoA binding domain containing 7
LOC106564360	2.15124	1.3817	2.68178e-06	0.00033398	H-2 class II histocompatibility antigen, A-Q alpha chain
LOC106600447	2.15027	3.47473	0.0016584	0.0319739	C-C motif chemokine 4-like
LOC106596213	2.14861	3.44794	0.000260737	0.00941974	macrophage mannose receptor 1-like
LOC106585069	2.14855	1.96153	0.00319673	0.0489675	prisilkin-39
pdli3	2.14228	1.07193	0.000388332	0.0122911	PDZ and LIM domain protein 3
LOC106608791	2.13778	-1.08993	0.00124834	0.026651	uncharacterized LOC106608791
itgbl1	2.1367	4.29334	0.000194511	0.00756224	integrin, beta-like 1
LOC106592081	2.1311	-1.26484	0.000723839	0.0186349	cytochrome P450 2F3-like
LOC106604677	2.12647	-1.58337	0.00307011	0.0476957	uncharacterized LOC106604677
nr2f2	2.1262	1.34332	0.00291822	0.0462745	nuclear receptor subfamily 2, group F, member 2
LOC123723751	2.12339	2.52626	9.16411e-06	0.000841736	CD209 antigen-like protein E
LOC106584025	2.12213	2.45363	0.00111512	0.0247737	KN motif and ankyrin repeat domain-containing protein 4
LOC106567101	2.1132	2.68733	0.000320807	0.0108187	CCN family member 5
LOC106603538	2.11189	3.87909	8.95906e-08	2.34541e-05	diacylglycerol O-acyltransferase 2-like
mpz	2.10306	1.70108	0.000439031	0.0131994	myelin protein zero
LOC106599561	2.09951	2.80951	6.64419e-07	0.000113084	uncharacterized LOC106599561
mia	2.09937	1.99993	4.97989e-05	0.00282004	MIA SH3 domain containing
LOC106581414	2.09499	1.38302	3.61794e-06	0.000409	NADPH oxidase 4
LOC106604584	2.09302	2.67723	0.000202842	0.00780964	stonustoxin subunit beta-like
nr4a3	2.08965	5.52909	5.94599e-07	0.000106527	nuclear receptor subfamily 4, group A, member 3
LOC106579330	2.08447	1.37214	4.77967e-06	0.000502483	homeobox protein MOX-1-like
eps8a	2.0838	-1.01634	0.000487538	0.014225	epidermal growth factor receptor pathway substrate 8a
LOC106606634	2.07627	1.85735	8.50177e-05	0.00420097	uncharacterized LOC106606634
cfap251	2.06818	-1.08651	0.00293506	0.0464695	cilia and flagella associated protein 251
LOC123728738	2.0671	2.57627	1.66552e-05	0.00129007	dedicator of cytokinesis protein 11-like
calml4b	2.05066	-1.58347	0.00257537	0.0426712	calmodulin-like 4b
LOC106569090	2.05022	3.91243	6.14829e-07	0.000108878	Krueppel-like factor 4
LOC106588972	2.04994	5.29768	0.0028903	0.0460225	CCN family member 4-like
LOC106570855	2.04694	1.3924	0.000541364	0.0151982	uncharacterized LOC106570855
LOC106562656	2.04392	2.45462	5.42606e-05	0.00300601	cell migration inducing hyaluronidase 1
ct054	2.04386	3.47521	0.00139809	0.0284977	CT054 protein
LOC106586738	2.04262	1.83981	0.00232467	0.0398091	collagen alpha-1(XVII) chain
ifm5	2.04145	6.20752	0.00103012	0.0234115	Interferon-induced transmembrane protein 5
LOC123727888	2.04082	-1.37945	0.00223212	0.0388541	uncharacterized LOC123727888
tm4sf18	2.03898	1.49746	0.00322391	0.0492853	transmembrane 4 L six family member 18
LOC106589985	2.02814	3.08588	0.000877178	0.0210913	calpain-2 catalytic subunit-like
LOC106574936	2.02593	3.44585	2.48818e-06	0.000319036	uncharacterized LOC106574936
LOC106581002	2.02322	7.10916	0.000169301	0.00680692	complement C4-B
phlda1	2.00375	1.78391	8.6848e-06	0.000807404	pleckstrin homology-like domain, family A, member 1
LOC106561363	2.00244	1.72357	5.70526e-06	0.000579947	probable polypeptide N-acetylgalactosaminyltransferase 8
LOC106594819	1.99997	1.45511	0.000605075	0.01639	corticosteroid 11-beta-dehydrogenase isozyme 2-like
zgc:172271	1.99619	5.38007	9.82395e-06	0.000885196	PBP2_transferrin domain-containing protein
LOC106579126	1.99507	2.96012	3.01482e-05	0.00199918	receptor activity-modifying protein 1
LOC106585972	1.99283	1.06783	0.0017361	0.0329149	atrial natriuretic peptide receptor 3-like
LOC106571277	1.98654	2.33012	0.00101243	0.0231545	snake venom 5'-nucleotidase
LOC106598334	1.98571	4.17018	0.00286821	0.0456944	dispanin subfamily A member 2b-like
LOC106571900	1.98504	1.28338	0.000336754	0.0111704	fibulin-2-like
LOC123730958	1.98421	5.86347	0.000486164	0.014212	proteasome subunit beta type-8-like
syu	1.98165	3.45685	7.10747e-05	0.00367191	Synuclein
LOC106575773	1.97302	3.14717	2.36214e-10	1.85555e-07	protein Hikeshi
tspan11	1.96837	2.06769	1.69437e-06	0.000244853	tetraspanin 11
LOC106569491	1.96504	-1.14961	0.00207259	0.0372072	C-X-C chemokine receptor type 4-like
gtpb1	1.96495	3.73898	0.00328001	0.0498198	GTP-binding protein 1
LOC106601778	1.96395	4.86976	0.000130521	0.00556915	uncharacterized LOC106601778
LOC106602284	1.96007	1.79268	0.00146844	0.0294034	nephronectin
LOC106575703	1.95614	3.49227	1.68038e-06	0.000244645	uncharacterized LOC106575703
LOC106573026	1.94986	4.53981	0.000631035	0.0169162	ectonucleotide pyrophosphatase/phosphodiesterase family member 2
hsp90b1	1.94754	4.07169	2.62949e-10	2.01393e-07	heat shock protein 90, beta (grp94), member 1
LOC106608855	1.94708	1.66548	1.21711e-05	0.00102559	dehydrogenase/reductase SDR family member 4
LOC106567734	1.94134	2.05873	0.000732662	0.018737	junctional adhesion molecule 3B-like
LOC106568558	1.94099	4.20934	1.03718e-06	0.000166361	TEK tyrosine kinase, endothelial
LOC106568407	1.93457	6.3047	0.00032551	0.0109346	phospholipid phosphatase 1
myct1a	1.93448	2.83005	9.1056e-05	0.00443696	myc target 1a
LOC106583098	1.93177	1.94633	0.00313577	0.0483967	neuroblastoma suppressor of tumorigenicity 1-like
LOC106609304	1.9313	1.69721	0.000380908	0.0121431	cadherin-like and PC-esterase domain-containing protein 1
LOC106599011	1.92447	5.30842	1.11782e-05	0.000956583	gamma-interferon-inducible lysosomal thiol reductase-like
LOC106565802	1.92102	3.69689	0.000558517	0.0154848	dysbindin
xpnpep2	1.92013	1.36033	2.86006e-05	0.00192573	X-prolyl aminopeptidase (aminopeptidase P) 2, membrane-bound
LOC106605221	1.91526	2.12043	6.85973e-06	0.000667158	E3 ubiquitin-protein ligase RNF183
LOC106605765	1.91511	3.95466	0.00103568	0.0235031	uncharacterized LOC106605765
aqp3b	1.91094	4.18411	0.00125978	0.0268391	aquaporin 3b
cdh19	1.90817	2.39795	0.000187611	0.00736878	cadherin 19, type 2
LOC106567105	1.90393	2.07517	0.000124832	0.00541695	inter-alpha-trypsin inhibitor heavy chain H6
LOC106583677	1.90383	3.59074	0.000959996	0.0224165	phospholipid transfer protein
LOC106580131	1.90327	1.46944	0.000984244	0.0227744	uncharacterized LOC106580131
LOC106604599	1.90185	2.09072	0.00104358	0.0236298	sorbin and SH3 domain-containing protein 1
LOC106577369	1.899	3.28989	5.32956e-06	0.000547907	butyrophilin subfamily 3 member A2-like
LOC106561785	1.89256	1.61144	0.000293228	0.0101388	gliomedin
LOC106601846	1.88995	3.81874	0.000330466	0.0110866	arf-GAP with dual PH domain-containing protein 1
LOC106592621	1.8894	4.29246	6.40996e-10	3.57047e-07	calcium-regulated heat stable protein 1
si:dkey-126g1.9	1.8881	2.05591	0.000149034	0.00620355	uncharacterized si:dkey-126g1.9
wfdc2	1.88247	2.34228	0.00253181	0.0421547	WAP four-disulfide core domain 2
LOC106600816	1.87258	12.0101	0.00175826	0.033198	keratin, type I cytoskeletal 13
loxe3	1.86357	6.29394	0.000810043	0.0200377	Epidermis-type lipoxygenase 3
LOC123743134	1.84157	-1.32019	0.00328708	0.0498978	uncharacterized LOC123743134
zgc:85777	1.84101	3.93763	9.01922e-10	4.68327e-07	isovaleryl Coenzyme A dehydrogenase
LOC106588402	1.83792	4.82879	0.00107878	0.0242298	major histocompatibility complex class I-related gene protein
LOC106564502	1.83443	5.51212	1.09262e-06	0.000172544	volume-regulated anion channel subunit LRRC8C-like
LOC106612682	1.834	1.39886	4.8196e-05	0.00274448	cytochrome c oxidase subunit 7A2, mitochondrial
LOC106601246	1.83396	1.71156	0.00213536	0.0379239	uncharacterized LOC106601246
ldb2a	1.83155	1.01163	0.000291056	0.0101085	LIM domain binding 2a
LOC123744736	1.82658	3.06087	0.000318692	0.0107764	uncharacterized LOC123744736
LOC106574763	1.82574	1.56256	0.000277328	0.00984499	rho-related GTP-binding protein RhoE
LOC106611382	1.82397	1.02181	0.000213456	0.00807336	complement component C1q receptor-like
LOC106565525	1.82244	2.56795	0.000535196	0.0150978	uncharacterized LOC106565525
LOC106577565	1.82015	3.07654	7.08796e-05	0.00366802	carboxypeptidase Z
LOC106603838	1.81993	2.58922	9.51961e-05	0.00457595	prolyl 4-hydroxylase subunit alpha-2
LOC106604545	1.81821	3.91486	0.000514338	0.0146989	LIM and calponin homology domains-containing protein 1-like
LOC106610171	1.81776	2.00439	0.000774764	0.0194874	scrapie-responsive protein 1
si:ch211-212d10.1	1.81295	1.8779	0.000147057	0.00616371	granzyme-like protein 2
LOC106561845	1.81165	4.15214	3.42046e-05	0.00217857	phospholipid phosphatase 1
LOC106565119	1.81051	2.70368	1.43373e-06	0.000214262	uncharacterized LOC106565119
LOC106585050	1.80988	1.5228	9.99782e-05	0.00471947	claudin-4-like
LOC106603109	1.80449	6.1789	2.17186e-05	0.00155825	interleukin-13 receptor subunit alpha-2-like
jun	1.80175	4.18599	0.000120999	0.00531842	Jun proto-oncogene, AP-1 transcription factor subunit
nr2f5	1.79907	1.09154	0.0012721	0.0269331	nuclear receptor subfamily 2, group F, member 5
LOC106595384	1.79882	2.24806	9.89472e-06	0.000886444	calcium-regulated heat stable protein 1-like
LOC106566684	1.79386	2.45714	0.00174093	0.032984	interleukin-17 receptor B
LOC123726114	1.79221	3.22368	0.00142556	0.0288845	uncharacterized LOC123726114
LOC106607312	1.79211	5.38472	0.00293998	0.0464993	receptor activity-modifying protein 1-like
LOC106567762	1.79196	2.71768	2.4814e-05	0.00174358	uncharacterized LOC106567762
LOC106584271	1.7907	2.96414	0.000111404	0.00503389	myocilin
LOC106607816	1.79013	6.48958	1.27044e-06	0.000195403	clusterin-like
LOC106568361	1.78419	2.58494	0.00167306	0.0322161	growth arrest-specific protein 1
m4a15	1.78082	5.17334	0.00199237	0.0363324	Membrane-spanning 4-domains subfamily A member 15
si:ch211-222l21.1	1.7805	6.73534	5.48418e-07	0.000100607	parathymosin
itgb7	1.77998	1.95131	0.00012009	0.00529825	integrin, beta 7
LOC106601131	1.77643	2.03443	0.000516324	0.0147145	protein Wnt-9b-like
LOC123732865	1.77604	2.31788	0.00294371	0.0465344	18S ribosomal RNA
LOC106568372	1.77159	1.36629	0.000113103	0.00507322	C3a anaphylatoxin chemotactic receptor
LOC106600868	1.76889	5.58411	0.00239944	0.0406803	sodium channel protein type 4 subunit alpha B
LOC106562827	1.76828	3.7834	0.000420581	0.0129108	glutathione S-transferase theta-3
LOC106611887	1.7674	1.69945	0.00127139	0.0269331	inward rectifier potassium channel 2-like
LOC106568697	1.76652	1.41929	0.000405806	0.0126701	abl interactor 1
LOC106612645	1.76561	1.30062	4.91554e-05	0.00278875	putative uncharacterized protein DDB_G0292636
si:dkey-27i16.2	1.7606	2.87841	0.000719372	0.018598	regulator of cell cycle RGCC-like
LOC106604437	1.76012	1.38129	0.000969654	0.0225903	protein ATP1B4-like
LOC106591335	1.76009	2.70807	2.87043e-05	0.00192848	uncharacterized LOC106591335
LOC106583889	1.75884	3.18352	5.71852e-05	0.00312286	heme-binding protein 2
LOC106568963	1.75779	4.60236	3.57932e-05	0.00223788	plasmalemma vesicle-associated protein-like
LOC106582043	1.75047	1.02505	0.000559954	0.0154848	titin homolog
adhfe1	1.74878	1.3873	0.00100845	0.0231076	alcohol dehydrogenase iron containing 1
LOC106572486	1.74668	1.34991	0.00315722	0.0486053	transmembrane protein 198-like
LOC106603461	1.74254	1.5236	0.000101385	0.0047539	GAS2-like protein 2A
nar4	1.74065	3.65983	3.26138e-05	0.00210349	Ecto-ADP-ribosyltransferase 4
LOC106600825	1.7388	1.03444	0.00239141	0.0405666	nuclear receptor subfamily 1 group D member 1
LOC106597692	1.73586	2.36064	1.18031e-05	0.000998893	pleckstrin homology-like domain family A member 1
LOC106587910	1.73178	4.0693	4.73718e-08	1.38217e-05	CDGSH iron-sulfur domain-containing protein 3, mitochondrial
LOC106612859	1.72916	2.07384	6.3089e-05	0.00338493	scavenger receptor class F member 1-like
htra1b	1.72864	6.47972	0.00110864	0.0247021	HtrA serine peptidase 1b
LOC106603148	1.72773	3.58755	0.000972573	0.022624	guanine nucleotide-binding protein G(I)/G(S)/G(O) subunit gamma-3
LOC106582100	1.72137	1.94325	0.000408065	0.012698	anosmin-1
stab2	1.71985	3.91982	3.34603e-06	0.000393563	stabilin 2
LOC106603698	1.7187	1.67274	0.000142972	0.0060249	protein phosphatase 1 regulatory subunit 14A
LOC106601689	1.71468	2.98501	0.000494228	0.014324	beta-galactoside-binding lectin
zgc:92275	1.71206	2.35311	0.000944998	0.0221338	Rieske (2Fe-2S) protein
si:ch211-57n23.1	1.70844	5.32774	5.03558e-05	0.00284107	uncharacterized si:ch211-57n23.1
LOC106566973	1.70817	9.84958	0.00135253	0.0279407	keratin, type II cytoskeletal 8
clus	1.70474	7.03217	1.66754e-05	0.00129007	Clusterin
LOC106587215	1.70199	2.11586	2.95503e-05	0.00197432	trans-1,2-dihydrobenzene-1,2-diol dehydrogenase-like
LOC106590030	1.70176	4.68527	1.49073e-06	0.000221699	heme oxygenase
LOC106581433	1.69972	4.7654	0.00124505	0.0266178	pentraxin-related protein PTX3
adgrl4	1.69827	4.28784	1.64005e-05	0.00127849	adhesion G protein-coupled receptor L4
LOC123725213	1.6973	1.4469	0.000708989	0.0184385	keratin-associated protein 16-1-like
setd7	1.69494	5.75049	5.92344e-10	3.36057e-07	SET domain containing 7, histone lysine methyltransferase
LOC106590999	1.69448	1.12375	0.000615328	0.0166236	oxysterol-binding protein-related protein 10
LOC106587124	1.69403	5.04291	4.86748e-05	0.00276661	CD59 molecule (CD59 blood group)
LOC123731554	1.69325	2.20562	0.00147625	0.0294826	uncharacterized LOC123731554
stab1	1.69305	4.7843	3.67796e-10	2.56086e-07	stabilin 1
LOC106607477	1.6928	2.21933	0.00113112	0.0250202	pyruvate dehydrogenase (acetyl-transferring) kinase isozyme 2, mitochondrial
LOC106602948	1.68895	1.38532	9.51218e-05	0.00457595	high mobility group protein B3
LOC106587327	1.68847	4.86141	2.06002e-05	0.00150983	cysteine-rich secretory protein LCCL domain-containing 2-like
LOC106570248	1.68626	2.00622	7.65427e-06	0.000730443	terminal nucleotidyltransferase 5A-like
LOC106580005	1.68335	1.66321	0.00150627	0.0298294	CCN family member 1-like
LOC106581954	1.68291	1.62108	8.01538e-05	0.00403812	UDP-glucuronosyltransferase
tba1a	1.68155	5.84302	1.06323e-09	5.33987e-07	Tubulin alpha-1A chain
LOC106611539	1.67742	3.18878	0.00299267	0.0468969	LIM and calponin homology domains-containing protein 1
LOC106599513	1.67162	3.22385	0.00233145	0.039903	neuropilin-1a
LOC106605608	1.67057	3.36279	0.00173543	0.0329149	myelin-associated glycoprotein
LOC106570457	1.66899	4.40446	2.73912e-05	0.00187312	tissue factor pathway inhibitor 2
LOC123739324	1.66775	3.43152	0.00095727	0.0223699	18S ribosomal RNA
LOC100380677	1.66711	2.85538	0.00016973	0.00680692	receptor-type tyrosine-protein phosphatase beta
c1qtnf5	1.65255	2.48685	0.000232258	0.00859083	C1q and TNF related 5
prelp	1.65014	5.98988	0.000103426	0.0048018	proline/arginine-rich end leucine-rich repeat protein
LOC123744634	1.64981	8.36513	0.00102891	0.0234021	uncharacterized LOC123744634
LOC106564518	1.64876	1.66652	0.00026904	0.00964012	iron-sulfur cluster assembly scaffold protein IscU
LOC106603200	1.64805	1.8059	0.00170873	0.03257	transmembrane protein 88-like
lfng	1.64617	2.60247	0.00151227	0.0299097	LFNG O-fucosylpeptide 3-beta-N-acetylglucosaminyltransferase
LOC106572379	1.64593	2.71293	3.57339e-06	0.000406968	uncharacterized LOC106572379
LOC106600490	1.64529	4.07787	8.14948e-05	0.00408621	myelin protein P0
LOC106606854	1.64488	2.40785	0.000693571	0.0181764	complement component C1q receptor
bcl6b	1.64376	1.98243	0.000289396	0.0100979	BCL6B transcription repressor
LOC106590915	1.64296	1.02867	0.00062402	0.0167844	neurotrypsin
c7b	1.63953	7.48896	0.0023413	0.0400045	complement component 7b
LOC106609850	1.63462	1.95834	0.00292878	0.046394	uncharacterized LOC106609850
LOC106560379	1.63337	6.96706	0.000340937	0.011232	GDP-L-fucose synthase
LOC106573458	1.63297	1.52997	0.00123635	0.0265058	uncharacterized LOC106573458
LOC123742703	1.62604	3.53357	0.000686377	0.0180497	complement component C1q receptor-like
LOC106569998	1.62425	5.6266	2.7006e-08	8.8963e-06	cytochrome c oxidase subunit 6B1
dhrs3	1.62383	1.0393	0.00190911	0.0352546	Short-chain dehydrogenase/reductase 3
LOC106568745	1.62214	4.20026	1.03837e-05	0.000906727	apoptosis-associated speck-like protein containing a CARD
LOC106565966	1.62019	1.71084	0.000228082	0.0084903	kazrin
LOC106607956	1.6168	3.07755	0.000152479	0.00632119	prospero homeobox protein 1
LOC106585437	1.61544	2.14528	0.000267373	0.00960285	CCN family member 1-like
avil	1.61086	3.20793	0.000313358	0.0106667	advillin
LOC123730988	1.61073	5.07725	0.000729268	0.0187041	proteasome subunit beta type-9
LOC106605545	1.61008	1.21233	0.00069182	0.0181616	xylose isomerase-like
LOC106586160	1.60794	3.07644	0.002901	0.046079	myosin light chain kinase, smooth muscle-like
LOC106585212	1.60693	3.33552	0.000281543	0.00992559	neural proliferation differentiation and control protein 1-like
LOC106598619	1.6066	1.56273	5.30408e-05	0.00294964	coiled-coil domain-containing protein 12-like
LOC106592583	1.60206	2.37734	3.75421e-06	0.000419375	derlin-1
LOC106563420	1.59966	2.04159	0.00140454	0.0285911	chordin-like protein 2
mustn1a	1.59673	3.42457	1.92223e-06	0.000272637	musculoskeletal, embryonic nuclear protein 1a
ifi44	1.59555	4.27825	0.00157824	0.0308361	Interferon-induced protein 44
LOC106582194	1.59301	2.83874	0.000233075	0.00859309	transmembrane protein 106B
prkn	1.59247	1.80567	0.000272458	0.00972848	parkin RBR E3 ubiquitin protein ligase
LOC106611398	1.59214	1.29027	0.00165505	0.0319431	prostaglandin E2 receptor EP1 subtype-like
LOC106579636	1.58911	1.7615	0.00108076	0.0242565	glial cells missing transcription factor 2
LOC106590589	1.58816	2.04941	0.000256267	0.00930212	arylamine N-acetyltransferase, pineal gland isozyme NAT-10-like
kiss1	1.58213	2.01227	0.00179801	0.0337317	KiSS-1 metastasis suppressor
LOC106583068	1.58208	4.05108	3.17379e-07	6.61445e-05	prefoldin subunit 5
mbl2	1.58126	7.69689	1.27682e-05	0.00105853	Mannose-binding protein C
jam2a	1.58105	4.15832	4.69031e-07	8.98077e-05	junctional adhesion molecule 2a
LOC106582666	1.57963	3.69905	0.000147687	0.00618105	DNA damage-inducible transcript 3 protein-like
LOC106569465	1.57931	4.11189	0.00324328	0.0494579	endothelin receptor type B-like
esama	1.57861	3.10717	6.88697e-05	0.00358825	endothelial cell adhesion molecule a
si:dkey-9i23.16	1.57018	4.98265	0.00121168	0.0261231	uncharacterized LOC106602587
zgc:113337	1.57007	4.15908	0.000313314	0.0106667	Ig1_MRC-OX-2_like and Ig domain-containing protein
LOC106588493	1.56964	6.97265	2.24799e-05	0.0015979	uncharacterized LOC106588493
LOC106582283	1.56858	1.98514	0.000740378	0.0189057	protein HEG-like
LOC106587297	1.56748	1.20956	0.00304061	0.0473333	myosin light chain kinase 3
LOC106588492	1.56742	5.05212	0.00188382	0.0349633	PR domain zinc finger protein 1
LOC106576286	1.56559	2.18899	0.000111351	0.00503389	nuclear receptor-interacting protein 2-like
LOC123732592	1.56555	1.71823	0.00137158	0.0282201	tripartite motif-containing protein 16-like
LOC106590176	1.56509	7.19202	5.02711e-06	0.00052207	uncharacterized LOC106590176
LOC106578614	1.56131	3.22625	1.67982e-05	0.0012963	dnaJ homolog subfamily B member 6-like
arhgef17	1.56114	3.43748	0.000806664	0.0200048	Rho guanine nucleotide exchange factor 17
LOC123732866	1.55987	8.86138	0.00225679	0.0390616	28S ribosomal RNA
LOC100136453	1.55281	12.2208	0.000430162	0.0130868	cathelicidin
LOC106565857	1.54923	4.49976	5.76464e-05	0.0031377	coiled-coil domain-containing protein 3
LOC106609956	1.54479	3.66973	2.80203e-06	0.000343372	uncharacterized LOC106609956
LOC106571119	1.54179	3.58792	0.00264552	0.0434342	tumor necrosis factor alpha-induced protein 2-like
LOC106569333	1.53984	2.01774	0.00141335	0.028694	atypical chemokine receptor 2
LOC106563265	1.53937	5.51809	0.000336597	0.0111704	endoglin-like
LOC106564371	1.5385	4.69677	0.00102894	0.0234021	synaptic vesicle 2-related protein
LOC106573461	1.53633	4.03989	2.57674e-05	0.00179004	receptor-interacting serine/threonine-protein kinase 3-like
cpn1	1.53236	2.04851	0.00206692	0.0371827	carboxypeptidase N, polypeptide 1
LOC106588398	1.53231	3.54384	0.00260897	0.043065	proteasome subunit beta type-7-like
LOC106575136	1.5292	1.45507	0.000156354	0.00642963	dual specificity protein phosphatase 19
LOC106590199	1.52909	1.61575	0.0011382	0.0251225	ADP-ribosyl cyclase/cyclic ADP-ribose hydrolase 1
chd3	1.52799	2.21087	0.000893836	0.0213767	chromodomain helicase DNA binding protein 3
LOC106568438	1.52681	3.43506	0.000318342	0.0107764	uncharacterized LOC106568438
LOC106584630	1.5249	2.00764	3.88243e-05	0.00235529	ubiquitin-60S ribosomal protein L40
LOC106581311	1.52049	1.71842	0.000431392	0.0130982	fatty acid CoA ligase Acsl3
otor	1.51593	3.31998	0.000494396	0.014324	otoraplin
txn	1.51478	7.84886	0.00174311	0.0330049	thioredoxin
LOC100195485	1.51361	2.95441	2.06394e-06	0.000286112	abhydrolase domain containing 12, lysophospholipase
LOC106578163	1.51129	2.84446	3.12291e-05	0.0020443	tyrosine-protein kinase Tec
LOC100846972	1.51121	1.98086	0.000226563	0.0084646	estrogen receptor beta 2
LOC106582078	1.51116	2.93536	0.00119149	0.0258332	gap junction beta-2 protein-like
LOC106577146	1.50971	3.17137	0.00212884	0.0378422	uncharacterized LOC106577146
LOC106571382	1.50851	1.22693	0.000314134	0.0106813	cardiac phospholamban-like
LOC106563034	1.50637	2.18356	0.000807089	0.0200048	proteinase-activated receptor 1-like
LOC106612829	1.50614	5.32162	0.00327979	0.0498198	phosphoserine phosphatase-like
si:ch211-14k19.8	1.50133	1.93266	0.00253723	0.042211	uncharacterized si:ch211-14k19.8
fgfp1	1.50079	7.16597	0.000181527	0.00715014	Fibroblast growth factor-binding protein 1
LOC106611235	1.49752	1.77972	0.00273298	0.0443472	complement component C1q receptor-like
LOC100286414	1.49016	3.71406	5.07527e-05	0.00285295	fibromodulin
LOC106582613	1.48782	3.95276	1.62786e-06	0.000239765	persulfide dioxygenase ETHE1, mitochondrial
LOC100195293	1.48589	6.34432	8.76629e-05	0.00431775	fibulin 1
LOC106575176	1.48266	1.84563	0.000330759	0.0110866	josephin-2-like
LOC106572113	1.47974	1.69671	0.00275119	0.0445012	cytochrome c oxidase subunit 4 isoform 2, mitochondrial
LOC123744744	1.47765	3.6533	7.40672e-06	0.000711324	heat shock cognate 70 kDa protein-like
LOC106567272	1.47449	1.26014	0.0010174	0.0232085	syntaxin-binding protein 1
LOC106577776	1.47313	2.04273	0.00144886	0.0291447	transmembrane protein 88-like
LOC106566240	1.47012	3.19629	0.00161807	0.0313544	adhesion G protein-coupled receptor E5-like
mgll	1.46395	1.74668	0.000181577	0.00715014	monoglyceride lipase
im:7136398	1.4602	3.41503	0.00120196	0.0259502	schwannomin-interacting protein 1
LOC106586525	1.46017	5.86503	2.33963e-05	0.00165536	protein FAM83B
LOC106565129	1.45981	1.82762	0.000229747	0.00854192	zinc finger and SCAN domain-containing protein 22
LOC106586023	1.45748	1.97118	0.000771674	0.0194416	regulator of nonsense transcripts 3A
LOC106585423	1.45682	4.22004	5.11004e-05	0.002862	neurogenic locus notch homolog protein 1
LOC106598377	1.45613	2.59065	0.00235356	0.0401407	CMRF35-like molecule 3
dph3	1.45512	2.63685	3.52689e-05	0.00221868	DPH3 homolog
LOC106562110	1.45453	3.21311	0.00270647	0.043987	alpha-parvin
LOC106583046	1.45416	2.24791	0.00119564	0.0258867	FYVE, RhoGEF and PH domain-containing protein 5
LOC106578079	1.45075	2.89011	3.09147e-05	0.00203241	cbp/p300-interacting transactivator 1-like
LOC106592678	1.44998	2.994	3.08815e-05	0.00203241	aldehyde dehydrogenase 6 family, member A1
LOC106569955	1.449	3.01704	5.46611e-06	0.000558199	hydroxysteroid (17-beta) dehydrogenase 8
LOC106611283	1.44792	1.85139	0.00122954	0.0264337	cysteine-rich protein 2
ltc4s	1.44749	2.72959	0.000336906	0.0111704	leukotriene C4 synthase
LOC106612293	1.4468	5.4434	1.24356e-07	3.0724e-05	serine/arginine-rich splicing factor 2-like
LOC106580330	1.44623	1.22209	0.00268309	0.043723	atrial natriuretic peptide receptor 1-like
LOC106575700	1.44328	4.73292	9.20426e-06	0.000841736	uncharacterized LOC106575700
LOC106564226	1.43778	2.10905	0.00298252	0.0468576	uncharacterized LOC106564226
slc51a	1.4342	4.51799	0.00110142	0.0245763	solute carrier family 51 member A
sfrs1	1.43296	5.53238	1.09504e-05	0.000950355	Splicing factor, arginine/serine-rich 1
LOC106576175	1.43215	2.78926	0.000505912	0.0145259	condensin-2 complex subunit H2-like
LOC106610810	1.43087	1.7953	0.000377073	0.0120711	polyadenylate-binding protein 4-like
cssa19h16orf91	1.42686	3.46065	2.16618e-06	0.000293642	chromosome ssa19 C16orf91 homolog
LOC106573071	1.42682	1.61656	0.000237778	0.00874499	lamina-associated polypeptide 2-like
LOC123724421	1.4267	1.38813	0.000417889	0.0128668	uncharacterized LOC123724421
ctbs	1.42546	4.12027	5.71693e-06	0.000579947	chitobiase, di-N-acetyl-
LOC106600896	1.42398	2.72044	0.000313256	0.0106667	trichohyalin
LOC106598937	1.42379	5.58733	2.78375e-07	5.92243e-05	cytochrome b-c1 complex subunit 6, mitochondrial
ef2	1.41452	8.93526	3.81261e-05	0.00232292	Elongation factor 2
glod5	1.41289	3.83421	2.0485e-06	0.000285263	glyoxalase domain containing 5
LOC106602020	1.41238	3.90169	2.27535e-05	0.0016136	medium-chain acyl-CoA ligase ACSF2, mitochondrial
LOC106589387	1.40653	3.91092	0.000341225	0.011232	actin, aortic smooth muscle
LOC106603571	1.4055	6.44664	0.000856783	0.0207661	pigment epithelium-derived factor-like
selenop	1.40349	6.8323	6.21459e-05	0.00334018	selenoprotein P
bhlh3	1.40248	1.38195	0.00263384	0.0432887	Class B basic helix-loop-helix protein 3
LOC106613828	1.40211	4.08839	5.54286e-07	0.000101078	cysteine-rich motor neuron 1 protein-like
LOC106571855	1.40143	3.03223	6.65491e-06	0.000653461	glutamate receptor-interacting protein 2-like
LOC100286404	1.40125	1.60979	0.000831244	0.0202916	Krueppel-like factor 2
LOC106607038	1.4011	5.64214	0.000292368	0.0101209	transcription factor jun-B
LOC106567948	1.39929	3.70046	0.00305675	0.0475605	diacylglycerol O-acyltransferase 2
LOC106589587	1.39339	4.37074	3.94567e-05	0.00237952	eukaryotic translation initiation factor 2-alpha kinase 1-like
LOC106590025	1.393	3.94452	0.000971339	0.0226124	integrin beta-1
LOC106581604	1.39214	3.78368	0.000435036	0.0131588	EH domain-containing protein 2
LOC106567154	1.39169	2.51821	0.00140452	0.0285911	lysine-specific demethylase 9-like
lyve1b	1.38965	3.46806	0.00265087	0.0434709	lymphatic vessel endothelial hyaluronic receptor 1b
LOC106570080	1.38737	1.61352	0.000794608	0.0198399	homocysteine-responsive endoplasmic reticulum-resident ubiquitin-like domain member 2 protein
LOC106600680	1.38719	3.40703	1.84025e-05	0.0013852	uncharacterized LOC106600680
LOC106563681	1.38336	3.03162	0.000247784	0.00903703	tumor necrosis factor ligand superfamily member 10
LOC106599384	1.37915	4.82207	7.49062e-06	0.000717134	von Willebrand factor C domain-containing protein 2-like
LOC106604759	1.37594	2.79	0.00052679	0.0149019	serum amyloid P-component-like
LOC106585048	1.37065	6.66813	0.00020857	0.00797721	septin-5
clpb	1.36913	2.48685	0.000902308	0.0215121	ClpB family mitochondrial disaggregase
LOC106612876	1.36892	6.90873	0.000341331	0.011232	periostin-like
LOC106605973	1.36849	2.08234	0.000742226	0.0189057	diacylglycerol O-acyltransferase 1
LOC106605120	1.36805	4.17318	2.42437e-06	0.000317406	28S ribosomal protein S15, mitochondrial
LOC106586377	1.36489	3.61067	8.61355e-07	0.000142895	uncharacterized LOC106586377
LOC106576177	1.36426	1.71735	0.000238957	0.00877779	suppressor of cytokine signaling 2
LOC106599786	1.36361	1.77404	0.00128928	0.0271652	piRNA biogenesis protein EXD1
LOC106583964	1.36263	5.80829	3.31202e-05	0.00212105	prothymosin alpha-A
LOC106582803	1.36144	2.26434	0.000176409	0.00700969	uncharacterized LOC106582803
LOC123726123	1.36081	3.21223	0.00200163	0.0364105	uncharacterized LOC123726123
LOC106591469	1.3608	1.65902	0.00318048	0.0488651	vascular endothelial growth factor receptor 1
LOC106580417	1.35958	3.20257	3.24464e-06	0.000385283	proteinase-activated receptor 3-like
si:dkey-103j14.5	1.35752	2.24669	0.000977253	0.0227156	isoaspartyl peptidase/L-asparaginase
LOC106606571	1.35621	2.40552	0.000412971	0.0127925	far upstream element-binding protein 2-like
LOC106576521	1.35594	1.1286	0.00216235	0.0382767	oocyte zinc finger protein XlCOF22-like
LOC106608163	1.35579	6.29844	0.00135573	0.0279753	thrombospondin-1
LOC106573126	1.35383	2.27089	0.0026575	0.043491	receptor-type tyrosine-protein phosphatase beta-like
LOC106608972	1.35189	2.75503	6.63572e-05	0.003499	TOX high mobility group box family member 4-B
LOC106588169	1.35119	2.33231	0.00279467	0.0450144	SH2 domain-containing adapter protein E
LOC106569171	1.35	4.00152	2.13946e-05	0.00154952	cadherin-2-like
chl1b	1.34964	3.57692	0.00011274	0.00507059	cell adhesion molecule L1-like b
hnrnpdl	1.34871	5.47868	4.76703e-07	9.07098e-05	heterogeneous nuclear ribonucleoprotein D-like
LOC106601043	1.34752	4.49303	0.000374706	0.012033	receptor activity-modifying protein 1-like
LOC106562156	1.34695	3.05364	5.81432e-05	0.00315375	methylmalonyl-CoA epimerase, mitochondrial
LOC100136494	1.34674	4.72071	0.000174368	0.00693795	decorin
LOC106566675	1.34663	1.55256	0.00186904	0.0347661	fibulin-2
LOC106592618	1.3463	2.32135	0.00158362	0.0309018	A disintegrin and metalloproteinase with thrombospondin motifs 7-like
gask1b	1.34399	3.35759	0.000493992	0.014324	golgi associated kinase 1B
LOC106567247	1.34328	2.76856	0.00272276	0.0442049	semaphorin-3F-like
LOC106577060	1.34292	6.93004	0.000914089	0.0216749	prolyl 4-hydroxylase subunit alpha-1
LOC106574316	1.34118	1.08945	0.00262831	0.0432461	T-cell-specific surface glycoprotein CD28-like
grinaa	1.34067	1.96087	0.000778349	0.0195615	glutamate receptor, ionotropic, N-methyl D-aspartate-associated protein 1a (glutamate binding)
LOC106599515	1.34046	3.54117	0.00119936	0.0259124	integrin beta-1-like
cmbl	1.33937	2.46394	0.000143397	0.00603449	carboxymethylenebutenolidase homolog (Pseudomonas)
nme5	1.33877	4.35444	2.88032e-06	0.000347161	NME/NM23 family member 5
LOC106571981	1.33539	6.78418	1.71519e-05	0.00131366	serine/arginine-rich splicing factor 6
emc4	1.33504	3.02074	6.39744e-05	0.0034155	ER membrane protein complex subunit 4
bco2b	1.33406	3.61012	0.000841023	0.0204814	beta-carotene oxygenase 2b
LOC106609195	1.32232	4.34858	5.26865e-07	9.78245e-05	NADH dehydrogenase [ubiquinone] 1 alpha subcomplex subunit 5
LOC106566739	1.32225	3.79919	6.53331e-05	0.00346888	proteasome 20S subunit alpha 7
fzr1b	1.3172	4.20633	4.61091e-07	8.88427e-05	fizzy/cell division cycle 20 related 1b
LOC106564352	1.31506	6.46934	1.8177e-05	0.0013716	thymidine kinase, cytosolic
LOC100194543	1.31275	5.87199	0.000110251	0.00500392	high-mobility group box 1
s5a2	1.31156	4.26348	0.00209546	0.0374979	3-oxo-5-alpha-steroid 4-dehydrogenase 2
LOC106591477	1.30953	2.12188	0.00222184	0.0387853	protein O-GlcNAcase-like
LOC106611970	1.3094	5.75301	2.0667e-05	0.00151102	nucleotide exchange factor SIL1
LOC100194683	1.30937	6.65471	3.6634e-05	0.00228114	uncharacterized LOC100194683
stoml3b	1.30797	3.70527	6.5912e-05	0.00348152	stomatin (EPB72)-like 3b
LOC106567991	1.30772	4.71751	0.000153187	0.00634194	flotillin-2a
LOC106594644	1.30635	2.44972	0.00170413	0.0325307	E3 ubiquitin/ISG15 ligase TRIM25
LOC106580619	1.3036	6.36207	0.0026398	0.0433635	selenoprotein Pa-like
LOC106568908	1.30337	3.76652	0.00205254	0.0370109	cyclic AMP-dependent transcription factor ATF-6 alpha-like
psmb9a	1.30221	5.28281	0.000590976	0.0161797	proteasome 20S subunit beta 9a
mcamb	1.30148	3.98169	0.00111042	0.024705	melanoma cell adhesion molecule b
LOC106569380	1.30111	4.32967	0.000365794	0.0117963	nectin-4-like
LOC106563373	1.30034	2.49658	0.000772604	0.0194491	extensin
ahsa1a	1.29756	6.23659	8.17107e-06	0.000769615	AHA1, activator of heat shock protein ATPase homolog 1a
LOC106611708	1.29544	3.87364	0.000178854	0.00707015	sushi-repeat containing protein X-linked 2
dnajc12	1.29488	1.41841	0.000872859	0.0210558	DnaJ (Hsp40) homolog, subfamily C, member 12
LOC106591125	1.29257	5.25554	0.00124368	0.0266178	serine/threonine-protein kinase Sgk1
dffb	1.29006	1.92539	0.00240542	0.0406917	DNA fragmentation factor, beta polypeptide (caspase-activated DNase)
LOC106575231	1.28818	2.71578	0.000908555	0.0216106	kynureninase-like
LOC106580379	1.28745	6.67254	1.31327e-05	0.00106867	interferon alpha-inducible protein 27-like protein 2A
mif	1.28722	4.42454	9.39356e-06	0.000856492	macrophage migration inhibitory factor
chchd10	1.28466	4.26694	0.000729965	0.0187041	coiled-coil-helix-coiled-coil-helix domain containing 10
LOC106613013	1.2821	7.73199	1.97296e-05	0.00145647	heat shock cognate 70 kDa protein-like
LOC106593883	1.28075	7.75712	2.13313e-06	0.000291744	extracellular matrix protein 1
pbdc1	1.27993	3.11476	4.22904e-05	0.00251186	polysaccharide biosynthesis domain containing 1
LOC106587815	1.27839	1.83644	0.00147425	0.0294771	lysM and putative peptidoglycan-binding domain-containing protein 2-like
LOC100380774	1.27463	3.68542	0.000741874	0.0189057	adhesion G protein-coupled receptor E5
pgs2	1.27393	6.54303	0.000168551	0.00680692	Decorin
LOC106568066	1.27174	4.75232	2.75653e-05	0.00187916	uncharacterized LOC106568066
tnfrsf1b	1.27098	2.46394	0.000435146	0.0131588	tumor necrosis factor receptor superfamily, member 1B
LOC106612826	1.26928	3.41913	0.000705759	0.0183815	BICD family-like cargo adapter 1
LOC106569781	1.26621	2.31148	0.00102353	0.0233311	transcription and mRNA export factor ENY2
slc29a1a	1.2656	6.06306	0.00105232	0.0237768	solute carrier family 29 member 1a
LOC100196483	1.26355	1.92525	0.00154955	0.0304502	ATPase, Cu++ transporting, alpha polypeptide
LOC106604146	1.26244	4.60002	4.06856e-05	0.00243446	transforming growth factor-beta-induced protein ig-h3-like
LOC106607475	1.26118	2.4229	0.00184507	0.0344468	protein FAM53B
LOC106570739	1.26066	2.78137	0.000344337	0.0113067	beta-3 adrenergic receptor-like
LOC106577588	1.26048	5.14435	0.000479178	0.0141291	mucin-5AC
ifngr1l1	1.2593	2.73391	0.00197355	0.0360964	interferon gamma receptor 1-like 1
LOC106585130	1.25719	5.64458	0.00162656	0.0314791	secreted frizzled-related protein 1-like
LOC106573624	1.25578	4.32986	5.18193e-06	0.000534524	cell cycle control protein 50A
LOC106585117	1.25549	3.62892	0.00255854	0.0424612	vesicle-associated membrane protein 5
LOC106583599	1.25249	4.91337	0.000931585	0.0219539	myosin regulatory light polypeptide 9
LOC106581093	-1.25016	2.75024	0.000263476	0.00949628	CMP-N-acetylneuraminate-beta-galactosamide-alpha-2,3-sialyltransferase 4-like
LOC106586679	-1.25134	2.05952	0.00300236	0.0469474	synaptotagmin-like protein 5
LOC106592550	-1.25354	3.79949	0.000139959	0.00593054	adhesion G protein-coupled receptor E1
LOC106607746	-1.25399	3.59553	0.0021042	0.037557	probable ribonuclease ZC3H12D
slc46a3	-1.25806	2.83315	0.000129643	0.0055394	solute carrier family 46 member 3
cachd1	-1.25925	1.21836	0.00309735	0.0480214	cache domain containing 1
LOC106582018	-1.26179	3.10226	2.73241e-05	0.00187271	inactive phospholipase C-like protein 2
LOC106611013	-1.26476	2.0995	0.000372925	0.0119884	uncharacterized LOC106611013
LOC106587112	-1.26905	2.94837	0.000101663	0.0047539	cyclic AMP-responsive element-binding protein 3-like protein 1
LOC106577821	-1.27296	5.859	0.0032893	0.0498978	cytosolic phospholipase A2 gamma-like
LOC106583317	-1.27589	3.04708	0.00155892	0.0305952	voltage-gated hydrogen channel 1
LOC106564378	-1.27713	1.27139	0.00243178	0.0409882	complement C1q tumor necrosis factor-related protein 1-like
LOC123741927	-1.27784	1.31	0.00184688	0.0344585	small nucleolar RNA SNORD2
LOC123728829	-1.27849	1.06611	0.00302783	0.0471825	small nucleolar RNA SNORD30
acot11b	-1.27978	1.45394	0.00106742	0.0240172	acyl-CoA thioesterase 11b
LOC106613533	-1.27982	4.33719	2.04401e-06	0.000285263	galectin-3-binding protein A
LOC106563028	-1.28123	2.65479	0.000394246	0.0124261	E3 ubiquitin-protein ligase pellino homolog 1
LOC106573783	-1.28623	2.26704	0.000392942	0.0123977	rho GTPase-activating protein 45-like
tmem131	-1.28642	2.88991	0.000997621	0.0229109	transmembrane protein 131
LOC106573503	-1.28933	5.65483	0.0024719	0.0414954	tropomyosin alpha-1 chain
slc38a6	-1.29543	3.63753	9.64065e-07	0.000156005	solute carrier family 38 member 6
LOC106583290	-1.29676	1.30592	0.00283148	0.0453451	protein THEMIS2
LOC123728745	-1.29679	4.83639	0.00223606	0.0388594	cytosolic phospholipase A2 gamma-like
LOC106571565	-1.29767	2.63626	0.000524392	0.0148615	uncharacterized LOC106571565
LOC106612508	-1.29936	8.10042	5.5275e-05	0.00303478	uncharacterized LOC106612508
fhl1b	-1.3058	6.6609	6.55105e-07	0.000112752	four and a half LIM domains 1b
c2cd2l	-1.31196	1.48245	0.00148449	0.0295894	c2cd2 like
LOC123744189	-1.32169	6.41513	3.8813e-06	0.000427725	sialic acid synthase-like
LOC106566844	-1.32299	2.20881	0.000159151	0.00650967	lysosomal amino acid transporter 1 homolog
LOC106573821	-1.32555	4.0476	2.57332e-05	0.00179004	megakaryocyte-associated tyrosine-protein kinase
sat1a.2	-1.33246	6.0243	0.00221292	0.0386738	spermidine/spermine N1-acetyltransferase 1a, duplicate 2
hmcn1	-1.33585	4.41542	0.000215198	0.00811923	hemicentin 1
LOC106585076	-1.34112	5.48572	0.00291173	0.0461956	uncharacterized LOC106585076
dnai7	-1.34342	1.73672	0.00117615	0.0256459	dynein axonemal intermediate chain 7
LOC106613192	-1.35098	2.44956	2.91438e-05	0.00195372	E3 ubiquitin-protein ligase MARCHF8
LOC106571619	-1.35219	1.36545	0.0027003	0.0439333	caspase recruitment domain-containing protein 8-like
LOC106602888	-1.35455	5.56804	5.51023e-05	0.00303331	uncharacterized LOC106602888
LOC106594979	-1.3557	2.02596	0.00118988	0.0258332	myosin-10-like
LOC106613131	-1.35576	2.65701	0.000466772	0.0138317	2-phosphoxylose phosphatase 1
LOC106576430	-1.35756	4.35164	5.01665e-05	0.00283561	cytoskeleton-associated protein 4-like
LOC106585191	-1.35858	4.4153	7.17324e-06	0.000693247	ephrin-A5b-like
ccdc174	-1.36676	3.45677	8.62892e-07	0.000142895	coiled-coil domain containing 174
oplah	-1.36686	1.52648	0.000283953	0.00996469	5-oxoprolinase, ATP-hydrolysing
LOC123724056	-1.36905	1.01338	0.00165575	0.0319431	rab11 family-interacting protein 4A-like
LOC123741703	-1.37139	4.98079	1.29119e-05	0.00106622	tubulin beta-4B chain-like
LOC106590174	-1.37462	3.69446	6.16881e-05	0.0033214	anion exchange protein 2
LOC100195610	-1.38057	1.60754	0.00140986	0.0286421	pleckstrin
LOC106608246	-1.3823	5.79835	1.05014e-06	0.000166695	B-cell lymphoma/leukemia 11B
LOC106611458	-1.38534	1.80938	0.00166824	0.0321435	ninein
LOC106562957	-1.38647	3.34359	2.22047e-05	0.00158201	uncharacterized LOC106562957
LOC106572353	-1.38876	6.54569	5.30504e-05	0.00294964	complement factor H
LOC106584134	-1.39028	2.13998	0.000548665	0.0153086	capping protein, Arp2/3 and myosin-I linker protein 3
atp6v1ab	-1.39165	4.81004	5.36104e-07	9.89402e-05	ATPase H+ transporting V1 subunit Ab
arhgef37	-1.39385	1.83343	0.0013382	0.0277946	Rho guanine nucleotide exchange factor (GEF) 37
si:dkeyp-118h9.7	-1.40634	4.95189	0.000174377	0.00693795	sacsin
hgfa	-1.40641	2.28949	0.00128718	0.0271584	hepatocyte growth factor a
LOC100195737	-1.41135	1.24392	0.000643639	0.0172064	arylsulfatase A
LOC106580864	-1.41744	7.66639	9.64666e-05	0.00460335	cathepsin K-like
LOC106585146	-1.4183	1.75392	0.00212145	0.0377645	patatin-like phospholipase domain-containing protein 7
LOC106574077	-1.42162	1.93244	9.49504e-05	0.00457595	exopolyphosphatase PRUNE1-like
LOC106579494	-1.42299	2.84763	0.00207177	0.0372072	C-C motif chemokine 20
LOC106575822	-1.43115	3.80664	5.09003e-06	0.000526818	glutathione S-transferase LANCL1-like
LOC106564890	-1.43336	5.36124	1.00468e-05	0.00089475	caspase recruitment domain-containing protein 14
LOC123742593	-1.43793	1.23488	0.000424369	0.012988	small nucleolar RNA SNORA8
LOC106606807	-1.44033	2.24891	0.001077	0.0242075	protein phosphatase 1 regulatory subunit 29-like
LOC106577415	-1.44348	2.15235	2.13665e-05	0.00154952	exocyst complex component 6-like
ddx19a	-1.44869	1.783	0.000536985	0.0151205	DEAD-box helicase 19a
LOC123742592	-1.45442	1.79065	9.83519e-05	0.00467149	small nucleolar RNA SNORA8
tekt1	-1.45683	1.50244	0.00329669	0.0499245	tektin 1
LOC106604246	-1.46082	4.66817	2.53248e-05	0.00177135	zinc finger protein 185-like
cd166	-1.46227	3.27373	3.67095e-05	0.0022812	CD166 antigen homolog
LOC106608126	-1.46373	2.76612	4.26401e-05	0.00252674	bcl-2-like protein 11
LOC106587520	-1.46454	1.1744	0.00114277	0.025187	zinc finger and BTB domain-containing protein 45-like
LOC106586202	-1.46856	1.13064	0.000430705	0.0130904	STE20/SPS1-related proline-alanine-rich protein kinase
LOC106568182	-1.47089	1.68246	0.00131125	0.0274452	zinc finger protein GLIS3-like
LOC106584295	-1.47122	8.81435	0.00268521	0.0437342	protein-glutamine gamma-glutamyltransferase K
LOC106563523	-1.47133	5.12509	1.53012e-05	0.00121129	transcription factor PU.1
LOC106589100	-1.47406	1.56379	0.000490743	0.0142913	uncharacterized LOC106589100
LOC106573085	-1.47933	4.0077	0.000681524	0.0179683	contactin-1a-like
LOC106612015	-1.48323	4.07968	2.71614e-05	0.00186573	long-chain-fatty-acid--CoA ligase 1
LOC106568015	-1.48458	4.33552	0.00038531	0.0122325	fibroblast growth factor receptor 4
samd7	-1.48628	3.41462	1.68495e-06	0.000244645	sterile alpha motif domain containing 7
LOC106568717	-1.49462	2.89547	0.000200955	0.00776351	KN motif and ankyrin repeat domain-containing protein 4-like
LOC106564136	-1.49603	3.65695	9.396e-05	0.004552	mucin-5AC
vrtn	-1.49792	3.10881	8.69706e-06	0.000807404	vertebrae development associated
LOC106568700	-1.5071	4.24569	2.641e-09	1.18985e-06	uncharacterized LOC106568700
slc37a2	-1.51031	3.99851	1.17544e-07	2.9517e-05	solute carrier family 37 member 2
LOC106610984	-1.51071	2.86507	1.30507e-05	0.00106706	uncharacterized LOC106610984
LOC106612793	-1.51167	2.01163	0.00149696	0.0297027	dual specificity protein phosphatase 14
LOC106565223	-1.51337	2.76757	4.57951e-05	0.00265716	uncharacterized LOC106565223
LOC106568759	-1.5296	5.09303	1.27745e-06	0.000195403	UDP-N-acetylglucosamine transporter-like
LOC123728994	-1.53286	1.65654	0.00121656	0.02621	uncharacterized LOC123728994
LOC106593274	-1.53615	3.57497	3.13424e-05	0.00204734	dynamin-2-like
LOC106565742	-1.53681	5.12985	2.79008e-06	0.000343372	2-epi-5-epi-valiolone synthase-like
LOC106613191	-1.54094	2.95751	3.98494e-06	0.000436297	roundabout homolog 2-like
bhmt	-1.54499	2.94189	1.17956e-05	0.000998893	betaine-homocysteine methyltransferase
LOC106576401	-1.54618	2.25234	7.4057e-05	0.00381313	E3 ubiquitin/ISG15 ligase TRIM25-like
LOC106592611	-1.55385	2.04088	0.000139723	0.00593054	GTPase IMAP family member 7
LOC106606015	-1.55429	1.49434	0.000209903	0.00800821	protein S100-A1
fkbp10b	-1.55568	5.26579	9.39136e-08	2.41776e-05	FKBP prolyl isomerase 10b
LOC100195752	-1.55847	3.95136	1.26826e-07	3.09418e-05	cyclin-dependent kinase 8
LOC106560250	-1.56006	1.22685	0.000317151	0.010748	protein NDNF
LOC106567295	-1.56235	1.58531	0.00281143	0.045165	protein kinase C and casein kinase substrate in neurons protein 1
LOC106573917	-1.56438	6.25645	0.000155871	0.00642072	phospholipase A2 inhibitor and Ly6/PLAUR domain-containing protein-like
LOC106580102	-1.56867	1.95492	3.6417e-05	0.00227224	transient receptor potential cation channel subfamily V member 4
LOC106598067	-1.56868	1.70374	6.7485e-05	0.00354019	serum paraoxonase/arylesterase 2
LOC106576796	-1.57082	3.12861	1.23665e-05	0.00103514	cytoplasmic polyadenylation element-binding protein 3
LOC106560452	-1.57439	2.32315	4.62782e-05	0.00267505	collagen alpha-1(XXIV) chain
LOC106565902	-1.57717	2.3176	1.73489e-05	0.00132544	chromodomain-helicase-DNA-binding protein 5
LOC106597010	-1.58029	1.87815	0.00195812	0.0359538	intestinal mucin-like protein
LOC106563676	-1.5842	1.15891	0.0020818	0.0372971	NHS-like protein 2
LOC123729265	-1.58616	3.60868	1.03677e-05	0.000906727	transmembrane protease serine 4-like
LOC106608653	-1.5927	4.48569	6.68983e-08	1.86318e-05	coronin-1B-like
LOC106604716	-1.5933	3.78671	0.000305356	0.0104876	EGF-containing fibulin-like extracellular matrix protein 2
LOC106574270	-1.59709	3.11628	8.17302e-05	0.00409132	immunoglobulin superfamily member 10
tnfaip2b	-1.59827	4.58666	1.95206e-10	1.6163e-07	tumor necrosis factor, alpha-induced protein 2b
LOC106584495	-1.59965	2.27593	0.000232465	0.00859083	protein Wnt-7b
LOC106574849	-1.59971	4.81681	5.84361e-10	3.36057e-07	glutathione S-transferase LANCL1
LOC106588217	-1.60358	3.59335	1.27315e-07	3.09418e-05	sperm acrosome membrane-associated protein 4
LOC106581100	-1.60473	4.10771	3.91056e-05	0.002363	homeobox protein BarH-like 2
LOC106590611	-1.61765	1.63635	0.000105899	0.00488603	semaphorin-5A
LOC106564594	-1.62098	1.60645	0.000253412	0.00922036	xylosyltransferase 1-like
LOC106565794	-1.62118	5.33116	8.53648e-10	4.50903e-07	protein kinase C-binding protein 1-like
LOC106571869	-1.62235	2.12035	8.8915e-06	0.000822961	proline-rich transmembrane protein 3
LOC123741637	-1.62614	1.019	0.000281447	0.00992559	uncharacterized LOC123741637
kcnn1a	-1.62776	1.07223	0.000710126	0.0184524	potassium intermediate/small conductance calcium-activated channel, subfamily N, member 1a
LOC123739282	-1.62894	5.00258	0.0001254	0.0054339	deoxynucleoside triphosphate triphosphohydrolase SAMHD1-like
LOC106583715	-1.6365	4.40363	0.0027873	0.0449438	protein-glutamine gamma-glutamyltransferase 2-like
LOC106569363	-1.64586	1.96032	0.000304797	0.0104801	myosin heavy chain, fast skeletal muscle-like
nt5e	-1.64886	3.2422	1.57403e-05	0.00123964	5'-nucleotidase, ecto (CD73)
LOC106575663	-1.64948	2.24728	4.62689e-05	0.00267505	uncharacterized LOC106575663
LOC106568492	-1.65772	3.48003	7.53104e-08	2.04178e-05	zinc finger and BTB domain-containing protein 7C
LOC106565220	-1.6597	1.97776	4.64581e-05	0.00267536	leucine-rich repeat extensin-like protein 5
LOC106607180	-1.67391	1.02845	0.000347123	0.0113737	serine/threonine-protein kinase WNK4
LOC106590349	-1.67675	1.19154	0.000763544	0.0193003	uncharacterized LOC106590349
LOC106564946	-1.68051	3.66553	2.06638e-07	4.65481e-05	transcription factor Sp6
cdkn1a	-1.686	3.30738	1.18666e-07	2.95565e-05	cyclin-dependent kinase inhibitor 1A
LOC106585698	-1.68831	5.01308	0.00110867	0.0247021	fibrous sheath CABYR-binding protein
LOC106571706	-1.69812	3.27168	0.000115969	0.00514902	kinesin light chain 1
LOC106589418	-1.69916	5.33546	4.03541e-10	2.74731e-07	uncharacterized LOC106589418
LOC106605585	-1.71646	2.61138	0.00136484	0.0281191	IgGFc-binding protein-like
sp7	-1.7182	2.00393	0.000188816	0.00739715	Sp7 transcription factor
LOC106576398	-1.71936	1.2159	6.49421e-05	0.00346012	diphosphoinositol polyphosphate phosphohydrolase 3-beta
mfap4	-1.72587	1.05575	0.00140814	0.0286262	microfibrillar-associated protein 4
smtnl	-1.72592	1.88181	0.000281999	0.00993025	smoothelin, like
LOC106607744	-1.72973	5.34825	8.53536e-12	9.68479e-09	TGF-beta-activated kinase 1 and MAP3K7-binding protein 2
LOC106582934	-1.74717	1.82232	0.000921231	0.0218091	cannabinoid receptor 2-like
LOC123731456	-1.75991	2.45012	4.79058e-06	0.000502483	uncharacterized LOC123731456
LOC106611554	-1.76041	2.36754	0.000149328	0.00620735	follistatin-related protein 5
LOC106612809	-1.76445	1.061	0.000203424	0.00780964	uncharacterized LOC106612809
LOC106600828	-1.76956	1.44211	7.67733e-06	0.000730443	insulin-like growth factor 2 mRNA-binding protein 1
LOC106601614	-1.79031	1.04928	0.00101711	0.0232085	tubulin beta-4B chain-like
LOC106605648	-1.79386	4.51677	0.0001169	0.00518285	collagen triple helix repeat-containing protein 1
LOC106599141	-1.79968	2.63979	6.62666e-07	0.000113084	calponin-3-like
rtn1a	-1.8015	4.0989	2.72842e-09	1.21142e-06	reticulon 1a
LOC106585559	-1.80944	-1.00242	0.000726389	0.0186692	uncharacterized LOC106585559
LOC106570474	-1.81452	1.82688	0.000115636	0.0051417	homeobox protein Dlx5a-like
LOC106610795	-1.81581	5.44857	9.29728e-05	0.00452113	glutaminyl-peptide cyclotransferase-like
LOC123731012	-1.81628	-1.44371	0.00277643	0.0448386	small nucleolar RNA SNORD99
rhbg	-1.81964	1.9941	4.51061e-06	0.000478156	Rh family B glycoprotein
LOC106593002	-1.82235	2.63845	4.16008e-06	0.000453552	monocarboxylate transporter 7-like
LOC106591291	-1.83359	6.51025	3.52739e-06	0.000404738	deoxynucleoside triphosphate triphosphohydrolase SAMHD1
LOC106568806	-1.83767	4.21532	3.48617e-06	0.000402516	V-type proton ATPase subunit d 1
tnf-alpha-1	-1.83856	2.28278	0.000509266	0.0146085	tumor necrosis factor alpha-1 precursor
LOC106603820	-1.84107	2.06782	3.27614e-05	0.00210857	folliculin-interacting protein 1
LOC106565743	-1.84618	2.95566	4.11721e-07	8.13773e-05	microphthalmia-associated transcription factor
celsr1a	-1.85023	4.02236	3.3033e-11	3.1625e-08	cadherin EGF LAG seven-pass G-type receptor 1a
LOC106570377	-1.85197	1.1546	4.04433e-05	0.00242601	Na(+)/H(+) exchanger beta
LOC106586421	-1.86473	3.61477	3.331e-07	6.89517e-05	sterol 26-hydroxylase, mitochondrial-like
LOC106573526	-1.86635	1.11925	2.85504e-05	0.00192573	uncharacterized LOC106573526
loxl4	-1.8707	2.00906	0.000859262	0.0208047	lysyl oxidase-like 4
LOC106569508	-1.87092	5.68908	1.02956e-05	0.000906372	glutamate decarboxylase 1-like
si:ch211-252f13.5	-1.87593	1.92588	9.42156e-05	0.00455267	uncharacterized si:ch211-252f13.5
LOC106572468	-1.87821	1.12629	0.00210612	0.037557	protein SOGA1
LOC100136449	-1.87823	5.44948	0.000160221	0.00653601	interleukin-1 beta
LOC123726943	-1.9005	-1.10477	0.00280968	0.0451613	small nucleolar RNA snR60/Z15/Z230/Z193/J17
catk	-1.90248	8.58239	4.43083e-08	1.33081e-05	Cathepsin K
LOC106570220	-1.90793	5.19284	1.5648e-06	0.00023159	CMP-N-acetylneuraminate-beta-galactosamide-alpha-2,3-sialyltransferase 1-like
ppa5	-1.92847	4.68949	0.0025563	0.042447	Tartrate-resistant acid phosphatase type 5
LOC106607277	-1.92999	5.71299	8.20386e-13	1.14243e-09	peptidyl-prolyl cis-trans isomerase FKBP10
LOC106582973	-1.93335	1.55607	3.71347e-07	7.53417e-05	draxin-B-like
LOC106579759	-1.9499	4.03576	1.75683e-13	3.36389e-10	glycogenin-1
LOC106572946	-1.96443	1.61424	4.2228e-06	0.000457136	IQ motif and SEC7 domain-containing protein 1-like
flt3	-1.97291	1.89696	3.572e-06	0.000406968	fms related receptor tyrosine kinase 3
klf2a	-1.99249	6.23159	2.55061e-06	0.000324234	Kruppel-like factor 2a
wu:fc50b12	-1.99376	2.23396	9.6752e-07	0.000156005	Death domain-containing protein
sema5a	-2.01321	2.55432	1.05116e-08	3.87991e-06	sema domain, seven thrombospondin repeats (type 1 and type 1-like), transmembrane domain (TM) and short cytoplasmic domain, (semaphorin) 5A
col10a1b	-2.01448	6.56033	3.87685e-06	0.000427725	collagen, type X, alpha 1b
LOC106588459	-2.01528	1.62131	0.000495141	0.014324	bone morphogenetic protein 8B-like
LOC106571436	-2.02369	-1.52636	0.00164079	0.0317143	frizzled-3-like
LOC106581766	-2.04293	1.9897	1.25594e-06	0.000195315	homeobox protein Dlx2a
apbp2	-2.04461	2.35006	2.09592e-06	0.000289237	Amyloid protein-binding protein 2
LOC106566581	-2.04711	2.0197	4.28755e-07	8.41906e-05	uncharacterized LOC106566581
LOC106608511	-2.06807	-1.52069	0.0032957	0.0499245	protein Wnt-8b
LOC106562991	-2.06875	1.26624	1.33184e-05	0.00107942	tubulin alpha chain, testis-specific
LOC106601011	-2.06902	4.44471	1.50669e-10	1.35762e-07	peptidyl-prolyl cis-trans isomerase FKBP10
LOC123723743	-2.07342	1.45244	3.7779e-05	0.00232292	uncharacterized LOC123723743
LOC106564734	-2.0757	1.24291	2.7129e-05	0.00186573	zinc finger and BTB domain-containing protein 45
LOC106566619	-2.07765	-1.00281	0.00131557	0.0274452	interleukin-17 receptor C-like
LOC106600149	-2.09481	-1.37415	0.00149001	0.0296607	phosphatidylinositol 4-phosphate 5-kinase type-1 gamma-like
LOC106572781	-2.10221	-1.12472	0.000564873	0.0155765	uncharacterized LOC106572781
LOC106561958	-2.10486	1.14796	4.49688e-06	0.000478156	prothrombin-like
LOC106590431	-2.11105	3.4721	0.000180755	0.0071361	beta-1,3-galactosyltransferase 2-like
LOC106605814	-2.14003	3.05552	6.12886e-06	0.00060785	integrin alpha-10
cfap206	-2.14148	2.57201	3.00411e-05	0.0019964	cilia and flagella associated protein 206
dyl2	-2.14973	3.18046	2.62518e-09	1.18985e-06	Dynein light chain 2, cytoplasmic
LOC106605440	-2.15608	3.12358	4.4033e-07	8.53795e-05	uncharacterized LOC106605440
LOC106600954	-2.1638	3.21153	6.98879e-14	1.42739e-10	ferritin, middle subunit-like
LOC106584797	-2.17431	2.13893	9.51566e-07	0.000155065	acyl-CoA Delta-6 desaturase
LOC106596644	-2.17905	1.04711	0.00158293	0.0309018	protein ADP-ribosylarginine hydrolase-like protein 1
ankef1a	-2.19889	2.39618	5.11907e-07	9.62134e-05	ankyrin repeat and EF-hand domain containing 1a
LOC106588920	-2.20395	3.10304	0.000444311	0.0133189	multidrug resistance-associated protein 1
LOC106562989	-2.20588	6.19088	1.5817e-15	4.40517e-12	tubulin alpha chain, testis-specific-like
LOC106587278	-2.21044	2.3284	3.92383e-07	7.90859e-05	skin secretory protein xP2
kif17	-2.23207	1.16509	7.0215e-08	1.92063e-05	kinesin family member 17
LOC106592730	-2.23586	1.2335	0.000795652	0.0198498	GTPase IMAP family member 7
LOC106566399	-2.24398	8.61259	3.94421e-09	1.6329e-06	matrix metalloproteinase-9-like
LOC106595728	-2.24706	2.93815	1.10547e-08	4.02143e-06	integrin alpha-10
hsd17b3	-2.25976	1.09004	0.000520098	0.0147808	hydroxysteroid (17-beta) dehydrogenase 3
LOC106590245	-2.27184	3.17045	2.59231e-06	0.000328174	C-C chemokine receptor type 3-like
LOC106565937	-2.27299	1.03953	0.000242567	0.00887846	tumor necrosis factor receptor superfamily member 21-like
apoc1	-2.27532	3.33229	2.85145e-07	6.02462e-05	Apolipoprotein C-I
LOC106607757	-2.29212	-1.06985	0.000464605	0.0137923	enoyl-[acyl-carrier-protein] reductase, mitochondrial
LOC106580855	-2.30365	1.41179	3.47804e-07	7.10355e-05	SPARC-related modular calcium-binding protein 1
ccdc153	-2.30833	-1.37461	0.00015474	0.00638898	coiled-coil domain containing 153
LOC106564615	-2.31148	2.79232	1.35269e-05	0.00108484	multidrug resistance-associated protein 1-like
spp1	-2.32859	6.61352	3.79027e-08	1.18488e-05	secreted phosphoprotein 1
dnaaf6	-2.33782	-1.11991	0.00134751	0.0279144	dynein axonemal assembly factor 6
LOC106561282	-2.35745	1.17611	9.48539e-06	0.000862298	cilia- and flagella-associated protein 44
slc6a11a	-2.36811	4.43575	2.1478e-13	3.87058e-10	solute carrier family 6 member 11a
LOC106570911	-2.37842	-1.76649	0.000726139	0.0186692	albumin 2-like
LOC106595068	-2.41361	3.59671	0.00232416	0.0398091	intestinal mucin-like protein
LOC106589400	-2.41534	2.43885	0.000534332	0.0150874	tartrate-resistant acid phosphatase type 5-like
LOC106569153	-2.43027	2.4293	9.65005e-10	4.92731e-07	forkhead box protein Q1
LOC106571140	-2.4519	4.1359	1.30613e-05	0.00106706	papilin-like
epb41l4a	-2.50603	2.36866	1.88445e-07	4.30835e-05	erythrocyte membrane protein band 4.1 like 4A
LOC106567344	-2.51238	-1.22031	0.000159407	0.00651147	dnaJ homolog subfamily C member 5
hcrtr2	-2.54171	-1.83511	0.000150897	0.00626405	hypocretin (orexin) receptor 2
LOC106574564	-2.59707	-1.00284	0.000139812	0.00593054	fidgetin
LOC123742432	-2.60942	1.18617	6.3794e-07	0.000111294	uncharacterized LOC123742432
LOC123742423	-2.62103	-1.35001	6.58859e-05	0.00348152	uncharacterized LOC123742423
slc16a3b	-2.62865	2.31361	2.00068e-12	2.45172e-09	solute carrier family 16 member 3b
LOC106570869	-2.63866	-1.30166	0.000161662	0.00657362	39S ribosomal protein L1, mitochondrial-like
LOC106584384	-2.63991	1.31781	1.32294e-06	0.000200642	procollagen galactosyltransferase 2
LOC106613110	-2.64766	5.80543	1.72583e-09	8.39245e-07	collagenase 3-like
LOC106599407	-2.65671	4.47935	2.02042e-07	4.585e-05	deoxyribonuclease gamma-like
LOC106561998	-2.6691	1.06161	6.47176e-09	2.50973e-06	thrombospondin-4-B-like
LOC106579500	-2.68023	1.06921	0.000342701	0.011265	uncharacterized LOC106579500
LOC106611445	-2.74496	3.58557	2.18225e-05	0.00156085	deoxyribonuclease gamma
LOC123739750	-2.76548	-1.22369	1.2271e-05	0.00102995	small nucleolar RNA SNORA13
chrna10a	-2.78449	2.25207	6.78425e-06	0.000661918	cholinergic receptor, nicotinic, alpha 10a
LOC123723832	-2.78602	-1.31046	1.00818e-05	0.000895262	uncharacterized LOC123723832
LOC106591112	-2.80461	5.80368	7.24559e-23	3.6996e-19	uncharacterized LOC106591112
LOC106601958	-2.83523	1.63549	4.82206e-10	2.96692e-07	actin, non-muscle 6.2
LOC123730411	-2.86826	-1.56566	9.19783e-06	0.000841736	uncharacterized LOC123730411
LOC106581219	-2.89123	5.14566	8.46955e-10	4.50903e-07	collagenase 3
LOC106566838	-2.89944	2.66047	5.80159e-06	0.000584662	biglycan-like
dpyl5	-2.91824	1.47551	8.25784e-10	4.50903e-07	Dihydropyrimidinase-related protein 5
LOC106597100	-2.92076	1.04718	0.00185033	0.034502	probable E3 ubiquitin-protein ligase HERC3
LOC123723709	-2.93769	5.31909	1.10671e-09	5.46857e-07	deoxyribonuclease gamma-like
tfa	-2.95347	5.32029	2.87608e-09	1.25874e-06	transferrin-a
LOC106580762	-2.9616	-1.18202	4.52674e-06	0.000478211	ras-related protein Rab-1A-like
LOC106599270	-3.01398	2.7726	1.24997e-12	1.66495e-09	uncharacterized LOC106599270
LOC106592262	-3.01713	1.40998	5.65047e-09	2.21933e-06	cytochrome P450 4F3
LOC123726764	-3.04676	1.44873	2.17697e-06	0.000293804	perforin-1-like
hmgb3	-3.0581	3.50091	6.34613e-08	1.80018e-05	High mobility group protein B3
LOC106573600	-3.06516	4.00923	2.70372e-26	2.76104e-22	cold-inducible RNA-binding protein B
LOC106585965	-3.06855	2.4497	3.37974e-06	0.000393695	integrin alpha-2
LOC106600145	-3.12225	2.52798	5.40645e-15	1.38027e-11	ephrin type-A receptor 4-like
ankrd24	-3.18388	-1.37028	6.67963e-06	0.000653793	ankyrin repeat domain 24
yk005	-3.18595	-1.01803	1.45975e-07	3.4138e-05	LOC399947 homolog
LOC106590208	-3.27005	4.06381	2.38574e-07	5.25825e-05	carbonic anhydrase 1-like
nattl	-3.30578	1.47443	8.88144e-07	0.000145504	Natterin-like protein
LOC106569486	-3.30592	2.74633	3.92851e-16	1.20354e-12	carbonic anhydrase 4
LOC106599162	-3.44217	1.64621	4.2437e-10	2.76617e-07	cytochrome P450 7A1-like
LOC123743462	-3.52198	-1.9706	1.04634e-06	0.000166695	uncharacterized LOC123743462
LOC123729864	-3.60512	-1.0323	9.03377e-08	2.34541e-05	uncharacterized LOC123729864
LOC106569524	-3.62739	9.8733	3.40441e-29	5.21487e-25	elongation factor 2
LOC106599563	-3.71029	1.44161	1.02144e-05	0.000901809	serotransferrin-2-like
gda	-3.87353	1.83236	3.99359e-17	1.52935e-13	guanine deaminase
LOC106594115	-3.94215	2.73833	7.69823e-08	2.0688e-05	von Willebrand factor A domain-containing protein 7-like
LOC106589459	-3.95063	1.06825	5.19572e-10	3.06108e-07	bestrophin-2
LOC100136926	-4.00154	1.72207	7.60234e-07	0.00012797	cytochrome P450 1A
LOC123743715	-4.04264	1.55227	1.95728e-08	6.73743e-06	uncharacterized LOC123743715
LOC106592508	-4.19225	-1.77451	3.51167e-08	1.10911e-05	ladderlectin-like

## Sheet: F1701419_SK_T20AvsT10A_GO
ID	Term	GOGroups	Ontology Source	Term PValue	Term PValue Corrected with Benjamini-Hochberg	Group PValue	Group PValue Corrected with Benjamini-Hochberg	GOLevels	% Associated Genes	Nr. Genes	Associated Genes Found
GO:0000329	fungal-type vacuole membrane	Group00	GO_CellularComponent-EBI-UniProt-GOA-ACAP-ARAP_01.05.2024_00h00	0.0391843	0.0446519	0.0391843	0.0391843	[6, 7, 8]	6.81818	3	[LOC106568806, LOC106604146, atp6v1ab]
GO:0051216	cartilage development	Group01	GO_BiologicalProcess-EBI-UniProt-GOA-ACAP-ARAP_01.05.2024_00h00	0.0264497	0.0324008	0.0264497	0.0291625	[4, 5, 6]	6.06061	4	[LOC100195997, LOC106566248, mustn1a, otor]
KEGG:00260	Glycine, serine and threonine metabolism	Group02	KEGG_01.05.2024	0.0380162	0.044003	0.0380162	0.0389213	[-1]	5.40541	4	[LOC100194731, LOC106612829, bhmt, gamt]
KEGG:00330	Arginine and proline metabolism	Group03	KEGG_01.05.2024	0.0297789	0.0358811	0.0297789	0.0320123	[-1]	4.9505	5	[LOC106577060, LOC106603838, cndp1, gamt, sat1a.2]
KEGG:00410	beta-Alanine metabolism	Group04	KEGG_01.05.2024	0.0215811	0.0275862	0.0215811	0.0265139	[-1]	6.45161	4	[LOC100194731, LOC106569508, LOC106592678, cndp1]
KEGG:00830	Retinol metabolism	Group05	KEGG_01.05.2024	0.00647203	0.0106898	0.00647203	0.00959645	[-1]	6.18557	6	[LOC106567102, LOC106581954, LOC106605973, LOC106608855, aldh1a2, dhrs3]
KEGG:00910	Nitrogen metabolism	Group06	KEGG_01.05.2024	0.0216559	0.0274433	0.0216559	0.0258668	[-1]	8.57143	3	[LOC106569486, LOC106590208, ca9]
KEGG:04145	Phagosome	Group07	KEGG_01.05.2024	8.18827e-08	1.20368e-06	8.18827e-08	4.40119e-07	[-1]	6.64653	22	[LOC106561998, LOC106562989, LOC106562991, LOC106564360, LOC106568508, LOC106568806, LOC106574265, LOC106574319, LOC106585965, LOC106588402, LOC106590025, LOC106590133, LOC106596213, LOC106599515, LOC106601614, LOC106601909, LOC106602034, LOC106608163, LOC106611257, atp6v1ab, tba1a, thbs4a]
KEGG:04672	Intestinal immune network for IgA production	Group08	KEGG_01.05.2024	0.000411883	0.00121094	0.000411883	0.000932156	[-1]	8.86076	7	[LOC106564360, LOC106569491, LOC106574265, LOC106574316, LOC106598377, cxcl12a, itgb7]
GO:0005540	hyaluronic acid binding	Group09	GO_MolecularFunction-EBI-UniProt-GOA-ACAP-ARAP_01.05.2024_00h00	0.00266983	0.00530359	0.00266983	0.00441549	[4]	8.92857	5	[LOC106562111, lyve1b, stab1, stab2, xlkd1]
GO:0005615	extracellular space	Group10	GO_CellularComponent-EBI-UniProt-GOA-ACAP-ARAP_01.05.2024_00h00	2.52979e-22	3.71878e-20	2.52979e-22	1.08781e-20	[2, 3]	4.77651	109	[LOC100136449, LOC100136494, LOC100195750, LOC100286414, LOC100380652, LOC106560452, LOC106561075, LOC106561785, LOC106561958, LOC106562147, LOC106563265, LOC106563420, LOC106564861, LOC106566248, LOC106566399, LOC106566838, LOC106566973, LOC106567252, LOC106569003, LOC106569629, LOC106570457, LOC106570545, LOC106570911, LOC106572191, LOC106572353, LOC106572468, LOC106573026, LOC106573596, LOC106…
GO:0005882	intermediate filament	Group11	GO_CellularComponent-EBI-UniProt-GOA-ACAP-ARAP_01.05.2024_00h00	0.0031822	0.0060751	0.0031822	0.00506794	[6, 7]	5.17241	9	[LOC106564757, LOC106564956, LOC106564957, LOC106566973, LOC106586525, LOC106600778, LOC106600814, LOC106600816, zgc:136930]
GO:0016702	oxidoreductase activity, acting on single donors with incorporation of molecular oxygen, incorporation of two atoms of oxygen	Group12	GO_MolecularFunction-EBI-UniProt-GOA-ACAP-ARAP_01.05.2024_00h00	0.0173049	0.0237741	0.0173049	0.0225489	[4]	6.89655	4	[LOC106580183, LOC106582613, bco2b, loxe3]
GO:0043065	positive regulation of apoptotic process	Group13	GO_BiologicalProcess-EBI-UniProt-GOA-ACAP-ARAP_01.05.2024_00h00	0.00232266	0.00480889	0.00232266	0.00416144	[4, 5, 6]	5.42169	9	[LOC106565937, LOC106567109, LOC106572624, LOC106582666, LOC106587297, LOC106597692, htra1b, phlda1, tnfrsf1b]
GO:1901071	glucosamine-containing compound metabolic process	Group14	GO_BiologicalProcess-EBI-UniProt-GOA-ACAP-ARAP_01.05.2024_00h00	0.0233317	0.0290658	0.0233317	0.0271153	[5]	8.33333	3	[LOC106600880, LOC106600973, ctbs]
KEGG:00514	Other types of O-glycan biosynthesis	Group15	KEGG_01.05.2024	0.0368358	0.043319	0.0306543	0.0321496	[-1]	4.6729	5	[LOC106561363, LOC106584384, LOC106588874, colgalt2b, lfng]
GO:0035250	UDP-galactosyltransferase activity	Group15	GO_MolecularFunction-EBI-UniProt-GOA-ACAP-ARAP_01.05.2024_00h00	0.0307175	0.0367112	0.0306543	0.0321496	[5, 6]	7.5	3	[LOC106584384, LOC106590431, colgalt2b]
KEGG:00590	Arachidonic acid metabolism	Group16	KEGG_01.05.2024	0.0381033	0.0437593	0.0245294	0.027757	[-1]	4.62963	5	[LOC106590529, LOC106590538, LOC106603057, loxe3, ltc4s]
GO:0004869	cysteine-type endopeptidase inhibitor activity	Group16	GO_MolecularFunction-EBI-UniProt-GOA-ACAP-ARAP_01.05.2024_00h00	0.00963014	0.0145941	0.0245294	0.027757	[6]	11.5385	3	[LOC100195750, LOC106590538, LOC106603057]
KEGG:00040	Pentose and glucuronate interconversions	Group17	KEGG_01.05.2024	0.00667032	0.0108949	0.0175921	0.0222488	[-1]	9.09091	4	[LOC106567102, LOC106581954, LOC106587215, LOC106605545]
KEGG:00980	Metabolism of xenobiotics by cytochrome P450	Group17	KEGG_01.05.2024	0.0215811	0.0275862	0.0175921	0.0222488	[-1]	6.45161	4	[LOC106562827, LOC106567102, LOC106581954, LOC106587215]
KEGG:04216	Ferroptosis	Group18	KEGG_01.05.2024	0.00405007	0.00708762	0.0025615	0.00440579	[-1]	5.98291	7	[LOC106581311, LOC106590030, LOC106599563, LOC106600954, LOC106612015, sat1a.2, tfa]
GO:0000041	transition metal ion transport	Group18	GO_BiologicalProcess-EBI-UniProt-GOA-ACAP-ARAP_01.05.2024_00h00	0.0186997	0.0243261	0.0025615	0.00440579	[7]	4.4586	7	[LOC100196483, LOC106579991, LOC106599563, LOC106600954, hamp, tfa, zgc:172271]
GO:0005539	glycosaminoglycan binding	Group19	GO_MolecularFunction-EBI-UniProt-GOA-ACAP-ARAP_01.05.2024_00h00	8.66849e-12	6.37134e-10	8.66849e-12	1.24248e-10	[3]	10.2679	23	[LOC106560250, LOC106562111, LOC106563265, LOC106567101, LOC106569629, LOC106570416, LOC106580005, LOC106580855, LOC106585437, LOC106588972, LOC106599513, LOC106605775, LOC106607607, LOC106608163, LOC106611257, LOC106613694, LOC106613695, lyve1b, ntd5, prelp, stab1, stab2, xlkd1]
GO:0008201	heparin binding	Group19	GO_MolecularFunction-EBI-UniProt-GOA-ACAP-ARAP_01.05.2024_00h00	1.47004e-09	4.32191e-08	8.66849e-12	1.24248e-10	[3, 4]	11.039	17	[LOC106560250, LOC106567101, LOC106569629, LOC106570416, LOC106580005, LOC106580855, LOC106585437, LOC106588972, LOC106599513, LOC106605775, LOC106607607, LOC106608163, LOC106611257, LOC106613694, LOC106613695, ntd5, prelp]
GO:0038024	cargo receptor activity	Group20	GO_BiologicalProcess-EBI-UniProt-GOA-ACAP-ARAP_01.05.2024_00h00	0.0204572	0.026379	0.00579327	0.00889681	[3, 5]	6.55738	4	[LOC106568513, LOC106573026, LOC106612859, stab2]
GO:0030169	low-density lipoprotein particle binding	Group20	GO_MolecularFunction-EBI-UniProt-GOA-ACAP-ARAP_01.05.2024_00h00	0.00124885	0.00305968	0.00579327	0.00889681	[5]	23.0769	3	[LOC106604759, LOC106612859, stab2]
GO:0090287	regulation of cellular response to growth factor stimulus	Group21	GO_BiologicalProcess-EBI-UniProt-GOA-ACAP-ARAP_01.05.2024_00h00	0.0130305	0.0187792	0.0149252	0.0200558	[3, 4, 5]	4.79452	7	[LOC106563265, LOC106563420, LOC106583098, LOC106599384, LOC106599513, LOC106604535, LOC106611554]
GO:0090092	regulation of transmembrane receptor protein serine/threonine kinase signaling pathway	Group21	GO_BiologicalProcess-EBI-UniProt-GOA-ACAP-ARAP_01.05.2024_00h00	0.0179358	0.0241887	0.0149252	0.0200558	[4, 5, 6, 7, 8]	4.95868	6	[LOC106563265, LOC106563420, LOC106583098, LOC106599384, LOC106604535, LOC106611554]
GO:0051051	negative regulation of transport	Group22	GO_BiologicalProcess-EBI-UniProt-GOA-ACAP-ARAP_01.05.2024_00h00	0.00187521	0.00424087	0.00187521	0.00366519	[2, 3, 4, 5]	6.86275	7	[LOC106571382, LOC106577511, LOC106607180, apoc1, hamp, lgals3b, pln1]
GO:0043271	negative regulation of monoatomic ion transport	Group22	GO_BiologicalProcess-EBI-UniProt-GOA-ACAP-ARAP_01.05.2024_00h00	0.00184072	0.0042279	0.00187521	0.00366519	[3, 4, 5, 6]	12.9032	4	[LOC106571382, LOC106607180, hamp, pln1]
KEGG:04260	Cardiac muscle contraction	Group23	KEGG_01.05.2024	0.00291483	0.0056379	0.0112347	0.0161031	[-1]	4.60251	11	[LOC106569998, LOC106570377, LOC106572113, LOC106573503, LOC106579596, LOC106598937, LOC106604437, LOC106610845, LOC106612682, cacnb2a, tpm2]
GO:0070069	cytochrome complex	Group23	GO_CellularComponent-EBI-UniProt-GOA-ACAP-ARAP_01.05.2024_00h00	0.00696467	0.0112506	0.0112347	0.0161031	[3]	7.14286	5	[LOC106569998, LOC106572113, LOC106579596, LOC106598937, LOC106612682]
GO:0098803	respiratory chain complex	Group23	GO_CellularComponent-EBI-UniProt-GOA-ACAP-ARAP_01.05.2024_00h00	0.0377012	0.0439847	0.0112347	0.0161031	[3, 4]	4.16667	6	[LOC106569998, LOC106572113, LOC106579596, LOC106598937, LOC106609195, LOC106612682]
KEGG:03271	Virion	Group24	KEGG_01.05.2024	9.55011e-05	0.000425414	0.0010842	0.00233104	[-1]	50	3	[LOC106585965, LOC106590025, LOC106599515]
GO:0019955	cytokine binding	Group24	GO_MolecularFunction-EBI-UniProt-GOA-ACAP-ARAP_01.05.2024_00h00	0.00343194	0.00630619	0.0010842	0.00233104	[3]	5.11364	9	[LOC106563265, LOC106563420, LOC106569333, LOC106569491, LOC106583098, LOC106590025, LOC106590245, LOC106599515, ackr3b]
GO:0019956	chemokine binding	Group24	GO_MolecularFunction-EBI-UniProt-GOA-ACAP-ARAP_01.05.2024_00h00	0.00426422	0.00728883	0.0010842	0.00233104	[4]	6.74157	6	[LOC106569333, LOC106569491, LOC106590025, LOC106590245, LOC106599515, ackr3b]
GO:0007160	cell-matrix adhesion	Group25	GO_BiologicalProcess-EBI-UniProt-GOA-ACAP-ARAP_01.05.2024_00h00	0.000116429	0.000475417	9.83921e-05	0.000248874	[4]	6.79012	11	[LOC106585965, LOC106590025, LOC106595728, LOC106599515, LOC106604545, LOC106605814, LOC106611539, emp2, itga11b, itgb7, itgbl1]
GO:0001952	regulation of cell-matrix adhesion	Group25	GO_BiologicalProcess-EBI-UniProt-GOA-ACAP-ARAP_01.05.2024_00h00	0.000972972	0.00250924	9.83921e-05	0.000248874	[5, 6]	25	3	[LOC106604545, LOC106611539, emp2]
GO:0001725	stress fiber	Group25	GO_CellularComponent-EBI-UniProt-GOA-ACAP-ARAP_01.05.2024_00h00	0.0175921	0.0239448	9.83921e-05	0.000248874	[3, 4, 8, 9]	5.68182	5	[LOC106583599, LOC106603461, LOC106604545, LOC106611539, pdli3]
GO:0005501	retinoid binding	Group26	GO_MolecularFunction-EBI-UniProt-GOA-ACAP-ARAP_01.05.2024_00h00	0.00963014	0.0145941	0.0133052	0.0184557	[4]	11.5385	3	[LOC106578982, nr2f2, rbp4]
GO:0051180	vitamin transport	Group26	GO_BiologicalProcess-EBI-UniProt-GOA-ACAP-ARAP_01.05.2024_00h00	0.0264497	0.0324008	0.0133052	0.0184557	[4]	6.06061	4	[LOC106570911, LOC106578982, ct054, rbp4]
GO:0090482	vitamin transmembrane transporter activity	Group26	GO_BiologicalProcess-EBI-UniProt-GOA-ACAP-ARAP_01.05.2024_00h00	0.0438156	0.0487946	0.0133052	0.0184557	[4, 6]	6.52174	3	[LOC106578982, ct054, rbp4]
GO:2001233	regulation of apoptotic signaling pathway	Group27	GO_BiologicalProcess-EBI-UniProt-GOA-ACAP-ARAP_01.05.2024_00h00	0.00201039	0.00434599	0.00201039	0.00375856	[4, 5, 6]	6.06061	8	[LOC106567086, LOC106567109, LOC106572624, LOC106582666, fgl1, grinaa, lgals3b, nme5]
GO:2001234	negative regulation of apoptotic signaling pathway	Group27	GO_BiologicalProcess-EBI-UniProt-GOA-ACAP-ARAP_01.05.2024_00h00	0.0114535	0.0170067	0.00201039	0.00375856	[4, 5, 6, 7]	6.32911	5	[LOC106567086, fgl1, grinaa, lgals3b, nme5]
GO:2001236	regulation of extrinsic apoptotic signaling pathway	Group27	GO_BiologicalProcess-EBI-UniProt-GOA-ACAP-ARAP_01.05.2024_00h00	0.0153831	0.0219546	0.00201039	0.00375856	[5, 6, 7]	7.14286	4	[LOC106567109, LOC106572624, fgl1, lgals3b]
KEGG:00061	Fatty acid biosynthesis	Group28	KEGG_01.05.2024	0.000348617	0.00109036	4.27019e-05	0.000122412	[-1]	13.8889	5	[LOC106569955, LOC106581311, LOC106585738, LOC106607757, LOC106612015]
GO:0015645	fatty acid ligase activity	Group28	GO_MolecularFunction-EBI-UniProt-GOA-ACAP-ARAP_01.05.2024_00h00	0.00209142	0.00439199	4.27019e-05	0.000122412	[2, 5]	9.43396	5	[LOC106581311, LOC106585738, LOC106602020, LOC106612015, zgc:101540]
GO:0016405	CoA-ligase activity	Group28	GO_MolecularFunction-EBI-UniProt-GOA-ACAP-ARAP_01.05.2024_00h00	0.00266983	0.00530359	4.27019e-05	0.000122412	[4]	8.92857	5	[LOC106581311, LOC106585738, LOC106602020, LOC106612015, zgc:101540]
GO:0001676	long-chain fatty acid metabolic process	Group28	GO_BiologicalProcess-EBI-UniProt-GOA-ACAP-ARAP_01.05.2024_00h00	0.000642348	0.00178161	4.27019e-05	0.000122412	[5, 6, 8]	8.23529	7	[LOC106581311, LOC106585738, LOC106592081, LOC106592262, LOC106612015, loxe3, zgc:101540]
GO:0004857	enzyme inhibitor activity	Group29	GO_MolecularFunction-EBI-UniProt-GOA-ACAP-ARAP_01.05.2024_00h00	2.46284e-05	0.000139245	2.7718e-05	8.51338e-05	[3]	4.97512	20	[LOC100195750, LOC106567105, LOC106570457, LOC106571140, LOC106573917, LOC106577511, LOC106581002, LOC106581278, LOC106582100, LOC106590538, LOC106603057, LOC106603571, LOC106603698, LOC106605775, LOC106608947, LOC106612870, LOC106613072, apoc1, cdkn1a, wfdc2]
GO:0061134	peptidase regulator activity	Group29	GO_MolecularFunction-EBI-UniProt-GOA-ACAP-ARAP_01.05.2024_00h00	9.70407e-06	7.92499e-05	2.7718e-05	8.51338e-05	[3]	6.27451	16	[LOC100195293, LOC100195750, LOC106567105, LOC106570457, LOC106571140, LOC106581002, LOC106581278, LOC106582100, LOC106590538, LOC106603057, LOC106603571, LOC106605775, LOC106608947, LOC106612870, LOC106613072, wfdc2]
GO:0004866	endopeptidase inhibitor activity	Group29	GO_MolecularFunction-EBI-UniProt-GOA-ACAP-ARAP_01.05.2024_00h00	4.07624e-05	0.000214003	2.7718e-05	8.51338e-05	[5]	6.56566	13	[LOC100195750, LOC106567105, LOC106570457, LOC106571140, LOC106581002, LOC106581278, LOC106590538, LOC106603057, LOC106603571, LOC106608947, LOC106612870, LOC106613072, wfdc2]
GO:0004867	serine-type endopeptidase inhibitor activity	Group29	GO_MolecularFunction-EBI-UniProt-GOA-ACAP-ARAP_01.05.2024_00h00	0.000155057	0.000569835	2.7718e-05	8.51338e-05	[6]	7.89474	9	[LOC106567105, LOC106570457, LOC106571140, LOC106581278, LOC106603571, LOC106608947, LOC106612870, LOC106613072, wfdc2]
KEGG:04514	Cell adhesion molecules	Group30	KEGG_01.05.2024	0.000183482	0.000612996	2.45212e-07	1.17157e-06	[-1]	4.4186	19	[LOC106561987, LOC106564360, LOC106567734, LOC106569171, LOC106573085, LOC106574265, LOC106574316, LOC106585050, LOC106587287, LOC106588402, LOC106590025, LOC106599515, LOC106600490, LOC106605608, esama, itgb7, jam2a, mpz, nfasca]
GO:0050839	cell adhesion molecule binding	Group30	GO_MolecularFunction-EBI-UniProt-GOA-ACAP-ARAP_01.05.2024_00h00	7.57964e-08	1.23801e-06	2.45212e-07	1.17157e-06	[3]	5.26316	30	[LOC100380677, LOC106561987, LOC106567101, LOC106567734, LOC106568697, LOC106569171, LOC106570416, LOC106573085, LOC106573126, LOC106580005, LOC106581604, LOC106585437, LOC106585965, LOC106587287, LOC106588972, LOC106590025, LOC106595728, LOC106599515, LOC106604146, LOC106605814, LOC106612876, cdh19, chl1b, esama, esm1, itga11b, itgb7, itgbl1, nfasca, zgc:113337]
GO:0098631	cell adhesion mediator activity	Group30	GO_BiologicalProcess-EBI-UniProt-GOA-ACAP-ARAP_01.05.2024_00h00	0.0026514	0.00533912	2.45212e-07	1.17157e-06	[3]	5.7971	8	[LOC106567734, LOC106573085, LOC106590025, LOC106599515, chl1b, esama, nfasca, zgc:113337]
GO:0098632	cell-cell adhesion mediator activity	Group30	GO_BiologicalProcess-EBI-UniProt-GOA-ACAP-ARAP_01.05.2024_00h00	0.0221759	0.027862	2.45212e-07	1.17157e-06	[4]	4.72441	6	[LOC106567734, LOC106573085, chl1b, esama, nfasca, zgc:113337]
KEGG:03271	Virion	Group31	KEGG_01.05.2024	9.55011e-05	0.000425414	2.18537e-05	7.22853e-05	[-1]	50	3	[LOC106585965, LOC106590025, LOC106599515]
GO:0007160	cell-matrix adhesion	Group31	GO_BiologicalProcess-EBI-UniProt-GOA-ACAP-ARAP_01.05.2024_00h00	0.000116429	0.000475417	2.18537e-05	7.22853e-05	[4]	6.79012	11	[LOC106585965, LOC106590025, LOC106595728, LOC106599515, LOC106604545, LOC106605814, LOC106611539, emp2, itga11b, itgb7, itgbl1]
GO:0019956	chemokine binding	Group31	GO_MolecularFunction-EBI-UniProt-GOA-ACAP-ARAP_01.05.2024_00h00	0.00426422	0.00728883	2.18537e-05	7.22853e-05	[4]	6.74157	6	[LOC106569333, LOC106569491, LOC106590025, LOC106590245, LOC106599515, ackr3b]
GO:0008305	integrin complex	Group31	GO_CellularComponent-EBI-UniProt-GOA-ACAP-ARAP_01.05.2024_00h00	4.72795e-05	0.000239658	2.18537e-05	7.22853e-05	[3, 4, 5, 6]	10.5263	8	[LOC106585965, LOC106590025, LOC106595728, LOC106599515, LOC106605814, itga11b, itgb7, itgbl1]
GO:0042470	melanosome	Group31	GO_CellularComponent-EBI-UniProt-GOA-ACAP-ARAP_01.05.2024_00h00	0.0175921	0.0239448	2.18537e-05	7.22853e-05	[5, 6, 8]	5.68182	5	[LOC106567344, LOC106580762, LOC106590025, LOC106599515, hsp90b1]
GO:0120254	olefinic compound metabolic process	Group32	GO_BiologicalProcess-EBI-UniProt-GOA-ACAP-ARAP_01.05.2024_00h00	0.000176965	0.000604974	4.50175e-05	0.000120985	[3]	7.75862	9	[LOC100136926, LOC106567948, LOC106586421, LOC106592081, LOC106592262, LOC106603538, LOC106605973, bco2b, loxe3]
GO:0045453	bone resorption	Group32	GO_BiologicalProcess-EBI-UniProt-GOA-ACAP-ARAP_01.05.2024_00h00	0.0106985	0.0160477	4.50175e-05	0.000120985	[4, 5]	11.1111	3	[LOC106589400, ppa5, spp1]
GO:0005506	iron ion binding	Group32	GO_MolecularFunction-EBI-UniProt-GOA-ACAP-ARAP_01.05.2024_00h00	0.000639814	0.0018087	4.50175e-05	0.000120985	[7]	4.96183	13	[LOC100136926, LOC106564518, LOC106577060, LOC106580183, LOC106586421, LOC106589400, LOC106592081, LOC106592262, LOC106599162, LOC106600954, LOC106603838, loxe3, ppa5]
GO:0008198	ferrous iron binding	Group32	GO_MolecularFunction-EBI-UniProt-GOA-ACAP-ARAP_01.05.2024_00h00	0.0013382	0.00322484	4.50175e-05	0.000120985	[8]	10.4167	5	[LOC106564518, LOC106580183, LOC106589400, LOC106600954, ppa5]
GO:0008199	ferric iron binding	Group32	GO_MolecularFunction-EBI-UniProt-GOA-ACAP-ARAP_01.05.2024_00h00	0.0185094	0.0242936	4.50175e-05	0.000120985	[8]	9.09091	3	[LOC106589400, LOC106600954, ppa5]
GO:0009611	response to wounding	Group33	GO_BiologicalProcess-EBI-UniProt-GOA-ACAP-ARAP_01.05.2024_00h00	0.000147326	0.000555306	0.00154512	0.00316382	[3]	6.15385	12	[LOC106561958, LOC106563034, LOC106568217, LOC106570457, LOC106578163, LOC106580417, LOC106583599, LOC106599513, LOC106608947, f2r, fgl1, hgfa]
GO:0030168	platelet activation	Group33	GO_BiologicalProcess-EBI-UniProt-GOA-ACAP-ARAP_01.05.2024_00h00	0.00722394	0.0115426	0.00154512	0.00316382	[3, 4, 6]	8.88889	4	[LOC106561958, LOC106578163, LOC106583599, fgl1]
GO:0061041	regulation of wound healing	Group33	GO_BiologicalProcess-EBI-UniProt-GOA-ACAP-ARAP_01.05.2024_00h00	1.24413e-05	8.70892e-05	0.00154512	0.00316382	[5, 6]	19.3548	6	[LOC106561958, LOC106563034, LOC106568217, LOC106608947, f2r, fgl1]
GO:0015057	thrombin-activated receptor activity	Group33	GO_BiologicalProcess-EBI-UniProt-GOA-ACAP-ARAP_01.05.2024_00h00	9.91656e-05	0.000428745	0.00154512	0.00316382	[5, 6, 7, 8, 9]	26.6667	4	[LOC106563034, LOC106568217, LOC106580417, f2r]
GO:0035025	positive regulation of Rho protein signal transduction	Group33	GO_BiologicalProcess-EBI-UniProt-GOA-ACAP-ARAP_01.05.2024_00h00	0.0380162	0.044003	0.00154512	0.00316382	[6, 7, 8, 9, 10]	5.40541	4	[LOC106563034, LOC106568217, LOC106580417, f2r]
GO:0051087	protein-folding chaperone binding	Group34	GO_MolecularFunction-EBI-UniProt-GOA-ACAP-ARAP_01.05.2024_00h00	0.0172877	0.0239745	0.000409427	0.000978075	[3]	5	6	[LOC106575773, LOC106578614, LOC106603820, ahsa1a, dnaaf6, dnaja]
GO:0009408	response to heat	Group34	GO_BiologicalProcess-EBI-UniProt-GOA-ACAP-ARAP_01.05.2024_00h00	0.000143909	0.0005567	0.000409427	0.000978075	[3, 4]	12.766	6	[LOC106575773, LOC106608136, clpb, dnaja, hs90a, hsp90b1]
GO:0030544	Hsp70 protein binding	Group34	GO_MolecularFunction-EBI-UniProt-GOA-ACAP-ARAP_01.05.2024_00h00	0.0438156	0.0487946	0.000409427	0.000978075	[4]	6.52174	3	[LOC106575773, LOC106578614, dnaja]
GO:0034605	cellular response to heat	Group34	GO_BiologicalProcess-EBI-UniProt-GOA-ACAP-ARAP_01.05.2024_00h00	5.33772e-05	0.000253111	0.000409427	0.000978075	[4, 5]	30.7692	4	[LOC106575773, LOC106608136, clpb, hs90a]
GO:0140662	ATP-dependent protein folding chaperone	Group34	GO_BiologicalProcess-EBI-UniProt-GOA-ACAP-ARAP_01.05.2024_00h00	0.00783173	0.0122475	0.000409427	0.000978075	[4, 7, 8, 9]	6.94444	5	[LOC106608136, LOC106613013, hs90a, hsc70, hsp90b1]
GO:0097006	regulation of plasma lipoprotein particle levels	Group35	GO_BiologicalProcess-EBI-UniProt-GOA-ACAP-ARAP_01.05.2024_00h00	5.30114e-06	5.5662e-05	5.47446e-06	1.96168e-05	[2, 3]	22.2222	6	[LOC106569629, LOC106577511, LOC106583677, LOC106613694, LOC106613695, apoc1]
GO:0031406	carboxylic acid binding	Group35	GO_MolecularFunction-EBI-UniProt-GOA-ACAP-ARAP_01.05.2024_00h00	0.00115561	0.00287923	5.47446e-06	1.96168e-05	[4, 5]	6.61157	8	[LOC106577060, LOC106577511, LOC106588813, LOC106603838, apoc1, fabp2, nr2f2, ret7]
GO:0004859	phospholipase inhibitor activity	Group35	GO_MolecularFunction-EBI-UniProt-GOA-ACAP-ARAP_01.05.2024_00h00	0.00282208	0.00553127	5.47446e-06	1.96168e-05	[5]	17.6471	3	[LOC106573917, LOC106577511, apoc1]
GO:0033293	monocarboxylic acid binding	Group35	GO_MolecularFunction-EBI-UniProt-GOA-ACAP-ARAP_01.05.2024_00h00	0.000162109	0.00058122	5.47446e-06	1.96168e-05	[5, 6]	12.5	6	[LOC106577511, LOC106588813, apoc1, fabp2, nr2f2, ret7]
GO:0034361	very-low-density lipoprotein particle	Group35	GO_CellularComponent-EBI-UniProt-GOA-ACAP-ARAP_01.05.2024_00h00	2.53162e-05	0.000137833	5.47446e-06	1.96168e-05	[5, 6]	36.3636	4	[LOC106569629, LOC106577511, LOC106613695, apoc1]
GO:0050839	cell adhesion molecule binding	Group36	GO_MolecularFunction-EBI-UniProt-GOA-ACAP-ARAP_01.05.2024_00h00	7.57964e-08	1.23801e-06	7.57964e-08	4.65607e-07	[3]	5.26316	30	[LOC100380677, LOC106561987, LOC106567101, LOC106567734, LOC106568697, LOC106569171, LOC106570416, LOC106573085, LOC106573126, LOC106580005, LOC106581604, LOC106585437, LOC106585965, LOC106587287, LOC106588972, LOC106590025, LOC106595728, LOC106599515, LOC106604146, LOC106605814, LOC106612876, cdh19, chl1b, esama, esm1, itga11b, itgb7, itgbl1, nfasca, zgc:113337]
GO:0098631	cell adhesion mediator activity	Group36	GO_BiologicalProcess-EBI-UniProt-GOA-ACAP-ARAP_01.05.2024_00h00	0.0026514	0.00533912	7.57964e-08	4.65607e-07	[3]	5.7971	8	[LOC106567734, LOC106573085, LOC106590025, LOC106599515, chl1b, esama, nfasca, zgc:113337]
GO:0005178	integrin binding	Group36	GO_MolecularFunction-EBI-UniProt-GOA-ACAP-ARAP_01.05.2024_00h00	5.22014e-07	6.97601e-06	7.57964e-08	4.65607e-07	[3, 4]	8.37989	15	[LOC106567101, LOC106567734, LOC106570416, LOC106580005, LOC106585437, LOC106585965, LOC106588972, LOC106590025, LOC106595728, LOC106599515, LOC106605814, esm1, itga11b, itgb7, itgbl1]
GO:0045296	cadherin binding	Group36	GO_MolecularFunction-EBI-UniProt-GOA-ACAP-ARAP_01.05.2024_00h00	0.0184328	0.024411	7.57964e-08	4.65607e-07	[4]	4.14508	8	[LOC100380677, LOC106561987, LOC106568697, LOC106569171, LOC106573126, LOC106581604, LOC106587287, cdh19]
GO:0008305	integrin complex	Group36	GO_CellularComponent-EBI-UniProt-GOA-ACAP-ARAP_01.05.2024_00h00	4.72795e-05	0.000239658	7.57964e-08	4.65607e-07	[3, 4, 5, 6]	10.5263	8	[LOC106585965, LOC106590025, LOC106595728, LOC106599515, LOC106605814, itga11b, itgb7, itgbl1]
GO:0031012	extracellular matrix	Group37	GO_CellularComponent-EBI-UniProt-GOA-ACAP-ARAP_01.05.2024_00h00	1.56229e-10	7.65523e-09	2.77606e-14	5.96852e-13	[3, 4]	4.84359	48	[LOC100195997, LOC106560452, LOC106561958, LOC106561998, LOC106564861, LOC106566248, LOC106566399, LOC106567101, LOC106567252, LOC106570416, LOC106570545, LOC106571140, LOC106572191, LOC106580005, LOC106580855, LOC106581219, LOC106582581, LOC106583715, LOC106585437, LOC106586738, LOC106588972, LOC106591053, LOC106593883, LOC106595068, LOC106599956, LOC106601689, LOC106604146, LOC106606854, LOC106…
GO:0016641	oxidoreductase activity, acting on the CH-NH2 group of donors, oxygen as acceptor	Group37	GO_MolecularFunction-EBI-UniProt-GOA-ACAP-ARAP_01.05.2024_00h00	0.00322182	0.0060719	2.77606e-14	5.96852e-13	[4]	11.1111	4	[LOC100194731, LOC106564861, loxa, loxl4]
GO:0062023	collagen-containing extracellular matrix	Group37	GO_CellularComponent-EBI-UniProt-GOA-ACAP-ARAP_01.05.2024_00h00	6.60882e-06	6.07186e-05	2.77606e-14	5.96852e-13	[4, 5]	4.49251	27	[LOC100195997, LOC106560452, LOC106561958, LOC106561998, LOC106564861, LOC106567252, LOC106570545, LOC106572191, LOC106580855, LOC106582581, LOC106583715, LOC106586738, LOC106591053, LOC106593883, LOC106601689, LOC106608163, LOC106611257, LOC106611708, LOC106612545, htra1b, leg4, lgals3b, loxa, loxl4, mfap4, pgs2, thbs4a]
GO:0030198	extracellular matrix organization	Group37	GO_BiologicalProcess-EBI-UniProt-GOA-ACAP-ARAP_01.05.2024_00h00	7.93156e-09	1.45742e-07	2.77606e-14	5.96852e-13	[5]	6.99708	24	[LOC100195293, LOC106560250, LOC106560452, LOC106564861, LOC106566399, LOC106567252, LOC106570545, LOC106571140, LOC106580855, LOC106581219, LOC106581278, LOC106582581, LOC106586738, LOC106591053, LOC106599956, LOC106604146, LOC106612876, LOC106613072, LOC106613110, dpt, loxa, loxl4, mfap4, mia]
GO:0030199	collagen fibril organization	Group37	GO_BiologicalProcess-EBI-UniProt-GOA-ACAP-ARAP_01.05.2024_00h00	1.8978e-05	0.000111591	2.77606e-14	5.96852e-13	[5, 6]	14.2857	7	[LOC106564861, LOC106581278, LOC106599956, LOC106613072, dpt, loxa, loxl4]
GO:0005507	copper ion binding	Group37	GO_MolecularFunction-EBI-UniProt-GOA-ACAP-ARAP_01.05.2024_00h00	1.67247e-05	0.000102439	2.77606e-14	5.96852e-13	[7]	12.1212	8	[LOC100194731, LOC100196483, LOC106564861, LOC106576709, LOC106578921, loxa, loxl4, syu]
GO:1903136	cuprous ion binding	Group37	GO_MolecularFunction-EBI-UniProt-GOA-ACAP-ARAP_01.05.2024_00h00	0.000165	0.0005775	2.77606e-14	5.96852e-13	[8]	42.8571	3	[LOC106576709, LOC106578921, syu]
KEGG:03320	PPAR signaling pathway	Group38	KEGG_01.05.2024	6.03511e-09	1.4786e-07	2.47881e-07	1.06589e-06	[-1]	10.8108	16	[LOC106569629, LOC106581311, LOC106583677, LOC106584797, LOC106585738, LOC106586421, LOC106588813, LOC106599162, LOC106604599, LOC106608647, LOC106612015, LOC106613694, LOC106613695, fabp2, plin1, zgc:101540]
GO:0016053	organic acid biosynthetic process	Group38	GO_BiologicalProcess-EBI-UniProt-GOA-ACAP-ARAP_01.05.2024_00h00	0.00030915	0.000987936	2.47881e-07	1.06589e-06	[4]	4.67836	16	[LOC106568015, LOC106569508, LOC106569629, LOC106575231, LOC106580183, LOC106584797, LOC106599162, LOC106607757, LOC106612829, LOC106613694, LOC106613695, bhmt, gamt, loxe3, ltc4s, zgc:101540]
GO:0034369	plasma lipoprotein particle remodeling	Group38	GO_BiologicalProcess-EBI-UniProt-GOA-ACAP-ARAP_01.05.2024_00h00	0.000130435	0.000518215	2.47881e-07	1.06589e-06	[3, 4, 7]	25	4	[LOC106569629, LOC106583677, LOC106613694, LOC106613695]
GO:0004465	lipoprotein lipase activity	Group38	GO_MolecularFunction-EBI-UniProt-GOA-ACAP-ARAP_01.05.2024_00h00	0.00193688	0.00424958	2.47881e-07	1.06589e-06	[6]	20	3	[LOC106569629, LOC106613694, LOC106613695]
GO:0006699	bile acid biosynthetic process	Group38	GO_BiologicalProcess-EBI-UniProt-GOA-ACAP-ARAP_01.05.2024_00h00	0.00193688	0.00424958	2.47881e-07	1.06589e-06	[5, 6, 7, 8]	20	3	[LOC106568015, LOC106599162, zgc:101540]
GO:0046464	acylglycerol catabolic process	Group38	GO_BiologicalProcess-EBI-UniProt-GOA-ACAP-ARAP_01.05.2024_00h00	0.0119571	0.0175769	2.47881e-07	1.06589e-06	[6, 7]	7.69231	4	[LOC100195485, LOC106569629, LOC106613694, LOC106613695]
GO:0072330	monocarboxylic acid biosynthetic process	Group38	GO_BiologicalProcess-EBI-UniProt-GOA-ACAP-ARAP_01.05.2024_00h00	0.00190019	0.00423224	2.47881e-07	1.06589e-06	[6, 7]	5.18135	10	[LOC106568015, LOC106569629, LOC106584797, LOC106599162, LOC106607757, LOC106613694, LOC106613695, gamt, loxe3, zgc:101540]
GO:0034372	very-low-density lipoprotein particle remodeling	Group38	GO_BiologicalProcess-EBI-UniProt-GOA-ACAP-ARAP_01.05.2024_00h00	0.00124885	0.00305968	2.47881e-07	1.06589e-06	[5, 6, 9]	23.0769	3	[LOC106569629, LOC106613694, LOC106613695]
KEGG:03271	Virion	Group39	KEGG_01.05.2024	9.55011e-05	0.000425414	2.72264e-09	2.34147e-08	[-1]	50	3	[LOC106585965, LOC106590025, LOC106599515]
KEGG:04510	Focal adhesion	Group39	KEGG_01.05.2024	1.28668e-05	8.59733e-05	2.72264e-09	2.34147e-08	[-1]	4.6332	24	[LOC106561998, LOC106562110, LOC106579293, LOC106582581, LOC106583599, LOC106584280, LOC106585965, LOC106586160, LOC106587297, LOC106589985, LOC106590025, LOC106591469, LOC106595728, LOC106599515, LOC106600149, LOC106605814, LOC106608163, LOC106611257, emp2, itga11b, itgb7, jun, thbs4a, vwf]
KEGG:04512	ECM-receptor interaction	Group39	KEGG_01.05.2024	1.86784e-06	2.1121e-05	2.72264e-09	2.34147e-08	[-1]	7.57576	15	[LOC106561998, LOC106579293, LOC106582581, LOC106585965, LOC106590025, LOC106595728, LOC106599515, LOC106602284, LOC106605814, LOC106608163, LOC106611257, itga11b, itgb7, thbs4a, vwf]
KEGG:04820	Cytoskeleton in muscle cells	Group39	KEGG_01.05.2024	1.2202e-05	8.96848e-05	2.72264e-09	2.34147e-08	[-1]	4.34084	27	[LOC100136494, LOC106560452, LOC106561998, LOC106566838, LOC106567252, LOC106569363, LOC106573503, LOC106582581, LOC106583599, LOC106585965, LOC106590025, LOC106595728, LOC106599515, LOC106604437, LOC106605814, LOC106608163, LOC106610845, LOC106611257, LOC106611720, fhl1b, itga11b, itgb7, obscnb, pdli3, pgs2, thbs4a, tpm2]
GO:0031589	cell-substrate adhesion	Group39	GO_BiologicalProcess-EBI-UniProt-GOA-ACAP-ARAP_01.05.2024_00h00	0.000686508	0.00186883	2.72264e-09	2.34147e-08	[3]	4.92424	13	[LOC106562110, LOC106585965, LOC106590025, LOC106595728, LOC106599515, LOC106604545, LOC106604599, LOC106605814, LOC106611539, emp2, itga11b, itgb7, itgbl1]
GO:0050839	cell adhesion molecule binding	Group39	GO_MolecularFunction-EBI-UniProt-GOA-ACAP-ARAP_01.05.2024_00h00	7.57964e-08	1.23801e-06	2.72264e-09	2.34147e-08	[3]	5.26316	30	[LOC100380677, LOC106561987, LOC106567101, LOC106567734, LOC106568697, LOC106569171, LOC106570416, LOC106573085, LOC106573126, LOC106580005, LOC106581604, LOC106585437, LOC106585965, LOC106587287, LOC106588972, LOC106590025, LOC106595728, LOC106599515, LOC106604146, LOC106605814, LOC106612876, cdh19, chl1b, esama, esm1, itga11b, itgb7, itgbl1, nfasca, zgc:113337]
GO:0005178	integrin binding	Group39	GO_MolecularFunction-EBI-UniProt-GOA-ACAP-ARAP_01.05.2024_00h00	5.22014e-07	6.97601e-06	2.72264e-09	2.34147e-08	[3, 4]	8.37989	15	[LOC106567101, LOC106567734, LOC106570416, LOC106580005, LOC106585437, LOC106585965, LOC106588972, LOC106590025, LOC106595728, LOC106599515, LOC106605814, esm1, itga11b, itgb7, itgbl1]
GO:0007160	cell-matrix adhesion	Group39	GO_BiologicalProcess-EBI-UniProt-GOA-ACAP-ARAP_01.05.2024_00h00	0.000116429	0.000475417	2.72264e-09	2.34147e-08	[4]	6.79012	11	[LOC106585965, LOC106590025, LOC106595728, LOC106599515, LOC106604545, LOC106605814, LOC106611539, emp2, itga11b, itgb7, itgbl1]
GO:0098802	plasma membrane signaling receptor complex	Group39	GO_CellularComponent-EBI-UniProt-GOA-ACAP-ARAP_01.05.2024_00h00	0.00429289	0.0072535	2.72264e-09	2.34147e-08	[3, 4, 5]	4.16667	12	[LOC106565937, LOC106565970, LOC106585965, LOC106590025, LOC106595728, LOC106599384, LOC106599515, LOC106605814, itga11b, itgb7, itgbl1, tnfrsf1b]
GO:0008305	integrin complex	Group39	GO_CellularComponent-EBI-UniProt-GOA-ACAP-ARAP_01.05.2024_00h00	4.72795e-05	0.000239658	2.72264e-09	2.34147e-08	[3, 4, 5, 6]	10.5263	8	[LOC106585965, LOC106590025, LOC106595728, LOC106599515, LOC106605814, itga11b, itgb7, itgbl1]
GO:0001952	regulation of cell-matrix adhesion	Group39	GO_BiologicalProcess-EBI-UniProt-GOA-ACAP-ARAP_01.05.2024_00h00	0.000972972	0.00250924	2.72264e-09	2.34147e-08	[5, 6]	25	3	[LOC106604545, LOC106611539, emp2]
GO:0048646	anatomical structure formation involved in morphogenesis	Group40	GO_BiologicalProcess-EBI-UniProt-GOA-ACAP-ARAP_01.05.2024_00h00	5.54137e-06	5.43055e-05	4.87082e-06	1.90405e-05	[2, 3, 4]	5.01089	23	[LOC100380677, LOC106565937, LOC106568558, LOC106570474, LOC106573126, LOC106579126, LOC106583599, LOC106585423, LOC106599513, LOC106601043, LOC106603571, LOC106607312, LOC106608163, LOC106608947, LOC106611257, LOC106611510, LOC106611708, LOC106612545, LOC106613202, ackr3b, esm1, tnfrsf1b, tnmd]
GO:0051093	negative regulation of developmental process	Group40	GO_BiologicalProcess-EBI-UniProt-GOA-ACAP-ARAP_01.05.2024_00h00	0.00397748	0.00704445	4.87082e-06	1.90405e-05	[2, 3, 4]	5	9	[LOC106567247, LOC106590611, LOC106603571, LOC106608163, LOC106608947, LOC106611257, LOC106611510, sema5a, tnmd]
GO:0051241	negative regulation of multicellular organismal process	Group40	GO_BiologicalProcess-EBI-UniProt-GOA-ACAP-ARAP_01.05.2024_00h00	0.000205348	0.000670802	4.87082e-06	1.90405e-05	[2, 3, 4]	5.30303	14	[LOC106567247, LOC106571382, LOC106577511, LOC106590611, LOC106603571, LOC106608163, LOC106608947, LOC106611257, LOC106611510, apoc1, fgl1, pln1, sema5a, tnmd]
GO:0001935	endothelial cell proliferation	Group40	GO_BiologicalProcess-EBI-UniProt-GOA-ACAP-ARAP_01.05.2024_00h00	0.0348171	0.0412751	4.87082e-06	1.90405e-05	[4]	7.14286	3	[LOC106568558, LOC106611510, tnmd]
GO:0035239	tube morphogenesis	Group40	GO_BiologicalProcess-EBI-UniProt-GOA-ACAP-ARAP_01.05.2024_00h00	7.72761e-09	1.6228e-07	4.87082e-06	1.90405e-05	[3, 4, 5]	7.58621	22	[LOC100380677, LOC106565937, LOC106568558, LOC106569171, LOC106573126, LOC106579126, LOC106585423, LOC106588813, LOC106599513, LOC106601043, LOC106603571, LOC106607312, LOC106608163, LOC106608947, LOC106611257, LOC106611510, LOC106611708, LOC106612545, ackr3b, esm1, tnfrsf1b, tnmd]
GO:0072359	circulatory system development	Group40	GO_BiologicalProcess-EBI-UniProt-GOA-ACAP-ARAP_01.05.2024_00h00	6.70041e-07	8.208e-06	4.87082e-06	1.90405e-05	[4, 5]	5.21042	26	[LOC100380677, LOC106561987, LOC106565937, LOC106568558, LOC106569171, LOC106573126, LOC106579126, LOC106582283, LOC106585423, LOC106587287, LOC106588813, LOC106599513, LOC106601043, LOC106603571, LOC106607312, LOC106608163, LOC106608947, LOC106611257, LOC106611510, LOC106611708, LOC106612545, ackr3b, esm1, pdli3, tnfrsf1b, tnmd]
GO:0001944	vasculature development	Group40	GO_BiologicalProcess-EBI-UniProt-GOA-ACAP-ARAP_01.05.2024_00h00	7.13115e-10	2.6207e-08	4.87082e-06	1.90405e-05	[4, 5, 6]	8.24373	23	[LOC100380677, LOC106561987, LOC106565937, LOC106568558, LOC106569171, LOC106573126, LOC106579126, LOC106585423, LOC106587287, LOC106599513, LOC106601043, LOC106603571, LOC106607312, LOC106608163, LOC106608947, LOC106611257, LOC106611510, LOC106611708, LOC106612545, ackr3b, esm1, tnfrsf1b, tnmd]
GO:0043542	endothelial cell migration	Group40	GO_BiologicalProcess-EBI-UniProt-GOA-ACAP-ARAP_01.05.2024_00h00	0.000995768	0.00252376	4.87082e-06	1.90405e-05	[5, 6]	11.1111	5	[LOC106565937, LOC106568558, LOC106599513, LOC106611708, tnfrsf1b]
GO:0010595	positive regulation of endothelial cell migration	Group40	GO_BiologicalProcess-EBI-UniProt-GOA-ACAP-ARAP_01.05.2024_00h00	7.00329e-05	0.000321713	4.87082e-06	1.90405e-05	[5, 6, 7, 8]	19.2308	5	[LOC106565937, LOC106568558, LOC106599513, LOC106611708, tnfrsf1b]
GO:0045765	regulation of angiogenesis	Group40	GO_BiologicalProcess-EBI-UniProt-GOA-ACAP-ARAP_01.05.2024_00h00	9.26841e-06	8.01445e-05	4.87082e-06	1.90405e-05	[4, 5, 6, 7, 8, 9, 10]	11.25	9	[LOC106565937, LOC106568558, LOC106603571, LOC106608163, LOC106608947, LOC106611257, LOC106611510, tnfrsf1b, tnmd]
GO:0016525	negative regulation of angiogenesis	Group40	GO_BiologicalProcess-EBI-UniProt-GOA-ACAP-ARAP_01.05.2024_00h00	1.01801e-05	7.87618e-05	4.87082e-06	1.90405e-05	[4, 5, 6, 7, 8, 9, 10, 11]	20	6	[LOC106603571, LOC106608163, LOC106608947, LOC106611257, LOC106611510, tnmd]
GO:0045766	positive regulation of angiogenesis	Group40	GO_BiologicalProcess-EBI-UniProt-GOA-ACAP-ARAP_01.05.2024_00h00	0.0348171	0.0412751	4.87082e-06	1.90405e-05	[4, 5, 6, 7, 8, 9, 10, 11]	7.14286	3	[LOC106565937, LOC106568558, tnfrsf1b]
GO:0002250	adaptive immune response	Group41	GO_BiologicalProcess-EBI-UniProt-GOA-ACAP-ARAP_01.05.2024_00h00	0.00774761	0.0122462	4.55482e-08	3.26429e-07	[3]	5.30303	7	[LOC106565937, LOC106572353, LOC106574265, LOC106578163, c7a, c7b, tnfrsf1b]
GO:0006959	humoral immune response	Group41	GO_BiologicalProcess-EBI-UniProt-GOA-ACAP-ARAP_01.05.2024_00h00	0.000642348	0.00178161	4.55482e-08	3.26429e-07	[3]	8.23529	7	[LOC106572353, LOC106581002, LOC106599563, LOC106612870, c7a, c7b, tfa]
GO:0050865	regulation of cell activation	Group41	GO_BiologicalProcess-EBI-UniProt-GOA-ACAP-ARAP_01.05.2024_00h00	0.0421559	0.0473047	4.55482e-08	3.26429e-07	[3, 4]	4.05405	6	[LOC100136449, LOC106565937, LOC106574316, LOC106578163, LOC106590199, tnfrsf1b]
GO:0001667	ameboidal-type cell migration	Group41	GO_BiologicalProcess-EBI-UniProt-GOA-ACAP-ARAP_01.05.2024_00h00	0.00914858	0.0140088	4.55482e-08	3.26429e-07	[4]	4.70588	8	[LOC106565937, LOC106567247, LOC106568558, LOC106590611, LOC106599513, LOC106611708, sema5a, tnfrsf1b]
GO:0042113	B cell activation	Group41	GO_BiologicalProcess-EBI-UniProt-GOA-ACAP-ARAP_01.05.2024_00h00	0.0251761	0.0310999	4.55482e-08	3.26429e-07	[4, 5]	6.15385	4	[LOC106565937, LOC106590199, flt3, tnfrsf1b]
GO:0046651	lymphocyte proliferation	Group41	GO_BiologicalProcess-EBI-UniProt-GOA-ACAP-ARAP_01.05.2024_00h00	0.0183854	0.0245696	4.55482e-08	3.26429e-07	[4, 5]	5.61798	5	[LOC100136449, LOC106565937, LOC106574316, LOC106590199, tnfrsf1b]
GO:0006956	complement activation	Group41	GO_BiologicalProcess-EBI-UniProt-GOA-ACAP-ARAP_01.05.2024_00h00	0.00361055	0.00655247	4.55482e-08	3.26429e-07	[3, 4, 5, 6, 7]	8.33333	5	[LOC106572353, LOC106581002, LOC106612870, c7a, c7b]
GO:0030335	positive regulation of cell migration	Group41	GO_BiologicalProcess-EBI-UniProt-GOA-ACAP-ARAP_01.05.2024_00h00	0.000376871	0.00113061	4.55482e-08	3.26429e-07	[4, 5, 6]	5.55556	12	[LOC106565937, LOC106567247, LOC106568558, LOC106568963, LOC106586525, LOC106590611, LOC106599513, LOC106600896, LOC106611708, plvapb, sema5a, tnfrsf1b]
GO:0043542	endothelial cell migration	Group41	GO_BiologicalProcess-EBI-UniProt-GOA-ACAP-ARAP_01.05.2024_00h00	0.000995768	0.00252376	4.55482e-08	3.26429e-07	[5, 6]	11.1111	5	[LOC106565937, LOC106568558, LOC106599513, LOC106611708, tnfrsf1b]
GO:0006958	complement activation, classical pathway	Group41	GO_BiologicalProcess-EBI-UniProt-GOA-ACAP-ARAP_01.05.2024_00h00	0.00862692	0.013349	4.55482e-08	3.26429e-07	[4, 5, 6, 7, 8]	12	3	[LOC106572353, c7a, c7b]
GO:0016064	immunoglobulin mediated immune response	Group41	GO_BiologicalProcess-EBI-UniProt-GOA-ACAP-ARAP_01.05.2024_00h00	0.000995768	0.00252376	4.55482e-08	3.26429e-07	[6]	11.1111	5	[LOC106565937, LOC106572353, c7a, c7b, tnfrsf1b]
GO:0050670	regulation of lymphocyte proliferation	Group41	GO_BiologicalProcess-EBI-UniProt-GOA-ACAP-ARAP_01.05.2024_00h00	0.0168218	0.0237769	4.55482e-08	3.26429e-07	[5, 6, 7]	5.74713	5	[LOC100136449, LOC106565937, LOC106574316, LOC106590199, tnfrsf1b]
GO:0072577	endothelial cell apoptotic process	Group41	GO_BiologicalProcess-EBI-UniProt-GOA-ACAP-ARAP_01.05.2024_00h00	0.00334381	0.00622202	4.55482e-08	3.26429e-07	[6]	16.6667	3	[LOC106565937, fgl1, tnfrsf1b]
GO:0010595	positive regulation of endothelial cell migration	Group41	GO_BiologicalProcess-EBI-UniProt-GOA-ACAP-ARAP_01.05.2024_00h00	7.00329e-05	0.000321713	4.55482e-08	3.26429e-07	[5, 6, 7, 8]	19.2308	5	[LOC106565937, LOC106568558, LOC106599513, LOC106611708, tnfrsf1b]
GO:0043534	blood vessel endothelial cell migration	Group41	GO_BiologicalProcess-EBI-UniProt-GOA-ACAP-ARAP_01.05.2024_00h00	0.00392077	0.00702869	4.55482e-08	3.26429e-07	[6, 7]	15.7895	3	[LOC106565937, LOC106611708, tnfrsf1b]
GO:2000351	regulation of endothelial cell apoptotic process	Group41	GO_BiologicalProcess-EBI-UniProt-GOA-ACAP-ARAP_01.05.2024_00h00	0.00334381	0.00622202	4.55482e-08	3.26429e-07	[6, 7]	16.6667	3	[LOC106565937, fgl1, tnfrsf1b]
GO:0045765	regulation of angiogenesis	Group41	GO_BiologicalProcess-EBI-UniProt-GOA-ACAP-ARAP_01.05.2024_00h00	9.26841e-06	8.01445e-05	4.55482e-08	3.26429e-07	[4, 5, 6, 7, 8, 9, 10]	11.25	9	[LOC106565937, LOC106568558, LOC106603571, LOC106608163, LOC106608947, LOC106611257, LOC106611510, tnfrsf1b, tnmd]
GO:0002889	regulation of immunoglobulin mediated immune response	Group41	GO_BiologicalProcess-EBI-UniProt-GOA-ACAP-ARAP_01.05.2024_00h00	0.0170386	0.023854	4.55482e-08	3.26429e-07	[7, 8]	9.375	3	[LOC106565937, LOC106572353, tnfrsf1b]
GO:0043536	positive regulation of blood vessel endothelial cell migration	Group41	GO_BiologicalProcess-EBI-UniProt-GOA-ACAP-ARAP_01.05.2024_00h00	0.00193688	0.00424958	4.55482e-08	3.26429e-07	[6, 7, 8, 9]	20	3	[LOC106565937, LOC106611708, tnfrsf1b]
GO:0045766	positive regulation of angiogenesis	Group41	GO_BiologicalProcess-EBI-UniProt-GOA-ACAP-ARAP_01.05.2024_00h00	0.0348171	0.0412751	4.55482e-08	3.26429e-07	[4, 5, 6, 7, 8, 9, 10, 11]	7.14286	3	[LOC106565937, LOC106568558, tnfrsf1b]
KEGG:00140	Steroid hormone biosynthesis	Group42	KEGG_01.05.2024	1.49191e-05	9.53527e-05	1.23275e-09	1.32521e-08	[-1]	12.3077	8	[LOC106564819, LOC106567102, LOC106569955, LOC106581954, LOC106594819, LOC106599162, hsd17b3, s5a2]
KEGG:00561	Glycerolipid metabolism	Group42	KEGG_01.05.2024	0.000369482	0.00113154	1.23275e-09	1.32521e-08	[-1]	7.03125	9	[LOC106561845, LOC106567948, LOC106568407, LOC106569629, LOC106603538, LOC106605973, LOC106613694, LOC106613695, mgll]
GO:0097006	regulation of plasma lipoprotein particle levels	Group42	GO_BiologicalProcess-EBI-UniProt-GOA-ACAP-ARAP_01.05.2024_00h00	5.30114e-06	5.5662e-05	1.23275e-09	1.32521e-08	[2, 3]	22.2222	6	[LOC106569629, LOC106577511, LOC106583677, LOC106613694, LOC106613695, apoc1]
GO:0010817	regulation of hormone levels	Group42	GO_BiologicalProcess-EBI-UniProt-GOA-ACAP-ARAP_01.05.2024_00h00	0.00412006	0.00712528	1.23275e-09	1.32521e-08	[3]	4.65116	10	[LOC100136926, LOC106564819, LOC106567948, LOC106569955, LOC106586421, LOC106603538, LOC106605973, c2cd2l, fgl1, s5a2]
GO:0016229	steroid dehydrogenase activity	Group42	GO_MolecularFunction-EBI-UniProt-GOA-ACAP-ARAP_01.05.2024_00h00	0.00207553	0.00442179	1.23275e-09	1.32521e-08	[3]	12.5	4	[LOC106564819, LOC106569955, LOC106594819, hsd17b3]
GO:0042445	hormone metabolic process	Group42	GO_BiologicalProcess-EBI-UniProt-GOA-ACAP-ARAP_01.05.2024_00h00	0.00173942	0.00405864	1.23275e-09	1.32521e-08	[2, 4]	6.20155	8	[LOC100136926, LOC106564819, LOC106567948, LOC106569955, LOC106586421, LOC106603538, LOC106605973, s5a2]
GO:0120254	olefinic compound metabolic process	Group42	GO_BiologicalProcess-EBI-UniProt-GOA-ACAP-ARAP_01.05.2024_00h00	0.000176965	0.000604974	1.23275e-09	1.32521e-08	[3]	7.75862	9	[LOC100136926, LOC106567948, LOC106586421, LOC106592081, LOC106592262, LOC106603538, LOC106605973, bco2b, loxe3]
GO:0008202	steroid metabolic process	Group42	GO_BiologicalProcess-EBI-UniProt-GOA-ACAP-ARAP_01.05.2024_00h00	0.000599258	0.00172727	1.23275e-09	1.32521e-08	[4]	5.61225	11	[LOC100136926, LOC106564819, LOC106568015, LOC106569955, LOC106586421, LOC106594819, LOC106599162, hsd17b3, s5a2, zgc:101540, zgc:92275]
GO:0016298	lipase activity	Group42	GO_MolecularFunction-EBI-UniProt-GOA-ACAP-ARAP_01.05.2024_00h00	0.0128211	0.0186604	1.23275e-09	1.32521e-08	[4]	4.14747	9	[LOC100195485, LOC106569629, LOC106573026, LOC106582018, LOC106585146, LOC106597885, LOC106613694, LOC106613695, mgll]
GO:0042446	hormone biosynthetic process	Group42	GO_BiologicalProcess-EBI-UniProt-GOA-ACAP-ARAP_01.05.2024_00h00	0.00614553	0.0102658	1.23275e-09	1.32521e-08	[3, 5]	9.30233	4	[LOC100136926, LOC106564819, LOC106569955, LOC106586421]
GO:0052689	carboxylic ester hydrolase activity	Group42	GO_MolecularFunction-EBI-UniProt-GOA-ACAP-ARAP_01.05.2024_00h00	0.000902469	0.00236898	1.23275e-09	1.32521e-08	[4]	5.33981	11	[LOC100195485, LOC106569629, LOC106573026, LOC106574469, LOC106585146, LOC106597885, LOC106598067, LOC106613694, LOC106613695, acot11b, mgll]
GO:0034308	primary alcohol metabolic process	Group42	GO_BiologicalProcess-EBI-UniProt-GOA-ACAP-ARAP_01.05.2024_00h00	0.0396358	0.0448189	1.23275e-09	1.32521e-08	[4, 5]	5.33333	4	[LOC106567948, LOC106586421, LOC106603538, LOC106605973]
GO:0034369	plasma lipoprotein particle remodeling	Group42	GO_BiologicalProcess-EBI-UniProt-GOA-ACAP-ARAP_01.05.2024_00h00	0.000130435	0.000518215	1.23275e-09	1.32521e-08	[3, 4, 7]	25	4	[LOC106569629, LOC106583677, LOC106613694, LOC106613695]
GO:0004859	phospholipase inhibitor activity	Group42	GO_MolecularFunction-EBI-UniProt-GOA-ACAP-ARAP_01.05.2024_00h00	0.00282208	0.00553127	1.23275e-09	1.32521e-08	[5]	17.6471	3	[LOC106573917, LOC106577511, apoc1]
GO:0006694	steroid biosynthetic process	Group42	GO_BiologicalProcess-EBI-UniProt-GOA-ACAP-ARAP_01.05.2024_00h00	0.00115561	0.00287923	1.23275e-09	1.32521e-08	[5]	6.61157	8	[LOC106564819, LOC106568015, LOC106569955, LOC106586421, LOC106599162, hsd17b3, s5a2, zgc:101540]
GO:0004622	lysophospholipase activity	Group42	GO_MolecularFunction-EBI-UniProt-GOA-ACAP-ARAP_01.05.2024_00h00	0.000802454	0.00214474	1.23275e-09	1.32521e-08	[5, 6]	16	4	[LOC100195485, LOC106573026, LOC106585146, LOC106597885]
GO:0006639	acylglycerol metabolic process	Group42	GO_BiologicalProcess-EBI-UniProt-GOA-ACAP-ARAP_01.05.2024_00h00	4.9185e-05	0.000241006	1.23275e-09	1.32521e-08	[5, 6]	8.19672	10	[LOC100195485, LOC106567948, LOC106569629, LOC106577511, LOC106603538, LOC106605973, LOC106613694, LOC106613695, apoc1, mgll]
GO:0034361	very-low-density lipoprotein particle	Group42	GO_CellularComponent-EBI-UniProt-GOA-ACAP-ARAP_01.05.2024_00h00	2.53162e-05	0.000137833	1.23275e-09	1.32521e-08	[5, 6]	36.3636	4	[LOC106569629, LOC106577511, LOC106613695, apoc1]
GO:0046503	glycerolipid catabolic process	Group42	GO_BiologicalProcess-EBI-UniProt-GOA-ACAP-ARAP_01.05.2024_00h00	0.0015697	0.00372171	1.23275e-09	1.32521e-08	[5, 6]	8.21918	6	[LOC100195485, LOC106569629, LOC106573026, LOC106597885, LOC106613694, LOC106613695]
GO:0004465	lipoprotein lipase activity	Group42	GO_MolecularFunction-EBI-UniProt-GOA-ACAP-ARAP_01.05.2024_00h00	0.00193688	0.00424958	1.23275e-09	1.32521e-08	[6]	20	3	[LOC106569629, LOC106613694, LOC106613695]
GO:0120178	steroid hormone biosynthetic process	Group42	GO_BiologicalProcess-EBI-UniProt-GOA-ACAP-ARAP_01.05.2024_00h00	0.0106985	0.0160477	1.23275e-09	1.32521e-08	[6]	11.1111	3	[LOC106564819, LOC106569955, LOC106586421]
GO:0006641	triglyceride metabolic process	Group42	GO_BiologicalProcess-EBI-UniProt-GOA-ACAP-ARAP_01.05.2024_00h00	0.000114599	0.000481317	1.23275e-09	1.32521e-08	[6, 7]	9.30233	8	[LOC106567948, LOC106569629, LOC106577511, LOC106603538, LOC106605973, LOC106613694, LOC106613695, apoc1]
GO:0006699	bile acid biosynthetic process	Group42	GO_BiologicalProcess-EBI-UniProt-GOA-ACAP-ARAP_01.05.2024_00h00	0.00193688	0.00424958	1.23275e-09	1.32521e-08	[5, 6, 7, 8]	20	3	[LOC106568015, LOC106599162, zgc:101540]
GO:0046464	acylglycerol catabolic process	Group42	GO_BiologicalProcess-EBI-UniProt-GOA-ACAP-ARAP_01.05.2024_00h00	0.0119571	0.0175769	1.23275e-09	1.32521e-08	[6, 7]	7.69231	4	[LOC100195485, LOC106569629, LOC106613694, LOC106613695]
GO:0046475	glycerophospholipid catabolic process	Group42	GO_BiologicalProcess-EBI-UniProt-GOA-ACAP-ARAP_01.05.2024_00h00	0.0106985	0.0160477	1.23275e-09	1.32521e-08	[6, 7]	11.1111	3	[LOC100195485, LOC106573026, LOC106597885]
GO:0072330	monocarboxylic acid biosynthetic process	Group42	GO_BiologicalProcess-EBI-UniProt-GOA-ACAP-ARAP_01.05.2024_00h00	0.00190019	0.00423224	1.23275e-09	1.32521e-08	[6, 7]	5.18135	10	[LOC106568015, LOC106569629, LOC106584797, LOC106599162, LOC106607757, LOC106613694, LOC106613695, gamt, loxe3, zgc:101540]
GO:0034372	very-low-density lipoprotein particle remodeling	Group42	GO_BiologicalProcess-EBI-UniProt-GOA-ACAP-ARAP_01.05.2024_00h00	0.00124885	0.00305968	1.23275e-09	1.32521e-08	[5, 6, 9]	23.0769	3	[LOC106569629, LOC106613694, LOC106613695]
GO:0050252	retinol O-fatty-acyltransferase activity	Group42	GO_BiologicalProcess-EBI-UniProt-GOA-ACAP-ARAP_01.05.2024_00h00	9.55011e-05	0.000425414	1.23275e-09	1.32521e-08	[4, 5, 6, 7, 9, 10]	50	3	[LOC106567948, LOC106603538, LOC106605973]
GO:0004144	diacylglycerol O-acyltransferase activity	Group42	GO_MolecularFunction-EBI-UniProt-GOA-ACAP-ARAP_01.05.2024_00h00	0.00334381	0.00622202	1.23275e-09	1.32521e-08	[7]	16.6667	3	[LOC106567948, LOC106603538, LOC106605973]
GO:0005506	iron ion binding	Group42	GO_MolecularFunction-EBI-UniProt-GOA-ACAP-ARAP_01.05.2024_00h00	0.000639814	0.0018087	1.23275e-09	1.32521e-08	[7]	4.96183	13	[LOC100136926, LOC106564518, LOC106577060, LOC106580183, LOC106586421, LOC106589400, LOC106592081, LOC106592262, LOC106599162, LOC106600954, LOC106603838, loxe3, ppa5]
GO:0019432	triglyceride biosynthetic process	Group42	GO_BiologicalProcess-EBI-UniProt-GOA-ACAP-ARAP_01.05.2024_00h00	0.028769	0.0349508	1.23275e-09	1.32521e-08	[6, 7, 8]	7.69231	3	[LOC106567948, LOC106603538, LOC106605973]
GO:0001523	retinoid metabolic process	Group42	GO_BiologicalProcess-EBI-UniProt-GOA-ACAP-ARAP_01.05.2024_00h00	0.00246558	0.00503389	1.23275e-09	1.32521e-08	[7, 8]	9.09091	5	[LOC106567948, LOC106603538, LOC106605973, bco2b, dhrs3]

## Sheet: F1701361_SK_T20AvsT10A_DEGs
SYMBOL	logFC	logCPM	PValue	FDR	GENENAME
LOC106592799	5.6695	5.63945	8.48426e-05	0.00331613	uncharacterized LOC106592799
LOC106583433	5.64514	3.01175	1.39128e-06	0.000155008	interferon-induced protein 44
LOC106591807	5.27984	6.69689	0.000126323	0.00435717	uncharacterized LOC106591807
cfhl5	5.00665	1.54306	2.19033e-08	6.92664e-06	complement factor H like 5
LOC106561075	4.89397	2.46605	0.000135783	0.00459419	pro-adrenomedullin
LOC106564757	4.60801	5.42481	5.8026e-07	8.05804e-05	keratin, type I cytoskeletal 19-like
cdo1	4.57037	5.74791	6.12079e-05	0.00263786	cysteine dioxygenase type 1
LOC106586060	4.51293	1.92836	7.94932e-06	0.000554514	uncharacterized LOC106586060
LOC123728158	4.30808	4.58808	8.59124e-05	0.00333419	ictacalcin-like
LOC106577094	4.30658	1.09043	0.000396517	0.00982525	G-protein coupled receptor 26-like
LOC106586891	4.11615	1.24093	5.0955e-06	0.000395479	interferon-induced GTP-binding protein Mx-like
batf2	4.00591	2.51999	9.68815e-07	0.000116331	basic leucine zipper ATF-like transcription factor 2
LOC106610912	3.97253	2.53869	1.33519e-07	2.62734e-05	trypsin-like
LOC123744293	3.83555	1.82614	1.74915e-05	0.00104037	erythroblast NAD(P)(+)--arginine ADP-ribosyltransferase-like
LOC106583431	3.78228	5.08909	6.45683e-05	0.00273923	interferon-induced protein 44
LOC106561379	3.75971	1.68939	8.57978e-05	0.0033338	pyrin
LOC106591898	3.69031	3.24545	0.000619717	0.0134651	serine protease FAM111A-like
LOC106572450	3.66192	-1.56401	4.54063e-06	0.00036492	double-strand-break repair protein rad21 homolog
LOC123725639	3.65716	2.05696	1.11463e-05	0.00071922	RING-H2 finger protein ATL7-like
adamtsl7	3.64508	1.42797	0.000114869	0.00407656	ADAMTS-like 7
neurod4	3.64225	-1.16794	5.95039e-07	8.15689e-05	neuronal differentiation 4
LOC106566391	3.57997	3.14211	7.2554e-10	4.82787e-07	aerolysin-like protein
LOC106573183	3.54954	2.46358	0.000270694	0.00750688	pyrin-like
LOC123731929	3.53936	2.73716	0.00203023	0.0299795	60S ribosomal protein L18a
LOC106563379	3.51762	1.24974	1.91878e-05	0.00111025	endonuclease domain-containing 1 protein
LOC106579499	3.50137	1.38186	0.000110608	0.00396057	DNA-directed RNA polymerase II subunit rpb1
LOC106590303	3.42392	3.04905	0.000419475	0.0102499	trypsin-3-like
lincr	3.39224	2.98042	2.24896e-11	2.39439e-08	E3 ubiquitin-protein ligase LINCR
LOC106581278	3.32096	7.87448	4.46225e-19	2.3754e-15	serpin H1-like
LOC106563358	3.21309	5.40632	2.74687e-07	4.56954e-05	C-C motif chemokine 19-like
LOC106570042	3.19379	7.27416	2.05527e-06	0.000202201	uncharacterized LOC106570042
LOC106613072	3.18944	4.8405	3.47612e-15	1.00934e-11	serpin H1
LOC106583432	3.1476	5.72971	0.000336212	0.00877336	interferon-induced protein 44-like
obscnb	3.14221	3.83177	1.90306e-05	0.00110516	obscurin, cytoskeletal calmodulin and titin-interacting RhoGEF b
LOC106569488	3.12207	1.29174	4.31976e-05	0.00204708	uncharacterized LOC106569488
LOC106577307	3.10746	-1.49292	6.54741e-05	0.00276986	cytochrome P450 26A1
LOC106594015	3.02934	2.78191	0.000207382	0.00625475	thrombin-like enzyme cerastocytin
LOC106602965	3.01134	-1.00106	2.3049e-06	0.000219103	zinc finger protein ZIC 3
LOC106568508	2.95681	-1.38804	2.52516e-05	0.00137611	macrophage mannose receptor 1
loxe3	2.9562	6.03088	0.00239355	0.0335385	Epidermis-type lipoxygenase 3
LOC106561363	2.95066	1.97307	2.51768e-12	3.35061e-09	probable polypeptide N-acetylgalactosaminyltransferase 8
cxl10	2.93853	1.12972	4.80643e-06	0.000379993	C-X-C motif chemokine 10
LOC106608136	2.84892	4.47316	1.11485e-12	1.61857e-09	heat shock protein HSP 90-alpha
dct	2.82647	-1.14034	2.16663e-05	0.00122482	L-dopachrome tautomerase-like
LOC106581592	2.77069	-1.5752	4.34621e-05	0.00205049	uncharacterized LOC106581592
LOC106599561	2.7678	2.09382	2.07091e-10	1.74065e-07	uncharacterized LOC106599561
hs90a	2.73892	6.25429	1.5866e-07	2.98094e-05	Heat shock protein HSP 90-alpha
LOC106577511	2.7352	3.52717	0.00297032	0.0387549	apolipoprotein C-I
LOC106578932	2.71611	-1.07722	0.000165386	0.00528772	homeobox protein SIX3
LOC106597323	2.70611	2.81113	0.000272186	0.00752258	highly reducing polyketide synthase cm3B-like
LOC106567252	2.6796	5.09361	2.82647e-05	0.00149962	collagen alpha-1(I) chain
lepb2	2.66989	1.89497	0.00191	0.0288715	leptin B2
LOC106570639	2.63724	-1.20646	3.86848e-05	0.00190091	AT-hook DNA-binding motif-containing protein 1-like
LOC106578921	2.62887	1.69686	3.82087e-09	1.90685e-06	alpha-synuclein-like
LOC106599956	2.62824	3.09671	8.54543e-10	5.57023e-07	hemagglutinin/amebocyte aggregation factor-like
dnaja	2.57901	5.1775	1.08146e-08	3.97032e-06	DnaJ heat shock protein family (Hsp40) member A
LOC106601740	2.56986	2.66929	4.3832e-08	1.18644e-05	NADPH oxidase organizer 1-like
LOC106600814	2.55732	11.997	0.000302347	0.00812193	keratin, type I cytoskeletal 13-like
LOC106565178	2.53337	4.50328	0.000998223	0.0187769	interferon-induced protein 44-like
LOC106591949	2.50164	1.16439	0.000164676	0.00527292	guanine nucleotide-binding protein G(I)/G(S)/G(O) subunit gamma-13
LOC106585882	2.49478	1.63241	0.000932454	0.0178982	uncharacterized LOC106585882
LOC106577782	2.46752	1.82114	7.68534e-05	0.00307992	uncharacterized LOC106577782
LOC106590481	2.43894	4.51503	0.000262619	0.00735149	diamine acetyltransferase 1-like
LOC106582628	2.41111	-1.57204	0.000587353	0.0129558	RNA-binding protein Raly-like
xlkd1	2.40503	2.8504	2.43897e-06	0.000228448	Lymphatic vessel endothelial hyaluronic acid receptor 1
LOC106583069	2.39886	1.61622	4.42812e-06	0.000358061	uncharacterized protein C6orf132-like
LOC106593218	2.39203	4.71927	5.46051e-05	0.0024513	suppressor of cytokine signaling 1-like
hsp90b1	2.37575	3.92981	1.0668e-09	6.46949e-07	heat shock protein 90, beta (grp94), member 1
LOC123744681	2.3696	2.70733	6.18118e-06	0.000462638	phosphoethanolamine N-methyltransferase 3-like
LOC106611887	2.34923	1.86501	2.80479e-07	4.61778e-05	inward rectifier potassium channel 2-like
LOC100195755	2.32866	2.1479	0.000549209	0.012362	complement component 1, q subcomponent-like 2
LOC106570043	2.32529	4.02049	0.000318418	0.00844007	PR domain zinc finger protein 1-like
LOC106594895	2.30966	-1.62944	0.000776983	0.0158473	dachshund homolog 1
LOC106576175	2.2983	2.96008	1.77042e-13	3.32631e-10	condensin-2 complex subunit H2-like
LOC106571392	2.28742	-1.03009	0.0018638	0.0284696	protein unc-93 homolog A-like
LOC106598970	2.28235	1.16954	1.57308e-05	0.000962531	plasmalemma vesicle-associated protein
LOC123732928	2.27792	1.39169	2.61051e-05	0.00141083	cell wall protein DAN4-like
LOC106593219	2.27461	2.87791	0.000199819	0.00607829	Golgi apparatus membrane protein TVP23 homolog A-like
LOC106606647	2.27385	4.61741	1.01724e-07	2.26404e-05	NADPH oxidase organizer 1-like
LOC106588966	2.26005	1.11241	0.000147995	0.00488342	otolith matrix protein OMM-64-like
LOC106571075	2.25191	-1.31921	0.000747346	0.0153803	polypeptide N-acetylgalactosaminyltransferase 16
LOC106563802	2.22591	5.37525	0.000137288	0.00462235	leukemia inhibitory factor receptor
LOC106589322	2.21795	3.2625	2.38429e-09	1.24843e-06	delta-1-pyrroline-5-carboxylate synthase
ct054	2.21526	2.79583	6.21202e-07	8.35863e-05	CT054 protein
LOC106606216	2.21281	2.08841	8.67992e-07	0.000106221	jmjC domain-containing protein 8
bscl2	2.20884	1.69999	1.25096e-05	0.000795931	BSCL2 lipid droplet biogenesis associated, seipin
bub1b	2.19666	1.13758	1.06097e-06	0.000126446	Mitotic checkpoint serine/threonine-protein kinase BUB1 beta
LOC106609024	2.19488	2.49347	0.000151916	0.00494693	apolipoprotein L3-like
LOC106596078	2.182	-1.08188	0.00012435	0.00429377	transmembrane protein 266
LOC106587907	2.18134	6.0249	4.17237e-05	0.00198904	uncharacterized LOC106587907
LOC106605128	2.18024	1.67221	0.00117549	0.0208468	complement C3-like
LOC106607873	2.15891	-1.42962	0.00101381	0.0189806	C-X-C motif chemokine 13
sycc	2.15492	6.54044	9.53102e-06	0.00063421	Cysteinyl-tRNA synthetase, cytoplasmic
LOC106591053	2.15221	5.03552	1.82676e-06	0.000187163	microfibril-associated glycoprotein 4
LOC106564502	2.1522	5.75918	1.1448e-08	4.1551e-06	volume-regulated anion channel subunit LRRC8C-like
LOC106573635	2.14759	5.08306	8.0108e-06	0.00055744	large neutral amino acids transporter small subunit 1
LOC106600880	2.13223	3.25279	2.26647e-08	6.96067e-06	beta-1,4-mannosyl-glycoprotein 4-beta-N-acetylglucosaminyltransferase-like
LOC106609956	2.12188	3.92255	1.47071e-10	1.30484e-07	uncharacterized LOC106609956
LOC106565226	2.11593	13.6787	9.69381e-06	0.000643701	keratin, type II cytoskeletal 8
LOC106568372	2.10735	2.03637	0.000106245	0.00387381	C3a anaphylatoxin chemotactic receptor
tdrd9	2.09853	2.1431	0.00111913	0.0202521	tudor domain containing 9
LOC106588492	2.09796	4.70495	6.31121e-06	0.000469883	PR domain zinc finger protein 1
LOC106604401	2.08035	4.73708	2.08608e-06	0.00020376	SH2 domain-containing protein 4A-like
LOC106567034	2.07879	3.19797	3.79699e-07	5.70633e-05	complement C1q-like protein 4
LOC106601909	2.06055	2.72601	0.00106671	0.0196121	mannose-binding protein-like
LOC106563620	2.05313	-1.523	0.00374976	0.0452464	GDNF family receptor alpha-4-like
inpp4aa	2.04904	3.26117	2.85009e-07	4.66829e-05	inositol polyphosphate-4-phosphatase type I Aa
LOC106573551	2.04244	-1.46675	0.00195857	0.0293832	excitatory amino acid transporter 1-like
LOC106603743	2.02993	-1.29026	0.00151317	0.0247994	glutamate receptor ionotropic, kainate 4
colgalt2b	2.02903	2.81007	0.000200177	0.00608341	collagen beta(1-O)galactosyltransferase 2b
irf-1	2.02167	7.0669	7.57467e-05	0.00306447	interferon regulatory factor 1
LOC106565126	2.0166	1.15057	4.21449e-05	0.00200314	probable transmembrane reductase CYB561D1
LOC106592457	2.01084	2.83898	0.000120461	0.0041912	serine/threonine-protein kinase 10-like
tap2a	2.00855	3.69858	0.000995027	0.01875	transporter associated with antigen processing, subunit type a
otofa	1.98911	-1.09593	0.000264381	0.00739434	otoferlin a
LOC106578009	1.98729	9.7912	1.79448e-06	0.000187163	urokinase plasminogen activator surface receptor-like
LOC106567318	1.98692	1.90706	7.10126e-05	0.00293451	tumor necrosis factor receptor superfamily member 6B
LOC106587371	1.98015	4.86506	0.000409063	0.0100426	interferon regulatory factor 8-like
LOC106565966	1.97909	1.34451	1.84648e-05	0.00107818	kazrin
LOC106569000	1.97417	1.22129	0.000727638	0.0150939	proteoglycan 4
prmt2	1.96985	3.96041	1.92016e-13	3.40722e-10	protein arginine methyltransferase 2
mns1	1.96487	1.39511	7.39677e-05	0.00301728	meiosis-specific nuclear structural 1
ap5z1	1.95871	-1.45041	0.00381848	0.0457165	adaptor related protein complex 5 subunit zeta 1
LOC106563387	1.95689	1.42074	1.60878e-05	0.000979574	uncharacterized LOC106563387
LOC106606008	1.95589	-1.34812	0.00187821	0.0285529	growth hormone secretagogue receptor type 1
LOC106566745	1.9549	1.90935	0.000292676	0.0079303	interferon regulatory factor 4
LOC106566196	1.95025	-1.30659	0.00331329	0.0416967	acid-sensing ion channel 1-like
LOC106585349	1.94577	8.49059	8.55211e-06	0.000583663	annexin A1-like
LOC123723757	1.94176	1.00449	8.90065e-05	0.00342514	protein aurora borealis-like
tba1a	1.93932	5.82897	1.07669e-08	3.97032e-06	Tubulin alpha-1A chain
LOC106608855	1.93315	1.55736	7.95139e-06	0.000554514	dehydrogenase/reductase SDR family member 4
LOC106586223	1.93257	2.89061	1.43224e-07	2.75576e-05	calcium-binding mitochondrial carrier protein Aralar1
LOC106611251	1.92526	2.114	3.03175e-07	4.89061e-05	HHIP-like protein 1
tri39	1.92478	3.60808	0.00144867	0.0241065	Tripartite motif-containing protein 39
zgc:113425	1.92389	2.79584	2.24171e-08	6.96067e-06	uncharacterized LOC106604692
sfrs1	1.92356	5.12133	1.17028e-10	1.13269e-07	Splicing factor, arginine/serine-rich 1
mslna	1.91648	8.80335	1.81518e-06	0.000187163	mesothelin a
uba7	1.91561	5.40144	0.00101947	0.0190643	ubiquitin-like modifier activating enzyme 7
esm1	1.90596	1.73821	0.000118643	0.00416851	endothelial cell-specific molecule 1
LOC123744663	1.89941	3.45097	6.08813e-07	8.23961e-05	matrix-remodeling-associated protein 5
LOC106566390	1.89548	3.10532	4.21695e-07	6.2939e-05	aerolysin-like protein
LOC106573437	1.88654	1.35104	1.76985e-05	0.00104878	beta-1,4-N-acetylgalactosaminyltransferase 3
LOC106584280	1.86654	6.10891	2.15838e-07	3.80877e-05	transcription factor AP-1
LOC106609418	1.85668	1.96867	0.000923524	0.0178124	putative ferric-chelate reductase 1
LOC100194731	1.85465	3.14942	0.000329108	0.0086303	primary amine oxidase, liver isozyme
LOC106578162	1.85349	1.69018	6.78178e-06	0.000494544	broad substrate specificity ATP-binding cassette transporter ABCG2-like
LOC106579029	1.85124	3.51881	0.000134459	0.00455475	delta-1-pyrroline-5-carboxylate synthase
LOC106611930	1.84967	4.40955	0.00014936	0.00489487	early growth response protein 1
parpbp	1.84396	2.66922	1.00969e-05	0.000667689	PARP1 binding protein
LOC106590589	1.84074	1.4152	0.000581024	0.0128428	arylamine N-acetyltransferase, pineal gland isozyme NAT-10-like
lgals3b	1.8312	6.71589	9.94898e-05	0.00370362	lectin, galactoside binding soluble 3b
LOC106581763	1.82562	1.11571	0.000155945	0.00505673	integrin alpha-6-like
LOC123724051	1.82175	1.99433	2.90445e-05	0.00152329	epsin-2-like
mntb	1.80906	1.06984	0.000523228	0.0119799	MAX network transcriptional repressor b
LOC106585494	1.8062	2.36233	3.94914e-08	1.09683e-05	protein CUSTOS
sting1	1.80414	4.58402	4.32819e-05	0.00204719	stimulator of interferon response cGAMP interactor 1
LOC106604349	1.79556	3.54438	1.65971e-08	5.46507e-06	hyaluronan mediated motility receptor
LOC106600447	1.7849	2.93364	0.00256742	0.0350891	C-C motif chemokine 4-like
cars1	1.78149	5.93306	2.34697e-05	0.00130143	cysteinyl-tRNA synthetase 1
LOC106604762	1.77778	4.83857	1.64769e-07	3.07762e-05	tetraspanin-7
nar4	1.77201	3.62807	0.000228745	0.00667226	Ecto-ADP-ribosyltransferase 4
LOC106574821	1.76687	1.44226	3.4545e-05	0.00174033	ADP-ribosylation factor-like protein 6-interacting protein 6
ddt4l	1.76154	6.69733	0.00153731	0.0251288	DNA-damage-inducible transcript 4-like protein
c7b	1.75781	7.51681	5.53239e-07	7.75019e-05	complement component 7b
kif23	1.75118	4.08593	1.06525e-08	3.97032e-06	kinesin family member 23
LOC106570286	1.74863	2.93262	3.18979e-06	0.000278366	nuclear receptor subfamily 1 group D member 2
LOC106574652	1.74316	1.86829	0.000123934	0.00428403	uncharacterized LOC106574652
per3	1.73325	1.91909	6.90058e-05	0.00286985	period circadian clock 3
LOC106602228	1.73049	2.27448	2.25981e-05	0.00126186	dual specificity testis-specific protein kinase 2
LOC106613230	1.72986	3.60328	2.29416e-05	0.0012788	cysteine and histidine-rich domain-containing protein 1-like
LOC106569327	1.72681	6.11234	3.17014e-06	0.000277686	aquaporin FA-CHIP
LOC106587056	1.72405	4.65394	1.18402e-08	4.20194e-06	cytoskeleton-associated protein 5
LOC106577783	1.71863	3.27839	0.000248033	0.00709873	putative E3 ubiquitin-protein ligase ARI6
LOC106560278	1.71273	2.68571	7.23207e-06	0.000515608	uncharacterized LOC106560278
LOC106578095	1.71247	1.21208	0.00157801	0.0255069	mucin-3A-like
LOC106605866	1.70569	2.93598	8.73682e-08	2.02213e-05	zinc finger protein 629-like
LOC123742556	1.6986	3.16506	0.000227805	0.00666101	mucin-2-like
LOC106605775	1.69834	3.06536	0.00186011	0.0284621	beta-2-glycoprotein 1-like
LOC106600569	1.69732	-1.09888	0.00388389	0.0461709	microtubule organization protein AKNA
LOC106589585	1.69695	4.92439	5.11964e-09	2.37047e-06	disks large-associated protein 5
noto	1.69603	1.45628	7.11278e-05	0.00293517	notochord homeobox
LOC106587711	1.68471	1.15145	0.000842039	0.0167568	hepatoma-derived growth factor-related protein 3-like
LOC123742400	1.68326	2.23361	0.00122039	0.0213819	uncharacterized LOC123742400
trpn1	1.66902	1.28968	0.000973892	0.0184169	transient receptor potential cation channel, subfamily N, member 1
LOC106561692	1.6665	1.38332	0.000502517	0.0116362	filamin-C
dpp3	1.6663	5.6103	1.67834e-06	0.000178687	dipeptidyl-peptidase 3
LOC106612293	1.66218	5.43894	2.90746e-08	8.60989e-06	serine/arginine-rich splicing factor 2-like
LOC106585098	1.66042	3.96629	4.66497e-08	1.2314e-05	cell division cycle-associated protein 2
LOC106587689	1.65979	3.62311	8.01865e-07	9.93076e-05	protein regulator of cytokinesis 1
LOC106603140	1.65294	5.08846	0.000537237	0.0121784	EH domain-containing protein 1
hsc70	1.65221	3.88835	4.33282e-05	0.00204719	heat shock cognate 70
LOC106570748	1.65109	1.18831	3.56935e-05	0.00178133	fibrinogen silencer-binding protein
LOC106613229	1.645	5.15625	7.32881e-09	3.08003e-06	nuclear mitotic apparatus protein 1
LOC106562713	1.63917	1.25925	0.00129484	0.022271	endophilin-A3-like
LOC106571981	1.63563	6.85424	9.2317e-09	3.68576e-06	serine/arginine-rich splicing factor 6
LOC106608972	1.6349	2.68485	2.62522e-07	4.40721e-05	TOX high mobility group box family member 4-B
LOC106561922	1.63474	4.48716	1.09909e-07	2.38809e-05	transcription factor E2F8
LOC106577692	1.63343	5.20475	1.08514e-05	0.000704057	cornifelin homolog B
LOC106610421	1.63254	2.20013	0.00140427	0.0235569	ecto-ADP-ribosyltransferase 5
LOC106585888	1.63097	2.41943	0.00115083	0.0205693	radiation-inducible immediate-early gene IEX-1
LOC106580806	1.6299	3.28756	5.26243e-05	0.0023767	limbic system-associated membrane protein
ahsa1a	1.62957	5.75741	2.57212e-06	0.000236754	AHA1, activator of heat shock protein ATPase homolog 1a
LOC106593811	1.62711	3.0257	1.34082e-07	2.62734e-05	regulator of G-protein signaling 1
LOC106568426	1.6259	2.46723	0.00141481	0.0236839	long-chain fatty acid transport protein 4-like
LOC106580346	1.62371	8.49826	4.01448e-05	0.00193399	S-adenosylmethionine synthase
LOC100196483	1.6236	2.18873	7.5861e-06	0.000534879	ATPase, Cu++ transporting, alpha polypeptide
LOC106603038	1.62166	5.25997	1.89538e-08	6.11501e-06	kinesin-like protein KIF20A
LOC106607816	1.61499	6.97601	4.57738e-07	6.70649e-05	clusterin-like
LOC106598879	1.61315	2.50664	0.000908498	0.0176183	hemagglutinin/amebocyte aggregation factor-like
rtkn2	1.60965	3.82287	1.04348e-07	2.28279e-05	rhotekin 2
LOC106586860	1.60664	1.81379	5.63084e-05	0.00250486	uncharacterized protein C21orf62
LOC106570863	1.60408	4.42805	1.3041e-05	0.000824809	DNA-binding protein HU 2-like
rn138	1.60162	2.82471	0.000691984	0.0146177	E3 ubiquitin-protein ligase RNF138
LOC106579269	1.60045	4.61176	0.000288608	0.00783857	nuclear receptor coactivator 7
LOC106561720	1.59841	1.38053	0.00025647	0.00721755	AT-rich interactive domain-containing protein 3B-like
LOC106583508	1.59478	1.78237	3.12093e-05	0.00160261	bora aurora kinase A activator
LOC106580895	1.59364	1.71943	8.54193e-05	0.00332313	synaptosomal-associated protein 25-like
LOC106592455	1.59197	5.2721	6.61531e-06	0.000484617	polo-like kinase 1 (Drosophila)
LOC106586691	1.59047	6.09948	7.28397e-07	9.38104e-05	cystathionine beta-synthase-like
LOC106574730	1.58976	2.81463	4.9195e-06	0.000385421	DNA replication fork stabilization factor DONSON
ef2	1.58949	8.64182	6.29084e-08	1.54444e-05	Elongation factor 2
LOC106603148	1.58835	2.71176	0.000387742	0.00969421	guanine nucleotide-binding protein G(I)/G(S)/G(O) subunit gamma-3
LOC106564868	1.58809	6.14435	6.1994e-06	0.000462638	importin subunit alpha-1-like
atp1b1a	1.58418	3.44036	7.10137e-07	9.25787e-05	ATPase Na+/K+ transporting subunit beta 1a
espl1	1.5814	4.18574	3.66091e-08	1.05025e-05	extra spindle pole bodies like 1, separase
LOC106610986	1.5806	3.06794	1.16697e-07	2.48486e-05	transforming acidic coiled-coil-containing protein 3-like
LOC106587076	1.57249	3.38394	1.24239e-07	2.56012e-05	transcription factor E2F8
LOC123724421	1.57057	1.62515	0.000373752	0.00949694	uncharacterized LOC123724421
LOC106579698	1.57011	1.64028	0.000779386	0.0158558	mellein synthase-like
LOC100306849	1.56916	2.85208	2.39275e-06	0.000224778	mitotic checkpoint serine/threonine-protein kinase BUB1
LOC106589469	1.56255	2.92188	1.91091e-06	0.000193075	39S ribosomal protein L38, mitochondrial
incenp	1.55948	6.3327	1.10769e-07	2.39052e-05	inner centromere protein
LOC106567086	1.55752	1.35214	0.00269579	0.0361932	probable Bax inhibitor 1
cdc6	1.55406	2.47796	0.000258551	0.00725668	cell division cycle 6 homolog (S. cerevisiae)
LOC106562460	1.55332	4.02227	1.51254e-06	0.000165664	NAD(P) transhydrogenase, mitochondrial-like
LOC106590538	1.55271	5.83228	0.00017191	0.00543645	lipocalin
LOC106606175	1.55169	1.92921	4.45554e-05	0.0020836	protein MTSS 1
LOC106579293	1.54929	4.9002	0.000228123	0.00666101	chondroadherin-like
LOC123739073	1.54345	1.01515	0.000219421	0.0065012	gastrula zinc finger protein XlCGF17.1-like
LOC123743802	1.53911	2.36704	0.000131272	0.00447979	uncharacterized LOC123743802
LOC106565542	1.53614	4.95356	4.47873e-05	0.00208833	glutamine synthetase-like
LOC106600973	1.53336	3.60459	2.93092e-06	0.000260762	beta-1,4-mannosyl-glycoprotein 4-beta-N-acetylglucosaminyltransferase-like
LOC106572390	1.52956	2.7522	3.52988e-05	0.00176439	tumor necrosis factor receptor superfamily member 9-like
LOC106567149	1.5277	5.70892	3.53354e-06	0.000297967	endoplasmic reticulum chaperone BiP-like
LOC106560912	1.52535	5.2093	1.33402e-07	2.62734e-05	anillin
LOC123732592	1.52277	3.25409	4.9006e-06	0.000385421	tripartite motif-containing protein 16-like
poc1a	1.52165	1.46028	6.1833e-05	0.0026545	POC1 centriolar protein A
LOC106583498	1.52027	5.76088	0.000684276	0.0145028	ETS-related transcription factor Elf-3-like
LOC106580001	1.51736	8.07335	1.16283e-05	0.000747795	tubulin beta-1 chain
LOC106570296	1.51616	5.95773	2.518e-07	4.30079e-05	anillin
ppia	1.51456	8.32409	1.67022e-06	0.000178418	peptidylprolyl isomerase A (cyclophilin A)
LOC106607025	1.51132	1.16236	0.00337821	0.0421751	transforming growth factor beta receptor type 3-like
LOC106610155	1.50989	1.68833	0.000136272	0.00460394	uncharacterized LOC106610155
LOC106587728	1.50644	2.82388	1.19128e-05	0.000764044	kinesin-like protein KIF23
kif1c	1.50276	3.81486	1.07201e-06	0.000127287	kinesin family member 1C
bub1	1.49753	4.21246	7.27637e-07	9.38104e-05	BUB1 mitotic checkpoint serine/threonine kinase
LOC123739463	1.49657	1.02528	0.000386851	0.00969421	YY1-associated factor 2-like
cenpf	1.49279	5.48186	6.78813e-08	1.63017e-05	centromere protein F
LOC106591183	1.48876	5.48091	3.08014e-09	1.58677e-06	small EDRK-rich factor 2
LOC106587911	1.48763	1.15214	0.000353154	0.0091482	solute carrier family 22 member 18-like
esco2	1.48649	3.85732	6.94788e-07	9.13232e-05	establishment of sister chromatid cohesion N-acetyltransferase 2
LOC106577845	1.48638	3.55363	8.3378e-06	0.000572636	testis associated actin remodelling kinase 1
tpx2	1.48613	5.09178	7.42553e-07	9.48685e-05	TPX2 microtubule nucleation factor
LOC106567641	1.48185	6.34508	0.00202998	0.0299795	heat shock cognate 70 kDa protein
LOC106580963	1.47934	6.20193	2.6151e-06	0.000239331	structural maintenance of chromosomes protein 4
arhgef28a	1.47389	2.94356	0.00156695	0.0254217	Rho guanine nucleotide exchange factor (GEF) 28a
LOC106591129	1.47364	1.38957	0.000874886	0.0171837	protein diaphanous homolog 3-like
LOC106589985	1.47043	4.9057	0.00235688	0.033221	calpain-2 catalytic subunit-like
per2	1.46434	2.80623	2.60732e-06	0.000239304	period circadian clock 2
ncapg	1.4633	4.04129	1.75687e-06	0.000185196	non-SMC condensin I complex, subunit G
LOC106577137	1.46261	6.25226	2.18521e-06	0.000211502	kinesin-like protein KIF11-B
LOC106602476	1.46241	2.0463	0.000252992	0.00716705	uncharacterized LOC106602476
LOC106604250	1.46229	2.56043	3.98216e-05	0.00193005	uncharacterized LOC106604250
LOC106564957	1.46087	8.59341	0.000717043	0.014961	keratin, type I cytoskeletal 13-like
LOC106593289	1.45996	2.79732	2.73484e-05	0.00146072	M-phase inducer phosphatase 1-like
LOC106582836	1.4589	2.72691	0.00132665	0.0226716	myb-related protein B
LOC106574825	1.4576	4.17257	1.83412e-06	0.000187163	OX-2 membrane glycoprotein-like
racgap1	1.45666	5.17591	1.99784e-07	3.60514e-05	Rac GTPase activating protein 1
LOC106575690	1.45599	3.43977	1.86684e-07	3.40725e-05	ADP-ribosylation factor-like protein 6-interacting protein 6
LOC106563404	1.45456	1.72864	0.00157173	0.0254698	uncharacterized LOC106563404
LOC123744600	1.4537	3.15149	3.16433e-05	0.0016171	uncharacterized LOC123744600
mtfr2	1.45228	2.96822	2.96941e-05	0.00154972	mitochondrial fission regulator 2
LOC106567287	1.45183	1.00831	0.0033453	0.0419374	metabotropic glutamate receptor 4
LOC106564857	1.45101	7.50583	5.52695e-06	0.000422322	malate dehydrogenase, cytoplasmic
mars1	1.45055	5.41859	3.4547e-06	0.000292687	methionyl-tRNA synthetase 1
LOC100136430	1.4445	6.60135	7.86066e-05	0.00313054	60 kDa heat shock protein, mitochondrial
LOC106562699	1.44349	3.29478	9.42574e-06	0.000629829	kinesin-like protein KIF23
LOC106575231	1.4416	2.71036	8.88186e-06	0.00059976	kynureninase-like
mki67	1.44103	7.43672	1.27266e-07	2.6057e-05	marker of proliferation Ki-67
LOC106600407	1.44044	3.89075	0.000328556	0.00862291	microsomal glutathione S-transferase 3
LOC106573648	1.43693	5.88868	3.16027e-05	0.0016171	olfactomedin-4-like
LOC100136477	1.43544	6.37905	0.0013316	0.0227142	peroxisome proliferator-activated receptor gamma coactivator 1-beta
angpt2b	1.43501	2.01441	0.00105606	0.0194974	angiopoietin 2b
LOC123742419	1.43342	3.09181	7.40619e-07	9.48685e-05	uncharacterized LOC123742419
atad3	1.43298	4.90992	3.7905e-05	0.00186834	ATPase family AAA domain-containing protein 3
LOC106587910	1.43285	4.0112	8.76069e-06	0.000594502	CDGSH iron-sulfur domain-containing protein 3, mitochondrial
LOC106593810	1.43243	2.12241	2.98881e-05	0.00155476	regulator of G-protein signaling 3
LOC106607996	1.42663	4.92478	3.77478e-06	0.00031423	histone-lysine N-methyltransferase NSD2
ntd5	1.42427	4.71753	0.00173611	0.0272797	ntl-dependent gene 5
LOC106580397	1.41828	2.49858	0.000275015	0.00754665	uncharacterized LOC106580397
LOC106609361	1.41714	3.19642	0.000745999	0.0153697	protein ADM2-like
kpyk	1.41677	4.74843	3.74459e-05	0.00185045	Pyruvate kinase muscle isozyme
LOC106588679	1.41409	6.07531	2.21455e-06	0.000213245	anillin
LOC106595248	1.41329	4.86385	0.00063747	0.0137666	ZP domain-containing protein-like
ncapd2	1.4125	6.0403	2.00334e-06	0.000198717	non-SMC condensin I complex, subunit D2
LOC106607066	1.4111	5.73192	3.96797e-05	0.0019268	importin subunit alpha-1-like
LOC106578597	1.40917	4.40435	0.00208815	0.0305382	uroplakin-1a-like
topaz1	1.40847	2.90056	1.78581e-05	0.00105551	testis and ovary specific TOPAZ 1
hmmr	1.4072	3.88863	3.38003e-06	0.000289432	hyaluronan-mediated motility receptor (RHAMM)
LOC106606571	1.40252	2.51805	1.73843e-05	0.00103592	far upstream element-binding protein 2-like
LOC106565780	1.40142	4.15997	1.02435e-07	2.26404e-05	protein FAM83D-like
LOC106582119	1.4014	2.49663	0.000363628	0.00929142	probable G-protein coupled receptor 156
LOC106580777	1.40097	3.16003	2.31877e-06	0.000219553	gem-associated protein 4
LOC106561934	1.39965	4.02279	2.77523e-07	4.59279e-05	gamma-butyrobetaine dioxygenase
LOC106581604	1.399	4.09918	0.00035774	0.00920448	EH domain-containing protein 2
LOC106579710	1.39891	4.15661	1.82662e-07	3.353e-05	all trans-polyprenyl-diphosphate synthase PDSS1
dip2a	1.39714	2.95984	2.25027e-05	0.00125874	disco-interacting protein 2 homolog A
LOC106608076	1.39495	4.32009	3.90171e-08	1.09316e-05	nascent polypeptide-associated complex subunit alpha, muscle-specific form
LOC106599389	1.39473	5.34495	9.15568e-06	0.000615647	kinesin-like protein KIF2C
tonsl	1.39217	3.63634	2.75056e-06	0.000247473	tonsoku-like, DNA repair protein
borea	1.39206	5.32966	3.1733e-06	0.000277686	Borealin
stab2	1.39136	4.22512	1.7123e-05	0.00102417	stabilin 2
LOC123730524	1.39129	1.16524	0.0010402	0.0193388	LIM domain only protein 7-like
LOC106571481	1.38889	3.49454	7.26897e-05	0.00298804	uncharacterized LOC106571481
ska3	1.38874	3.11474	1.23748e-05	0.000788923	spindle and kinetochore associated complex subunit 3
zgc:55461	1.38857	4.83044	1.05411e-05	0.00068851	beta-tubulin family protein
LOC106610522	1.387	2.78805	0.000680764	0.0144572	uncharacterized LOC106610522
kif4	1.38647	4.52102	2.55236e-07	4.3363e-05	kinesin family member 4
LOC106564979	1.3823	1.82532	0.00248855	0.0343345	4-galactosyl-N-acetylglucosaminide 3-alpha-L-fucosyltransferase 9
LOC106584748	1.38102	4.79201	1.1913e-06	0.000137862	protein regulator of cytokinesis 1
si:ch1073-357b18.4	1.38038	1.39868	0.00149559	0.0246429	uncharacterized LOC106607433
LOC106599786	1.37919	1.40443	0.0031767	0.040611	piRNA biogenesis protein EXD1
LOC106582923	1.37822	1.23412	0.000398669	0.00986327	mitochondrial intermembrane space import and assembly protein 40
lonp1	1.37692	5.2582	1.14213e-06	0.000132715	lon peptidase 1, mitochondrial
LOC106563621	1.37595	5.17146	9.10356e-06	0.000613434	kinesin-like protein KIF20A
tbc1d7	1.37527	2.24029	0.000305914	0.00817649	TBC1 domain family, member 7
LOC106566918	1.37184	2.26233	0.00268949	0.0361238	SAM pointed domain-containing Ets transcription factor
LOC106610884	1.36799	1.52685	0.00087325	0.0171837	uncharacterized LOC106610884
LOC123739521	1.36692	3.65837	2.70417e-05	0.00145162	trifunctional enzyme subunit beta, mitochondrial-like
LOC106609841	1.36485	4.76911	0.000496704	0.0115548	tetraspanin-8-like
LOC106577554	1.36375	5.3755	6.08279e-06	0.000458286	cellular tumor antigen p53-like
LOC106610270	1.3618	3.75649	3.53634e-07	5.53256e-05	sperm-associated antigen 5
iqgap3	1.36036	5.4336	1.47769e-06	0.000163313	IQ motif containing GTPase activating protein 3
LOC106583599	1.35978	4.40563	7.94801e-05	0.00316139	myosin regulatory light polypeptide 9
mgarpa	1.3591	3.11254	0.00142793	0.0238286	mitochondria localized glutamic acid rich protein a
LOC106577502	1.35795	3.52146	1.40868e-06	0.000156226	mitotic spindle assembly checkpoint protein MAD2A-like
LOC123728281	1.35578	1.37458	0.00117874	0.0208581	uncharacterized LOC123728281
LOC106564750	1.35552	1.26268	0.00181872	0.0280492	cell division control protein 6 homolog
LOC106562415	1.35472	6.01808	4.69276e-05	0.00217227	epithelial splicing regulatory protein 2-like
mthfd2	1.35029	6.55473	3.651e-05	0.00181076	methylenetetrahydrofolate dehydrogenase (NADP+ dependent) 2, methenyltetrahydrofolate cyclohydrolase
oxct1a	1.34887	1.70338	0.0022547	0.0322072	3-oxoacid CoA transferase 1a
mis18bp1	1.34884	3.94843	3.67388e-07	5.61453e-05	MIS18 binding protein 1
LOC106578163	1.34881	2.87292	1.2574e-05	0.000798438	tyrosine-protein kinase Tec
LOC106604926	1.34864	6.39917	0.00144911	0.0241065	early growth response protein 1
LOC106588468	1.34675	4.01632	6.64382e-05	0.00279215	claspin-like
stab1	1.34656	5.17613	9.31659e-07	0.000113145	stabilin 1
mmrn2a	1.34556	4.64683	3.82272e-06	0.000316315	multimerin 2a
LOC106573060	1.34347	2.37564	0.000400853	0.00989999	probable 2-oxoglutarate dehydrogenase E1 component DHKTD1, mitochondrial
dbf4b	1.34315	2.24514	0.000356486	0.00920448	DBF4 zinc finger B
LOC106569895	1.34283	5.63739	1.1636e-05	0.000747795	T-complex protein 1 subunit gamma-like
arsh	1.34203	1.69185	0.000395922	0.00982055	arylsulfatase H
LOC106585119	1.34195	4.70477	5.89367e-07	8.14909e-05	condensin complex subunit 2
LOC106564367	1.33558	5.1517	1.28866e-06	0.000147	aspartate aminotransferase, cytoplasmic-like
LOC106608019	1.33548	2.22361	0.000386501	0.00969421	GEN1 Holliday junction 5' flap endonuclease
nsd2	1.3332	4.16253	2.10388e-06	0.000204872	nuclear receptor binding SET domain protein 2
LOC106591469	1.3318	2.0561	0.00134393	0.0227961	vascular endothelial growth factor receptor 1
aurka	1.3311	4.60519	7.46887e-05	0.00303893	aurora kinase A
LOC106611743	1.33089	4.11083	0.000144155	0.00478618	vascular endothelial growth factor receptor kdr-like
LOC106603166	1.32822	4.67256	1.81785e-06	0.000187163	chromosome-associated kinesin KIF4
LOC106591125	1.32768	4.92224	0.000218924	0.00649252	serine/threonine-protein kinase Sgk1
setd7	1.32721	5.74884	6.28728e-07	8.36732e-05	SET domain containing 7, histone lysine methyltransferase
LOC106564654	1.32682	2.61416	8.26332e-05	0.00324638	ATPase family AAA domain-containing protein 5-like
LOC106570037	1.32537	3.71398	9.14861e-05	0.00348819	claspin
dhcr24	1.31976	4.58071	2.14831e-05	0.00121877	24-dehydrocholesterol reductase
LOC106602346	1.31864	4.33679	6.79378e-05	0.00284023	SWI/SNF-related matrix-associated actin-dependent regulator of chromatin subfamily A member 5
LOC106584915	1.31706	1.54885	0.00044522	0.0107098	protein adenylyltransferase FICD-like
LOC106574974	1.31681	4.66966	2.32925e-05	0.00129385	nectin-4
LOC106590030	1.31305	5.14975	0.000172325	0.0054388	heme oxygenase
mcm6	1.31198	6.31783	6.65643e-05	0.00279378	minichromosome maintenance complex component 6
LOC106581758	1.3112	3.52816	0.000233797	0.00680719	cell division cycle-associated protein 7-like
LOC106575478	1.31065	4.07244	3.23697e-06	0.000280948	mitotic checkpoint protein BUB3
LOC106613013	1.31015	7.69788	6.58266e-05	0.00277741	heat shock cognate 70 kDa protein-like
LOC106610569	1.30987	1.66435	0.00179861	0.0278737	maternal embryonic leucine zipper kinase
LOC106586211	1.30864	7.31138	0.000272691	0.00752258	D-3-phosphoglycerate dehydrogenase
c7a	1.30773	5.38701	0.00174722	0.0273694	complement component 7a
si:ch211-222l21.1	1.30761	7.2949	1.81695e-06	0.000187163	parathymosin
LOC106610519	1.30587	2.65181	0.000695808	0.0146654	uncharacterized LOC106610519
si:ch211-245h14.1	1.30303	3.94314	0.00350552	0.0431969	uncharacterized si:ch211-245h14.1
LOC100136483	1.30231	8.40605	7.29491e-05	0.00299101	tubulin beta-1 chain
cip2a	1.30134	3.89353	5.1168e-06	0.000395715	cellular inhibitor of PP2A
LOC106603590	1.29907	2.85572	0.000696996	0.014667	protein sprouty homolog 3
grinaa	1.2971	2.18474	0.000678751	0.0144336	glutamate receptor, ionotropic, N-methyl D-aspartate-associated protein 1a (glutamate binding)
LOC106563414	1.29312	2.94749	0.00409102	0.0478284	transmembrane protein 45B
LOC106587404	1.29122	5.25558	2.53429e-05	0.00137662	aspartate aminotransferase, mitochondrial
LOC106573105	1.28929	4.14154	1.61013e-05	0.000979574	aurora kinase B-like
LOC106609348	1.28899	3.37824	4.00907e-05	0.00193399	podocalyxin
c6	1.28757	6.56748	0.00372975	0.0450618	complement component 6
LOC106586236	1.28757	4.50157	0.000548766	0.012362	cell division cycle-associated protein 7
LOC106608436	1.28585	5.27295	5.11962e-05	0.00233268	inorganic pyrophosphatase-like
ccna2	1.28557	4.91701	4.36652e-05	0.00205703	cyclin A2
f262	1.28408	2.74375	8.96495e-05	0.00344574	6-phosphofructo-2-kinase/fructose-2,6-biphosphatase 2
aars1	1.28374	7.55133	2.1201e-05	0.00120491	alanyl-tRNA synthetase 1
typh	1.28247	3.3501	2.52905e-05	0.00137611	Thymidine phosphorylase
LOC106564493	1.27941	2.00713	0.000262403	0.00735149	uncharacterized LOC106564493
LOC106563463	1.27766	3.38444	7.9625e-05	0.00316321	sororin-B-like
LOC106591181	1.27744	3.567	5.16833e-05	0.00235152	aspartate aminotransferase, cytoplasmic-like
LOC106583807	1.27498	3.6724	3.93533e-05	0.00191828	centromere protein P
LOC106563501	1.27393	5.75043	9.15293e-05	0.00348819	4F2 cell-surface antigen heavy chain
LOC106565720	1.27291	2.21006	0.00273156	0.0364893	myb-related protein B
LOC100195293	1.27201	5.80079	1.42501e-05	0.000885504	fibulin 1
mfsd6l	1.27157	3.31626	0.00015049	0.00492486	major facilitator superfamily domain containing 6-like
aspm	1.26926	5.41485	2.94148e-06	0.000260832	assembly factor for spindle microtubules
LOC106601288	1.26861	2.48024	0.000505151	0.0116748	ribonucleoprotein PTB-binding 1-like
LOC106573416	1.26804	4.08428	6.443e-06	0.00047858	selenide, water dikinase 1
LOC106580835	1.26766	2.713	0.000622695	0.0135207	serine--tRNA ligase, mitochondrial
LOC106602957	1.26667	6.15678	4.01451e-05	0.00193399	cationic amino acid transporter 3
LOC106569128	1.26588	5.30873	8.31198e-05	0.00326148	DNA replication licensing factor mcm4-like
LOC106562156	1.26584	3.09982	0.000103819	0.00380357	methylmalonyl-CoA epimerase, mitochondrial
gpt2	1.26563	5.22011	0.000340431	0.00886897	glutamic pyruvate transaminase (alanine aminotransferase) 2
atp10a	1.26553	2.73438	0.000137478	0.00462235	ATPase phospholipid transporting 10A
LOC106578012	1.26529	7.92012	6.37639e-05	0.00271912	urokinase plasminogen activator surface receptor
LOC106600151	1.26235	3.37393	9.15684e-05	0.00348819	condensin complex subunit 3-like
lacc1	1.26075	1.88848	0.00119218	0.0210376	laccase (multicopper oxidoreductase) domain containing 1
tap1	1.26041	5.76126	0.00261205	0.0354293	transporter 1, ATP-binding cassette, sub-family B (MDR/TAP)
cdca3	1.25749	4.93539	0.000113289	0.00402944	cell division cycle associated 3
igf2bp3	1.25621	2.56527	0.000782583	0.0159006	insulin-like growth factor 2 mRNA binding protein 3
LOC106573461	1.25498	3.9916	0.00155124	0.0252789	receptor-interacting serine/threonine-protein kinase 3-like
LOC106570350	1.25495	4.03068	9.03342e-05	0.00346371	uncharacterized LOC106570350
LOC106606991	1.25419	2.33613	0.00114757	0.0205581	sphingosine kinase 1
LOC106583316	1.25384	7.34013	0.00026914	0.00749463	sodium/potassium-transporting ATPase subunit alpha-3
LOC106586738	1.25234	3.43422	0.000693222	0.0146342	collagen alpha-1(XVII) chain
LOC106579241	1.25228	4.92079	0.000270441	0.00750688	uncharacterized LOC106579241
LOC106569971	1.25181	2.67402	0.000796455	0.0160801	transcription factor 19
LOC106613599	1.25087	5.5425	4.37687e-05	0.00205887	thimet oligopeptidase
LOC106586679	-1.25018	3.49576	0.00148018	0.0244831	synaptotagmin-like protein 5
pdpk1a	-1.25043	2.71078	0.000518072	0.0118789	3-phosphoinositide dependent protein kinase 1a
LOC106588186	-1.25057	3.03121	0.000714822	0.0149322	uncharacterized LOC106588186
LOC106612868	-1.25081	1.99911	0.000619339	0.0134651	protocadherin-16
LOC106609245	-1.25106	1.34635	0.00188869	0.0286307	forkhead box protein P2
LOC106562226	-1.25173	2.66052	0.000165647	0.00529078	conserved oligomeric Golgi complex subunit 4
LOC106587434	-1.25228	4.33186	9.25462e-05	0.00351477	DNA-binding protein RFX7-like
arl4c	-1.25234	2.53659	0.000744276	0.015348	ADP-ribosylation factor-like protein 4C
gzma	-1.25364	2.02538	0.00201842	0.0299299	granzyme A
LOC106586140	-1.25443	2.43458	0.000158575	0.00512585	solute carrier family 40 member 1
LOC106572251	-1.25533	2.18789	0.00236463	0.0333155	nucleolar protein 4-like
LOC106569076	-1.25535	4.14565	0.00056687	0.0126461	uncharacterized protein KIAA0040-like
LOC106610340	-1.2562	3.38056	0.00429711	0.0493962	lymphoid enhancer-binding factor 1
LOC106589904	-1.25645	6.12713	0.000137772	0.00462718	uncharacterized LOC106589904
tppp3	-1.25966	4.56393	0.00437537	0.0499283	tubulin polymerization-promoting protein family member 3
LOC106604205	-1.26099	3.61311	6.98427e-05	0.00290088	coiled-coil domain-containing protein 69
LOC106581933	-1.26145	3.44633	0.00104537	0.0193897	diacylglycerol kinase eta-like
kcnn1a	-1.2617	1.70659	0.00117672	0.0208571	potassium intermediate/small conductance calcium-activated channel, subfamily N, member 1a
LOC106585185	-1.26195	2.31561	0.000783348	0.015906	UDP-N-acetylglucosamine/UDP-glucose/GDP-mannose transporter-like
LOC106608980	-1.26273	3.14499	0.000613875	0.013402	zinc finger protein 219
LOC106565673	-1.26352	2.21159	0.00133997	0.0227532	TRAF3-interacting JNK-activating modulator
LOC106569881	-1.26605	2.41652	0.000187434	0.0057954	mothers against decapentaplegic homolog 4-like
LOC106578749	-1.26693	3.97811	1.39284e-06	0.000155008	threonine aspartase 1
LOC106592549	-1.26757	2.45557	0.00242325	0.0337837	meteorin-like protein
LOC106570673	-1.26759	1.6918	0.000709296	0.0148677	CCN family member 2-like
LOC106572227	-1.26827	3.69649	2.05648e-05	0.00117084	protein-L-isoaspartate O-methyltransferase domain-containing protein 2-like
LOC106589847	-1.26992	3.91413	0.00324327	0.0411162	alpha-N-acetylgalactosaminide alpha-2,6-sialyltransferase 1-like
LOC106613848	-1.27228	6.03012	6.76524e-05	0.002832	MAP kinase-interacting serine/threonine-protein kinase 2-like
LOC106580357	-1.27256	2.58123	0.000688885	0.0145812	RILP-like protein 1
LOC106572442	-1.27295	2.21169	5.66485e-05	0.00251562	PRA1 family protein 2
LOC106579588	-1.27426	1.25297	0.00155998	0.0253566	tomoregulin-1-like
LOC106606277	-1.27489	1.78065	0.00128301	0.022119	NLR family CARD domain-containing protein 3-like
LOC106565164	-1.27683	1.31196	0.00191826	0.0289552	mucin-6-like
fhod3b	-1.27766	1.80474	0.00259242	0.035325	formin homology 2 domain containing 3b
LOC106583287	-1.27836	1.10404	0.000676922	0.0144043	arf-GAP with GTPase, ANK repeat and PH domain-containing protein 1
LOC106578466	-1.28077	4.0543	5.61451e-06	0.00042697	M1-specific T cell receptor beta chain-like
LOC106570183	-1.28338	3.27051	2.73254e-05	0.00146072	protein Jumonji
LOC106588581	-1.28511	4.19036	1.54186e-05	0.000947057	protein Jumonji-like
tsnaxip1	-1.28582	2.16899	8.13814e-05	0.00320904	translin-associated factor X interacting protein 1
col5a2a	-1.28662	7.3305	7.70027e-06	0.000540542	collagen, type V, alpha 2a
LOC106585665	-1.2872	1.93082	0.00363703	0.044336	uncharacterized LOC106585665
LOC106586192	-1.28823	2.52103	0.00179674	0.0278617	growth factor receptor-bound protein 14-like
LOC106567192	-1.28829	1.31026	0.00233658	0.0329973	matrix metalloproteinase-19-like
LOC106567900	-1.28847	2.97299	1.9011e-05	0.00110516	schwannomin-interacting protein 1-like
LOC106590235	-1.28874	1.15442	0.00162748	0.0261698	solute carrier organic anion transporter family member 5A1
dal1b	-1.28914	8.28229	0.00315766	0.0405531	Death-associated protein-like 1-B
capn12	-1.28964	5.2059	0.000136686	0.00461008	calpain 12
LOC106579883	-1.29093	1.39426	0.00287115	0.0377384	uncharacterized LOC106579883
LOC106601847	-1.29157	6.80193	0.000820153	0.0164031	nuclear GTPase SLIP-GC-like
LOC106565752	-1.29194	4.94077	0.00095176	0.0181163	class E basic helix-loop-helix protein 40
LOC106610437	-1.29206	2.43638	0.00312285	0.0402518	zinc finger protein RFP-like
LOC106562549	-1.29389	1.15729	0.00296478	0.0387029	butyrophilin subfamily 1 member A1-like
LOC106560901	-1.29448	3.59295	2.71418e-06	0.000244889	vacuolar protein sorting 4 homolog A
LOC106599544	-1.29514	1.98961	0.000812078	0.0163131	G-protein coupled receptor 55
LOC106574543	-1.29548	2.92775	0.0022666	0.0322761	ATP-binding cassette sub-family C member 4
LOC106560895	-1.29555	2.33095	0.000334464	0.00873864	uncharacterized LOC106560895
LOC106569513	-1.29557	4.85915	2.65964e-06	0.000241332	receptor-type tyrosine-protein phosphatase S
itgae.2	-1.29573	5.36712	7.53486e-07	9.58818e-05	integrin, alpha E, tandem duplicate 2
LOC106570059	-1.29591	2.43265	0.00016054	0.00516678	transmembrane protein 268
LOC106573812	-1.29745	5.47856	8.09599e-05	0.00319636	Krueppel-like factor 2
lpxn	-1.29975	2.69852	0.000603884	0.0132382	leupaxin
bhmt	-1.29998	2.50186	0.000746348	0.0153697	betaine-homocysteine methyltransferase
LOC106567145	-1.30261	1.08806	0.00283271	0.0373576	protein FAM43B-like
LOC106592611	-1.30379	3.04817	0.000958444	0.018211	GTPase IMAP family member 7
chdh	-1.30419	1.55318	0.00135747	0.0229691	choline dehydrogenase
LOC106580420	-1.30424	3.73037	0.00133389	0.0227224	single-stranded DNA-binding protein 2
LOC106605619	-1.30499	3.08312	0.000142312	0.00473977	uncharacterized LOC106605619
LOC106563731	-1.30598	4.7595	5.38149e-08	1.38617e-05	SLC35A4 upstream open reading frame protein
LOC106607551	-1.3064	2.71541	0.00201938	0.0299299	N-myc proto-oncogene protein-like
LOC123732554	-1.30767	1.36232	0.00131734	0.0225609	uncharacterized LOC123732554
tpmt	-1.30808	4.03834	1.14095e-06	0.000132715	Probable thiopurine S-methyltransferase
LOC106582261	-1.31137	5.05051	4.08281e-05	0.00195803	secreted frizzled-related protein 3-like
grik4	-1.31397	2.00848	0.000844423	0.0167834	glutamate receptor, ionotropic, kainate 4
LOC106576082	-1.3147	1.15852	0.00193416	0.0291264	receptor-type tyrosine-protein phosphatase zeta-like
LOC106575663	-1.31528	2.1572	0.00264945	0.0357604	uncharacterized LOC106575663
rnf144aa	-1.3163	1.94532	0.000567238	0.0126461	ring finger protein 144aa
ssh1a	-1.31754	2.984	0.00320748	0.040897	slingshot protein phosphatase 1a
LOC106568887	-1.31881	4.45554	1.99267e-05	0.00114266	uncharacterized LOC106568887
sema5a	-1.32044	3.0882	2.65925e-05	0.00143232	sema domain, seven thrombospondin repeats (type 1 and type 1-like), transmembrane domain (TM) and short cytoplasmic domain, (semaphorin) 5A
LOC106611330	-1.32198	3.92893	9.4834e-07	0.000114302	DNA (cytosine-5)-methyltransferase 3A-like
LOC106602888	-1.3224	6.69215	9.44125e-05	0.00356868	uncharacterized LOC106602888
LOC106607875	-1.32921	3.41956	0.00019443	0.00597012	tumor necrosis factor receptor superfamily member 21-like
porcnl	-1.33002	3.70587	1.68308e-07	3.11867e-05	porcupine O-acyltransferase like
zhx3a	-1.33188	3.9278	1.0446e-05	0.000685102	zinc fingers and homeoboxes 3a
LOC123729550	-1.33276	4.18485	0.000867774	0.0171514	uncharacterized LOC123729550
LOC106602940	-1.3328	2.69833	0.000131183	0.00447979	mitogen-activated protein kinase kinase kinase kinase 2
LOC106604948	-1.33424	5.23967	2.65896e-06	0.000241332	uncharacterized LOC106604948
LOC106592407	-1.33867	2.89154	9.88306e-05	0.00368767	4-aminobutyrate aminotransferase, mitochondrial
fstl3	-1.34029	3.76555	0.00105305	0.0194532	follistatin-like 3 (secreted glycoprotein)
LOC123742443	-1.34423	2.38516	0.000104849	0.00383606	uncharacterized LOC123742443
LOC106582652	-1.3447	4.21045	0.00418301	0.0485308	matrilin-4-like
LOC106586396	-1.34748	2.44494	7.16278e-05	0.00294818	adenylate cyclase type 5
tnca	-1.34805	3.87696	0.00101201	0.0189693	tenascin Ca
LOC106607744	-1.34822	5.29734	2.18007e-06	0.000211502	TGF-beta-activated kinase 1 and MAP3K7-binding protein 2
neurl1aa	-1.353	4.37572	0.00165909	0.0265221	neuralized E3 ubiquitin protein ligase 1Aa
asic1b	-1.35591	2.85022	0.000109193	0.0039453	acid-sensing (proton-gated) ion channel 1b
LOC106561919	-1.35635	5.22563	3.53567e-06	0.000297967	uncharacterized LOC106561919
cst7	-1.35643	2.79742	1.36226e-05	0.000851478	cystatin F
LOC106588062	-1.35667	1.07692	0.0041274	0.0481733	A-kinase anchor protein 13
LOC106581816	-1.35789	2.90716	1.75648e-05	0.00104279	uncharacterized protein C7orf57-like
zgc:73226	-1.35831	1.70321	0.00155752	0.0253378	uncharacterized LOC106562007
LOC106610847	-1.36146	3.86231	1.62471e-06	0.000174138	bcl-2-modifying factor
LOC106561407	-1.36274	1.84322	7.36269e-05	0.00300722	cryptochrome circadian regulator 1
LOC106566479	-1.36548	2.12855	0.000134229	0.00455475	protein NDRG3
LOC106570922	-1.36601	3.58649	2.53119e-06	0.000233659	follistatin-A-like
fam20a	-1.3698	2.72741	6.05407e-05	0.0026166	FAM20A golgi associated secretory pathway pseudokinase
LOC106590415	-1.37039	3.20819	6.57508e-06	0.000484617	uncharacterized LOC106590415
LOC106567883	-1.37207	2.02658	0.000222942	0.00657004	uncharacterized LOC106567883
LOC106583630	-1.37338	4.65578	6.33441e-08	1.54444e-05	probable peptidyl-tRNA hydrolase 2
LOC106561110	-1.3746	3.04594	1.26246e-05	0.000800061	heat shock factor-binding protein 1-like
LOC106561616	-1.37474	4.2133	4.07594e-05	0.00195767	anoctamin-1-like
ttyh3b	-1.37487	2.96133	0.000178073	0.00559808	tweety family member 3b
LOC106566949	-1.37525	2.94541	0.00237449	0.0334044	agrin-like
LOC100137092	-1.3788	2.95708	0.000236695	0.00686028	dopachrome tautomerase-like
LOC106587766	-1.37891	2.11667	0.000565743	0.0126451	C-myc promoter-binding protein-like
id3	-1.38032	4.41873	6.53263e-06	0.000483102	inhibitor of DNA binding 3
LOC106569925	-1.3807	2.40876	0.00105873	0.0195128	secretagogin
fhl1b	-1.38237	6.30363	8.33909e-06	0.000572636	four and a half LIM domains 1b
LOC106589100	-1.38271	2.2272	0.000127235	0.00438247	uncharacterized LOC106589100
LOC106611254	-1.38288	3.18526	0.000119753	0.00417912	B-cell lymphoma/leukemia 11B
LOC106564378	-1.38304	2.37417	0.000559534	0.0125326	complement C1q tumor necrosis factor-related protein 1-like
sftpba	-1.38407	3.3921	0.000512964	0.0118041	surfactant protein Ba
LOC106566616	-1.38996	1.49069	0.000447063	0.0107362	serine/threonine-protein kinase WNK2
LOC106573152	-1.39058	2.96842	7.81275e-05	0.00311535	DEP domain-containing mTOR-interacting protein-like
LOC106601335	-1.3932	2.47601	1.90979e-05	0.00110706	mitochondrial glycine transporter B-like
LOC106605440	-1.39387	1.47941	0.00207017	0.0303302	uncharacterized LOC106605440
LOC106575072	-1.39403	4.74462	5.7177e-05	0.00252242	cyclin-dependent kinase inhibitor 1B
LOC106575515	-1.39511	1.33627	0.000947803	0.0180895	uncharacterized LOC106575515
LOC106584673	-1.39563	1.6134	0.00010044	0.00371961	SIN3-HDAC complex-associated factor
LOC106608509	-1.39639	3.90431	5.50961e-06	0.000422007	RNA binding protein, mRNA processing factor
LOC106584396	-1.39704	1.11807	0.00331906	0.0417414	uncharacterized LOC106584396
jph3b	-1.40113	1.18773	0.000735787	0.0152209	junctophilin 3b
LOC106575608	-1.4013	1.20061	0.00304965	0.0395316	poly(rC)-binding protein 3
LOC106597311	-1.40343	3.69597	0.000191304	0.00589319	C-C chemokine receptor type 9
LOC106566606	-1.40551	3.12996	0.000363545	0.00929142	protein Wnt-7a
rnaset2l	-1.40563	3.01136	7.68461e-05	0.00307992	ribonuclease T2, like
LOC106575803	-1.40702	1.90168	0.000106555	0.00387626	B- and T-lymphocyte attenuator
LOC106603656	-1.40702	4.1079	1.92015e-07	3.48463e-05	DNA (cytosine-5)-methyltransferase 3A-like
LOC106609979	-1.41047	3.98965	1.86402e-05	0.00108644	spermine oxidase
LOC106577638	-1.41064	1.92626	0.00428657	0.0493234	netrin-3
LOC106582973	-1.41263	1.36282	0.000148482	0.00488919	draxin-B-like
LOC106604246	-1.41384	3.84672	0.000928143	0.0178584	zinc finger protein 185-like
rtn1a	-1.41388	4.33731	2.13433e-07	3.79783e-05	reticulon 1a
LOC106610839	-1.41429	1.04115	0.000709929	0.0148689	ryanodine receptor 3
LOC106586620	-1.41439	3.53965	0.00162584	0.0261665	anosmin-1
LOC106609395	-1.41447	1.72647	0.000288366	0.00783857	membrane-associated guanylate kinase, WW and PDZ domain-containing protein 2
LOC106570477	-1.41472	2.61398	0.000568162	0.0126461	protein naked cuticle homolog 2-like
LOC106570914	-1.41487	1.82461	0.0040348	0.0474824	phosphatidate cytidylyltransferase 1
LOC106574337	-1.41709	2.76216	0.000930504	0.0178716	A disintegrin and metalloproteinase with thrombospondin motifs 5-like
LOC106567181	-1.4176	3.16593	0.000302099	0.00812193	diacylglycerol kinase alpha-like
LOC123729684	-1.41802	2.8757	6.876e-06	0.00049868	uncharacterized LOC123729684
hs3st3b1b	-1.41821	3.43	0.000556394	0.0124907	heparan sulfate (glucosamine) 3-O-sulfotransferase 3B1b
bco2b	-1.42014	5.64488	0.00204309	0.0300583	beta-carotene oxygenase 2b
esyt2b	-1.42416	2.56935	0.00268229	0.0360574	extended synaptotagmin-like protein 2b
LOC106583559	-1.42477	6.2016	0.00227396	0.032352	sodium- and chloride-dependent GABA transporter 2
LOC106569033	-1.42525	2.81944	1.34182e-06	0.000150908	solute carrier organic anion transporter family member 5A1-like
LOC106613622	-1.42556	6.25201	0.000896128	0.0174582	arrestin domain-containing protein 2
msx1a	-1.42621	3.44951	0.000848302	0.0168395	muscle segment homeobox 1a
LOC106608383	-1.43033	4.29405	0.000118851	0.00416851	zinc finger CCHC domain-containing protein 24
LOC106575955	-1.43182	1.16641	0.00240865	0.0336537	uncharacterized LOC106575955
htra4	-1.43297	2.51921	0.000915321	0.0177281	HtrA serine peptidase 4
LOC100136584	-1.4343	4.25901	0.000739462	0.0152776	beta-globin
si:ch211-119e14.1	-1.43681	2.77495	1.35111e-05	0.000846165	uncharacterized si:ch211-119e14.1
LOC106585146	-1.43819	2.88655	0.00115394	0.020602	patatin-like phospholipase domain-containing protein 7
LOC106562962	-1.43943	7.46845	1.7906e-06	0.000187163	collagen alpha-1(V) chain
LOC106571924	-1.44191	1.69611	0.00105683	0.0195003	cadherin-4-like
fadsd6	-1.44334	2.20931	0.000322843	0.00852198	delta-6 fatty acyl desaturase
LOC106601105	-1.44589	3.98451	0.000168902	0.00536867	ubiquitin carboxyl-terminal hydrolase 31
LOC106602007	-1.44806	3.85222	8.04972e-06	0.00055893	4-aminobutyrate aminotransferase, mitochondrial
LOC106576454	-1.45085	7.88703	0.000178396	0.00560274	lumican
flt3	-1.45142	3.2138	0.00120611	0.0212132	fms related receptor tyrosine kinase 3
LOC106612081	-1.45179	1.94806	0.000412581	0.0101212	uncharacterized LOC106612081
LOC106576755	-1.45184	3.00774	0.00112692	0.0203019	hydroxycarboxylic acid receptor 2
LOC106564975	-1.45197	1.63327	0.000305713	0.00817649	integrin alpha-L
LOC106611013	-1.45259	2.98436	0.000493321	0.0115265	uncharacterized LOC106611013
gcshb	-1.45683	3.3356	1.80292e-06	0.000187163	glycine cleavage system protein H (aminomethyl carrier), b
LOC106567144	-1.45918	2.30583	0.000415053	0.0101585	mitochondrial ubiquitin ligase activator of NFKB 1-like
LOC106595664	-1.45931	3.14571	0.000169958	0.00539072	trichohyalin-like
klhl24a	-1.4594	4.53731	9.76274e-05	0.00365634	kelch-like family member 24a
LOC106584495	-1.45955	1.6497	0.00038789	0.00969421	protein Wnt-7b
LOC106579283	-1.4606	1.56283	5.73761e-05	0.00252772	elongation of very long chain fatty acids protein 6-like
hebp1	-1.46147	1.72495	0.000371414	0.00946011	Heme-binding protein 1
LOC106601010	-1.46267	1.65696	0.00135497	0.0229469	endoplasmic reticulum protein SC65-like
cxcr4	-1.46327	3.56184	0.000103427	0.00379707	C-X-C chemokine receptor type 4
LOC106583317	-1.4646	2.38161	0.00280736	0.0372063	voltage-gated hydrogen channel 1
LOC106565577	-1.4649	4.47874	0.00035808	0.00920448	protein mono-ADP-ribosyltransferase PARP3-like
LOC106565393	-1.46619	4.3279	2.40496e-07	4.15212e-05	purine nucleoside phosphorylase-like
LOC106570071	-1.46999	7.6917	0.000981524	0.0185393	tetranectin-like
LOC106584654	-1.47055	3.71899	0.00231901	0.0328386	creatine kinase S-type, mitochondrial
il12rb1	-1.47269	4.15557	2.71424e-05	0.00145458	interleukin 12 receptor subunit beta 1
phop1	-1.47375	3.24657	0.00174838	0.0273699	Probable phosphatase phospho1
LOC106584899	-1.47451	1.03822	0.000300335	0.00809511	DNA-directed RNA polymerase III subunit RPC6
LOC106605319	-1.47457	5.01409	5.968e-05	0.00259832	ammonium transporter Rh type B
LOC106611653	-1.47584	1.92072	0.000307654	0.00820926	thyroxine 5-deiodinase-like
ccdc174	-1.47628	3.73816	5.98002e-07	8.16247e-05	coiled-coil domain containing 174
LOC106586387	-1.47633	2.2217	0.00114978	0.0205622	diacylglycerol kinase beta
LOC106605689	-1.47642	10.351	0.000343382	0.00893094	apolipoprotein Eb
LOC106579494	-1.47892	2.6483	0.00241045	0.0336641	C-C motif chemokine 20
LOC106568074	-1.48069	3.84535	4.47306e-07	6.58385e-05	CUE domain-containing protein 1
LOC123723644	-1.48281	1.74847	0.00183597	0.0282335	regucalcin-like
LOC106601074	-1.48354	3.8591	5.53969e-05	0.00246829	hemoglobin subunit beta-1
LOC106583450	-1.48432	3.33473	0.00038691	0.00969421	uncharacterized LOC106583450
LOC106566613	-1.48934	1.76014	0.000902325	0.0175199	uncharacterized LOC106566613
LOC123729712	-1.48988	2.18753	0.000434399	0.0105032	uncharacterized LOC123729712
LOC106604833	-1.49023	4.44064	2.99559e-05	0.00155576	A disintegrin and metalloproteinase with thrombospondin motifs 2
LOC106589334	-1.49705	1.79323	0.000226286	0.00664079	dexamethasone-induced Ras-related protein 1
LOC106577493	-1.49711	3.44135	5.33677e-05	0.00240418	VPS10 domain-containing receptor SorCS2
LOC106582510	-1.49819	1.12376	0.000495174	0.0115299	sialic acid-binding Ig-like lectin 14
LOC106612657	-1.49904	4.70136	1.41894e-05	0.000883869	large neutral amino acids transporter small subunit 4-like
LOC123741703	-1.50145	4.72729	3.85905e-08	1.09078e-05	tubulin beta-4B chain-like
LOC106582173	-1.50483	2.63108	0.00010686	0.00388294	tumor necrosis factor ligand superfamily member 11-like
LOC106567140	-1.5051	1.15765	0.000706571	0.0148278	ATP-dependent RNA helicase DDX19B
LOC106573312	-1.50632	3.67271	0.00406185	0.0476093	zinc finger protein 469
LOC106572911	-1.50662	4.87588	3.78769e-06	0.00031423	CD82 antigen
LOC106564356	-1.50707	2.47621	3.06449e-05	0.00158126	rano class II histocompatibility antigen, A beta chain-like
asz1	-1.50762	1.09644	0.00260008	0.0353827	ankyrin repeat, SAM and basic leucine zipper domain containing 1
LOC106583229	-1.50887	1.8274	0.00342901	0.042649	signal transducer and activator of transcription 1-like
LOC106589028	-1.51216	1.53952	0.00205181	0.0301228	uncharacterized LOC106589028
ret	-1.51276	3.31622	0.000248429	0.00710369	ret proto-oncogene receptor tyrosine kinase
LOC106608246	-1.51589	6.46867	2.45369e-06	0.000228486	B-cell lymphoma/leukemia 11B
LOC106586692	-1.51643	6.32657	8.84501e-06	0.000598538	serine/threonine-protein kinase SIK2
LOC106585857	-1.51754	1.26927	0.00314713	0.0404505	arrestin domain-containing protein 3-like
LOC123729851	-1.51835	1.65736	0.0016694	0.0266737	uncharacterized LOC123729851
vwa11	-1.51952	6.27957	0.000256746	0.00721871	von Willebrand factor A domain containing 11
LOC106573783	-1.52145	2.34675	3.42711e-05	0.00173199	rho GTPase-activating protein 45-like
LOC106577616	-1.52496	2.93232	0.000657935	0.0141131	Kv channel-interacting protein 4
LOC106601241	-1.52907	6.20938	0.00181427	0.0279956	thyrotroph embryonic factor-like
LOC106610502	-1.52929	10.5341	2.23971e-05	0.00125723	collagen alpha-1(I) chain
LOC106566844	-1.53122	2.84469	4.17868e-06	0.000340825	lysosomal amino acid transporter 1 homolog
LOC100196378	-1.53282	1.44945	8.72996e-05	0.00337572	elongation factor, RNA polymerase II, 2
LOC106604958	-1.53309	1.75505	0.000750404	0.0154234	AF4/FMR2 family member 2-like
LOC100169854	-1.53509	1.19963	0.000313105	0.00832688	uncharacterized LOC100169854
LOC106610794	-1.53561	4.36824	3.43848e-05	0.00173499	serine/threonine-protein kinase D3-like
LOC106582105	-1.53696	-1.08883	0.00391484	0.0463798	vang-like protein 1
slc16a3b	-1.537	1.16952	0.000489264	0.0114862	solute carrier family 16 member 3b
LOC123727349	-1.5421	1.52456	0.000963103	0.0182453	uncharacterized LOC123727349
LOC106575722	-1.54229	4.33271	0.00158899	0.0256584	collagen alpha-2(V) chain-like
samd9l	-1.54357	4.25899	0.00146105	0.0242546	sterile alpha motif domain containing 9 like
LOC106573567	-1.54359	4.65924	1.20206e-07	2.54224e-05	fibrillin-2
LOC106587475	-1.54518	1.73464	0.000182249	0.0056827	protein TSSC4-like
LOC100534606	-1.54614	4.85758	3.6288e-06	0.000303413	SCARB1-like protein 2
LOC106575822	-1.54645	4.05484	3.26839e-07	5.21962e-05	glutathione S-transferase LANCL1-like
LOC106574892	-1.54839	3.68332	4.94359e-08	1.29425e-05	phosphorylase b kinase regulatory subunit alpha, liver isoform-like
LOC106580503	-1.55245	3.71307	0.000130115	0.00446389	zinc finger protein 703
LOC106568165	-1.55358	3.23329	1.64931e-05	0.000997707	interleukin-7 receptor subunit alpha
LOC106561005	-1.555	2.77562	0.00171267	0.0271613	fibulin-7
LOC106571744	-1.55591	5.34425	2.63549e-07	4.40721e-05	glycerophosphocholine phosphodiesterase GPCPD1-like
LOC106604192	-1.55675	8.94692	2.63564e-06	0.000240521	SPARC
LOC106569063	-1.55798	2.12445	0.000922558	0.0178045	uncharacterized LOC106569063
LOC106606194	-1.5594	1.55905	0.000536316	0.0121661	monocarboxylate transporter 7
LOC106582518	-1.56113	6.66631	1.10824e-05	0.000716541	integrin alpha-V
LOC106562591	-1.56231	1.66274	0.00246104	0.0341319	A disintegrin and metalloproteinase with thrombospondin motifs 17-like
LOC106581773	-1.56351	2.9618	1.54967e-06	0.000167722	glutamate decarboxylase 1
LOC106561431	-1.56461	2.11857	0.00188429	0.0286043	uncharacterized LOC106561431
LOC106576375	-1.56929	2.80601	0.000925667	0.0178215	uncharacterized LOC106576375
LOC106565220	-1.56976	2.80367	7.66457e-07	9.71454e-05	leucine-rich repeat extensin-like protein 5
ccl27a	-1.57114	8.37055	0.000912478	0.0176848	chemokine (C-C motif) ligand 27a
LOC106588084	-1.57715	2.53195	0.000168926	0.00536867	integrin alpha-L-like
LOC106566829	-1.57812	3.50083	2.45011e-07	4.20733e-05	semaphorin-3F-like
LOC106608950	-1.57885	1.14178	5.68342e-05	0.00251773	trafficking protein particle complex subunit 14
LOC106611949	-1.58527	2.93294	0.000826436	0.0164977	A disintegrin and metalloproteinase with thrombospondin motifs 2-like
foxp3b	-1.58688	1.16645	0.000304729	0.0081653	forkhead box P3b
LOC106588652	-1.58736	5.33801	4.45205e-08	1.19494e-05	uncharacterized LOC106588652
LOC106566824	-1.59359	2.12263	0.000567271	0.0126461	protein-L-isoaspartate O-methyltransferase domain-containing protein 2
apbp2	-1.59595	2.20651	9.17322e-05	0.00348819	Amyloid protein-binding protein 2
LOC106567866	-1.59938	3.4238	5.72035e-07	7.97852e-05	interleukin-18-binding protein
slc6a11a	-1.60077	3.90892	1.31726e-06	0.000149196	solute carrier family 6 member 11a
LOC106589068	-1.6009	2.00686	0.000118087	0.00416301	low density lipoprotein receptor adapter protein 1-A-like
LOC106594999	-1.60371	4.02613	0.000148886	0.00489242	protein tweety homolog 3-like
LOC106611278	-1.60401	2.06194	0.00160959	0.0259517	stAR-related lipid transfer protein 9
LOC106569929	-1.60509	4.76189	0.00101547	0.0190006	collagen alpha-1(XIV) chain
ighd	-1.60718	3.85342	0.000498504	0.0115798	immunoglobulin heavy constant delta
LOC106603548	-1.61134	2.09091	0.000109685	0.00395411	uncharacterized LOC106603548
LOC106608606	-1.61328	3.29151	0.00266142	0.0358275	receptor-type tyrosine-protein phosphatase delta
gria1b	-1.61602	3.36595	2.86261e-06	0.00025683	glutamate receptor, ionotropic, AMPA 1b
LOC106590189	-1.61691	1.99468	0.00231947	0.0328386	C-C chemokine receptor type 9
LOC106603974	-1.61715	6.77692	4.68248e-07	6.79812e-05	uncharacterized LOC106603974
LOC106571363	-1.61779	1.41103	6.14056e-05	0.0026397	uncharacterized LOC106571363
LOC106580076	-1.61779	5.88268	0.00265121	0.0357604	calphotin
LOC106590020	-1.6207	4.54191	1.34185e-05	0.000843557	MAGUK p55 subfamily member 7
LOC106569062	-1.62172	3.23792	2.90508e-06	0.000259185	T-cell receptor alpha chain C region
LOC106604630	-1.62216	2.48066	0.00275238	0.0367018	complexin-1
LOC106587610	-1.62379	3.77765	1.05213e-05	0.00068851	dipeptidase 2
LOC106560556	-1.62396	-1.234	0.00383988	0.0458832	protein odr-4 homolog
LOC106588212	-1.62532	5.31115	2.51771e-06	0.000233088	ly-6/neurotoxin-like protein 1
LOC106564524	-1.62641	2.33162	1.3443e-05	0.000843557	uncharacterized LOC106564524
LOC106581841	-1.63172	4.90584	6.25458e-07	8.35863e-05	C-X-C chemokine receptor type 4
ndrg2	-1.6339	6.13706	3.31919e-08	9.72615e-06	NDRG family member 2
wu:fb55g09	-1.63738	5.43075	1.81863e-06	0.000187163	CL012 protein
LOC106592181	-1.64005	6.9155	4.44302e-05	0.00208079	collagen alpha-2(VI) chain-like
LOC106612255	-1.64168	9.55011	2.54194e-08	7.73233e-06	SPARC
LOC106572505	-1.64284	2.23661	8.07628e-07	9.93076e-05	uncharacterized LOC106572505
LOC106564712	-1.64382	2.37028	2.48694e-06	0.000230909	VPS10 domain-containing receptor SorCS1
LOC106566696	-1.6472	1.03755	5.46439e-05	0.0024513	uncharacterized LOC106566696
LOC106578970	-1.64781	1.24428	0.000220093	0.00650715	probable E3 ubiquitin-protein ligase HECTD2
LOC123723654	-1.65049	4.50605	6.88534e-06	0.00049868	insulin-like growth factor-binding protein 2-A
sh2d1ab	-1.65086	1.75319	0.00116206	0.020689	SH2 domain containing 1A duplicate b
LOC106561496	-1.65946	7.43325	0.000196937	0.00600779	AMP deaminase 3
LOC106588280	-1.65969	1.21466	0.000191335	0.00589319	cocaine- and amphetamine-regulated transcript protein-like
ddx19a	-1.66047	1.70619	0.000101477	0.00373838	DEAD-box helicase 19a
LOC106605585	-1.66419	2.72069	0.00122251	0.0214006	IgGFc-binding protein-like
LOC106571869	-1.66593	1.72166	0.000172288	0.0054388	proline-rich transmembrane protein 3
ccr9a	-1.66709	4.71898	9.55614e-05	0.00359102	chemokine (C-C motif) receptor 9a
slc40a1	-1.66716	4.35681	2.3465e-07	4.07321e-05	solute carrier family 40 member 1
sat1a.2	-1.66718	4.93313	0.000406939	0.0100059	spermidine/spermine N1-acetyltransferase 1a, duplicate 2
LOC106599407	-1.66987	3.98985	0.000613758	0.013402	deoxyribonuclease gamma-like
enc1	-1.67488	2.16863	0.00282167	0.0372722	ectodermal-neural cortex 1
LOC106568700	-1.67516	4.69058	5.04149e-13	8.05127e-10	uncharacterized LOC106568700
LOC106565021	-1.67575	1.09502	0.00312205	0.0402518	growth/differentiation factor 5-like
LOC106589418	-1.67929	6.19983	5.70793e-09	2.49807e-06	uncharacterized LOC106589418
LOC123723888	-1.68109	6.38586	8.0839e-07	9.93076e-05	signal transducer and activator of transcription 1-alpha/beta-like
LOC106582383	-1.68164	4.12633	3.23021e-07	5.18457e-05	rab3 GTPase-activating protein catalytic subunit
LOC106607991	-1.68227	1.40496	0.000346673	0.00899492	syntaxin-binding protein 5-like
LOC106610795	-1.68375	5.7895	4.30926e-07	6.40175e-05	glutaminyl-peptide cyclotransferase-like
LOC106569606	-1.6922	6.39868	2.58736e-07	4.3725e-05	Krueppel-like factor 2
cd3e	-1.69322	3.34975	6.35293e-07	8.41961e-05	CD3e molecule
LOC106567524	-1.6985	3.87784	3.68279e-08	1.05025e-05	transcription factor 7-like 2
LOC106586046	-1.69882	3.8821	7.83574e-07	9.8343e-05	Krueppel-like factor 12
dtnbb	-1.70058	1.68301	3.32873e-06	0.000287351	dystrobrevin, beta b
LOC106610505	-1.71134	5.12812	0.000272555	0.00752258	von Willebrand factor A domain-containing protein 7
LOC106566111	-1.71462	2.07554	0.000515081	0.0118357	PRELI domain containing protein 3B
dapl1	-1.71502	5.62866	4.83052e-09	2.35726e-06	death associated protein like 1
LOC123742580	-1.72393	3.92949	5.1214e-07	7.27012e-05	uncharacterized LOC123742580
LOC106598526	-1.72837	4.78032	0.000109897	0.00395727	regulator of G-protein signaling 21
ogna	-1.73081	3.90497	0.000319688	0.00845269	osteoglycin, paralog a
LOC106568853	-1.7328	4.74483	1.17595e-09	6.82907e-07	glypican-5-like
epha4b	-1.73311	3.28204	1.80711e-05	0.00106493	eph receptor A4b
epb41l4a	-1.73525	1.02036	0.00152255	0.0249386	erythrocyte membrane protein band 4.1 like 4A
LOC106600935	-1.74322	2.75513	0.00416461	0.04837	homeobox protein Dlx4a
LOC106600954	-1.74509	2.29679	0.000222585	0.00657004	ferritin, middle subunit-like
LOC106587151	-1.74948	1.03135	0.00019458	0.00597012	V-set and immunoglobulin domain-containing protein 1-like
LOC106577395	-1.74952	3.98207	0.00082401	0.0164646	DNA damage-inducible transcript 4 protein-like
roraa	-1.75478	2.74274	4.92335e-06	0.000385421	RAR-related orphan receptor A, paralog a
mmp13	-1.75639	7.0476	0.000854087	0.0169228	Collagenase 3
hcst	-1.75663	1.325	3.25709e-06	0.000281928	hematopoietic cell signal transducer
LOC106590453	-1.75679	2.15825	0.000153221	0.00497851	receptor-type tyrosine-protein kinase FLT3
LOC106571874	-1.75921	2.72054	7.98674e-07	9.93076e-05	cytosolic sulfotransferase 1-like
fkbp10b	-1.76416	5.82843	7.04734e-12	8.65739e-09	FKBP prolyl isomerase 10b
LOC106560377	-1.76679	-1.02618	0.00142571	0.0238165	myosin light chain kinase family member 4
rnf182	-1.76681	-1.18038	0.0016862	0.0268795	ring finger protein 182
si:dkey-248g15.3	-1.76709	10.4767	5.18509e-05	0.00235244	probable H/ACA ribonucleoprotein complex subunit 1
LOC106571899	-1.768	2.77589	0.000211506	0.00633724	protein Wnt-7a
LOC106608731	-1.77504	1.16711	0.00149176	0.024611	uncharacterized LOC106608731
LOC106571140	-1.77619	6.21826	0.00180104	0.0278843	papilin-like
LOC123731005	-1.77775	-1.25247	0.00223852	0.0321166	small nucleolar RNA SNORD53/SNORD92
pde9ab	-1.78259	1.17696	0.000161101	0.00517664	phosphodiesterase 9ab
LOC106590023	-1.78547	2.1744	0.00247296	0.0342364	homeobox protein Mohawk-like
LOC106581051	-1.79145	6.10722	4.5486e-06	0.00036492	elastin
kif17	-1.79529	1.69761	0.000401083	0.00989999	kinesin family member 17
LOC106571490	-1.79665	3.26498	0.000494825	0.0115299	serine protease 23-like
eif4ebp3	-1.80704	1.97939	0.00299395	0.0389835	eukaryotic translation initiation factor 4E binding protein 3
LOC123724045	-1.81124	1.25207	6.28842e-05	0.00268878	Ig kappa-b4 chain C region-like
LOC106564813	-1.81165	4.08168	1.6892e-07	3.11867e-05	uncharacterized LOC106564813
sesn1	-1.81189	6.61376	7.26462e-08	1.73158e-05	sestrin 1
LOC106608989	-1.81201	2.54756	5.03108e-06	0.000391933	SLAM family member 9
slc2a12	-1.81468	1.06505	7.71924e-05	0.00308963	solute carrier family 2 member 12
LOC106607098	-1.81531	-1.17325	0.00210939	0.0307595	retinal cone rhodopsin-sensitive cGMP 3',5'-cyclic phosphodiesterase subunit gamma
LOC106570812	-1.81639	4.61877	1.64214e-08	5.46354e-06	up-regulator of cell proliferation-like
LOC100136434	-1.81924	2.94423	4.7937e-05	0.00220939	matrix Gla protein
LOC106579913	-1.81929	1.89254	0.000251793	0.00715507	RIMS-binding protein 2
LOC123742602	-1.82103	-1.06252	0.00129921	0.0223254	small nucleolar RNA SNORD65
LOC106588303	-1.82277	2.00663	0.00161265	0.0259879	Ig kappa chain V-III region MOPC 321-like
LOC106561459	-1.82653	2.50083	0.000108518	0.00393426	ras association domain-containing protein 10
LOC106589304	-1.82831	3.80327	0.000289673	0.00786079	thyroid hormone receptor alpha
LOC106567727	-1.83343	4.06649	0.00219503	0.031652	zinc finger and BTB domain-containing protein 16-A
si:ch211-122l24.6	-1.83736	1.03035	2.77156e-05	0.00147786	uncharacterized LOC106600129
LOC106601675	-1.84058	4.52812	0.00036192	0.00927003	uncharacterized LOC106601675
LOC106589424	-1.84355	1.90276	0.00031594	0.0083883	alpha-synuclein-like
LOC106608597	-1.84498	5.20144	9.31301e-10	5.8325e-07	ependymin
LOC106564616	-1.84724	1.52189	8.29138e-06	0.000572636	solute carrier family 2, facilitated glucose transporter member 9
LOC106562362	-1.84742	2.1466	2.61756e-05	0.00141224	tripartite motif-containing protein 66
klf11a	-1.84748	3.31415	2.94329e-07	4.77201e-05	Kruppel-like factor 11a
wnt2ba	-1.8515	4.42783	0.00133677	0.022742	wingless-type MMTV integration site family, member 2Ba
adamts2a	-1.85343	1.51406	1.70672e-05	0.00102275	ADAM metallopeptidase with thrombospondin type 1 motif, 2a
LOC106583102	-1.85353	3.76325	2.22565e-06	0.000213475	microfibril associated protein 2
LOC106613740	-1.85427	3.23844	5.38417e-09	2.42212e-06	cold-inducible RNA-binding protein B
LOC106585114	-1.857	1.90642	0.000920179	0.0177997	calcium-activated potassium channel subunit alpha-1
LOC106562412	-1.86483	2.28914	0.000253459	0.00717048	membrane-associated phosphatidylinositol transfer protein 2-like
LOC106613844	-1.87522	2.6243	1.14266e-06	0.000132715	A disintegrin and metalloproteinase with thrombospondin motifs 10
si:ch1073-13h15.3	-1.87552	2.24633	2.29944e-06	0.000219103	inactive all-trans-retinol 13,14-reductase
LOC106600142	-1.8772	1.8095	6.06873e-05	0.00261939	C-C motif chemokine 20
gda	-1.88421	2.18796	0.00252752	0.034752	guanine deaminase
ccl25a	-1.88832	8.72319	0.00176884	0.0276133	chemokine (C-C motif) ligand 25a
pcsk2	-1.88843	1.03143	0.000379933	0.00960053	proprotein convertase subtilisin/kexin type 2
LOC106563748	-1.88887	1.87094	3.56874e-06	0.000299962	mitogen-activated protein kinase kinase kinase kinase 2
LOC106588620	-1.89239	1.80645	0.000241409	0.00697161	collagen alpha-1(XXII) chain-like
LOC106582231	-1.89774	1.01331	0.00141049	0.0236401	ETS translocation variant 1
LOC106591416	-1.90289	2.33352	7.15342e-05	0.00294813	A disintegrin and metalloproteinase with thrombospondin motifs 17-like
LOC106611421	-1.90778	1.09749	0.0023677	0.0333294	polypeptide N-acetylgalactosaminyltransferase 16-like
LOC106611417	-1.91018	2.57406	1.53614e-06	0.000166886	T-cell receptor beta-2 chain C region-like
cfap206	-1.91208	2.42031	5.09482e-07	7.26466e-05	cilia and flagella associated protein 206
LOC106612128	-1.9141	1.9432	7.90738e-06	0.000553863	HLF transcription factor, PAR bZIP family member
col1a1a	-1.91742	10.3181	6.22967e-08	1.54444e-05	collagen, type I, alpha 1a
klf2a	-1.9177	6.37962	3.65466e-07	5.61202e-05	Kruppel-like factor 2a
LOC106604767	-1.92336	1.5189	9.43865e-07	0.000114193	diacylglycerol kinase theta
LOC106570233	-1.92369	3.54237	0.000390306	0.00973934	collagen alpha-1(XXII) chain-like
LOC106561641	-1.92648	4.89817	1.02503e-05	0.000674098	contactin-1a
fam180a	-1.92649	3.11574	0.000810971	0.0163011	family with sequence similarity 180 member A
LOC106590406	-1.92818	3.08072	6.45785e-05	0.00273923	alanine aminotransferase 2-like
abcc2	-1.93659	1.2509	0.000147816	0.00488342	ATP-binding cassette, sub-family C (CFTR/MRP), member 2
LOC106573095	-1.94213	2.76561	7.32933e-05	0.00300126	cytochrome c oxidase subunit 8B, mitochondrial
sema3fb	-1.94804	2.32969	3.58705e-07	5.56168e-05	sema domain, immunoglobulin domain (Ig), short basic domain, secreted, (semaphorin) 3Fb
LOC106569780	-1.94946	2.31717	1.51971e-06	0.000165664	T-cell differentiation antigen CD6
LOC106611445	-1.95524	3.73297	0.000487229	0.0114622	deoxyribonuclease gamma
ifitm5	-1.95783	1.6045	0.000778422	0.0158505	interferon induced transmembrane protein 5
LOC106597038	-1.96282	2.40757	1.94024e-06	0.000193075	NACHT, LRR and PYD domains-containing protein 12-like
LOC106590208	-1.96638	1.53938	0.00406638	0.0476275	carbonic anhydrase 1-like
LOC106609487	-1.97988	1.05303	2.44246e-05	0.00134504	Ig kappa chain C region, B allele-like
LOC106612873	-1.98394	1.53599	0.00421049	0.0487258	FRAS1-related extracellular matrix protein 2-like
LOC106607180	-1.98916	2.53322	2.56721e-05	0.00138977	serine/threonine-protein kinase WNK4
LOC106593002	-1.98985	2.1471	1.55434e-06	0.000167722	monocarboxylate transporter 7-like
LOC106581205	-1.99728	3.31861	1.69141e-05	0.00101739	uncharacterized LOC106581205
LOC106588537	-2.00653	2.25894	1.93719e-06	0.000193075	C-C chemokine receptor type 7-like
LOC106610773	-2.01339	5.89807	0.000123532	0.00427479	collagen alpha-1(XII) chain-like
rcan3	-2.0147	-1.35747	0.00333201	0.041819	regulator of calcineurin 3
LOC106569355	-2.01523	2.11209	2.45743e-05	0.00135095	CCN family member 1
postna	-2.01539	6.82726	2.9113e-08	8.60989e-06	periostin, osteoblast specific factor a
LOC106579929	-2.02032	3.0281	2.05747e-06	0.000202201	4-hydroxyphenylpyruvate dioxygenase-like
LOC106570894	-2.02516	2.37165	0.00398186	0.0469995	extracellular matrix organizing protein FRAS1
LOC106607277	-2.04272	5.72101	1.59049e-15	5.08002e-12	peptidyl-prolyl cis-trans isomerase FKBP10
LOC106577537	-2.04348	3.80365	1.84343e-10	1.59133e-07	ependymin
LOC106603292	-2.04372	2.52074	1.38433e-06	0.000155008	RNA-binding protein Musashi homolog 2
LOC106564734	-2.04593	1.9066	1.08628e-06	0.000128503	zinc finger and BTB domain-containing protein 45
LOC123743430	-2.04604	-1.02276	0.000345292	0.00896636	uncharacterized LOC123743430
LOC106570460	-2.05156	10.4867	4.87098e-09	2.35726e-06	collagen alpha-2(I) chain
LOC106573476	-2.05196	5.79414	1.01334e-05	0.000668719	proteoglycan 4
anxa14	-2.05434	2.79862	1.28467e-06	0.000147	annexin A14
LOC106612175	-2.05445	-1.097	0.00026862	0.00748666	uncharacterized LOC106612175
LOC106579751	-2.05875	4.39341	0.000100077	0.00371248	procollagen-lysine,2-oxoglutarate 5-dioxygenase 2-like
LOC106587983	-2.06891	2.20728	1.21316e-08	4.25806e-06	tumor protein p53-inducible protein 11-like
LOC106566720	-2.07353	-1.23341	0.00174897	0.0273699	rho-related GTP-binding protein Rho6-like
LOC123731456	-2.07379	5.01684	8.7222e-08	2.02213e-05	uncharacterized LOC123731456
LOC106562423	-2.08153	1.14586	0.00314105	0.0404065	iroquois-class homeodomain protein IRX-6-like
LOC100196274	-2.08679	6.73244	2.16196e-11	2.38114e-08	microfibrillar-associated protein 2
neil1	-2.1089	4.64013	3.34913e-06	0.000287557	nei-like DNA glycosylase 1
hsd17b2	-2.10977	1.61407	0.00112601	0.0203019	hydroxysteroid (17-beta) dehydrogenase 2
pknox2	-2.11264	1.62846	0.000159189	0.00513296	pbx/knotted 1 homeobox 2
LOC106585164	-2.12435	1.35241	1.5797e-06	0.000169885	A disintegrin and metalloproteinase with thrombospondin motifs 12
LOC106603606	-2.1279	1.27966	0.000119409	0.00417278	sodium/potassium-transporting ATPase subunit beta-2
LOC106610774	-2.12942	2.16085	0.0010898	0.0198888	cytospin-A-like
tph2	-2.13498	-1.39574	0.00113645	0.0204153	tryptophan hydroxylase 2 (tryptophan 5-monooxygenase)
LOC123723893	-2.13605	-1.0954	0.00202844	0.0299795	uncharacterized LOC123723893
LOC106606439	-2.13811	1.96608	4.40916e-05	0.00207084	sialoadhesin
LOC106600858	-2.13855	-1.284	0.000357136	0.00920448	uncharacterized LOC106600858
LOC106565878	-2.13983	1.24671	0.000250616	0.00715342	plexin-A2-like
si:dkeyp-118h9.7	-2.14187	5.73896	2.86409e-05	0.00151205	sacsin
LOC106610323	-2.14334	3.23898	0.000786906	0.015958	pseudokinase FAM20A-like
LOC106600852	-2.14572	10.9017	2.11816e-09	1.16241e-06	collagen alpha-1(I) chain
LOC106599270	-2.15027	2.41927	4.74325e-07	6.85517e-05	uncharacterized LOC106599270
rbm11	-2.15149	-1.12486	0.000307581	0.00820926	RNA binding motif protein 11
LOC106565117	-2.15294	1.47522	4.79006e-05	0.00220939	differentially expressed in FDCP 6 homolog
calcoco1a	-2.15676	3.81902	1.40281e-11	1.60021e-08	calcium binding and coiled-coil domain 1a
LOC106576340	-2.15902	1.57266	0.000997496	0.0187769	Ig kappa-b4 chain C region-like
creb3l3a	-2.15966	2.16956	0.00171766	0.0271669	cAMP responsive element binding protein 3-like 3a
cd8a	-2.1614	1.94579	1.61695e-05	0.000981851	CD8a molecule
LOC100194560	-2.16406	3.85434	6.3186e-05	0.00269808	MID1 interacting G12-like protein
LOC106588939	-2.16569	10.8468	2.14722e-09	1.16241e-06	collagen alpha-2(I) chain
LOC106567001	-2.16655	-1.17884	0.00199145	0.029709	sodium channel protein type 8 subunit alpha-like
LOC106605434	-2.17739	1.64788	4.82234e-07	6.90697e-05	uncharacterized LOC106605434
LOC106561958	-2.1778	1.75815	8.46964e-08	1.98912e-05	prothrombin-like
LOC106575940	-2.1814	3.9924	0.000446074	0.0107205	cytochrome P450 27C1
LOC106588820	-2.18499	2.9023	2.30412e-09	1.22656e-06	Y+L amino acid transporter 1
LOC106593744	-2.18541	2.5472	0.00173955	0.0272894	collagen alpha-1(VIII) chain-like
loxa	-2.19655	5.6182	0.000111615	0.00399212	lysyl oxidase a
LOC106605636	-2.20401	1.2734	0.000915824	0.0177281	alpha-tectorin-like
LOC106572132	-2.20403	1.09939	0.000628861	0.0136267	multiple epidermal growth factor-like domains protein 6
LOC106606942	-2.21656	4.28005	8.09773e-09	3.31592e-06	transmembrane protein 220
faim2	-2.21721	1.21295	8.04952e-07	9.93076e-05	Fas apoptotic inhibitory molecule 2
LOC106588304	-2.21888	1.25854	0.00136798	0.0231058	Ig kappa chain V region Mem5-like
LOC106608166	-2.2335	3.26651	4.80028e-07	6.90635e-05	GTPase IMAP family member 7
LOC106600749	-2.24264	-1.59768	0.00112458	0.0203019	trafficking regulator of GLUT4 1
LOC106604525	-2.25108	2.59071	4.9613e-09	2.36513e-06	platelet-derived growth factor C
prss35	-2.25649	2.67785	1.07352e-09	6.46949e-07	serine protease 35
LOC101448021	-2.25795	3.90034	5.10081e-10	3.62044e-07	GSK-3-binding protein
tieg3	-2.26432	4.28833	5.79366e-08	1.46865e-05	Transforming growth factor-beta-inducible early growth response protein 3
LOC123726230	-2.26459	2.08738	4.11907e-08	1.13416e-05	uncharacterized LOC123726230
LOC106579714	-2.26869	2.18372	6.24534e-07	8.35863e-05	extracellular sulfatase Sulf-1-like
LOC106580045	-2.2715	-1.21682	0.000137484	0.00462235	sia-alpha-2,3-Gal-beta-1,4-GlcNAc-R:alpha 2,8-sialyltransferase-like
LOC106568365	-2.27798	6.80884	3.27361e-16	1.30699e-12	mucin-5AC-like
LOC106569486	-2.28086	2.25197	7.45828e-05	0.00303849	carbonic anhydrase 4
mmp9	-2.28889	6.43948	8.35468e-06	0.000572636	matrix metalloproteinase 9
loxl2a	-2.29561	-1.20768	0.000572973	0.0127089	lysyl oxidase-like 2a
LOC106606614	-2.30028	1.00988	2.36245e-05	0.00130774	hormonally up-regulated neu tumor-associated kinase homolog A
phex	-2.30237	1.15915	3.69968e-07	5.62703e-05	phosphate regulating endopeptidase homolog, X-linked
si:ch73-74h11.1	-2.30298	3.90858	0.00415054	0.0483296	desmoglein-2
LOC106570463	-2.30845	-1.37683	7.65778e-05	0.00307992	neurabin-1-like
LOC106586303	-2.30855	-1.28372	0.000571702	0.0126998	receptor activity-modifying protein 1-like
LOC106611586	-2.31192	3.45852	1.22996e-05	0.000785697	elongation of very long chain fatty acids protein 6
LOC123744727	-2.3126	1.40571	7.85143e-07	9.8343e-05	uncharacterized LOC123744727
LOC106583694	-2.31981	3.09582	2.91961e-07	4.75777e-05	deoxyribonuclease-1-like
LOC106608508	-2.32331	1.38445	9.49354e-05	0.00357575	fatty acid-binding protein, intestinal
LOC100194624	-2.32358	2.7406	0.0030629	0.0396551	aldolase a, fructose-bisphosphate 1
LOC106591112	-2.33384	5.57411	9.0439e-12	1.06986e-08	uncharacterized LOC106591112
LOC123743761	-2.33408	1.70755	2.90314e-08	8.60989e-06	uncharacterized LOC123743761
slc7a2	-2.34627	2.87219	3.36247e-07	5.3167e-05	solute carrier family 7 member 2
LOC106600976	-2.34762	2.23664	3.55095e-07	5.53256e-05	guanine nucleotide-binding protein G(I)/G(S)/G(O) subunit gamma-T2-like
LOC106596271	-2.35146	2.73291	1.57667e-07	2.97981e-05	C-C motif chemokine 20
LOC106612876	-2.36769	9.45501	2.33197e-10	1.84145e-07	periostin-like
LOC106581115	-2.39701	3.73773	3.63964e-07	5.61202e-05	tumor necrosis factor receptor superfamily member 19-like
klf5b	-2.40568	1.28828	0.000164758	0.00527292	Kruppel-like factor 5b
LOC106591784	-2.41172	2.4335	6.98853e-09	2.97618e-06	lysyl oxidase homolog 4
c1qtnf4	-2.41299	-1.44791	0.000246241	0.00706642	C1q and TNF related 4
ftcd	-2.41429	2.22534	9.97481e-07	0.000119324	formimidoyltransferase cyclodeaminase
LOC106592479	-2.4264	4.8813	5.20481e-06	0.00040155	DNA damage-inducible transcript 4 protein
LOC106612809	-2.4339	2.6046	5.12093e-09	2.37047e-06	uncharacterized LOC106612809
col10a1b	-2.43606	8.08236	7.16347e-07	9.30086e-05	collagen, type X, alpha 1b
LOC106561282	-2.44265	1.65641	5.992e-08	1.50696e-05	cilia- and flagella-associated protein 44
LOC106571619	-2.44666	1.86549	9.99288e-06	0.000662184	caspase recruitment domain-containing protein 8-like
LOC106578300	-2.46824	-1.16632	2.19014e-05	0.00123374	uncharacterized LOC106578300
LOC106581008	-2.47099	9.70125	5.70943e-09	2.49807e-06	periostin-like
LOC106578696	-2.48054	3.8897	0.000789692	0.0159739	carcinoembryonic antigen-related cell adhesion molecule 20
LOC123728252	-2.48496	1.5368	0.000258391	0.00725668	uncharacterized LOC123728252
LOC106602979	-2.49758	1.37979	1.71643e-06	0.000182136	phosphofurin acidic cluster sorting protein 1-like
LOC106588217	-2.50286	3.87553	1.83009e-18	8.35042e-15	sperm acrosome membrane-associated protein 4
rhbg	-2.50939	2.81637	1.62655e-05	0.000985806	Rh family B glycoprotein
LOC106609426	-2.51184	3.41107	6.45353e-05	0.00273923	Ig kappa-b4 chain C region-like
LOC106576384	-2.51264	3.72887	6.84997e-06	0.000498378	Ig kappa-b4 chain C region-like
LOC106572352	-2.51447	2.46965	4.0043e-05	0.00193399	signal peptide, CUB and EGF-like domain-containing protein 3
LOC123732953	-2.51999	-1.39391	0.00203955	0.0300337	uncharacterized LOC123732953
LOC106613881	-2.54454	-1.00131	0.000177671	0.00559095	leucine-rich repeat-containing protein 7-like
LOC106587654	-2.56042	2.53855	2.26572e-08	6.96067e-06	uncharacterized LOC106587654
tac3a	-2.56144	1.5599	2.24244e-07	3.91385e-05	tachykinin precursor 3a
LOC106566581	-2.5832	2.49192	2.15303e-10	1.76328e-07	uncharacterized LOC106566581
LOC100136417	-2.60551	2.3142	0.000957411	0.0182022	glyceraldehyde-3-phosphate dehydrogenase
il17d	-2.61229	5.32703	2.09958e-07	3.76745e-05	interleukin 17D
LOC106586167	-2.61231	1.43153	0.000531183	0.012084	G protein-activated inward rectifier potassium channel 1-like
LOC106584765	-2.61644	2.84396	1.17287e-08	4.20194e-06	CD81 antigen
LOC106589459	-2.62361	1.72392	1.30269e-06	0.00014807	bestrophin-2
LOC106601011	-2.63488	5.24067	1.79539e-19	1.1469e-15	peptidyl-prolyl cis-trans isomerase FKBP10
LOC106567011	-2.64595	-1.58164	2.25028e-05	0.00125874	voltage-dependent L-type calcium channel subunit beta-4-like
LOC106597302	-2.66293	2.95915	4.52101e-08	1.20334e-05	Ig kappa-b4 chain C region-like
LOC106571324	-2.66888	9.66011	7.14421e-06	0.000512043	collagen alpha-1(X) chain-like
LOC106566621	-2.67351	1.2353	0.00167571	0.0267478	interleukin-17 receptor C-like
LOC106609963	-2.6765	2.5823	7.67582e-05	0.00307992	double C2-like domain-containing protein beta
LOC106605154	-2.67878	4.17218	1.19963e-06	0.000138325	uncharacterized LOC106605154
LOC106580934	-2.68971	1.32737	4.18295e-06	0.000340825	uncharacterized LOC106580934
LOC106589861	-2.69986	2.99807	0.00020664	0.00624417	hepatic leukemia factor
LOC106570983	-2.7096	1.43454	1.10932e-09	6.5614e-07	DNA (cytosine-5)-methyltransferase 3A
LOC106562246	-2.71672	-1.16451	0.00188782	0.0286307	stereocilin-like
LOC106567225	-2.72134	-1.12352	6.53413e-06	0.000483102	sterile alpha motif domain-containing protein 10-like
tgfb5	-2.72732	2.55924	3.11032e-06	0.000273674	transforming growth factor, beta 5
LOC106576381	-2.73005	1.89133	0.000397616	0.00984486	Ig kappa chain V region 3381-like
LOC106600145	-2.74991	2.0347	7.42122e-15	1.97528e-11	ephrin type-A receptor 4-like
LOC106603059	-2.77846	5.92305	0.00063383	0.0137074	uncharacterized LOC106603059
LOC106611225	-2.78105	-1.19885	6.11503e-06	0.000459563	neuronal PAS domain-containing protein 3-like
LOC106609541	-2.78518	4.10554	0.000445293	0.0107098	Ig kappa-b4 chain C region-like
LOC106592691	-2.78755	6.09996	0.00158165	0.0255528	keratin, type I cytoskeletal 9
LOC106573600	-2.79261	4.21863	7.29823e-30	7.77019e-26	cold-inducible RNA-binding protein B
LOC106611671	-2.79906	2.38049	3.33849e-05	0.00168988	calcium-activated potassium channel subunit alpha-1-like
LOC106580807	-2.81504	2.64599	6.86845e-09	2.96457e-06	semaphorin-7A
LOC106587132	-2.84922	2.20989	0.000204942	0.00621638	uncharacterized LOC106587132
LOC106588214	-2.89954	1.97822	4.24011e-08	1.15751e-05	ly-6/neurotoxin-like protein 1
LOC106585698	-2.90155	7.55701	0.000255354	0.00720071	fibrous sheath CABYR-binding protein
LOC106584498	-2.90349	1.92956	4.66975e-06	0.000371949	sodium- and chloride-dependent GABA transporter 2-like
LOC106609931	-2.91895	2.9409	9.82643e-09	3.82752e-06	uncharacterized protein DDB_G0283357-like
LOC106607866	-2.94894	1.34118	3.78656e-06	0.00031423	leucine-rich repeat-containing protein 15-like
nattl	-2.95914	1.56228	3.64421e-05	0.0018102	Natterin-like protein
LOC106576386	-2.99883	1.51321	1.93028e-06	0.000193075	uncharacterized LOC106576386
col1a1b	-3.03232	11.0813	7.38525e-16	2.62094e-12	collagen, type I, alpha 1b
LOC106613981	-3.05427	1.96472	0.000102325	0.0037653	C-type natriuretic peptide 4
bmcc1	-3.06535	-1.03831	1.32233e-06	0.000149241	BNIP2 motif-containing molecule at the C-terminal region 1
wu:fj16a03	-3.06974	1.32087	1.89537e-06	0.000192184	uncharacterized LOC106576749
LOC106574424	-3.07353	-1.46332	6.18558e-06	0.000462638	gamma-aminobutyric acid receptor subunit gamma-3-like
col11a1a	-3.08458	3.25389	1.07901e-05	0.000701909	collagen, type XI, alpha 1a
LOC106587383	-3.08618	-1.24028	1.25632e-06	0.000144341	RNA-binding Raly-like protein
LOC123739882	-3.11382	1.1123	8.11467e-06	0.000562218	immunoglobulin kappa variable 3D-15-like
LOC106610015	-3.11631	3.03668	0.000744334	0.015348	nematocyst expressed protein 3-like
LOC106577652	-3.11681	2.59751	1.49404e-05	0.000926598	uncharacterized LOC106577652
LOC106607946	-3.1311	3.30959	2.04196e-13	3.43264e-10	serine protease 23-like
LOC106585590	-3.15279	3.54555	0.000343648	0.00893094	long-chain-fatty-acid--CoA ligase 1
apoc1	-3.19016	4.6907	3.44775e-10	2.62194e-07	Apolipoprotein C-I
LOC106568851	-3.20711	1.40305	1.48961e-09	8.49608e-07	C-type lectin domain family 10 member A
LOC123723709	-3.21868	3.79482	1.02571e-05	0.000674098	deoxyribonuclease gamma-like
LOC106597727	-3.22307	1.40873	1.08673e-05	0.000704057	Ig kappa-b4 chain C region-like
LOC106589591	-3.2824	1.04311	1.49063e-07	2.83974e-05	nuclear factor interleukin-3-regulated protein-like
LOC106583230	-3.31742	1.84824	3.27341e-05	0.00166231	uncharacterized LOC106583230
LOC106609542	-3.32674	1.29276	2.23272e-06	0.000213512	Ig kappa chain V region K29-213-like
LOC106599162	-3.3367	2.39488	4.64794e-07	6.77877e-05	cytochrome P450 7A1-like
LOC106613702	-3.34121	3.68878	5.69042e-11	5.67975e-08	C-C motif chemokine 17
LOC106601505	-3.38812	2.49658	1.22616e-07	2.54308e-05	transmembrane protein 220-like
LOC106566838	-3.44827	4.92948	7.51887e-09	3.11887e-06	biglycan-like
LOC106569524	-3.45142	9.80769	3.10961e-31	4.96605e-27	elongation factor 2
LOC106569153	-3.48484	4.55586	1.42677e-10	1.30203e-07	forkhead box protein Q1
cssa29h11orf65	-3.57802	1.26926	0.000872154	0.0171837	chromosome ssa29 C11orf65 homolog
LOC106561895	-3.59139	4.89557	3.50852e-07	5.5203e-05	collagen alpha-1(X) chain-like
LOC123743715	-3.60902	2.60487	4.95474e-12	6.33017e-09	uncharacterized LOC123743715
egfl6	-3.62866	1.72694	1.37633e-10	1.29294e-07	EGF-like-domain, multiple 6
LOC106572690	-3.71121	1.46396	1.96323e-08	6.27057e-06	tachykinin-3-like
LOC106567151	-3.71453	3.31023	9.04444e-24	7.22199e-20	transmembrane protein 269
LOC106570152	-3.80647	1.61381	4.55865e-06	0.00036492	Ig kappa-b4 chain C region-like
hmgb3	-3.86042	4.80755	3.50351e-33	1.11902e-28	High mobility group protein B3
LOC106609323	-3.87263	1.95879	6.53652e-08	1.58164e-05	signal peptide, CUB and EGF-like domain-containing protein 1
LOC106561010	-3.89834	1.14885	5.33209e-07	7.5357e-05	leucine-rich repeat and transmembrane domain-containing protein 2
LOC106587704	-3.91374	-1.56194	3.80541e-07	5.70633e-05	kelch repeat and BTB domain-containing protein 13
LOC106575629	-3.91579	1.6982	3.99957e-06	0.000328397	intermediate filament protein ON3-like
LOC106572039	-3.98962	1.84901	2.81458e-11	2.89993e-08	biglycan-like
c1qtnf6a	-4.06249	2.44591	1.59689e-12	2.21759e-09	C1q and TNF related 6a
ggt5a	-4.13179	1.59274	1.60601e-08	5.39956e-06	gamma-glutamyltransferase 5a
LOC106576154	-4.21438	2.22592	3.23879e-05	0.00164987	signal peptide, CUB and EGF-like domain-containing protein 1
LOC106564532	-4.23441	1.31546	5.36526e-06	0.000411938	nuclear factor interleukin-3-regulated protein
LOC106597668	-4.25086	2.54032	9.27876e-08	2.11464e-05	zymogen granule membrane protein 16-like
LOC106605695	-4.35633	3.72217	9.23837e-13	1.40511e-09	meprin A subunit beta
LOC106602737	-4.40319	3.69986	2.02162e-05	0.00115511	tropomyosin-1
LOC106567416	-4.64467	1.36826	9.20826e-10	5.8325e-07	thymosin beta-11
LOC106585899	-4.72953	6.22841	1.01994e-08	3.92493e-06	protein-lysine 6-oxidase
LOC106611533	-4.78989	1.84289	2.3638e-10	1.84145e-07	short transient receptor potential channel 3
LOC100136926	-4.81147	2.50175	1.86893e-06	0.000190107	cytochrome P450 1A
LOC106591216	-4.8846	1.04051	8.8936e-09	3.59572e-06	testican-2-like
nppc	-5.24175	3.85475	9.94266e-08	2.2364e-05	natriuretic peptide C
LOC106585764	-5.31572	2.69819	3.58542e-06	0.000300573	hyaluronan and proteoglycan link protein 1-like
col10a1a	-5.36363	4.24492	3.69435e-10	2.74413e-07	collagen, type X, alpha 1a
LOC106601904	-5.6502	2.43883	8.47732e-15	2.08281e-11	Ig lambda chain C region-like
LOC106589511	-8.85569	5.95123	1.79939e-08	5.86456e-06	WAP, Kazal, immunoglobulin, Kunitz and NTR domain-containing protein 2-like

## Sheet: F1701361_SK_T20AvsT10A_GO
ID	Term	GOGroups	Ontology Source	Term PValue	Term PValue Corrected with Benjamini-Hochberg	Group PValue	Group PValue Corrected with Benjamini-Hochberg	GOLevels	% Associated Genes	Nr. Genes	Associated Genes Found
GO:0032233	positive regulation of actin filament bundle assembly	Group00	GO_BiologicalProcess-EBI-UniProt-GOA-ACAP-ARAP_01.05.2024_00h00	0.0375188	0.045511	0.0375188	0.0420943	[4, 5, 6, 7, 8, 9, 10, 11]	7.89474	3	[LOC106577845, LOC106602228, LOC106606175]
GO:0051310	metaphase chromosome alignment	Group01	GO_BiologicalProcess-EBI-UniProt-GOA-ACAP-ARAP_01.05.2024_00h00	0.011319	0.0171882	0.011319	0.0173559	[5, 6]	8.88889	4	[LOC106563463, LOC106610270, cenpf, incenp]
GO:0099095	ligand-gated monoatomic anion channel activity	Group02	GO_BiologicalProcess-EBI-UniProt-GOA-ACAP-ARAP_01.05.2024_00h00	0.0311349	0.0403966	0.0311349	0.0376896	[7, 8, 9, 10, 11]	6.55738	4	[LOC106561616, LOC106574424, LOC106594999, ttyh3b]
GO:0003886	DNA (cytosine-5-)-methyltransferase activity	Group03	GO_MolecularFunction-EBI-UniProt-GOA-ACAP-ARAP_01.05.2024_00h00	0.00142077	0.00306587	0.00142077	0.00343976	[5, 6]	25	3	[LOC106570983, LOC106603656, LOC106611330]
KEGG:00310	Lysine degradation	Group04	KEGG_01.05.2024	0.0384489	0.0460937	0.0384489	0.0411313	[-1]	4.72441	6	[LOC106561934, LOC106573060, LOC106579751, LOC106607996, colgalt2b, setd7]
GO:0034764	positive regulation of transmembrane transport	Group05	GO_BiologicalProcess-EBI-UniProt-GOA-ACAP-ARAP_01.05.2024_00h00	0.0167968	0.0245953	0.0167968	0.0234137	[3, 4, 5, 6]	10.7143	3	[LOC106566616, LOC106585590, LOC106607180]
KEGG:00430	Taurine and hypotaurine metabolism	Group06	KEGG_01.05.2024	0.0350493	0.0438117	0.0350493	0.0403067	[-1]	8.10811	3	[LOC106581773, cdo1, ggt5a]
KEGG:00630	Glyoxylate and dicarboxylate metabolism	Group07	KEGG_01.05.2024	0.0380439	0.0458765	0.0380439	0.0416671	[-1]	6.15385	4	[LOC106562156, LOC106564857, LOC106565542, gcshb]
KEGG:00910	Nitrogen metabolism	Group08	KEGG_01.05.2024	0.0303726	0.0396584	0.0303726	0.0388094	[-1]	8.57143	3	[LOC106565542, LOC106569486, LOC106590208]
KEGG:02010	ABC transporters	Group09	KEGG_01.05.2024	0.0132697	0.0198562	0.0132697	0.0196906	[-1]	6.94444	5	[LOC106574543, LOC106578162, abcc2, tap1, tap2a]
KEGG:04216	Ferroptosis	Group10	KEGG_01.05.2024	0.000491662	0.0013807	0.000491662	0.00133038	[-1]	7.69231	9	[LOC106563501, LOC106577554, LOC106585590, LOC106586140, LOC106590030, LOC106590481, LOC106600954, sat1a.2, slc40a1]
GO:0008519	ammonium transmembrane transporter activity	Group11	GO_BiologicalProcess-EBI-UniProt-GOA-ACAP-ARAP_01.05.2024_00h00	0.00483074	0.00868686	0.00483074	0.00925892	[6, 8]	16.6667	3	[LOC106569327, LOC106605319, rhbg]
GO:0009308	amine metabolic process	Group12	GO_BiologicalProcess-EBI-UniProt-GOA-ACAP-ARAP_01.05.2024_00h00	0.0111739	0.0170944	0.0111739	0.0177241	[4]	7.24638	5	[LOC100194731, LOC106575231, LOC106588820, LOC106590481, sat1a.2]
GO:0010507	negative regulation of autophagy	Group13	GO_BiologicalProcess-EBI-UniProt-GOA-ACAP-ARAP_01.05.2024_00h00	0.00860575	0.0138912	0.00860575	0.0152256	[4, 5, 6, 7]	13.6364	3	[LOC106610847, dal1b, dapl1]
GO:0043153	entrainment of circadian clock by photoperiod	Group14	GO_BiologicalProcess-EBI-UniProt-GOA-ACAP-ARAP_01.05.2024_00h00	0.00565423	0.00974049	0.00565423	0.0104038	[4, 5, 6]	15.7895	3	[LOC106561407, per2, per3]
GO:0015269	calcium-activated potassium channel activity	Group15	GO_BiologicalProcess-EBI-UniProt-GOA-ACAP-ARAP_01.05.2024_00h00	0.0109898	0.0169392	0.0109898	0.0180547	[8, 9, 10, 11, 12, 13]	12.5	3	[LOC106585114, LOC106611671, kcnn1a]
GO:0016888	endodeoxyribonuclease activity, producing 5'-phosphomonoesters	Group16	GO_BiologicalProcess-EBI-UniProt-GOA-ACAP-ARAP_01.05.2024_00h00	0.00860575	0.0138912	0.00860575	0.0152256	[8, 9]	13.6364	3	[LOC106583694, LOC106608019, LOC106611445]
GO:0030261	chromosome condensation	Group17	GO_BiologicalProcess-EBI-UniProt-GOA-ACAP-ARAP_01.05.2024_00h00	1.41165e-05	8.26825e-05	1.41165e-05	5.90328e-05	[6]	29.4118	5	[LOC106576175, LOC106580963, LOC106585119, ncapd2, ncapg]
GO:0032102	negative regulation of response to external stimulus	Group18	GO_BiologicalProcess-EBI-UniProt-GOA-ACAP-ARAP_01.05.2024_00h00	0.021255	0.0298443	0.021255	0.0287567	[3, 4, 5]	4.5977	8	[LOC106566829, LOC106574825, LOC106574974, LOC106580807, cst7, roraa, sema3fb, sema5a]
GO:0048026	positive regulation of mRNA splicing, via spliceosome	Group19	GO_BiologicalProcess-EBI-UniProt-GOA-ACAP-ARAP_01.05.2024_00h00	0.0109898	0.0169392	0.0109898	0.0180547	[6, 7, 8, 9, 10, 11, 12, 13]	12.5	3	[LOC106573600, LOC106612293, LOC106613740]
GO:0043679	axon terminus	Group20	GO_CellularComponent-EBI-UniProt-GOA-ACAP-ARAP_01.05.2024_00h00	0.0253398	0.0341753	0.0134479	0.0193314	[3, 5, 6, 7]	5.21739	6	[LOC106567641, LOC106569925, LOC106578921, LOC106589424, LOC106604630, LOC106613013]
GO:0072318	clathrin coat disassembly	Group20	GO_BiologicalProcess-EBI-UniProt-GOA-ACAP-ARAP_01.05.2024_00h00	0.00655674	0.0110175	0.0134479	0.0193314	[4, 6, 8]	15	3	[LOC106562713, LOC106567641, LOC106613013]
GO:0005539	glycosaminoglycan binding	Group21	GO_MolecularFunction-EBI-UniProt-GOA-ACAP-ARAP_01.05.2024_00h00	0.00160404	0.00335539	0.00160404	0.0036893	[3]	5.35714	12	[LOC106569355, LOC106570673, LOC106579714, LOC106585764, LOC106604349, LOC106605775, LOC106607025, hmmr, ntd5, stab1, stab2, xlkd1]
GO:0005540	hyaluronic acid binding	Group21	GO_MolecularFunction-EBI-UniProt-GOA-ACAP-ARAP_01.05.2024_00h00	0.000760915	0.00192577	0.00160404	0.0036893	[4]	10.7143	6	[LOC106585764, LOC106604349, hmmr, stab1, stab2, xlkd1]
GO:0016641	oxidoreductase activity, acting on the CH-NH2 group of donors, oxygen as acceptor	Group22	GO_MolecularFunction-EBI-UniProt-GOA-ACAP-ARAP_01.05.2024_00h00	0.000633275	0.00166438	2.95341e-08	4.52856e-07	[4]	13.8889	5	[LOC100194731, LOC106585899, LOC106591784, loxa, loxl2a]
GO:0030199	collagen fibril organization	Group22	GO_BiologicalProcess-EBI-UniProt-GOA-ACAP-ARAP_01.05.2024_00h00	3.08366e-08	4.21433e-07	2.95341e-08	4.52856e-07	[5, 6]	20.4082	10	[LOC106575722, LOC106581278, LOC106585899, LOC106591784, LOC106599956, LOC106601010, LOC106613072, col5a2a, loxa, loxl2a]
GO:0005109	frizzled binding	Group23	GO_MolecularFunction-EBI-UniProt-GOA-ACAP-ARAP_01.05.2024_00h00	0.036241	0.0447555	0.0445263	0.0465503	[5]	6.25	4	[LOC106566606, LOC106571899, LOC106584495, wnt2ba]
GO:0046330	positive regulation of JNK cascade	Group23	GO_BiologicalProcess-EBI-UniProt-GOA-ACAP-ARAP_01.05.2024_00h00	0.00817629	0.0133027	0.0445263	0.0465503	[6, 7, 8, 9, 10]	9.7561	4	[LOC106566606, LOC106571899, LOC106581115, LOC106584495]
GO:0001727	lipid kinase activity	Group24	GO_MolecularFunction-EBI-UniProt-GOA-ACAP-ARAP_01.05.2024_00h00	0.0355056	0.044113	0.0585014	0.0585014	[5]	5.37634	5	[LOC106567181, LOC106581933, LOC106586387, LOC106604767, LOC106606991]
GO:0046339	diacylglycerol metabolic process	Group24	GO_BiologicalProcess-EBI-UniProt-GOA-ACAP-ARAP_01.05.2024_00h00	0.0220806	0.0305846	0.0585014	0.0585014	[6, 7]	9.67742	3	[LOC106567181, LOC106581933, LOC106586387]
GO:0001527	microfibril	Group25	GO_CellularComponent-EBI-UniProt-GOA-ACAP-ARAP_01.05.2024_00h00	0.000566703	0.00150875	0.00261826	0.00547454	[4, 5]	33.3333	3	[LOC100196274, LOC106573567, LOC106583102]
GO:0048592	eye morphogenesis	Group25	GO_BiologicalProcess-EBI-UniProt-GOA-ACAP-ARAP_01.05.2024_00h00	0.0123104	0.0185562	0.00261826	0.00547454	[5, 6, 7, 8]	12	3	[LOC100196274, LOC106583102, kif17]
GO:0051213	dioxygenase activity	Group26	GO_MolecularFunction-EBI-UniProt-GOA-ACAP-ARAP_01.05.2024_00h00	0.0317163	0.0403841	0.0317163	0.037409	[3]	4.25532	8	[LOC106561934, LOC106570183, LOC106579751, LOC106579929, LOC106588581, bco2b, cdo1, loxe3]
GO:0016702	oxidoreductase activity, acting on single donors with incorporation of molecular oxygen, incorporation of two atoms of oxygen	Group26	GO_MolecularFunction-EBI-UniProt-GOA-ACAP-ARAP_01.05.2024_00h00	0.0264799	0.0350217	0.0317163	0.037409	[4]	6.89655	4	[LOC106579929, bco2b, cdo1, loxe3]
KEGG:00970	Aminoacyl-tRNA biosynthesis	Group27	KEGG_01.05.2024	0.032773	0.041472	0.054798	0.0560157	[-1]	5.49451	5	[LOC106580835, aars1, cars1, mars1, sycc]
GO:0004812	aminoacyl-tRNA ligase activity	Group27	GO_MolecularFunction-EBI-UniProt-GOA-ACAP-ARAP_01.05.2024_00h00	0.0111739	0.0170944	0.054798	0.0560157	[4, 5]	7.24638	5	[LOC106580835, aars1, cars1, mars1, sycc]
GO:0006418	tRNA aminoacylation for protein translation	Group27	GO_BiologicalProcess-EBI-UniProt-GOA-ACAP-ARAP_01.05.2024_00h00	0.00990953	0.0155073	0.054798	0.0560157	[5, 6, 7, 8, 9]	7.46269	5	[LOC106580835, aars1, cars1, mars1, sycc]
GO:0001501	skeletal system development	Group28	GO_BiologicalProcess-EBI-UniProt-GOA-ACAP-ARAP_01.05.2024_00h00	0.0104039	0.0161575	7.25298e-05	0.000238312	[4, 5]	4.8913	9	[LOC100136434, LOC106575722, LOC106585764, LOC106600852, col1a1a, col5a2a, ifitm5, ogna, phop1]
GO:0098644	complex of collagen trimers	Group28	GO_CellularComponent-EBI-UniProt-GOA-ACAP-ARAP_01.05.2024_00h00	2.32474e-07	2.38286e-06	7.25298e-05	0.000238312	[3, 5, 6]	23.5294	8	[LOC106570460, LOC106575722, LOC106588939, LOC106610502, col11a1a, col1a1a, col1a1b, col5a2a]
GO:0005583	fibrillar collagen trimer	Group28	GO_CellularComponent-EBI-UniProt-GOA-ACAP-ARAP_01.05.2024_00h00	0.000215839	0.00071366	7.25298e-05	0.000238312	[3, 5, 6, 7, 8]	25	4	[LOC106575722, col11a1a, col1a1a, col5a2a]
GO:0030097	hemopoiesis	Group29	GO_BiologicalProcess-EBI-UniProt-GOA-ACAP-ARAP_01.05.2024_00h00	0.0261225	0.0347734	0.0265264	0.0348633	[4, 5]	4.41989	8	[LOC106568165, LOC106590453, LOC106601335, cd3e, cd8a, flt3, rtkn2, sh2d1ab]
GO:0042113	B cell activation	Group29	GO_BiologicalProcess-EBI-UniProt-GOA-ACAP-ARAP_01.05.2024_00h00	0.0380439	0.0458765	0.0265264	0.0348633	[4, 5]	6.15385	4	[LOC106590453, LOC106607875, flt3, sh2d1ab]
GO:0030098	lymphocyte differentiation	Group29	GO_BiologicalProcess-EBI-UniProt-GOA-ACAP-ARAP_01.05.2024_00h00	0.00503221	0.00897045	0.0265264	0.0348633	[4, 5, 6, 7, 8]	8.77193	5	[LOC106590453, cd3e, cd8a, flt3, sh2d1ab]
GO:0000775	chromosome, centromeric region	Group30	GO_CellularComponent-EBI-UniProt-GOA-ACAP-ARAP_01.05.2024_00h00	4.53199e-06	3.20365e-05	1.1598e-06	1.06702e-05	[3, 7]	7.58294	16	[LOC100306849, LOC106573105, LOC106575478, LOC106577502, LOC106583807, LOC106587056, LOC106592455, LOC106599389, aurka, borea, bub1, cenpf, incenp, mis18bp1, ncapd2, ska3]
GO:0000793	condensed chromosome	Group30	GO_CellularComponent-EBI-UniProt-GOA-ACAP-ARAP_01.05.2024_00h00	0.000158885	0.000581632	1.1598e-06	1.06702e-05	[6]	6.53266	13	[LOC100306849, LOC106573105, LOC106575478, LOC106577502, LOC106587056, LOC106592455, LOC106599389, aurka, bub1, incenp, ncapd2, ncapg, ska3]
GO:0005819	spindle	Group30	GO_CellularComponent-EBI-UniProt-GOA-ACAP-ARAP_01.05.2024_00h00	3.07735e-05	0.000140191	1.1598e-06	1.06702e-05	[5, 7]	5.98007	18	[LOC106565780, LOC106573105, LOC106577137, LOC106584748, LOC106587056, LOC106587689, LOC106589585, LOC106592455, LOC106613229, aspm, aurka, borea, cenpf, espl1, incenp, racgap1, ska3, tpx2]
GO:0009408	response to heat	Group31	GO_BiologicalProcess-EBI-UniProt-GOA-ACAP-ARAP_01.05.2024_00h00	0.000291786	0.000892778	9.73732e-06	4.97685e-05	[3, 4]	12.766	6	[LOC100136430, LOC106561110, LOC106608136, dnaja, hs90a, hsp90b1]
GO:0034605	cellular response to heat	Group31	GO_BiologicalProcess-EBI-UniProt-GOA-ACAP-ARAP_01.05.2024_00h00	0.00182035	0.00365855	9.73732e-06	4.97685e-05	[4, 5]	23.0769	3	[LOC106561110, LOC106608136, hs90a]
GO:0140662	ATP-dependent protein folding chaperone	Group31	GO_BiologicalProcess-EBI-UniProt-GOA-ACAP-ARAP_01.05.2024_00h00	1.10006e-05	6.8337e-05	9.73732e-06	4.97685e-05	[4, 7, 8, 9]	12.5	9	[LOC100136430, LOC106567149, LOC106567641, LOC106569895, LOC106608136, LOC106613013, hs90a, hsc70, hsp90b1]
GO:0033260	nuclear DNA replication	Group32	GO_BiologicalProcess-EBI-UniProt-GOA-ACAP-ARAP_01.05.2024_00h00	0.0023043	0.00449888	0.00175926	0.00385361	[4, 5, 9, 10]	13.7931	4	[LOC106569128, LOC106574730, dbf4b, mcm6]
GO:0006261	DNA-templated DNA replication	Group32	GO_BiologicalProcess-EBI-UniProt-GOA-ACAP-ARAP_01.05.2024_00h00	0.0175092	0.0254566	0.00175926	0.00385361	[7, 8]	5.14706	7	[LOC106564750, LOC106569128, LOC106574730, cdc6, dbf4b, mcm6, tonsl]
GO:0006270	DNA replication initiation	Group32	GO_BiologicalProcess-EBI-UniProt-GOA-ACAP-ARAP_01.05.2024_00h00	0.00623879	0.0106579	0.00175926	0.00385361	[6, 7, 8, 9]	10.5263	4	[LOC106564750, LOC106569128, cdc6, mcm6]
GO:0033314	mitotic DNA replication checkpoint signaling	Group32	GO_BiologicalProcess-EBI-UniProt-GOA-ACAP-ARAP_01.05.2024_00h00	6.24668e-05	0.000256114	0.00175926	0.00385361	[6, 7, 8, 9, 10, 11]	33.3333	4	[LOC106564750, LOC106570037, LOC106588468, cdc6]
GO:0002250	adaptive immune response	Group33	GO_BiologicalProcess-EBI-UniProt-GOA-ACAP-ARAP_01.05.2024_00h00	0.0150956	0.0224246	0.0308084	0.0383023	[3]	5.30303	7	[LOC106578163, LOC106587151, LOC106607875, c6, c7a, c7b, cd8a]
GO:0031640	killing of cells of another organism	Group33	GO_BiologicalProcess-EBI-UniProt-GOA-ACAP-ARAP_01.05.2024_00h00	0.0400748	0.0477636	0.0308084	0.0383023	[3, 4]	7.69231	3	[c6, c7a, c7b]
GO:0005579	membrane attack complex	Group33	GO_CellularComponent-EBI-UniProt-GOA-ACAP-ARAP_01.05.2024_00h00	0.00108119	0.00249039	0.0308084	0.0383023	[4, 5]	27.2727	3	[c6, c7a, c7b]
GO:0006958	complement activation, classical pathway	Group33	GO_BiologicalProcess-EBI-UniProt-GOA-ACAP-ARAP_01.05.2024_00h00	0.0123104	0.0185562	0.0308084	0.0383023	[4, 5, 6, 7, 8]	12	3	[c6, c7a, c7b]
KEGG:00220	Arginine biosynthesis	Group34	KEGG_01.05.2024	0.0021612	0.00430143	0.000189181	0.000580156	[-1]	10.6383	5	[LOC106564367, LOC106565542, LOC106587404, LOC106590406, gpt2]
KEGG:00350	Tyrosine metabolism	Group34	KEGG_01.05.2024	0.00154113	0.00325704	0.000189181	0.000580156	[-1]	9.375	6	[LOC100137092, LOC100194731, LOC106564367, LOC106579929, LOC106587404, dct]
KEGG:00360	Phenylalanine metabolism	Group34	KEGG_01.05.2024	0.00463318	0.00855677	0.000189181	0.000580156	[-1]	11.4286	4	[LOC100194731, LOC106564367, LOC106579929, LOC106587404]
GO:0043648	dicarboxylic acid metabolic process	Group34	GO_BiologicalProcess-EBI-UniProt-GOA-ACAP-ARAP_01.05.2024_00h00	0.0314575	0.0405584	0.000189181	0.000580156	[6]	5.55556	5	[LOC106564367, LOC106564857, LOC106575231, LOC106587404, ftcd]
GO:1902221	erythrose 4-phosphate/phosphoenolpyruvate family amino acid metabolic process	Group34	GO_BiologicalProcess-EBI-UniProt-GOA-ACAP-ARAP_01.05.2024_00h00	0.00151898	0.00324366	0.000189181	0.000580156	[5, 6, 7, 8]	15.3846	4	[LOC100137092, LOC106579929, LOC106587404, dct]
KEGG:04914	Progesterone-mediated oocyte maturation	Group35	KEGG_01.05.2024	0.00908735	0.014554	5.12967e-05	0.000196637	[-1]	4.71698	10	[LOC100306849, LOC106577502, LOC106586396, LOC106592455, LOC106593289, LOC106608136, aurka, bub1, ccna2, hs90a]
GO:0000775	chromosome, centromeric region	Group35	GO_CellularComponent-EBI-UniProt-GOA-ACAP-ARAP_01.05.2024_00h00	4.53199e-06	3.20365e-05	5.12967e-05	0.000196637	[3, 7]	7.58294	16	[LOC100306849, LOC106573105, LOC106575478, LOC106577502, LOC106583807, LOC106587056, LOC106592455, LOC106599389, aurka, borea, bub1, cenpf, incenp, mis18bp1, ncapd2, ska3]
GO:0000793	condensed chromosome	Group35	GO_CellularComponent-EBI-UniProt-GOA-ACAP-ARAP_01.05.2024_00h00	0.000158885	0.000581632	5.12967e-05	0.000196637	[6]	6.53266	13	[LOC100306849, LOC106573105, LOC106575478, LOC106577502, LOC106587056, LOC106592455, LOC106599389, aurka, bub1, incenp, ncapd2, ncapg, ska3]
GO:0007091	metaphase/anaphase transition of mitotic cell cycle	Group35	GO_BiologicalProcess-EBI-UniProt-GOA-ACAP-ARAP_01.05.2024_00h00	0.0012981	0.00286141	5.12967e-05	0.000196637	[5, 6, 7, 8, 9]	11.9048	5	[LOC100306849, LOC106575478, LOC106577502, bub1, bub1b]
GO:0007094	mitotic spindle assembly checkpoint signaling	Group35	GO_BiologicalProcess-EBI-UniProt-GOA-ACAP-ARAP_01.05.2024_00h00	0.000156712	0.000584107	5.12967e-05	0.000196637	[6, 7, 8, 9, 10, 11, 12, 13]	18.5185	5	[LOC100306849, LOC106575478, LOC106577502, bub1, bub1b]
KEGG:04512	ECM-receptor interaction	Group36	KEGG_01.05.2024	1.98945e-06	1.69932e-05	3.34037e-07	3.84143e-06	[-1]	8.08081	16	[LOC106566949, LOC106570460, LOC106570894, LOC106579293, LOC106581763, LOC106582518, LOC106588939, LOC106592181, LOC106600852, LOC106604349, LOC106610502, LOC106612873, col1a1a, col1a1b, hmmr, tnca]
KEGG:04820	Cytoskeleton in muscle cells	Group36	KEGG_01.05.2024	1.78713e-05	9.64109e-05	3.34037e-07	3.84143e-06	[-1]	4.66238	29	[LOC106561496, LOC106561692, LOC106562962, LOC106566838, LOC106566949, LOC106567252, LOC106570460, LOC106572039, LOC106573567, LOC106575722, LOC106581051, LOC106581763, LOC106582518, LOC106583316, LOC106583599, LOC106588939, LOC106591129, LOC106592181, LOC106600852, LOC106603606, LOC106610502, atp1b1a, col11a1a, col1a1a, col1a1b, col5a2a, fhl1b, obscnb, si:ch73-74h11.1]
GO:0098644	complex of collagen trimers	Group36	GO_CellularComponent-EBI-UniProt-GOA-ACAP-ARAP_01.05.2024_00h00	2.32474e-07	2.38286e-06	3.34037e-07	3.84143e-06	[3, 5, 6]	23.5294	8	[LOC106570460, LOC106575722, LOC106588939, LOC106610502, col11a1a, col1a1a, col1a1b, col5a2a]
GO:0005604	basement membrane	Group36	GO_CellularComponent-EBI-UniProt-GOA-ACAP-ARAP_01.05.2024_00h00	0.00175926	0.00360647	3.34037e-07	3.84143e-06	[5, 6]	6.42857	9	[LOC106566949, LOC106570460, LOC106577638, LOC106588939, LOC106604192, LOC106610502, LOC106612255, col11a1a, col1a1b]
GO:0005583	fibrillar collagen trimer	Group36	GO_CellularComponent-EBI-UniProt-GOA-ACAP-ARAP_01.05.2024_00h00	0.000215839	0.00071366	3.34037e-07	3.84143e-06	[3, 5, 6, 7, 8]	25	4	[LOC106575722, col11a1a, col1a1a, col5a2a]
GO:0005587	collagen type IV trimer	Group36	GO_CellularComponent-EBI-UniProt-GOA-ACAP-ARAP_01.05.2024_00h00	2.56823e-05	0.000128411	3.34037e-07	3.84143e-06	[4, 6, 7, 8, 9]	26.3158	5	[LOC106570460, LOC106588939, LOC106610502, col11a1a, col1a1b]
GO:0034381	plasma lipoprotein particle clearance	Group37	GO_BiologicalProcess-EBI-UniProt-GOA-ACAP-ARAP_01.05.2024_00h00	0.00142077	0.00306587	0.00282808	0.00565617	[2, 3, 4]	25	3	[LOC100534606, LOC106577511, apoc1]
GO:0043177	organic acid binding	Group37	GO_MolecularFunction-EBI-UniProt-GOA-ACAP-ARAP_01.05.2024_00h00	0.0367834	0.0451533	0.00282808	0.00565617	[3]	4.40252	7	[LOC106577511, LOC106579751, LOC106601074, LOC106608508, apoc1, ftcd, sesn1]
GO:0034385	triglyceride-rich plasma lipoprotein particle	Group37	GO_CellularComponent-EBI-UniProt-GOA-ACAP-ARAP_01.05.2024_00h00	0.00228341	0.00450096	0.00282808	0.00565617	[4, 5]	21.4286	3	[LOC106577511, LOC106605689, apoc1]
GO:0004859	phospholipase inhibitor activity	Group37	GO_MolecularFunction-EBI-UniProt-GOA-ACAP-ARAP_01.05.2024_00h00	0.00408425	0.00768139	0.00282808	0.00565617	[5]	17.6471	3	[LOC106577511, anxa14, apoc1]
GO:0032368	regulation of lipid transport	Group37	GO_BiologicalProcess-EBI-UniProt-GOA-ACAP-ARAP_01.05.2024_00h00	0.00483074	0.00868686	0.00282808	0.00565617	[4, 5, 6]	16.6667	3	[LOC106577511, LOC106585590, apoc1]
GO:0005504	fatty acid binding	Group37	GO_MolecularFunction-EBI-UniProt-GOA-ACAP-ARAP_01.05.2024_00h00	0.0400748	0.0477636	0.00282808	0.00565617	[3, 6, 7]	7.69231	3	[LOC106577511, LOC106608508, apoc1]
GO:0031012	extracellular matrix	Group38	GO_CellularComponent-EBI-UniProt-GOA-ACAP-ARAP_01.05.2024_00h00	4.26759e-15	2.18714e-13	2.12199e-13	9.76114e-12	[3, 4]	6.1554	61	[LOC100136434, LOC100196274, LOC106561958, LOC106562591, LOC106562962, LOC106566949, LOC106567192, LOC106567252, LOC106568853, LOC106569000, LOC106569355, LOC106569929, LOC106570460, LOC106570673, LOC106570894, LOC106571140, LOC106573567, LOC106574337, LOC106575722, LOC106577638, LOC106581008, LOC106581051, LOC106582652, LOC106583102, LOC106585164, LOC106585764, LOC106585899, LOC106586738, LOC106…
GO:0004175	endopeptidase activity	Group38	GO_MolecularFunction-EBI-UniProt-GOA-ACAP-ARAP_01.05.2024_00h00	0.000160608	0.000577625	2.12199e-13	9.76114e-12	[4]	4.05405	30	[LOC106561958, LOC106562591, LOC106567192, LOC106569780, LOC106571140, LOC106571490, LOC106574337, LOC106585164, LOC106589985, LOC106590303, LOC106591416, LOC106604833, LOC106605695, LOC106607946, LOC106610912, LOC106611949, LOC106613599, LOC106613844, adamts2a, adamtsl7, capn12, espl1, gzma, htra4, lonp1, mmp13, mmp9, pcsk2, phex, prss35]
GO:0008237	metallopeptidase activity	Group38	GO_MolecularFunction-EBI-UniProt-GOA-ACAP-ARAP_01.05.2024_00h00	0.000965032	0.00227393	2.12199e-13	9.76114e-12	[4]	4.51128	18	[LOC106562591, LOC106567192, LOC106571140, LOC106574337, LOC106585164, LOC106587610, LOC106591416, LOC106604833, LOC106605695, LOC106611949, LOC106613599, LOC106613844, adamts2a, adamtsl7, dpp3, mmp13, mmp9, phex]
GO:0062023	collagen-containing extracellular matrix	Group38	GO_CellularComponent-EBI-UniProt-GOA-ACAP-ARAP_01.05.2024_00h00	6.21675e-12	1.41604e-10	2.12199e-13	9.76114e-12	[4, 5]	6.82196	41	[LOC100136434, LOC100196274, LOC106561958, LOC106562962, LOC106566949, LOC106567252, LOC106568853, LOC106569000, LOC106569929, LOC106570460, LOC106570894, LOC106574337, LOC106575722, LOC106577638, LOC106581051, LOC106582652, LOC106583102, LOC106585764, LOC106585899, LOC106586738, LOC106588939, LOC106591053, LOC106591784, LOC106592181, LOC106593744, LOC106600852, LOC106604192, LOC106610502, LOC106…
GO:0004222	metalloendopeptidase activity	Group38	GO_MolecularFunction-EBI-UniProt-GOA-ACAP-ARAP_01.05.2024_00h00	2.15973e-05	0.000113524	2.12199e-13	9.76114e-12	[5]	6.69456	16	[LOC106562591, LOC106567192, LOC106571140, LOC106574337, LOC106585164, LOC106591416, LOC106604833, LOC106605695, LOC106611949, LOC106613599, LOC106613844, adamts2a, adamtsl7, mmp13, mmp9, phex]
GO:0030198	extracellular matrix organization	Group38	GO_BiologicalProcess-EBI-UniProt-GOA-ACAP-ARAP_01.05.2024_00h00	2.43231e-20	4.98623e-18	2.12199e-13	9.76114e-12	[5]	11.9534	41	[LOC100195293, LOC106562591, LOC106562962, LOC106567192, LOC106567252, LOC106570460, LOC106571140, LOC106574337, LOC106575722, LOC106579714, LOC106581008, LOC106581278, LOC106585164, LOC106585899, LOC106586738, LOC106588939, LOC106591053, LOC106591416, LOC106591784, LOC106592181, LOC106593744, LOC106599956, LOC106600852, LOC106601010, LOC106604833, LOC106610502, LOC106611949, LOC106612876, LOC106…
GO:0044772	mitotic cell cycle phase transition	Group39	GO_BiologicalProcess-EBI-UniProt-GOA-ACAP-ARAP_01.05.2024_00h00	0.00020673	0.000694749	0.000238191	0.000684799	[4, 5]	6.03448	14	[LOC100306849, LOC106563463, LOC106564750, LOC106570037, LOC106575072, LOC106575478, LOC106577502, LOC106588468, LOC106593289, bub1, bub1b, ccna2, cdc6, cenpf]
GO:0045930	negative regulation of mitotic cell cycle	Group39	GO_BiologicalProcess-EBI-UniProt-GOA-ACAP-ARAP_01.05.2024_00h00	0.000165306	0.000574367	0.000238191	0.000684799	[4, 5, 6]	8.06452	10	[LOC100306849, LOC106564750, LOC106570037, LOC106575072, LOC106575478, LOC106577502, LOC106588468, bub1, bub1b, cdc6]
GO:1901987	regulation of cell cycle phase transition	Group39	GO_BiologicalProcess-EBI-UniProt-GOA-ACAP-ARAP_01.05.2024_00h00	5.59468e-05	0.00023894	0.000238191	0.000684799	[4, 5, 6]	6.82927	14	[LOC100306849, LOC106563463, LOC106564750, LOC106565780, LOC106570037, LOC106575478, LOC106577502, LOC106588468, LOC106593289, bub1, bub1b, cdc6, cenpf, dbf4b]
GO:0000086	G2/M transition of mitotic cell cycle	Group39	GO_BiologicalProcess-EBI-UniProt-GOA-ACAP-ARAP_01.05.2024_00h00	0.00100523	0.00234173	0.000238191	0.000684799	[5, 6]	10.1695	6	[LOC106564750, LOC106570037, LOC106588468, LOC106593289, cdc6, cenpf]
GO:1901990	regulation of mitotic cell cycle phase transition	Group39	GO_BiologicalProcess-EBI-UniProt-GOA-ACAP-ARAP_01.05.2024_00h00	2.22034e-05	0.000113792	0.000238191	0.000684799	[5, 6, 7]	8.51064	12	[LOC100306849, LOC106563463, LOC106564750, LOC106570037, LOC106575478, LOC106577502, LOC106588468, LOC106593289, bub1, bub1b, cdc6, cenpf]
GO:0010389	regulation of G2/M transition of mitotic cell cycle	Group39	GO_BiologicalProcess-EBI-UniProt-GOA-ACAP-ARAP_01.05.2024_00h00	0.000458206	0.00130461	0.000238191	0.000684799	[6, 7, 8]	11.7647	6	[LOC106564750, LOC106570037, LOC106588468, LOC106593289, cdc6, cenpf]
GO:0006270	DNA replication initiation	Group39	GO_BiologicalProcess-EBI-UniProt-GOA-ACAP-ARAP_01.05.2024_00h00	0.00623879	0.0106579	0.000238191	0.000684799	[6, 7, 8, 9]	10.5263	4	[LOC106564750, LOC106569128, cdc6, mcm6]
GO:0033314	mitotic DNA replication checkpoint signaling	Group39	GO_BiologicalProcess-EBI-UniProt-GOA-ACAP-ARAP_01.05.2024_00h00	6.24668e-05	0.000256114	0.000238191	0.000684799	[6, 7, 8, 9, 10, 11]	33.3333	4	[LOC106564750, LOC106570037, LOC106588468, cdc6]
KEGG:00260	Glycine, serine and threonine metabolism	Group40	KEGG_01.05.2024	0.00323421	0.00619639	4.36989e-06	2.87164e-05	[-1]	8.10811	6	[LOC100194731, LOC106586211, LOC106586691, bhmt, chdh, gcshb]
KEGG:00270	Cysteine and methionine metabolism	Group40	KEGG_01.05.2024	6.05888e-05	0.000253484	4.36989e-06	2.87164e-05	[-1]	9.09091	10	[LOC106564367, LOC106564857, LOC106580346, LOC106586211, LOC106586691, LOC106587404, LOC106603656, bhmt, cdo1, lacc1]
GO:0016053	organic acid biosynthetic process	Group40	GO_BiologicalProcess-EBI-UniProt-GOA-ACAP-ARAP_01.05.2024_00h00	1.57429e-05	8.72242e-05	4.36989e-06	2.87164e-05	[4]	5.84795	20	[LOC106564367, LOC106565542, LOC106573416, LOC106575231, LOC106579029, LOC106579283, LOC106579698, LOC106581773, LOC106586211, LOC106586691, LOC106587404, LOC106589322, LOC106597323, LOC106599162, LOC106611586, bhmt, cdo1, fadsd6, ggt5a, loxe3]
GO:0044272	sulfur compound biosynthetic process	Group40	GO_BiologicalProcess-EBI-UniProt-GOA-ACAP-ARAP_01.05.2024_00h00	0.0206162	0.0291471	4.36989e-06	2.87164e-05	[4]	4.62428	8	[LOC106579283, LOC106580346, LOC106585590, LOC106586691, LOC106611586, bhmt, cdo1, ggt5a]
GO:1901568	fatty acid derivative metabolic process	Group40	GO_BiologicalProcess-EBI-UniProt-GOA-ACAP-ARAP_01.05.2024_00h00	0.00367495	0.00697559	4.36989e-06	2.87164e-05	[4]	9.43396	5	[LOC106579283, LOC106585590, LOC106611586, ggt5a, oxct1a]
GO:0000096	sulfur amino acid metabolic process	Group40	GO_BiologicalProcess-EBI-UniProt-GOA-ACAP-ARAP_01.05.2024_00h00	0.0240201	0.0328275	4.36989e-06	2.87164e-05	[4, 6]	9.375	3	[LOC106586691, bhmt, cdo1]
GO:0009069	serine family amino acid metabolic process	Group40	GO_BiologicalProcess-EBI-UniProt-GOA-ACAP-ARAP_01.05.2024_00h00	0.0012981	0.00286141	4.36989e-06	2.87164e-05	[5, 6, 7, 8]	11.9048	5	[LOC106573416, LOC106586211, LOC106586691, cdo1, gcshb]
GO:0035338	long-chain fatty-acyl-CoA biosynthetic process	Group40	GO_BiologicalProcess-EBI-UniProt-GOA-ACAP-ARAP_01.05.2024_00h00	0.00655674	0.0110175	4.36989e-06	2.87164e-05	[6, 7, 8, 9, 10, 11, 12, 13]	15	3	[LOC106579283, LOC106585590, LOC106611586]
GO:0000910	cytokinesis	Group41	GO_BiologicalProcess-EBI-UniProt-GOA-ACAP-ARAP_01.05.2024_00h00	0.0246596	0.0334782	0.0103042	0.0175553	[3, 4]	4.46927	8	[LOC106560912, LOC106570296, LOC106573105, LOC106588679, aurka, incenp, iqgap3, racgap1]
GO:0000281	mitotic cytokinesis	Group41	GO_BiologicalProcess-EBI-UniProt-GOA-ACAP-ARAP_01.05.2024_00h00	0.00536735	0.00940433	0.0103042	0.0175553	[4, 5, 6]	7.31707	6	[LOC106560912, LOC106570296, LOC106588679, incenp, iqgap3, racgap1]
GO:0051233	spindle midzone	Group41	GO_CellularComponent-EBI-UniProt-GOA-ACAP-ARAP_01.05.2024_00h00	7.73903e-06	5.11774e-05	0.0103042	0.0175553	[2, 6, 8]	18.4211	7	[LOC106573105, LOC106584748, LOC106587689, aurka, borea, incenp, racgap1]
GO:0030866	cortical actin cytoskeleton organization	Group41	GO_BiologicalProcess-EBI-UniProt-GOA-ACAP-ARAP_01.05.2024_00h00	0.0221238	0.0304387	0.0103042	0.0175553	[4, 7]	6.09756	5	[LOC106560912, LOC106570296, LOC106588679, fhod3b, iqgap3]
GO:0031032	actomyosin structure organization	Group41	GO_BiologicalProcess-EBI-UniProt-GOA-ACAP-ARAP_01.05.2024_00h00	0.0219076	0.0305514	0.0103042	0.0175553	[4, 7]	4.57143	8	[LOC106560912, LOC106570296, LOC106577845, LOC106583599, LOC106588679, LOC106602228, fhod3b, iqgap3]
GO:0032133	chromosome passenger complex	Group41	GO_CellularComponent-EBI-UniProt-GOA-ACAP-ARAP_01.05.2024_00h00	2.7339e-05	0.000127375	0.0103042	0.0175553	[3, 8]	40	4	[LOC106573105, aurka, borea, incenp]
GO:0000915	actomyosin contractile ring assembly	Group41	GO_BiologicalProcess-EBI-UniProt-GOA-ACAP-ARAP_01.05.2024_00h00	0.000164411	0.000581107	0.0103042	0.0175553	[4, 5, 6, 7, 9]	26.6667	4	[LOC106560912, LOC106570296, LOC106588679, iqgap3]
GO:0031106	septin ring organization	Group41	GO_BiologicalProcess-EBI-UniProt-GOA-ACAP-ARAP_01.05.2024_00h00	0.000243123	0.000778753	0.0103042	0.0175553	[7]	42.8571	3	[LOC106560912, LOC106570296, LOC106588679]
KEGG:04060	Cytokine-cytokine receptor interaction	Group42	KEGG_01.05.2024	3.4758e-06	2.54478e-05	6.14393e-05	0.000217401	[-1]	5.30452	27	[LOC106563358, LOC106563802, LOC106565021, LOC106566621, LOC106567318, LOC106568165, LOC106572390, LOC106579494, LOC106581115, LOC106581841, LOC106582173, LOC106588537, LOC106590189, LOC106596271, LOC106597311, LOC106600142, LOC106607873, LOC106607875, LOC106613702, ccl27a, ccr9a, cxcr4, cxl10, il12rb1, il17d, lepb2, tgfb5]
KEGG:04672	Intestinal immune network for IgA production	Group42	KEGG_01.05.2024	0.000892427	0.00217795	6.14393e-05	0.000217401	[-1]	8.86076	7	[LOC106564356, LOC106581841, LOC106590189, LOC106597311, ccl27a, ccr9a, cxcr4]
GO:0006935	chemotaxis	Group42	GO_BiologicalProcess-EBI-UniProt-GOA-ACAP-ARAP_01.05.2024_00h00	2.78153e-06	2.19313e-05	6.14393e-05	0.000217401	[3, 4]	6.34441	21	[LOC106563358, LOC106566829, LOC106579494, LOC106579499, LOC106580807, LOC106581841, LOC106588537, LOC106590189, LOC106596271, LOC106597311, LOC106600142, LOC106600447, LOC106607873, LOC106613702, ccl25a, ccl27a, cxcr4, cxl10, lgals3b, sema3fb, sema5a]
GO:0001664	G protein-coupled receptor binding	Group42	GO_MolecularFunction-EBI-UniProt-GOA-ACAP-ARAP_01.05.2024_00h00	0.000733064	0.00187848	6.14393e-05	0.000217401	[4]	4.7619	17	[LOC106561075, LOC106563358, LOC106566606, LOC106571899, LOC106579494, LOC106579499, LOC106584495, LOC106596271, LOC106600142, LOC106600447, LOC106607873, LOC106609395, LOC106613702, ccl25a, ccl27a, cxl10, wnt2ba]
GO:0005126	cytokine receptor binding	Group42	GO_MolecularFunction-EBI-UniProt-GOA-ACAP-ARAP_01.05.2024_00h00	0.000725597	0.00188288	6.14393e-05	0.000217401	[4]	5.32319	14	[LOC106563358, LOC106579494, LOC106579499, LOC106582173, LOC106596271, LOC106600142, LOC106600447, LOC106607025, LOC106607873, LOC106613702, ccl25a, ccl27a, cxl10, tgfb5]
GO:0060326	cell chemotaxis	Group42	GO_BiologicalProcess-EBI-UniProt-GOA-ACAP-ARAP_01.05.2024_00h00	8.19893e-07	8.00372e-06	6.14393e-05	0.000217401	[4, 5]	8.17308	17	[LOC106563358, LOC106579494, LOC106579499, LOC106581841, LOC106588537, LOC106590189, LOC106596271, LOC106597311, LOC106600142, LOC106600447, LOC106607873, LOC106613702, ccl25a, ccl27a, cxcr4, cxl10, lgals3b]
GO:0005125	cytokine activity	Group42	GO_BiologicalProcess-EBI-UniProt-GOA-ACAP-ARAP_01.05.2024_00h00	2.69778e-05	0.000128615	6.14393e-05	0.000217401	[4, 5, 6]	6.04027	18	[LOC106563358, LOC106565021, LOC106566606, LOC106571899, LOC106579494, LOC106579499, LOC106584495, LOC106596271, LOC106600142, LOC106600447, LOC106607873, LOC106613702, ccl25a, ccl27a, cxl10, il17d, tgfb5, wnt2ba]
GO:0019957	C-C chemokine binding	Group42	GO_MolecularFunction-EBI-UniProt-GOA-ACAP-ARAP_01.05.2024_00h00	0.0182229	0.0263078	6.14393e-05	0.000217401	[5]	6.41026	5	[LOC106581841, LOC106588537, LOC106590189, LOC106597311, cxcr4]
GO:0008009	chemokine activity	Group42	GO_BiologicalProcess-EBI-UniProt-GOA-ACAP-ARAP_01.05.2024_00h00	6.83554e-08	7.78493e-07	6.14393e-05	0.000217401	[5, 6, 7]	16.4179	11	[LOC106563358, LOC106579494, LOC106579499, LOC106596271, LOC106600142, LOC106600447, LOC106607873, LOC106613702, ccl25a, ccl27a, cxl10]
GO:0016493	C-C chemokine receptor activity	Group42	GO_BiologicalProcess-EBI-UniProt-GOA-ACAP-ARAP_01.05.2024_00h00	0.019152	0.0272649	6.14393e-05	0.000217401	[6, 7, 8, 9]	6.32911	5	[LOC106581841, LOC106588537, LOC106590189, LOC106597311, cxcr4]
GO:0008514	organic anion transmembrane transporter activity	Group43	GO_BiologicalProcess-EBI-UniProt-GOA-ACAP-ARAP_01.05.2024_00h00	0.000288268	0.000895379	0.000521731	0.00133331	[4, 6]	4.31655	24	[LOC106563501, LOC106568426, LOC106569033, LOC106573551, LOC106573635, LOC106578162, LOC106583559, LOC106584498, LOC106585185, LOC106586223, LOC106588820, LOC106590235, LOC106593002, LOC106601335, LOC106602957, LOC106603743, LOC106606194, LOC106612657, ct054, gria1b, grik4, slc16a3b, slc6a11a, slc7a2]
GO:0015171	amino acid transmembrane transporter activity	Group43	GO_BiologicalProcess-EBI-UniProt-GOA-ACAP-ARAP_01.05.2024_00h00	0.000844768	0.00208647	0.000521731	0.00133331	[4, 6, 7]	5.03356	15	[LOC106563501, LOC106573551, LOC106573635, LOC106583559, LOC106584498, LOC106586223, LOC106588820, LOC106601335, LOC106602957, LOC106603743, LOC106612657, gria1b, grik4, slc6a11a, slc7a2]
GO:0089718	amino acid import across plasma membrane	Group43	GO_BiologicalProcess-EBI-UniProt-GOA-ACAP-ARAP_01.05.2024_00h00	0.0281663	0.0370135	0.000521731	0.00133331	[4, 6, 7]	8.82353	3	[LOC106563501, LOC106602957, slc7a2]
GO:0046942	carboxylic acid transport	Group43	GO_BiologicalProcess-EBI-UniProt-GOA-ACAP-ARAP_01.05.2024_00h00	0.000552381	0.00150984	0.000521731	0.00133331	[6]	4.2885	22	[LOC106563501, LOC106568426, LOC106573551, LOC106573635, LOC106583559, LOC106584498, LOC106585185, LOC106585590, LOC106586223, LOC106588820, LOC106593002, LOC106601335, LOC106602957, LOC106603743, LOC106606194, LOC106608508, LOC106612657, gria1b, grik4, slc16a3b, slc6a11a, slc7a2]
GO:0015174	basic amino acid transmembrane transporter activity	Group43	GO_BiologicalProcess-EBI-UniProt-GOA-ACAP-ARAP_01.05.2024_00h00	0.0167968	0.0245953	0.000521731	0.00133331	[5, 7, 8]	10.7143	3	[LOC106588820, LOC106602957, slc7a2]
GO:0015175	neutral L-amino acid transmembrane transporter activity	Group43	GO_BiologicalProcess-EBI-UniProt-GOA-ACAP-ARAP_01.05.2024_00h00	0.036923	0.0450548	0.000521731	0.00133331	[5, 7, 8]	5.31915	5	[LOC106563501, LOC106573551, LOC106573635, LOC106601335, LOC106612657]
GO:0046943	carboxylic acid transmembrane transporter activity	Group43	GO_BiologicalProcess-EBI-UniProt-GOA-ACAP-ARAP_01.05.2024_00h00	0.000559726	0.00150979	0.000521731	0.00133331	[5, 7, 8]	4.60048	19	[LOC106563501, LOC106568426, LOC106573551, LOC106573635, LOC106583559, LOC106584498, LOC106586223, LOC106588820, LOC106593002, LOC106601335, LOC106602957, LOC106603743, LOC106606194, LOC106612657, gria1b, grik4, slc16a3b, slc6a11a, slc7a2]
GO:0015179	L-amino acid transmembrane transporter activity	Group43	GO_BiologicalProcess-EBI-UniProt-GOA-ACAP-ARAP_01.05.2024_00h00	0.00659893	0.0109982	0.000521731	0.00133331	[5, 6, 7, 8, 9]	5.26316	9	[LOC106563501, LOC106573551, LOC106573635, LOC106586223, LOC106588820, LOC106601335, LOC106602957, LOC106612657, slc7a2]
GO:0015718	monocarboxylic acid transport	Group43	GO_BiologicalProcess-EBI-UniProt-GOA-ACAP-ARAP_01.05.2024_00h00	0.016616	0.0245056	0.000521731	0.00133331	[7]	4.52261	9	[LOC106568426, LOC106583559, LOC106584498, LOC106585590, LOC106593002, LOC106606194, LOC106608508, slc16a3b, slc6a11a]
GO:0008028	monocarboxylic acid transmembrane transporter activity	Group43	GO_BiologicalProcess-EBI-UniProt-GOA-ACAP-ARAP_01.05.2024_00h00	0.00776886	0.0127409	0.000521731	0.00133331	[6, 8, 9]	6.03448	7	[LOC106568426, LOC106583559, LOC106584498, LOC106593002, LOC106606194, slc16a3b, slc6a11a]
GO:0005283	amino acid:sodium symporter activity	Group43	GO_BiologicalProcess-EBI-UniProt-GOA-ACAP-ARAP_01.05.2024_00h00	0.0380439	0.0458765	0.000521731	0.00133331	[6, 8, 9, 10, 11]	6.15385	4	[LOC106573551, LOC106583559, LOC106584498, slc6a11a]
KEGG:00350	Tyrosine metabolism	Group44	KEGG_01.05.2024	0.00154113	0.00325704	4.5215e-06	2.59986e-05	[-1]	9.375	6	[LOC100137092, LOC100194731, LOC106564367, LOC106579929, LOC106587404, dct]
KEGG:00360	Phenylalanine metabolism	Group44	KEGG_01.05.2024	0.00463318	0.00855677	4.5215e-06	2.59986e-05	[-1]	11.4286	4	[LOC100194731, LOC106564367, LOC106579929, LOC106587404]
GO:0009072	aromatic amino acid metabolic process	Group44	GO_BiologicalProcess-EBI-UniProt-GOA-ACAP-ARAP_01.05.2024_00h00	0.000176962	0.000604618	4.5215e-06	2.59986e-05	[4, 6]	13.9535	6	[LOC100137092, LOC106575231, LOC106579929, LOC106587404, dct, tph2]
GO:0046189	phenol-containing compound biosynthetic process	Group44	GO_BiologicalProcess-EBI-UniProt-GOA-ACAP-ARAP_01.05.2024_00h00	0.0220806	0.0305846	4.5215e-06	2.59986e-05	[5]	9.67742	3	[LOC100137092, dct, tph2]
GO:0170039	proteinogenic amino acid metabolic process	Group44	GO_BiologicalProcess-EBI-UniProt-GOA-ACAP-ARAP_01.05.2024_00h00	2.01366e-06	1.6512e-05	4.5215e-06	2.59986e-05	[4, 6]	7.65766	17	[LOC100137092, LOC106564367, LOC106565542, LOC106573416, LOC106579029, LOC106579929, LOC106586211, LOC106586691, LOC106587404, LOC106589322, LOC106590406, bhmt, cdo1, dct, ftcd, gcshb, gpt2]
GO:0007420	brain development	Group44	GO_BiologicalProcess-EBI-UniProt-GOA-ACAP-ARAP_01.05.2024_00h00	0.0316198	0.0405129	4.5215e-06	2.59986e-05	[4, 5, 6, 7]	4.03587	9	[LOC100137092, LOC106561641, LOC106581841, LOC106582973, LOC106610986, cxcr4, dct, noto, rtn1a]
GO:0030900	forebrain development	Group44	GO_BiologicalProcess-EBI-UniProt-GOA-ACAP-ARAP_01.05.2024_00h00	0.00513317	0.00907155	4.5215e-06	2.59986e-05	[3, 5, 6, 7, 8]	11.1111	4	[LOC100137092, LOC106582973, LOC106610986, dct]
GO:0007405	neuroblast proliferation	Group44	GO_BiologicalProcess-EBI-UniProt-GOA-ACAP-ARAP_01.05.2024_00h00	0.0375188	0.045511	4.5215e-06	2.59986e-05	[4, 6, 7, 8]	7.89474	3	[LOC100137092, LOC106585764, dct]
GO:1902221	erythrose 4-phosphate/phosphoenolpyruvate family amino acid metabolic process	Group44	GO_BiologicalProcess-EBI-UniProt-GOA-ACAP-ARAP_01.05.2024_00h00	0.00151898	0.00324366	4.5215e-06	2.59986e-05	[5, 6, 7, 8]	15.3846	4	[LOC100137092, LOC106579929, LOC106587404, dct]
GO:0170035	L-amino acid catabolic process	Group44	GO_BiologicalProcess-EBI-UniProt-GOA-ACAP-ARAP_01.05.2024_00h00	0.00557267	0.00968133	4.5215e-06	2.59986e-05	[6, 7, 8]	6.42202	7	[LOC106575231, LOC106579929, LOC106587404, LOC106590406, cdo1, gcshb, gpt2]
GO:0002052	positive regulation of neuroblast proliferation	Group44	GO_BiologicalProcess-EBI-UniProt-GOA-ACAP-ARAP_01.05.2024_00h00	0.0260487	0.0349019	4.5215e-06	2.59986e-05	[5, 6, 7, 8, 9, 10]	9.09091	3	[LOC100137092, LOC106585764, dct]
GO:0022402	cell cycle process	Group45	GO_BiologicalProcess-EBI-UniProt-GOA-ACAP-ARAP_01.05.2024_00h00	1.23108e-12	3.15464e-11	1.30204e-09	2.99468e-08	[2, 3]	5.51918	59	[LOC100306849, LOC106560912, LOC106562699, LOC106563463, LOC106564750, LOC106565780, LOC106569128, LOC106570037, LOC106570296, LOC106572450, LOC106573105, LOC106574730, LOC106575072, LOC106575478, LOC106576175, LOC106577137, LOC106577502, LOC106580963, LOC106583508, LOC106584748, LOC106585098, LOC106585119, LOC106587056, LOC106587689, LOC106587728, LOC106588468, LOC106588679, LOC106589585, LOC106…
GO:0000910	cytokinesis	Group45	GO_BiologicalProcess-EBI-UniProt-GOA-ACAP-ARAP_01.05.2024_00h00	0.0246596	0.0334782	1.30204e-09	2.99468e-08	[3, 4]	4.46927	8	[LOC106560912, LOC106570296, LOC106573105, LOC106588679, aurka, incenp, iqgap3, racgap1]
GO:0005875	microtubule associated complex	Group45	GO_CellularComponent-EBI-UniProt-GOA-ACAP-ARAP_01.05.2024_00h00	0.000552146	0.00152959	1.30204e-09	2.99468e-08	[2, 7]	6.06061	12	[LOC106562699, LOC106563621, LOC106573105, LOC106587728, LOC106603038, LOC106603166, aurka, borea, incenp, kif17, kif23, kif4]
GO:0007051	spindle organization	Group45	GO_BiologicalProcess-EBI-UniProt-GOA-ACAP-ARAP_01.05.2024_00h00	3.39286e-10	6.32306e-09	1.30204e-09	2.99468e-08	[3, 4, 7]	10.7143	21	[LOC106562699, LOC106573105, LOC106577137, LOC106583508, LOC106584748, LOC106587056, LOC106587689, LOC106587728, LOC106589585, LOC106592455, LOC106603166, LOC106610986, LOC106611278, aspm, aurka, incenp, kif17, kif23, kif4, racgap1, tpx2]
GO:0000775	chromosome, centromeric region	Group45	GO_CellularComponent-EBI-UniProt-GOA-ACAP-ARAP_01.05.2024_00h00	4.53199e-06	3.20365e-05	1.30204e-09	2.99468e-08	[3, 7]	7.58294	16	[LOC100306849, LOC106573105, LOC106575478, LOC106577502, LOC106583807, LOC106587056, LOC106592455, LOC106599389, aurka, borea, bub1, cenpf, incenp, mis18bp1, ncapd2, ska3]
GO:0000922	spindle pole	Group45	GO_CellularComponent-EBI-UniProt-GOA-ACAP-ARAP_01.05.2024_00h00	8.77947e-05	0.000346114	1.30204e-09	2.99468e-08	[2, 6, 8]	7.97101	11	[LOC106565780, LOC106573105, LOC106577137, LOC106587056, LOC106589585, LOC106592455, LOC106613229, aspm, aurka, cenpf, tpx2]
GO:0051233	spindle midzone	Group45	GO_CellularComponent-EBI-UniProt-GOA-ACAP-ARAP_01.05.2024_00h00	7.73903e-06	5.11774e-05	1.30204e-09	2.99468e-08	[2, 6, 8]	18.4211	7	[LOC106573105, LOC106584748, LOC106587689, aurka, borea, incenp, racgap1]
GO:1902850	microtubule cytoskeleton organization involved in mitosis	Group45	GO_BiologicalProcess-EBI-UniProt-GOA-ACAP-ARAP_01.05.2024_00h00	1.86998e-09	3.19455e-08	1.30204e-09	2.99468e-08	[4, 5, 7]	10.8571	19	[LOC106562699, LOC106573105, LOC106577137, LOC106583508, LOC106584748, LOC106587056, LOC106587689, LOC106587728, LOC106589585, LOC106592455, LOC106603166, LOC106610986, LOC106613229, aurka, kif17, kif23, kif4, racgap1, tpx2]
GO:0032133	chromosome passenger complex	Group45	GO_CellularComponent-EBI-UniProt-GOA-ACAP-ARAP_01.05.2024_00h00	2.7339e-05	0.000127375	1.30204e-09	2.99468e-08	[3, 8]	40	4	[LOC106573105, aurka, borea, incenp]
GO:0031616	spindle pole centrosome	Group45	GO_CellularComponent-EBI-UniProt-GOA-ACAP-ARAP_01.05.2024_00h00	0.000383356	0.00112268	1.30204e-09	2.99468e-08	[3, 4, 7, 9]	37.5	3	[LOC106573105, LOC106589585, aurka]
GO:0005819	spindle	Group45	GO_CellularComponent-EBI-UniProt-GOA-ACAP-ARAP_01.05.2024_00h00	3.07735e-05	0.000140191	1.30204e-09	2.99468e-08	[5, 7]	5.98007	18	[LOC106565780, LOC106573105, LOC106577137, LOC106584748, LOC106587056, LOC106587689, LOC106589585, LOC106592455, LOC106613229, aspm, aurka, borea, cenpf, espl1, incenp, racgap1, ska3, tpx2]
GO:0051225	spindle assembly	Group45	GO_BiologicalProcess-EBI-UniProt-GOA-ACAP-ARAP_01.05.2024_00h00	4.78274e-05	0.000208609	1.30204e-09	2.99468e-08	[4, 5, 7, 8]	9.34579	10	[LOC106562699, LOC106577137, LOC106584748, LOC106587689, LOC106587728, LOC106611278, incenp, kif23, racgap1, tpx2]
GO:0140694	non-membrane-bounded organelle assembly	Group45	GO_BiologicalProcess-EBI-UniProt-GOA-ACAP-ARAP_01.05.2024_00h00	0.00466799	0.00846847	1.30204e-09	2.99468e-08	[6]	4.34783	14	[LOC106562699, LOC106577137, LOC106583599, LOC106584748, LOC106587689, LOC106587728, LOC106589585, LOC106611278, bscl2, fhod3b, incenp, kif23, racgap1, tpx2]
GO:0005876	spindle microtubule	Group45	GO_CellularComponent-EBI-UniProt-GOA-ACAP-ARAP_01.05.2024_00h00	0.00116199	0.00258923	1.30204e-09	2.99468e-08	[6, 7, 8]	12.1951	5	[LOC106573105, LOC106577137, LOC106613229, aurka, ska3]
GO:0072686	mitotic spindle	Group45	GO_CellularComponent-EBI-UniProt-GOA-ACAP-ARAP_01.05.2024_00h00	0.00638529	0.0108181	1.30204e-09	2.99468e-08	[6, 8]	7.05882	6	[LOC106565780, LOC106577137, LOC106584748, LOC106587689, espl1, racgap1]
KEGG:00220	Arginine biosynthesis	Group46	KEGG_01.05.2024	0.0021612	0.00430143	1.61011e-06	1.23442e-05	[-1]	10.6383	5	[LOC106564367, LOC106565542, LOC106587404, LOC106590406, gpt2]
KEGG:00250	Alanine, aspartate and glutamate metabolism	Group46	KEGG_01.05.2024	0.000326832	0.000985301	1.61011e-06	1.23442e-05	[-1]	9.09091	8	[LOC106564367, LOC106565542, LOC106581773, LOC106587404, LOC106590406, LOC106592407, LOC106602007, gpt2]
KEGG:00260	Glycine, serine and threonine metabolism	Group46	KEGG_01.05.2024	0.00323421	0.00619639	1.61011e-06	1.23442e-05	[-1]	8.10811	6	[LOC100194731, LOC106586211, LOC106586691, bhmt, chdh, gcshb]
KEGG:00270	Cysteine and methionine metabolism	Group46	KEGG_01.05.2024	6.05888e-05	0.000253484	1.61011e-06	1.23442e-05	[-1]	9.09091	10	[LOC106564367, LOC106564857, LOC106580346, LOC106586211, LOC106586691, LOC106587404, LOC106603656, bhmt, cdo1, lacc1]
KEGG:00330	Arginine and proline metabolism	Group46	KEGG_01.05.2024	0.000824271	0.00206068	1.61011e-06	1.23442e-05	[-1]	7.92079	8	[LOC106564367, LOC106579029, LOC106584654, LOC106587404, LOC106589322, LOC106590481, LOC106609979, sat1a.2]
KEGG:00350	Tyrosine metabolism	Group46	KEGG_01.05.2024	0.00154113	0.00325704	1.61011e-06	1.23442e-05	[-1]	9.375	6	[LOC100137092, LOC100194731, LOC106564367, LOC106579929, LOC106587404, dct]
KEGG:00360	Phenylalanine metabolism	Group46	KEGG_01.05.2024	0.00463318	0.00855677	1.61011e-06	1.23442e-05	[-1]	11.4286	4	[LOC100194731, LOC106564367, LOC106579929, LOC106587404]
KEGG:00410	beta-Alanine metabolism	Group46	KEGG_01.05.2024	0.00718516	0.0118787	1.61011e-06	1.23442e-05	[-1]	8.06452	5	[LOC100194731, LOC106581773, LOC106592407, LOC106602007, LOC106609979]
KEGG:00650	Butanoate metabolism	Group46	KEGG_01.05.2024	0.004167	0.00776578	1.61011e-06	1.23442e-05	[-1]	11.7647	4	[LOC106581773, LOC106592407, LOC106602007, oxct1a]
GO:0006520	amino acid metabolic process	Group46	GO_BiologicalProcess-EBI-UniProt-GOA-ACAP-ARAP_01.05.2024_00h00	2.91759e-09	4.60081e-08	1.61011e-06	1.23442e-05	[3]	7.32984	28	[LOC100137092, LOC106564367, LOC106565542, LOC106573416, LOC106575231, LOC106579029, LOC106579929, LOC106580835, LOC106581773, LOC106586211, LOC106586691, LOC106587404, LOC106588820, LOC106589322, LOC106590406, LOC106592407, LOC106602007, aars1, bhmt, cars1, cdo1, dct, ftcd, gcshb, gpt2, mars1, sycc, tph2]
GO:0019842	vitamin binding	Group46	GO_MolecularFunction-EBI-UniProt-GOA-ACAP-ARAP_01.05.2024_00h00	0.00178638	0.00362582	1.61011e-06	1.23442e-05	[3]	5.58376	11	[LOC106564367, LOC106573060, LOC106575231, LOC106579751, LOC106581773, LOC106587404, LOC106590406, LOC106592407, LOC106602007, ftcd, gpt2]
GO:0044282	small molecule catabolic process	Group46	GO_BiologicalProcess-EBI-UniProt-GOA-ACAP-ARAP_01.05.2024_00h00	0.00463853	0.00849016	1.61011e-06	1.23442e-05	[3]	4.21348	15	[LOC106568426, LOC106575231, LOC106579929, LOC106587404, LOC106590406, LOC106592407, LOC106599162, LOC106602007, LOC106605689, LOC123739521, cdo1, ftcd, gcshb, gpt2, oxct1a]
GO:0044283	small molecule biosynthetic process	Group46	GO_BiologicalProcess-EBI-UniProt-GOA-ACAP-ARAP_01.05.2024_00h00	0.000929146	0.00224088	1.61011e-06	1.23442e-05	[3]	4.04218	23	[LOC106564367, LOC106565393, LOC106565542, LOC106573416, LOC106575231, LOC106579029, LOC106579283, LOC106579698, LOC106579710, LOC106581773, LOC106586211, LOC106586691, LOC106587404, LOC106589322, LOC106597323, LOC106599162, LOC106606991, LOC106611586, bhmt, cdo1, fadsd6, ggt5a, loxe3]
GO:0008483	transaminase activity	Group46	GO_MolecularFunction-EBI-UniProt-GOA-ACAP-ARAP_01.05.2024_00h00	0.000328022	0.000974558	1.61011e-06	1.23442e-05	[4]	12.5	6	[LOC106564367, LOC106587404, LOC106590406, LOC106592407, LOC106602007, gpt2]
GO:0008652	amino acid biosynthetic process	Group46	GO_BiologicalProcess-EBI-UniProt-GOA-ACAP-ARAP_01.05.2024_00h00	0.000165306	0.000574367	1.61011e-06	1.23442e-05	[4]	8.06452	10	[LOC106564367, LOC106565542, LOC106573416, LOC106579029, LOC106581773, LOC106586211, LOC106586691, LOC106587404, LOC106589322, bhmt]
GO:0009063	amino acid catabolic process	Group46	GO_BiologicalProcess-EBI-UniProt-GOA-ACAP-ARAP_01.05.2024_00h00	0.00245343	0.00474484	1.61011e-06	1.23442e-05	[4]	6.12245	9	[LOC106575231, LOC106579929, LOC106587404, LOC106590406, LOC106592407, LOC106602007, cdo1, gcshb, gpt2]
GO:0016053	organic acid biosynthetic process	Group46	GO_BiologicalProcess-EBI-UniProt-GOA-ACAP-ARAP_01.05.2024_00h00	1.57429e-05	8.72242e-05	1.61011e-06	1.23442e-05	[4]	5.84795	20	[LOC106564367, LOC106565542, LOC106573416, LOC106575231, LOC106579029, LOC106579283, LOC106579698, LOC106581773, LOC106586211, LOC106586691, LOC106587404, LOC106589322, LOC106597323, LOC106599162, LOC106611586, bhmt, cdo1, fadsd6, ggt5a, loxe3]
GO:0044272	sulfur compound biosynthetic process	Group46	GO_BiologicalProcess-EBI-UniProt-GOA-ACAP-ARAP_01.05.2024_00h00	0.0206162	0.0291471	1.61011e-06	1.23442e-05	[4]	4.62428	8	[LOC106579283, LOC106580346, LOC106585590, LOC106586691, LOC106611586, bhmt, cdo1, ggt5a]
GO:0030170	pyridoxal phosphate binding	Group46	GO_MolecularFunction-EBI-UniProt-GOA-ACAP-ARAP_01.05.2024_00h00	0.000937463	0.00223465	1.61011e-06	1.23442e-05	[4, 5]	7.76699	8	[LOC106564367, LOC106575231, LOC106581773, LOC106587404, LOC106590406, LOC106592407, LOC106602007, gpt2]
GO:0000096	sulfur amino acid metabolic process	Group46	GO_BiologicalProcess-EBI-UniProt-GOA-ACAP-ARAP_01.05.2024_00h00	0.0240201	0.0328275	1.61011e-06	1.23442e-05	[4, 6]	9.375	3	[LOC106586691, bhmt, cdo1]
GO:0009072	aromatic amino acid metabolic process	Group46	GO_BiologicalProcess-EBI-UniProt-GOA-ACAP-ARAP_01.05.2024_00h00	0.000176962	0.000604618	1.61011e-06	1.23442e-05	[4, 6]	13.9535	6	[LOC100137092, LOC106575231, LOC106579929, LOC106587404, dct, tph2]
GO:0019752	carboxylic acid metabolic process	Group46	GO_BiologicalProcess-EBI-UniProt-GOA-ACAP-ARAP_01.05.2024_00h00	1.37869e-05	8.31272e-05	1.61011e-06	1.23442e-05	[5]	4.10095	39	[LOC100136417, LOC100137092, LOC100194624, LOC106564367, LOC106564857, LOC106565542, LOC106568426, LOC106573416, LOC106575231, LOC106579029, LOC106579283, LOC106579698, LOC106579929, LOC106581773, LOC106585590, LOC106586211, LOC106586691, LOC106587404, LOC106588820, LOC106589322, LOC106590406, LOC106592407, LOC106597323, LOC106599162, LOC106600407, LOC106602007, LOC106611586, LOC123739521, bhmt, …
GO:0170039	proteinogenic amino acid metabolic process	Group46	GO_BiologicalProcess-EBI-UniProt-GOA-ACAP-ARAP_01.05.2024_00h00	2.01366e-06	1.6512e-05	1.61011e-06	1.23442e-05	[4, 6]	7.65766	17	[LOC100137092, LOC106564367, LOC106565542, LOC106573416, LOC106579029, LOC106579929, LOC106586211, LOC106586691, LOC106587404, LOC106589322, LOC106590406, bhmt, cdo1, dct, ftcd, gcshb, gpt2]
GO:0170041	non-proteinogenic amino acid metabolic process	Group46	GO_BiologicalProcess-EBI-UniProt-GOA-ACAP-ARAP_01.05.2024_00h00	0.0344886	0.0433752	1.61011e-06	1.23442e-05	[4, 6]	6.34921	4	[LOC106575231, LOC106581773, LOC106592407, LOC106602007]
GO:1901605	alpha-amino acid metabolic process	Group46	GO_BiologicalProcess-EBI-UniProt-GOA-ACAP-ARAP_01.05.2024_00h00	1.38107e-06	1.23096e-05	1.61011e-06	1.23442e-05	[4, 6]	7.16981	19	[LOC100137092, LOC106564367, LOC106565542, LOC106573416, LOC106575231, LOC106579029, LOC106579929, LOC106586211, LOC106586691, LOC106587404, LOC106588820, LOC106589322, LOC106590406, bhmt, cdo1, dct, ftcd, gcshb, gpt2]
GO:0046395	carboxylic acid catabolic process	Group46	GO_BiologicalProcess-EBI-UniProt-GOA-ACAP-ARAP_01.05.2024_00h00	0.0098949	0.0156035	1.61011e-06	1.23442e-05	[5, 6]	4.25532	12	[LOC106568426, LOC106575231, LOC106579929, LOC106587404, LOC106590406, LOC106592407, LOC106602007, LOC123739521, cdo1, ftcd, gcshb, gpt2]
GO:0043648	dicarboxylic acid metabolic process	Group46	GO_BiologicalProcess-EBI-UniProt-GOA-ACAP-ARAP_01.05.2024_00h00	0.0314575	0.0405584	1.61011e-06	1.23442e-05	[6]	5.55556	5	[LOC106564367, LOC106564857, LOC106575231, LOC106587404, ftcd]
GO:0170038	proteinogenic amino acid biosynthetic process	Group46	GO_BiologicalProcess-EBI-UniProt-GOA-ACAP-ARAP_01.05.2024_00h00	0.000151643	0.000575682	1.61011e-06	1.23442e-05	[5, 6, 7]	9	9	[LOC106564367, LOC106565542, LOC106573416, LOC106579029, LOC106586211, LOC106586691, LOC106587404, LOC106589322, bhmt]
GO:0170040	proteinogenic amino acid catabolic process	Group46	GO_BiologicalProcess-EBI-UniProt-GOA-ACAP-ARAP_01.05.2024_00h00	0.0185012	0.0265226	1.61011e-06	1.23442e-05	[5, 6, 7]	5.60748	6	[LOC106579929, LOC106587404, LOC106590406, cdo1, gcshb, gpt2]
GO:0009069	serine family amino acid metabolic process	Group46	GO_BiologicalProcess-EBI-UniProt-GOA-ACAP-ARAP_01.05.2024_00h00	0.0012981	0.00286141	1.61011e-06	1.23442e-05	[5, 6, 7, 8]	11.9048	5	[LOC106573416, LOC106586211, LOC106586691, cdo1, gcshb]
GO:0170034	L-amino acid biosynthetic process	Group46	GO_BiologicalProcess-EBI-UniProt-GOA-ACAP-ARAP_01.05.2024_00h00	0.000151643	0.000575682	1.61011e-06	1.23442e-05	[6, 7, 8]	9	9	[LOC106564367, LOC106565542, LOC106573416, LOC106579029, LOC106586211, LOC106586691, LOC106587404, LOC106589322, bhmt]
GO:0170035	L-amino acid catabolic process	Group46	GO_BiologicalProcess-EBI-UniProt-GOA-ACAP-ARAP_01.05.2024_00h00	0.00557267	0.00968133	1.61011e-06	1.23442e-05	[6, 7, 8]	6.42202	7	[LOC106575231, LOC106579929, LOC106587404, LOC106590406, cdo1, gcshb, gpt2]
GO:0009070	serine family amino acid biosynthetic process	Group46	GO_BiologicalProcess-EBI-UniProt-GOA-ACAP-ARAP_01.05.2024_00h00	0.00975527	0.0155026	1.61011e-06	1.23442e-05	[6, 7, 8, 9]	13.0435	3	[LOC106573416, LOC106586211, LOC106586691]
KEGG:04110	Cell cycle	Group47	KEGG_01.05.2024	8.91465e-06	5.71095e-05	1.17031e-05	5.38341e-05	[-1]	5.88235	21	[LOC100306849, LOC106563463, LOC106564750, LOC106569128, LOC106569881, LOC106572450, LOC106573105, LOC106575072, LOC106575478, LOC106577502, LOC106577554, LOC106592455, LOC106593289, bub1, ccna2, cdc6, dbf4b, esco2, espl1, mcm6, tgfb5]
GO:0022402	cell cycle process	Group47	GO_BiologicalProcess-EBI-UniProt-GOA-ACAP-ARAP_01.05.2024_00h00	1.23108e-12	3.15464e-11	1.17031e-05	5.38341e-05	[2, 3]	5.51918	59	[LOC100306849, LOC106560912, LOC106562699, LOC106563463, LOC106564750, LOC106565780, LOC106569128, LOC106570037, LOC106570296, LOC106572450, LOC106573105, LOC106574730, LOC106575072, LOC106575478, LOC106576175, LOC106577137, LOC106577502, LOC106580963, LOC106583508, LOC106584748, LOC106585098, LOC106585119, LOC106587056, LOC106587689, LOC106587728, LOC106588468, LOC106588679, LOC106589585, LOC106…
GO:0000278	mitotic cell cycle	Group47	GO_BiologicalProcess-EBI-UniProt-GOA-ACAP-ARAP_01.05.2024_00h00	7.32473e-18	7.50785e-16	1.17031e-05	5.38341e-05	[3]	7.58808	56	[LOC100136483, LOC100306849, LOC106560912, LOC106562699, LOC106563463, LOC106564750, LOC106565720, LOC106569128, LOC106570037, LOC106570296, LOC106573105, LOC106575072, LOC106575478, LOC106576175, LOC106577137, LOC106577502, LOC106580001, LOC106580963, LOC106582836, LOC106583508, LOC106584748, LOC106585098, LOC106585119, LOC106587056, LOC106587689, LOC106587728, LOC106588468, LOC106588679, LOC106…
GO:0000910	cytokinesis	Group47	GO_BiologicalProcess-EBI-UniProt-GOA-ACAP-ARAP_01.05.2024_00h00	0.0246596	0.0334782	1.17031e-05	5.38341e-05	[3, 4]	4.46927	8	[LOC106560912, LOC106570296, LOC106573105, LOC106588679, aurka, incenp, iqgap3, racgap1]
GO:0007059	chromosome segregation	Group47	GO_BiologicalProcess-EBI-UniProt-GOA-ACAP-ARAP_01.05.2024_00h00	1.32986e-14	5.45244e-13	1.17031e-05	5.38341e-05	[3, 4]	9.88372	34	[LOC100306849, LOC106562699, LOC106563463, LOC106572450, LOC106575478, LOC106576175, LOC106577137, LOC106577502, LOC106580963, LOC106584748, LOC106585098, LOC106585119, LOC106587689, LOC106587728, LOC106589585, LOC106599389, LOC106603166, LOC106610270, LOC106611278, borea, bub1, bub1b, cenpf, espl1, incenp, kif17, kif23, kif4, mki67, ncapd2, ncapg, racgap1, ska3, tpx2]
GO:0044770	cell cycle phase transition	Group47	GO_BiologicalProcess-EBI-UniProt-GOA-ACAP-ARAP_01.05.2024_00h00	0.000264237	0.000833363	1.17031e-05	5.38341e-05	[3, 4]	5.40541	16	[LOC100306849, LOC106563463, LOC106564750, LOC106565780, LOC106570037, LOC106575072, LOC106575478, LOC106577502, LOC106588468, LOC106593289, bub1, bub1b, ccna2, cdc6, cenpf, dbf4b]
GO:0051726	regulation of cell cycle	Group47	GO_BiologicalProcess-EBI-UniProt-GOA-ACAP-ARAP_01.05.2024_00h00	0.00041153	0.00118822	1.17031e-05	5.38341e-05	[3, 4]	4.21053	24	[LOC100306849, LOC106563463, LOC106564750, LOC106565780, LOC106570037, LOC106573105, LOC106575072, LOC106575478, LOC106577502, LOC106583508, LOC106584280, LOC106585098, LOC106588468, LOC106589585, LOC106593289, LOC106610270, aurka, bub1, bub1b, cdc6, cenpf, dbf4b, mki67, tpx2]
GO:1903047	mitotic cell cycle process	Group47	GO_BiologicalProcess-EBI-UniProt-GOA-ACAP-ARAP_01.05.2024_00h00	1.38864e-17	9.48905e-16	1.17031e-05	5.38341e-05	[3, 4]	8.58676	48	[LOC100306849, LOC106560912, LOC106562699, LOC106563463, LOC106564750, LOC106569128, LOC106570037, LOC106570296, LOC106573105, LOC106575072, LOC106575478, LOC106576175, LOC106577137, LOC106577502, LOC106580963, LOC106583508, LOC106584748, LOC106585098, LOC106585119, LOC106587056, LOC106587689, LOC106587728, LOC106588468, LOC106588679, LOC106589585, LOC106592455, LOC106593289, LOC106603166, LOC106…
GO:0010564	regulation of cell cycle process	Group47	GO_BiologicalProcess-EBI-UniProt-GOA-ACAP-ARAP_01.05.2024_00h00	2.63841e-05	0.000128779	1.17031e-05	5.38341e-05	[3, 4, 5]	5.46875	21	[LOC100306849, LOC106563463, LOC106564750, LOC106565780, LOC106570037, LOC106573105, LOC106575478, LOC106577502, LOC106583508, LOC106585098, LOC106588468, LOC106593289, LOC106610270, aurka, bub1, bub1b, cdc6, cenpf, dbf4b, mki67, tpx2]
GO:0015631	tubulin binding	Group47	GO_MolecularFunction-EBI-UniProt-GOA-ACAP-ARAP_01.05.2024_00h00	0.0011526	0.00259652	1.17031e-05	5.38341e-05	[4]	4.05157	22	[LOC106562699, LOC106563621, LOC106577137, LOC106584748, LOC106586891, LOC106587056, LOC106587689, LOC106587728, LOC106589585, LOC106599389, LOC106603038, LOC106603166, LOC106604205, LOC106608950, LOC106611278, LOC106613229, cenpf, kif17, kif23, kif4, tppp3, tpx2]
GO:0051304	chromosome separation	Group47	GO_BiologicalProcess-EBI-UniProt-GOA-ACAP-ARAP_01.05.2024_00h00	3.31286e-05	0.000147639	1.17031e-05	5.38341e-05	[3, 4, 5]	14.8936	7	[LOC100306849, LOC106575478, LOC106576175, LOC106577502, bub1, bub1b, espl1]
GO:0007062	sister chromatid cohesion	Group47	GO_BiologicalProcess-EBI-UniProt-GOA-ACAP-ARAP_01.05.2024_00h00	0.00167031	0.00345872	1.17031e-05	5.38341e-05	[3, 4, 6]	9.23077	6	[LOC100306849, LOC106563463, LOC106572450, bub1, bub1b, esco2]
GO:0005875	microtubule associated complex	Group47	GO_CellularComponent-EBI-UniProt-GOA-ACAP-ARAP_01.05.2024_00h00	0.000552146	0.00152959	1.17031e-05	5.38341e-05	[2, 7]	6.06061	12	[LOC106562699, LOC106563621, LOC106573105, LOC106587728, LOC106603038, LOC106603166, aurka, borea, incenp, kif17, kif23, kif4]
GO:0007346	regulation of mitotic cell cycle	Group47	GO_BiologicalProcess-EBI-UniProt-GOA-ACAP-ARAP_01.05.2024_00h00	3.45061e-06	2.6199e-05	1.17031e-05	5.38341e-05	[4, 5]	7.35931	17	[LOC100306849, LOC106563463, LOC106564750, LOC106570037, LOC106575072, LOC106575478, LOC106577502, LOC106583508, LOC106585098, LOC106588468, LOC106589585, LOC106593289, bub1, bub1b, cdc6, cenpf, mki67]
GO:0044772	mitotic cell cycle phase transition	Group47	GO_BiologicalProcess-EBI-UniProt-GOA-ACAP-ARAP_01.05.2024_00h00	0.00020673	0.000694749	1.17031e-05	5.38341e-05	[4, 5]	6.03448	14	[LOC100306849, LOC106563463, LOC106564750, LOC106570037, LOC106575072, LOC106575478, LOC106577502, LOC106588468, LOC106593289, bub1, bub1b, ccna2, cdc6, cenpf]
GO:0098813	nuclear chromosome segregation	Group47	GO_BiologicalProcess-EBI-UniProt-GOA-ACAP-ARAP_01.05.2024_00h00	4.80168e-14	1.64057e-12	1.17031e-05	5.38341e-05	[4, 5]	12.1622	27	[LOC100306849, LOC106562699, LOC106563463, LOC106575478, LOC106576175, LOC106577137, LOC106577502, LOC106580963, LOC106584748, LOC106585119, LOC106587689, LOC106587728, LOC106603166, LOC106610270, borea, bub1, bub1b, cenpf, espl1, incenp, kif17, kif23, kif4, ncapd2, ncapg, racgap1, tpx2]
GO:0007051	spindle organization	Group47	GO_BiologicalProcess-EBI-UniProt-GOA-ACAP-ARAP_01.05.2024_00h00	3.39286e-10	6.32306e-09	1.17031e-05	5.38341e-05	[3, 4, 7]	10.7143	21	[LOC106562699, LOC106573105, LOC106577137, LOC106583508, LOC106584748, LOC106587056, LOC106587689, LOC106587728, LOC106589585, LOC106592455, LOC106603166, LOC106610986, LOC106611278, aspm, aurka, incenp, kif17, kif23, kif4, racgap1, tpx2]
GO:0008017	microtubule binding	Group47	GO_MolecularFunction-EBI-UniProt-GOA-ACAP-ARAP_01.05.2024_00h00	0.00111512	0.00253999	1.17031e-05	5.38341e-05	[5]	4.23729	20	[LOC106562699, LOC106563621, LOC106577137, LOC106584748, LOC106586891, LOC106587056, LOC106587689, LOC106587728, LOC106589585, LOC106599389, LOC106603038, LOC106603166, LOC106604205, LOC106611278, LOC106613229, cenpf, kif17, kif23, kif4, tpx2]
GO:0045930	negative regulation of mitotic cell cycle	Group47	GO_BiologicalProcess-EBI-UniProt-GOA-ACAP-ARAP_01.05.2024_00h00	0.000165306	0.000574367	1.17031e-05	5.38341e-05	[4, 5, 6]	8.06452	10	[LOC100306849, LOC106564750, LOC106570037, LOC106575072, LOC106575478, LOC106577502, LOC106588468, bub1, bub1b, cdc6]
GO:0048285	organelle fission	Group47	GO_BiologicalProcess-EBI-UniProt-GOA-ACAP-ARAP_01.05.2024_00h00	5.27711e-08	6.36358e-07	1.17031e-05	5.38341e-05	[5]	6.77083	26	[LOC100306849, LOC106562699, LOC106563463, LOC106575478, LOC106576175, LOC106577137, LOC106577502, LOC106580963, LOC106583508, LOC106584748, LOC106585098, LOC106585119, LOC106587689, LOC106587728, borea, bub1, bub1b, espl1, incenp, kif23, mki67, mtfr2, ncapd2, ncapg, racgap1, tpx2]
GO:0051276	chromosome organization	Group47	GO_BiologicalProcess-EBI-UniProt-GOA-ACAP-ARAP_01.05.2024_00h00	1.25713e-06	1.17142e-05	1.17031e-05	5.38341e-05	[5]	5.73951	26	[LOC100306849, LOC106562699, LOC106563463, LOC106569128, LOC106572450, LOC106575478, LOC106576175, LOC106577137, LOC106577502, LOC106580963, LOC106583807, LOC106584748, LOC106585119, LOC106587689, LOC106587728, LOC106589585, borea, bub1, bub1b, esco2, kif23, mcm6, ncapd2, ncapg, racgap1, tpx2]
GO:0051983	regulation of chromosome segregation	Group47	GO_BiologicalProcess-EBI-UniProt-GOA-ACAP-ARAP_01.05.2024_00h00	0.000117683	0.000455188	1.17031e-05	5.38341e-05	[4, 5, 6]	12.2807	7	[LOC100306849, LOC106575478, LOC106577502, LOC106585098, bub1, bub1b, mki67]
GO:1901987	regulation of cell cycle phase transition	Group47	GO_BiologicalProcess-EBI-UniProt-GOA-ACAP-ARAP_01.05.2024_00h00	5.59468e-05	0.00023894	1.17031e-05	5.38341e-05	[4, 5, 6]	6.82927	14	[LOC100306849, LOC106563463, LOC106564750, LOC106565780, LOC106570037, LOC106575478, LOC106577502, LOC106588468, LOC106593289, bub1, bub1b, cdc6, cenpf, dbf4b]
GO:0051231	spindle elongation	Group47	GO_BiologicalProcess-EBI-UniProt-GOA-ACAP-ARAP_01.05.2024_00h00	7.99446e-09	1.17062e-07	1.17031e-05	5.38341e-05	[3, 4, 5, 6, 8]	23.2558	10	[LOC106562699, LOC106577137, LOC106584748, LOC106587689, LOC106587728, LOC106603166, kif17, kif23, kif4, racgap1]
GO:0000922	spindle pole	Group47	GO_CellularComponent-EBI-UniProt-GOA-ACAP-ARAP_01.05.2024_00h00	8.77947e-05	0.000346114	1.17031e-05	5.38341e-05	[2, 6, 8]	7.97101	11	[LOC106565780, LOC106573105, LOC106577137, LOC106587056, LOC106589585, LOC106592455, LOC106613229, aspm, aurka, cenpf, tpx2]
GO:0051233	spindle midzone	Group47	GO_CellularComponent-EBI-UniProt-GOA-ACAP-ARAP_01.05.2024_00h00	7.73903e-06	5.11774e-05	1.17031e-05	5.38341e-05	[2, 6, 8]	18.4211	7	[LOC106573105, LOC106584748, LOC106587689, aurka, borea, incenp, racgap1]
GO:0140014	mitotic nuclear division	Group47	GO_BiologicalProcess-EBI-UniProt-GOA-ACAP-ARAP_01.05.2024_00h00	6.93583e-13	2.03121e-11	1.17031e-05	5.38341e-05	[4, 5, 7]	13.1429	23	[LOC100306849, LOC106562699, LOC106563463, LOC106575478, LOC106576175, LOC106577137, LOC106577502, LOC106580963, LOC106583508, LOC106584748, LOC106585098, LOC106585119, LOC106587689, LOC106587728, borea, bub1, bub1b, kif23, mki67, ncapd2, ncapg, racgap1, tpx2]
GO:1902850	microtubule cytoskeleton organization involved in mitosis	Group47	GO_BiologicalProcess-EBI-UniProt-GOA-ACAP-ARAP_01.05.2024_00h00	1.86998e-09	3.19455e-08	1.17031e-05	5.38341e-05	[4, 5, 7]	10.8571	19	[LOC106562699, LOC106573105, LOC106577137, LOC106583508, LOC106584748, LOC106587056, LOC106587689, LOC106587728, LOC106589585, LOC106592455, LOC106603166, LOC106610986, LOC106613229, aurka, kif17, kif23, kif4, racgap1, tpx2]
GO:0000086	G2/M transition of mitotic cell cycle	Group47	GO_BiologicalProcess-EBI-UniProt-GOA-ACAP-ARAP_01.05.2024_00h00	0.00100523	0.00234173	1.17031e-05	5.38341e-05	[5, 6]	10.1695	6	[LOC106564750, LOC106570037, LOC106588468, LOC106593289, cdc6, cenpf]
GO:0005871	kinesin complex	Group47	GO_CellularComponent-EBI-UniProt-GOA-ACAP-ARAP_01.05.2024_00h00	0.000228754	0.000744358	1.17031e-05	5.38341e-05	[3, 8]	13.3333	6	[LOC106562699, LOC106563621, LOC106587728, LOC106603038, kif17, kif23]
GO:0032133	chromosome passenger complex	Group47	GO_CellularComponent-EBI-UniProt-GOA-ACAP-ARAP_01.05.2024_00h00	2.7339e-05	0.000127375	1.17031e-05	5.38341e-05	[3, 8]	40	4	[LOC106573105, aurka, borea, incenp]
GO:0051255	spindle midzone assembly	Group47	GO_BiologicalProcess-EBI-UniProt-GOA-ACAP-ARAP_01.05.2024_00h00	1.93841e-07	2.09144e-06	1.17031e-05	5.38341e-05	[3, 4, 5, 6, 8, 9]	30.4348	7	[LOC106562699, LOC106584748, LOC106587689, LOC106587728, incenp, kif23, racgap1]
GO:0000070	mitotic sister chromatid segregation	Group47	GO_BiologicalProcess-EBI-UniProt-GOA-ACAP-ARAP_01.05.2024_00h00	6.81436e-12	1.39694e-10	1.17031e-05	5.38341e-05	[4, 5, 6, 7, 8]	13.986	20	[LOC100306849, LOC106562699, LOC106563463, LOC106575478, LOC106576175, LOC106577137, LOC106577502, LOC106580963, LOC106584748, LOC106585119, LOC106587689, LOC106587728, borea, bub1, bub1b, kif23, ncapd2, ncapg, racgap1, tpx2]
GO:0000793	condensed chromosome	Group47	GO_CellularComponent-EBI-UniProt-GOA-ACAP-ARAP_01.05.2024_00h00	0.000158885	0.000581632	1.17031e-05	5.38341e-05	[6]	6.53266	13	[LOC100306849, LOC106573105, LOC106575478, LOC106577502, LOC106587056, LOC106592455, LOC106599389, aurka, bub1, incenp, ncapd2, ncapg, ska3]
GO:0005819	spindle	Group47	GO_CellularComponent-EBI-UniProt-GOA-ACAP-ARAP_01.05.2024_00h00	3.07735e-05	0.000140191	1.17031e-05	5.38341e-05	[5, 7]	5.98007	18	[LOC106565780, LOC106573105, LOC106577137, LOC106584748, LOC106587056, LOC106587689, LOC106589585, LOC106592455, LOC106613229, aspm, aurka, borea, cenpf, espl1, incenp, racgap1, ska3, tpx2]
GO:0007088	regulation of mitotic nuclear division	Group47	GO_BiologicalProcess-EBI-UniProt-GOA-ACAP-ARAP_01.05.2024_00h00	7.07324e-06	4.83338e-05	1.17031e-05	5.38341e-05	[4, 5, 6, 7, 8]	15.3846	8	[LOC100306849, LOC106575478, LOC106577502, LOC106583508, LOC106585098, bub1, bub1b, mki67]
GO:0051225	spindle assembly	Group47	GO_BiologicalProcess-EBI-UniProt-GOA-ACAP-ARAP_01.05.2024_00h00	4.78274e-05	0.000208609	1.17031e-05	5.38341e-05	[4, 5, 7, 8]	9.34579	10	[LOC106562699, LOC106577137, LOC106584748, LOC106587689, LOC106587728, LOC106611278, incenp, kif23, racgap1, tpx2]
GO:0140694	non-membrane-bounded organelle assembly	Group47	GO_BiologicalProcess-EBI-UniProt-GOA-ACAP-ARAP_01.05.2024_00h00	0.00466799	0.00846847	1.17031e-05	5.38341e-05	[6]	4.34783	14	[LOC106562699, LOC106577137, LOC106583599, LOC106584748, LOC106587689, LOC106587728, LOC106589585, LOC106611278, bscl2, fhod3b, incenp, kif23, racgap1, tpx2]
GO:1901990	regulation of mitotic cell cycle phase transition	Group47	GO_BiologicalProcess-EBI-UniProt-GOA-ACAP-ARAP_01.05.2024_00h00	2.22034e-05	0.000113792	1.17031e-05	5.38341e-05	[5, 6, 7]	8.51064	12	[LOC100306849, LOC106563463, LOC106564750, LOC106570037, LOC106575478, LOC106577502, LOC106588468, LOC106593289, bub1, bub1b, cdc6, cenpf]
GO:0051754	meiotic sister chromatid cohesion, centromeric	Group47	GO_BiologicalProcess-EBI-UniProt-GOA-ACAP-ARAP_01.05.2024_00h00	7.15261e-05	0.000287507	1.17031e-05	5.38341e-05	[5, 6, 8]	60	3	[LOC100306849, bub1, bub1b]
GO:0000022	mitotic spindle elongation	Group47	GO_BiologicalProcess-EBI-UniProt-GOA-ACAP-ARAP_01.05.2024_00h00	4.26421e-08	5.46352e-07	1.17031e-05	5.38341e-05	[4, 5, 6, 7, 8, 9]	36.8421	7	[LOC106562699, LOC106577137, LOC106584748, LOC106587689, LOC106587728, kif23, racgap1]
GO:0005874	microtubule	Group47	GO_CellularComponent-EBI-UniProt-GOA-ACAP-ARAP_01.05.2024_00h00	0.00133242	0.00290581	1.17031e-05	5.38341e-05	[6, 7]	4.0856	21	[LOC100136483, LOC106562699, LOC106563621, LOC106573105, LOC106577137, LOC106580001, LOC106586891, LOC106587056, LOC106587728, LOC106599389, LOC106603038, LOC106613229, aurka, incenp, kif17, kif23, ska3, tba1a, tppp3, tpx2, zgc:55461]
GO:0007091	metaphase/anaphase transition of mitotic cell cycle	Group47	GO_BiologicalProcess-EBI-UniProt-GOA-ACAP-ARAP_01.05.2024_00h00	0.0012981	0.00286141	1.17031e-05	5.38341e-05	[5, 6, 7, 8, 9]	11.9048	5	[LOC100306849, LOC106575478, LOC106577502, bub1, bub1b]
GO:0010389	regulation of G2/M transition of mitotic cell cycle	Group47	GO_BiologicalProcess-EBI-UniProt-GOA-ACAP-ARAP_01.05.2024_00h00	0.000458206	0.00130461	1.17031e-05	5.38341e-05	[6, 7, 8]	11.7647	6	[LOC106564750, LOC106570037, LOC106588468, LOC106593289, cdc6, cenpf]
GO:0072686	mitotic spindle	Group47	GO_CellularComponent-EBI-UniProt-GOA-ACAP-ARAP_01.05.2024_00h00	0.00638529	0.0108181	1.17031e-05	5.38341e-05	[6, 8]	7.05882	6	[LOC106565780, LOC106577137, LOC106584748, LOC106587689, espl1, racgap1]
GO:0090307	mitotic spindle assembly	Group47	GO_BiologicalProcess-EBI-UniProt-GOA-ACAP-ARAP_01.05.2024_00h00	1.42564e-05	8.11825e-05	1.17031e-05	5.38341e-05	[5, 6, 7, 8, 9]	14.0351	8	[LOC106562699, LOC106577137, LOC106584748, LOC106587689, LOC106587728, kif23, racgap1, tpx2]
GO:0033314	mitotic DNA replication checkpoint signaling	Group47	GO_BiologicalProcess-EBI-UniProt-GOA-ACAP-ARAP_01.05.2024_00h00	6.24668e-05	0.000256114	1.17031e-05	5.38341e-05	[6, 7, 8, 9, 10, 11]	33.3333	4	[LOC106564750, LOC106570037, LOC106588468, cdc6]
GO:0007094	mitotic spindle assembly checkpoint signaling	Group47	GO_BiologicalProcess-EBI-UniProt-GOA-ACAP-ARAP_01.05.2024_00h00	0.000156712	0.000584107	1.17031e-05	5.38341e-05	[6, 7, 8, 9, 10, 11, 12, 13]	18.5185	5	[LOC100306849, LOC106575478, LOC106577502, bub1, bub1b]

## Sheet: F1701175_SK_T20AvsT10A_DEGs
SYMBOL	logFC	logCPM	PValue	FDR	GENENAME
LOC100195755	7.67933	5.13063	2.65967e-10	4.22188e-08	complement component 1, q subcomponent-like 2
LOC106574281	7.51925	1.40366	7.35039e-13	2.19493e-10	1-phosphatidylinositol 4,5-bisphosphate phosphodiesterase delta-4-like
obscnb	6.09569	4.25162	2.92166e-15	1.83209e-12	obscurin, cytoskeletal calmodulin and titin-interacting RhoGEF b
LOC106570042	6.05605	7.75915	2.0512e-24	6.18643e-21	uncharacterized LOC106570042
LOC106606352	5.66278	-1.38599	2.84478e-13	9.74985e-11	deleted in malignant brain tumors 1 protein-like
cxl10	5.54362	1.91177	3.30769e-13	1.10844e-10	C-X-C motif chemokine 10
colgalt2b	5.31602	4.10252	1.11726e-14	5.52401e-12	collagen beta(1-O)galactosyltransferase 2b
LOC106579373	5.26568	4.86986	3.14888e-17	3.39179e-14	sodium- and chloride-dependent transporter XTRP3-like
LOC106607561	4.99641	1.95329	4.85386e-09	5.36236e-07	rho-associated protein kinase 2
LOC106576947	4.88668	1.53263	6.51184e-07	3.36914e-05	tumor necrosis factor receptor superfamily member 4
LOC106586860	4.78915	3.26031	1.13264e-15	7.76377e-13	uncharacterized protein C21orf62
LOC106588492	4.77219	5.70539	1.17176e-13	4.36299e-11	PR domain zinc finger protein 1
meltf	4.73515	1.06263	1.0584e-14	5.41038e-12	melanotransferrin
LOC106565344	4.69966	3.62034	8.56409e-08	6.49056e-06	sodium- and chloride-dependent GABA transporter 2
lincr	4.56696	3.76482	7.94354e-13	2.28169e-10	E3 ubiquitin-protein ligase LINCR
LOC106594461	4.5511	1.63463	4.6361e-07	2.57504e-05	amine sulfotransferase-like
LOC106605517	4.49331	1.48492	1.74545e-10	2.9246e-08	sodium- and chloride-dependent transporter XTRP3-like
LOC106569488	4.48892	1.22528	8.57451e-11	1.63676e-08	uncharacterized LOC106569488
lepb2	4.47298	3.3041	4.55575e-18	5.72505e-15	leptin B2
LOC106581278	4.47176	7.54959	2.6048e-54	7.85609e-50	serpin H1-like
hs90a	4.25808	6.93136	2.92101e-30	1.76195e-26	Heat shock protein HSP 90-alpha
gadl1	4.23634	7.23503	3.18029e-10	4.91885e-08	glutamate decarboxylase like 1
LOC106564757	4.1228	2.47715	2.18568e-09	2.71276e-07	keratin, type I cytoskeletal 19-like
LOC106594092	4.08373	4.80669	3.04774e-08	2.61136e-06	acidic amino acid decarboxylase GADL1
LOC106608947	4.04569	5.3463	6.05427e-14	2.53607e-11	plasminogen activator inhibitor 1-like
LOC106574458	4.03971	4.52774	2.58146e-18	3.53895e-15	nuclear receptor subfamily 4, group A, member 3
igfbp-6b2	4.01594	2.69401	7.37102e-11	1.42506e-08	insulin-like growth factor binding protein 6 paralog B2
LOC100194731	3.92166	3.2273	5.61855e-16	4.45936e-13	primary amine oxidase, liver isozyme
mlnl	3.8824	-1.27171	1.51461e-09	1.93562e-07	motilin-like
LOC123725639	3.86773	2.30407	2.70343e-12	6.96883e-10	RING-H2 finger protein ATL7-like
LOC106578921	3.85427	1.25555	1.66782e-19	3.59297e-16	alpha-synuclein-like
arhgef28a	3.83941	3.02662	2.97341e-11	6.27119e-09	Rho guanine nucleotide exchange factor (GEF) 28a
insl5a	3.78992	1.58854	6.5303e-05	0.0014149	insulin-like 5a
LOC106567252	3.76938	4.48746	3.33517e-32	3.35296e-28	collagen alpha-1(I) chain
LOC106613072	3.74934	4.30984	3.65007e-26	1.22318e-22	serpin H1
dct	3.69801	1.90763	1.40969e-10	2.47188e-08	L-dopachrome tautomerase-like
LOC106605534	3.6888	2.41981	0.000147218	0.00268283	matrilin-2-like
LOC106608136	3.673	4.39684	1.81742e-30	1.37034e-26	heat shock protein HSP 90-alpha
LOC106565802	3.662	3.30298	5.43202e-15	3.08551e-12	dysbindin
LOC106613695	3.63576	3.7036	9.71938e-07	4.7128e-05	lipoprotein lipase
LOC106562147	3.62927	2.09617	4.39928e-12	1.06151e-09	cartilage intermediate layer protein 1-like
thbs4a	3.62308	3.93494	6.46904e-17	6.29375e-14	thrombospondin 4a
LOC123723835	3.60796	1.12365	7.16609e-11	1.40344e-08	E3 ubiquitin-protein ligase RNF186-like
LOC106563387	3.57068	1.71504	2.3466e-15	1.50582e-12	uncharacterized LOC106563387
LOC106563484	3.54488	-1.40719	5.96973e-09	6.42163e-07	guanine nucleotide-binding protein G(I)/G(S)/G(O) subunit gamma-3
LOC106572278	3.52029	1.49438	4.47777e-10	6.65268e-08	semaphorin-3B
LOC106569629	3.50508	1.22241	8.49095e-06	0.000280183	lipoprotein lipase
LOC106564832	3.49012	1.42749	6.32761e-12	1.46801e-09	nidogen-1-like
LOC106601034	3.48608	4.09417	3.59524e-05	0.000892387	complement C1q-like protein 2
esm1	3.45053	1.65489	3.15294e-13	1.06846e-10	endothelial cell-specific molecule 1
LOC106572191	3.44635	5.1329	0.000131935	0.00247152	angiopoietin-related protein 7-like
lgals3b	3.37879	7.30045	2.74708e-11	5.87603e-09	lectin, galactoside binding soluble 3b
LOC106600814	3.37248	11.8183	2.82687e-06	0.000113225	keratin, type I cytoskeletal 13-like
LOC106601491	3.30679	1.44315	8.05223e-09	8.12225e-07	E3 ubiquitin-protein ligase RNF186-like
LOC106613202	3.27065	1.41247	8.23227e-13	2.34231e-10	tumor necrosis factor receptor superfamily member 19L-like
LOC106599637	3.27006	2.05465	1.41144e-05	0.000417754	uncharacterized LOC106599637
atp1b3b	3.26061	1.58048	2.52018e-09	3.02399e-07	ATPase Na+/K+ transporting subunit beta 3b
LOC106568138	3.23916	1.14334	1.96444e-09	2.4584e-07	uncharacterized LOC106568138
paca	3.2161	1.22168	1.1312e-05	0.000352813	Glucagon family neuropeptides
LOC106570356	3.21354	4.52649	3.32768e-11	6.96963e-09	serine/threonine-protein kinase Sgk1
cfap251	3.18888	-1.66973	1.07149e-06	5.08914e-05	cilia and flagella associated protein 251
nr4a3	3.16431	5.91905	1.07882e-14	5.42289e-12	nuclear receptor subfamily 4, group A, member 3
LOC100195750	3.15742	1.81649	6.68748e-15	3.66717e-12	salarin
LOC100136453	3.15151	12.1906	7.07054e-09	7.3281e-07	cathelicidin
LOC106597308	3.14437	3.16318	7.13788e-09	7.37255e-07	CCN family member 2-like
cndp1	3.07781	3.41253	9.0744e-16	6.36474e-13	Beta-Ala-His dipeptidase
LOC106585888	3.06251	3.2004	7.71539e-14	3.10261e-11	radiation-inducible immediate-early gene IEX-1
LOC106582491	3.03038	-1.39144	3.5739e-07	2.04533e-05	cyclic AMP-dependent transcription factor ATF-2-like
LOC106578540	2.99116	1.06474	6.16541e-07	3.25075e-05	cAMP-responsive element modulator-like
gja4	2.97546	-1.33928	1.1717e-05	0.000363192	gap junction protein alpha 4
LOC106572181	2.97487	4.29744	8.50216e-07	4.23843e-05	tumor necrosis factor receptor superfamily member 6B-like
LOC106586722	2.97314	1.42564	1.99635e-14	9.4078e-12	nuclear receptor subfamily 0 group B member 1
ier3	2.96218	6.1089	1.94739e-14	9.32273e-12	immediate early response 3
LOC106564502	2.95822	5.98326	1.36741e-16	1.28878e-13	volume-regulated anion channel subunit LRRC8C-like
LOC106605775	2.9511	1.7724	1.03982e-14	5.40709e-12	beta-2-glycoprotein 1-like
LOC106604762	2.94551	4.20749	6.62929e-28	2.85628e-24	tetraspanin-7
LOC106587287	2.93878	2.10945	1.94492e-18	2.85175e-15	cadherin-5
LOC106594015	2.92957	1.16067	1.08575e-07	7.90968e-06	thrombin-like enzyme cerastocytin
LOC106611736	2.92791	4.56317	2.36159e-11	5.12414e-09	transcription factor Sox-3
LOC106565807	2.90917	2.38339	1.30256e-06	6.00689e-05	inositol hexakisphosphate kinase 2
LOC106572390	2.90534	3.26154	2.34211e-11	5.11869e-09	tumor necrosis factor receptor superfamily member 9-like
dnaja	2.8986	5.28924	3.58497e-27	1.35153e-23	DnaJ heat shock protein family (Hsp40) member A
LOC106599483	2.89488	-1.045	0.000104791	0.00204563	uncharacterized LOC106599483
mmrn2a	2.86194	3.61948	7.58077e-22	1.75874e-18	multimerin 2a
LOC106561987	2.86029	1.99076	2.10353e-17	2.34972e-14	cadherin-5-like
ccdc3b	2.82629	1.1354	9.03371e-06	0.000292964	coiled-coil domain containing 3b
pcolce2b	2.80678	4.74716	1.37291e-10	2.42145e-08	procollagen C-endopeptidase enhancer 2b
LOC106581414	2.80213	1.73431	4.77602e-11	9.73275e-09	NADPH oxidase 4
LOC106574265	2.79372	1.21474	5.2408e-13	1.66382e-10	H-2 class II histocompatibility antigen, A-Q alpha chain
LOC106604105	2.78292	4.58033	1.89674e-09	2.38357e-07	dual specificity phosphatase 1
ogna	2.78132	2.98114	0.000542333	0.00727623	osteoglycin, paralog a
LOC106569171	2.77947	4.34763	2.73474e-16	2.42588e-13	cadherin-2-like
LOC106604401	2.77106	5.58749	1.14841e-18	1.92422e-15	SH2 domain-containing protein 4A-like
LOC106560296	2.76611	3.3116	1.61721e-17	1.87597e-14	regulator of G-protein signaling 5
LOC106613694	2.76311	2.49745	0.000210656	0.00352965	lipoprotein lipase
LOC106592479	2.76099	4.09004	6.6694e-05	0.00143473	DNA damage-inducible transcript 4 protein
LOC106589827	2.75772	-1.08045	7.93321e-06	0.000267038	neuromedin-K receptor
LOC106579293	2.74988	2.9257	3.04008e-08	2.61136e-06	chondroadherin-like
LOC106591125	2.74885	5.3624	3.50622e-12	8.73946e-10	serine/threonine-protein kinase Sgk1
LOC106571856	2.7404	7.07263	1.21545e-10	2.19508e-08	sodium- and chloride-dependent taurine transporter-like
LOC106602739	2.73989	2.35497	1.01877e-10	1.89667e-08	SPARC-like protein 1
adamts1	2.73151	5.04179	3.41125e-19	6.43021e-16	ADAM metallopeptidase with thrombospondin type 1 motif, 1
LOC106571348	2.73097	6.34557	5.52445e-15	3.08551e-12	elongation of very long chain fatty acids protein 7-like
LOC106577163	2.72634	3.29812	0.0052759	0.0384253	myelin and lymphocyte protein-like
ntd5	2.72532	3.64963	3.43939e-16	2.88144e-13	ntl-dependent gene 5
LOC123726712	2.71883	-1.05833	1.55774e-07	1.03712e-05	uncharacterized LOC123726712
LOC106567494	2.71088	1.50638	3.99423e-07	2.2644e-05	protein sprouty homolog 4
LOC106576803	2.70485	1.19638	7.93758e-05	0.00165602	cytochrome P450 1B1-like
LOC123723975	2.69786	-1.01594	8.79852e-05	0.00178696	E3 ubiquitin-protein ligase RNF186-like
atp1b1a	2.69515	3.7542	1.0222e-11	2.33557e-09	ATPase Na+/K+ transporting subunit beta 1a
LOC106608815	2.69219	-1.48675	9.25411e-06	0.000298826	endonuclease domain-containing 1 protein-like
LOC106592807	2.6912	3.56305	6.63612e-05	0.00142961	high affinity choline transporter 1
slc6a6	2.68663	8.78559	9.25135e-08	6.94082e-06	solute carrier family 6 (neurotransmitter transporter, taurine), member 6
LOC106611713	2.68272	7.56994	1.08946e-12	3.04242e-10	cytochrome b-245 heavy chain-like
ctgf	2.66787	3.60776	2.95695e-10	4.6208e-08	connective tissue growth factor
LOC106588430	2.66259	1.7395	6.90315e-08	5.36252e-06	E3 SUMO-protein ligase CBX4-like
LOC106564957	2.65845	9.28992	2.0917e-08	1.89447e-06	keratin, type I cytoskeletal 13-like
LOC106599561	2.6263	1.71144	7.29815e-06	0.000248714	uncharacterized LOC106599561
LOC106599857	2.62557	-1.32176	3.91571e-07	2.22407e-05	uncharacterized LOC106599857
LOC106612548	2.62252	2.24824	6.34107e-09	6.71041e-07	beta,beta-carotene 9',10'-oxygenase-like
LOC106570248	2.60863	1.85321	3.54329e-06	0.000135961	terminal nucleotidyltransferase 5A-like
LOC106604712	2.60766	2.2617	3.6256e-09	4.15773e-07	fos-related antigen 1
LOC106566391	2.59541	2.82572	1.0205e-05	0.000324324	aerolysin-like protein
LOC106586525	2.58966	6.0259	5.29082e-15	3.06868e-12	protein FAM83B
dusp1	2.58846	4.9769	9.34475e-08	6.99349e-06	dual specificity phosphatase 1
rasgef1bb	2.58316	4.10137	1.35895e-06	6.23835e-05	RasGEF domain family, member 1Bb
LOC106580895	2.5719	2.03136	1.06121e-11	2.40647e-09	synaptosomal-associated protein 25-like
LOC106585048	2.56941	7.12238	7.34288e-14	2.99272e-11	septin-5
LOC106561310	2.56477	1.4314	1.5835e-07	1.04733e-05	inactive serine protease PAMR1
thbd	2.56381	4.58549	2.3189e-10	3.72011e-08	thrombomodulin
LOC106581604	2.54975	4.28759	3.98891e-12	9.86112e-10	EH domain-containing protein 2
LOC106607337	2.54823	2.9824	4.72364e-07	2.59499e-05	transcription factor MafK-like
LOC106612343	2.53968	2.14651	5.29033e-09	5.80204e-07	ATP-binding cassette sub-family C member 5-like
LOC106600932	2.53641	5.8525	6.80871e-14	2.81302e-11	heme-binding protein 2
LOC106563108	2.53557	1.05562	1.10427e-06	5.22838e-05	corticotropin-releasing factor-binding protein-like
LOC106604584	2.52536	2.79546	5.39567e-10	7.74921e-08	stonustoxin subunit beta-like
LOC106573607	2.52207	3.85824	8.47888e-11	1.62881e-08	follistatin-related protein 3
LOC106567034	2.51685	1.95365	1.23609e-10	2.21908e-08	complement C1q-like protein 4
LOC100380740	2.51637	4.448	5.69665e-10	8.08473e-08	perilipin-2
LOC106577897	2.51566	5.85554	1.20854e-07	8.51084e-06	plasminogen activator inhibitor 1
LOC106586629	2.5089	5.2489	0.0012259	0.0133477	sodium/myo-inositol cotransporter-like
LOC106575381	2.50259	3.40078	1.60795e-05	0.000466305	cytokine receptor-like factor 1
LOC106569065	2.48842	7.273	4.1271e-07	2.33096e-05	laminin subunit gamma-2
LOC106565406	2.48158	4.34209	1.1515e-07	8.22965e-06	nuclear receptor subfamily 4 group A member 1-like
LOC106609956	2.46808	3.678	6.56137e-13	1.9989e-10	uncharacterized LOC106609956
soat1	2.46391	6.38421	4.71214e-12	1.12279e-09	sterol O-acyltransferase 1
LOC106579596	2.4568	3.37684	3.38301e-07	1.96593e-05	cytochrome c oxidase subunit 4 isoform 1, mitochondrial
LOC106604317	2.45153	2.56649	5.39106e-05	0.00121885	proheparin-binding EGF-like growth factor
LOC106570689	2.45047	4.60278	0.00188029	0.0182287	MARCKS-related protein 1-B
LOC106567624	2.43903	1.5385	1.09444e-07	7.94707e-06	exocyst complex component 3-like
LOC106585972	2.43835	1.36142	6.43176e-07	3.35029e-05	atrial natriuretic peptide receptor 3-like
LOC106567948	2.43771	3.73783	4.04658e-15	2.4409e-12	diacylglycerol O-acyltransferase 2
ognb	2.43656	1.87119	3.13684e-08	2.66499e-06	osteoglycin, paralog b
LOC106566390	2.4228	4.90484	1.08791e-05	0.000342142	aerolysin-like protein
LOC106569186	2.42179	6.08036	1.91287e-06	8.23e-05	laminin subunit alpha-3-like
LOC106601909	2.4206	1.17247	1.49492e-06	6.75963e-05	mannose-binding protein-like
LOC106591360	2.40502	2.82167	2.20636e-13	7.73765e-11	microtubule cross-linking factor 1-like
LOC106570078	2.40191	3.56501	1.11601e-10	2.03994e-08	lymphotoxin-alpha
LOC106603546	2.40163	-1.48889	6.13391e-05	0.00134997	spectrin beta chain, non-erythrocytic 4-like
LOC106592053	2.39766	-1.14019	4.20893e-06	0.000157106	venom factor
rn138	2.39088	3.11222	6.36844e-13	1.95992e-10	E3 ubiquitin-protein ligase RNF138
LOC106566021	2.38807	-1.92865	0.00019829	0.00336168	protein phosphatase 1 regulatory subunit 12B-like
LOC106583179	2.36954	3.18162	3.6998e-05	0.000913571	prostacyclin synthase-like
crld2	2.36716	6.20606	6.40107e-19	1.13563e-15	Cysteine-rich secretory protein LCCL domain-containing 2
cld5	2.36661	1.13078	1.02564e-07	7.56316e-06	Claudin-5
prmt2	2.33616	3.50154	4.2045e-18	5.51338e-15	protein arginine methyltransferase 2
LOC106580806	2.33528	1.52354	2.36599e-06	9.80197e-05	limbic system-associated membrane protein
LOC106610475	2.33176	1.41161	2.81776e-06	0.00011301	thymosin beta-b
LOC106581287	2.32701	-1.0949	0.000326557	0.00499947	uncharacterized LOC106581287
si:ch211-237l4.6	2.32175	1.80822	6.59364e-05	0.00142453	uncharacterized LOC106577779
LOC106575196	2.32021	1.53936	3.87543e-06	0.000146287	anosmin-1-like
LOC100136466	2.31876	1.15876	3.25251e-05	0.000824259	follistatin
LOC106578511	2.3183	2.82189	0.00148569	0.0152773	putative ferric-chelate reductase 1
LOC106608965	2.31157	1.23926	0.000366992	0.00545071	E3 ubiquitin-protein ligase TRIM39-like
LOC106581932	2.31058	1.00148	5.52158e-06	0.000196381	calcitonin gene-related peptide type 1 receptor
LOC106588493	2.30652	7.39861	3.92428e-10	5.97759e-08	uncharacterized LOC106588493
clus	2.2998	6.75455	2.02774e-22	5.55969e-19	Clusterin
LOC106606647	2.2995	4.69972	1.73205e-10	2.9246e-08	NADPH oxidase organizer 1-like
LOC106604935	2.29501	4.77776	0.000904731	0.0106923	C-X-C motif chemokine 14
LOC106599203	2.29278	1.43152	0.000112038	0.00216745	tissue factor
LOC106608647	2.29275	3.44569	1.82763e-10	3.01209e-08	perilipin-2
LOC106567101	2.28879	2.53501	2.39258e-09	2.93334e-07	CCN family member 5
LOC106613932	2.28178	-1.636	0.000179859	0.00312474	zinc finger matrin-type protein 3
LOC106605015	2.2794	4.11718	1.68796e-10	2.87621e-08	vascular endothelial growth factor A-A
fstl3	2.27596	3.4176	8.71658e-07	4.31678e-05	follistatin-like 3 (secreted glycoprotein)
si:ch211-198m17.1	2.27572	3.82959	2.01377e-07	1.28072e-05	flocculation protein FLO11
LOC106588972	2.27475	3.73976	1.10762e-10	2.03694e-08	CCN family member 4-like
zc3h15	2.27455	2.35423	4.72731e-13	1.51676e-10	zinc finger CCCH-type containing 15
LOC106577395	2.27322	3.00742	0.000446791	0.00626863	DNA damage-inducible transcript 4 protein-like
LOC106565346	2.26519	6.49906	0.00013596	0.00252809	peptidyl-prolyl cis-trans isomerase FKBP5
zgc:113425	2.26254	2.87436	4.12057e-11	8.52758e-09	uncharacterized LOC106604692
LOC106570457	2.25795	3.75256	4.3916e-13	1.4242e-10	tissue factor pathway inhibitor 2
itga2b	2.25549	1.31102	0.00369492	0.0297516	integrin, alpha 2b
LOC106599105	2.2535	5.91148	1.51744e-07	1.01702e-05	arginase-2, mitochondrial
LOC106584144	2.24703	1.469	1.20595e-09	1.59524e-07	regulator of G-protein signaling 5-like
LOC106605312	2.23722	1.73264	1.16499e-06	5.47292e-05	nestin-like
LOC106603148	2.23162	2.8418	1.12088e-07	8.08753e-06	guanine nucleotide-binding protein G(I)/G(S)/G(O) subunit gamma-3
LOC106568392	2.22896	2.92633	1.02598e-09	1.36315e-07	ras-GEF domain-containing family member 1B-B-like
LOC106569974	2.22392	1.58946	9.06975e-07	4.46967e-05	sodium/potassium-transporting ATPase subunit alpha-3-like
LOC106591335	2.22358	1.60282	9.12964e-09	9.08746e-07	uncharacterized LOC106591335
LOC106612385	2.22249	4.94372	4.37763e-13	1.4242e-10	suppressor of cytokine signaling 3-like
LOC106601120	2.22034	2.32381	1.42099e-07	9.67429e-06	transcription factor MafK-like
nostrin	2.21997	1.00159	0.00023264	0.00381378	nitric oxide synthase trafficking
LOC106566950	2.21941	7.29153	9.123e-07	4.48858e-05	angiopoietin-related protein 7-like
LOC106601915	2.21435	4.87829	2.48636e-09	3.02399e-07	suppressor of cytokine signaling 3-like
LOC106561364	2.20882	5.10872	1.34906e-05	0.000403647	Krueppel-like factor 4
jun	2.20822	4.13134	3.46536e-14	1.53699e-11	Jun proto-oncogene, AP-1 transcription factor subunit
LOC123730436	2.20715	-1.11605	0.000235829	0.00385716	uncharacterized LOC123730436
LOC106607312	2.20596	4.75686	6.83485e-16	5.15348e-13	receptor activity-modifying protein 1-like
dpt	2.20354	4.1266	6.65398e-10	9.20569e-08	dermatopontin
LOC106613013	2.20124	8.02566	1.7846e-13	6.56385e-11	heat shock cognate 70 kDa protein-like
LOC106600880	2.20042	2.63246	2.86577e-10	4.50165e-08	beta-1,4-mannosyl-glycoprotein 4-beta-N-acetylglucosaminyltransferase-like
LOC106611283	2.20006	1.90977	5.79142e-08	4.60868e-06	cysteine-rich protein 2
LOC106565174	2.19935	7.72325	1.56945e-18	2.49129e-15	hyaluronidase-2-like
LOC106571382	2.19791	1.08834	2.55607e-06	0.000104601	cardiac phospholamban-like
LOC106565529	2.19268	2.72758	1.31343e-14	6.3892e-12	rho guanine nucleotide exchange factor 25-like
LOC106600447	2.19119	2.99495	1.12692e-10	2.04747e-08	C-C motif chemokine 4-like
LOC106608829	2.18899	2.31493	4.62001e-10	6.81909e-08	transmembrane protein 88
LOC106586200	2.18826	3.29815	1.18775e-07	8.42882e-06	polypeptide N-acetylgalactosaminyltransferase 3
LOC106582581	2.187	3.14186	0.00642131	0.0442363	collagen alpha-2(VI) chain
c7a	2.18203	4.49436	6.35807e-13	1.95992e-10	complement component 7a
LOC123744744	2.18154	4.41856	9.9586e-09	9.75167e-07	heat shock cognate 70 kDa protein-like
LOC123730524	2.1764	1.47589	2.67293e-05	0.000706533	LIM domain only protein 7-like
LOC106570352	2.17359	1.25549	0.000175053	0.00306598	XK-related protein 8-like
LOC106583289	2.16901	1.59337	0.000110202	0.00213879	insulin-like growth factor-binding protein 6
LOC106561363	2.16536	1.83446	6.98094e-09	7.26018e-07	probable polypeptide N-acetylgalactosaminyltransferase 8
LOC123723853	2.16281	4.31299	1.01439e-05	0.000322722	aerolysin-like protein
LOC106606991	2.15712	1.64637	2.90616e-07	1.76004e-05	sphingosine kinase 1
LOC123727338	2.14539	6.81251	1.45523e-09	1.87563e-07	membrane cofactor protein-like
LOC106580096	2.14447	2.96779	0.000415068	0.00596685	small G protein signaling modulator 1
fosl1a	2.14068	4.98515	0.00232765	0.0214096	FOS like 1, AP-1 transcription factor subunit a
LOC106570043	2.13748	4.10741	1.79424e-07	1.16036e-05	PR domain zinc finger protein 1-like
LOC106611398	2.12393	1.19841	3.36358e-07	1.96219e-05	prostaglandin E2 receptor EP1 subtype-like
LOC106595526	2.12099	2.39473	8.82399e-05	0.00178972	alpha-N-acetylneuraminide alpha-2,8-sialyltransferase-like
LOC106563492	2.11896	3.3382	0.000282085	0.0044357	dual specificity protein phosphatase 4
LOC106611743	2.11825	3.56746	7.46295e-16	5.48982e-13	vascular endothelial growth factor receptor kdr-like
LOC106568667	2.11544	1.57627	6.89139e-07	3.54079e-05	laminin subunit gamma-3
LOC106563110	2.11392	1.88209	8.52056e-10	1.15757e-07	caspase-7
LOC106564266	2.11384	3.99446	2.1235e-10	3.48069e-08	scavenger receptor class F member 2-like
LOC106583687	2.11313	1.71074	3.37862e-07	1.96593e-05	protein APCDD1-like
LOC106567991	2.1118	5.22277	1.41637e-08	1.35612e-06	flotillin-2a
LOC106598934	2.10975	3.8167	7.32677e-08	5.65202e-06	growth arrest and DNA damage-inducible protein GADD45 alpha
LOC106606431	2.10878	7.15876	3.45814e-08	2.9215e-06	metalloproteinase inhibitor 2
LOC106565443	2.1086	5.41142	1.31461e-11	2.91534e-09	matrix metalloproteinase-19
LOC106564577	2.10659	-1.09645	6.47632e-05	0.0014074	mpv17-like protein
LOC106583774	2.10175	1.48118	5.79801e-06	0.000204272	growth/differentiation factor 6-A
LOC106610060	2.10148	1.97052	1.13638e-07	8.14553e-06	teneurin-3
LOC106578597	2.09783	4.53222	0.00108682	0.012295	uroplakin-1a-like
LOC106572480	2.09582	6.93492	9.7848e-07	4.72932e-05	CCAAT/enhancer-binding protein beta-like
tba1a	2.09573	5.75026	5.13265e-14	2.18029e-11	Tubulin alpha-1A chain
LOC106571536	2.08745	-1.33916	0.000597618	0.00780103	gap junction Cx32.2 protein-like
LOC106601490	2.08731	-1.59199	0.00537887	0.0389407	E3 ubiquitin-protein ligase RNF186-like
LOC106589055	2.08636	1.14159	0.000163083	0.00289839	neurensin-1-like
LOC106572405	2.08531	1.11178	4.88088e-06	0.000177787	neurofascin-like
LOC106603538	2.08509	4.20282	3.95789e-09	4.52159e-07	diacylglycerol O-acyltransferase 2-like
LOC106602674	2.08289	1.55664	0.00704564	0.047273	mucin-2-like
LOC106606429	2.07723	4.84216	1.6666e-10	2.87621e-08	suppressor of cytokine signaling 3-like
LOC106591053	2.07507	3.68846	1.62734e-10	2.83702e-08	microfibril-associated glycoprotein 4
egr3	2.07017	3.97045	0.000512222	0.006959	early growth response 3
LOC106607562	2.06758	2.50905	0.000157314	0.00283037	sine oculis-binding protein homolog
LOC100286414	2.06753	4.11656	3.55488e-05	0.000886583	fibromodulin
LOC106603698	2.06575	1.96232	3.67807e-08	3.07287e-06	protein phosphatase 1 regulatory subunit 14A
LOC106578046	2.06222	1.8356	9.2383e-06	0.000298636	intermediate conductance calcium-activated potassium channel protein 4-like
LOC106578310	2.05648	1.13335	2.37423e-06	9.82261e-05	IGF-like family receptor 1
LOC106594081	2.05368	3.79367	0.00061949	0.00803605	high-affinity choline transporter 1-like
LOC106607262	2.05159	5.8606	2.14453e-05	0.000592297	synaptic vesicle membrane protein VAT-1 homolog
LOC106583344	2.05158	3.77233	1.24028e-06	5.76703e-05	probable nuclear hormone receptor HR38
LOC106580421	2.04715	3.63094	6.08273e-08	4.8151e-06	arrestin domain-containing protein 3
LOC106567924	2.04509	6.39433	0.00215902	0.0202349	collagenase 3
LOC106579279	2.04505	3.09909	1.94133e-07	1.23878e-05	peroxiredoxin-like 2A
LOC106569613	2.04413	2.93786	0.00024518	0.00398202	uncharacterized LOC106569613
LOC106563620	2.03732	-1.41927	0.000184637	0.00318391	GDNF family receptor alpha-4-like
LOC106564893	2.03726	3.17479	2.47002e-08	2.18463e-06	E3 SUMO-protein ligase CBX4
slc25a34	2.03429	-1.5138	0.000200847	0.00339738	solute carrier family 25 member 34
LOC106560903	2.02561	3.85468	0.000476045	0.006583	protein spire homolog 2-like
arhgef17	2.02442	3.49771	8.22812e-06	0.00027421	Rho guanine nucleotide exchange factor 17
LOC106609937	2.02101	-1.05428	6.13664e-05	0.00134997	melatonin receptor type 1A-A-like
LOC106603933	2.01986	3.00816	7.70097e-06	0.000260091	sarcoplasmic/endoplasmic reticulum calcium ATPase 1
LOC106603590	2.01481	2.59037	4.12807e-11	8.52758e-09	protein sprouty homolog 3
LOC106587910	2.01428	4.15372	2.32888e-12	6.10775e-10	CDGSH iron-sulfur domain-containing protein 3, mitochondrial
LOC106603370	2.01378	5.48025	2.77404e-10	4.38036e-08	unconventional myosin-Ic
LOC106568957	2.0131	3.17898	8.55472e-14	3.39487e-11	angiopoietin-related protein 4-like
LOC123729814	2.00733	4.22422	5.63075e-11	1.12466e-08	uncharacterized LOC123729814
LOC106585349	2.00632	8.91032	0.000368397	0.00545988	annexin A1-like
LOC106566248	2.00295	2.43723	4.89715e-07	2.66123e-05	mimecan-like
LOC106593100	2.00104	-1.42262	0.00293283	0.0252212	myosin heavy chain, fast skeletal muscle-like
phop1	1.99925	3.65394	0.000521496	0.0070499	Probable phosphatase phospho1
stab2	1.99693	4.10711	4.39665e-17	4.57251e-14	stabilin 2
LOC106569771	1.99451	2.42069	1.55446e-06	6.97655e-05	lamin-A
LOC106568716	1.99306	1.90804	0.000820702	0.00999288	microtubule-associated protein 1B-like
LOC106583660	1.99003	3.07245	1.76454e-10	2.94025e-08	CD276 antigen
acta2	1.98483	3.13328	9.03598e-11	1.71399e-08	actin alpha 2, smooth muscle
ddr2l	1.9842	5.04275	4.63499e-10	6.81909e-08	discoidin domain receptor family, member 2, like
slc9a2	1.98413	6.31861	4.41315e-10	6.58913e-08	solute carrier family 9 member 2
LOC106583028	1.98325	-1.05695	0.00297464	0.0254873	A disintegrin and metalloproteinase with thrombospondin motifs 9
LOC106609045	1.98276	2.20831	4.73203e-11	9.70872e-09	protein Shroom4-like
LOC106567928	1.97922	1.84629	1.40961e-05	0.000417731	serpin H1-like
LOC106603555	1.97877	1.18262	0.000112477	0.00217317	glycerophosphodiester phosphodiesterase domain-containing protein 5
LOC106574319	1.97873	1.66139	1.30609e-05	0.000394312	tubulin beta-4B chain-like
LOC106572617	1.97566	2.31896	0.000360804	0.00538559	CCN family member 2-like
fgl2	1.97442	6.53232	1.5756e-06	7.06095e-05	fibrinogen-like 2
plcd	1.97115	-1.17411	0.00045594	0.00635744	1-acyl-sn-glycerol-3-phosphate acyltransferase delta
hsp90b1	1.96875	3.77681	2.51252e-09	3.02399e-07	heat shock protein 90, beta (grp94), member 1
LOC106572357	1.96731	-1.03158	0.000211574	0.00354111	uncharacterized LOC106572357
LOC106564855	1.96355	1.75774	1.58095e-06	7.06846e-05	E3 ubiquitin-protein ligase pellino homolog 1-like
LOC106612839	1.9619	2.88432	3.13524e-08	2.66499e-06	TLC domain-containing protein 2-like
LOC106590529	1.95877	7.98452	1.77056e-05	0.000503774	lipocalin-like
LOC106593744	1.95801	-1.13316	0.000175054	0.00306598	collagen alpha-1(VIII) chain-like
mfsd6b	1.95597	3.93296	1.3399e-05	0.000402303	major facilitator superfamily domain containing 6b
si:dkey-112a7.4	1.95357	2.78695	2.66955e-07	1.63314e-05	uncharacterized si:dkey-112a7.4
LOC106574503	1.95222	2.24669	0.00013467	0.00251184	outer dense fiber protein 3-like protein 2
LOC106603057	1.94733	8.06088	0.000192141	0.00329073	lipocalin
LOC106601131	1.94138	2.08282	1.38665e-07	9.50483e-06	protein Wnt-9b-like
LOC123731554	1.93927	1.52645	3.39429e-07	1.96869e-05	uncharacterized LOC123731554
LOC106589589	1.93913	1.88568	1.335e-06	6.14709e-05	cytohesin-3
LOC100380852	1.937	3.11234	1.00008e-07	7.4109e-06	ectonucleotide pyrophosphatase/phosphodiesterase family member 1
LOC106577493	1.93627	2.63004	0.00144515	0.0150089	VPS10 domain-containing receptor SorCS2
mmp30	1.93484	8.07336	0.000480539	0.00662086	matrix metallopeptidase 30
LOC106584177	1.93104	9.08476	5.99773e-06	0.000209608	glutamine synthetase
LOC106601031	1.92842	3.36065	6.22806e-07	3.27244e-05	coenzyme Q-binding protein COQ10 homolog, mitochondrial
LOC106592282	1.92823	-1.01522	0.000733507	0.0091227	serine/threonine-protein kinase receptor R3
LOC106612293	1.92804	5.46077	6.13387e-17	6.16658e-14	serine/arginine-rich splicing factor 2-like
sb:cb1058	1.92051	3.8321	0.002896	0.0249945	uncharacterized LOC106578097
LOC106562656	1.91873	2.91672	1.09685e-05	0.000344381	cell migration inducing hyaluronidase 1
LOC106608776	1.91805	2.17523	1.50209e-07	1.00898e-05	E3 ubiquitin-protein ligase KEG-like
si:dkey-103j14.5	1.91553	2.30814	4.59994e-09	5.1383e-07	isoaspartyl peptidase/L-asparaginase
serpinh1a	1.90892	6.37913	2.60263e-12	6.76684e-10	serpin peptidase inhibitor, clade H (heat shock protein 47), member 1a
LOC106599708	1.90158	8.56712	2.49819e-10	3.98653e-08	desmocollin-2
LOC106584037	1.89994	4.7297	5.33709e-08	4.30392e-06	cAMP-specific 3',5'-cyclic phosphodiesterase 4B
angl4	1.8978	5.70521	3.09991e-07	1.84405e-05	Angiopoietin-related protein 4
LOC106568722	1.89516	4.47835	8.68301e-09	8.70032e-07	cAMP-specific 3',5'-cyclic phosphodiesterase 4B
LOC123729130	1.89003	-1.24228	0.00416104	0.0323613	uncharacterized LOC123729130
LOC106579224	1.88917	-1.35859	0.000912635	0.0107589	G-protein coupled estrogen receptor 1
nell3	1.88862	2.77747	1.9101e-07	1.22311e-05	NELL (neural EGFL like) family member 3
kif1c	1.88629	3.60214	2.36963e-07	1.46451e-05	kinesin family member 1C
LOC106605844	1.8839	2.11855	1.42905e-07	9.70726e-06	ras-interacting protein 1
LOC106584117	1.88313	4.78005	2.52668e-09	3.02399e-07	platelet-derived growth factor receptor, alpha polypeptide
LOC106561934	1.88052	3.8106	1.16845e-13	4.36299e-11	gamma-butyrobetaine dioxygenase
trib3	1.87782	5.39028	9.05799e-14	3.54791e-11	tribbles pseudokinase 3
LOC106592621	1.87682	4.88786	4.70936e-07	2.59186e-05	calcium-regulated heat stable protein 1
LOC106609304	1.87634	1.31988	0.000102173	0.00200883	cadherin-like and PC-esterase domain-containing protein 1
LOC106601398	1.8691	2.97966	6.13165e-07	3.23871e-05	sphingosine kinase 1-like
LOC106590030	1.86802	4.87134	3.52615e-08	2.97063e-06	heme oxygenase
xlkd1	1.86769	1.79317	0.000320277	0.0049158	Lymphatic vessel endothelial hyaluronic acid receptor 1
LOC106603857	1.86476	1.4716	8.63049e-06	0.000283546	protein sprouty homolog 4
LOC123744663	1.86276	3.82929	1.46444e-09	1.87947e-07	matrix-remodeling-associated protein 5
LOC106609408	1.85495	-1.1974	0.00110449	0.0124296	protein lin-7 homolog A
LOC106589359	1.8546	1.05826	0.000326752	0.00499992	prostaglandin E2 receptor EP1 subtype-like
f5	1.8534	6.71053	6.48724e-05	0.00140759	coagulation factor V
LOC106600778	1.85058	7.08126	0.00191784	0.0185036	cell wall protein IFF6
LOC106607853	1.85014	2.17528	2.01899e-05	0.00056226	24-hydroxycholesterol 7-alpha-hydroxylase
inpp4aa	1.8495	2.69421	3.28023e-06	0.000126999	inositol polyphosphate-4-phosphatase type I Aa
LOC106578314	1.84868	1.06537	0.00530838	0.038518	angiotensin-converting enzyme-like
dse	1.84399	6.32077	3.29939e-14	1.48522e-11	dermatan sulfate epimerase
htr2b	1.84278	-1.00318	0.00135228	0.0143205	5-hydroxytryptamine (serotonin) receptor 2B, G protein-coupled
LOC106608700	1.84042	1.53894	0.000184442	0.00318236	dickkopf-related protein 1
LOC106606596	1.83095	1.64077	6.76575e-05	0.00144823	extracellular serine/threonine protein kinase FAM20C
LOC106609978	1.82801	4.86116	7.41319e-06	0.00025235	RING finger protein 24
LOC123743178	1.82753	-1.40015	0.000597751	0.00780103	uncharacterized LOC123743178
LOC106607214	1.8268	4.15257	4.71764e-05	0.00110298	intercellular adhesion molecule 1
LOC106599020	1.82608	4.70479	5.9895e-07	3.16918e-05	transcription factor jun-D
LOC123723965	1.82431	-1.49326	0.000997203	0.0115498	patatin-like phospholipase domain-containing protein 2
LOC106607816	1.82241	6.43957	1.82571e-12	4.87287e-10	clusterin-like
plk2b	1.81417	3.04227	3.52628e-07	2.02497e-05	polo-like kinase 2b (Drosophila)
LOC106607020	1.81219	5.59592	0.000331419	0.00505887	N-acetylmuramoyl-L-alanine amidase-like
LOC106612116	1.81215	3.91954	3.73522e-05	0.00091738	PH and SEC7 domain-containing protein 2
LOC106583098	1.81077	1.69827	0.000228361	0.00376771	neuroblastoma suppressor of tumorigenicity 1-like
LOC106605054	1.80901	1.68069	9.94016e-07	4.7832e-05	growth/differentiation factor 6-A-like
LOC106567734	1.80498	1.16046	6.5049e-07	3.36914e-05	junctional adhesion molecule 3B-like
LOC123744719	1.80437	-1.09307	0.000233588	0.00382673	uncharacterized LOC123744719
crlf1a	1.80249	2.1864	0.000174349	0.00306075	cytokine receptor-like factor 1a
LOC106600595	1.7993	7.8625	7.63981e-06	0.000258604	ornithine decarboxylase 1
LOC106585589	1.79704	4.83567	0.000123984	0.00235624	early growth response protein 3
LOC106608683	1.79671	1.11749	9.77175e-07	4.72932e-05	equilibrative nucleoside transporter 2-like
LOC106565585	1.79113	1.82187	0.000119739	0.00229242	prostacyclin synthase
LOC123729555	1.79095	1.85252	0.000210469	0.00352849	uncharacterized LOC123729555
LOC106580320	1.79043	2.81539	0.000325576	0.00498952	sodium- and chloride-dependent GABA transporter ine-like
LOC106572486	1.78718	1.07953	5.36601e-06	0.00019198	transmembrane protein 198-like
LOC106600984	1.78664	3.43751	4.72791e-12	1.12279e-09	ADP-ribosylation factor-like protein 5B
fgfp1	1.78345	6.70153	0.00183818	0.0179126	Fibroblast growth factor-binding protein 1
LOC100846972	1.78317	2.56671	8.59128e-05	0.00175313	estrogen receptor beta 2
tm149	1.77943	2.75468	2.15473e-08	1.9457e-06	Transmembrane protein 149
LOC106580229	1.77751	-1.09619	0.00130391	0.0139702	annexin A1-like
LOC106570815	1.77736	3.92814	0.000383984	0.00563002	interleukin-1 beta-like
LOC106568012	1.77713	5.87168	1.06866e-07	7.84207e-06	caspase-3
LOC106599711	1.77525	7.77628	7.58064e-07	3.82968e-05	desmoglein-2-like
clec3ba	1.77236	2.8769	4.61769e-07	2.56955e-05	C-type lectin domain family 3, member Ba
LOC106567090	1.77138	1.44276	7.61703e-05	0.00159979	tubulin alpha chain
LOC106607477	1.7698	1.63672	2.07813e-06	8.82937e-05	pyruvate dehydrogenase (acetyl-transferring) kinase isozyme 2, mitochondrial
zgc:66484	1.76768	-1.05226	0.00217244	0.0203244	uncharacterized LOC123729547
tgfbr2l	1.76656	2.47496	1.41822e-07	9.67429e-06	transforming growth factor beta receptor-like
LOC106608163	1.7656	5.38981	7.80393e-05	0.00163222	thrombospondin-1
mslna	1.7649	8.97243	4.22835e-07	2.37924e-05	mesothelin a
LOC123729234	1.7644	-1.00427	0.000815451	0.00993698	WD repeat-containing protein 87-like
LOC106575342	1.76174	2.02874	4.0768e-07	2.30687e-05	acyl-coenzyme A thioesterase THEM4-like
LOC106561476	1.75812	1.67952	2.52617e-06	0.000103942	platelet-activating factor receptor-like
LOC106603109	1.75667	5.77037	1.79808e-07	1.16036e-05	interleukin-13 receptor subunit alpha-2-like
osgn1	1.75648	3.8928	1.93574e-08	1.77453e-06	oxidative stress induced growth inhibitor 1
LOC106590554	1.75176	6.93222	1.20919e-05	0.000370999	uncharacterized LOC106590554
LOC106608725	1.7489	3.93713	4.08314e-08	3.35552e-06	uncharacterized LOC106608725
LOC106600896	1.74811	2.25168	6.2429e-09	6.65321e-07	trichohyalin
LOC106608855	1.74656	1.702	6.24487e-07	3.27557e-05	dehydrogenase/reductase SDR family member 4
LOC106591183	1.74515	5.0189	2.03971e-14	9.46426e-12	small EDRK-rich factor 2
LOC106610493	1.74455	-1.02422	0.00224002	0.0207682	uncharacterized LOC106610493
plin6	1.74152	6.09866	1.40593e-11	3.0951e-09	perilipin 6
LOC106577690	1.74113	-1.04102	0.000616501	0.00800416	UDP-glucuronosyltransferase 1-2-like
LOC106572379	1.74052	2.97529	5.12206e-07	2.7586e-05	uncharacterized LOC106572379
LOC106583477	1.73833	8.65074	3.79855e-05	0.000929318	laminin subunit beta-3
LOC106565054	1.73812	5.18196	1.64022e-05	0.00047384	snake venom 5'-nucleotidase
jam2a	1.73676	4.13518	3.65503e-14	1.59762e-11	junctional adhesion molecule 2a
LOC106570545	1.73658	4.52612	5.54681e-05	0.0012438	collagen alpha-1(XVI) chain
LOC106568147	1.73596	-1.1183	0.00193104	0.0185975	dual specificity protein phosphatase 4
LOC106580772	1.73267	1.60397	5.85437e-05	0.00130116	tumor necrosis factor alpha-induced protein 2-like
LOC106590915	1.73057	1.45145	9.60699e-06	0.000308898	neurotrypsin
LOC106565750	1.73055	2.07534	1.20372e-05	0.000369697	endoglin-like
LOC106578980	1.72801	4.69252	7.34203e-11	1.42506e-08	protein phosphatase 1 regulatory subunit 3C-B
LOC106574763	1.72734	1.33784	8.34325e-05	0.00171763	rho-related GTP-binding protein RhoE
LOC106575116	1.72669	2.26106	1.62998e-05	0.000471786	A disintegrin and metalloproteinase with thrombospondin motifs 5
LOC106609985	1.72525	2.44709	0.00131405	0.0140389	uncharacterized LOC106609985
LOC106597066	1.72481	2.33788	5.81214e-07	3.08616e-05	CD276 antigen homolog
LOC106588638	1.72434	6.04888	1.13684e-07	8.14553e-06	terminal nucleotidyltransferase 5A
LOC106589387	1.72326	3.41352	3.86845e-06	0.000146206	actin, aortic smooth muscle
LOC106587816	1.72291	5.64261	0.000102585	0.002015	lactadherin-like
LOC106588185	1.71744	1.18676	2.06146e-06	8.79255e-05	cellular retinoic acid-binding protein 2
LOC106566812	1.71659	5.70239	4.98219e-10	7.25908e-08	rho guanine nucleotide exchange factor 10-like protein
LOC106574936	1.714	3.48131	1.81384e-10	3.0058e-08	uncharacterized LOC106574936
LOC106564107	1.71324	1.98326	5.14446e-05	0.00117099	vascular cell adhesion protein 1
LOC106588970	1.69994	4.19472	1.95858e-05	0.000547459	protein NDRG1
ier2	1.69906	5.22809	0.000411409	0.00593405	immediate early response 2
LOC106566242	1.69731	3.26058	3.28922e-07	1.93754e-05	repetitive organellar protein-like
LOC106602771	1.69663	4.62273	4.08306e-05	0.000986741	RING finger protein 24-like
LOC106591630	1.69604	1.71521	0.00356942	0.0291192	lysyl oxidase homolog 4-like
ptges	1.69596	4.14055	2.68176e-11	5.77729e-09	prostaglandin E synthase
LOC106578680	1.69406	3.29572	4.73098e-09	5.24582e-07	CYFIP-related Rac1 interactor B-like
LOC123732226	1.69358	-1.0199	0.0024232	0.0220841	phosphoribosyl pyrophosphate synthase-associated protein 2
LOC106598915	1.69268	1.09597	5.95927e-05	0.00131865	divergent protein kinase domain 1A-like
LOC106597692	1.69265	1.53627	8.62722e-07	4.2866e-05	pleckstrin homology-like domain family A member 1
igfbp1a	1.69257	2.62548	0.000716859	0.00897487	insulin-like growth factor binding protein 1a
tspan11	1.69047	1.70298	2.58235e-06	0.000105391	tetraspanin 11
LOC106609153	1.68983	3.95458	7.94959e-05	0.00165694	metalloproteinase inhibitor 3
LOC106563255	1.68781	3.60999	9.50826e-11	1.78117e-08	endothelial differentiation-related factor 1 homolog
LOC106589037	1.68744	1.16421	0.00271906	0.0238948	serine/threonine-protein kinase Sgk1
LOC106613505	1.68678	1.72631	6.62633e-05	0.00142954	uncharacterized LOC106613505
tpm2	1.68586	1.05422	3.72449e-05	0.000916237	tropomyosin 2 (beta)
LOC106561050	1.68459	-1.02123	0.00109848	0.0123897	ATP-binding cassette sub-family C member 8
pkhf1	1.6835	4.77454	6.23593e-10	8.70721e-08	Pleckstrin homology domain-containing family F member 1
robo4	1.67826	2.41134	1.6199e-08	1.522e-06	roundabout, axon guidance receptor, homolog 4 (Drosophila)
LOC106590999	1.67797	1.33468	0.00255836	0.0229965	oxysterol-binding protein-related protein 10
LOC106575303	1.67562	1.20508	2.6139e-05	0.000693361	xin actin-binding repeat-containing protein 2-like
LOC106611887	1.67486	1.44546	0.000138393	0.00256541	inward rectifier potassium channel 2-like
LOC106609038	1.67356	-1.06685	0.00175526	0.0173513	keratocan-like
LOC106590282	1.67291	4.05938	2.88873e-09	3.37729e-07	collagen alpha-1(XVIII) chain-like
LOC106569126	1.67223	4.69948	1.73123e-08	1.60166e-06	zinc finger protein SNAI2
LOC106581759	1.67059	-1.08961	0.000540048	0.00725516	rap guanine nucleotide exchange factor 4
LOC106565379	1.67032	4.15968	1.31933e-05	0.000397513	lysyl oxidase homolog 2A-like
nocta	1.66997	4.08354	4.67995e-07	2.58039e-05	nocturnin a
LOC106590538	1.66898	4.76886	0.00757376	0.04982	lipocalin
LOC106601199	1.66652	2.73536	1.00366e-07	7.41924e-06	myosin-10
LOC106589114	1.66609	2.47285	9.74286e-06	0.000312716	melanocortin receptor 5-like
LOC106563402	1.66347	7.53058	6.47704e-05	0.0014074	uncharacterized LOC106563402
LOC106602387	1.66211	1.4347	2.26367e-07	1.42234e-05	scrapie-responsive protein 1
LOC123739580	1.66082	-1.05776	0.00113734	0.0126904	ubiquitin carboxyl-terminal hydrolase isozyme L1-like
LOC106580171	1.66008	-1.29242	0.00218564	0.0203991	glutamate receptor ionotropic, delta-2
LOC106572749	1.65874	3.67653	1.89559e-06	8.19439e-05	tensin-2-like
LOC106590602	1.65768	3.13807	5.15654e-10	7.44121e-08	homogentisate 1,2-dioxygenase
kif25	1.65681	1.74653	1.21314e-06	5.67261e-05	kinesin family member 25
LOC106605431	1.65609	4.04374	0.000114113	0.00219774	thrombospondin-3a-like
dnajb6b	1.65475	4.26689	0.000425351	0.00605694	DnaJ heat shock protein family (Hsp40) member B6b
LOC123728070	1.6526	-1.25582	0.00661011	0.0451554	uncharacterized LOC123728070
LOC106568438	1.65184	3.62364	2.62031e-07	1.60627e-05	uncharacterized LOC106568438
LOC106602948	1.65115	1.26846	2.23043e-06	9.2914e-05	high mobility group protein B3
si:dkeyp-23e4.3	1.65058	1.07389	2.46318e-05	0.000662116	rho GTPase-activating protein 7
c7b	1.6492	6.43036	7.40907e-09	7.57483e-07	complement component 7b
LOC106581977	1.64912	3.05022	0.000489018	0.0066979	beta-galactoside alpha-2,6-sialyltransferase 2-like
LOC106577634	1.64861	4.15754	0.00021401	0.00356604	uncharacterized LOC106577634
LOC106572115	1.6486	5.28823	4.15824e-09	4.67957e-07	protein FAM110B
LOC106594819	1.64823	1.53646	0.00259396	0.0232063	corticosteroid 11-beta-dehydrogenase isozyme 2-like
LOC106595384	1.64498	1.34774	0.000214237	0.00356786	calcium-regulated heat stable protein 1-like
LOC106609235	1.64374	5.48605	1.25817e-07	8.74344e-06	suppressor APC domain-containing protein 1
LOC106603838	1.63938	1.5089	8.42316e-07	4.206e-05	prolyl 4-hydroxylase subunit alpha-2
loxa	1.63937	1.99158	0.000319433	0.00491008	lysyl oxidase a
elovl6l	1.63792	4.61953	1.08514e-06	5.14586e-05	ELOVL family member 6, elongation of long chain fatty acids like
LOC106572213	1.63755	1.66745	0.000878467	0.0104556	ERBB receptor feedback inhibitor 1
LOC106586563	1.63714	2.8676	1.79052e-09	2.269e-07	cysteine-rich motor neuron 1 protein-like
pptc7a	1.63624	5.44441	9.4016e-05	0.00188532	protein phosphatase targeting COQ7 a
LOC106608869	1.6362	6.07284	1.42727e-06	6.4927e-05	ornithine aminotransferase, mitochondrial
LOC106610693	1.63615	2.25574	1.58197e-06	7.06846e-05	unconventional myosin-VI
cebpb	1.6346	7.6665	2.98987e-07	1.79273e-05	CCAAT enhancer binding protein beta
LOC100136446	1.6316	7.86354	0.000260968	0.0041866	C type lectin receptor A
LOC106613524	1.6308	1.44666	2.8242e-05	0.00073939	transmembrane protein 47
LOC106574652	1.6297	1.71597	5.00947e-07	2.70763e-05	uncharacterized LOC106574652
LOC106614019	1.62938	1.67009	1.17612e-05	0.000364186	39S ribosomal protein L55, mitochondrial-like
angpt2b	1.62936	1.22993	2.88533e-05	0.000751481	angiopoietin 2b
LOC106590133	1.6267	5.02332	2.959e-12	7.56301e-10	mannose receptor C-type 1
nano1	1.62657	1.52516	0.000109429	0.00212517	Nanos homolog 1
LOC106576709	1.62594	2.16365	1.29206e-05	0.000390465	synuclein
LOC106601149	1.62387	-1.12819	0.00534263	0.0387248	mesothelin-like protein
chst2	1.62342	2.04335	6.8961e-05	0.00147091	Carbohydrate sulfotransferase 2
LOC100195293	1.6231	5.9545	2.24057e-08	2.01718e-06	fibulin 1
LOC106568558	1.62211	3.49176	3.54753e-09	4.08372e-07	TEK tyrosine kinase, endothelial
inpp	1.62207	5.32706	4.70714e-06	0.000172082	Inositol polyphosphate 1-phosphatase
LOC100195685	1.62095	2.26369	9.83337e-05	0.00195372	serine/threonine-protein kinase SIK2
LOC106587778	1.62094	9.62183	3.54641e-05	0.000885428	cell surface glycoprotein 1
LOC106572096	1.62038	4.74894	1.71916e-08	1.59538e-06	peptidase inhibitor 16-like
us420	1.61904	6.08303	2.18252e-05	0.000600592	15.5 kDa protein
tns2a	1.61894	4.18296	3.18761e-06	0.00012437	tensin 2a
LOC123741735	1.61839	1.58068	6.22105e-06	0.000215911	uncharacterized LOC123741735
LOC106578269	1.61811	4.32916	1.14441e-06	5.40146e-05	uncharacterized LOC106578269
htra1b	1.61524	6.10464	2.51283e-09	3.02399e-07	HtrA serine peptidase 1b
LOC106574625	1.61351	3.55247	4.67784e-07	2.58039e-05	rho guanine nucleotide exchange factor 7-like
slc6a6b	1.61078	5.2499	0.000296069	0.00461231	solute carrier family 6 member 6b
LOC100136477	1.60809	5.65415	0.000137135	0.00254481	peroxisome proliferator-activated receptor gamma coactivator 1-beta
LOC106565981	1.60798	3.88551	6.79622e-09	7.09253e-07	hyaluronidase-2
LOC106593883	1.6067	7.66388	5.18586e-11	1.0497e-08	extracellular matrix protein 1
f2r	1.6046	1.5786	4.87207e-07	2.65717e-05	coagulation factor II (thrombin) receptor
tinagl1	1.60235	6.00876	1.77777e-05	0.000504874	tubulointerstitial nephritis antigen-like 1
vwf	1.60232	4.96492	3.16966e-06	0.00012383	von Willebrand factor
LOC106578021	1.60066	5.20511	6.94073e-07	3.56007e-05	purine nucleoside phosphorylase-like
LOC106612714	1.59958	-1.02715	0.00325348	0.0272267	uncharacterized LOC106612714
LOC106583350	1.59661	-1.07774	0.00622142	0.0432944	zinc finger and SCAN domain-containing protein 2-like
LOC106577994	1.59519	9.94426	1.89564e-06	8.19439e-05	putative ferric-chelate reductase 1
LOC106567318	1.59473	1.79641	0.000297586	0.00463116	tumor necrosis factor receptor superfamily member 6B
LOC106577171	1.59209	6.00891	0.000195041	0.00331966	myelin and lymphocyte protein-like
LOC106583599	1.59143	4.23894	8.52232e-06	0.000280911	myosin regulatory light polypeptide 9
LOC106602906	1.59032	6.58157	0.000240136	0.00391487	fos-related antigen 2
si:dkey-76k16.6	1.58996	-1.40725	0.00324513	0.027187	uncharacterized LOC106613470
m4a15	1.58718	4.60358	5.99113e-06	0.000209608	Membrane-spanning 4-domains subfamily A member 15
LOC106605533	1.58703	2.87626	0.00185873	0.0180661	lysosomal-associated transmembrane protein 4B
LOC106592833	1.58688	4.58303	0.000282978	0.00444511	aerolysin-like protein
LOC106609348	1.5868	3.04206	4.71446e-09	5.24582e-07	podocalyxin
LOC106586464	1.58307	3.15129	5.80443e-06	0.000204272	integrin alpha 4
LOC106565867	1.58255	5.68824	0.000163741	0.00290516	solute carrier family 2, facilitated glucose transporter member 1
LOC106599098	1.5807	2.2459	0.00267855	0.023693	prostaglandin G/H synthase 2
LOC123728205	1.57836	1.39436	1.22654e-05	0.000375176	cytochrome P450 27C1-like
LOC106583533	1.57831	3.54064	4.4565e-06	0.000164313	prostacyclin synthase
LOC106604241	1.57719	1.66192	0.000161965	0.00288622	uncharacterized LOC106604241
LOC106601178	1.57701	5.00956	2.17152e-06	9.08364e-05	NF-kappa-B inhibitor alpha
LOC106566897	1.57688	3.17634	6.04436e-08	4.79731e-06	calcitonin gene-related peptide type 1 receptor-like
LOC106584811	1.57419	4.52464	4.75646e-05	0.00110924	zinc-binding protein A33
LOC106611876	1.57223	3.55459	1.23022e-09	1.62024e-07	platelet-derived growth factor receptor beta
LOC106610834	1.57019	5.27606	3.82404e-05	0.000933871	thrombospondin-1-like
plek2	1.56918	5.09017	1.66542e-06	7.36497e-05	pleckstrin 2
irk8	1.56729	-1.10771	0.0015835	0.0160048	ATP-sensitive inward rectifier potassium channel 8
LOC106585598	1.56632	4.33032	8.77779e-13	2.47419e-10	anthrax toxin receptor 1
LOC106578064	1.56628	1.75965	4.19237e-05	0.0010075	zinc finger protein OZF-like
LOC106609232	1.56552	3.51613	2.94746e-08	2.53987e-06	dnaJ homolog subfamily B member 9
stab1	1.56514	4.52654	2.17017e-13	7.70029e-11	stabilin 1
LOC106587073	1.56503	2.85088	5.06571e-09	5.57598e-07	transmembrane protein 208
zgc:85777	1.5645	4.0577	1.56491e-08	1.47493e-06	isovaleryl Coenzyme A dehydrogenase
LOC106604545	1.56436	2.8217	1.09615e-07	7.94707e-06	LIM and calponin homology domains-containing protein 1-like
LOC106582201	1.56414	4.17914	1.51518e-08	1.43589e-06	integrin alpha-4-like
mustn1a	1.56393	2.96879	2.30923e-07	1.43897e-05	musculoskeletal, embryonic nuclear protein 1a
LOC106586698	1.56305	2.14181	0.00117088	0.0129238	filamin A-interacting protein 1-like
LOC106603200	1.56132	1.51645	0.000130341	0.0024508	transmembrane protein 88-like
LOC106576274	1.56099	-1.05005	0.0054599	0.0393103	DNA damage-regulated autophagy modulator protein 1-like
ptgs2b	1.56064	4.75452	0.00590075	0.0416199	prostaglandin-endoperoxide synthase 2b
phlda1	1.55622	1.58869	9.94975e-05	0.00197035	pleckstrin homology-like domain, family A, member 1
epm2a	1.55331	1.32986	9.77386e-05	0.0019466	EPM2A glucan phosphatase, laforin
LOC106603766	1.55331	3.87237	3.34822e-06	0.000129464	protein c-ets-1-B
LOC106572541	1.55317	4.74617	1.25761e-09	1.64198e-07	uncharacterized LOC106572541
LOC106606571	1.54623	2.1533	3.49762e-06	0.000134551	far upstream element-binding protein 2-like
LOC106604573	1.54584	3.49158	3.80016e-08	3.1661e-06	protocadherin-12
LOC100380696	1.54534	4.1773	2.84762e-07	1.72805e-05	fibronectin
opn8b	1.54356	1.11547	0.00139032	0.0145706	opsin 8, group member b
LOC106580770	1.54209	3.91116	2.33586e-08	2.07304e-06	uncharacterized LOC106580770
LOC106609841	1.54199	5.49001	4.9222e-08	3.97999e-06	tetraspanin-8-like
si:dkey-34d22.1	1.54052	1.64587	0.000262591	0.00419923	discoidin, CUB and LCCL domain-containing protein 1
LOC106562055	1.54016	5.48595	6.91652e-08	5.36252e-06	G1/S-specific cyclin-D1-like
LOC106592452	1.53736	-1.43074	0.00288776	0.0249629	GTPase IMAP family member 7-like
LOC106605842	1.53532	-1.02974	0.00484061	0.0360476	uncharacterized LOC106605842
LOC106579659	1.5347	-1.01266	0.00447033	0.0341502	GTP-binding protein Rheb
LOC106569808	1.53261	2.20951	0.000836802	0.0101112	1-phosphatidylinositol 4,5-bisphosphate phosphodiesterase delta-1-like
LOC106567157	1.53088	2.55945	6.86123e-06	0.000236227	hematopoietic progenitor cell antigen CD34-like
LOC106566973	1.53041	9.28054	8.56513e-08	6.49056e-06	keratin, type II cytoskeletal 8
LOC106560844	1.528	3.975	0.000879583	0.0104648	core-binding factor subunit beta
loxe3	1.52739	5.76825	0.000854662	0.0102482	Epidermis-type lipoxygenase 3
LOC106585070	1.5272	1.23955	0.000123808	0.00235438	solute carrier family 23 member 2-like
LOC106602231	1.52618	2.38124	3.0118e-06	0.000119207	rho GTPase-activating protein 7-like
syu	1.52354	3.25944	5.49393e-06	0.000195628	Synuclein
LOC106561914	1.5235	3.20409	3.15612e-07	1.87379e-05	kinesin-like protein KIFC3
bcl6b	1.52075	1.61759	1.73741e-05	0.000497059	BCL6B transcription repressor
LOC106597885	1.5196	3.31724	0.00224154	0.0207696	ectonucleotide pyrophosphatase/phosphodiesterase family member 2-like
LOC106583399	1.51812	4.09682	1.19096e-08	1.15869e-06	endophilin-A3-like
angptl2a	1.51757	3.20454	6.74398e-05	0.00144562	angiopoietin-like 2a
dll4	1.51746	1.10243	0.00022113	0.00366847	delta-like 4 (Drosophila)
LOC106575651	1.51694	4.93033	2.93051e-06	0.000116257	target of Nesh-SH3
LOC106606216	1.51634	2.59544	0.000113741	0.00219196	jmjC domain-containing protein 8
LOC106576226	1.51563	2.85302	7.42783e-08	5.71488e-06	podocalyxin
LOC106567272	1.51515	1.11285	9.85833e-06	0.000314965	syntaxin-binding protein 1
LOC106563326	1.51406	3.58055	9.91866e-05	0.00196548	ephrin-A5-like
LOC106608581	1.51271	1.75633	1.89698e-06	8.19439e-05	complement component C1q receptor
LOC106565512	1.51192	1.34561	0.000661159	0.0084244	polymeric immunoglobulin receptor-like
pbdc1	1.51157	3.60954	1.16387e-07	8.29842e-06	polysaccharide biosynthesis domain containing 1
sfrp2	1.51117	2.68265	0.00501851	0.0369527	secreted frizzled-related protein 2
LOC106574336	1.51065	2.71472	4.05765e-05	0.000982962	A disintegrin and metalloproteinase with thrombospondin motifs 1-like
cxcl14	1.51012	4.49622	1.90167e-05	0.000534525	chemokine (C-X-C motif) ligand 14
LOC106599435	1.50826	9.31522	0.000695905	0.0087525	laminin subunit gamma-2
LOC106609517	1.5064	6.66851	9.00185e-07	4.44347e-05	sodium-coupled neutral amino acid transporter 2
LOC106584182	1.50531	2.57505	3.53988e-05	0.00088453	vascular endothelial growth factor A-A
LOC106561697	1.50315	-1.05726	0.00701725	0.047199	cGMP-inhibited 3',5'-cyclic phosphodiesterase A
LOC106592618	1.50309	2.36157	3.46142e-05	0.000869246	A disintegrin and metalloproteinase with thrombospondin motifs 7-like
LOC106607466	1.50201	6.26451	7.82056e-09	7.91504e-07	all-trans-retinol 13,14-reductase
LOC106569207	1.50171	4.52591	2.34261e-07	1.45078e-05	solute carrier family 12 member 7-like
LOC106611070	1.5014	1.37717	7.46799e-05	0.00157229	delta-like protein 4
pecam1b	1.50064	2.40575	9.39209e-07	4.60594e-05	platelet and endothelial cell adhesion molecule 1b
LOC106565994	1.49703	3.05967	1.74311e-07	1.13547e-05	ephrin type-A receptor 2-like
LOC106607322	1.49549	10.6695	0.00289369	0.0249945	uncharacterized LOC106607322
LOC106577470	1.49531	2.01264	3.70457e-05	0.000913571	B-cell lymphoma 3 protein-like
LOC106608165	1.49519	4.45227	1.11452e-05	0.000348694	prostaglandin E2 receptor EP2 subtype-like
LOC106601018	1.4942	2.29219	0.000829122	0.0100629	heat shock 70 kDa protein-like
LOC106582941	1.49404	1.10382	0.000411803	0.00593444	calcium-dependent secretion activator 1
xpo1b	1.49326	6.91629	2.68691e-05	0.000708988	exportin 1 (CRM1 homolog, yeast) b
LOC106569883	1.49278	1.36608	0.000407369	0.00590685	synaptotagmin-11-like
tmem79b	1.49155	6.65605	1.47423e-07	9.92472e-06	transmembrane protein 79b
LOC100286404	1.48997	1.34419	1.26739e-05	0.000384254	Krueppel-like factor 2
LOC106589803	1.48841	2.43409	1.34057e-05	0.000402303	bone morphogenetic protein 5-like
LOC106606975	1.48749	2.90703	6.17599e-07	3.25075e-05	Na(+)/H(+) exchange regulatory cofactor NHE-RF1-like
luzp1	1.48699	3.24187	0.000157378	0.00283037	leucine zipper protein 1
LOC106571792	1.48576	1.00893	0.000678447	0.00859024	serine/threonine-protein kinase WNK2-like
timp3	1.48572	5.06378	0.000435717	0.00616669	Metalloproteinase inhibitor 3
si:ch73-217n20.1	1.48529	6.63261	4.67456e-07	2.58039e-05	complement receptor type 2
hnrnpua	1.4852	1.23893	0.000139989	0.00258546	heterogeneous nuclear ribonucleoprotein Ua
LOC106607565	1.48127	3.93049	4.51731e-07	2.52768e-05	rho-related GTP-binding protein RhoB
LOC106583079	1.48039	4.57017	0.00112701	0.0126031	potassium voltage-gated channel subfamily C member 1-like
LOC106560322	1.47665	8.74929	7.81612e-07	3.94204e-05	gelsolin
anxa6	1.47531	2.70191	1.09799e-05	0.000344381	annexin A6
LOC106611472	1.47289	-1.15948	0.00531824	0.0385665	tandem C2 domains nuclear protein-like
LOC106607481	1.4717	2.66828	1.66351e-05	0.000479192	uncharacterized LOC106607481
LOC106567959	1.47154	-1.33427	0.005912	0.0416797	fibroblast growth factor receptor 1-A
LOC106567887	1.47091	1.65469	2.38776e-06	9.86503e-05	protein sprouty homolog 3-like
dlc1	1.4695	3.05979	1.69281e-06	7.45331e-05	DLC1 Rho GTPase activating protein
LOC106575190	1.46907	1.61346	9.7199e-05	0.00193884	inhibin beta B chain
ch25h	1.46883	3.16876	0.000647622	0.00830808	cholesterol 25-hydroxylase
LOC106573026	1.46762	3.97766	0.000569547	0.00752937	ectonucleotide pyrophosphatase/phosphodiesterase family member 2
setd7	1.4674	5.71876	6.07883e-11	1.19828e-08	SET domain containing 7, histone lysine methyltransferase
si:dkey-251i10.2	1.46664	6.47092	2.78994e-06	0.000112193	Reeler domain-containing protein
LOC106581433	1.46598	3.79174	1.43466e-08	1.36497e-06	pentraxin-related protein PTX3
klf9	1.46502	4.61066	0.000191372	0.00328128	Kruppel-like factor 9
LOC106601778	1.46496	3.95837	1.69072e-07	1.10612e-05	uncharacterized LOC106601778
LOC106579845	1.46418	1.1099	0.000102829	0.00201593	anthrax toxin receptor 1-like
LOC106586671	1.4636	6.39794	2.79954e-11	5.94607e-09	collagen alpha-2(IV) chain
cssa17h15orf48	1.46345	3.061	6.58786e-05	0.0014243	chromosome ssa17 C15orf48 homolog
si:dkey-27i16.2	1.46325	1.80178	0.000129657	0.00244304	regulator of cell cycle RGCC-like
LOC100380677	1.46315	2.3217	1.07535e-07	7.87028e-06	receptor-type tyrosine-protein phosphatase beta
LOC106611708	1.46225	3.84521	1.53352e-06	6.91347e-05	sushi-repeat containing protein X-linked 2
LOC106567452	1.46132	2.35669	0.000484053	0.00664802	homeobox protein MSX-2-like
LOC106607252	1.45924	3.09009	3.36011e-06	0.000129758	ADP-ribosylation factor-like protein 5B
LOC106583011	1.45462	1.05378	0.000212469	0.00354716	ankyrin repeat and SAM domain-containing protein 1A
LOC106571085	1.45441	1.40437	8.90208e-05	0.00180193	signal-induced proliferation-associated 1-like protein 1
adgrl4	1.45414	4.00899	1.2539e-09	1.64198e-07	adhesion G protein-coupled receptor L4
LOC106560616	1.45338	2.99109	3.06489e-05	0.000786029	solute carrier organic anion transporter family member 2A1
LOC106563373	1.45297	2.19536	9.94385e-07	4.7832e-05	extensin
LOC106575193	1.45175	2.21018	2.88002e-05	0.000750746	ras-related protein M-Ras
LOC106569628	1.45118	3.11182	1.35872e-07	9.37736e-06	tropomyosin alpha-1 chain
hop	1.45106	3.21146	0.000290203	0.00454205	Homeodomain-only protein
LOC106580153	1.45076	6.65569	1.95734e-06	8.39734e-05	aquaporin-3-like
LOC106610526	1.45041	1.42798	0.00318125	0.0267932	von Willebrand factor A domain-containing protein 7-like
LOC100380774	1.44978	3.52376	5.82927e-09	6.30146e-07	adhesion G protein-coupled receptor E5
mcamb	1.44824	3.52347	1.26307e-08	1.21834e-06	melanoma cell adhesion molecule b
inka1b	1.44772	1.29708	0.000217091	0.00360941	inka box actin regulator 1b
LOC123730749	1.44736	3.25391	0.000218652	0.00362936	uncharacterized LOC123730749
hnrnpdl	1.44717	5.43848	1.68554e-10	2.87621e-08	heterogeneous nuclear ribonucleoprotein D-like
LOC106605221	1.4464	2.35911	9.99263e-05	0.00197625	E3 ubiquitin-protein ligase RNF183
LOC106602913	1.44555	3.83856	1.44059e-07	9.76366e-06	claudin-like protein ZF-A89
dusp23b	1.44431	1.90485	0.0020922	0.019756	dual specificity phosphatase 23b
LOC106606948	1.4431	1.72314	0.000110832	0.00214825	transmembrane protein 100
tgm5l	1.44229	8.7113	1.37628e-05	0.000409356	transglutaminase 5, like
LOC106564367	1.44222	5.4889	3.98388e-08	3.30093e-06	aspartate aminotransferase, cytoplasmic-like
LOC106596553	1.44217	-1.27883	0.00599961	0.0421202	sodium/glucose cotransporter 5
LOC106568560	1.44144	1.75887	0.00205356	0.0194888	transcription factor AP-1-like
LOC106588169	1.44032	1.86963	1.05736e-05	0.000334627	SH2 domain-containing adapter protein E
LOC106612135	1.43852	4.72586	0.000291542	0.00455826	proheparin-binding EGF-like growth factor
LOC106609454	1.4379	1.63014	0.000100333	0.0019817	cdc42 effector protein 1
LOC106601043	1.43607	4.16337	5.03582e-10	7.30194e-08	receptor activity-modifying protein 1-like
LOC106564755	1.43526	2.13033	8.25012e-05	0.0017031	zinc-binding protein A33-like
LOC106586738	1.4341	1.81066	0.000563604	0.00747968	collagen alpha-1(XVII) chain
LOC106568400	1.42858	1.66783	0.000162042	0.00288622	integrin alpha-1-like
gask1b	1.42734	3.08697	5.38871e-08	4.33396e-06	golgi associated kinase 1B
LOC106583108	1.42684	3.34335	1.70798e-05	0.000491064	solute carrier family 45 member 3
LOC106562045	1.42549	3.29873	9.34379e-07	4.58972e-05	coiled-coil domain-containing protein 102A-like
pcolcea	1.4252	3.81931	0.000224831	0.00371964	procollagen C-endopeptidase enhancer a
ficd	1.42512	4.22236	5.98302e-09	6.42163e-07	FIC domain protein adenylyltransferase
LOC106597655	1.41782	-1.18571	0.00614579	0.042877	multiple epidermal growth factor-like domains protein 9
LOC106561808	1.41556	1.83523	0.000251912	0.00407382	anoctamin-5
rhag	1.41527	3.31328	0.00126359	0.0136155	Rh associated glycoprotein
mia	1.41441	1.51147	0.000110519	0.00214358	MIA SH3 domain containing
LOC106575599	1.41413	3.97781	0.00171701	0.0170626	tensin
LOC106576408	1.41401	6.28357	9.51087e-07	4.64907e-05	sodium-coupled neutral amino acid transporter 4
LOC106582704	1.41383	-1.06727	0.00473858	0.0355511	protein kinase C and casein kinase substrate in neurons protein 1-like
tp53inp1	1.41269	4.93965	0.000157315	0.00283037	tumor protein p53 inducible nuclear protein 1
crfb12	1.41217	5.24595	3.33835e-07	1.95125e-05	cytokine receptor family member B12
LOC106594058	1.41208	4.34518	1.20353e-05	0.000369697	puratrophin-1
LOC106587812	1.41203	5.39151	3.45706e-05	0.000869246	guanosine-3',5'-bis(diphosphate) 3'-pyrophosphohydrolase MESH1
LOC106572979	1.41038	4.27675	1.36877e-10	2.42145e-08	60S acidic ribosomal protein P2
LOC106565966	1.40974	1.45508	2.39453e-05	0.000645967	kazrin
LOC106609713	1.40971	1.20513	0.000359138	0.00537282	ATP-binding cassette sub-family C member 9-like
LOC106613699	1.40853	5.87627	4.29696e-05	0.00102367	40S ribosomal protein S27-like
LOC106562983	1.40763	6.10521	1.00715e-05	0.000321097	inactive carboxypeptidase-like protein X2
typh	1.40706	2.62797	0.000292769	0.00457271	Thymidine phosphorylase
LOC106605545	1.40684	1.04591	0.000347875	0.00525384	xylose isomerase-like
LOC106565154	1.40617	1.96005	4.49737e-05	0.00106468	protein bicaudal D homolog 2
LOC106580786	1.40267	7.18863	3.58104e-06	0.000137061	unconventional myosin-Ic
LOC106562430	1.40257	8.66822	3.0331e-05	0.000779201	nicotinamide riboside kinase 2
LOC106581720	1.40192	1.81798	0.000374071	0.00552227	CD276 antigen homolog
aifm2	1.40107	2.65585	0.00502354	0.0369807	apoptosis inducing factor mitochondria associated 2
LOC106577891	1.40104	1.76393	0.00497024	0.0367251	zinc finger and BTB domain-containing protein 16-A-like
LOC106561484	1.40042	2.33873	0.00135655	0.0143453	spondin-1
LOC106603990	1.40036	2.02938	0.00690065	0.0466122	serine/threonine-protein kinase TAO1-B-like
LOC106587911	1.40008	1.17562	5.95494e-05	0.00131865	solute carrier family 22 member 18-like
LOC106593811	1.39941	3.25496	9.66073e-08	7.21207e-06	regulator of G-protein signaling 1
LOC106612859	1.39759	2.16707	4.57785e-06	0.000168068	scavenger receptor class F member 1-like
LOC106612826	1.39685	3.3545	0.000208886	0.00350584	BICD family-like cargo adapter 1
cldx	1.39671	8.21759	1.23576e-07	8.6676e-06	Claudin-like protein ZF4A22
LOC106567106	1.39557	4.41063	1.26439e-08	1.21834e-06	rab GDP dissociation inhibitor alpha
LOC106580302	1.39454	4.57638	6.64458e-09	6.95836e-07	zinc transporter ZIP1
emp3	1.3938	3.37456	2.37014e-05	0.000640531	Epithelial membrane protein 3
LOC106560620	1.39345	8.84836	4.21766e-06	0.000157237	sodium/potassium-transporting ATPase subunit beta-233
LOC106577392	1.3915	6.9876	8.64258e-06	0.000283634	ornithine aminotransferase, mitochondrial
pecam1a	1.39049	2.97834	9.60823e-07	4.66641e-05	platelet and endothelial cell adhesion molecule 1a
LOC106583046	1.38958	1.66195	1.3333e-05	0.000401322	FYVE, RhoGEF and PH domain-containing protein 5
si:ch73-281f12.4	1.38883	4.05754	3.0831e-07	1.84132e-05	RA_Radil_like and Myo5p-like_CBD_Rasip1 domain-containing protein
LOC106567684	1.38752	1.90061	0.000179715	0.00312472	proenkephalin-A-like
zmynd19	1.387	1.8086	8.47529e-05	0.00174124	zinc finger, MYND-type containing 19
LOC106575136	1.38692	1.34291	2.58214e-05	0.000686498	dual specificity protein phosphatase 19
ackr4b	1.38627	3.11037	0.00023498	0.00384536	atypical chemokine receptor 4b
LOC106589543	1.38561	2.63802	3.51572e-07	2.02497e-05	transmembrane protein 184B-like
LOC106582336	1.38452	3.61822	4.06736e-05	0.000983732	ETS translocation variant 5
LOC106562593	1.38323	2.61445	0.000676254	0.00856968	aldehyde dehydrogenase family 1 member A3
ftr82	1.38162	5.69624	1.36708e-06	6.25661e-05	finTRIM family, member 82
LOC106583226	1.38089	2.1272	1.92126e-05	0.000539528	rho guanine nucleotide exchange factor 25-like
gnai2b	1.37795	-1.07025	0.00386934	0.0307103	guanine nucleotide binding protein (G protein), alpha inhibiting activity polypeptide 2b
LOC106603080	1.37748	4.17892	1.7894e-07	1.16036e-05	uncharacterized LOC106603080
LOC106582116	1.37686	7.19995	1.51873e-08	1.43589e-06	follistatin-related protein 1
atp10a	1.37494	2.26034	3.55691e-05	0.000886583	ATPase phospholipid transporting 10A
LOC106590225	1.3747	-1.04968	0.00523488	0.0381916	uncharacterized LOC106590225
LOC106568163	1.37468	1.49996	0.000115082	0.00221498	protein phosphatase 1 regulatory subunit 3B
LOC106609243	1.37416	4.83714	2.53782e-06	0.000104137	myoD family inhibitor domain-containing protein
clic2	1.37355	2.7445	0.000734152	0.00912697	chloride intracellular channel 2
LOC106590170	1.37344	4.31874	0.00263338	0.0234562	dual specificity protein phosphatase 5
LOC106601027	1.37266	1.93619	6.85143e-06	0.000236159	apoptosis-stimulating of p53 protein 1
LOC106582078	1.37183	2.93518	2.60245e-06	0.000106068	gap junction beta-2 protein-like
LOC106609581	1.37183	4.27154	1.27664e-07	8.85138e-06	uncharacterized LOC106609581
LOC106567432	1.36997	2.70398	5.45214e-06	0.00019483	actin filament-associated protein 1-like 1
LOC106599266	1.36993	5.68731	7.58015e-08	5.80247e-06	elongation of very long chain fatty acids protein 1-like
LOC106577692	1.36914	4.52878	4.4512e-07	2.49532e-05	cornifelin homolog B
LOC106612111	1.3691	3.75262	0.000854919	0.0102482	DNA damage-inducible transcript 4-like protein
LOC106607315	1.36801	4.0907	5.05069e-07	2.72503e-05	unconventional myosin-X
apln	1.36791	2.32155	0.000190261	0.00326968	apelin
LOC106578163	1.36716	2.64229	5.36567e-06	0.00019198	tyrosine-protein kinase Tec
LOC106606196	1.36696	2.16504	0.00281719	0.0245568	monocarboxylate transporter 4
LOC106599515	1.36668	2.88112	1.51335e-06	6.83275e-05	integrin beta-1-like
LOC106589894	1.36627	2.36359	8.18491e-06	0.000273072	G-protein coupled receptor family C group 5 member C
LOC106603916	1.36615	1.60015	0.000670761	0.00851796	proheparin-binding EGF-like growth factor
atxn1a	1.36615	3.19665	2.7383e-06	0.000110263	ataxin 1a
sdc2a	1.3661	4.2922	6.45173e-07	3.3549e-05	Syndecan-2-A
LOC106569495	1.36578	3.16696	2.74697e-07	1.67033e-05	dynein, cytoplasmic 1, intermediate chain 2a-like
LOC106566804	1.36429	4.96106	7.48527e-09	7.62689e-07	tyrosine-protein kinase SRK3
LOC106603971	1.36343	5.57124	1.25161e-07	8.71788e-06	unconventional myosin-XIX
LOC106566793	1.3632	3.51651	6.63289e-05	0.00142961	helicase ARIP4-like
mical2a	1.36287	3.8172	2.58347e-05	0.000686498	microtubule associated monooxygenase, calponin and LIM domain containing 2a
LOC106591131	1.36269	5.83815	4.54627e-06	0.000167214	endoplasmic reticulum-Golgi intermediate compartment protein 1
LOC106568945	1.36262	4.82229	0.000218502	0.00362887	transcription factor jun-D
LOC106602914	1.36063	5.0299	2.24151e-06	9.32467e-05	uncharacterized LOC106602914
emilin2a	1.35925	3.97804	1.16044e-06	5.46859e-05	elastin microfibril interfacer 2a
adhfe1	1.35898	2.24874	0.000135665	0.00252415	alcohol dehydrogenase iron containing 1
fth1b	1.35661	3.2	0.000424855	0.00605274	ferritin, heavy polypeptide 1b
LOC106578494	1.35654	5.51535	2.86387e-06	0.000114252	holocytochrome c-type synthase
flot1	1.35513	4.91742	5.23576e-07	2.80481e-05	flotillin 1
im:7136398	1.35349	3.03934	9.05298e-05	0.00182756	schwannomin-interacting protein 1
LOC106572873	1.35197	1.99194	0.000399496	0.00581505	uncharacterized LOC106572873
cdh19	1.35177	1.98808	0.000195741	0.0033297	cadherin 19, type 2
LOC106600850	1.35104	2.23186	9.37739e-05	0.00188172	pyruvate dehydrogenase (acetyl-transferring) kinase isozyme 2, mitochondrial
LOC106564789	1.35024	2.17281	4.29119e-06	0.000158995	apelin receptor B
LOC123729604	1.3501	3.90067	1.08133e-05	0.000340427	histamine N-methyltransferase-like
LOC106584319	1.34967	9.20428	9.93136e-07	4.7832e-05	tyrosine-protein kinase ABL2
LOC106583069	1.34897	1.87432	0.00315323	0.0266216	uncharacterized protein C6orf132-like
LOC106589892	1.34884	1.90336	0.00475342	0.0356077	inward rectifier potassium channel 2-like
LOC106563757	1.34829	5.29038	2.12496e-05	0.00058851	glutamine--fructose-6-phosphate aminotransferase [isomerizing] 2-like
LOC106567891	1.34806	-1.05444	0.00734549	0.0486687	uncharacterized LOC106567891
dipk2b	1.34784	1.44234	0.00012949	0.00244304	divergent protein kinase domain 2B
esama	1.34781	2.53915	7.18108e-07	3.6523e-05	endothelial cell adhesion molecule a
LOC106610080	1.34638	2.27734	6.08373e-05	0.00134225	zinc finger protein 135-like
igfbp7	1.34562	7.46558	3.09872e-07	1.84405e-05	insulin-like growth factor binding protein 7
tnfrsf1b	1.34528	2.33381	6.76266e-07	3.48058e-05	tumor necrosis factor receptor superfamily, member 1B
LOC106585437	1.34447	2.06067	0.00017726	0.00309522	CCN family member 1-like
LOC106565828	1.3444	1.17439	0.000177174	0.00309522	FYVE, RhoGEF and PH domain-containing protein 5
LOC106593628	1.34435	3.76376	3.50695e-06	0.000134738	fibronectin-like
LOC106567372	1.34348	4.08844	1.47928e-06	6.69897e-05	pleckstrin homology domain-containing family N member 1-like
LOC106582101	1.34341	5.35549	9.50069e-07	4.64907e-05	immunoglobulin superfamily member 3
pim1	1.34283	6.70971	0.000101077	0.00199248	Pim-1 proto-oncogene, serine/threonine kinase
LOC106579556	1.34239	1.03802	0.00191555	0.0184901	LIM zinc-binding domain-containing Nebulette
LOC106592246	1.34075	2.23597	4.21282e-05	0.00101001	acyl-coenzyme A thioesterase THEM4
LOC106600507	1.33877	1.87145	5.65703e-05	0.0012657	death-associated protein kinase 3-like
LOC106565674	1.33862	5.24562	8.54459e-07	4.25256e-05	interferon regulatory factor 6
LOC106565061	1.33685	3.46702	6.29711e-07	3.29152e-05	dystroglycan 1
LOC106568538	1.3357	5.61616	0.000133881	0.00250176	cingulin-like protein 1
LOC106588251	1.33467	3.45594	0.00151319	0.0154757	sphingosine kinase 1-like
LOC106585451	1.33304	2.89607	0.00109238	0.0123348	calcium-binding mitochondrial carrier protein SCaMC-2-A-like
si:dkey-3d4.3	1.33289	4.76363	0.000420588	0.00602546	leucine-zipper-like transcriptional regulator 1
LOC106602396	1.33269	4.73655	1.00607e-06	4.8317e-05	SH3 domain-containing protein 19-like
LOC106570658	1.33171	4.7194	6.60237e-07	3.40972e-05	uncharacterized LOC106570658
hsp7c	1.33149	8.55027	2.80764e-08	2.44279e-06	Heat shock cognate 71 kDa protein
LOC106603046	1.33094	2.60546	0.000717328	0.00897702	rho GTPase-activating protein 31
ppr1c	1.32932	1.43877	0.000761805	0.0094435	phosphatase 1 regulatory subunit 1C
LOC106569079	1.32764	5.57234	3.76134e-05	0.000923043	serine/threonine-protein kinase PLK3
LOC106577820	1.32763	4.7822	0.000318717	0.00490184	cytosolic phospholipase A2 gamma-like
LOC106601890	1.32631	2.86523	0.000300818	0.00466702	adenylate cyclase type 9-like
LOC106564851	1.3257	3.78156	1.24098e-06	5.76703e-05	SERTA domain-containing protein 2-like
tubb6	1.32312	1.06229	0.00287635	0.0249212	tubulin, beta 6 class V
LOC106561270	1.31941	2.01273	0.000178318	0.00310871	melanophilin-like
LOC106584915	1.31815	2.03438	3.3537e-05	0.000844304	protein adenylyltransferase FICD-like
LOC100136449	1.31637	3.65125	0.00362681	0.0294997	interleukin-1 beta
LOC106599379	1.31524	3.88969	1.36922e-05	0.000407919	sodium- and chloride-dependent glycine transporter 1-like
LOC106578865	1.31495	4.74398	6.72421e-07	3.46671e-05	uncharacterized LOC106578865
map7a	1.31251	3.0707	0.00359449	0.0292762	microtubule-associated protein 7a
LOC106575420	1.3119	3.70428	9.55232e-07	4.65353e-05	tuftelin-like
si:ch211-14k19.8	1.31178	1.64962	0.000250527	0.00405795	uncharacterized si:ch211-14k19.8
LOC106567641	1.31166	7.38537	0.000146972	0.00267998	heat shock cognate 70 kDa protein
chd3	1.31115	1.52671	0.00269315	0.0237542	chromodomain helicase DNA binding protein 3
LOC106562284	1.3094	5.29627	0.00021138	0.00353983	interferon regulatory factor 8
LOC106582467	1.30879	5.91115	4.27079e-05	0.00101904	cytochrome c
LOC106563734	1.30829	3.23956	0.000446205	0.00626863	vascular endothelial growth factor C
LOC106586612	1.30708	2.23928	6.2854e-05	0.00137497	rho GTPase-activating protein 20
LOC106603880	1.30658	1.5703	0.00298878	0.0255431	transcription factor COE1-A
LOC123741702	1.30603	2.08592	0.000410773	0.00593055	RUN domain-containing protein 3A-like
LOC100136494	1.30521	4.49971	0.00186168	0.0180832	decorin
LOC123724381	1.30453	1.27194	0.00372644	0.0298988	leucine-rich repeat-containing protein 15-like
LOC100194969	1.30383	3.67868	0.000120311	0.00229803	v-ets erythroblastosis virus E26 oncogene like (avian)
LOC106574518	1.30377	1.34605	0.000190229	0.00326968	zinc finger protein 2-like
LOC106571855	1.30303	2.69534	1.03665e-06	4.94706e-05	glutamate receptor-interacting protein 2-like
anxa1	1.30284	10.6141	5.70863e-05	0.00127346	Annexin A1
lasp1	1.30246	3.31408	2.73549e-08	2.39833e-06	LIM and SH3 protein 1
LOC106565857	1.30246	4.17983	2.28574e-07	1.42754e-05	coiled-coil domain-containing protein 3
rbpms2a	1.30146	2.3139	9.3549e-06	0.000301436	RNA binding protein, mRNA processing factor 2a
LOC106584632	1.30137	2.4518	0.000537671	0.00722968	nucleobindin-2-like
LOC106572387	1.30105	2.72948	0.00631135	0.0437482	rap1 GTPase-activating protein 1
c6	1.30048	6.12832	4.58293e-07	2.55492e-05	complement component 6
rcn3	1.30024	5.26724	8.17006e-09	8.21364e-07	reticulocalbin 3, EF-hand calcium binding domain
ahsa1a	1.30011	6.07425	1.79318e-06	7.83142e-05	AHA1, activator of heat shock protein ATPase homolog 1a
LOC106606854	1.29969	1.9935	0.000120174	0.00229803	complement component C1q receptor
LOC106571981	1.29958	6.82658	2.08754e-09	2.60166e-07	serine/arginine-rich splicing factor 6
LOC106600888	1.29942	3.32009	0.000137197	0.00254481	uncharacterized LOC106600888
LOC106610995	1.29769	2.06095	0.000439409	0.00620149	heat shock 70 kDa protein 4L
LOC106580605	1.29703	2.93056	0.000294724	0.00459374	PR domain zinc finger protein 1
LOC106603773	1.29651	1.63353	0.000380647	0.00559469	transforming growth factor beta activator LRRC32-like
LOC106567247	1.29555	2.18639	3.93746e-06	0.000148072	semaphorin-3F-like
myct1a	1.29531	2.30836	4.31785e-05	0.00102702	myc target 1a
LOC106601989	1.29468	5.41536	0.000819048	0.00997677	monocarboxylate transporter 4
LOC106570550	1.29402	1.61522	0.00102927	0.0118129	collagen alpha-2(VIII) chain-like
LOC100306775	1.29338	1.72382	0.000183849	0.00317737	regulator of calcineurin 2
LOC106562718	1.29256	1.90449	0.000881769	0.0104807	prostaglandin E synthase
LOC106587124	1.29206	4.48751	2.33699e-08	2.07304e-06	CD59 molecule (CD59 blood group)
LOC106585376	1.29046	1.06342	0.000613472	0.00797171	ras-related protein Rab-27B-like
LOC106560230	1.28939	4.27275	2.72203e-09	3.23031e-07	phospholipid phosphatase 3
prex2	1.28925	1.7159	5.52519e-05	0.00124326	phosphatidylinositol-3,4,5-trisphosphate-dependent Rac exchange factor 2
LOC106609893	1.28918	1.19427	0.00486083	0.0361447	membrane-spanning 4-domains subfamily A member 12-like
LOC106587204	1.28862	2.44845	0.000285171	0.00447257	pro-adrenomedullin
LOC106590153	1.28835	1.44198	0.00133433	0.0141902	transcription factor Sox-17-alpha-A
LOC106610522	1.28633	2.91213	8.80513e-06	0.000288029	uncharacterized LOC106610522
LOC106576809	1.28589	1.44647	0.000686843	0.00867106	poly(rC)-binding protein 3-like
kpyk	1.28405	6.03494	0.00022334	0.003697	Pyruvate kinase muscle isozyme
LOC106611616	1.28372	1.87088	0.000112947	0.00217946	nanos homolog 1-like
spy1	1.28337	1.04191	0.00116248	0.0128709	sprouty homolog 1
LOC106569781	1.28227	1.9111	0.000263105	0.00420299	transcription and mRNA export factor ENY2
LOC106606534	1.28146	4.42045	0.000486296	0.0066697	interleukin-6 receptor subunit beta-like
fhl3	1.28002	3.90963	1.54787e-07	1.03283e-05	four and a half LIM domains 3
LOC106580143	1.27973	1.88872	0.000918514	0.0108044	versican core protein-like
LOC106582803	1.27886	2.07083	0.000540485	0.0072578	uncharacterized LOC106582803
LOC106576175	1.27861	2.69357	7.43487e-05	0.00157199	condensin-2 complex subunit H2-like
LOC106567177	1.27841	2.261	2.9262e-05	0.000757468	coenzyme Q-binding protein COQ10 homolog A, mitochondrial
slc29a1a	1.27789	5.92477	8.54327e-06	0.000281294	solute carrier family 29 member 1a
LOC106586377	1.27648	3.68473	9.76468e-09	9.59292e-07	uncharacterized LOC106586377
iffo2b	1.27624	1.75071	0.00242368	0.0220841	intermediate filament family orphan 2b
LOC106563017	1.27599	2.57489	0.00310028	0.0263022	microtubule-associated serine/threonine-protein kinase 1
LOC106613588	1.2757	2.59598	4.98591e-05	0.00114441	sphingosine 1-phosphate receptor 1
LOC106580881	1.27545	1.41876	0.000253219	0.00408619	protein yippee-like 2
LOC106563561	1.27478	4.03373	2.59572e-08	2.28242e-06	tyrosine-protein kinase receptor UFO-like
avil	1.27441	3.12578	1.14659e-05	0.000356139	advillin
LOC106577847	1.27422	10.7639	0.00303408	0.0258599	cytosolic phospholipase A2 gamma
LOC106584114	1.27348	3.90135	0.0027097	0.0238542	RAS-like, family 11, member B
LOC106587725	1.27288	3.09639	0.00288074	0.0249449	cell migration-inducing and hyaluronan-binding protein-like
LOC106585260	1.27221	4.54993	1.5139e-05	0.000443293	phosphofurin acidic cluster sorting protein 2
LOC106571119	1.27217	2.94255	3.72077e-06	0.000141869	tumor necrosis factor alpha-induced protein 2-like
ccd56	1.27209	1.84477	4.83669e-05	0.00112298	Coiled-coil domain-containing protein 56
sorbs2b	1.27123	1.22929	0.00388444	0.030814	sorbin and SH3 domain containing 2b
LOC106593810	1.27012	2.37891	2.321e-05	0.000629624	regulator of G-protein signaling 3
LOC106602034	1.2683	2.37743	0.000792919	0.0097376	pulmonary surfactant-associated protein D-like
LOC106609105	1.26787	1.75757	0.00104908	0.0119713	serine/threonine-protein kinase pim-3
LOC106566852	1.26749	3.94085	5.77608e-06	0.000203989	von Willebrand factor A domain-containing protein 1
LOC106604736	1.26669	2.83634	6.68037e-06	0.00023079	phosphatidylinositol 3,4,5-trisphosphate 5-phosphatase 2B
LOC106590176	1.26589	6.72674	1.85849e-08	1.71413e-06	uncharacterized LOC106590176
LOC106562378	1.26587	1.05747	0.000585489	0.00769522	Wilms tumor protein 1-interacting protein homolog
LOC106580408	1.26476	4.06041	0.000148821	0.00270712	uncharacterized LOC106580408
LOC106602000	1.26406	2.83156	3.30493e-05	0.000832721	nuclear distribution protein nudE-like 1-B
LOC106577503	1.26283	1.94968	0.00364238	0.0295466	arylsulfatase J-like
chl1b	1.26213	3.48821	4.23558e-06	0.000157516	cell adhesion molecule L1-like b
LOC106569443	1.26069	6.47867	0.00128407	0.0137919	matrix metalloproteinase-14-like
LOC106575505	1.26022	3.28956	0.000607632	0.00790945	cingulin-like
sspn	1.25503	3.03165	2.32143e-05	0.000629624	sarcospan (Kras oncogene-associated gene)
s2533	1.255	3.83842	5.80922e-07	3.08616e-05	Solute carrier family 25 member 33
LOC106582152	1.25495	4.5026	3.87939e-07	2.21483e-05	BCL-6 corepressor
LOC106589469	1.25476	3.62586	0.00106022	0.0120484	39S ribosomal protein L38, mitochondrial
sfrs1	1.25439	5.40698	7.52776e-07	3.80935e-05	Splicing factor, arginine/serine-rich 1
LOC106590600	1.25436	2.29479	0.000521345	0.0070499	pleckstrin homology-like domain family B member 2
tmem110l	1.25349	1.69298	0.000585646	0.00769522	transmembrane protein 110, like
LOC106611819	1.25169	1.36048	0.00289641	0.0249945	fibroblast growth factor 18-like
LOC106577776	1.25157	1.48117	0.000262029	0.00419852	transmembrane protein 88-like
LOC106610988	1.25141	1.39526	0.00132906	0.0141591	lateral signaling target protein 2 homolog
LOC106581923	1.2509	2.91919	4.98213e-05	0.00114441	NGFI-A-binding protein 1-like
LOC106582315	1.25088	3.3752	1.52987e-05	0.000446608	coenzyme Q-binding protein COQ10 homolog B, mitochondrial
rsrp1	1.25051	7.40424	9.81628e-06	0.000314622	arginine/serine-rich protein 1
srsf2b	-1.25098	7.74989	3.29562e-07	1.93754e-05	serine and arginine rich splicing factor 2b
lpp60	-1.25108	5.11	9.80742e-05	0.00195113	60 kDa lysophospholipase
LOC106583290	-1.25253	1.63224	0.000897756	0.0106307	protein THEMIS2
LOC106585873	-1.25296	2.84846	3.25292e-06	0.000126218	CCR4-NOT transcription complex subunit 6-like
LOC106609458	-1.25377	3.79003	0.000520808	0.0070482	ubl carboxyl-terminal hydrolase 18
LOC106589223	-1.25394	1.74535	0.00114316	0.0127365	uncharacterized LOC106589223
LOC106563038	-1.2542	1.15617	0.00499732	0.0368867	E3 ubiquitin/ISG15 ligase TRIM25-like
LOC106582018	-1.25457	3.6597	3.74565e-06	0.000142458	inactive phospholipase C-like protein 2
LOC106576755	-1.25492	3.48898	0.000577624	0.00761081	hydroxycarboxylic acid receptor 2
LOC106561985	-1.25587	2.41564	8.65844e-05	0.00176326	chemokine-like factor
gpc1a	-1.25588	6.1559	0.000103631	0.00202823	glypican 1a
LOC106576681	-1.25626	6.31826	6.29999e-06	0.0002184	core histone macro-H2A.2
LOC106572477	-1.25633	7.08956	1.40998e-05	0.000417731	tubulin alpha-8 chain
LOC106609974	-1.25694	5.67142	0.000167686	0.00296102	programmed cell death protein 4-like
LOC106584424	-1.25815	3.93219	0.000563952	0.00747968	single-stranded DNA-binding protein 3
LOC106607744	-1.25908	5.3912	6.64337e-08	5.19078e-06	TGF-beta-activated kinase 1 and MAP3K7-binding protein 2
LOC106591504	-1.25962	4.07994	2.42207e-05	0.000651646	rho GTPase-activating protein 19-like
LOC106579340	-1.26107	1.84116	0.00479309	0.0357644	formin-like protein 1
znf362b	-1.2655	3.13867	1.99765e-06	8.55813e-05	zinc finger protein 362b
LOC106602819	-1.26612	2.55857	1.78557e-05	0.00050566	integrin alpha-X-like
LOC106602388	-1.26646	4.28068	2.95466e-07	1.77515e-05	N-acetylgalactosaminyltransferase 7-like
cmpk2	-1.26787	1.92712	0.00350534	0.0287286	cytidine monophosphate (UMP-CMP) kinase 2, mitochondrial
LOC106587380	-1.26847	3.13102	2.73479e-06	0.000110263	AFG3-like protein 1
LOC106608986	-1.26862	3.47022	0.00272253	0.0239111	protein NDRG2
LOC106571241	-1.27015	1.42776	0.000439163	0.00620092	forkhead box protein A2-like
LOC106603529	-1.27075	1.02268	0.000895811	0.010616	PR domain zinc finger protein 15
LOC106569690	-1.27091	3.65114	8.11817e-06	0.000271747	calcium-binding mitochondrial carrier protein SCaMC-1
LOC106604371	-1.27176	3.07885	1.05389e-06	5.02137e-05	fermitin family homolog 3-like
LOC106572508	-1.27322	2.27016	3.64094e-05	0.000901565	retinoic acid receptor gamma-A
LOC106610777	-1.27481	1.62598	0.00101369	0.0117003	uncharacterized LOC106610777
map2k6	-1.27561	2.54519	0.00153194	0.0156051	mitogen-activated protein kinase kinase 6
LOC106561426	-1.27776	3.82497	2.49591e-06	0.000102837	pleckstrin homology domain-containing family G member 7
LOC106601525	-1.27786	7.05611	1.80441e-07	1.16036e-05	serine and arginine rich splicing factor 2b
LOC106588287	-1.27806	2.1587	0.000640452	0.00823557	uncharacterized LOC106588287
ppat	-1.27823	5.15103	2.95605e-05	0.000761352	phosphoribosyl pyrophosphate amidotransferase
LOC106583286	-1.27859	4.6826	2.87652e-06	0.000114605	cyclin-dependent kinase 4-like
LOC106613022	-1.27871	1.18365	0.00336411	0.0278494	rho GTPase-activating protein 32
LOC106588438	-1.28022	3.39665	0.00111249	0.0124917	polyhomeotic-like protein 1
LOC106572254	-1.28084	4.80001	2.24713e-09	2.7776e-07	DNA (cytosine-5)-methyltransferase 3B
LOC123743772	-1.2839	1.05953	0.0063019	0.0437136	uncharacterized LOC123743772
LOC106581100	-1.28407	4.18346	4.16991e-05	0.00100291	homeobox protein BarH-like 2
LOC106582465	-1.2851	2.4969	0.000846999	0.0101856	sialic acid-binding Ig-like lectin 5
LOC106565532	-1.28521	5.219	5.29602e-05	0.00120134	limb region 1 homolog-like protein
LOC106566742	-1.28539	6.99312	0.00458412	0.0347642	cadherin-like protein 26
LOC106584283	-1.28635	4.17595	1.36394e-06	6.25174e-05	ras-specific guanine nucleotide-releasing factor RalGPS2-like
LOC106572796	-1.28846	3.82739	8.23549e-05	0.0017015	differentially expressed in FDCP 6 homolog
rhbg	-1.29015	3.64131	3.4728e-05	0.000871286	Rh family B glycoprotein
LOC106586192	-1.29058	1.77256	0.00486955	0.0361916	growth factor receptor-bound protein 14-like
tsnaxip1	-1.29246	2.12425	3.5637e-05	0.000886809	translin-associated factor X interacting protein 1
LOC106610718	-1.29286	3.67559	0.00266357	0.0236136	zinc finger protein 395
LOC106598856	-1.29384	3.18581	7.18828e-06	0.000245634	retinol dehydrogenase 12
LOC106566486	-1.29445	3.19824	0.00412997	0.0321694	extracellular sulfatase Sulf-2
dnai7	-1.29513	1.84767	8.81142e-05	0.00178838	dynein axonemal intermediate chain 7
LOC106566829	-1.29654	2.93459	0.00303528	0.0258599	semaphorin-3F-like
LOC106565742	-1.29737	5.3084	2.01179e-08	1.8331e-06	2-epi-5-epi-valiolone synthase-like
LOC106568074	-1.2974	3.10181	1.5474e-06	6.96561e-05	CUE domain-containing protein 1
LOC106575714	-1.29819	1.27251	0.000543921	0.00728237	PTB domain-containing engulfment adapter protein 1
LOC106586387	-1.29843	1.24658	0.00083017	0.0100675	diacylglycerol kinase beta
LOC106598841	-1.2986	1.48152	0.000162404	0.00288974	UDP-N-acetylglucosamine transporter-like
tbc1d4	-1.30032	3.32771	1.07742e-05	0.000339906	TBC1 domain family, member 4
LOC106580506	-1.30108	3.45273	5.29769e-05	0.00120134	prominin-2
LOC106564657	-1.30111	1.46689	0.000294345	0.00459118	mitochondrial Rho GTPase 1-A-like
LOC106582700	-1.30168	3.15388	3.19345e-05	0.000813256	U1 small nuclear ribonucleoprotein C
LOC106603318	-1.30174	2.063	0.000236441	0.00386508	GRB2-associated-binding protein 3-like
LOC106572126	-1.30183	4.00829	3.59795e-05	0.000892387	uncharacterized LOC106572126
LOC106567788	-1.30265	3.18334	1.44692e-05	0.000426996	uncharacterized LOC106567788
LOC106612723	-1.30539	1.41613	0.00497157	0.0367251	mRNA decay activator protein ZFP36L1-like
LOC106581345	-1.30584	2.52992	0.00178941	0.017578	protocadherin Fat 3
LOC106565694	-1.30697	1.86716	0.000405523	0.00588291	transcription factor EB
LOC106606600	-1.30721	2.11858	0.000376494	0.00554447	trinucleotide repeat-containing gene 6C protein-like
LOC106562957	-1.30802	2.87325	0.000862865	0.0103188	uncharacterized LOC106562957
slc25a18	-1.30946	2.59617	5.54089e-05	0.0012434	solute carrier family 25 member 18
LOC106588475	-1.3096	2.96602	1.88612e-05	0.000530646	sialin-like
cirbpb	-1.312	8.99582	3.14616e-06	0.000123231	cold inducible RNA binding protein b
LOC106562362	-1.31373	1.28378	0.00145899	0.0151202	tripartite motif-containing protein 66
LOC123728168	-1.31439	3.18457	0.00161145	0.0162112	uncharacterized LOC123728168
nckap1l	-1.31498	4.35553	0.000132601	0.00248092	NCK associated protein 1 like
LOC106612656	-1.31519	1.52657	0.000735382	0.00913849	NLR family CARD domain-containing protein 3-like
LOC106610230	-1.31582	2.99095	1.47577e-05	0.000434237	mucin-5AC-like
tnfrsf21	-1.31757	2.11637	0.000252703	0.00408442	tumor necrosis factor receptor superfamily, member 21
vwa11	-1.32131	5.34576	0.000149378	0.002714	von Willebrand factor A domain containing 11
pparb2b	-1.32296	1.53839	0.00179686	0.0176353	peroxisome proliferator-activated receptor beta2B
neurl1aa	-1.32413	2.90881	0.00142216	0.0148109	neuralized E3 ubiquitin protein ligase 1Aa
LOC101448021	-1.3248	2.44395	0.000546788	0.00730666	GSK-3-binding protein
LOC106563588	-1.32501	7.46373	2.53205e-06	0.000104042	diamine acetyltransferase 1
mx2	-1.32532	4.93423	3.2137e-05	0.000815869	myxovirus resistance 2
LOC106588860	-1.32598	2.34257	0.000367212	0.00545071	cyclic AMP-responsive element-binding protein 5-like
LOC123742377	-1.33023	6.05037	0.000164803	0.00291693	testis-specific gene A8 protein-like
LOC106594220	-1.33159	3.18316	0.00268762	0.0237222	fibrous sheath CABYR-binding protein-like
LOC106590297	-1.33172	4.03615	0.000440322	0.00621147	ras-related C3 botulinum toxin substrate 2
LOC106566966	-1.33206	4.77414	1.3701e-05	0.000407919	renin binding protein
LOC106581673	-1.3322	3.21752	4.85508e-05	0.00112465	COP9 signalosome complex subunit 8
ccdc113	-1.33338	1.9533	0.00106629	0.0120991	coiled-coil domain containing 113
kcnk5a	-1.335	1.06988	0.000799648	0.00980242	potassium channel, subfamily K, member 5a
LOC106613755	-1.3354	3.51682	0.000303181	0.0046916	complement factor D
calcoco1a	-1.33775	2.39498	0.000355522	0.00533461	calcium binding and coiled-coil domain 1a
tm163	-1.33892	1.76364	0.00216768	0.0202909	Transmembrane protein 163
LOC106568345	-1.33962	2.29332	1.57138e-05	0.000457459	arrestin domain-containing protein 3-like
LOC106583515	-1.33968	2.85945	0.000287853	0.00450995	zinc finger CCCH domain-containing protein 11A-like
LOC106577852	-1.34125	3.40323	1.24125e-05	0.000378909	vang-like protein 2
LOC106565530	-1.34136	2.41662	3.8044e-05	0.000929828	activin receptor type-1B-like
LOC106590128	-1.34329	5.4126	0.0011619	0.0128693	plexin domain-containing protein 2
LOC106567805	-1.3444	2.63445	1.9318e-05	0.000541982	SH3 domain-binding glutamic acid-rich-like protein
LOC106613669	-1.34491	1.3252	0.00254356	0.0228996	ceramide synthase 1
LOC106577091	-1.34513	5.92906	7.25621e-05	0.00153793	interferon-induced protein with tetratricopeptide repeats 1-like
cst7	-1.34574	2.14112	0.000162748	0.00289416	cystatin F
LOC106605052	-1.34936	2.34259	6.87753e-06	0.000236518	dual specificity protein kinase Ttk-like
bmf2	-1.35088	2.57434	0.000194526	0.00331277	BCL2 modifying factor 2
fkbp3	-1.35343	5.48873	4.80404e-07	2.62958e-05	FKBP prolyl isomerase 3
LOC106598945	-1.35421	4.73972	7.16149e-07	3.64849e-05	CMP-N-acetylneuraminate-beta-1,4-galactoside alpha-2,3-sialyltransferase-like
znf362a	-1.35603	3.27886	3.46481e-07	2.00573e-05	zinc finger protein 362a
LOC123727379	-1.35615	3.02055	6.18012e-06	0.000215234	transketolase-like
LOC106606986	-1.35623	1.97456	9.72944e-05	0.00193946	phosphoribosyl pyrophosphate synthase-associated protein 1
LOC106604246	-1.35821	3.92402	0.000367236	0.00545071	zinc finger protein 185-like
LOC100286477	-1.36028	2.18271	4.90972e-05	0.00113469	myosin IE
LOC106563985	-1.36181	2.23937	0.00113782	0.0126911	transcription factor RFX3-like
LOC106603656	-1.36184	3.10718	0.000254613	0.00410296	DNA (cytosine-5)-methyltransferase 3A-like
LOC106600756	-1.36426	2.40529	0.000100632	0.0019863	chymotrypsin-like protease CTRL-1
LOC106568444	-1.36715	3.60295	2.90927e-05	0.000754459	GTP:AMP phosphotransferase AK3, mitochondrial
LOC123743181	-1.36966	3.6	0.000972695	0.0113268	protein FAM171A1-like
LOC106573152	-1.37024	2.74694	8.36149e-06	0.000276516	DEP domain-containing mTOR-interacting protein-like
xylb	-1.37134	2.75427	5.69774e-06	0.000201932	xylulokinase homolog (H. influenzae)
LOC106568759	-1.37171	5.17144	1.89102e-08	1.73881e-06	UDP-N-acetylglucosamine transporter-like
LOC106571293	-1.37193	3.26586	1.25e-07	8.71788e-06	ubiquitin-conjugating enzyme E2 J1
LOC106563531	-1.37865	4.85111	3.05002e-10	4.74168e-08	protein TSSC4
LOC106610791	-1.37876	1.83851	6.34984e-05	0.00138475	connector enhancer of kinase suppressor of ras 3
ccdc57	-1.3801	1.25038	0.00104499	0.0119383	coiled-coil domain containing 57
rnaset2l	-1.38097	1.99587	0.00103524	0.0118627	ribonuclease T2, like
gal3st4	-1.38206	1.13295	0.00463211	0.0350236	galactose-3-O-sulfotransferase 4
LOC106563523	-1.38551	4.90018	1.23282e-06	5.7468e-05	transcription factor PU.1
LOC106599042	-1.38867	1.4288	0.00140459	0.0146786	SPRY domain-containing SOCS box protein 4-like
hnrnpul1	-1.39061	3.54897	1.42369e-06	6.48618e-05	heterogeneous nuclear ribonucleoprotein U-like 1
LOC106583450	-1.39098	2.87711	0.0040353	0.031649	uncharacterized LOC106583450
LOC106585185	-1.39134	1.73011	0.000156641	0.00282407	UDP-N-acetylglucosamine/UDP-glucose/GDP-mannose transporter-like
LOC106571874	-1.39237	2.17836	5.15597e-05	0.00117273	cytosolic sulfotransferase 1-like
LOC106582383	-1.39518	3.11073	0.00319528	0.0268663	rab3 GTPase-activating protein catalytic subunit
LOC106578486	-1.39641	4.25794	2.28124e-07	1.42754e-05	ATP-binding cassette sub-family D member 3-like
ncf4	-1.39733	2.53068	1.08026e-05	0.000340427	neutrophil cytosolic factor 4
LOC106585148	-1.39759	2.09364	0.000699047	0.00878469	39S ribosomal protein L41, mitochondrial
LOC106575739	-1.39899	1.51061	0.00247528	0.022439	coagulation factor VII
LOC106568153	-1.3992	4.02953	4.55899e-08	3.70618e-06	adaptor related protein complex 3 subunit beta 1
LOC106587520	-1.40035	1.90018	8.29472e-06	0.000275516	zinc finger and BTB domain-containing protein 45-like
LOC106606838	-1.4005	2.79077	1.56957e-07	1.0427e-05	uncharacterized LOC106606838
LOC106563028	-1.40118	2.46502	5.21381e-06	0.000187424	E3 ubiquitin-protein ligase pellino homolog 1
klhl6	-1.4014	4.17185	6.26654e-08	4.9347e-06	kelch-like family member 6
LOC106605511	-1.40764	3.24863	4.13568e-06	0.000154563	nucleotide-binding oligomerization domain-containing protein 1-like
LOC106582173	-1.40796	1.81333	5.08492e-05	0.00116095	tumor necrosis factor ligand superfamily member 11-like
LOC100195900	-1.40826	3.51074	0.000115371	0.00221772	protein kinase C delta type
ghra	-1.40909	1.26431	0.000443987	0.00624856	growth hormone receptor a
LOC106570477	-1.41216	2.76678	0.000268764	0.0042789	protein naked cuticle homolog 2-like
LOC106607436	-1.41406	1.2674	0.000371079	0.00548615	dynein axonemal light chain 4-like
LOC106605128	-1.41465	1.71173	0.000412372	0.00593941	complement C3-like
LOC106569760	-1.4171	4.191	9.85229e-05	0.0019549	rho GTPase-activating protein 29
LOC123729671	-1.41734	7.84085	0.000671918	0.00852547	uncharacterized LOC123729671
LOC106590493	-1.41827	3.18935	0.00358751	0.0292352	GTPase IMAP family member 5
LOC106606194	-1.41835	1.34144	7.10726e-05	0.00150954	monocarboxylate transporter 7
LOC106585459	-1.41842	1.0717	0.00648675	0.0445752	stromelysin-3-like
LOC106600414	-1.41926	2.23306	5.33248e-05	0.00120741	dynamin-2-like
LOC106600542	-1.41936	4.37649	2.13486e-05	0.000590169	zinc finger protein 704
LOC106590032	-1.42276	1.85849	1.75195e-05	0.000499852	N-chimaerin
LOC106565706	-1.4231	1.35322	0.000263076	0.00420299	zinc finger protein 362-like
LOC123742443	-1.42359	2.19366	1.8234e-05	0.000514923	uncharacterized LOC123742443
LOC106609175	-1.42429	1.90074	4.58523e-05	0.00108039	DENN domain-containing protein 11
LOC106591291	-1.42467	7.15874	8.60741e-05	0.00175405	deoxynucleoside triphosphate triphosphohydrolase SAMHD1
porcnl	-1.42583	3.74919	1.39626e-06	6.38048e-05	porcupine O-acyltransferase like
ndrg2	-1.42632	5.49096	8.59088e-05	0.00175313	NDRG family member 2
LOC106562412	-1.4282	1.06412	0.000192539	0.00329148	membrane-associated phosphatidylinositol transfer protein 2-like
cssa20h5orf34	-1.42928	1.02882	0.00305848	0.0259915	chromosome ssa20 C5orf34 homolog
tspan2a	-1.43034	2.10043	1.52781e-05	0.000446501	tetraspanin 2a
LOC106602229	-1.43097	4.301	1.45993e-06	6.62127e-05	fatty-acid amide hydrolase 2-A-like
LOC123730763	-1.43183	2.80871	0.0014375	0.01495	serum amyloid A-5 protein-like
zn330	-1.43461	3.7665	8.09691e-08	6.16674e-06	Zinc finger protein 330
LOC106575803	-1.43549	1.42123	0.000165426	0.00292453	B- and T-lymphocyte attenuator
LOC106587434	-1.43692	3.57712	5.57598e-08	4.46078e-06	DNA-binding protein RFX7-like
LOC106571619	-1.43736	1.1587	0.00444978	0.0340536	caspase recruitment domain-containing protein 8-like
LOC106570398	-1.43906	3.16161	2.22336e-06	9.27475e-05	protein SCAI-like
txndc9	-1.44051	3.1221	1.55339e-06	6.97655e-05	thioredoxin domain containing 9
LOC123730715	-1.44087	3.79457	2.12542e-07	1.33826e-05	ribonuclease H2 subunit A-like
LOC106578525	-1.44132	1.58351	0.000394118	0.00575596	metalloreductase STEAP2
LOC106588280	-1.4421	1.13373	0.00010278	0.00201593	cocaine- and amphetamine-regulated transcript protein-like
LOC106580912	-1.44294	7.19367	1.16895e-07	8.315e-06	alpha-endosulfine
LOC100194560	-1.44368	3.28364	0.00425222	0.0328676	MID1 interacting G12-like protein
LOC106606337	-1.44387	3.60372	3.20426e-08	2.71462e-06	neuronal-specific septin-3-like
LOC106587948	-1.44718	4.80626	1.48301e-05	0.000435516	tumor protein p53-inducible protein 11-like
LOC100196663	-1.45072	6.90576	4.31075e-07	2.42108e-05	adenosine kinase a
maf1b	-1.45376	3.56356	2.39728e-07	1.47857e-05	MAF1 homolog, negative regulator of RNA polymerase III b
LOC106605689	-1.4545	10.2216	0.000136264	0.00253062	apolipoprotein Eb
LOC106569780	-1.45502	1.66308	0.00128056	0.0137662	T-cell differentiation antigen CD6
ighd	-1.45767	1.18882	0.00121229	0.0132479	immunoglobulin heavy constant delta
LOC123732091	-1.4589	-1.03274	0.00629126	0.0436714	uncharacterized LOC123732091
slc46a3	-1.46301	3.14499	0.000221901	0.00367924	solute carrier family 46 member 3
dhso	-1.46398	5.35946	1.32138e-07	9.14056e-06	Sorbitol dehydrogenase
LOC106577609	-1.46412	2.75371	0.000311128	0.00479872	pre-mRNA-splicing factor ATP-dependent RNA helicase DHX15-like
LOC106593798	-1.46435	4.66524	3.89214e-10	5.95873e-08	zinc finger protein 330-like
nt5dc2	-1.46771	4.6662	2.32413e-07	1.4423e-05	5'-nucleotidase domain containing 2
LOC106572625	-1.4722	1.41587	0.000477142	0.00659212	F-actin-monooxygenase mical1
gkup	-1.47229	2.06303	2.70041e-05	0.000710381	glucuronokinase with putative uridyl pyrophosphorylase
fa49a	-1.47555	2.5004	0.000255512	0.00411439	FAM49A
LOC123736651	-1.48083	-1.07691	0.00538756	0.0389568	zinc finger protein 239-like
LOC106562892	-1.48164	1.6047	4.31448e-05	0.00102702	pro-neuregulin-1, membrane-bound isoform-like
LOC106582030	-1.48705	1.1164	0.000376394	0.00554447	DNA-binding protein SATB1-like
LOC106565220	-1.48941	2.30435	3.24753e-06	0.000126218	leucine-rich repeat extensin-like protein 5
LOC106612794	-1.49221	1.50211	4.24712e-05	0.001015	transcriptional adapter 2-alpha-like
LOC106588088	-1.49572	-1.09302	0.00634944	0.043942	uncharacterized LOC106588088
zgc:101810	-1.49585	6.38027	0.000268155	0.00427461	uncharacterized LOC106608890
LOC106576444	-1.49726	2.69204	1.97328e-05	0.000550546	ankyrin repeat and sterile alpha motif domain-containing protein 1B
LOC106580420	-1.49835	3.46195	6.28977e-07	3.29152e-05	single-stranded DNA-binding protein 2
LOC123731535	-1.49876	4.6943	0.00682937	0.0461928	uncharacterized LOC123731535
LOC106613030	-1.50027	2.18982	4.14883e-05	0.00099943	dixin-A-like
LOC106581093	-1.50326	2.68701	1.13803e-05	0.000354305	CMP-N-acetylneuraminate-beta-galactosamide-alpha-2,3-sialyltransferase 4-like
LOC123744181	-1.50336	-1.06529	0.00516194	0.0377874	uncharacterized LOC123744181
LOC106574762	-1.50457	2.13044	0.00159917	0.0161254	protein asteroid homolog 1
LOC106576244	-1.51422	1.99529	1.25795e-05	0.000383238	mitogen-activated protein kinase 11
LOC106613533	-1.51463	4.17125	4.85796e-07	2.65428e-05	galectin-3-binding protein A
LOC106566399	-1.51514	8.37928	2.08915e-07	1.32094e-05	matrix metalloproteinase-9-like
LOC106586046	-1.51945	2.50396	0.000153716	0.00278276	Krueppel-like factor 12
castor1	-1.51967	3.53025	1.35528e-05	0.000405105	cytosolic arginine sensor for mTORC1 subunit 1
LOC106585128	-1.52179	3.30634	4.06179e-05	0.000983175	transcriptional and immune response regulator
LOC106582993	-1.52191	6.9068	7.02643e-06	0.000241089	heterochromatin protein 1-binding protein 3
tp53i3	-1.52311	1.91649	5.70103e-05	0.00127271	tumor protein p53 inducible protein 3
si:dkey-3h3.3	-1.52315	1.12246	0.00138425	0.0145571	RING_Ubox and Deltex_C domain-containing protein
fhl1b	-1.52923	6.4158	6.38645e-09	6.7348e-07	four and a half LIM domains 1b
LOC106572154	-1.53548	2.05391	1.64248e-05	0.00047404	zinc finger protein 362
LOC106602888	-1.53838	6.28681	2.30319e-08	2.06738e-06	uncharacterized LOC106602888
LOC106568853	-1.53996	4.49291	0.00238141	0.0217822	glypican-5-like
LOC106578757	-1.54118	4.05793	8.48035e-10	1.15732e-07	zinc finger MIZ domain-containing protein 1-like
LOC106588383	-1.5417	3.00728	0.000900965	0.0106608	uncharacterized LOC106588383
LOC106590163	-1.54422	1.0045	0.00154032	0.0156734	uncharacterized LOC106590163
LOC106589904	-1.54452	6.81498	2.57989e-06	0.000105391	uncharacterized LOC106589904
LOC106571336	-1.54546	2.84599	6.57808e-06	0.000227641	mitogen-activated protein kinase kinase kinase 5-like
sftpba	-1.54573	1.72326	0.000200576	0.00339471	surfactant protein Ba
LOC106562054	-1.54674	5.45184	1.19309e-07	8.44682e-06	7-dehydrocholesterol reductase
LOC106583220	-1.55057	2.60552	0.000548559	0.00732708	receptor tyrosine-protein kinase erbB-3
LOC106562714	-1.5511	3.09386	2.54537e-08	2.24469e-06	tricarboxylate transport protein B, mitochondrial
LOC106586623	-1.55166	4.96342	3.41709e-06	0.00013179	immunoglobulin superfamily member 3
cited4b	-1.55641	2.86084	1.95001e-05	0.000546479	Cbp/p300-interacting transactivator, with Glu/Asp-rich carboxy-terminal domain, 4b
si:dkey-33c12.4	-1.55698	2.68481	0.00252945	0.0227998	uncharacterized LOC106606645
mre11a	-1.55839	4.75228	4.22321e-05	0.00101089	MRE11 homolog A, double strand break repair nuclease
LOC106583317	-1.55861	2.7332	6.09648e-06	0.000212566	voltage-gated hydrogen channel 1
LOC106584347	-1.55969	5.82781	2.91122e-08	2.51583e-06	leucine-rich repeat-containing protein 24
ubil	-1.56523	1.59304	0.000701423	0.00880721	Ubiquitin-like protein
trdn	-1.5675	2.12331	2.47639e-05	0.000663994	triadin
hoxa2ab	-1.57093	1.21518	0.000134175	0.00250449	homeobox protein HoxA2ab
LOC106578707	-1.5721	3.43434	0.000709415	0.00889635	plexin domain-containing protein 2
LOC106564527	-1.57304	2.87394	2.73437e-06	0.000110263	hematopoietic lineage cell-specific protein
zmp:0000000951	-1.57513	1.55561	0.000449987	0.00629481	uncharacterized zmp:0000000951
LOC106579329	-1.58161	2.15783	2.12619e-06	8.95614e-05	thyroid hormone receptor alpha-like
acsl2	-1.58524	4.74607	8.35304e-10	1.14513e-07	acyl-CoA synthetase long chain family member 2
bpifcl	-1.5871	5.02856	1.2324e-05	0.000376588	BPI fold containing family C, like
LOC106570059	-1.58821	1.79874	3.82977e-05	0.000934513	transmembrane protein 268
cdkn1cb	-1.59165	3.67178	6.76103e-10	9.31108e-08	cyclin-dependent kinase inhibitor 1Cb
LOC106577639	-1.59173	1.9619	3.87056e-05	0.000941672	active breakpoint cluster region-related protein-like
LOC106608865	-1.59434	2.99407	0.00107635	0.0121902	dual specificity testis-specific protein kinase 2-like
LOC106600935	-1.59544	3.26307	0.00274646	0.0240722	homeobox protein Dlx4a
LOC106613153	-1.60125	2.94754	2.93343e-05	0.000757468	protocadherin Fat 3
LOC106580503	-1.60172	3.66139	0.000134976	0.00251599	zinc finger protein 703
baxb	-1.60613	2.21297	2.93315e-05	0.000757468	BCL2 associated X, apoptosis regulator b
LOC106611554	-1.6067	2.21852	2.09367e-06	8.85625e-05	follistatin-related protein 5
LOC106569962	-1.60706	1.02308	0.00298004	0.0255045	tapasin-like
LOC106561958	-1.60868	1.33014	8.20854e-05	0.00169989	prothrombin-like
LOC106577415	-1.60917	2.33349	2.85222e-06	0.000114086	exocyst complex component 6-like
LOC106613740	-1.61112	2.49059	2.09511e-05	0.000580777	cold-inducible RNA-binding protein B
LOC106573526	-1.61334	1.61724	7.65018e-06	0.000258665	uncharacterized LOC106573526
acot11a	-1.61463	1.97533	1.73872e-05	0.000497059	acyl-CoA thioesterase 11a
LOC106583300	-1.61561	2.96959	7.32739e-08	5.65202e-06	retinoic acid receptor gamma-A
LOC106563105	-1.61822	1.60635	5.90494e-05	0.00130854	complement C1q-like protein 2
LOC100136559	-1.61856	1.1586	0.00161485	0.01624	transforming growth factor beta-1 proprotein
LOC106569513	-1.6256	4.08281	1.29125e-06	5.96386e-05	receptor-type tyrosine-protein phosphatase S
LOC106571436	-1.62835	-1.06494	0.00323963	0.0271591	frizzled-3-like
klhl24a	-1.63145	3.75705	0.0071306	0.0476215	kelch-like family member 24a
LOC106585146	-1.63252	3.02365	0.000563714	0.00747968	patatin-like phospholipase domain-containing protein 7
LOC106562616	-1.63298	-1.01885	0.00620352	0.0432097	probable DNA polymerase
serb	-1.63644	3.62081	3.99542e-09	4.53014e-07	Phosphoserine phosphatase
mbd3a	-1.63755	1.84709	2.14438e-06	8.98773e-05	methyl-CpG binding domain protein 3a
LOC106608246	-1.64164	6.16588	1.38002e-05	0.000410063	B-cell lymphoma/leukemia 11B
LOC106576267	-1.64269	1.75529	0.000530482	0.00714575	probable polypeptide N-acetylgalactosaminyltransferase 8
LOC106589897	-1.64806	7.19294	0.000142022	0.00261661	tryptase
LOC106584328	-1.64815	1.9799	4.95468e-07	2.68282e-05	cyclin-dependent kinase 4 inhibitor C
gchfr	-1.65061	4.29521	3.84985e-06	0.000145686	GTP cyclohydrolase I feedback regulator
LOC106568462	-1.6523	3.60118	3.07427e-08	2.62663e-06	G protein-coupled receptor kinase 6-like
slc24a6a	-1.65437	-1.17109	0.00527838	0.0384253	solute carrier family 24 member 6a
LOC106604630	-1.65478	2.42766	1.05082e-05	0.000332906	complexin-1
LOC106571891	-1.6549	1.27658	0.00160244	0.0161529	uncharacterized LOC106571891
LOC106568700	-1.65493	4.59591	5.93651e-13	1.86505e-10	uncharacterized LOC106568700
LOC106578060	-1.65546	2.78164	1.63042e-06	7.24205e-05	UDP-GlcNAc:betaGal beta-1,3-N-acetylglucosaminyltransferase 8-like
LOC100500786	-1.66066	2.08851	0.00589707	0.0416037	arginase-1
LOC106572931	-1.66288	2.6362	3.3265e-07	1.9481e-05	DEP domain-containing mTOR-interacting protein
LOC106606572	-1.66403	3.31084	5.66383e-09	6.14464e-07	arf-GAP with dual PH domain-containing protein 2-like
prkcha	-1.66567	2.86787	5.20821e-06	0.000187424	protein kinase C, eta, a
apol1	-1.66702	1.64141	3.91882e-06	0.000147555	apolipoprotein L, 1
LOC106587278	-1.66787	2.55867	5.1605e-06	0.00018628	skin secretory protein xP2
mmp9	-1.67072	8.18178	7.37277e-05	0.00156154	matrix metalloproteinase 9
kcnn1a	-1.67154	1.21859	0.000159611	0.0028552	potassium intermediate/small conductance calcium-activated channel, subfamily N, member 1a
LOC106588086	-1.67171	2.74985	3.11029e-06	0.00012231	integrin alpha-L-like
npl	-1.67476	5.05161	1.36665e-07	9.40093e-06	N-acetylneuraminate pyruvate lyase (dihydrodipicolinate synthase)
LOC106613638	-1.68181	1.54193	6.29132e-05	0.00137497	kelch-like protein 26
LOC106587654	-1.68725	1.2853	9.82681e-06	0.000314625	uncharacterized LOC106587654
LOC106607180	-1.68751	1.4552	8.53806e-05	0.00174727	serine/threonine-protein kinase WNK4
LOC106587907	-1.69091	5.61293	0.000146708	0.00267841	uncharacterized LOC106587907
LOC106595982	-1.6925	-1.16016	0.00351797	0.0287851	zinc finger protein 551-like
LOC106588652	-1.69564	5.27435	5.78241e-11	1.14735e-08	uncharacterized LOC106588652
LOC106564712	-1.699	1.13213	0.000275212	0.00435259	VPS10 domain-containing receptor SorCS1
LOC106602683	-1.70219	2.01457	0.00163229	0.0163827	butyrophilin subfamily 1 member A1
nt5d1	-1.70526	1.79412	0.000966357	0.0112633	5-nucleotidase domain-containing protein 1
LOC106600026	-1.70683	2.58769	0.00014407	0.00263982	nuclear receptor ROR-beta-like
LOC106575635	-1.7079	2.5398	1.36356e-05	0.000406774	C-X-C chemokine receptor type 1-like
LOC106609740	-1.70913	2.04324	4.86813e-05	0.00112681	neuron navigator 3-like
LOC106587218	-1.71246	2.38069	2.33181e-06	9.68081e-05	uncharacterized LOC106587218
LOC106597590	-1.7136	3.71717	0.000429445	0.00609796	fibrous sheath CABYR-binding protein-like
LOC106601505	-1.71622	1.15517	0.000528073	0.00712628	transmembrane protein 220-like
ankrd24	-1.72027	-1.05842	0.00724923	0.0481791	ankyrin repeat domain 24
LOC106576872	-1.72125	6.10543	0.000273361	0.0043324	C-X-C motif chemokine 9
LOC106611586	-1.72155	2.65563	3.76842e-06	0.000143143	elongation of very long chain fatty acids protein 6
LOC106567525	-1.72454	3.87735	0.000422806	0.00602923	uncharacterized LOC106567525
LOC106604645	-1.72541	4.54264	1.30466e-08	1.25313e-06	adhesion G protein-coupled receptor E5-like
LOC106601313	-1.72569	-1.0539	0.00424958	0.0328676	ral guanine nucleotide dissociation stimulator-like 1
LOC106586140	-1.72574	1.09294	0.0018863	0.0182811	solute carrier family 40 member 1
LOC106580333	-1.72623	1.21019	8.15904e-05	0.00169241	oxysterol-binding protein 2
tcp4	-1.72754	5.46025	1.0033e-09	1.33892e-07	Activated RNA polymerase II transcriptional coactivator p15
LOC106610795	-1.72798	5.26413	9.56627e-07	4.65353e-05	glutaminyl-peptide cyclotransferase-like
LOC106589304	-1.73165	1.34014	0.00400338	0.0314596	thyroid hormone receptor alpha
fadsd5	-1.73306	5.81124	1.30482e-12	3.57757e-10	delta-5 fatty acyl desaturase
LOC100194553	-1.74006	4.41009	0.000456915	0.0063681	VHSV-induced protein-like
fadsd6	-1.742	1.57642	2.48189e-06	0.000102399	delta-6 fatty acyl desaturase
LOC106580508	-1.74338	-1.07611	0.00369216	0.0297424	uncharacterized LOC106580508
LOC106582821	-1.74356	3.28052	2.61407e-06	0.000106397	uncharacterized LOC106582821
LOC106612809	-1.74477	1.85319	0.000142199	0.00261667	uncharacterized LOC106612809
LOC106567088	-1.74773	3.19682	6.22515e-10	8.70721e-08	SAP domain-containing ribonucleoprotein
LOC106573401	-1.74819	-1.11233	0.0069221	0.0467257	transcription factor Maf-like
LOC106581917	-1.7485	1.58996	2.6966e-05	0.000710381	toll-like receptor 8
LOC106603974	-1.7523	5.47391	6.66012e-05	0.00143376	uncharacterized LOC106603974
LOC106592550	-1.75241	3.24975	1.58334e-05	0.000460053	adhesion G protein-coupled receptor E1
bmcc1	-1.75299	-1.21484	0.00286953	0.0248835	BNIP2 motif-containing molecule at the C-terminal region 1
slc25a29	-1.76618	1.86592	4.66131e-07	2.58039e-05	solute carrier family 25 member 29
dmd	-1.76924	1.52278	1.83195e-05	0.000516853	dystrophin
st1s3	-1.76948	1.88592	0.00198583	0.0189594	Cytosolic sulfotransferase 3
LOC106599141	-1.77712	3.32598	1.71814e-05	0.000493515	calponin-3-like
LOC106569606	-1.77835	6.79748	4.88301e-07	2.65833e-05	Krueppel-like factor 2
asphd2	-1.77911	1.34788	2.97328e-05	0.000764484	aspartate beta-hydroxylase domain containing 2
cavin2a	-1.77973	5.57444	0.00357479	0.0291473	caveolae associated protein 2a
klf11a	-1.78779	2.85158	2.85884e-08	2.47766e-06	Kruppel-like factor 11a
LOC106562991	-1.78847	1.44122	1.13833e-05	0.000354305	tubulin alpha chain, testis-specific
LOC106582460	-1.79009	-1.11924	0.00121666	0.0132855	disintegrin and metalloproteinase domain-containing protein 23-like
LOC106608166	-1.79259	2.17839	0.000433572	0.00615045	GTPase IMAP family member 7
LOC106585287	-1.79337	-1.2842	0.00545154	0.0392782	uncharacterized LOC106585287
c2cd2l	-1.79588	1.92681	4.64309e-06	0.000169946	c2cd2 like
LOC100270810	-1.79905	3.83216	4.86501e-10	7.12275e-08	neutrophil cytosolic factor 1
LOC106574849	-1.80601	4.58407	3.1669e-12	7.95946e-10	glutathione S-transferase LANCL1
LOC106599461	-1.80851	1.33701	1.89783e-06	8.19439e-05	solute carrier organic anion transporter family member 5A1
LOC106581733	-1.80945	10.3896	0.00257948	0.0231333	uncharacterized LOC106581733
LOC106586175	-1.81047	3.38045	1.73629e-05	0.000497059	catalase
LOC106581822	-1.81155	1.22983	0.000173398	0.00304583	glycerol-3-phosphate dehydrogenase, mitochondrial
LOC106603589	-1.81798	5.56082	0.00317406	0.0267476	protein POF1B-like
LOC106582684	-1.81848	-1.15621	0.00663304	0.0452403	beta-1,3-galactosyltransferase 6
LOC106561496	-1.84174	6.78089	2.93176e-07	1.77036e-05	AMP deaminase 3
LOC106589785	-1.8475	1.65305	3.79022e-06	0.000143609	glycerophosphodiester phosphodiesterase 1
LOC106610984	-1.84758	2.56216	5.22354e-07	2.80324e-05	uncharacterized LOC106610984
LOC100195610	-1.85104	1.27333	2.80011e-06	0.000112452	pleckstrin
LOC106609201	-1.85357	4.41075	2.32688e-14	1.06331e-11	prosaposin receptor GPR37-like
LOC123723743	-1.85866	1.18065	0.000142526	0.0026211	uncharacterized LOC123723743
dyl2	-1.86084	3.24928	1.6682e-08	1.55532e-06	Dynein light chain 2, cytoplasmic
LOC106597683	-1.8623	1.04872	0.00127132	0.0136793	tetraspanin-8-like
LOC106586421	-1.8694	4.43715	2.7312e-09	3.23031e-07	sterol 26-hydroxylase, mitochondrial-like
LOC106590355	-1.8705	1.25778	1.17129e-06	5.49397e-05	uncharacterized LOC106590355
LOC106579759	-1.8765	4.32888	2.8105e-08	2.44279e-06	glycogenin-1
sema5a	-1.88114	2.66105	8.5869e-10	1.16135e-07	sema domain, seven thrombospondin repeats (type 1 and type 1-like), transmembrane domain (TM) and short cytoplasmic domain, (semaphorin) 5A
LOC106563812	-1.89091	5.26447	3.10859e-09	3.59215e-07	claudin-4
LOC106591232	-1.89384	-1.23979	0.00147701	0.0152242	lysine-specific demethylase phf2
LOC106600019	-1.89418	2.2078	4.04287e-08	3.3315e-06	signal-transducing adaptor protein 2-like
LOC106573839	-1.89477	-1.22762	0.00347558	0.0285467	toll-like receptor 12
LOC106562189	-1.89498	-1.20291	0.00612017	0.0427378	sulfotransferase 2B1
LOC106571106	-1.90083	4.8922	2.12367e-06	8.95614e-05	B-cell lymphoma/leukemia 11B
isg15	-1.90364	3.91855	0.000394291	0.00575596	ISG15 ubiquitin like modifier
LOC106592176	-1.90418	-1.01052	0.00148186	0.0152483	uncharacterized protein DDB_G0290685
hapln2	-1.90534	-1.01819	0.0013897	0.0145706	hyaluronan and proteoglycan link protein 2
LOC106570825	-1.90638	5.87726	4.08816e-06	0.000153357	uncharacterized LOC106570825
shtn2	-1.90855	1.37377	2.14561e-06	8.98773e-05	shootin 2
anxa14	-1.9091	1.29597	8.32249e-06	0.000276055	annexin A14
ftcd	-1.90951	1.60625	1.46784e-05	0.000432326	formimidoyltransferase cyclodeaminase
LOC106611348	-1.90975	1.11408	0.000133481	0.00249584	dynein axonemal heavy chain 6
LOC106609325	-1.90996	2.2837	4.83553e-06	0.000176348	mitochondrial 10-formyltetrahydrofolate dehydrogenase-like
LOC106606942	-1.91359	2.96852	3.91612e-08	3.25372e-06	transmembrane protein 220
LOC106568231	-1.91537	4.61648	2.32956e-08	2.07304e-06	glutathione hydrolase 5 proenzyme-like
LOC106583093	-1.9224	1.60134	3.25956e-07	1.92761e-05	cadherin EGF LAG seven-pass G-type receptor 2-like
LOC106611013	-1.93666	2.50031	2.08186e-06	8.82937e-05	uncharacterized LOC106611013
dpyl5	-1.93866	1.33	6.51263e-07	3.36914e-05	Dihydropyrimidinase-related protein 5
LOC106580807	-1.942	1.65206	3.2932e-05	0.000831154	semaphorin-7A
LOC100195737	-1.94252	1.32463	6.31104e-05	0.00137729	arylsulfatase A
LOC106590087	-1.94334	-1.09585	0.00183124	0.0178623	uncharacterized protein C18orf63
LOC106570377	-1.94437	1.00439	2.70947e-06	0.000109541	Na(+)/H(+) exchanger beta
LOC106595027	-1.94508	2.07787	4.32709e-05	0.00102841	immunoglobulin-like domain-containing receptor 1
tuba5	-1.94701	6.28682	3.13755e-12	7.95199e-10	tubulin alpha 5
LOC106612793	-1.94818	2.78709	3.05861e-05	0.000785085	dual specificity protein phosphatase 14
LOC106612657	-1.94849	2.99038	8.29227e-07	4.14751e-05	large neutral amino acids transporter small subunit 4-like
rtn1a	-1.95121	3.76681	5.91751e-12	1.38351e-09	reticulon 1a
LOC106601011	-1.9546	4.39568	1.36837e-07	9.40093e-06	peptidyl-prolyl cis-trans isomerase FKBP10
LOC106568268	-1.95556	1.56622	2.13013e-06	8.96021e-05	hypermethylated in cancer 2 protein
LOC106590453	-1.95893	1.30722	5.25801e-06	0.000188788	receptor-type tyrosine-protein kinase FLT3
LOC106589100	-1.96069	1.74856	0.000511631	0.00695708	uncharacterized LOC106589100
LOC106573203	-1.96498	1.29535	3.83965e-05	0.000936168	cytochrome P450 2F2-like
slc6a11a	-1.96649	5.01411	2.9352e-07	1.77036e-05	solute carrier family 6 member 11a
LOC106573476	-1.97223	4.68145	1.32506e-09	1.72258e-07	proteoglycan 4
LOC106576210	-1.97347	-1.4008	0.00114706	0.0127705	protein mono-ADP-ribosyltransferase PARP12
LOC106613996	-1.97461	1.81999	0.000356581	0.00534251	sphingosine 1-phosphate receptor 4-like
hmgb3a	-1.97535	5.57498	8.70751e-06	0.000285455	high mobility group box 3a
LOC106571974	-1.97628	1.16784	0.00035531	0.00533408	voltage-dependent L-type calcium channel subunit alpha-1D-like
LOC106605821	-1.97914	2.49392	1.03467e-07	7.61114e-06	isochorismatase domain-containing protein 2
[truncated: 174 more rows]

## Sheet: F1701175_SK_T20AvsT10A_GO
ID	Term	GOGroups	Ontology Source	Term PValue	Term PValue Corrected with Benjamini-Hochberg	Group PValue	Group PValue Corrected with Benjamini-Hochberg	GOLevels	% Associated Genes	Nr. Genes	Associated Genes Found
[truncated: 518 more rows]

[truncated: 8 more sheets: F1701419|F1701361_DEGs, F1701419|F1701361_GO, F1701419|F1701175_DEGs, F1701419|F1701175_GO, F1701361|F1701175_DEGs, F1701361|F1701175_GO, All_fams_common_DEGs, All_fams_common_GO]
