# Supplementary material for: Family-based transcriptomic profiling of Atlantic salmon skin and head kidney in response to Lepeophtheirus salmonis infestation under physiological and elevated temperatures
Source: Comp Immunol Rep. 2026 Apr 22;10:200285. doi: 10.1016/j.cirep.2026.200285 (PMC13142024; doi:10.1016/j.cirep.2026.200285)
Supplement: Supplementary file 17 [file mmc16.xlsx]

## Sheet: File Summary
Supplementary Data File 16. List of shared DEGs and associated enriched GO terms/KEGG pathways (T20A vs. T10A | T20C vs. T10C) derived from comparisons of skin samples from specific families parasitized with adult (T20A vs. T10A) or chalimus (T20C vs. T10C) stages of sea lice under elevated (20 °C) versus normal (10 °C) temperature conditions
SK_T20AvsT10A_all_fams_DEGs: temperature-responsive DEGs shared among all within-family comparisons (T20A vs. T10A)
SK_T20AvsT10A_all_fams_GO: GO terms and KEGG pathways enriched based on temperature-responsive DEGs shared among all within-family comparisons (T20A vs. T10A)
SK_T20CvsT10C_all_fams_DEGs: temperature-responsive DEGs shared among all within-family comparisons (T20C vs. T10C) [no GO terms/KEGG pathways were enriched for this comparison]
SK_T20CvsT10C_all_fams_GO: GO terms and KEGG pathways enriched based on temperature-responsive DEGs shared among all within-family comparisons (T20A vs. T10A)
SK_T20AvsT10A|T20CvsT10C_DEGs: temperature-responsive DEGs shared between T20A vs. T10A and T20C vs. T10C [no GO terms/KEGG pathways were enriched based on this interaction]

## Sheet: SK_T20AvsT10A_all_fams_DEGs
SYMBOL		logFC	logCPM	PValue	FDR	GENENAME		logFC	logCPM	PValue	FDR	GENENAME		logFC	logCPM	PValue	FDR	GENENAME
LOC106564757	F1701419	9.31113	7.91914	3.36224e-07	6.91312e-05	keratin, type I cytoskeletal 19-like	F1701361	4.60801	5.42481	5.8026e-07	8.05804e-05	keratin, type I cytoskeletal 19-like	F1701175	4.1228	2.47715	2.18568e-09	2.71276e-07	keratin, type I cytoskeletal 19-like
LOC106570042	F1701419	5.03516	6.75136	8.47568e-26	6.49153e-22	uncharacterized LOC106570042	F1701361	3.19379	7.27416	2.05527e-06	0.000202201	uncharacterized LOC106570042	F1701175	6.05605	7.75915	2.0512e-24	6.18643e-21	uncharacterized LOC106570042
LOC106579293	F1701419	4.96046	4.20924	6.22171e-08	1.78139e-05	chondroadherin-like	F1701361	1.54929	4.9002	0.000228123	0.00666101	chondroadherin-like	F1701175	2.74988	2.9257	3.04008e-08	2.61136e-06	chondroadherin-like
LOC100194731	F1701419	4.47574	3.36721	3.15448e-09	1.36114e-06	primary amine oxidase, liver isozyme	F1701361	1.85465	3.14942	0.000329108	0.0086303	primary amine oxidase, liver isozyme	F1701175	3.92166	3.2273	5.61855e-16	4.45936e-13	primary amine oxidase, liver isozyme
LOC106601909	F1701419	4.38247	3.2717	1.11575e-08	4.02143e-06	mannose-binding protein-like	F1701361	2.06055	2.72601	0.00106671	0.0196121	mannose-binding protein-like	F1701175	2.4206	1.17247	1.49492e-06	6.75963e-05	mannose-binding protein-like
lepb2	F1701419	4.34909	3.71324	2.33842e-07	5.21453e-05	leptin B2	F1701361	2.66989	1.89497	0.00191	0.0288715	leptin B2	F1701175	4.47298	3.3041	4.55575e-18	5.72505e-15	leptin B2
LOC106581278	F1701419	4.34417	7.83357	6.2481e-36	1.91417e-31	serpin H1-like	F1701361	3.32096	7.87448	4.46225e-19	2.3754e-15	serpin H1-like	F1701175	4.47176	7.54959	2.6048e-54	7.85609e-50	serpin H1-like
xlkd1	F1701419	3.96701	3.12261	5.99041e-17	2.03914e-13	Lymphatic vessel endothelial hyaluronic acid receptor 1	F1701361	2.40503	2.8504	2.43897e-06	0.000228448	Lymphatic vessel endothelial hyaluronic acid receptor 1	F1701175	1.86769	1.79317	0.000320277	0.0049158	Lymphatic vessel endothelial hyaluronic acid receptor 1
LOC106567252	F1701419	3.80604	3.63726	3.06072e-10	2.23258e-07	collagen alpha-1(I) chain	F1701361	2.6796	5.09361	2.82647e-05	0.00149962	collagen alpha-1(I) chain	F1701175	3.76938	4.48746	3.33517e-32	3.35296e-28	collagen alpha-1(I) chain
LOC106590538	F1701419	3.78201	6.23816	2.19174e-10	1.767e-07	lipocalin	F1701361	1.55271	5.83228	0.00017191	0.00543645	lipocalin	F1701175	1.66898	4.76886	0.00757376	0.04982	lipocalin
LOC106594015	F1701419	3.72002	3.52648	3.05053e-06	0.000365063	thrombin-like enzyme cerastocytin	F1701361	3.02934	2.78191	0.000207382	0.00625475	thrombin-like enzyme cerastocytin	F1701175	2.92957	1.16067	1.08575e-07	7.90968e-06	thrombin-like enzyme cerastocytin
LOC106605775	F1701419	3.65615	2.26335	1.76128e-07	4.05704e-05	beta-2-glycoprotein 1-like	F1701361	1.69834	3.06536	0.00186011	0.0284621	beta-2-glycoprotein 1-like	F1701175	2.9511	1.7724	1.03982e-14	5.40709e-12	beta-2-glycoprotein 1-like
LOC106608136	F1701419	3.60562	5.34667	4.44182e-14	9.71997e-11	heat shock protein HSP 90-alpha	F1701361	2.84892	4.47316	1.11485e-12	1.61857e-09	heat shock protein HSP 90-alpha	F1701175	3.673	4.39684	1.81742e-30	1.37034e-26	heat shock protein HSP 90-alpha
LOC106613072	F1701419	3.59813	4.83321	7.12852e-23	3.6996e-19	serpin H1	F1701361	3.18944	4.8405	3.47612e-15	1.00934e-11	serpin H1	F1701175	3.74934	4.30984	3.65007e-26	1.22318e-22	serpin H1
LOC106578921	F1701419	3.53785	1.50192	2.12523e-08	7.23427e-06	alpha-synuclein-like	F1701361	2.62887	1.69686	3.82087e-09	1.90685e-06	alpha-synuclein-like	F1701175	3.85427	1.25555	1.66782e-19	3.59297e-16	alpha-synuclein-like
loxa	F1701419	3.40164	3.27192	1.38395e-06	0.000208861	lysyl oxidase a	F1701361	-2.19655	5.6182	0.000111615	0.00399212	lysyl oxidase a	F1701175	1.63937	1.99158	0.000319433	0.00491008	lysyl oxidase a
LOC106600814	F1701419	3.21896	10.9286	2.45182e-06	0.00031828	keratin, type I cytoskeletal 13-like	F1701361	2.55732	11.997	0.000302347	0.00812193	keratin, type I cytoskeletal 13-like	F1701175	3.37248	11.8183	2.82687e-06	0.000113225	keratin, type I cytoskeletal 13-like
LOC106569488	F1701419	3.15235	1.3696	0.000193207	0.00753063	uncharacterized LOC106569488	F1701361	3.12207	1.29174	4.31976e-05	0.00204708	uncharacterized LOC106569488	F1701175	4.48892	1.22528	8.57451e-11	1.63676e-08	uncharacterized LOC106569488
obscnb	F1701419	3.14477	3.51726	0.000123733	0.00539982	obscurin, cytoskeletal calmodulin and titin-interacting RhoGEF b	F1701361	3.14221	3.83177	1.90306e-05	0.00110516	obscurin, cytoskeletal calmodulin and titin-interacting RhoGEF b	F1701175	6.09569	4.25162	2.92166e-15	1.83209e-12	obscurin, cytoskeletal calmodulin and titin-interacting RhoGEF b
colgalt2b	F1701419	2.99952	2.84583	4.54076e-05	0.00265001	collagen beta(1-O)galactosyltransferase 2b	F1701361	2.02903	2.81007	0.000200177	0.00608341	collagen beta(1-O)galactosyltransferase 2b	F1701175	5.31602	4.10252	1.11726e-14	5.52401e-12	collagen beta(1-O)galactosyltransferase 2b
hs90a	F1701419	2.96753	7.10537	2.13132e-11	2.1765e-08	Heat shock protein HSP 90-alpha	F1701361	2.73892	6.25429	1.5866e-07	2.98094e-05	Heat shock protein HSP 90-alpha	F1701175	4.25808	6.93136	2.92101e-30	1.76195e-26	Heat shock protein HSP 90-alpha
c7a	F1701419	2.93431	5.32512	1.91884e-12	2.4494e-09	complement component 7a	F1701361	1.30773	5.38701	0.00174722	0.0273694	complement component 7a	F1701175	2.18203	4.49436	6.35807e-13	1.95992e-10	complement component 7a
LOC106604762	F1701419	2.85162	4.85428	9.78997e-09	3.65763e-06	tetraspanin-7	F1701361	1.77778	4.83857	1.64769e-07	3.07762e-05	tetraspanin-7	F1701175	2.94551	4.20749	6.62929e-28	2.85628e-24	tetraspanin-7
LOC106585888	F1701419	2.80057	2.9374	2.83766e-10	2.12035e-07	radiation-inducible immediate-early gene IEX-1	F1701361	1.63097	2.41943	0.00115083	0.0205693	radiation-inducible immediate-early gene IEX-1	F1701175	3.06251	3.2004	7.71539e-14	3.10261e-11	radiation-inducible immediate-early gene IEX-1
LOC106580806	F1701419	2.78586	1.72223	4.84221e-10	2.96692e-07	limbic system-associated membrane protein	F1701361	1.6299	3.28756	5.26243e-05	0.0023767	limbic system-associated membrane protein	F1701175	2.33528	1.52354	2.36599e-06	9.80197e-05	limbic system-associated membrane protein
LOC123744663	F1701419	2.68358	3.08939	1.2265e-08	4.3692e-06	matrix-remodeling-associated protein 5	F1701361	1.89941	3.45097	6.08813e-07	8.23961e-05	matrix-remodeling-associated protein 5	F1701175	1.86276	3.82929	1.46444e-09	1.87947e-07	matrix-remodeling-associated protein 5
ntd5	F1701419	2.65206	3.96661	5.62625e-07	0.000101992	ntl-dependent gene 5	F1701361	1.42427	4.71753	0.00173611	0.0272797	ntl-dependent gene 5	F1701175	2.72532	3.64963	3.43939e-16	2.88144e-13	ntl-dependent gene 5
LOC106591053	F1701419	2.63656	4.77812	8.0272e-05	0.00403812	microfibril-associated glycoprotein 4	F1701361	2.15221	5.03552	1.82676e-06	0.000187163	microfibril-associated glycoprotein 4	F1701175	2.07507	3.68846	1.62734e-10	2.83702e-08	microfibril-associated glycoprotein 4
LOC106563620	F1701419	2.52161	-1.10364	0.00183129	0.0342722	GDNF family receptor alpha-4-like	F1701361	2.05313	-1.523	0.00374976	0.0452464	GDNF family receptor alpha-4-like	F1701175	2.03732	-1.41927	0.000184637	0.00318391	GDNF family receptor alpha-4-like
mmrn2a	F1701419	2.49836	3.88346	1.40939e-08	4.90661e-06	multimerin 2a	F1701361	1.34556	4.64683	3.82272e-06	0.000316315	multimerin 2a	F1701175	2.86194	3.61948	7.58077e-22	1.75874e-18	multimerin 2a
LOC106600880	F1701419	2.48173	2.45823	8.70211e-08	2.29826e-05	beta-1,4-mannosyl-glycoprotein 4-beta-N-acetylglucosaminyltransferase-like	F1701361	2.13223	3.25279	2.26647e-08	6.96067e-06	beta-1,4-mannosyl-glycoprotein 4-beta-N-acetylglucosaminyltransferase-like	F1701175	2.20042	2.63246	2.86577e-10	4.50165e-08	beta-1,4-mannosyl-glycoprotein 4-beta-N-acetylglucosaminyltransferase-like
esm1	F1701419	2.45698	1.11146	8.29627e-07	0.000138888	endothelial cell-specific molecule 1	F1701361	1.90596	1.73821	0.000118643	0.00416851	endothelial cell-specific molecule 1	F1701175	3.45053	1.65489	3.15294e-13	1.06846e-10	endothelial cell-specific molecule 1
LOC106563387	F1701419	2.42405	1.64127	2.84717e-05	0.00192552	uncharacterized LOC106563387	F1701361	1.95689	1.42074	1.60878e-05	0.000979574	uncharacterized LOC106563387	F1701175	3.57068	1.71504	2.3466e-15	1.50582e-12	uncharacterized LOC106563387
dnaja	F1701419	2.41493	5.57519	4.21655e-10	2.76617e-07	DnaJ heat shock protein family (Hsp40) member A	F1701361	2.57901	5.1775	1.08146e-08	3.97032e-06	DnaJ heat shock protein family (Hsp40) member A	F1701175	2.8986	5.28924	3.58497e-27	1.35153e-23	DnaJ heat shock protein family (Hsp40) member A
LOC106591183	F1701419	2.37945	5.33324	4.20296e-19	1.83945e-15	small EDRK-rich factor 2	F1701361	1.48876	5.48091	3.08014e-09	1.58677e-06	small EDRK-rich factor 2	F1701175	1.74515	5.0189	2.03971e-14	9.46426e-12	small EDRK-rich factor 2
arhgef28a	F1701419	2.3417	2.5736	2.34889e-07	5.21453e-05	Rho guanine nucleotide exchange factor (GEF) 28a	F1701361	1.47389	2.94356	0.00156695	0.0254217	Rho guanine nucleotide exchange factor (GEF) 28a	F1701175	3.83941	3.02662	2.97341e-11	6.27119e-09	Rho guanine nucleotide exchange factor (GEF) 28a
zgc:113425	F1701419	2.32664	2.93902	9.56619e-08	2.44225e-05	uncharacterized LOC106604692	F1701361	1.92389	2.79584	2.24171e-08	6.96067e-06	uncharacterized LOC106604692	F1701175	2.26254	2.87436	4.12057e-11	8.52758e-09	uncharacterized LOC106604692
LOC106577692	F1701419	2.26261	4.51404	8.34399e-08	2.22284e-05	cornifelin homolog B	F1701361	1.63343	5.20475	1.08514e-05	0.000704057	cornifelin homolog B	F1701175	1.36914	4.52878	4.4512e-07	2.49532e-05	cornifelin homolog B
LOC106564957	F1701419	2.21855	9.05405	1.88634e-10	1.60528e-07	keratin, type I cytoskeletal 13-like	F1701361	1.46087	8.59341	0.000717043	0.014961	keratin, type I cytoskeletal 13-like	F1701175	2.65845	9.28992	2.0917e-08	1.89447e-06	keratin, type I cytoskeletal 13-like
LOC106567034	F1701419	2.2129	2.05674	1.5998e-05	0.00125029	complement C1q-like protein 4	F1701361	2.07879	3.19797	3.79699e-07	5.70633e-05	complement C1q-like protein 4	F1701175	2.51685	1.95365	1.23609e-10	2.21908e-08	complement C1q-like protein 4
prmt2	F1701419	2.21135	3.56989	4.77339e-13	7.69672e-10	protein arginine methyltransferase 2	F1701361	1.96985	3.96041	1.92016e-13	3.40722e-10	protein arginine methyltransferase 2	F1701175	2.33616	3.50154	4.2045e-18	5.51338e-15	protein arginine methyltransferase 2
lincr	F1701419	2.16199	4.5961	0.00021054	0.00801262	E3 ubiquitin-protein ligase LINCR	F1701361	3.39224	2.98042	2.24896e-11	2.39439e-08	E3 ubiquitin-protein ligase LINCR	F1701175	4.56696	3.76482	7.94354e-13	2.28169e-10	E3 ubiquitin-protein ligase LINCR
lgals3b	F1701419	2.16151	6.79421	1.37283e-08	4.83425e-06	lectin, galactoside binding soluble 3b	F1701361	1.8312	6.71589	9.94898e-05	0.00370362	lectin, galactoside binding soluble 3b	F1701175	3.37879	7.30045	2.74708e-11	5.87603e-09	lectin, galactoside binding soluble 3b
LOC106600447	F1701419	2.15027	3.47473	0.0016584	0.0319739	C-C motif chemokine 4-like	F1701361	1.7849	2.93364	0.00256742	0.0350891	C-C motif chemokine 4-like	F1701175	2.19119	2.99495	1.12692e-10	2.04747e-08	C-C motif chemokine 4-like
LOC106599561	F1701419	2.09951	2.80951	6.64419e-07	0.000113084	uncharacterized LOC106599561	F1701361	2.7678	2.09382	2.07091e-10	1.74065e-07	uncharacterized LOC106599561	F1701175	2.6263	1.71144	7.29815e-06	0.000248714	uncharacterized LOC106599561
LOC106586738	F1701419	2.04262	1.83981	0.00232467	0.0398091	collagen alpha-1(XVII) chain	F1701361	1.25234	3.43422	0.000693222	0.0146342	collagen alpha-1(XVII) chain	F1701175	1.4341	1.81066	0.000563604	0.00747968	collagen alpha-1(XVII) chain
LOC106561363	F1701419	2.00244	1.72357	5.70526e-06	0.000579947	probable polypeptide N-acetylgalactosaminyltransferase 8	F1701361	2.95066	1.97307	2.51768e-12	3.35061e-09	probable polypeptide N-acetylgalactosaminyltransferase 8	F1701175	2.16536	1.83446	6.98094e-09	7.26018e-07	probable polypeptide N-acetylgalactosaminyltransferase 8
hsp90b1	F1701419	1.94754	4.07169	2.62949e-10	2.01393e-07	heat shock protein 90, beta (grp94), member 1	F1701361	2.37575	3.92981	1.0668e-09	6.46949e-07	heat shock protein 90, beta (grp94), member 1	F1701175	1.96875	3.77681	2.51252e-09	3.02399e-07	heat shock protein 90, beta (grp94), member 1
LOC106608855	F1701419	1.94708	1.66548	1.21711e-05	0.00102559	dehydrogenase/reductase SDR family member 4	F1701361	1.93315	1.55736	7.95139e-06	0.000554514	dehydrogenase/reductase SDR family member 4	F1701175	1.74656	1.702	6.24487e-07	3.27557e-05	dehydrogenase/reductase SDR family member 4
loxe3	F1701419	1.86357	6.29394	0.000810043	0.0200377	Epidermis-type lipoxygenase 3	F1701361	2.9562	6.03088	0.00239355	0.0335385	Epidermis-type lipoxygenase 3	F1701175	1.52739	5.76825	0.000854662	0.0102482	Epidermis-type lipoxygenase 3
LOC106564502	F1701419	1.83443	5.51212	1.09262e-06	0.000172544	volume-regulated anion channel subunit LRRC8C-like	F1701361	2.1522	5.75918	1.1448e-08	4.1551e-06	volume-regulated anion channel subunit LRRC8C-like	F1701175	2.95822	5.98326	1.36741e-16	1.28878e-13	volume-regulated anion channel subunit LRRC8C-like
LOC106607816	F1701419	1.79013	6.48958	1.27044e-06	0.000195403	clusterin-like	F1701361	1.61499	6.97601	4.57738e-07	6.70649e-05	clusterin-like	F1701175	1.82241	6.43957	1.82571e-12	4.87287e-10	clusterin-like
LOC106611887	F1701419	1.7674	1.69945	0.00127139	0.0269331	inward rectifier potassium channel 2-like	F1701361	2.34923	1.86501	2.80479e-07	4.61778e-05	inward rectifier potassium channel 2-like	F1701175	1.67486	1.44546	0.000138393	0.00256541	inward rectifier potassium channel 2-like
LOC106587910	F1701419	1.73178	4.0693	4.73718e-08	1.38217e-05	CDGSH iron-sulfur domain-containing protein 3, mitochondrial	F1701361	1.43285	4.0112	8.76069e-06	0.000594502	CDGSH iron-sulfur domain-containing protein 3, mitochondrial	F1701175	2.01428	4.15372	2.32888e-12	6.10775e-10	CDGSH iron-sulfur domain-containing protein 3, mitochondrial
LOC106603148	F1701419	1.72773	3.58755	0.000972573	0.022624	guanine nucleotide-binding protein G(I)/G(S)/G(O) subunit gamma-3	F1701361	1.58835	2.71176	0.000387742	0.00969421	guanine nucleotide-binding protein G(I)/G(S)/G(O) subunit gamma-3	F1701175	2.23162	2.8418	1.12088e-07	8.08753e-06	guanine nucleotide-binding protein G(I)/G(S)/G(O) subunit gamma-3
stab2	F1701419	1.71985	3.91982	3.34603e-06	0.000393563	stabilin 2	F1701361	1.39136	4.22512	1.7123e-05	0.00102417	stabilin 2	F1701175	1.99693	4.10711	4.39665e-17	4.57251e-14	stabilin 2
LOC106590030	F1701419	1.70176	4.68527	1.49073e-06	0.000221699	heme oxygenase	F1701361	1.31305	5.14975	0.000172325	0.0054388	heme oxygenase	F1701175	1.86802	4.87134	3.52615e-08	2.97063e-06	heme oxygenase
setd7	F1701419	1.69494	5.75049	5.92344e-10	3.36057e-07	SET domain containing 7, histone lysine methyltransferase	F1701361	1.32721	5.74884	6.28728e-07	8.36732e-05	SET domain containing 7, histone lysine methyltransferase	F1701175	1.4674	5.71876	6.07883e-11	1.19828e-08	SET domain containing 7, histone lysine methyltransferase
stab1	F1701419	1.69305	4.7843	3.67796e-10	2.56086e-07	stabilin 1	F1701361	1.34656	5.17613	9.31659e-07	0.000113145	stabilin 1	F1701175	1.56514	4.52654	2.17017e-13	7.70029e-11	stabilin 1
tba1a	F1701419	1.68155	5.84302	1.06323e-09	5.33987e-07	Tubulin alpha-1A chain	F1701361	1.93932	5.82897	1.07669e-08	3.97032e-06	Tubulin alpha-1A chain	F1701175	2.09573	5.75026	5.13265e-14	2.18029e-11	Tubulin alpha-1A chain
c7b	F1701419	1.63953	7.48896	0.0023413	0.0400045	complement component 7b	F1701361	1.75781	7.51681	5.53239e-07	7.75019e-05	complement component 7b	F1701175	1.6492	6.43036	7.40907e-09	7.57483e-07	complement component 7b
LOC106565966	F1701419	1.62019	1.71084	0.000228082	0.0084903	kazrin	F1701361	1.97909	1.34451	1.84648e-05	0.00107818	kazrin	F1701175	1.40974	1.45508	2.39453e-05	0.000645967	kazrin
LOC106588492	F1701419	1.56742	5.05212	0.00188382	0.0349633	PR domain zinc finger protein 1	F1701361	2.09796	4.70495	6.31121e-06	0.000469883	PR domain zinc finger protein 1	F1701175	4.77219	5.70539	1.17176e-13	4.36299e-11	PR domain zinc finger protein 1
LOC106609956	F1701419	1.54479	3.66973	2.80203e-06	0.000343372	uncharacterized LOC106609956	F1701361	2.12188	3.92255	1.47071e-10	1.30484e-07	uncharacterized LOC106609956	F1701175	2.46808	3.678	6.56137e-13	1.9989e-10	uncharacterized LOC106609956
LOC106578163	F1701419	1.51129	2.84446	3.12291e-05	0.0020443	tyrosine-protein kinase Tec	F1701361	1.34881	2.87292	1.2574e-05	0.000798438	tyrosine-protein kinase Tec	F1701175	1.36716	2.64229	5.36567e-06	0.00019198	tyrosine-protein kinase Tec
LOC100195293	F1701419	1.48589	6.34432	8.76629e-05	0.00431775	fibulin 1	F1701361	1.27201	5.80079	1.42501e-05	0.000885504	fibulin 1	F1701175	1.6231	5.9545	2.24057e-08	2.01718e-06	fibulin 1
LOC106612293	F1701419	1.4468	5.4434	1.24356e-07	3.0724e-05	serine/arginine-rich splicing factor 2-like	F1701361	1.66218	5.43894	2.90746e-08	8.60989e-06	serine/arginine-rich splicing factor 2-like	F1701175	1.92804	5.46077	6.13387e-17	6.16658e-14	serine/arginine-rich splicing factor 2-like
sfrs1	F1701419	1.43296	5.53238	1.09504e-05	0.000950355	Splicing factor, arginine/serine-rich 1	F1701361	1.92356	5.12133	1.17028e-10	1.13269e-07	Splicing factor, arginine/serine-rich 1	F1701175	1.25439	5.40698	7.52776e-07	3.80935e-05	Splicing factor, arginine/serine-rich 1
LOC106576175	F1701419	1.43215	2.78926	0.000505912	0.0145259	condensin-2 complex subunit H2-like	F1701361	2.2983	2.96008	1.77042e-13	3.32631e-10	condensin-2 complex subunit H2-like	F1701175	1.27861	2.69357	7.43487e-05	0.00157199	condensin-2 complex subunit H2-like
LOC106581604	F1701419	1.39214	3.78368	0.000435036	0.0131588	EH domain-containing protein 2	F1701361	1.399	4.09918	0.00035774	0.00920448	EH domain-containing protein 2	F1701175	2.54975	4.28759	3.98891e-12	9.86112e-10	EH domain-containing protein 2
LOC106606571	F1701419	1.35621	2.40552	0.000412971	0.0127925	far upstream element-binding protein 2-like	F1701361	1.40252	2.51805	1.73843e-05	0.00103592	far upstream element-binding protein 2-like	F1701175	1.54623	2.1533	3.49762e-06	0.000134551	far upstream element-binding protein 2-like
LOC106571981	F1701419	1.33539	6.78418	1.71519e-05	0.00131366	serine/arginine-rich splicing factor 6	F1701361	1.63563	6.85424	9.2317e-09	3.68576e-06	serine/arginine-rich splicing factor 6	F1701175	1.29958	6.82658	2.08754e-09	2.60166e-07	serine/arginine-rich splicing factor 6
ahsa1a	F1701419	1.29756	6.23659	8.17107e-06	0.000769615	AHA1, activator of heat shock protein ATPase homolog 1a	F1701361	1.62957	5.75741	2.57212e-06	0.000236754	AHA1, activator of heat shock protein ATPase homolog 1a	F1701175	1.30011	6.07425	1.79318e-06	7.83142e-05	AHA1, activator of heat shock protein ATPase homolog 1a
LOC106591125	F1701419	1.29257	5.25554	0.00124368	0.0266178	serine/threonine-protein kinase Sgk1	F1701361	1.32768	4.92224	0.000218924	0.00649252	serine/threonine-protein kinase Sgk1	F1701175	2.74885	5.3624	3.50622e-12	8.73946e-10	serine/threonine-protein kinase Sgk1
LOC106613013	F1701419	1.2821	7.73199	1.97296e-05	0.00145647	heat shock cognate 70 kDa protein-like	F1701361	1.31015	7.69788	6.58266e-05	0.00277741	heat shock cognate 70 kDa protein-like	F1701175	2.20124	8.02566	1.7846e-13	6.56385e-11	heat shock cognate 70 kDa protein-like
LOC106583599	F1701419	1.25249	4.91337	0.000931585	0.0219539	myosin regulatory light polypeptide 9	F1701361	1.35978	4.40563	7.94801e-05	0.00316139	myosin regulatory light polypeptide 9	F1701175	1.59143	4.23894	8.52232e-06	0.000280911	myosin regulatory light polypeptide 9
LOC106611013	F1701419	-1.26476	2.0995	0.000372925	0.0119884	uncharacterized LOC106611013	F1701361	-1.45259	2.98436	0.000493321	0.0115265	uncharacterized LOC106611013	F1701175	-1.93666	2.50031	2.08186e-06	8.82937e-05	uncharacterized LOC106611013
LOC106583317	F1701419	-1.27589	3.04708	0.00155892	0.0305952	voltage-gated hydrogen channel 1	F1701361	-1.4646	2.38161	0.00280736	0.0372063	voltage-gated hydrogen channel 1	F1701175	-1.55861	2.7332	6.09648e-06	0.000212566	voltage-gated hydrogen channel 1
fhl1b	F1701419	-1.3058	6.6609	6.55105e-07	0.000112752	four and a half LIM domains 1b	F1701361	-1.38237	6.30363	8.33909e-06	0.000572636	four and a half LIM domains 1b	F1701175	-1.52923	6.4158	6.38645e-09	6.7348e-07	four and a half LIM domains 1b
LOC106571619	F1701419	-1.35219	1.36545	0.0027003	0.0439333	caspase recruitment domain-containing protein 8-like	F1701361	-2.44666	1.86549	9.99288e-06	0.000662184	caspase recruitment domain-containing protein 8-like	F1701175	-1.43736	1.1587	0.00444978	0.0340536	caspase recruitment domain-containing protein 8-like
LOC106602888	F1701419	-1.35455	5.56804	5.51023e-05	0.00303331	uncharacterized LOC106602888	F1701361	-1.3224	6.69215	9.44125e-05	0.00356868	uncharacterized LOC106602888	F1701175	-1.53838	6.28681	2.30319e-08	2.06738e-06	uncharacterized LOC106602888
LOC123741703	F1701419	-1.37139	4.98079	1.29119e-05	0.00106622	tubulin beta-4B chain-like	F1701361	-1.50145	4.72729	3.85905e-08	1.09078e-05	tubulin beta-4B chain-like	F1701175	-2.00542	5.37123	1.82267e-13	6.62309e-11	tubulin beta-4B chain-like
LOC106608246	F1701419	-1.3823	5.79835	1.05014e-06	0.000166695	B-cell lymphoma/leukemia 11B	F1701361	-1.51589	6.46867	2.45369e-06	0.000228486	B-cell lymphoma/leukemia 11B	F1701175	-1.64164	6.16588	1.38002e-05	0.000410063	B-cell lymphoma/leukemia 11B
si:dkeyp-118h9.7	F1701419	-1.40634	4.95189	0.000174377	0.00693795	sacsin	F1701361	-2.14187	5.73896	2.86409e-05	0.00151205	sacsin	F1701175	-3.1209	4.83231	4.12236e-09	4.65657e-07	sacsin
LOC106585146	F1701419	-1.4183	1.75392	0.00212145	0.0377645	patatin-like phospholipase domain-containing protein 7	F1701361	-1.43819	2.88655	0.00115394	0.020602	patatin-like phospholipase domain-containing protein 7	F1701175	-1.63252	3.02365	0.000563714	0.00747968	patatin-like phospholipase domain-containing protein 7
LOC106575822	F1701419	-1.43115	3.80664	5.09003e-06	0.000526818	glutathione S-transferase LANCL1-like	F1701361	-1.54645	4.05484	3.26839e-07	5.21962e-05	glutathione S-transferase LANCL1-like	F1701175	-2.37283	3.8222	1.98563e-18	2.85175e-15	glutathione S-transferase LANCL1-like
ddx19a	F1701419	-1.44869	1.783	0.000536985	0.0151205	DEAD-box helicase 19a	F1701361	-1.66047	1.70619	0.000101477	0.00373838	DEAD-box helicase 19a	F1701175	-2.71975	2.06093	6.76341e-16	5.15348e-13	DEAD-box helicase 19a
LOC106604246	F1701419	-1.46082	4.66817	2.53248e-05	0.00177135	zinc finger protein 185-like	F1701361	-1.41384	3.84672	0.000928143	0.0178584	zinc finger protein 185-like	F1701175	-1.35821	3.92402	0.000367236	0.00545071	zinc finger protein 185-like
LOC106589100	F1701419	-1.47406	1.56379	0.000490743	0.0142913	uncharacterized LOC106589100	F1701361	-1.38271	2.2272	0.000127235	0.00438247	uncharacterized LOC106589100	F1701175	-1.96069	1.74856	0.000511631	0.00695708	uncharacterized LOC106589100
LOC106568700	F1701419	-1.5071	4.24569	2.641e-09	1.18985e-06	uncharacterized LOC106568700	F1701361	-1.67516	4.69058	5.04149e-13	8.05127e-10	uncharacterized LOC106568700	F1701175	-1.65493	4.59591	5.93651e-13	1.86505e-10	uncharacterized LOC106568700
LOC106592611	F1701419	-1.55385	2.04088	0.000139723	0.00593054	GTPase IMAP family member 7	F1701361	-1.30379	3.04817	0.000958444	0.018211	GTPase IMAP family member 7	F1701175	-2.03401	2.26207	0.000825432	0.0100343	GTPase IMAP family member 7
LOC106588217	F1701419	-1.60358	3.59335	1.27315e-07	3.09418e-05	sperm acrosome membrane-associated protein 4	F1701361	-2.50286	3.87553	1.83009e-18	8.35042e-15	sperm acrosome membrane-associated protein 4	F1701175	-2.4827	5.30202	6.70919e-05	0.00144021	sperm acrosome membrane-associated protein 4
kcnn1a	F1701419	-1.62776	1.07223	0.000710126	0.0184524	potassium intermediate/small conductance calcium-activated channel, subfamily N, member 1a	F1701361	-1.2617	1.70659	0.00117672	0.0208571	potassium intermediate/small conductance calcium-activated channel, subfamily N, member 1a	F1701175	-1.67154	1.21859	0.000159611	0.0028552	potassium intermediate/small conductance calcium-activated channel, subfamily N, member 1a
LOC106575663	F1701419	-1.64948	2.24728	4.62689e-05	0.00267505	uncharacterized LOC106575663	F1701361	-1.31528	2.1572	0.00264945	0.0357604	uncharacterized LOC106575663	F1701175	-2.56193	2.0849	9.37273e-14	3.62412e-11	uncharacterized LOC106575663
LOC106565220	F1701419	-1.6597	1.97776	4.64581e-05	0.00267536	leucine-rich repeat extensin-like protein 5	F1701361	-1.56976	2.80367	7.66457e-07	9.71454e-05	leucine-rich repeat extensin-like protein 5	F1701175	-1.48941	2.30435	3.24753e-06	0.000126218	leucine-rich repeat extensin-like protein 5
LOC106607180	F1701419	-1.67391	1.02845	0.000347123	0.0113737	serine/threonine-protein kinase WNK4	F1701361	-1.98916	2.53322	2.56721e-05	0.00138977	serine/threonine-protein kinase WNK4	F1701175	-1.68751	1.4552	8.53806e-05	0.00174727	serine/threonine-protein kinase WNK4
LOC106589418	F1701419	-1.69916	5.33546	4.03541e-10	2.74731e-07	uncharacterized LOC106589418	F1701361	-1.67929	6.19983	5.70793e-09	2.49807e-06	uncharacterized LOC106589418	F1701175	-2.19294	5.6717	4.21581e-07	2.37661e-05	uncharacterized LOC106589418
LOC106607744	F1701419	-1.72973	5.34825	8.53536e-12	9.68479e-09	TGF-beta-activated kinase 1 and MAP3K7-binding protein 2	F1701361	-1.34822	5.29734	2.18007e-06	0.000211502	TGF-beta-activated kinase 1 and MAP3K7-binding protein 2	F1701175	-1.25908	5.3912	6.64337e-08	5.19078e-06	TGF-beta-activated kinase 1 and MAP3K7-binding protein 2
LOC123731456	F1701419	-1.75991	2.45012	4.79058e-06	0.000502483	uncharacterized LOC123731456	F1701361	-2.07379	5.01684	8.7222e-08	2.02213e-05	uncharacterized LOC123731456	F1701175	-2.11806	3.95242	1.90779e-06	8.21986e-05	uncharacterized LOC123731456
LOC106612809	F1701419	-1.76445	1.061	0.000203424	0.00780964	uncharacterized LOC106612809	F1701361	-2.4339	2.6046	5.12093e-09	2.37047e-06	uncharacterized LOC106612809	F1701175	-1.74477	1.85319	0.000142199	0.00261667	uncharacterized LOC106612809
rtn1a	F1701419	-1.8015	4.0989	2.72842e-09	1.21142e-06	reticulon 1a	F1701361	-1.41388	4.33731	2.13433e-07	3.79783e-05	reticulon 1a	F1701175	-1.95121	3.76681	5.91751e-12	1.38351e-09	reticulon 1a
LOC106610795	F1701419	-1.81581	5.44857	9.29728e-05	0.00452113	glutaminyl-peptide cyclotransferase-like	F1701361	-1.68375	5.7895	4.30926e-07	6.40175e-05	glutaminyl-peptide cyclotransferase-like	F1701175	-1.72798	5.26413	9.56627e-07	4.65353e-05	glutaminyl-peptide cyclotransferase-like
rhbg	F1701419	-1.81964	1.9941	4.51061e-06	0.000478156	Rh family B glycoprotein	F1701361	-2.50939	2.81637	1.62655e-05	0.000985806	Rh family B glycoprotein	F1701175	-1.29015	3.64131	3.4728e-05	0.000871286	Rh family B glycoprotein
LOC106593002	F1701419	-1.82235	2.63845	4.16008e-06	0.000453552	monocarboxylate transporter 7-like	F1701361	-1.98985	2.1471	1.55434e-06	0.000167722	monocarboxylate transporter 7-like	F1701175	-2.2811	2.16504	5.47757e-09	5.96402e-07	monocarboxylate transporter 7-like
LOC106607277	F1701419	-1.92999	5.71299	8.20386e-13	1.14243e-09	peptidyl-prolyl cis-trans isomerase FKBP10	F1701361	-2.04272	5.72101	1.59049e-15	5.08002e-12	peptidyl-prolyl cis-trans isomerase FKBP10	F1701175	-2.05993	5.93655	5.72905e-08	4.57111e-06	peptidyl-prolyl cis-trans isomerase FKBP10
LOC106582973	F1701419	-1.93335	1.55607	3.71347e-07	7.53417e-05	draxin-B-like	F1701361	-1.41263	1.36282	0.000148482	0.00488919	draxin-B-like	F1701175	-2.43456	2.07443	7.78966e-13	2.259e-10	draxin-B-like
flt3	F1701419	-1.97291	1.89696	3.572e-06	0.000406968	fms related receptor tyrosine kinase 3	F1701361	-1.45142	3.2138	0.00120611	0.0212132	fms related receptor tyrosine kinase 3	F1701175	-2.18273	2.00854	1.23976e-07	8.67542e-06	fms related receptor tyrosine kinase 3
sema5a	F1701419	-2.01321	2.55432	1.05116e-08	3.87991e-06	sema domain, seven thrombospondin repeats (type 1 and type 1-like), transmembrane domain (TM) and short cytoplasmic domain, (semaphorin) 5A	F1701361	-1.32044	3.0882	2.65925e-05	0.00143232	sema domain, seven thrombospondin repeats (type 1 and type 1-like), transmembrane domain (TM) and short cytoplasmic domain, (semaphorin) 5A	F1701175	-1.88114	2.66105	8.5869e-10	1.16135e-07	sema domain, seven thrombospondin repeats (type 1 and type 1-like), transmembrane domain (TM) and short cytoplasmic domain, (semaphorin) 5A
apbp2	F1701419	-2.04461	2.35006	2.09592e-06	0.000289237	Amyloid protein-binding protein 2	F1701361	-1.59595	2.20651	9.17322e-05	0.00348819	Amyloid protein-binding protein 2	F1701175	-2.1994	1.77805	2.57649e-09	3.07142e-07	Amyloid protein-binding protein 2
LOC106566581	F1701419	-2.04711	2.0197	4.28755e-07	8.41906e-05	uncharacterized LOC106566581	F1701361	-2.5832	2.49192	2.15303e-10	1.76328e-07	uncharacterized LOC106566581	F1701175	-2.70876	2.20082	1.10073e-12	3.04569e-10	uncharacterized LOC106566581
LOC106601011	F1701419	-2.06902	4.44471	1.50669e-10	1.35762e-07	peptidyl-prolyl cis-trans isomerase FKBP10	F1701361	-2.63488	5.24067	1.79539e-19	1.1469e-15	peptidyl-prolyl cis-trans isomerase FKBP10	F1701175	-1.9546	4.39568	1.36837e-07	9.40093e-06	peptidyl-prolyl cis-trans isomerase FKBP10
LOC106564734	F1701419	-2.0757	1.24291	2.7129e-05	0.00186573	zinc finger and BTB domain-containing protein 45	F1701361	-2.04593	1.9066	1.08628e-06	0.000128503	zinc finger and BTB domain-containing protein 45	F1701175	-2.89869	1.91346	1.10024e-10	2.03578e-08	zinc finger and BTB domain-containing protein 45
LOC106561958	F1701419	-2.10486	1.14796	4.49688e-06	0.000478156	prothrombin-like	F1701361	-2.1778	1.75815	8.46964e-08	1.98912e-05	prothrombin-like	F1701175	-1.60868	1.33014	8.20854e-05	0.00169989	prothrombin-like
cfap206	F1701419	-2.14148	2.57201	3.00411e-05	0.0019964	cilia and flagella associated protein 206	F1701361	-1.91208	2.42031	5.09482e-07	7.26466e-05	cilia and flagella associated protein 206	F1701175	-2.78087	2.98451	1.51878e-15	9.95793e-13	cilia and flagella associated protein 206
LOC106600954	F1701419	-2.1638	3.21153	6.98879e-14	1.42739e-10	ferritin, middle subunit-like	F1701361	-1.74509	2.29679	0.000222585	0.00657004	ferritin, middle subunit-like	F1701175	-2.06245	3.86386	2.13495e-06	8.96799e-05	ferritin, middle subunit-like
kif17	F1701419	-2.23207	1.16509	7.0215e-08	1.92063e-05	kinesin family member 17	F1701361	-1.79529	1.69761	0.000401083	0.00989999	kinesin family member 17	F1701175	-3.01326	1.39425	5.51491e-10	7.88292e-08	kinesin family member 17
apoc1	F1701419	-2.27532	3.33229	2.85145e-07	6.02462e-05	Apolipoprotein C-I	F1701361	-3.19016	4.6907	3.44775e-10	2.62194e-07	Apolipoprotein C-I	F1701175	-2.02333	3.45465	1.42818e-08	1.36309e-06	Apolipoprotein C-I
LOC106561282	F1701419	-2.35745	1.17611	9.48539e-06	0.000862298	cilia- and flagella-associated protein 44	F1701361	-2.44265	1.65641	5.992e-08	1.50696e-05	cilia- and flagella-associated protein 44	F1701175	-2.53823	1.19456	3.6152e-06	0.000138193	cilia- and flagella-associated protein 44
slc6a11a	F1701419	-2.36811	4.43575	2.1478e-13	3.87058e-10	solute carrier family 6 member 11a	F1701361	-1.60077	3.90892	1.31726e-06	0.000149196	solute carrier family 6 member 11a	F1701175	-1.96649	5.01411	2.9352e-07	1.77036e-05	solute carrier family 6 member 11a
LOC106569153	F1701419	-2.43027	2.4293	9.65005e-10	4.92731e-07	forkhead box protein Q1	F1701361	-3.48484	4.55586	1.42677e-10	1.30203e-07	forkhead box protein Q1	F1701175	-1.99152	3.52425	0.00106987	0.012126	forkhead box protein Q1
slc16a3b	F1701419	-2.62865	2.31361	2.00068e-12	2.45172e-09	solute carrier family 16 member 3b	F1701361	-1.537	1.16952	0.000489264	0.0114862	solute carrier family 16 member 3b	F1701175	-2.85572	2.95315	3.8491e-16	3.13753e-13	solute carrier family 16 member 3b
LOC106599407	F1701419	-2.65671	4.47935	2.02042e-07	4.585e-05	deoxyribonuclease gamma-like	F1701361	-1.66987	3.98985	0.000613758	0.013402	deoxyribonuclease gamma-like	F1701175	-3.03321	4.16179	2.4937e-07	1.53177e-05	deoxyribonuclease gamma-like
LOC106611445	F1701419	-2.74496	3.58557	2.18225e-05	0.00156085	deoxyribonuclease gamma	F1701361	-1.95524	3.73297	0.000487229	0.0114622	deoxyribonuclease gamma	F1701175	-3.74516	4.46048	1.83352e-09	2.31376e-07	deoxyribonuclease gamma
LOC106591112	F1701419	-2.80461	5.80368	7.24559e-23	3.6996e-19	uncharacterized LOC106591112	F1701361	-2.33384	5.57411	9.0439e-12	1.06986e-08	uncharacterized LOC106591112	F1701175	-2.38656	5.95571	9.16001e-11	1.72666e-08	uncharacterized LOC106591112
LOC123723709	F1701419	-2.93769	5.31909	1.10671e-09	5.46857e-07	deoxyribonuclease gamma-like	F1701361	-3.21868	3.79482	1.02571e-05	0.000674098	deoxyribonuclease gamma-like	F1701175	-3.60428	5.44766	1.73814e-10	2.9246e-08	deoxyribonuclease gamma-like
LOC106599270	F1701419	-3.01398	2.7726	1.24997e-12	1.66495e-09	uncharacterized LOC106599270	F1701361	-2.15027	2.41927	4.74325e-07	6.85517e-05	uncharacterized LOC106599270	F1701175	-2.28936	3.01266	8.89087e-08	6.70371e-06	uncharacterized LOC106599270
hmgb3	F1701419	-3.0581	3.50091	6.34613e-08	1.80018e-05	High mobility group protein B3	F1701361	-3.86042	4.80755	3.50351e-33	1.11902e-28	High mobility group protein B3	F1701175	-4.35899	3.41817	7.27966e-18	8.78218e-15	High mobility group protein B3
LOC106573600	F1701419	-3.06516	4.00923	2.70372e-26	2.76104e-22	cold-inducible RNA-binding protein B	F1701361	-2.79261	4.21863	7.29823e-30	7.77019e-26	cold-inducible RNA-binding protein B	F1701175	-3.1791	4.10545	4.94233e-29	2.48435e-25	cold-inducible RNA-binding protein B
LOC106600145	F1701419	-3.12225	2.52798	5.40645e-15	1.38027e-11	ephrin type-A receptor 4-like	F1701361	-2.74991	2.0347	7.42122e-15	1.97528e-11	ephrin type-A receptor 4-like	F1701175	-2.15553	2.5689	2.88906e-09	3.37729e-07	ephrin type-A receptor 4-like
LOC106590208	F1701419	-3.27005	4.06381	2.38574e-07	5.25825e-05	carbonic anhydrase 1-like	F1701361	-1.96638	1.53938	0.00406638	0.0476275	carbonic anhydrase 1-like	F1701175	-2.05206	2.69308	5.60934e-06	0.000199033	carbonic anhydrase 1-like
nattl	F1701419	-3.30578	1.47443	8.88144e-07	0.000145504	Natterin-like protein	F1701361	-2.95914	1.56228	3.64421e-05	0.0018102	Natterin-like protein	F1701175	-3.36885	1.26846	1.90632e-13	6.84461e-11	Natterin-like protein
LOC106569486	F1701419	-3.30592	2.74633	3.92851e-16	1.20354e-12	carbonic anhydrase 4	F1701361	-2.28086	2.25197	7.45828e-05	0.00303849	carbonic anhydrase 4	F1701175	-3.1119	2.05258	1.60764e-09	2.04584e-07	carbonic anhydrase 4
LOC106599162	F1701419	-3.44217	1.64621	4.2437e-10	2.76617e-07	cytochrome P450 7A1-like	F1701361	-3.3367	2.39488	4.64794e-07	6.77877e-05	cytochrome P450 7A1-like	F1701175	-3.45445	2.10823	2.1567e-10	3.51601e-08	cytochrome P450 7A1-like
LOC106569524	F1701419	-3.62739	9.8733	3.40441e-29	5.21487e-25	elongation factor 2	F1701361	-3.45142	9.80769	3.10961e-31	4.96605e-27	elongation factor 2	F1701175	-3.86765	10.5493	8.8797e-49	1.33906e-44	elongation factor 2
gda	F1701419	-3.87353	1.83236	3.99359e-17	1.52935e-13	guanine deaminase	F1701361	-1.88421	2.18796	0.00252752	0.034752	guanine deaminase	F1701175	-4.31579	1.82905	2.44297e-19	4.912e-16	guanine deaminase
LOC106589459	F1701419	-3.95063	1.06825	5.19572e-10	3.06108e-07	bestrophin-2	F1701361	-2.62361	1.72392	1.30269e-06	0.00014807	bestrophin-2	F1701175	-4.49403	2.18894	2.97653e-15	1.83209e-12	bestrophin-2
LOC100136926	F1701419	-4.00154	1.72207	7.60234e-07	0.00012797	cytochrome P450 1A	F1701361	-4.81147	2.50175	1.86893e-06	0.000190107	cytochrome P450 1A	F1701175	-3.45973	1.87318	3.40049e-13	1.12702e-10	cytochrome P450 1A
LOC123743715	F1701419	-4.04264	1.55227	1.95728e-08	6.73743e-06	uncharacterized LOC123743715	F1701361	-3.60902	2.60487	4.95474e-12	6.33017e-09	uncharacterized LOC123743715	F1701175	-3.07509	1.93123	7.38485e-09	7.57483e-07	uncharacterized LOC123743715

## Sheet: SK_T20AvsT10A_all_fams_GO
ID	Term	GOGroups	Ontology Source	Term PValue	Term PValue Corrected with Benjamini-Hochberg	Group PValue	Group PValue Corrected with Benjamini-Hochberg	GOLevels	% Associated Genes	Nr. Genes	Associated Genes Found
GO:0005507	copper ion binding	Group0	GO_MolecularFunction-EBI-UniProt-GOA-ACAP-ARAP_01.05.2024_00h00	0.000649689	0.000649689	0.000649689	0.000649689	[7]	4.54545	3	[LOC100194731, LOC106578921, loxa]
GO:0005540	hyaluronic acid binding	Group1	GO_MolecularFunction-EBI-UniProt-GOA-ACAP-ARAP_01.05.2024_00h00	0.000400883	0.000458152	0.000400883	0.000501104	[4]	5.35714	3	[stab1, stab2, xlkd1]
GO:0030168	platelet activation	Group2	GO_BiologicalProcess-EBI-UniProt-GOA-ACAP-ARAP_01.05.2024_00h00	0.000209422	0.000335075	0.000209422	0.000523554	[3, 4, 6]	6.66667	3	[LOC106561958, LOC106578163, LOC106583599]
GO:0030199	collagen fibril organization	Group3	GO_BiologicalProcess-EBI-UniProt-GOA-ACAP-ARAP_01.05.2024_00h00	0.000269909	0.000359878	0.000269909	0.000449848	[5, 6]	6.12245	3	[LOC106581278, LOC106613072, loxa]
GO:0009266	response to temperature stimulus	Group4	GO_BiologicalProcess-EBI-UniProt-GOA-ACAP-ARAP_01.05.2024_00h00	1.61053e-05	6.44214e-05	2.57212e-05	0.000128606	[3]	6.77966	4	[LOC106608136, dnaja, hs90a, hsp90b1]
GO:0009408	response to heat	Group4	GO_BiologicalProcess-EBI-UniProt-GOA-ACAP-ARAP_01.05.2024_00h00	6.46143e-06	5.16914e-05	2.57212e-05	0.000128606	[3, 4]	8.51064	4	[LOC106608136, dnaja, hs90a, hsp90b1]
GO:0044183	protein folding chaperone	Group4	GO_BiologicalProcess-EBI-UniProt-GOA-ACAP-ARAP_01.05.2024_00h00	7.12893e-05	0.000142579	2.57212e-05	0.000128606	[3, 6, 7, 8]	4.65116	4	[LOC106608136, LOC106613013, hs90a, hsp90b1]
GO:0140662	ATP-dependent protein folding chaperone	Group4	GO_BiologicalProcess-EBI-UniProt-GOA-ACAP-ARAP_01.05.2024_00h00	3.54932e-05	9.46485e-05	2.57212e-05	0.000128606	[4, 7, 8, 9]	5.55556	4	[LOC106608136, LOC106613013, hs90a, hsp90b1]

## Sheet: SK_T20CvsT10C_all_fams_DEGs
SYMBOL		logFC	logCPM	PValue	FDR	GENENAME		logFC	logCPM	PValue	FDR	GENENAME		logFC	logCPM	PValue	FDR	GENENAME
LOC100195755	F1701419	3.74887	2.0752	8.24377e-12	1.7345e-09	complement component 1, q subcomponent-like 2	F1701361	3.07838	1.83207	2.66361e-08	1.10629e-05	complement component 1, q subcomponent-like 2	F1701175	3.71957	2.49892	2.89801e-09	1.86409e-06	complement component 1, q subcomponent-like 2
LOC100136447	F1701419	3.12151	5.38033	1.70451e-36	1.40763e-32	C type lectin receptor B	F1701361	1.72423	5.36972	4.99915e-05	0.00522303	C type lectin receptor B	F1701175	2.14406	4.53058	2.79095e-08	1.24469e-05	C type lectin receptor B
dnaja	F1701419	2.73049	3.48684	3.90721e-18	2.68889e-15	DnaJ heat shock protein family (Hsp40) member A	F1701361	1.82283	3.87685	7.60167e-08	2.50721e-05	DnaJ heat shock protein family (Hsp40) member A	F1701175	2.85055	3.83832	3.23974e-15	1.20403e-11	DnaJ heat shock protein family (Hsp40) member A
LOC106575194	F1701419	2.3219	3.48578	1.43681e-07	9.37984e-06	phospholipase A2 inhibitor 31 kDa subunit-like	F1701361	2.53057	5.19435	0.000142492	0.0107599	phospholipase A2 inhibitor 31 kDa subunit-like	F1701175	3.15374	3.77028	2.84731e-10	2.38092e-07	phospholipase A2 inhibitor 31 kDa subunit-like
LOC106599968	F1701419	2.14115	6.75787	1.01809e-05	0.000310819	uncharacterized LOC106599968	F1701361	3.55198	5.25676	0.000394529	0.020968	uncharacterized LOC106599968	F1701175	3.30879	6.00867	9.50354e-05	0.00698625	uncharacterized LOC106599968
LOC106564982	F1701419	2.12204	3.3623	0.000241168	0.00379177	uncharacterized LOC106564982	F1701361	3.67678	1.72407	0.000376249	0.0203829	uncharacterized LOC106564982	F1701175	2.82654	2.41752	0.00017799	0.0113182	uncharacterized LOC106564982
LOC106613072	F1701419	2.05296	5.34477	1.81502e-20	1.93405e-17	serpin H1	F1701361	1.65399	5.34492	0.000309389	0.0180838	serpin H1	F1701175	2.69288	5.55107	4.978e-10	3.70009e-07	serpin H1
LOC106591053	F1701419	1.89882	4.41531	2.78811e-12	6.48588e-10	microfibril-associated glycoprotein 4	F1701361	1.55601	4.65502	0.000132697	0.0103099	microfibril-associated glycoprotein 4	F1701175	1.60717	4.03167	9.33731e-05	0.00690961	microfibril-associated glycoprotein 4
LOC106563387	F1701419	1.89452	1.37738	6.0497e-08	4.50175e-06	uncharacterized LOC106563387	F1701361	2.56676	1.7852	1.30344e-06	0.000293777	uncharacterized LOC106563387	F1701175	1.59284	2.05947	7.66788e-05	0.00606325	uncharacterized LOC106563387
nar4	F1701419	1.8116	1.5083	1.99902e-05	0.000534784	Ecto-ADP-ribosyltransferase 4	F1701361	2.00325	1.29031	8.42498e-06	0.00136924	Ecto-ADP-ribosyltransferase 4	F1701175	2.43404	1.11966	7.74747e-06	0.00116205	Ecto-ADP-ribosyltransferase 4
LOC106604762	F1701419	1.74994	6.36022	2.2006e-18	1.58027e-15	tetraspanin-7	F1701361	2.46124	6.52095	4.18714e-09	2.48549e-06	tetraspanin-7	F1701175	2.61583	6.71452	2.13813e-11	2.46608e-08	tetraspanin-7
LOC106564984	F1701419	1.73185	3.18034	0.000456885	0.00617019	uncharacterized LOC106564984	F1701361	3.62593	1.61245	0.000140263	0.0107599	uncharacterized LOC106564984	F1701175	3.31593	2.68781	4.86506e-05	0.00431635	uncharacterized LOC106564984
LOC106583526	F1701419	1.72495	-1.2847	0.00408361	0.0313488	probable G-protein coupled receptor	F1701361	2.37735	-1.72507	0.000331074	0.0190554	probable G-protein coupled receptor	F1701175	3.08653	-1.45859	3.73096e-06	0.000658752	probable G-protein coupled receptor
calca	F1701419	1.72011	3.83993	5.40407e-20	5.40947e-17	calcitonin/calcitonin-related polypeptide, alpha	F1701361	1.82787	3.4535	5.81595e-09	2.96001e-06	calcitonin/calcitonin-related polypeptide, alpha	F1701175	1.57764	3.36466	8.9671e-06	0.00129841	calcitonin/calcitonin-related polypeptide, alpha
LOC106591183	F1701419	1.58269	5.83113	1.59507e-21	2.1076e-18	small EDRK-rich factor 2	F1701361	1.44795	5.91627	2.38435e-05	0.00293826	small EDRK-rich factor 2	F1701175	1.57344	5.97843	8.9011e-10	6.20259e-07	small EDRK-rich factor 2
LOC106569441	F1701419	1.55876	1.60686	2.14597e-08	1.85666e-06	putative leucine-rich repeat-containing protein DDB_G0290503	F1701361	1.72275	1.67458	0.00109668	0.0389882	putative leucine-rich repeat-containing protein DDB_G0290503	F1701175	1.57599	1.44372	0.000468016	0.0212404	putative leucine-rich repeat-containing protein DDB_G0290503
LOC106567034	F1701419	1.49578	3.31731	3.13217e-07	1.82478e-05	complement C1q-like protein 4	F1701361	1.36997	3.23583	0.000318764	0.0184894	complement C1q-like protein 4	F1701175	2.32317	3.03439	7.94422e-14	2.04399e-10	complement C1q-like protein 4
LOC123727742	F1701419	1.48676	2.60628	1.13537e-10	1.8659e-08	oocyte zinc finger protein XlCOF6-like	F1701361	1.26728	2.44752	0.000249731	0.0156744	oocyte zinc finger protein XlCOF6-like	F1701175	1.44203	2.45981	3.12965e-06	0.000572026	oocyte zinc finger protein XlCOF6-like
LOC106610423	F1701419	1.48129	2.43751	8.509e-08	5.99313e-06	CD209 antigen-like protein C	F1701361	1.43511	3.19776	0.00102217	0.0375002	CD209 antigen-like protein C	F1701175	1.95378	2.46234	2.27107e-07	7.21924e-05	CD209 antigen-like protein C
LOC106598879	F1701419	1.4681	2.03489	8.96258e-07	4.32206e-05	hemagglutinin/amebocyte aggregation factor-like	F1701361	1.85986	2.49996	1.73107e-05	0.00231654	hemagglutinin/amebocyte aggregation factor-like	F1701175	1.62795	2.40518	2.3244e-05	0.00253246	hemagglutinin/amebocyte aggregation factor-like
LOC106578921	F1701419	1.42898	1.55574	2.77153e-07	1.62904e-05	alpha-synuclein-like	F1701361	1.78243	1.67483	2.6486e-05	0.00320519	alpha-synuclein-like	F1701175	1.53596	1.49079	3.613e-05	0.00350283	alpha-synuclein-like
LOC106563404	F1701419	1.38525	1.19749	0.00220332	0.0200834	uncharacterized LOC106563404	F1701361	1.65759	1.69151	7.61133e-05	0.00711279	uncharacterized LOC106563404	F1701175	1.64412	1.72688	1.6143e-05	0.00194928	uncharacterized LOC106563404
LOC100136446	F1701419	1.36872	7.8635	2.82854e-06	0.000112708	C type lectin receptor A	F1701361	1.65328	7.89901	1.53773e-06	0.000333757	C type lectin receptor A	F1701175	1.30876	7.60734	0.00143288	0.0447081	C type lectin receptor A
per3	F1701419	1.34828	2.66566	9.36631e-10	1.16315e-07	period circadian clock 3	F1701361	1.261	2.96417	0.000472	0.0236647	period circadian clock 3	F1701175	1.92579	2.76469	1.52406e-11	1.8206e-08	period circadian clock 3
zgc:112271	F1701419	1.33525	3.82922	1.48544e-10	2.32552e-08	BolA-like protein 2	F1701361	1.62994	4.26945	8.70728e-05	0.00787906	BolA-like protein 2	F1701175	1.77792	3.94895	5.85506e-12	8.16e-09	BolA-like protein 2
LOC106597323	F1701419	1.27898	1.85626	0.000307145	0.004593	highly reducing polyketide synthase cm3B-like	F1701361	1.80528	1.83918	0.00017683	0.0124195	highly reducing polyketide synthase cm3B-like	F1701175	1.87273	1.71838	3.85027e-07	0.000110072	highly reducing polyketide synthase cm3B-like
LOC106607235	F1701419	-1.29907	1.625	1.41023e-05	0.000400897	dynein axonemal assembly factor 8-like	F1701361	-1.55685	1.63194	0.000122058	0.00968464	dynein axonemal assembly factor 8-like	F1701175	-1.63272	1.97129	0.000215327	0.0130004	dynein axonemal assembly factor 8-like
LOC106586814	F1701419	-1.31248	1.67639	3.2296e-06	0.000124426	epidermal growth factor-like protein 6	F1701361	-1.42493	1.70616	0.00101597	0.0374361	epidermal growth factor-like protein 6	F1701175	-1.59133	1.84199	0.000615167	0.0257179	epidermal growth factor-like protein 6
obscna	F1701419	-1.33335	2.74361	3.1472e-06	0.000122452	obscurin, cytoskeletal calmodulin and titin-interacting RhoGEF a	F1701361	2.25282	2.92613	5.21269e-06	0.000968869	obscurin, cytoskeletal calmodulin and titin-interacting RhoGEF a	F1701175	-2.59928	3.28948	3.57662e-05	0.00347764	obscurin, cytoskeletal calmodulin and titin-interacting RhoGEF a
phex	F1701419	-1.34743	2.14137	1.69933e-08	1.49691e-06	phosphate regulating endopeptidase homolog, X-linked	F1701361	-2.72963	3.12596	0.000253971	0.0158973	phosphate regulating endopeptidase homolog, X-linked	F1701175	-1.32397	2.20477	0.000877203	0.0327463	phosphate regulating endopeptidase homolog, X-linked
LOC106574784	F1701419	-1.35999	2.11936	7.27798e-06	0.000235699	protein asteroid homolog 1	F1701361	-2.41	2.53404	6.42811e-05	0.00632323	protein asteroid homolog 1	F1701175	-1.9419	2.85028	1.11852e-07	4.06654e-05	protein asteroid homolog 1
LOC106573916	F1701419	-1.39603	2.71681	5.87644e-06	0.000197073	interferon-induced protein 44-like	F1701361	-1.33766	3.29649	0.00161927	0.0484645	interferon-induced protein 44-like	F1701175	-1.73389	3.24565	1.44946e-06	0.000306845	interferon-induced protein 44-like
epgn	F1701419	-1.44457	4.18823	3.93663e-07	2.20032e-05	Epigen	F1701361	-2.10687	4.52793	5.97197e-05	0.00596169	Epigen	F1701175	-1.53769	4.19594	0.000557314	0.0240219	Epigen
LOC106591216	F1701419	-1.543	3.38701	2.05928e-05	0.000548139	testican-2-like	F1701361	-1.88351	3.17961	3.14045e-08	1.2285e-05	testican-2-like	F1701175	-2.06829	3.28285	3.84725e-08	1.64528e-05	testican-2-like
LOC106569153	F1701419	-1.55441	4.66361	3.79436e-05	0.000890826	forkhead box protein Q1	F1701361	-1.76617	4.04197	9.80898e-05	0.00838727	forkhead box protein Q1	F1701175	-1.58125	4.70017	2.69155e-05	0.00279587	forkhead box protein Q1
per1b	F1701419	-1.57249	5.09854	4.86846e-13	1.38638e-10	period circadian clock 1b	F1701361	-1.51181	4.74418	0.00011297	0.00915336	period circadian clock 1b	F1701175	-1.40565	4.76058	3.65194e-05	0.00352017	period circadian clock 1b
LOC123728082	F1701419	-1.58277	1.80238	0.000343197	0.00496793	otoancorin-like	F1701361	-1.32359	2.24665	0.00038898	0.0207715	otoancorin-like	F1701175	-1.88401	1.95852	1.94461e-06	0.000389482	otoancorin-like
LOC106588581	F1701419	-1.61627	5.33729	2.99469e-23	5.49576e-20	protein Jumonji-like	F1701361	-1.46086	4.91065	8.65091e-06	0.00138728	protein Jumonji-like	F1701175	-1.30443	4.96963	1.60949e-06	0.000336464	protein Jumonji-like
calcoco1a	F1701419	-1.63118	4.96488	1.19275e-20	1.35863e-17	calcium binding and coiled-coil domain 1a	F1701361	-1.29346	4.48003	0.000225956	0.0145904	calcium binding and coiled-coil domain 1a	F1701175	-1.55172	4.65444	3.30835e-10	2.63471e-07	calcium binding and coiled-coil domain 1a
LOC106605165	F1701419	-1.67692	1.26145	5.03569e-09	5.21454e-07	D(2) dopamine receptor A-like	F1701361	-1.96618	1.68083	3.56815e-06	0.000701986	D(2) dopamine receptor A-like	F1701175	-1.34185	1.41073	0.000354435	0.0179352	D(2) dopamine receptor A-like
pcsk2	F1701419	-1.68398	2.21738	1.75773e-06	7.66003e-05	proprotein convertase subtilisin/kexin type 2	F1701361	-2.5208	3.70823	7.8957e-05	0.00725651	proprotein convertase subtilisin/kexin type 2	F1701175	-1.29696	2.69781	0.000181388	0.0114907	proprotein convertase subtilisin/kexin type 2
cssa29h11orf65	F1701419	-1.6889	3.04138	7.49021e-06	0.000241625	chromosome ssa29 C11orf65 homolog	F1701361	-1.83096	3.24117	1.71876e-05	0.00231291	chromosome ssa29 C11orf65 homolog	F1701175	-2.38516	3.22425	1.10449e-07	4.05965e-05	chromosome ssa29 C11orf65 homolog
LOC106599162	F1701419	-1.74774	1.80156	5.12333e-06	0.000176843	cytochrome P450 7A1-like	F1701361	-1.83836	2.32802	0.000238305	0.0151551	cytochrome P450 7A1-like	F1701175	-3.19634	2.83936	1.3231e-08	6.60522e-06	cytochrome P450 7A1-like
ccdc174	F1701419	-1.75243	4.12688	7.92926e-22	1.09136e-18	coiled-coil domain containing 174	F1701361	-1.81858	4.10305	5.65205e-06	0.0010334	coiled-coil domain containing 174	F1701175	-1.79997	3.58535	2.79606e-12	4.25103e-09	coiled-coil domain containing 174
LOC106561282	F1701419	-1.75774	1.57192	0.000267393	0.00411978	cilia- and flagella-associated protein 44	F1701361	-2.34829	2.03085	1.33998e-05	0.0019515	cilia- and flagella-associated protein 44	F1701175	-1.42082	1.9459	9.10722e-05	0.00678437	cilia- and flagella-associated protein 44
LOC106575139	F1701419	-1.78824	1.73138	4.17202e-09	4.43133e-07	transmembrane protease serine 3	F1701361	-1.53568	1.45997	0.000651174	0.0285617	transmembrane protease serine 3	F1701175	-1.65325	1.49273	5.68363e-05	0.00489964	transmembrane protease serine 3
LOC106573600	F1701419	-1.81612	4.5208	2.61909e-22	3.76158e-19	cold-inducible RNA-binding protein B	F1701361	-1.5712	4.49647	3.0253e-06	0.000598689	cold-inducible RNA-binding protein B	F1701175	-1.72872	4.48723	7.99685e-12	1.02876e-08	cold-inducible RNA-binding protein B
LOC106562734	F1701419	-1.8284	1.96658	1.40811e-09	1.66122e-07	proprotein convertase subtilisin/kexin type 6-like	F1701361	-1.6603	1.83484	0.000737382	0.0307626	proprotein convertase subtilisin/kexin type 6-like	F1701175	-1.72788	1.91279	6.45471e-07	0.000171347	proprotein convertase subtilisin/kexin type 6-like
LOC106585164	F1701419	-1.82924	2.80419	2.00098e-09	2.24062e-07	A disintegrin and metalloproteinase with thrombospondin motifs 12	F1701361	-2.00502	2.92663	6.50595e-06	0.00113406	A disintegrin and metalloproteinase with thrombospondin motifs 12	F1701175	-1.64139	3.04995	1.68217e-05	0.00200693	A disintegrin and metalloproteinase with thrombospondin motifs 12
LOC106570183	F1701419	-1.88889	4.15131	5.47828e-23	8.61733e-20	protein Jumonji	F1701361	-1.77331	3.9679	5.96806e-08	2.11345e-05	protein Jumonji	F1701175	-1.58171	3.77109	2.10301e-10	1.80363e-07	protein Jumonji
LOC106593002	F1701419	-1.90838	2.36095	4.85979e-10	6.68889e-08	monocarboxylate transporter 7-like	F1701361	-1.7055	2.36696	1.9067e-05	0.00249592	monocarboxylate transporter 7-like	F1701175	-2.44913	2.59665	2.49784e-12	3.97846e-09	monocarboxylate transporter 7-like
hmgb3a	F1701419	-1.91091	6.05666	2.67734e-17	1.62626e-14	high mobility group box 3a	F1701361	-1.87882	6.16426	7.17886e-06	0.00120756	high mobility group box 3a	F1701175	-2.2321	6.12486	2.53128e-13	5.29165e-10	high mobility group box 3a
LOC106560267	F1701419	-1.91329	1.51847	2.88801e-08	2.37904e-06	ras-like protein family member 11B	F1701361	-2.06084	1.96601	9.76572e-06	0.00150018	ras-like protein family member 11B	F1701175	-3.00517	2.40125	1.55147e-10	1.52628e-07	ras-like protein family member 11B
ciarta	F1701419	-1.99902	3.10612	5.57262e-17	3.1738e-14	circadian associated repressor of transcription a	F1701361	-1.36755	3.01706	0.000312757	0.0182038	circadian associated repressor of transcription a	F1701175	-2.06379	2.98059	3.13837e-09	1.9804e-06	circadian associated repressor of transcription a
LOC106569524	F1701419	-2.05985	9.82934	1.20371e-26	2.84015e-23	elongation factor 2	F1701361	-2.64813	10.1808	4.96948e-09	2.76245e-06	elongation factor 2	F1701175	-2.79117	10.1988	8.9254e-13	1.49268e-09	elongation factor 2
LOC106564532	F1701419	-2.11427	2.13246	8.63113e-11	1.44727e-08	nuclear factor interleukin-3-regulated protein	F1701361	-1.94809	1.96487	4.82621e-06	0.000912154	nuclear factor interleukin-3-regulated protein	F1701175	-2.62907	2.60663	4.10414e-07	0.000114984	nuclear factor interleukin-3-regulated protein
LOC106583694	F1701419	-2.25975	3.53245	4.20665e-13	1.22609e-10	deoxyribonuclease-1-like	F1701361	-1.88374	3.30657	2.31302e-05	0.00286083	deoxyribonuclease-1-like	F1701175	-2.14777	3.4695	4.88108e-13	9.60367e-10	deoxyribonuclease-1-like
LOC106588217	F1701419	-2.26416	5.22863	7.36209e-09	7.34719e-07	sperm acrosome membrane-associated protein 4	F1701361	-1.37979	4.26226	0.000144207	0.010794	sperm acrosome membrane-associated protein 4	F1701175	-2.39443	6.67642	0.000325823	0.0168441	sperm acrosome membrane-associated protein 4
LOC106601011	F1701419	-2.64627	6.77695	1.5124e-35	9.99183e-32	peptidyl-prolyl cis-trans isomerase FKBP10	F1701361	-2.17335	6.6477	2.15033e-05	0.00273513	peptidyl-prolyl cis-trans isomerase FKBP10	F1701175	-2.03083	6.61462	8.57564e-08	3.25952e-05	peptidyl-prolyl cis-trans isomerase FKBP10
LOC106591112	F1701419	-2.73218	5.73818	7.61284e-11	1.29626e-08	uncharacterized LOC106591112	F1701361	-1.29025	4.8261	0.00162659	0.0485251	uncharacterized LOC106591112	F1701175	-2.57216	5.71164	3.43107e-21	3.82541e-17	uncharacterized LOC106591112
LOC106577833	F1701419	-2.78423	2.67192	3.87736e-23	6.40404e-20	interleukin-8-like	F1701361	-2.41239	1.72442	0.000475631	0.0237406	interleukin-8-like	F1701175	-3.17856	2.28611	4.70404e-15	1.57341e-11	interleukin-8-like
LOC106581008	F1701419	-3.0275	12.0359	4.3985e-19	3.5438e-16	periostin-like	F1701361	-1.43962	11.4996	0.000247454	0.015586	periostin-like	F1701175	-1.60886	11.7168	0.000576436	0.0246241	periostin-like
LOC106572039	F1701419	-3.26622	3.57958	5.25057e-32	2.47775e-28	biglycan-like	F1701361	-2.73	4.48262	0.000412084	0.0215604	biglycan-like	F1701175	-2.1431	4.1436	0.000196998	0.0121783	biglycan-like
LOC123742432	F1701419	-3.38686	1.38321	0.000111739	0.00212987	uncharacterized LOC123742432	F1701361	-2.33482	-1.0258	0.00152831	0.0469976	uncharacterized LOC123742432	F1701175	-3.25	1.30469	5.35411e-13	9.94912e-10	uncharacterized LOC123742432
LOC106605695	F1701419	-3.57046	1.97349	4.12791e-10	5.80244e-08	meprin A subunit beta	F1701361	-3.35456	4.07656	1.84897e-06	0.00039369	meprin A subunit beta	F1701175	-3.65443	3.77213	7.26351e-18	6.07375e-14	meprin A subunit beta
hmgb3	F1701419	-3.6021	5.69886	5.78274e-30	1.91021e-26	High mobility group protein B3	F1701361	-3.26168	5.50594	3.09776e-08	1.2285e-05	High mobility group protein B3	F1701175	-3.80813	5.60925	5.39058e-29	1.80304e-24	High mobility group protein B3
LOC106567416	F1701419	-5.77473	4.38318	1.15566e-39	1.90874e-35	thymosin beta-11	F1701361	-3.21416	3.30419	4.1448e-05	0.00452725	thymosin beta-11	F1701175	-3.0454	3.30252	0.000722563	0.0287376	thymosin beta-11

## Sheet: SK_T20CvsT10C_all_fams_GO
ID	Term	GOGroups	Ontology Source	Term PValue	Term PValue Corrected with Benjamini-Hochberg	Group PValue	Group PValue Corrected with Benjamini-Hochberg	GOLevels	% Associated Genes	Nr. Genes	Associated Genes Found
GO:0032922	circadian regulation of gene expression	Group0	GO_BiologicalProcess-EBI-UniProt-GOA-ACAP-ARAP_01.05.2024_00h00	4.47187e-05	4.47187e-05	4.47187e-05	4.47187e-05	[3, 6, 7, 8]	5.08475	3	[ciarta, per1b, per3]

## Sheet: SK_T20AvsT10A|T20CvsT10C_DEGs
SYMBOL		logFC	logCPM	PValue	FDR	GENENAME		logFC	logCPM	PValue	FDR	GENENAME		logFC	logCPM	PValue	FDR	GENENAME		logFC	logCPM	PValue	FDR	GENENAME		logFC	logCPM	PValue	FDR	GENENAME		logFC	logCPM	PValue	FDR	GENENAME
LOC106613072	F1701419_T20AvsT10A	3.59813	4.83321	7.12852e-23	3.6996e-19	serpin H1	F1701361_T20AvsT10A	3.18944	4.8405	3.47612e-15	1.00934e-11	serpin H1	F1701175_T20AvsT10A	3.74934	4.30984	3.65007e-26	1.22318e-22	serpin H1	F1701419_T20CvsT10C	2.05296	5.34477	1.81502e-20	1.93405e-17	serpin H1	F1701361_T20CvsT10C	1.65399	5.34492	0.000309389	0.0180838	serpin H1	F1701175_T20CvsT10C	2.69288	5.55107	4.978e-10	3.70009e-07	serpin H1
LOC106578921	F1701419_T20AvsT10A	3.53785	1.50192	2.12523e-08	7.23427e-06	alpha-synuclein-like	F1701361_T20AvsT10A	2.62887	1.69686	3.82087e-09	1.90685e-06	alpha-synuclein-like	F1701175_T20AvsT10A	3.85427	1.25555	1.66782e-19	3.59297e-16	alpha-synuclein-like	F1701419_T20CvsT10C	1.42898	1.55574	2.77153e-07	1.62904e-05	alpha-synuclein-like	F1701361_T20CvsT10C	1.78243	1.67483	2.6486e-05	0.00320519	alpha-synuclein-like	F1701175_T20CvsT10C	1.53596	1.49079	3.613e-05	0.00350283	alpha-synuclein-like
LOC106604762	F1701419_T20AvsT10A	2.85162	4.85428	9.78997e-09	3.65763e-06	tetraspanin-7	F1701361_T20AvsT10A	1.77778	4.83857	1.64769e-07	3.07762e-05	tetraspanin-7	F1701175_T20AvsT10A	2.94551	4.20749	6.62929e-28	2.85628e-24	tetraspanin-7	F1701419_T20CvsT10C	1.74994	6.36022	2.2006e-18	1.58027e-15	tetraspanin-7	F1701361_T20CvsT10C	2.46124	6.52095	4.18714e-09	2.48549e-06	tetraspanin-7	F1701175_T20CvsT10C	2.61583	6.71452	2.13813e-11	2.46608e-08	tetraspanin-7
LOC106591053	F1701419_T20AvsT10A	2.63656	4.77812	8.0272e-05	0.00403812	microfibril-associated glycoprotein 4	F1701361_T20AvsT10A	2.15221	5.03552	1.82676e-06	0.000187163	microfibril-associated glycoprotein 4	F1701175_T20AvsT10A	2.07507	3.68846	1.62734e-10	2.83702e-08	microfibril-associated glycoprotein 4	F1701419_T20CvsT10C	1.89882	4.41531	2.78811e-12	6.48588e-10	microfibril-associated glycoprotein 4	F1701361_T20CvsT10C	1.55601	4.65502	0.000132697	0.0103099	microfibril-associated glycoprotein 4	F1701175_T20CvsT10C	1.60717	4.03167	9.33731e-05	0.00690961	microfibril-associated glycoprotein 4
LOC106563387	F1701419_T20AvsT10A	2.42405	1.64127	2.84717e-05	0.00192552	uncharacterized LOC106563387	F1701361_T20AvsT10A	1.95689	1.42074	1.60878e-05	0.000979574	uncharacterized LOC106563387	F1701175_T20AvsT10A	3.57068	1.71504	2.3466e-15	1.50582e-12	uncharacterized LOC106563387	F1701419_T20CvsT10C	1.89452	1.37738	6.0497e-08	4.50175e-06	uncharacterized LOC106563387	F1701361_T20CvsT10C	2.56676	1.7852	1.30344e-06	0.000293777	uncharacterized LOC106563387	F1701175_T20CvsT10C	1.59284	2.05947	7.66788e-05	0.00606325	uncharacterized LOC106563387
dnaja	F1701419_T20AvsT10A	2.41493	5.57519	4.21655e-10	2.76617e-07	DnaJ heat shock protein family (Hsp40) member A	F1701361_T20AvsT10A	2.57901	5.1775	1.08146e-08	3.97032e-06	DnaJ heat shock protein family (Hsp40) member A	F1701175_T20AvsT10A	2.8986	5.28924	3.58497e-27	1.35153e-23	DnaJ heat shock protein family (Hsp40) member A	F1701419_T20CvsT10C	2.73049	3.48684	3.90721e-18	2.68889e-15	DnaJ heat shock protein family (Hsp40) member A	F1701361_T20CvsT10C	1.82283	3.87685	7.60167e-08	2.50721e-05	DnaJ heat shock protein family (Hsp40) member A	F1701175_T20CvsT10C	2.85055	3.83832	3.23974e-15	1.20403e-11	DnaJ heat shock protein family (Hsp40) member A
LOC106591183	F1701419_T20AvsT10A	2.37945	5.33324	4.20296e-19	1.83945e-15	small EDRK-rich factor 2	F1701361_T20AvsT10A	1.48876	5.48091	3.08014e-09	1.58677e-06	small EDRK-rich factor 2	F1701175_T20AvsT10A	1.74515	5.0189	2.03971e-14	9.46426e-12	small EDRK-rich factor 2	F1701419_T20CvsT10C	1.58269	5.83113	1.59507e-21	2.1076e-18	small EDRK-rich factor 2	F1701361_T20CvsT10C	1.44795	5.91627	2.38435e-05	0.00293826	small EDRK-rich factor 2	F1701175_T20CvsT10C	1.57344	5.97843	8.9011e-10	6.20259e-07	small EDRK-rich factor 2
LOC106567034	F1701419_T20AvsT10A	2.2129	2.05674	1.5998e-05	0.00125029	complement C1q-like protein 4	F1701361_T20AvsT10A	2.07879	3.19797	3.79699e-07	5.70633e-05	complement C1q-like protein 4	F1701175_T20AvsT10A	2.51685	1.95365	1.23609e-10	2.21908e-08	complement C1q-like protein 4	F1701419_T20CvsT10C	1.49578	3.31731	3.13217e-07	1.82478e-05	complement C1q-like protein 4	F1701361_T20CvsT10C	1.36997	3.23583	0.000318764	0.0184894	complement C1q-like protein 4	F1701175_T20CvsT10C	2.32317	3.03439	7.94422e-14	2.04399e-10	complement C1q-like protein 4
LOC106588217	F1701419_T20AvsT10A	-1.60358	3.59335	1.27315e-07	3.09418e-05	sperm acrosome membrane-associated protein 4	F1701361_T20AvsT10A	-2.50286	3.87553	1.83009e-18	8.35042e-15	sperm acrosome membrane-associated protein 4	F1701175_T20AvsT10A	-2.4827	5.30202	6.70919e-05	0.00144021	sperm acrosome membrane-associated protein 4	F1701419_T20CvsT10C	-2.26416	5.22863	7.36209e-09	7.34719e-07	sperm acrosome membrane-associated protein 4	F1701361_T20CvsT10C	-1.37979	4.26226	0.000144207	0.010794	sperm acrosome membrane-associated protein 4	F1701175_T20CvsT10C	-2.39443	6.67642	0.000325823	0.0168441	sperm acrosome membrane-associated protein 4
LOC106593002	F1701419_T20AvsT10A	-1.82235	2.63845	4.16008e-06	0.000453552	monocarboxylate transporter 7-like	F1701361_T20AvsT10A	-1.98985	2.1471	1.55434e-06	0.000167722	monocarboxylate transporter 7-like	F1701175_T20AvsT10A	-2.2811	2.16504	5.47757e-09	5.96402e-07	monocarboxylate transporter 7-like	F1701419_T20CvsT10C	-1.90838	2.36095	4.85979e-10	6.68889e-08	monocarboxylate transporter 7-like	F1701361_T20CvsT10C	-1.7055	2.36696	1.9067e-05	0.00249592	monocarboxylate transporter 7-like	F1701175_T20CvsT10C	-2.44913	2.59665	2.49784e-12	3.97846e-09	monocarboxylate transporter 7-like
LOC106601011	F1701419_T20AvsT10A	-2.06902	4.44471	1.50669e-10	1.35762e-07	peptidyl-prolyl cis-trans isomerase FKBP10	F1701361_T20AvsT10A	-2.63488	5.24067	1.79539e-19	1.1469e-15	peptidyl-prolyl cis-trans isomerase FKBP10	F1701175_T20AvsT10A	-1.9546	4.39568	1.36837e-07	9.40093e-06	peptidyl-prolyl cis-trans isomerase FKBP10	F1701419_T20CvsT10C	-2.64627	6.77695	1.5124e-35	9.99183e-32	peptidyl-prolyl cis-trans isomerase FKBP10	F1701361_T20CvsT10C	-2.17335	6.6477	2.15033e-05	0.00273513	peptidyl-prolyl cis-trans isomerase FKBP10	F1701175_T20CvsT10C	-2.03083	6.61462	8.57564e-08	3.25952e-05	peptidyl-prolyl cis-trans isomerase FKBP10
LOC106561282	F1701419_T20AvsT10A	-2.35745	1.17611	9.48539e-06	0.000862298	cilia- and flagella-associated protein 44	F1701361_T20AvsT10A	-2.44265	1.65641	5.992e-08	1.50696e-05	cilia- and flagella-associated protein 44	F1701175_T20AvsT10A	-2.53823	1.19456	3.6152e-06	0.000138193	cilia- and flagella-associated protein 44	F1701419_T20CvsT10C	-1.75774	1.57192	0.000267393	0.00411978	cilia- and flagella-associated protein 44	F1701361_T20CvsT10C	-2.34829	2.03085	1.33998e-05	0.0019515	cilia- and flagella-associated protein 44	F1701175_T20CvsT10C	-1.42082	1.9459	9.10722e-05	0.00678437	cilia- and flagella-associated protein 44
LOC106569153	F1701419_T20AvsT10A	-2.43027	2.4293	9.65005e-10	4.92731e-07	forkhead box protein Q1	F1701361_T20AvsT10A	-3.48484	4.55586	1.42677e-10	1.30203e-07	forkhead box protein Q1	F1701175_T20AvsT10A	-1.99152	3.52425	0.00106987	0.012126	forkhead box protein Q1	F1701419_T20CvsT10C	-1.55441	4.66361	3.79436e-05	0.000890826	forkhead box protein Q1	F1701361_T20CvsT10C	-1.76617	4.04197	9.80898e-05	0.00838727	forkhead box protein Q1	F1701175_T20CvsT10C	-1.58125	4.70017	2.69155e-05	0.00279587	forkhead box protein Q1
LOC106591112	F1701419_T20AvsT10A	-2.80461	5.80368	7.24559e-23	3.6996e-19	uncharacterized LOC106591112	F1701361_T20AvsT10A	-2.33384	5.57411	9.0439e-12	1.06986e-08	uncharacterized LOC106591112	F1701175_T20AvsT10A	-2.38656	5.95571	9.16001e-11	1.72666e-08	uncharacterized LOC106591112	F1701419_T20CvsT10C	-2.73218	5.73818	7.61284e-11	1.29626e-08	uncharacterized LOC106591112	F1701361_T20CvsT10C	-1.29025	4.8261	0.00162659	0.0485251	uncharacterized LOC106591112	F1701175_T20CvsT10C	-2.57216	5.71164	3.43107e-21	3.82541e-17	uncharacterized LOC106591112
hmgb3	F1701419_T20AvsT10A	-3.0581	3.50091	6.34613e-08	1.80018e-05	High mobility group protein B3	F1701361_T20AvsT10A	-3.86042	4.80755	3.50351e-33	1.11902e-28	High mobility group protein B3	F1701175_T20AvsT10A	-4.35899	3.41817	7.27966e-18	8.78218e-15	High mobility group protein B3	F1701419_T20CvsT10C	-3.6021	5.69886	5.78274e-30	1.91021e-26	High mobility group protein B3	F1701361_T20CvsT10C	-3.26168	5.50594	3.09776e-08	1.2285e-05	High mobility group protein B3	F1701175_T20CvsT10C	-3.80813	5.60925	5.39058e-29	1.80304e-24	High mobility group protein B3
LOC106573600	F1701419_T20AvsT10A	-3.06516	4.00923	2.70372e-26	2.76104e-22	cold-inducible RNA-binding protein B	F1701361_T20AvsT10A	-2.79261	4.21863	7.29823e-30	7.77019e-26	cold-inducible RNA-binding protein B	F1701175_T20AvsT10A	-3.1791	4.10545	4.94233e-29	2.48435e-25	cold-inducible RNA-binding protein B	F1701419_T20CvsT10C	-1.81612	4.5208	2.61909e-22	3.76158e-19	cold-inducible RNA-binding protein B	F1701361_T20CvsT10C	-1.5712	4.49647	3.0253e-06	0.000598689	cold-inducible RNA-binding protein B	F1701175_T20CvsT10C	-1.72872	4.48723	7.99685e-12	1.02876e-08	cold-inducible RNA-binding protein B
LOC106599162	F1701419_T20AvsT10A	-3.44217	1.64621	4.2437e-10	2.76617e-07	cytochrome P450 7A1-like	F1701361_T20AvsT10A	-3.3367	2.39488	4.64794e-07	6.77877e-05	cytochrome P450 7A1-like	F1701175_T20AvsT10A	-3.45445	2.10823	2.1567e-10	3.51601e-08	cytochrome P450 7A1-like	F1701419_T20CvsT10C	-1.74774	1.80156	5.12333e-06	0.000176843	cytochrome P450 7A1-like	F1701361_T20CvsT10C	-1.83836	2.32802	0.000238305	0.0151551	cytochrome P450 7A1-like	F1701175_T20CvsT10C	-3.19634	2.83936	1.3231e-08	6.60522e-06	cytochrome P450 7A1-like
LOC106569524	F1701419_T20AvsT10A	-3.62739	9.8733	3.40441e-29	5.21487e-25	elongation factor 2	F1701361_T20AvsT10A	-3.45142	9.80769	3.10961e-31	4.96605e-27	elongation factor 2	F1701175_T20AvsT10A	-3.86765	10.5493	8.8797e-49	1.33906e-44	elongation factor 2	F1701419_T20CvsT10C	-2.05985	9.82934	1.20371e-26	2.84015e-23	elongation factor 2	F1701361_T20CvsT10C	-2.64813	10.1808	4.96948e-09	2.76245e-06	elongation factor 2	F1701175_T20CvsT10C	-2.79117	10.1988	8.9254e-13	1.49268e-09	elongation factor 2
