# Supplementary material for: Family-based transcriptomic profiling of Atlantic salmon skin and head kidney in response to Lepeophtheirus salmonis infestation under physiological and elevated temperatures
Source: Comp Immunol Rep. 2026 Apr 22;10:200285. doi: 10.1016/j.cirep.2026.200285 (PMC13142024; doi:10.1016/j.cirep.2026.200285)
Supplement: Supplementary file 18 [file mmc17.xlsx]

## Sheet: File Summary
Supplementary Data File 17. List of DEGs and enriched GO terms/KEGG pathways based on comparisons of head kidney samples from all families parasitized with adult (T20A vs. T10A) or chalimus (T20C vs. T10C) stages of sea lice (as well as shared DEGs identified in both stages and their associated enriched GO/KEGG pathways: T20A vs. T10A | T20C vs. T10C) under elevated (20 °C) versus normal (10 °C) …
All_fams_HK_T20AvsT10A_DEGs: temperature-responsive DEGs resulted from comparison of all adult-infected families at 20 °C versus 10 °C (T20A vs. T10A)
All_fams_HK_T20AvsT10A_GO: GO terms and KEGG pathways enriched based on temperature-responsive DEGs resulted from comparison of all adult-infected families at 20 °C versus 10 °C (T20A vs. T10A)
All_fams_HK_T20CvsT10C_DEGs: temperature-responsive DEGs resulted from comparison of all chalimus-infected families at 20 °C versus 10 °C (T20C vs. T10C)
All_fams_HK_T20CvsT10C_GO: GO terms and KEGG pathways enriched based on temperature-responsive DEGs resulted from comparison of all chalimus-infected families at 20 °C versus 10 °C (T20C vs. T10C)
T20AvsT10A|T20CvsT10C_DEGs: temperature-responsive DEGs shared between adult- and chalimus-infected families (T20A vs. T10A | T20C vs. T10C)
T20AvsT10A|T20CvsT10C_GO: GO terms and KEGG pathways enriched based on temperature-responsive DEGs shared between adult- and chalimus-infected families (T20A vs. T10A | T20C vs. T10C), along with the classification of leading GO terms (shown in grey) into functional categories

## Sheet: All_fams_HK_T20AvsT10A_DEGs
SYMBOL	logFC	logCPM	PValue	FDR	GENENAME
LOC100136453	6.53208	3.20856	2.14579e-26	3.42142e-24	cathelicidin
LOC106575194	6.38357	6.00547	1.39342e-30	3.90948e-28	phospholipase A2 inhibitor 31 kDa subunit-like
LOC106567034	5.67089	1.01956	3.87674e-58	9.42662e-55	complement C1q-like protein 4
atp2a1l	5.35637	1.60285	2.73173e-11	4.89692e-10	ATPase sarcoplasmic/endoplasmic reticulum Ca2+ transporting 1, like
LOC106579293	5.25709	4.66393	2.07524e-45	1.8923e-42	chondroadherin-like
LOC106561543	5.23831	-1.24851	1.12247e-37	5.84868e-35	leucine-rich repeat-containing G-protein coupled receptor 5
LOC100194731	4.81938	2.89761	1.02587e-33	3.78911e-31	primary amine oxidase, liver isozyme
LOC106581278	4.77129	6.53024	8.0619e-155	2.3524e-150	serpin H1-like
LOC106601036	4.76644	1.53232	1.12039e-23	1.30246e-21	meiosis-specific coiled-coil domain-containing protein MEIOC-like
cdo1	4.32227	2.90768	3.4248e-18	1.83699e-16	cysteine dioxygenase type 1
LOC106569488	4.27264	1.96139	4.44053e-13	1.08597e-11	uncharacterized LOC106569488
LOC106563404	4.23564	4.44886	1.48211e-23	1.69594e-21	uncharacterized LOC106563404
LOC106577511	4.17644	2.43024	9.10899e-32	2.7978e-29	apolipoprotein C-I
LOC106562102	4.15463	1.18744	4.85915e-14	1.37522e-12	protein-methionine sulfoxide oxidase mical2b
LOC106613362	4.06628	-1.26586	2.12194e-28	4.42258e-26	uncharacterized LOC106613362
ca6	3.91209	3.21772	2.16422e-27	4.02227e-25	carbonic anhydrase VI
LOC106590199	3.90766	2.10395	2.17916e-68	9.08366e-65	ADP-ribosyl cyclase/cyclic ADP-ribose hydrolase 1
hs90a	3.90535	6.11829	2.55739e-32	8.47978e-30	Heat shock protein HSP 90-alpha
LOC106613072	3.84297	2.97757	6.70897e-95	9.78805e-91	serpin H1
LOC106600447	3.77808	2.76433	4.58168e-20	3.14562e-18	C-C motif chemokine 4-like
apoeb	3.65837	2.73312	1.02525e-26	1.70947e-24	apolipoprotein Eb
LOC106567323	3.60872	2.81774	4.76088e-43	3.47294e-40	POU domain, class 5, transcription factor 1
LOC106563387	3.56179	4.87176	3.46206e-31	1.01019e-28	uncharacterized LOC106563387
LOC100136583	3.5222	1.06111	6.68799e-15	2.16351e-13	pentraxin
LOC106574553	3.49562	1.96148	1.58312e-19	1.00203e-17	2-oxoglutarate receptor 1-like
LOC106561813	3.47086	-1.18553	4.23754e-23	4.47997e-21	plakophilin-3
LOC106563402	3.44701	1.25857	2.8446e-15	9.82281e-14	uncharacterized LOC106563402
glyctk	3.42171	1.05472	7.63371e-37	3.48037e-34	glycerate kinase
LOC106579570	3.40983	3.43414	2.79056e-08	2.75739e-07	regulating synaptic membrane exocytosis protein 2
LOC106598879	3.39672	1.60905	1.97813e-14	5.90182e-13	hemagglutinin/amebocyte aggregation factor-like
LOC100195750	3.3854	3.24549	8.61968e-41	5.35135e-38	salarin
LOC106613202	3.37459	1.69927	2.7626e-37	1.36627e-34	tumor necrosis factor receptor superfamily member 19L-like
LOC106598140	3.35905	3.35903	4.8675e-19	2.94666e-17	tumor necrosis factor receptor superfamily member 11B-like
LOC123731986	3.35577	4.94968	2.26111e-18	1.23092e-16	uncharacterized LOC123731986
gramd1ba	3.29799	3.04536	2.52697e-92	2.45782e-88	GRAM domain containing 1Ba
LOC106608552	3.27187	1.68298	7.3568e-27	1.25535e-24	protein S100-P
LOC106599477	3.21673	1.29069	3.9224e-09	4.602e-08	vasoactive intestinal polypeptide receptor 2
LOC106608136	3.20996	5.81669	1.46152e-66	4.26458e-63	heat shock protein HSP 90-alpha
acod1	3.17407	3.29346	1.28574e-18	7.3132e-17	aconitate decarboxylase 1
LOC106575116	3.17096	3.69282	6.1665e-57	1.28523e-53	A disintegrin and metalloproteinase with thrombospondin motifs 5
LOC106613235	3.16349	2.11756	5.8716e-19	3.52525e-17	F-BAR and double SH3 domains protein 2
LOC106583309	3.1523	-1.10106	4.04422e-22	3.75816e-20	ranBP-type and C3HC4-type zinc finger-containing protein 1
LOC106580355	3.10789	-1.05893	2.2425e-26	3.53696e-24	membrane-associated phosphatidylinositol transfer protein 2
LOC106561914	3.07072	3.3936	1.01461e-36	4.3537e-34	kinesin-like protein KIFC3
LOC123744600	3.05316	1.46797	2.20954e-22	2.12079e-20	uncharacterized LOC123744600
LOC106574253	3.03194	2.32709	3.86027e-11	6.69671e-10	tumor necrosis factor receptor superfamily member 11B-like
LOC106569443	3.02695	3.982	5.41494e-23	5.56347e-21	matrix metalloproteinase-14-like
LOC106578165	3.02072	1.29743	7.06719e-21	5.34232e-19	coronin-2A
LOC106572830	2.96695	2.21907	1.84885e-28	3.88112e-26	transcription factor AP-1
LOC106570995	2.95195	-1.41551	9.88238e-20	6.43656e-18	kinesin-like protein KIF3C
hsp7c	2.9518	5.67166	1.27953e-48	1.43598e-45	Heat shock cognate 71 kDa protein
LOC106570833	2.92359	1.98038	4.50363e-29	1.05129e-26	titin-like
LOC106606686	2.88877	1.9704	3.09582e-53	4.75437e-50	TBC1 domain family member 16-like
LOC106608947	2.88251	4.65144	2.79316e-13	7.10564e-12	plasminogen activator inhibitor 1-like
LOC106573607	2.86877	3.89758	1.96182e-17	9.2329e-16	follistatin-related protein 3
LOC106568395	2.86552	1.77082	5.53221e-19	3.32834e-17	sorting nexin-18
ret7	2.80724	4.22603	2.86965e-21	2.31949e-19	Retinoid-binding protein 7
LOC106601034	2.80315	6.10658	7.1782e-26	1.04205e-23	complement C1q-like protein 2
tl/lrr	2.79129	1.35373	2.41403e-12	5.19462e-11	toll-like leucine-rich repeat
cxl10	2.78344	3.17779	1.89536e-19	1.1868e-17	C-X-C motif chemokine 10
LOC106561094	2.77935	1.94891	2.20549e-18	1.20739e-16	creatine kinase U-type, mitochondrial-like
hamp	2.77878	2.75566	6.02677e-12	1.20449e-10	hepcidin antimicrobial peptide
apoc1	2.76132	1.32335	1.5834e-20	1.14645e-18	Apolipoprotein C-I
LOC123743134	2.74681	1.53353	6.55424e-32	2.05641e-29	uncharacterized LOC123743134
LOC106604762	2.74262	3.28392	2.32576e-30	6.34237e-28	tetraspanin-7
LOC123724000	2.74147	5.23442	2.1896e-16	8.89839e-15	uncharacterized LOC123724000
zgc:113223	2.72842	2.31108	3.05261e-26	4.73788e-24	tetraspanin
LOC106568560	2.7046	1.51153	3.14643e-31	9.27369e-29	transcription factor AP-1-like
LOC106583432	2.69982	2.06528	1.29452e-16	5.48228e-15	interferon-induced protein 44-like
LOC106599631	2.65651	3.05382	1.3153e-11	2.49216e-10	uncharacterized LOC106599631
LOC106570080	2.65633	1.07987	0.000169593	0.000681921	homocysteine-responsive endoplasmic reticulum-resident ubiquitin-like domain member 2 protein
LOC106569441	2.65192	4.19013	1.52647e-30	4.20196e-28	putative leucine-rich repeat-containing protein DDB_G0290503
LOC106608256	2.64875	1.09232	1.39818e-18	7.93726e-17	formin
LOC106571140	2.64665	1.27934	2.49503e-06	1.57991e-05	papilin-like
LOC106601018	2.63555	2.24241	1.00028e-23	1.16749e-21	heat shock 70 kDa protein-like
atp1b1a	2.62095	2.75176	1.60664e-10	2.46479e-09	ATPase Na+/K+ transporting subunit beta 1a
LOC106565406	2.61681	3.10138	1.12702e-17	5.54559e-16	nuclear receptor subfamily 4 group A member 1-like
LOC106569490	2.61239	4.38518	3.02003e-31	9.0847e-29	SH2 domain-containing protein 1A
hsc70	2.60687	6.46514	5.87627e-22	5.30847e-20	heat shock cognate 70
arhgef17	2.59959	3.27177	6.52459e-26	9.56689e-24	Rho guanine nucleotide exchange factor 17
LOC106587655	2.59014	3.72841	2.63757e-07	2.11375e-06	thrombospondin-1-like
dpt	2.56751	3.9777	4.90957e-15	1.61871e-13	dermatopontin
LOC106588972	2.56084	4.8955	7.6432e-42	5.31002e-39	CCN family member 4-like
LOC106597323	2.54892	1.76393	1.07834e-12	2.47171e-11	highly reducing polyketide synthase cm3B-like
LOC106563108	2.54716	1.07447	0.000181723	0.000724485	corticotropin-releasing factor-binding protein-like
abca12	2.53664	-1.42261	1.36322e-17	6.61854e-16	ATP-binding cassette, sub-family A (ABC1), member 12
LOC106566409	2.51865	3.02135	4.08136e-27	7.26159e-25	myelin transcription factor 1
LOC100136447	2.50457	1.16017	9.74112e-15	3.10302e-13	C type lectin receptor B
LOC106570220	2.49361	1.17615	1.93273e-16	7.88744e-15	CMP-N-acetylneuraminate-beta-galactosamide-alpha-2,3-sialyltransferase 1-like
LOC106605534	2.49223	3.25672	9.44498e-33	3.16776e-30	matrilin-2-like
LOC106571900	2.48647	1.11765	1.20234e-20	8.81485e-19	fibulin-2-like
LOC106592457	2.44941	3.62953	1.09051e-28	2.35703e-26	serine/threonine-protein kinase 10-like
LOC106576408	2.43513	4.706	2.8795e-33	1.02465e-30	sodium-coupled neutral amino acid transporter 4
LOC106605168	2.43167	6.15372	1.01495e-20	7.53569e-19	sialoadhesin
LOC106607322	2.41915	2.92341	1.11911e-09	1.45779e-08	uncharacterized LOC106607322
LOC123732568	2.40791	3.61806	6.20597e-07	4.52597e-06	E3 ubiquitin/ISG15 ligase TRIM25-like
LOC106567948	2.40632	2.36183	5.47508e-23	5.60523e-21	diacylglycerol O-acyltransferase 2
iigp1	2.40552	2.62713	1.90193e-14	5.69779e-13	Interferon-inducible GTPase 1
LOC106567571	2.40293	2.99633	6.39247e-20	4.28795e-18	H-2 class II histocompatibility antigen, A-Q alpha chain
aplp2	2.39448	4.76155	2.89232e-13	7.32596e-12	amyloid beta (A4) precursor-like protein 2
LOC106578921	2.39153	1.35939	9.37784e-31	2.70927e-28	alpha-synuclein-like
LOC106608116	2.3876	3.31897	2.63564e-25	3.66217e-23	visinin-like protein 1
LOC106608631	2.3855	4.37511	2.2671e-26	3.55654e-24	putative GPI-anchored protein pfl2
naalad2	2.37818	-1.22752	7.58999e-14	2.07951e-12	N-acetylated alpha-linked acidic dipeptidase 2
dnaja	2.37647	4.70613	1.21056e-36	5.04615e-34	DnaJ heat shock protein family (Hsp40) member A
LOC100136446	2.36967	8.39951	7.29009e-19	4.27967e-17	C type lectin receptor A
jun	2.36874	3.3579	3.95294e-12	8.16297e-11	Jun proto-oncogene, AP-1 transcription factor subunit
kif1c	2.36701	1.4778	1.14391e-12	2.61176e-11	kinesin family member 1C
LOC106570506	2.35654	1.30914	1.98794e-12	4.33205e-11	potassium voltage-gated channel subfamily KQT member 4-like
LOC106583596	2.33038	1.60228	6.62997e-19	3.95112e-17	CD209 antigen-like
LOC106611743	2.32739	4.77488	2.33604e-23	2.5722e-21	vascular endothelial growth factor receptor kdr-like
LOC106613792	2.31571	3.71711	1.38106e-08	1.45009e-07	SHC-transforming protein 2
LOC106588252	2.30302	2.7126	9.16153e-05	0.000395275	Ig kappa-b4 chain C region-like
ptprfa	2.29665	1.32143	1.79688e-15	6.39404e-14	protein tyrosine phosphatase receptor type Fa
LOC123743398	2.2937	1.21562	1.05381e-18	6.02921e-17	CGG triplet repeat-binding protein 1-like
l1cama	2.28402	1.04167	7.5717e-11	1.24121e-09	L1 cell adhesion molecule, paralog a
LOC106584580	2.27247	2.05526	6.14657e-11	1.02662e-09	tripartite motif-containing protein 16-like
LOC106590128	2.27079	2.25589	2.98162e-15	1.02354e-13	plexin domain-containing protein 2
LOC106580393	2.27026	1.38481	4.77364e-21	3.73432e-19	prosaposin
LOC106570335	2.26979	2.96175	3.32785e-07	2.60331e-06	NACHT, LRR and PYD domains-containing protein 12-like
LOC106590529	2.26494	3.49158	3.01372e-11	5.33924e-10	lipocalin-like
LOC106571387	2.26468	1.45907	9.15948e-11	1.46929e-09	nephrocan-like
LOC106600191	2.26159	1.65104	8.38368e-10	1.12266e-08	sialoadhesin-like
map3k7cl	2.25495	-1.25389	1.05234e-14	3.31959e-13	map3k7 C-terminal like
LOC106598866	2.25126	2.26238	4.55293e-08	4.32621e-07	CMRF-35-like molecule 4
LOC106592420	2.2509	2.05478	2.54353e-08	2.52871e-07	coiled-coil and C2 domain-containing protein 1A-like
LOC106571739	2.24814	2.0897	8.57048e-33	2.9421e-30	bone morphogenetic protein 2-like
LOC106581923	2.23825	1.1478	3.94893e-12	8.16047e-11	NGFI-A-binding protein 1-like
LOC106583957	2.2355	4.6963	6.12438e-21	4.7276e-19	transmembrane 4 L6 family member 1
LOC106571856	2.23218	4.5077	1.44747e-19	9.22179e-18	sodium- and chloride-dependent taurine transporter-like
cfap54	2.2293	4.29335	1.33182e-37	6.81774e-35	cilia and flagella associated protein 54
si:dkey-103j14.5	2.22846	2.85426	1.10094e-36	4.65571e-34	isoaspartyl peptidase/L-asparaginase
LOC106598617	2.22637	2.67091	1.99251e-11	3.64283e-10	regulator of G-protein signaling 5
LOC106586140	2.22328	4.84187	1.39741e-11	2.63575e-10	solute carrier family 40 member 1
LOC106568872	2.22192	2.0227	1.2297e-26	2.03871e-24	carbonic anhydrase-related protein
il1r2	2.20694	1.80438	8.01597e-09	8.86313e-08	interleukin-1 receptor type II
LOC106612809	2.19674	3.79219	1.84736e-23	2.07324e-21	uncharacterized LOC106612809
LOC123731872	2.1929	1.15627	2.9e-21	2.3311e-19	caspase-14-like
LOC106589414	2.19021	1.48389	8.97063e-29	1.96808e-26	inactive ubiquitin carboxyl-terminal hydrolase 54
LOC106606905	2.1784	1.66868	1.66877e-07	1.39659e-06	neurexophilin-1-like
LOC106589129	2.17631	-1.08364	2.54738e-06	1.61061e-05	protein spire homolog 1-like
m17	2.17434	4.88125	5.10381e-22	4.65387e-20	IL-6 subfamily cytokine M17
LOC106606284	2.17425	1.40332	1.84739e-14	5.57447e-13	serine/threonine-protein kinase LMTK1-like
LOC106560843	2.17268	2.49966	3.17761e-23	3.4088e-21	guanine nucleotide-binding protein G(o) subunit alpha
LOC106591964	2.1708	-1.0145	4.00596e-07	3.06919e-06	immunoglobulin-like domain-containing receptor 2
LOC106589084	2.16061	1.03926	8.14543e-10	1.09578e-08	hippocalcin-like protein 1
LOC106599208	2.15086	2.13483	5.05333e-25	6.85819e-23	protein jagged-2
chordc1b	2.15019	2.8225	5.99828e-13	1.4311e-11	cysteine and histidine-rich domain (CHORD) containing 1b
LOC106576303	2.14444	2.01013	2.22473e-24	2.78606e-22	uncharacterized LOC106576303
LOC106598868	2.13966	-1.15183	6.28766e-11	1.04839e-09	CMRF35-like molecule 6
LOC106582693	2.1386	3.04614	1.3171e-14	4.07114e-13	protein TASOR
LOC106590934	2.13772	4.62566	3.59983e-10	5.19483e-09	uncharacterized LOC106590934
LOC106573648	2.1313	7.33385	9.33659e-46	9.08108e-43	olfactomedin-4-like
LOC106578511	2.13095	3.60695	1.14269e-10	1.79454e-09	putative ferric-chelate reductase 1
LOC106580394	2.13019	3.01811	1.12984e-09	1.46915e-08	L-serine dehydratase/L-threonine deaminase
gadl1	2.12953	7.43297	2.48196e-08	2.47424e-07	glutamate decarboxylase like 1
pln	2.126	-1.05957	1.95558e-08	1.99168e-07	phospholamban
LOC106563566	2.12306	2.08151	6.41639e-22	5.7255e-20	adhesion G-protein coupled receptor G2
LOC106590602	2.11657	2.31417	1.89623e-22	1.83212e-20	homogentisate 1,2-dioxygenase
LOC106580347	2.11565	2.78198	7.40385e-44	5.53941e-41	smoothelin-like
LOC106577762	2.11522	2.95291	3.37039e-24	4.06383e-22	perforin-1
LOC106583526	2.1138	-1.07641	1.21891e-12	2.76999e-11	probable G-protein coupled receptor
LOC106574723	2.11213	3.82287	2.64046e-11	4.74714e-10	gamma-aminobutyric acid type B receptor subunit 2
LOC100136449	2.1041	1.46681	3.10204e-13	7.81645e-12	interleukin-1 beta
wnt2ba	2.09726	3.98992	1.55495e-13	4.11349e-12	wingless-type MMTV integration site family, member 2Ba
LOC106594092	2.08663	5.23643	1.304e-05	6.979e-05	acidic amino acid decarboxylase GADL1
LOC106599020	2.08116	3.30508	8.58995e-19	4.96329e-17	transcription factor jun-D
tlr7	2.07124	2.88613	8.17613e-12	1.59473e-10	toll-like receptor 7
LOC106581982	2.06621	1.1385	3.80436e-20	2.64303e-18	UDP-glucuronic acid decarboxylase 1-like
fgf10a	2.06079	1.97963	1.97041e-21	1.61957e-19	fibroblast growth factor 10a
LOC106570386	2.05921	1.49141	1.07977e-20	7.95989e-19	endoribonuclease ZC3H12A
LOC100196483	2.0581	2.35271	1.57625e-29	3.86499e-27	ATPase, Cu++ transporting, alpha polypeptide
saa5	2.05567	1.28584	1.31392e-07	1.12365e-06	Serum amyloid A-5 protein
LOC106577894	2.05482	4.84849	4.63128e-54	7.94918e-51	uncharacterized LOC106577894
LOC106584204	2.05051	2.10747	5.60636e-20	3.77801e-18	serine/threonine-protein kinase Nek1-like
LOC106582002	2.04888	2.84162	4.08099e-09	4.76889e-08	papilin-like
LOC106612600	2.03676	4.03642	6.97455e-21	5.28598e-19	WD repeat-containing protein 20-like
LOC106593115	2.03211	1.10278	8.41468e-07	5.94797e-06	fascin
LOC123727883	2.02813	2.80546	8.375e-23	8.39773e-21	uncharacterized LOC123727883
LOC106582154	2.02804	3.73976	2.39227e-19	1.4789e-17	interphotoreceptor matrix proteoglycan 2
LOC106577031	2.02527	1.96684	5.41733e-13	1.30315e-11	indoleamine 2,3-dioxygenase 2
LOC106561157	2.02242	1.4804	5.21444e-12	1.05296e-10	ras-specific guanine nucleotide-releasing factor 2
LOC106571384	2.02189	3.0027	8.2449e-23	8.29579e-21	F-box protein
LOC106565750	2.01977	2.87276	1.33269e-10	2.07174e-09	endoglin-like
bag2	2.01886	-1.21357	7.76605e-08	7.00048e-07	BCL2 associated athanogene 2
si:ch211-171b20.3	2.01503	1.35739	1.0655e-16	4.5587e-15	uncharacterized si:ch211-171b20.3
LOC106601268	2.01262	1.35029	1.08557e-15	4.00959e-14	membrane primary amine oxidase-like
LOC106605545	2.00593	1.45846	3.82467e-20	2.65083e-18	xylose isomerase-like
LOC100380644	2.00355	4.78539	8.56202e-28	1.65451e-25	calcium/calmodulin-dependent protein kinase type II delta chain
LOC106608811	2.00071	2.49835	1.76484e-09	2.20541e-08	perforin-1-like
enog	2.00016	-1.28093	8.22894e-11	1.3347e-09	Gamma-enolase
LOC106613695	1.99443	4.71654	1.26024e-12	2.84397e-11	lipoprotein lipase
LOC123729158	1.98782	1.34677	6.02414e-25	8.10038e-23	uncharacterized LOC123729158
si:ch211-194m7.8	1.9828	7.14536	2.53384e-20	1.79454e-18	olfactomedin-4
LOC106582172	1.98243	1.32199	3.79247e-22	3.55822e-20	pleckstrin homology domain-containing family G member 3
slc12a3	1.9788	-1.44089	2.48839e-12	5.33888e-11	solute carrier family 12 member 3
LOC106580924	1.96711	4.14529	1.59046e-06	1.05585e-05	sortilin-related receptor
LOC106607153	1.96621	4.91551	1.2234e-07	1.05458e-06	interferon-induced very large GTPase 1
LOC106594314	1.96608	2.25149	2.1214e-23	2.35363e-21	serine/threonine-protein kinase LMTK1-like
rfesd	1.96491	3.07893	6.31936e-12	1.25694e-10	Rieske (Fe-S) domain containing
LOC106590538	1.96435	1.30518	1.00976e-05	5.54975e-05	lipocalin
LOC106561189	1.96215	4.20327	1.62948e-28	3.47055e-26	FERM domain-containing protein 4A-like
LOC106572379	1.95952	2.28398	2.08954e-20	1.49073e-18	uncharacterized LOC106572379
LOC106564215	1.95441	1.50548	3.28084e-11	5.77044e-10	tumor necrosis factor ligand superfamily member 14-like
LOC106601354	1.94945	3.06987	2.67876e-18	1.4448e-16	uncharacterized LOC106601354
LOC106583398	1.94882	1.13945	2.45074e-05	0.000122533	uncharacterized LOC106583398
LOC106580852	1.94694	2.15895	2.52189e-14	7.40305e-13	leucine-rich repeat and immunoglobulin-like domain-containing nogo receptor-interacting protein 1
LOC106573787	1.93539	1.18945	1.45348e-09	1.84717e-08	fatty acid 2-hydroxylase-like
LOC106605869	1.93264	2.12293	4.24185e-09	4.92726e-08	gamma-aminobutyric acid type B receptor subunit 2-like
per3	1.93171	3.34109	2.31358e-26	3.61005e-24	period circadian clock 3
LOC106606711	1.92792	-1.44304	1.02333e-07	8.9696e-07	ras guanyl-releasing protein 3-like
LOC106595289	1.92507	4.53399	4.69803e-29	1.08797e-26	POU domain, class 2, transcription factor 2
LOC106578401	1.92248	-1.07924	5.01619e-09	5.75796e-08	uncharacterized LOC106578401
LOC123730763	1.91127	1.99798	1.91318e-06	1.24609e-05	serum amyloid A-5 protein-like
LOC106590206	1.91111	1.86777	1.73388e-19	1.09272e-17	RALY RNA binding protein like
plin1	1.90942	2.4338	1.96054e-11	3.58661e-10	perilipin 1
LOC106607180	1.90405	3.44545	5.37584e-26	8.09197e-24	serine/threonine-protein kinase WNK4
LOC106591335	1.89983	2.12169	1.19032e-07	1.02839e-06	uncharacterized LOC106591335
LOC123737577	1.89332	-1.42835	1.60087e-13	4.22298e-12	glutamic acid-rich protein-like
LOC106576425	1.89225	1.60816	2.92275e-09	3.50525e-08	protein FAM180A-like
LOC106607745	1.89197	6.13454	3.44828e-49	4.02469e-46	ankyrin-3-like
LOC106585251	1.88869	3.40878	8.69358e-06	4.85958e-05	nodal homolog
fabp2	1.88707	4.34084	6.83969e-13	1.61469e-11	fatty acid binding protein 2, intestinal
LOC106560797	1.88559	2.24595	1.47576e-12	3.30476e-11	procathepsin L-like
LOC106578704	1.8831	1.83071	7.17955e-29	1.62397e-26	collectin-12
LOC106579300	1.88191	4.19977	2.72667e-06	1.71728e-05	helicase SRCAP-like
LOC106605399	1.88142	3.72305	3.93263e-14	1.12832e-12	dynein axonemal heavy chain 5
LOC106585958	1.87501	1.02159	5.96519e-11	1.00034e-09	PDZ domain-containing protein 2
si:dkey-24p1.1	1.87129	5.85948	3.62208e-11	6.31354e-10	uncharacterized LOC106582456
LOC100380740	1.86697	5.20674	5.58814e-15	1.8239e-13	perilipin-2
LOC123732089	1.86555	-1.05662	6.47925e-08	5.93589e-07	uncharacterized LOC123732089
LOC106594610	1.86178	1.86079	1.39604e-14	4.28339e-13	uncharacterized LOC106594610
LOC123730937	1.86124	2.26971	5.27327e-07	3.92923e-06	uncharacterized LOC123730937
lyz	1.8612	10.633	4.11666e-22	3.81333e-20	lysozyme
LOC106563433	1.85833	2.38784	2.4633e-09	2.98863e-08	vegetative cell wall protein gp1-like
LOC100380625	1.85789	7.23928	5.90876e-22	5.32135e-20	spectrin beta chain, non-erythrocytic 1
ddx6	1.84744	2.97865	5.75223e-07	4.24278e-06	DEAD (Asp-Glu-Ala-Asp) box helicase 6
LOC106603990	1.84741	1.29137	1.34731e-11	2.54454e-10	serine/threonine-protein kinase TAO1-B-like
LOC106602581	1.84213	6.04713	3.7323e-15	1.25322e-13	lectin
LOC123739485	1.83874	3.78644	4.31643e-30	1.11459e-27	annexin A5-like
LOC106566727	1.83152	1.89532	1.50404e-09	1.90562e-08	RNA-binding protein 38-like
LOC106589772	1.83145	8.97384	6.40523e-12	1.27228e-10	stromal cell-derived factor 1
LOC123743762	1.8281	-1.31382	4.63848e-06	2.76668e-05	uncharacterized LOC123743762
LOC106568819	1.82645	1.79311	3.43601e-10	4.98307e-09	nuclear receptor coactivator 2-like
LOC106591806	1.82535	2.09344	3.33476e-15	1.13409e-13	Krueppel-like factor 13
LOC106563436	1.82512	6.71551	8.20984e-10	1.10292e-08	interleukin-13 receptor subunit alpha-2-like
LOC106571291	1.8239	-1.17637	3.06893e-09	3.66851e-08	uncharacterized LOC106571291
wu:fj16a03	1.82034	1.67528	9.98515e-10	1.31895e-08	uncharacterized LOC106576749
kcne4	1.81986	1.36129	2.07799e-08	2.10023e-07	potassium voltage-gated channel, Isk-related family, member 4
LOC106565119	1.81581	3.60544	2.05303e-11	3.74301e-10	uncharacterized LOC106565119
LOC106611709	1.80887	1.03802	1.52968e-13	4.05033e-12	uncharacterized LOC106611709
LOC106560519	1.80848	2.78418	2.6699e-30	7.14726e-28	AP-1 complex subunit mu-2
LOC106603657	1.80667	2.6551	6.13654e-15	1.98953e-13	uncharacterized LOC106603657
chd3	1.80536	2.73179	1.83748e-11	3.39126e-10	chromodomain helicase DNA binding protein 3
LOC106586805	1.80333	1.61404	4.28304e-06	2.5768e-05	C-X-C chemokine receptor type 1-like
hspb6l	1.79883	2.81982	1.13996e-13	3.06854e-12	small heat shock protein-like
LOC106578379	1.79647	1.41907	5.62667e-11	9.47377e-10	methionine-R-sulfoxide reductase B2, mitochondrial
hecd2	1.79609	4.338	3.48115e-13	8.67433e-12	Probable E3 ubiquitin-protein ligase HECTD2
LOC123742453	1.7909	1.22133	6.88128e-15	2.21866e-13	uncharacterized LOC123742453
LOC106579798	1.7908	1.5156	3.33582e-19	2.04487e-17	potassium channel subfamily T member 1
LOC106570615	1.79039	3.71187	4.12063e-07	3.1426e-06	pumilio homolog 1-like
mpp2b	1.77949	1.24816	2.47901e-15	8.63185e-14	MAGUK p55 scaffold protein 2b
ak5	1.77945	1.65429	7.41758e-18	3.77727e-16	adenylate kinase 5
LOC106571323	1.77892	1.46676	6.30392e-08	5.79527e-07	dermatan-sulfate epimerase-like
LOC123731554	1.77369	3.41246	7.30414e-19	4.27967e-17	uncharacterized LOC123731554
LOC106577765	1.77094	1.77154	1.67715e-18	9.39303e-17	perforin-1-like
LOC123730403	1.76712	1.39105	7.8317e-06	4.43128e-05	uncharacterized LOC123730403
c7b	1.76269	7.60897	8.71346e-22	7.52219e-20	complement component 7b
LOC106600212	1.76131	1.38309	7.44981e-12	1.46877e-10	C-X-C chemokine receptor type 4
LOC123739055	1.76081	-1.02619	9.13154e-06	5.06846e-05	GTPase IMAP family member 8-like
angl4	1.75543	3.5133	1.14804e-12	2.61914e-11	Angiopoietin-related protein 4
LOC106604483	1.75188	4.68925	5.46122e-22	4.96279e-20	cytokine-dependent hematopoietic cell linker
zgc:56231	1.74873	2.0874	1.33908e-05	7.14968e-05	uncharacterized LOC106590219
LOC123728782	1.74448	3.1517	7.61923e-13	1.78859e-11	signaling mucin HKR1-like
LOC106568288	1.74408	3.50021	1.8736e-24	2.36666e-22	Rab interacting lysosomal protein like 1
cssa17h15orf48	1.7429	1.0707	1.12525e-09	1.46448e-08	chromosome ssa17 C15orf48 homolog
LOC123743421	1.74254	4.78816	2.97796e-17	1.37927e-15	perforin-1-like
popdc2	1.74046	1.98791	1.00063e-21	8.58747e-20	popeye domain containing 2
LOC106608972	1.73999	2.77525	6.77177e-44	5.3151e-41	TOX high mobility group box family member 4-B
LOC106612400	1.73931	5.20703	2.7701e-27	5.08356e-25	G-protein coupled receptor 4-like
LOC106576023	1.73869	3.39951	3.62858e-14	1.04623e-12	proline and serine-rich protein 2-like
LOC106599561	1.7351	2.825	3.70829e-18	1.97814e-16	uncharacterized LOC106599561
LOC106611747	1.73413	3.33528	1.03996e-13	2.81923e-12	ligand of Numb protein X 2
LOC100194498	1.73139	3.18383	3.3644e-17	1.54842e-15	insulin-like growth factor binding protein 4
LOC123741795	1.72711	1.00771	3.11127e-05	0.000151332	NLR family CARD domain-containing protein 3-like
cc2d1a	1.72419	1.22038	0.000131205	0.000543348	coiled-coil and C2 domain containing 1A
LOC106578738	1.72373	1.2851	1.5764e-14	4.79143e-13	kelch domain-containing protein 3
LOC106608548	1.72213	3.43022	7.87803e-18	4.00476e-16	C-C motif chemokine 4
usp13	1.7189	2.04078	3.55573e-08	3.44923e-07	ubiquitin specific peptidase 13
LOC123724424	1.71619	2.3691	3.17662e-12	6.6684e-11	phospholipase A and acyltransferase 4-like
LOC106605842	1.71377	1.65531	1.94982e-15	6.9046e-14	uncharacterized LOC106605842
slc6a6	1.70833	7.81836	6.83391e-22	6.07947e-20	solute carrier family 6 (neurotransmitter transporter, taurine), member 6
si:dkey-126g1.9	1.70724	1.57126	1.72908e-18	9.66527e-17	uncharacterized si:dkey-126g1.9
LOC123732499	1.70704	1.73191	0.00257211	0.00730784	annexin A5-like
LOC106606489	1.7059	3.91142	3.62512e-12	7.53401e-11	adenylate cyclase type 9
LOC106565009	1.70373	4.19724	4.59269e-17	2.08414e-15	calpain-2 catalytic subunit-like
LOC100136439	1.69991	4.99035	2.34186e-05	0.000117795	cathelicidin antimicrobial peptide
LOC123723867	1.69991	-1.07173	0.000140527	0.000577045	uncharacterized LOC123723867
gipc3	1.69288	-1.26337	1.18853e-08	1.2657e-07	GIPC PDZ domain containing family, member 3
mtmr8	1.69214	2.30563	6.9283e-06	3.97649e-05	myotubularin related protein 8
LOC106577540	1.69097	1.59889	8.95907e-08	7.96516e-07	mitogen-activated protein kinase kinase kinase 11
LOC106565402	1.69076	2.41263	9.99215e-37	4.35166e-34	acyl-coenzyme A thioesterase 1-like
LOC106595901	1.68724	3.16202	3.3369e-09	3.96932e-08	protein kinase C beta type
LOC106573925	1.68633	-1.1026	8.26456e-07	5.8532e-06	beta-chimaerin-like
LOC106564782	1.68448	3.53307	2.02727e-25	2.84392e-23	EGF-containing fibulin-like extracellular matrix protein 1
LOC106584665	1.68418	2.51652	5.00681e-13	1.20939e-11	tripartite motif-containing protein 16-like
LOC123728245	1.6838	3.78911	2.17332e-06	1.39497e-05	immunoglobulin kappa variable 4-1-like
LOC106578972	1.68259	1.13735	5.06654e-11	8.61017e-10	myoferlin
LOC106582403	1.68241	3.11093	1.85337e-17	8.77915e-16	rho-related GTP-binding protein RhoE
LOC106600621	1.68172	4.16528	1.52221e-17	7.35373e-16	zinc finger protein 567-like
LOC106568168	1.68171	1.89743	7.23239e-07	5.19149e-06	rapamycin-insensitive companion of mTOR-like
LOC106605682	1.68091	1.49386	2.51418e-12	5.38233e-11	basal cell adhesion molecule
ckm2	1.67888	3.75383	5.98326e-17	2.67769e-15	creatine kinase-2
LOC106613856	1.67785	1.6337	7.2522e-14	2.0039e-12	tetratricopeptide repeat protein 39C
LOC106584727	1.6773	1.24685	5.11266e-18	2.66873e-16	tight junction protein ZO-1
LOC123743047	1.67344	1.13492	1.96508e-22	1.89237e-20	zinc finger protein 595-like
LOC106595773	1.67144	1.64197	6.75336e-21	5.17208e-19	brain-specific angiogenesis inhibitor 1-associated protein 2-like protein 2
LOC106567569	1.6711	1.63478	6.56412e-08	6.00045e-07	hepatocyte cell adhesion molecule
LOC106601824	1.67091	4.29072	1.74181e-15	6.22845e-14	parvalbumin, thymic CPV3
zgc:101540	1.66999	1.80168	6.28142e-17	2.78549e-15	hsFATP2a_ACSVL_like domain-containing protein
LOC106594520	1.66871	3.2825	4.67653e-08	4.43185e-07	protein kinase C beta type
npdc1	1.66279	3.32153	2.37117e-10	3.52103e-09	neural proliferation, differentiation and control, 1
LOC106581370	1.6596	1.59575	8.73113e-11	1.40677e-09	uncharacterized LOC106581370
LOC106574976	1.65948	1.69257	9.82849e-06	5.41718e-05	bone morphogenetic protein receptor type-2
LOC106597066	1.6568	2.60444	1.01551e-11	1.95587e-10	CD276 antigen homolog
tdrd6	1.65558	-1.2662	1.60999e-05	8.43407e-05	tudor domain containing 6
LOC106577150	1.65546	-1.09919	2.06183e-10	3.09317e-09	protein FAM13A
LOC123723899	1.65455	2.63789	3.2171e-07	2.52615e-06	erythroid membrane-associated protein-like
LOC106598738	1.65449	1.69012	9.32931e-11	1.49243e-09	CMRF35-like molecule 5
rp2	1.6492	2.96311	1.23757e-06	8.45692e-06	RP2 activator of ARL3 GTPase
LOC106575217	1.64792	1.82767	7.42216e-13	1.74795e-11	NGFI-A-binding protein 1-like
LOC106609079	1.64653	3.48292	6.74222e-19	4.00675e-17	C-Jun-amino-terminal kinase-interacting protein 4-like
LOC106585738	1.64516	3.36636	1.24222e-14	3.86839e-13	long-chain-fatty-acid--CoA ligase ACSBG2-like
LOC106590915	1.64361	1.78454	1.29728e-11	2.4596e-10	neurotrypsin
LOC106570498	1.64241	2.84405	2.23169e-18	1.21717e-16	tubulointerstitial nephritis antigen-like
LOC123744260	1.64145	3.41105	2.15409e-07	1.7621e-06	centromere-associated protein E-like
LOC106586828	1.63996	5.69752	3.00568e-28	6.17624e-26	tissue factor pathway inhibitor
LOC106589543	1.63993	3.6752	3.45972e-12	7.21595e-11	transmembrane protein 184B-like
LOC106566685	1.63801	2.35795	1.2607e-15	4.60978e-14	voltage-dependent L-type calcium channel subunit alpha-1D-like
LOC123743114	1.63781	1.68461	3.04202e-07	2.40442e-06	uncharacterized LOC123743114
LOC106579515	1.63697	2.92725	4.53397e-15	1.50337e-13	protein shisa-2
LOC106568372	1.63614	2.64704	5.23635e-11	8.86262e-10	C3a anaphylatoxin chemotactic receptor
LOC106599343	1.63564	2.36775	2.95724e-11	5.24554e-10	cadherin-18-like
LOC123729213	1.63332	-1.12658	4.05081e-07	3.09744e-06	TLC domain-containing protein 5-like
c25ha	1.63238	1.08539	9.89653e-10	1.30799e-08	Cholesterol 25-hydroxylase-like protein A
LOC106567915	1.63128	1.13863	1.78651e-12	3.92534e-11	uncharacterized LOC106567915
LOC106566711	1.62935	2.9006	1.51029e-15	5.42718e-14	glutaminase kidney isoform, mitochondrial
LOC106590013	1.62838	1.40058	3.66817e-05	0.000175321	kelch domain-containing protein 3-like
LOC106563106	1.62611	-1.23046	1.55305e-08	1.61961e-07	zinc-binding protein A33-like
clm7	1.62514	2.62818	4.6847e-13	1.13912e-11	CMRF35-like molecule 7
abch1	1.62351	1.59995	2.47009e-06	1.5665e-05	ATP-binding cassette, sub-family H, member 1
LOC106584987	1.62181	2.20523	2.05119e-06	1.32532e-05	chemerin-like receptor 1
map4k5	1.62018	2.97927	4.30681e-05	0.00020178	mitogen-activated protein kinase kinase kinase kinase 5
LOC106603991	1.61403	-1.21961	2.48395e-08	2.47538e-07	zinc finger protein 271-like
LOC106584997	1.61315	2.29612	0.00043853	0.00155403	ATPase MORC2A-like
LOC106601479	1.60738	2.10274	1.78656e-19	1.12108e-17	zinc finger protein 239-like
LOC106604706	1.60717	2.69784	2.55453e-08	2.53792e-07	cationic amino acid transporter 3
LOC106612646	1.60336	1.31003	1.03409e-09	1.35856e-08	cylicin-1
tfa	1.6028	5.53995	1.96217e-07	1.61948e-06	transferrin-a
LOC106589417	1.60248	5.08954	8.09201e-09	8.93467e-08	neuronal-specific septin-3
LOC106600604	1.6022	1.63855	1.61686e-11	3.01652e-10	zinc finger E-box-binding homeobox 1
LOC106565557	1.60167	4.62093	4.7011e-23	4.88161e-21	6-phosphofructo-2-kinase/fructose-2,6-bisphosphatase 4
LOC106599585	1.60045	1.64247	3.66811e-08	3.5488e-07	chromodomain-helicase-DNA-binding protein 7-like
ppb	1.59789	7.21497	4.8944e-17	2.21416e-15	Alkaline phosphatase
LOC106605616	1.59596	2.77051	8.54994e-08	7.63633e-07	zinc finger and BTB domain-containing protein 16-like
LOC106592621	1.59582	2.40371	2.02672e-15	7.14222e-14	calcium-regulated heat stable protein 1
kcnq3	1.59525	1.29734	2.90484e-12	6.1644e-11	potassium voltage-gated channel, KQT-like subfamily, member 3
LOC106577370	1.59393	-1.0911	3.22623e-05	0.00015648	rho GTPase-activating protein SYDE1-like
LOC106571805	1.59345	1.08295	2.28603e-16	9.25159e-15	long-chain fatty acid transport protein 6
LOC106605283	1.59315	1.25582	3.06203e-07	2.41805e-06	uncharacterized LOC106605283
LOC106582401	1.59143	5.40382	2.42967e-17	1.13433e-15	protein mono-ADP-ribosyltransferase PARP14
stoml3b	1.59115	5.24337	2.62992e-22	2.49963e-20	stomatin (EPB72)-like 3b
elk4	1.59085	1.48007	1.17199e-08	1.24946e-07	ETS transcription factor ELK4
mustn1a	1.58801	1.16278	2.14034e-07	1.75183e-06	musculoskeletal, embryonic nuclear protein 1a
LOC106610731	1.5877	-1.4511	0.000192995	0.000763373	protein GREB1
sr-bi	1.5873	5.26825	1.78858e-17	8.54156e-16	scavenger receptor class B type I
LOC106565529	1.58512	4.56324	8.70178e-35	3.34091e-32	rho guanine nucleotide exchange factor 25-like
LOC106574953	1.58287	1.57826	2.07958e-10	3.11659e-09	zinc finger protein OZF
si:ch211-105f12.2	1.58156	2.86533	2.85695e-14	8.35299e-13	RIMS-binding protein 2-like
LOC106606799	1.5811	2.93091	3.62127e-12	7.53136e-11	uncharacterized serine-rich protein C215.13-like
LOC123723732	1.58098	-1.28713	0.000118385	0.00049646	protein FAM163A-like
LOC106591183	1.58041	5.87448	7.31324e-29	1.64148e-26	small EDRK-rich factor 2
LOC123728800	1.57763	1.09487	2.36756e-07	1.91897e-06	ABC transporter G family member 20-like
LOC106573899	1.57251	4.31767	4.61289e-09	5.33068e-08	syndecan-2
LOC106603109	1.57086	6.34758	1.29601e-10	2.01795e-09	interleukin-13 receptor subunit alpha-2-like
tnr5	1.57053	5.27728	1.62017e-12	3.59505e-11	Tumor necrosis factor receptor superfamily member 5
LOC106588291	1.56963	3.96723	1.24833e-13	3.34789e-12	C-type lectin domain family 4 member E-like
sdf1	1.569	4.26684	7.4781e-06	4.25182e-05	Stromal cell-derived factor 1
LOC106589303	1.56556	1.0325	3.33778e-10	4.84543e-09	ETS translocation variant 4-like
LOC106581497	1.56189	2.94958	0.0130491	0.0296381	immunoglobulin superfamily member 10-like
cldn5a	1.56124	2.84053	1.62143e-13	4.27002e-12	claudin 5a
LOC106568827	1.56109	4.15051	1.63599e-16	6.81949e-15	protein phosphatase 1 regulatory subunit 26-like
LOC106599786	1.5591	1.88663	1.79537e-21	1.47986e-19	piRNA biogenesis protein EXD1
LOC106575441	1.55907	2.96879	8.20413e-37	3.6271e-34	arabinogalactan protein 1-like
LOC106575543	1.55849	3.82563	2.87245e-09	3.4506e-08	uncharacterized LOC106575543
LOC106612894	1.55586	2.01487	1.7574e-09	2.19705e-08	neurobeachin-like
baiap2l1a	1.55519	-1.32961	3.94135e-08	3.79178e-07	BAR/IMD domain containing adaptor protein 2 like 1a
LOC106594277	1.55495	2.95223	4.54483e-11	7.77337e-10	TBC1 domain family member 1
LOC106611720	1.5543	3.95073	7.02761e-18	3.58494e-16	four and a half LIM domains protein 1
LOC106572912	1.55397	-1.22667	0.000242664	0.000930569	laminin subunit alpha-5
LOC106613504	1.55395	-1.11056	0.000111267	0.000469713	thromboxane A2 receptor-like
LOC106600509	1.55135	4.02332	1.10668e-12	2.53268e-11	alcohol dehydrogenase 1-like
arid4b	1.55062	1.71501	4.68925e-06	2.79468e-05	AT-rich interaction domain 4B
LOC106600156	1.55019	1.78172	4.73205e-19	2.87659e-17	endothelin receptor type B-like
LOC106579241	1.548	5.89015	2.37343e-11	4.28819e-10	uncharacterized LOC106579241
fabp7b	1.54795	2.43541	1.08758e-08	1.16543e-07	fatty acid binding protein 7, brain, b
LOC106605689	1.54706	5.67417	1.4667e-14	4.48136e-13	apolipoprotein Eb
LOC106568735	1.5459	1.32289	9.76364e-15	3.1068e-13	beta-1,3-galactosyltransferase 2-like
LOC106574850	1.54518	2.42165	2.70838e-13	6.90198e-12	long-chain specific acyl-CoA dehydrogenase, mitochondrial-like
LOC106602832	1.54396	-1.09245	0.000263992	0.00100117	fibroin heavy chain-like
LOC106574435	1.5439	3.52899	5.86993e-15	1.90521e-13	nck-associated protein 5-like
LOC123732719	1.54388	1.51147	4.65824e-08	4.41738e-07	selection and upkeep of intraepithelial T-cells protein 5-like
LOC123741664	1.54352	2.23099	0.000150961	0.000613956	ferritin, middle subunit-like
LOC106603838	1.54338	1.97627	5.10993e-20	3.47558e-18	prolyl 4-hydroxylase subunit alpha-2
cfap43	1.54292	3.29417	0.000750376	0.00248161	cilia and flagella associated protein 43
LOC106582459	1.54256	1.98282	8.30104e-07	5.87761e-06	chemerin-like receptor 2
LOC106570315	1.54159	5.28574	8.86828e-15	2.83115e-13	adseverin
LOC106605994	1.5395	2.14118	3.94053e-13	9.71121e-12	ninein-like protein
LOC123732747	1.53919	-1.06308	0.000380363	0.00137648	uncharacterized LOC123732747
stat1b	1.53758	1.28701	2.3362e-05	0.000117551	signal transducer and activator of transcription 1b
LOC106567511	1.53746	2.13241	1.06205e-13	2.87472e-12	serine/threonine-protein kinase 10
ptger2b	1.53655	1.51393	4.61239e-11	7.87968e-10	prostaglandin E receptor 2b (subtype EP2)
LOC106584116	1.53545	2.16572	5.67161e-13	1.35838e-11	pre-mRNA 3'-end-processing factor FIP1
LOC106582353	1.5349	1.02598	1.2413e-14	3.86839e-13	nuclear matrix constituent protein 1-like
LOC106605147	1.53295	-1.22961	8.36546e-06	4.69415e-05	sodium/hydrogen exchanger 1
LOC106608853	1.53104	1.012	6.11968e-16	2.35265e-14	homeobox and leucine zipper protein Homez
LOC106582526	1.53074	5.54425	2.51313e-20	1.7842e-18	fibronectin-like
LOC106565346	1.53025	8.7832	1.0481e-05	5.73564e-05	peptidyl-prolyl cis-trans isomerase FKBP5
LOC106569491	1.528	1.62213	4.06265e-13	9.98686e-12	C-X-C chemokine receptor type 4-like
LOC123731750	1.52613	-1.11969	0.00306421	0.00850881	E3 ubiquitin-protein ligase RNF216-like
LOC106609408	1.5255	1.38294	7.89946e-10	1.06466e-08	protein lin-7 homolog A
LOC106605095	1.52524	-1.02149	1.15061e-05	6.23929e-05	calsyntenin-3-like
LOC100136369	1.52523	1.13178	1.86273e-11	3.42703e-10	rod-like opsin
kel	1.52408	5.11602	3.33197e-07	2.60583e-06	Kell metallo-endopeptidase (Kell blood group)
LOC106599406	1.52386	1.01572	3.23451e-05	0.000156829	alpha-2-macroglobulin-like
rps6kal	1.52252	1.49921	4.03588e-05	0.000190771	ribosomal protein S6 kinase a, like
plaat1l	1.52251	5.79049	2.40732e-09	2.9268e-08	phospholipase A and acyltransferase 1-like
ptgdsa	1.5205	3.40357	6.62925e-14	1.84048e-12	prostaglandin D2 synthase a
fabp7	1.52028	3.94673	1.023e-09	1.34702e-08	fatty acid-binding protein, brain
LOC123731819	1.52003	-1.58952	7.75654e-05	0.000340599	glypican-5-like
LOC106580796	1.51996	1.37171	1.57178e-07	1.32399e-06	sodium-dependent serotonin transporter
LOC106613699	1.51868	5.41476	3.39191e-13	8.47368e-12	40S ribosomal protein S27-like
LOC106574706	1.51802	1.98594	1.40675e-09	1.79012e-08	collagen alpha-1(XVIII) chain
LOC106612116	1.51752	3.28268	0.000100773	0.000429956	PH and SEC7 domain-containing protein 2
LOC106572396	1.51717	1.32913	6.56559e-10	9.00693e-09	hook microtubule tethering protein 3
LOC106570356	1.51601	4.735	8.35522e-06	4.68931e-05	serine/threonine-protein kinase Sgk1
LOC106582617	1.51592	2.49596	8.98204e-09	9.8344e-08	adenosine receptor A1-like
pou2af1	1.51574	6.05203	9.626e-20	6.28361e-18	POU class 2 homeobox associating factor 1
LOC106572328	1.51538	-1.10431	1.14172e-07	9.91198e-07	forkhead box protein P1-B-like
LOC106590309	1.5128	-1.15223	7.0903e-07	5.09827e-06	bucky ball-like
LOC106603880	1.51277	2.31106	3.23787e-12	6.79208e-11	transcription factor COE1-A
LOC106565802	1.51022	1.17903	1.19055e-07	1.02839e-06	dysbindin
LOC106601909	1.50953	1.68209	1.80734e-05	9.35872e-05	mannose-binding protein-like
LOC123733388	1.50931	1.56643	1.31785e-06	8.93851e-06	uncharacterized LOC123733388
LOC106573687	1.50888	2.53507	5.60825e-10	7.78882e-09	c-Maf inducing protein
LOC106561056	1.50716	-1.42603	4.72315e-06	2.81311e-05	ras-related protein Rab-19-like
LOC106606884	1.50608	3.99009	3.97015e-13	9.77594e-12	perforin-1
tspan18	1.50355	1.68023	4.8724e-15	1.6101e-13	tetraspanin 18
LOC106572671	1.5029	1.53255	4.24645e-07	3.22843e-06	indian hedgehog protein-like
LOC106561685	1.50073	2.64849	9.87592e-14	2.68564e-12	FYVE, RhoGEF and PH domain-containing protein 6
LOC106608647	1.50058	5.37109	9.82422e-17	4.22181e-15	perilipin-2
LOC123733430	1.50054	2.29907	0.00360891	0.00980213	immunoglobulin heavy variable 3-74-like
LOC106600345	1.50012	4.51804	2.72052e-47	2.83507e-44	heterogeneous nuclear ribonucleoprotein C-like
LOC106563033	1.49952	2.22776	1.03557e-08	1.11667e-07	proteinase-activated receptor 3-like
LOC106566066	1.4995	-1.13463	4.68285e-07	3.53168e-06	macrophage-stimulating protein receptor-like
LOC106579989	1.49891	1.99393	7.28363e-07	5.22185e-06	adhesion G-protein coupled receptor D2-like
lonrf1	1.49825	1.57383	5.52678e-15	1.80791e-13	LON peptidase N-terminal domain and ring finger 1
LOC106602948	1.49726	1.94623	1.34453e-19	8.60351e-18	high mobility group protein B3
LOC106568558	1.49716	5.94791	9.97521e-31	2.8536e-28	TEK tyrosine kinase, endothelial
LOC106572181	1.49663	1.11565	3.0147e-12	6.35591e-11	tumor necrosis factor receptor superfamily member 6B-like
LOC106565512	1.49255	5.0929	3.72194e-05	0.000177542	polymeric immunoglobulin receptor-like
LOC106566345	1.49253	1.30799	3.11731e-13	7.84814e-12	methyl-CpG-binding protein 2-like
LOC106575599	1.49217	3.03916	1.01905e-16	4.37276e-15	tensin
LOC106599065	1.49029	2.18818	1.81014e-06	1.18613e-05	flagellar attachment zone protein 1-like
LOC106607929	1.48867	3.61604	9.45918e-20	6.18855e-18	potassium channel subfamily K member 2
LOC106563420	1.48775	3.1891	1.44887e-21	1.20791e-19	chordin-like protein 2
LOC106584411	1.48726	2.18613	2.87423e-24	3.52383e-22	mesoderm induction early response protein 2-like
LOC106600953	1.48314	4.38287	1.28838e-08	1.3611e-07	ferritin, middle subunit-like
LOC106571541	1.48112	3.8306	2.22283e-24	2.78606e-22	C-type lectin domain family 11 member A-like
LOC106613013	1.48101	7.1408	4.81199e-12	9.7642e-11	heat shock cognate 70 kDa protein-like
bhlhe40	1.48053	5.48048	1.84362e-29	4.48292e-27	basic helix-loop-helix family, member e40
ef2	1.47939	8.35678	2.81032e-24	3.46598e-22	Elongation factor 2
LOC123743179	1.47748	1.76853	2.50598e-21	2.04823e-19	uncharacterized LOC123743179
LOC106586999	1.4767	4.45748	4.02822e-12	8.30668e-11	adhesion G-protein coupled receptor G1
LOC106592354	1.47642	2.35409	4.2024e-05	0.000197523	NLR family CARD domain-containing protein 3-like
cssa17h12orf56	1.47567	3.67177	9.71571e-11	1.54493e-09	chromosome ssa17 C12orf56 homolog
LOC106594652	1.47514	3.35281	1.0821e-09	1.414e-08	TBC1 domain family member 1-like
marcksl1b	1.47493	2.45546	3.46279e-12	7.2172e-11	MARCKS-like 1b
LOC106570634	1.47344	1.24533	4.79899e-10	6.75819e-09	syndecan-3-like
LOC106587663	1.47329	2.68229	2.88185e-07	2.29377e-06	protein FAM214A
atf6	1.47176	4.53672	1.6935e-07	1.41589e-06	activating transcription factor 6
LOC106564266	1.47081	1.91028	1.68632e-10	2.57619e-09	scavenger receptor class F member 2-like
txlnbb	1.46971	1.51481	3.73945e-12	7.74954e-11	taxilin beta b
f10	1.46902	2.42375	3.92057e-14	1.12597e-12	coagulation factor X
LOC106601476	1.4686	1.65935	2.90675e-15	1.00019e-13	zinc finger protein OZF
LOC106596219	1.46742	1.30496	6.19084e-05	0.0002792	butyrophilin subfamily 3 member A2-like
pe2r4	1.46721	3.99172	1.4968e-23	1.69942e-21	Prostaglandin E2 receptor EP4 subtype
LOC106577526	1.46671	1.98826	4.21601e-09	4.90115e-08	uncharacterized LOC106577526
LOC106588129	1.4664	2.97697	2.0715e-05	0.000105801	FH1/FH2 domain-containing protein 1-like
LOC123727282	1.46556	2.70219	3.17228e-23	3.4088e-21	calcium-binding and coiled-coil domain-containing protein 2-like
hs3st1	1.46547	2.5423	7.41875e-23	7.54257e-21	heparan sulfate (glucosamine) 3-O-sulfotransferase 1
LOC106569170	1.46501	2.39254	1.05518e-05	5.77008e-05	desmocollin-2
LOC106583211	1.46397	1.70756	1.83642e-11	3.39126e-10	scm-like with four MBT domains protein 1
LOC106583638	1.46384	-1.33947	3.58157e-05	0.000171801	cytosolic 10-formyltetrahydrofolate dehydrogenase
LOC106591770	1.463	1.1009	2.68619e-05	0.000132983	trinucleotide repeat-containing gene 18 protein-like
LOC123728200	1.46252	-1.27677	3.0466e-05	0.000148809	uncharacterized LOC123728200
rbp4	1.46012	4.69754	6.86158e-11	1.1377e-09	retinol binding protein 4, plasma
LOC106606387	1.45803	-1.23011	1.06854e-08	1.14798e-07	protein HID1-like
LOC106572865	1.45615	4.46964	5.53875e-06	3.25153e-05	sortilin
rcn3	1.45311	4.61908	1.64318e-34	6.14697e-32	reticulocalbin 3, EF-hand calcium binding domain
LOC106586818	1.4528	1.52211	2.05372e-11	3.74301e-10	NGFI-A-binding protein 1
rsrp1	1.45191	8.7138	1.36004e-23	1.56856e-21	arginine/serine-rich protein 1
LOC106581931	1.4515	2.24036	3.8289e-14	1.10181e-12	tissue factor pathway inhibitor-like
LOC123724411	1.45139	-1.14549	2.12252e-05	0.000108086	KN motif and ankyrin repeat domain-containing protein 2-like
LOC123724006	1.4506	1.72076	3.50551e-05	0.000168485	protein capicua homolog
LOC106593105	1.45056	3.9642	3.33861e-11	5.86852e-10	transducin-like enhancer protein 1
letm1	1.45024	1.33699	1.16028e-05	6.28355e-05	leucine zipper-EF-hand containing transmembrane protein 1
LOC106602216	1.44942	3.07872	2.71635e-15	9.41336e-14	uncharacterized LOC106602216
LOC106593746	1.4488	1.21791	5.75063e-06	3.35931e-05	fibrinogen alpha-1 chain-like
LOC123743384	1.44876	3.04901	0.00169663	0.00508381	uncharacterized LOC123743384
disc1	1.44832	2.80139	1.47184e-10	2.27231e-09	DISC1 scaffold protein
tmeff2a	1.44817	3.68481	3.54716e-15	1.19518e-13	transmembrane protein with EGF-like and two follistatin-like domains 2a
LOC123724452	1.44749	-1.21922	2.61665e-05	0.000129871	uncharacterized LOC123724452
LOC106604146	1.44737	5.11152	1.03438e-20	7.66045e-19	transforming growth factor-beta-induced protein ig-h3-like
LOC106560290	1.44634	2.81907	4.62509e-32	1.46691e-29	UDP-N-acetylhexosamine pyrophosphorylase-like
LOC106602618	1.44623	2.68239	7.1886e-16	2.7455e-14	zinc finger protein 528-like
LOC106602030	1.4462	3.7282	1.04355e-06	7.23102e-06	toll-like receptor 13
LOC106578645	1.44604	1.99565	1.23537e-07	1.06239e-06	uncharacterized LOC106578645
LOC106564859	1.44596	1.64216	4.28377e-08	4.09421e-07	N-acetyllactosaminide beta-1,3-N-acetylglucosaminyltransferase 2
LOC123743215	1.44508	1.40099	5.29879e-20	3.58732e-18	succinate dehydrogenase [ubiquinone] flavoprotein subunit, mitochondrial-like
anxa5b	1.44327	4.67536	1.46909e-19	9.33914e-18	annexin A5b
LOC106581859	1.4419	7.67664	6.25653e-14	1.74032e-12	integrin beta-2-like
LOC106565493	1.43988	-1.15928	1.02878e-08	1.11057e-07	probable G-protein coupled receptor 25
LOC123724416	1.43982	-1.29905	1.64e-06	1.08561e-05	uncharacterized LOC123724416
LOC106564387	1.43943	1.42771	8.75557e-07	6.15463e-06	interleukin-2 receptor subunit beta-like
LOC106604759	1.43911	4.12108	1.80703e-10	2.74621e-09	serum amyloid P-component-like
LOC106580425	1.43616	6.87514	2.70647e-07	2.1633e-06	tissue-type plasminogen activator
LOC106595801	1.43565	2.78844	2.95694e-05	0.000144961	large neutral amino acids transporter small subunit 1-like
par-2	1.43526	1.70923	9.47854e-11	1.51133e-09	proteinase-activated receptor-2a
LOC106569465	1.43479	1.41934	2.06532e-12	4.4806e-11	endothelin receptor type B-like
LOC106581353	1.43463	4.93122	2.80666e-11	5.00583e-10	lysophosphatidic acid receptor 6-like
mecp2	1.43394	1.70371	2.0175e-19	1.25788e-17	methyl CpG binding protein 2
LOC106564890	1.43255	-1.38037	5.04445e-07	3.77029e-06	caspase recruitment domain-containing protein 14
LOC100380652	1.4323	1.21158	1.75882e-07	1.46421e-06	peptidase inhibitor 16
LOC106579690	1.4316	2.79009	4.1352e-13	1.01566e-11	serine/threonine-protein kinase 17A
LOC106574818	1.43108	1.53442	1.42814e-14	4.37729e-13	transmembrane protein 116-like
LOC106565999	1.43049	4.39653	6.88394e-21	5.25043e-19	high mobility group protein HMGI-C
dapk1	1.42886	1.42795	2.80867e-05	0.000138413	death-associated protein kinase 1
LOC106605029	1.42839	-1.18186	3.59712e-05	0.000172349	kelch-like protein 32
LOC106590850	1.42833	3.10147	2.38023e-13	6.14083e-12	synaptogyrin-1
LOC106587976	1.42551	1.42612	4.61941e-17	2.09301e-15	uncharacterized LOC106587976
LOC106606334	1.42497	1.40716	9.37091e-11	1.49584e-09	inositol 1,4,5-trisphosphate receptor-interacting protein-like 2
par2	1.42322	2.63677	2.71674e-10	4.00362e-09	Proteinase-activated receptor 2
LOC106571855	1.42237	4.3165	6.428e-18	3.31383e-16	glutamate receptor-interacting protein 2-like
LOC106608642	1.42134	1.04372	9.82535e-05	0.000420187	CD276 antigen-like
LOC106568912	1.42056	2.77543	2.98737e-08	2.93398e-07	nucleoprotein TPR
LOC106577851	1.41982	2.68447	1.81701e-11	3.36811e-10	uncharacterized LOC106577851
prmt2	1.41888	3.78981	2.70037e-20	1.90324e-18	protein arginine methyltransferase 2
LOC106582292	1.41732	3.39869	1.54468e-07	1.30455e-06	zinc finger protein Helios-like
LOC106612293	1.41695	5.6866	8.01045e-22	6.99811e-20	serine/arginine-rich splicing factor 2-like
LOC106612562	1.4166	1.35328	8.35299e-10	1.11958e-08	histone-lysine N-methyltransferase MECOM-like
LOC106572638	1.4161	3.37631	2.70726e-11	4.86048e-10	protein diaphanous homolog 1
LOC106561385	1.41541	3.3876	3.05797e-13	7.7254e-12	tetraspanin-9
LOC106561987	1.415	4.76174	1.85778e-17	8.78578e-16	cadherin-5-like
LOC106594845	1.41451	5.41503	9.39768e-21	6.99528e-19	protein unc-93 homolog B1-like
xpo1b	1.41413	6.69435	4.78248e-13	1.16096e-11	exportin 1 (CRM1 homolog, yeast) b
scn4bb	1.41337	1.50207	5.82441e-06	3.39697e-05	sodium channel, voltage-gated, type IV, beta b
LOC106570485	1.41237	1.66582	1.2466e-09	1.60453e-08	protein lifeguard 1-like
LOC106593320	1.41171	4.73182	6.73061e-20	4.4941e-18	NACHT, LRR and PYD domains-containing protein 12
LOC106566728	1.41064	2.47353	3.52733e-09	4.17034e-08	nuclear receptor coactivator 3-like
LOC106562755	1.40938	1.21548	6.115e-05	0.000276421	ras-related protein Rab-11A-like
LOC106572511	1.40917	4.13674	7.2601e-19	4.27102e-17	integrin alpha-5-like
LOC106575583	1.40742	1.27996	3.30444e-18	1.77897e-16	zinc finger protein 239-like
si:dkey-22o22.2	1.40733	3.51168	3.99914e-09	4.68262e-08	neural-cadherin
LOC106562827	1.40634	3.08368	1.21098e-09	1.56559e-08	glutathione S-transferase theta-3
LOC106574652	1.40585	2.28169	3.54267e-15	1.19505e-13	uncharacterized LOC106574652
LOC106578347	1.40418	1.72029	1.22837e-07	1.05793e-06	uncharacterized LOC106578347
LOC106572000	1.40371	4.22695	4.0084e-16	1.5763e-14	uncharacterized LOC106572000
LOC123723932	1.40322	2.88742	4.52312e-15	1.50148e-13	gastrula zinc finger protein XlCGF17.1-like
LOC123732659	1.40283	1.18464	7.96052e-05	0.000348716	uncharacterized LOC123732659
LOC106613694	1.40263	3.56933	1.07963e-05	5.89162e-05	lipoprotein lipase
LOC106565962	1.40126	1.62071	0.000130132	0.000539596	forkhead box protein J3
LOC106565450	1.40096	3.14297	2.00526e-06	1.29968e-05	G-protein coupled receptor 182
LOC106561678	1.4004	-1.08466	3.99193e-08	3.83538e-07	probable G-protein coupled receptor 21
LOC106581769	1.4	-1.27113	2.22874e-06	1.42709e-05	calcium-binding mitochondrial carrier protein Aralar1
p2ry12	1.39909	1.89549	2.96139e-07	2.34938e-06	purinergic receptor P2Y12
mapk8ip2	1.39867	2.52338	3.48961e-10	5.05828e-09	mitogen-activated protein kinase 8 interacting protein 2
bcl6aa	1.39823	3.97387	1.32881e-13	3.55068e-12	BCL6A transcription repressor a
f2r	1.39784	4.94599	1.41869e-06	9.52851e-06	coagulation factor II (thrombin) receptor
LOC123740277	1.39719	-1.27294	2.35051e-06	1.49619e-05	uncharacterized LOC123740277
LOC106599076	1.39643	3.45816	0.0136254	0.0307436	uncharacterized LOC106599076
LOC123743476	1.39608	1.17482	6.48994e-10	8.91572e-09	uncharacterized LOC123743476
LOC106583599	1.39342	5.41117	4.38404e-26	6.73274e-24	myosin regulatory light polypeptide 9
LOC123729661	1.39295	-1.30245	1.55782e-06	1.03661e-05	uncharacterized LOC123729661
LOC106576191	1.39293	1.22858	7.3529e-07	5.26633e-06	complement decay-accelerating factor
LOC106580977	1.39263	2.94415	2.03156e-07	1.67077e-06	neurobeachin
LOC106561115	1.39179	3.28459	1.62481e-08	1.68421e-07	C-C motif chemokine 4-like
LOC106561553	1.39145	-1.00432	6.17891e-07	4.50849e-06	hepatocyte growth factor receptor-like
LOC123723702	1.39107	1.72576	0.000655459	0.0022024	uncharacterized LOC123723702
LOC106585260	1.38797	2.63031	9.09912e-29	1.98137e-26	phosphofurin acidic cluster sorting protein 2
LOC106598988	1.38751	1.64424	5.77475e-05	0.000262586	uncharacterized LOC106598988
LOC106597466	1.38734	1.31426	8.77481e-07	6.16611e-06	chemokine XC receptor 1
LOC106582844	1.38722	5.14412	2.10416e-13	5.47214e-12	band 4.1-like protein 1
LOC106565661	1.38682	1.59849	2.15847e-10	3.22654e-09	S-adenosylhomocysteine hydrolase-like protein 1
si:dkey-43k4.5	1.3868	1.39019	2.82816e-05	0.000139209	potassium voltage-gated channel subfamily S member 2
slc26a6	1.38541	1.02961	1.05325e-08	1.13363e-07	solute carrier family 26 member 6
LOC106583410	1.3837	1.38204	4.77872e-09	5.50486e-08	proton channel OTOP1
slc6a6b	1.38332	6.98992	1.56578e-16	6.54556e-15	solute carrier family 6 member 6b
LOC106564610	1.38314	1.68485	6.19627e-08	5.7089e-07	gamma-aminobutyric acid receptor subunit rho-1
LOC106580661	1.38304	-1.21351	1.13846e-05	6.17802e-05	uncharacterized LOC106580661
LOC106584026	1.38259	2.1207	2.42953e-09	2.95134e-08	dedicator of cytokinesis protein 7
LOC106574518	1.38246	1.90179	8.34103e-26	1.20487e-23	zinc finger protein 2-like
LOC106594515	1.38232	1.68158	6.6446e-07	4.82056e-06	keratin, type I cytoskeletal 9-like
LOC106568602	1.38224	1.48194	6.62291e-09	7.43841e-08	disabled homolog 2-interacting protein-like
LOC106610954	1.38139	3.39922	5.90996e-14	1.65337e-12	tumor necrosis factor alpha-induced protein 2-like
LOC100194624	1.38014	2.99908	0.00235938	0.0067743	aldolase a, fructose-bisphosphate 1
LOC106595639	1.37989	4.42081	1.55199e-12	3.46219e-11	E3 ubiquitin-protein ligase TRIM21-like
LOC106564265	1.37883	2.40526	9.52308e-18	4.76628e-16	dnaJ homolog subfamily B member 1
LOC123724421	1.37824	1.71783	1.32886e-11	2.51458e-10	uncharacterized LOC123724421
LOC106571102	1.37671	-1.14118	7.15945e-05	0.000317776	ryanodine receptor 3
LOC106610446	1.37556	4.43621	7.2295e-10	9.81161e-09	CD209 antigen-like protein A
LOC106585137	1.37458	3.52099	2.43008e-16	9.78033e-15	leukocyte surface antigen CD53-like
LOC106606469	1.37271	1.04611	4.41324e-08	4.2083e-07	arf-GAP with dual PH domain-containing protein 1-like
herc2	1.37228	5.00193	6.50341e-05	0.000291808	HECT and RLD domain containing E3 ubiquitin protein ligase 2
LOC106601621	1.37114	2.18654	0.00037592	0.00136227	B-cell receptor CD22-like
LOC106562568	1.37088	2.61445	8.01248e-13	1.87187e-11	hydroxycarboxylic acid receptor 2-like
nek7	1.37003	2.37942	3.24669e-09	3.87148e-08	NIMA related kinase 7
pxk	1.36954	1.29177	1.28404e-05	6.88476e-05	PX domain containing serine/threonine kinase
LOC106571519	1.36885	2.05529	2.24392e-06	1.4346e-05	E3 ubiquitin-protein ligase RNF217
LOC106563910	1.36788	2.20644	6.78009e-05	0.000302687	ferroxidase HEPHL1-like
LOC106608163	1.36746	4.76022	1.56856e-14	4.77257e-13	thrombospondin-1
LOC106570622	1.3662	1.08338	0.019811	0.0423553	scavenger receptor cysteine-rich type 1 protein M130-like
LOC106578340	1.36533	2.05997	1.82926e-08	1.87415e-07	B-cell receptor CD22
LOC106566182	1.3653	7.33716	3.29398e-13	8.24315e-12	sodium- and chloride-dependent taurine transporter
LOC106584692	1.36408	2.1823	3.72186e-05	0.000177542	zinc finger protein 609-like
LOC106608166	1.36351	4.30383	3.00742e-27	5.48459e-25	GTPase IMAP family member 7
LOC106583822	1.36252	1.36398	1.07272e-06	7.41203e-06	MAP kinase-activated protein kinase 2
LOC106592162	1.36226	1.5848	7.32099e-06	4.17144e-05	insulin-like growth factor 1 receptor
LOC106611880	1.36223	2.76406	1.36709e-12	3.07322e-11	uncharacterized LOC106611880
LOC106569613	1.36213	1.97557	7.34179e-09	8.16722e-08	uncharacterized LOC106569613
rffl	1.36147	2.27185	1.10418e-07	9.60897e-07	ring finger and FYVE-like domain containing E3 ubiquitin protein ligase
LOC106587124	1.36139	2.94314	1.22531e-14	3.82389e-13	CD59 molecule (CD59 blood group)
atxn1a	1.36132	2.35649	2.37269e-15	8.29133e-14	ataxin 1a
tlr2	1.36122	3.00501	4.79429e-05	0.000222052	toll-like receptor 2
xk	1.35945	1.72202	5.91734e-07	4.34261e-06	X-linked Kx blood group (McLeod syndrome)
LOC106590088	1.35659	2.66035	8.5445e-10	1.14367e-08	cytochrome b5
LOC100286734	1.3564	1.41096	7.60541e-11	1.24324e-09	activating transcription factor 3
stab1	1.35614	9.52078	1.85727e-15	6.59287e-14	stabilin 1
traf2b	1.35537	2.32786	6.21107e-08	5.72074e-07	Tnf receptor-associated factor 2b
LOC106574497	1.35535	5.43241	1.0089e-07	8.85373e-07	phospholipid phosphatase 2-like
LOC106577760	1.35445	3.11462	1.31387e-09	1.68368e-08	GRB10-interacting GYF protein 1-like
LOC106611215	1.35402	1.00208	3.08159e-06	1.916e-05	ovarian cancer G-protein coupled receptor 1-like
LOC123732092	1.35352	-1.06077	5.60654e-05	0.000255934	golgin candidate 4-like
LOC106589915	1.35151	1.06166	1.85912e-08	1.90008e-07	cystatin
LOC106609762	1.34731	1.57721	1.40792e-06	9.47019e-06	plexin-A4
LOC106571998	1.34729	5.27065	1.88712e-13	4.94293e-12	NAD kinase
LOC123726171	1.34508	2.2901	8.23126e-05	0.000359048	rab11 family-interacting protein 1-like
LOC106584915	1.3448	2.49375	4.68748e-11	8.00328e-10	protein adenylyltransferase FICD-like
LOC106577375	1.3436	5.58897	1.94299e-09	2.40945e-08	B-cell antigen receptor complex-associated protein alpha chain-like
LOC106593526	1.34261	1.28188	5.31384e-07	3.95542e-06	Kv channel-interacting protein 2
LOC106567680	1.34098	3.15852	7.8539e-13	1.84071e-11	GTPase IMAP family member 8-like
LOC106593728	1.33959	1.04452	1.64102e-13	4.31769e-12	phosphoribosyl pyrophosphate synthase-associated protein 2
pde4ba	1.33919	4.13596	1.30074e-07	1.1127e-06	phosphodiesterase 4B, cAMP-specific a
LOC106593723	1.33883	3.30316	3.67298e-05	0.000175493	bromodomain-containing protein 4
LOC123743406	1.33868	2.93648	0.000299188	0.00111665	Ig heavy chain V region 914-like
LOC106582756	1.33761	4.35701	1.02689e-14	3.25337e-13	macrophage-stimulating protein receptor
slc25a47a	1.33715	-1.11479	9.67875e-06	5.3407e-05	solute carrier family 25 member 47a
LOC106583151	1.3371	-1.09062	0.00025719	0.000979257	uncharacterized LOC106583151
LOC106595097	1.33696	3.54333	4.43032e-08	4.2232e-07	phospholipid-transporting ATPase IH
LOC106605348	1.33679	4.1394	7.11792e-06	4.07004e-05	PR domain zinc finger protein 1
LOC106601682	1.33651	1.35825	0.00126734	0.00392983	Ig heavy chain V region 6.96-like
mia3	1.33283	4.00575	1.13189e-05	6.14922e-05	MIA SH3 domain ER export factor 3
LOC106570596	1.33183	-1.01071	0.000103773	0.000441722	SLIT-ROBO Rho GTPase-activating protein 3-like
LOC106566301	1.33141	3.34649	0.000344558	0.00126352	arginine-glutamic acid dipeptide repeats protein-like
LOC106583171	1.33093	1.43862	7.30754e-07	5.23512e-06	cytochrome P450 1B1-like
LOC106599852	1.3304	1.49761	6.37611e-11	1.0619e-09	mitochondrial potassium channel ATP-binding subunit
coro1ca	1.33013	4.193	1.12748e-13	3.04044e-12	coronin, actin binding protein, 1Ca
LOC106598872	1.32966	2.90166	5.27924e-13	1.27098e-11	CMRF35-like molecule 1
tnfl6	1.32835	-1.04265	4.51037e-06	2.69744e-05	Tumor necrosis factor ligand superfamily member 6
LOC106586829	1.32736	1.02004	5.12911e-05	0.000236359	calcitonin gene-related peptide type 1 receptor-like
LOC106573833	1.32719	7.00384	1.09677e-13	2.96321e-12	sphingosine 1-phosphate receptor 4
LOC106568945	1.32638	4.06049	1.87816e-14	5.64396e-13	transcription factor jun-D
LOC106580366	1.32549	1.75842	8.6689e-07	6.10239e-06	leucine-rich repeat-containing protein 43
LOC106608118	1.32464	3.53846	4.22618e-14	1.20543e-12	serine/threonine-protein kinase MRCK alpha
LOC106594300	1.32447	3.20668	6.29144e-13	1.49737e-11	gastrula zinc finger protein XlCGF26.1-like
LOC106609978	1.32422	5.71449	1.41356e-06	9.50157e-06	RING finger protein 24
LOC106565384	1.32389	1.63488	4.06226e-09	4.7508e-08	voltage-gated hydrogen channel 1
spata13	1.32378	2.38729	3.71528e-08	3.59205e-07	spermatogenesis associated 13
LOC106602588	1.3213	1.34754	0.000404808	0.00145216	vacuolar protein sorting-associated protein 37C-like
LOC123729261	1.32048	4.39626	5.69014e-15	1.84892e-13	G-protein coupled receptor 4-like
LOC106562488	1.32025	3.34946	2.3936e-06	1.52105e-05	protein FAM214A-like
LOC106613814	1.32006	2.07221	4.14633e-14	1.18463e-12	signal-transducing adaptor protein 2
LOC106588881	1.31886	1.43751	1.48522e-06	9.93746e-06	butyrophilin subfamily 3 member A2
LOC123741611	1.31758	-1.30142	1.36573e-05	7.27597e-05	uncharacterized LOC123741611
vcanb	1.31737	3.53606	2.28566e-07	1.86034e-06	versican b
LOC106603370	1.3161	4.61456	5.97107e-12	1.19499e-10	unconventional myosin-Ic
LOC106593413	1.31592	-1.0228	4.49301e-05	0.000209327	uncharacterized LOC106593413
LOC106564541	1.315	4.82153	8.81233e-07	6.18857e-06	neuronal-specific septin-3-like
LOC106574402	1.3149	3.75901	3.23623e-15	1.10187e-13	motile sperm domain-containing protein 2-like
rasa3	1.3144	2.26573	6.24738e-05	0.000281707	RAS p21 protein activator 3
LOC106591299	1.31426	1.17243	5.47479e-06	3.21685e-05	butyrophilin-like protein 2
LOC106565008	1.31414	1.32884	1.74623e-10	2.66074e-09	calpain-1 catalytic subunit-like
LOC106607775	1.31399	3.24249	2.05009e-11	3.74301e-10	gap junction alpha-1 protein
LOC106579329	1.31344	2.41018	4.92342e-11	8.38649e-10	thyroid hormone receptor alpha-like
LOC106584983	1.31233	3.3587	1.93435e-14	5.78897e-13	WSC domain-containing protein 2
LOC106564602	1.31182	5.2591	2.2385e-10	3.33758e-09	B-cell lymphoma/leukemia 11A-like
LOC106589098	1.31169	2.22694	1.53666e-06	1.0237e-05	stromal membrane-associated protein 2
LOC106607214	1.31139	4.8316	7.58676e-09	8.41406e-08	intercellular adhesion molecule 1
LOC106605673	1.31104	7.26812	2.47651e-11	4.4689e-10	B-cell antigen receptor complex-associated protein alpha chain-like
inpp	1.31057	4.07532	1.23283e-12	2.79292e-11	Inositol polyphosphate 1-phosphatase
LOC106572045	1.30969	2.14916	4.99379e-08	4.70348e-07	properdin-like
LOC106596197	1.30826	1.08724	2.4323e-08	2.43055e-07	gasdermin-E-like
LOC123744716	1.30783	3.66337	4.3701e-13	1.07066e-11	uncharacterized LOC123744716
LOC106578614	1.30776	3.81101	6.21611e-26	9.16061e-24	dnaJ homolog subfamily B member 6-like
serpinh1a	1.30581	4.36975	2.30443e-16	9.31314e-15	serpin peptidase inhibitor, clade H (heat shock protein 47), member 1a
LOC106613636	1.30438	1.31358	7.81092e-06	4.4221e-05	microtubule-associated serine/threonine-protein kinase 3
tmeff1a	1.30367	3.26864	8.22802e-09	9.0564e-08	transmembrane protein with EGF-like and two follistatin-like domains 1a
LOC106610395	1.30281	-1.28313	5.74803e-07	4.24075e-06	uncharacterized LOC106610395
si:dkey-9i23.16	1.30236	4.95558	8.66318e-11	1.39736e-09	uncharacterized LOC106602587
LOC106572086	1.30214	4.1499	1.21074e-17	5.93749e-16	DNA-binding protein inhibitor ID-1
LOC106580215	1.30083	1.38203	7.84493e-07	5.58038e-06	leucine-rich repeat-containing protein 75B-like
LOC106613059	1.3002	1.54312	4.20982e-10	5.98919e-09	leucine zipper putative tumor suppressor 2 homolog
LOC106563113	1.29927	-1.12552	8.86533e-07	6.2213e-06	toll-like receptor 8
LOC106599672	1.2991	1.49035	2.07902e-09	2.55857e-08	uncharacterized LOC106599672
LOC106580653	1.29874	-1.00448	2.41862e-07	1.9571e-06	uncharacterized LOC106580653
LOC106560351	1.29814	1.82846	3.0463e-13	7.7026e-12	protein tweety homolog 2-like
rpz5	1.2981	2.23524	6.37961e-11	1.0619e-09	rapunzel 5
LOC106563255	1.29765	4.6084	3.33045e-16	1.32577e-14	endothelial differentiation-related factor 1 homolog
ifngr2a	1.29647	2.79265	3.84367e-09	4.51325e-08	interferon gamma receptor 2a
LOC106571981	1.29638	6.97625	2.25146e-39	1.34072e-36	serine/arginine-rich splicing factor 6
si:ch1073-126c3.2	1.29532	2.40159	0.000112817	0.000475915	uncharacterized LOC106608805
LOC106590221	1.2951	1.4124	5.31899e-16	2.06113e-14	hypoxanthine-guanine phosphoribosyltransferase
LOC106613505	1.29504	1.55751	1.48765e-05	7.86572e-05	uncharacterized LOC106613505
junb	1.29118	4.06509	1.09228e-13	2.95382e-12	jun B proto-oncogene
LOC106599909	1.29066	3.40321	3.83084e-16	1.51054e-14	interferon regulatory factor 4-like
LOC106572357	1.29032	2.41249	7.82862e-07	5.57014e-06	uncharacterized LOC106572357
LOC106573839	1.2887	2.81259	9.48047e-05	0.000407289	toll-like receptor 12
LOC106587200	1.28756	1.2952	0.000927974	0.00299628	polypeptide N-acetylgalactosaminyltransferase 18
LOC106571492	1.2868	4.06198	2.67017e-18	1.44283e-16	terminal nucleotidyltransferase 5A-like
si:ch211-183d21.1	1.28667	2.46388	7.15044e-14	1.97765e-12	uncharacterized si:ch211-183d21.1
LOC106579390	1.28614	5.73143	2.11491e-18	1.16436e-16	nucleotide-binding oligomerization domain-containing protein 1-like
si:dkey-262k9.2	1.28558	2.31771	1.26231e-12	2.84645e-11	uncharacterized si:dkey-262k9.2
LOC106608076	1.28539	4.03419	4.5029e-27	7.96303e-25	nascent polypeptide-associated complex subunit alpha, muscle-specific form
dhcr24	1.28471	2.03888	3.77825e-06	2.3045e-05	24-dehydrocholesterol reductase
LOC106602958	1.28343	1.04059	2.7085e-11	4.86048e-10	phosphatidylinositol-binding clathrin assembly protein
fkbp5	1.28335	3.15123	0.00030612	0.00113903	FKBP prolyl isomerase 5
nfil3-4	1.27943	1.11731	5.30647e-07	3.95195e-06	nuclear factor, interleukin 3 regulated, member 4
LOC106590626	1.27841	1.69471	6.27736e-09	7.09125e-08	procollagen C-endopeptidase enhancer 2-like
LOC106585411	1.27773	2.34155	3.45057e-11	6.05074e-10	probable G-protein coupled receptor 21
LOC106605149	1.27665	3.40627	9.61978e-12	1.85768e-10	protein argonaute-1
LOC106606203	1.27462	1.94713	5.46942e-07	4.06397e-06	ras-related C3 botulinum toxin substrate 3-like
LOC106572778	1.27321	2.03714	3.84172e-05	0.00018251	polypyrimidine tract-binding protein 3
LOC106593568	1.273	4.18397	6.0656e-06	3.52496e-05	GTPase IMAP family member 4-like
LOC106584160	1.27273	2.87281	3.091e-13	7.79536e-12	bromodomain testis-specific protein-like
sele	1.27237	1.51241	0.000450918	0.00159097	selectin E
LOC106578526	1.27211	2.42997	1.0352e-14	3.2726e-13	matrix metalloproteinase-16
LOC106609700	1.27085	2.74569	5.27373e-08	4.94321e-07	ras-related protein Rab-8B
LOC106598436	1.27054	4.431	1.75622e-07	1.46246e-06	tyrosine-protein kinase JAK1
LOC106588304	1.26785	6.99407	3.55425e-07	2.7597e-06	Ig kappa chain V region Mem5-like
LOC106599027	1.26785	4.7693	1.44775e-06	9.70899e-06	complement C1q-like protein 2
LOC106591342	1.26743	2.42804	4.62457e-09	5.34205e-08	B-cell receptor CD22-like
LOC106589983	1.26666	2.34265	4.13365e-06	2.49671e-05	ribonuclease inhibitor-like
LOC106601232	1.26598	-1.17528	6.4271e-06	3.70992e-05	galectin-2-like
LOC100136502	1.26264	4.33104	8.04144e-10	1.08229e-08	CD4-like protein
LOC106570620	1.25989	1.3671	7.80699e-08	7.02436e-07	receptor-transporting protein 3-like
cav1	1.25904	3.55911	1.32123e-12	2.9747e-11	caveolin 1
LOC106607440	1.25711	3.2585	3.51854e-09	4.16163e-08	interleukin-3 receptor class 2 subunit beta
LOC106585070	1.25649	1.0559	9.98684e-06	5.49201e-05	solute carrier family 23 member 2-like
LOC106612891	1.25584	3.60937	1.55702e-20	1.13016e-18	uncharacterized LOC106612891
ttyh1	1.2553	-1.20329	1.07057e-06	7.3989e-06	tweety family member 1
LOC106560623	1.25525	1.05852	4.97648e-10	6.98455e-09	angiomotin-like 2a
LOC106580860	1.25377	2.47845	9.06006e-09	9.90496e-08	sushi domain-containing protein 6-like
LOC123724052	1.25345	2.62829	6.32885e-06	3.65754e-05	GTPase IMAP family member 8-like
rflna	1.2518	1.08593	1.2656e-10	1.97586e-09	refilin A
opn4xa	1.25128	-1.40144	0.000124992	0.00052102	opsin 4xa
k1143	-1.2506	2.79379	2.16317e-05	0.000109868	K1143 protein
LOC106605032	-1.25065	-1.0656	3.61435e-05	0.000173146	NADP-dependent malic enzyme
LOC106563386	-1.25116	1.7337	3.43522e-06	2.11335e-05	transmembrane protein 88-like
LOC106608192	-1.25334	2.70499	6.31665e-07	4.59749e-06	fos-related antigen 2
LOC106572360	-1.25528	3.40683	8.38061e-12	1.63238e-10	transcription factor E2F1
LOC106607809	-1.25606	1.02406	1.05375e-12	2.42296e-11	exostosin-1
tnr6	-1.25669	3.91189	1.09322e-16	4.6636e-15	Tumor necrosis factor receptor superfamily member 6
LOC106563789	-1.258	5.43996	3.67142e-07	2.8416e-06	uncharacterized LOC106563789
LOC106586243	-1.25894	1.38496	2.01505e-08	2.04654e-07	N-chimaerin-like
LOC106590995	-1.25944	2.2079	1.49229e-09	1.8932e-08	pachytene checkpoint protein 2 homolog
LOC106585972	-1.26062	1.36933	9.27021e-06	5.13859e-05	atrial natriuretic peptide receptor 3-like
LOC106564824	-1.26298	3.27803	5.72095e-07	4.22505e-06	catalase
LOC106563936	-1.26304	2.86444	1.48018e-12	3.31214e-11	uncharacterized LOC106563936
rabl2	-1.26356	3.00331	6.84179e-09	7.66066e-08	RAB, member of RAS oncogene family-like 2
LOC106566033	-1.26441	3.43543	8.29067e-14	2.26511e-12	uncharacterized LOC106566033
slc46a3	-1.26755	3.57268	7.48603e-14	2.06209e-12	solute carrier family 46 member 3
LOC106604765	-1.26972	7.62084	1.78166e-14	5.39286e-13	tubulin beta-4B chain
LOC106568245	-1.27296	2.79967	1.4335e-10	2.21664e-09	armadillo repeat protein deleted in velo-cardio-facial syndrome
LOC106605537	-1.27337	3.08547	9.93672e-20	6.45754e-18	tRNA (guanine(10)-N2)-methyltransferase homolog
LOC106598892	-1.27378	-1.5466	6.80738e-05	0.000303813	uncharacterized LOC106598892
spon2b	-1.27395	1.25121	2.45954e-07	1.98636e-06	spondin 2b, extracellular matrix protein
LOC106592099	-1.27469	4.28413	5.50726e-09	6.28702e-08	collagen alpha-1(XI) chain-like
LOC123727834	-1.27534	1.7857	6.75055e-08	6.16122e-07	uncharacterized LOC123727834
LOC106580626	-1.27585	1.39869	0.00115928	0.00363726	protein PAXX
LOC106568387	-1.27683	2.27404	9.68627e-09	1.05108e-07	toll-like receptor 8
fancl	-1.27716	4.70592	3.50767e-29	8.25406e-27	FA complementation group L
LOC106561282	-1.27762	3.28609	3.47668e-08	3.37815e-07	cilia- and flagella-associated protein 44
serb	-1.2811	3.81151	1.29304e-07	1.10677e-06	Phosphoserine phosphatase
LOC106583734	-1.28158	4.85606	4.33746e-15	1.44302e-13	nuclear factor 7, brain-like
LOC106610502	-1.28429	5.83719	0.000174822	0.000700596	collagen alpha-1(I) chain
LOC106563786	-1.28446	4.1889	2.46548e-10	3.65364e-09	uncharacterized LOC106563786
LOC100194546	-1.2853	1.56514	1.827e-09	2.27549e-08	DNA-damage-inducible transcript 4-like
LOC123724386	-1.28604	4.50517	1.05872e-10	1.66896e-09	nicotinamide riboside kinase 2-like
LOC106588652	-1.2862	5.95857	2.68427e-13	6.85253e-12	uncharacterized LOC106588652
nudt18	-1.28687	5.2211	1.78233e-22	1.73355e-20	nudix (nucleoside diphosphate linked moiety X)-type motif 18
LOC106579371	-1.2885	4.95475	0.0236216	0.0492049	phenylethanolamine N-methyltransferase
frrs1b	-1.28867	4.18467	3.26977e-11	5.75792e-10	ferric-chelate reductase 1b
LOC106567543	-1.28954	1.25517	1.54003e-09	1.94699e-08	myotonin-protein kinase
LOC106583386	-1.2909	5.29719	1.84589e-11	3.40462e-10	cell division cycle-associated protein 3-like
LOC106563632	-1.29144	1.2362	0.00537622	0.0138739	carbonyl reductase [NADPH] 1-like
LOC106610034	-1.292	-1.33738	0.00019067	0.000755199	sporozoite surface protein 2-like
LOC106562416	-1.29324	1.73009	3.74664e-08	3.61757e-07	72 kDa type IV collagenase
LOC106583166	-1.29413	4.51285	3.10001e-32	1.00506e-29	protein OSCP1
LOC106575781	-1.29456	7.32538	4.52651e-18	2.3798e-16	tubulin alpha chain
soat1	-1.29565	2.84741	9.53087e-19	5.48523e-17	sterol O-acyltransferase 1
LOC106573916	-1.29683	4.78028	1.15342e-06	7.92833e-06	interferon-induced protein 44-like
gins4	-1.29725	5.0739	2.9074e-09	3.48972e-08	GINS complex subunit 4 (Sld5 homolog)
LOC106561009	-1.29779	1.21105	1.6352e-12	3.62014e-11	voltage-dependent calcium channel subunit alpha-2/delta-4
arl4a	-1.29805	3.75534	1.09758e-08	1.17484e-07	ADP-ribosylation factor-like 4a
LOC106600765	-1.30064	1.58277	0.010928	0.0255013	ferritin, middle subunit-like
LOC106589676	-1.30108	2.58529	5.73299e-17	2.57359e-15	uncharacterized LOC106589676
LOC106587102	-1.30283	1.49138	8.51729e-13	1.98029e-11	protein kinase C and casein kinase II substrate protein 3
LOC106584450	-1.30361	3.77371	5.17655e-12	1.04675e-10	DNA-directed RNA polymerase, mitochondrial
LOC106564499	-1.30414	1.29579	5.97179e-17	2.67666e-15	cyclin-dependent kinase 4 inhibitor D-like
nfixb	-1.30777	2.04918	9.29027e-06	5.14776e-05	nuclear factor I/Xb
LOC106583769	-1.30826	4.67231	7.11594e-11	1.17774e-09	uncharacterized LOC106583769
ptgis	-1.3087	1.86457	3.10649e-15	1.06292e-13	prostaglandin I2 (prostacyclin) synthase
LOC106572252	-1.30891	1.90707	7.87976e-16	2.97059e-14	tyrosine-protein kinase Srms
LOC106582334	-1.3092	-1.12863	1.23854e-05	6.6641e-05	diacylglycerol kinase beta-like
LOC106603196	-1.30947	2.08898	1.42308e-10	2.20404e-09	calphotin-like
LOC106587253	-1.31175	1.69356	4.44378e-13	1.08597e-11	putative solute carrier family 22 member 31
LOC106576811	-1.31671	2.74203	2.86457e-13	7.27461e-12	lysophosphatidylserine lipase ABHD12-like
LOC106578486	-1.31672	3.97064	5.8841e-09	6.68323e-08	ATP-binding cassette sub-family D member 3-like
gbp	-1.31689	3.83109	1.52654e-10	2.35179e-09	glycogen synthase kinase binding protein
bida	-1.31778	4.86954	1.05531e-14	3.32535e-13	BH3 interacting domain death agonist
tyrp-1	-1.3179	1.50231	0.00842235	0.0204184	tyrosinase-related protein 1
LOC106602007	-1.31935	3.73621	1.02629e-14	3.25337e-13	4-aminobutyrate aminotransferase, mitochondrial
LOC106565072	-1.32102	3.32425	1.30222e-17	6.35408e-16	vesicle-associated membrane protein-associated protein B
LOC106594462	-1.32367	6.48935	6.456e-10	8.88583e-09	ictacalcin
LOC123743481	-1.32403	2.23734	1.3027e-09	1.6721e-08	uncharacterized protein KIAA0408-like
LOC106613676	-1.32498	3.48917	2.04516e-10	3.07132e-09	nicotinamide riboside kinase 2
LOC106574073	-1.32902	-1.22532	9.49642e-08	8.36896e-07	uncharacterized protein KIAA1614
LOC106566598	-1.33046	4.7323	5.14529e-10	7.2071e-09	40S ribosomal protein S23
LOC106587947	-1.33109	2.20847	8.4338e-13	1.964e-11	CD82 antigen-like
LOC106568979	-1.33222	6.14334	6.0403e-26	8.9467e-24	metal-response element-binding transcription factor 2-like
LOC106572346	-1.33265	1.77772	1.74645e-07	1.45474e-06	UHRF1-binding protein 1
LOC106577203	-1.334	-1.18291	1.28049e-06	8.71551e-06	potassium voltage-gated channel subfamily H member 1
LOC106561101	-1.33465	-1.00055	0.000210994	0.000823075	aggrecan core protein-like
hdr	-1.3366	5.90794	3.1767e-13	7.97015e-12	hematopoietic death receptor
LOC106582184	-1.33727	1.71203	3.6924e-06	2.25777e-05	thrombospondin type-1 domain-containing protein 7A-like
LOC106566651	-1.33803	2.09541	2.32818e-11	4.21165e-10	embryonic polyadenylate-binding protein-like
LOC106588826	-1.3386	1.47255	9.42412e-07	6.58177e-06	collagen alpha-2(VIII) chain-like
traf4a	-1.34268	1.20402	8.53681e-07	6.02699e-06	tnf receptor-associated factor 4a
LOC106568389	-1.34358	1.11983	8.20267e-16	3.08435e-14	progestin and adipoQ receptor family member 3-like
LOC106562106	-1.34556	3.83685	1.24818e-20	9.12795e-19	aryl hydrocarbon receptor nuclear translocator-like protein 1
nattl	-1.34579	7.77287	2.79471e-06	1.75483e-05	Natterin-like protein
btbd11b	-1.34686	1.22489	1.15708e-14	3.62259e-13	BTB (POZ) domain containing 11b
LOC123741925	-1.34825	-1.37514	4.19852e-05	0.000197372	small nucleolar RNA SNORA81
LOC106575822	-1.3493	4.87116	4.4628e-12	9.15583e-11	glutathione S-transferase LANCL1-like
dhys	-1.35125	5.80279	1.30409e-36	5.35945e-34	Deoxyhypusine synthase
LOC106561493	-1.35493	1.09425	2.07538e-06	1.33977e-05	neuron navigator 2-like
LOC106607946	-1.35872	2.51601	3.43269e-07	2.67528e-06	serine protease 23-like
LOC123729355	-1.36258	-1.32961	1.4745e-08	1.5432e-07	small nucleolar RNA SNORD15
rn151	-1.36295	2.78212	7.53078e-07	5.37789e-06	RING finger protein 151
LOC106587261	-1.36296	2.97256	3.45616e-11	6.05689e-10	arf-GAP with dual PH domain-containing protein 2-like
mtf2	-1.36407	5.45889	2.43319e-41	1.61359e-38	metal response element binding transcription factor 2
LOC123742504	-1.36687	2.28841	1.80923e-08	1.85494e-07	uncharacterized LOC123742504
LOC106613798	-1.36805	1.69612	8.16539e-11	1.32734e-09	transducin-like enhancer protein 1
LOC106574849	-1.37008	5.21331	2.88088e-20	2.0207e-18	glutathione S-transferase LANCL1
mx2	-1.37311	3.52859	0.000266353	0.00100895	myxovirus resistance 2
LOC106607863	-1.37359	3.0287	1.3108e-20	9.56194e-19	ENAH actin regulator
LOC106580785	-1.37473	1.25263	1.80546e-07	1.50004e-06	sodium-dependent lysophosphatidylcholine symporter 1-B
LOC106564734	-1.37636	2.78619	2.51488e-21	2.04977e-19	zinc finger and BTB domain-containing protein 45
LOC106595604	-1.37882	1.54376	4.69371e-12	9.56409e-11	protocadherin-20
LOC106603116	-1.37923	3.66108	2.08013e-13	5.4193e-12	latent-transforming growth factor beta-binding protein 3-like
LOC106563565	-1.3813	5.43914	9.4688e-09	1.03055e-07	carbonyl reductase [NADPH] 1
LOC106604928	-1.38238	-1.07989	2.69774e-05	0.000133487	kinase non-catalytic C-lobe domain-containing protein 1
LOC106596683	-1.38649	3.54295	9.26676e-17	3.99992e-15	nectin-4-like
mapk12a	-1.3874	3.53987	2.37722e-19	1.47272e-17	mitogen-activated protein kinase 12a
LOC106568959	-1.38801	1.7197	2.80887e-06	1.76258e-05	small conductance calcium-activated potassium channel protein 2
snai	-1.38935	2.281	8.40907e-13	1.95981e-11	snail homolog Sna
LOC123743418	-1.39341	1.49941	1.35544e-06	9.16421e-06	tubulin beta-4B chain-like
LOC123727583	-1.39545	1.33685	1.65511e-11	3.08591e-10	small nucleolar RNA SNORD94
LOC106571775	-1.39555	-1.37694	5.89382e-06	3.43455e-05	opsin-5
LOC106580320	-1.39575	3.13476	3.54278e-20	2.46718e-18	sodium- and chloride-dependent GABA transporter ine-like
LOC106566871	-1.39698	6.37089	1.33769e-26	2.20522e-24	probable pleckstrin homology domain-containing family N member 1
nupr1b	-1.39844	3.66906	7.20327e-22	6.34998e-20	nuclear protein 1b
LOC106563020	-1.40057	3.1198	9.15524e-09	9.98959e-08	TNF receptor-associated factor 2-like
mt2	-1.40133	6.55776	3.24365e-11	5.71536e-10	metallothionein 2
LOC106563618	-1.40427	2.77424	4.14501e-25	5.65174e-23	M-phase inducer phosphatase 1-B-like
LOC106601613	-1.40435	5.64132	3.49962e-15	1.18326e-13	tubulin beta-4B chain-like
LOC100196663	-1.40454	5.99939	1.24981e-29	3.1438e-27	adenosine kinase a
ska1	-1.40479	2.91268	6.89165e-21	5.25043e-19	spindle and kinetochore associated complex subunit 1
LOC106610689	-1.40562	3.35158	5.98928e-19	3.58852e-17	delta-like protein D
LOC100194714	-1.4063	2.7426	2.82445e-15	9.77634e-14	tumor protein p53-inducible nuclear protein 2
LOC106564732	-1.40674	-1.43366	1.20801e-06	8.27235e-06	delta-like protein A
abcd4	-1.40947	3.92321	1.20826e-21	1.0131e-19	ATP-binding cassette, sub-family D (ALD), member 4
porcnl	-1.40979	3.09599	1.48993e-15	5.37389e-14	porcupine O-acyltransferase like
scamp5a	-1.40997	3.34396	7.58727e-16	2.87518e-14	secretory carrier membrane protein 5a
LOC100195405	-1.41578	3.98596	8.44583e-27	1.4328e-24	cyclin E2
LOC106563307	-1.4163	5.94652	1.6523e-08	1.71148e-07	delta-aminolevulinic acid dehydratase
mbd3a	-1.41681	2.92543	3.04845e-24	3.70628e-22	methyl-CpG binding domain protein 3a
LOC106590421	-1.41716	-1.45036	9.10586e-07	6.37935e-06	uncharacterized LOC106590421
LOC123725270	-1.42474	-1.0333	7.3555e-07	5.2669e-06	small nucleolar RNA SNORA19
LOC106571284	-1.42658	1.33152	1.30179e-06	8.83782e-06	small integral membrane protein 8
LOC100136484	-1.42878	6.3675	4.42729e-17	2.01221e-15	glutathione S-transferase P
LOC106585400	-1.42886	-1.12624	5.99829e-05	0.00027165	tetratricopeptide repeat protein 16
LOC123728829	-1.43015	1.78144	2.42971e-14	7.1685e-13	small nucleolar RNA SNORD30
snx7	-1.43138	4.59586	3.39529e-18	1.82451e-16	sorting nexin 7
LOC106611007	-1.43426	-1.04447	6.31227e-07	4.59545e-06	fibulin-7-like
LOC106570460	-1.4343	5.26861	4.54214e-07	3.43177e-06	collagen alpha-2(I) chain
LOC106610449	-1.43644	4.30119	9.23448e-10	1.22926e-08	C-type lectin domain family 4 member E-like
LOC106573600	-1.43647	4.36135	7.69394e-29	1.71375e-26	cold-inducible RNA-binding protein B
LOC106610657	-1.43662	4.91814	8.51889e-39	4.87397e-36	rho GTPase-activating protein 27-like
LOC106580600	-1.43991	2.96505	1.25769e-18	7.16758e-17	steroidogenic acute regulatory protein, mitochondrial-like
cirbpb	-1.4402	8.53976	1.23656e-45	1.16392e-42	cold inducible RNA binding protein b
LOC106560556	-1.44197	-1.24245	6.31996e-05	0.000284621	protein odr-4 homolog
LOC106574092	-1.44199	6.29946	2.20951e-35	8.71232e-33	E3 ubiquitin-protein ligase UHRF1
LOC106567574	-1.44298	2.31428	1.51832e-07	1.28303e-06	ubiquitin carboxyl-terminal hydrolase 2
LOC106608859	-1.44525	8.94124	1.95506e-12	4.26997e-11	thioredoxin
LOC106568887	-1.44537	5.39118	3.27359e-11	5.76116e-10	uncharacterized LOC106568887
cryz	-1.44539	2.257	8.39704e-15	2.68659e-13	crystallin, zeta (quinone reductase)
LOC106611569	-1.44692	2.75027	1.86918e-18	1.04085e-16	probable carboxypeptidase X1
LOC106582605	-1.45152	2.31003	3.70298e-10	5.3305e-09	voltage-dependent calcium channel subunit alpha-2/delta-2
LOC106580313	-1.45657	4.88524	1.88571e-26	3.03995e-24	coronin, actin binding protein, 1Ca
LOC106611899	-1.45909	2.05573	1.22756e-09	1.58492e-08	wolframin
cdn2d	-1.46091	1.10846	1.99566e-17	9.37703e-16	Cyclin-dependent kinase 4 inhibitor D
LOC106587380	-1.46449	3.80961	8.19912e-36	3.27729e-33	AFG3-like protein 1
LOC106610147	-1.4724	1.72596	8.15138e-18	4.12933e-16	protein tweety homolog 2-like
LOC106568262	-1.47482	2.34887	1.55452e-09	1.96446e-08	uncharacterized LOC106568262
lgi2a	-1.47588	-1.13424	3.03206e-05	0.000148236	leucine-rich repeat LGI family, member 2a
LOC106601525	-1.47689	6.5833	4.86044e-44	3.93952e-41	serine and arginine rich splicing factor 2b
il4/13a	-1.47774	1.53369	1.46353e-12	3.2799e-11	interleukin 4/13A
LOC106563588	-1.47862	7.01234	1.09288e-15	4.03148e-14	diamine acetyltransferase 1
LOC106580549	-1.47921	1.37991	3.22716e-17	1.4876e-15	patatin-like phospholipase domain-containing protein 7
LOC106607436	-1.48035	1.03793	7.19226e-10	9.77471e-09	dynein axonemal light chain 4-like
LOC106588370	-1.48059	1.92396	2.78928e-17	1.29599e-15	ATPase family AAA domain-containing protein 2
LOC106579714	-1.4808	-1.2035	0.000424962	0.00151459	extracellular sulfatase Sulf-1-like
fech	-1.48545	6.71683	1.67506e-10	2.56033e-09	ferrochelatase
LOC106574277	-1.48601	-1.13146	1.92954e-09	2.39482e-08	ankyrin repeat domain-containing protein SOWAHC-like
fgf11a	-1.48649	1.0923	1.45044e-07	1.23209e-06	fibroblast growth factor 11a
LOC106566696	-1.48945	1.55963	3.77543e-13	9.32796e-12	uncharacterized LOC106566696
LOC106581106	-1.48945	1.39251	1.33576e-09	1.70873e-08	uncharacterized LOC106581106
LOC106567001	-1.48983	-1.14242	2.68922e-06	1.69443e-05	sodium channel protein type 8 subunit alpha-like
LOC123743813	-1.49351	-1.13512	0.000260095	0.000988834	uncharacterized LOC123743813
LOC106581194	-1.49608	4.30142	9.06299e-24	1.06204e-21	cytosolic 5'-nucleotidase 3
LOC106613587	-1.49843	-1.32787	5.8671e-08	5.43998e-07	antithrombin-III-like
pi15a	-1.49901	1.14667	0.000200782	0.000789252	peptidase inhibitor 15a
LOC123730532	-1.50165	1.36791	1.63427e-10	2.5006e-09	uncharacterized LOC123730532
LOC106574039	-1.50214	3.7443	1.10548e-07	9.6174e-07	T-cell acute lymphocytic leukemia protein 1 homolog
cdca3	-1.50322	5.79317	1.01293e-15	3.76036e-14	cell division cycle associated 3
ppargc1a	-1.50601	-1.07388	8.93268e-06	4.97512e-05	peroxisome proliferator-activated receptor gamma, coactivator 1 alpha
LOC106571978	-1.5078	3.68187	1.94802e-27	3.66717e-25	serine/threonine-protein kinase Sgk2
LOC106585763	-1.51097	2.02469	1.27848e-10	1.99384e-09	mucin-19
mmp9	-1.5125	12.1526	1.81483e-10	2.7552e-09	matrix metalloproteinase 9
LOC106586211	-1.51261	3.24448	1.36512e-20	9.93336e-19	D-3-phosphoglycerate dehydrogenase
LOC106581060	-1.51291	-1.16652	1.00464e-07	8.81901e-07	claudin-4
LOC106591275	-1.51336	2.21219	8.24674e-14	2.25522e-12	CMRF35-like molecule 5
LOC106579914	-1.51613	1.48997	1.22342e-17	5.98963e-16	adhesion G-protein coupled receptor D1
LOC106567805	-1.51792	3.07488	1.57756e-12	3.51118e-11	SH3 domain-binding glutamic acid-rich-like protein
LOC106575119	-1.52114	6.24906	1.31732e-41	8.9391e-39	sodium- and chloride-dependent GABA transporter 2
LOC106610853	-1.5215	3.06552	3.34298e-20	2.33921e-18	adenylosuccinate synthetase isozyme 2
LOC106610785	-1.52401	1.98543	1.82716e-09	2.27549e-08	AT-rich interactive domain-containing protein 1B
LOC106604948	-1.52799	5.77019	3.94829e-11	6.81699e-10	uncharacterized LOC106604948
LOC106567151	-1.53476	5.49571	1.77284e-16	7.3311e-15	transmembrane protein 269
LOC106577200	-1.53691	6.13614	5.392e-23	5.55947e-21	voltage-dependent anion-selective channel protein 2
LOC106576681	-1.53746	6.50865	1.12956e-47	1.22072e-44	core histone macro-H2A.2
tieg3	-1.53975	4.0938	3.1705e-10	4.62097e-09	Transforming growth factor-beta-inducible early growth response protein 3
pif1	-1.54297	2.09625	5.98478e-26	8.90969e-24	PIF1 5'-to-3' DNA helicase homolog (S. cerevisiae)
map2	-1.5445	-1.08861	3.76571e-05	0.000179366	microtubule-associated protein 2
LOC106577570	-1.5449	2.19746	3.22708e-10	4.6964e-09	regulator of G-protein signaling 12
LOC106613019	-1.54525	1.14023	1.64732e-14	4.99141e-13	uncharacterized LOC106613019
LOC106597100	-1.54533	1.88857	4.58156e-05	0.00021318	probable E3 ubiquitin-protein ligase HERC3
srsf2b	-1.54655	7.26708	9.48162e-51	1.25756e-47	serine and arginine rich splicing factor 2b
LOC106590406	-1.54715	2.92404	8.6467e-22	7.48671e-20	alanine aminotransferase 2-like
LOC106573466	-1.55086	4.382	6.15085e-07	4.49363e-06	uncharacterized LOC106573466
LOC123728193	-1.55147	3.26904	4.24067e-15	1.41254e-13	nectin-4-like
LOC106604912	-1.56125	-1.24073	1.7319e-07	1.44427e-06	ras-GEF domain-containing family member 1C-like
ppox	-1.56772	5.28137	1.54388e-16	6.46327e-15	protoporphyrinogen oxidase
LOC106604560	-1.56819	-1.21959	5.61929e-07	4.16261e-06	uncharacterized LOC106604560
LOC106601362	-1.5703	6.31274	1.33752e-10	2.07814e-09	erythropoietin receptor
LOC106569075	-1.57447	2.63457	2.28226e-16	9.24916e-15	tenascin-R
LOC106583093	-1.57472	3.80656	1.30369e-09	1.6721e-08	cadherin EGF LAG seven-pass G-type receptor 2-like
LOC106562189	-1.57543	3.3758	1.23176e-09	1.58962e-08	sulfotransferase 2B1
igsf9a	-1.57691	1.48379	1.78929e-22	1.73455e-20	immunoglobulin superfamily, member 9a
bik	-1.57735	1.12422	1.34251e-08	1.41266e-07	BCL2 interacting killer
LOC106570598	-1.5779	4.03825	8.2993e-05	0.000361873	fatty acid-binding protein, heart
tsnaxip1	-1.57996	1.47728	4.56631e-19	2.78164e-17	translin-associated factor X interacting protein 1
LOC106571401	-1.58205	-1.12206	6.64692e-08	6.07044e-07	E3 ubiquitin-protein ligase TRIM9-like
LOC106577057	-1.58258	3.49708	4.74076e-18	2.48796e-16	dnaJ homolog subfamily C member 9
LOC106574165	-1.5845	1.61293	2.03812e-12	4.43147e-11	calmodulin-regulated spectrin-associated protein 2
LOC106610022	-1.58642	2.10585	0.00135621	0.00417875	meiotic nuclear division protein 1 homolog
LOC106566787	-1.58655	3.19942	2.02827e-27	3.79378e-25	suppressor APC domain-containing protein 2
LOC106608992	-1.58774	2.93992	4.48869e-11	7.68184e-10	purine nucleoside phosphorylase-like
LOC106613740	-1.59023	4.00293	1.43106e-36	5.79955e-34	cold-inducible RNA-binding protein B
LOC106563443	-1.59074	1.0624	2.70626e-11	4.86048e-10	leucine-rich repeat neuronal protein 4-like
LOC106569508	-1.59289	3.66847	2.23962e-10	3.33758e-09	glutamate decarboxylase 1-like
LOC106573846	-1.59422	1.27331	3.2817e-09	3.90844e-08	tubulin alpha-1A chain
LOC106611945	-1.59468	3.74666	6.0233e-11	1.00835e-09	ras-GEF domain-containing family member 1C
smtnl	-1.59647	1.6361	1.77523e-17	8.49173e-16	smoothelin, like
tnfrsf21	-1.59802	5.04323	1.09771e-19	7.10204e-18	tumor necrosis factor receptor superfamily, member 21
LOC106594777	-1.60007	1.0049	6.90888e-05	0.000307731	hemoglobin subunit alpha-4
LOC106589462	-1.60098	4.55467	7.23278e-19	4.26354e-17	nuclear prelamin A recognition factor
LOC106598404	-1.60116	1.01325	1.45993e-07	1.23866e-06	low-density lipoprotein receptor-related protein 8-like
shroom2a	-1.60361	1.1564	2.39174e-13	6.16507e-12	shroom family member 2a
ccdc174	-1.60685	4.53786	6.84915e-24	8.09115e-22	coiled-coil domain containing 174
LOC106580477	-1.60817	-1.34444	3.46479e-06	2.12796e-05	dyslexia-associated protein KIAA0319-like
LOC106581229	-1.60869	1.69076	7.8732e-05	0.000345254	beta-galactosidase-1-like protein 2
LOC106593002	-1.6176	4.41759	2.61369e-20	1.84661e-18	monocarboxylate transporter 7-like
LOC106586175	-1.61779	5.97562	3.54212e-09	4.18613e-08	catalase
ass1	-1.62288	3.68285	4.60214e-13	1.11998e-11	argininosuccinate synthase 1
LOC106609055	-1.62686	2.79319	4.4186e-12	9.07321e-11	ras-related protein Rab-38
LOC123743181	-1.62787	3.65753	1.95422e-13	5.10495e-12	protein FAM171A1-like
rgcc	-1.62852	4.2387	1.03118e-09	1.35535e-08	regulator of cell cycle
LOC106562417	-1.63219	1.44408	3.60357e-06	2.20644e-05	sodium-dependent noradrenaline transporter-like
LOC106582663	-1.63272	1.25086	4.24169e-13	1.04007e-11	transcription factor Sp7-like
LOC106563160	-1.63596	2.24987	3.51742e-16	1.3983e-14	syntaxin-2
LOC123742592	-1.6363	1.73451	3.58715e-16	1.42214e-14	small nucleolar RNA SNORA8
LOC123723999	-1.63704	3.47575	2.95999e-08	2.911e-07	complement decay-accelerating factor-like
LOC106608653	-1.63711	3.43758	3.56137e-41	2.30927e-38	coronin-1B-like
LOC100286622	-1.64451	2.45979	6.4472e-28	1.27975e-25	fatty-acid amide hydrolase 1
LOC106565680	-1.64591	2.11104	9.29946e-08	8.22192e-07	phosphatidylinositol glycan anchor biosynthesis, class Q
cpox	-1.64907	6.14938	1.27563e-25	1.81569e-23	coproporphyrinogen oxidase
LOC106560819	-1.65705	1.8532	0.000235058	0.000904371	N-terminal EF-hand calcium-binding protein 2-like
hddc3	-1.65992	3.12436	6.12314e-12	1.2204e-10	HD domain containing 3
LOC106575585	-1.66454	-1.50964	2.97596e-06	1.85625e-05	zinc finger protein 239-like
LOC106602333	-1.66595	5.68884	5.97085e-08	5.52739e-07	hemogen-like
LOC106561361	-1.66625	2.31565	1.06181e-21	9.03281e-20	RAD51-associated protein 1-like
LOC123729693	-1.67568	-1.30029	1.52717e-05	8.05663e-05	uncharacterized LOC123729693
LOC106573598	-1.67594	1.70627	3.55065e-18	1.89752e-16	chromatin target of PRMT1 protein
LOC106608986	-1.67721	2.45842	1.76689e-21	1.46052e-19	protein NDRG2
LOC123732677	-1.67786	1.02915	2.09768e-05	0.000107007	ATP synthase subunit f, mitochondrial-like
LOC106584098	-1.67911	1.24598	1.43653e-19	9.17211e-18	fasciculation and elongation protein zeta-2
LOC106613897	-1.68286	2.40023	5.7901e-11	9.71531e-10	cyclin-dependent kinase 4 inhibitor C
LOC123742934	-1.68457	-1.28357	2.18951e-08	2.20302e-07	uncharacterized LOC123742934
crip2	-1.68893	1.23665	1.67529e-08	1.73099e-07	cysteine-rich protein 2
LOC123742515	-1.68936	1.66689	1.51596e-17	7.34222e-16	uncharacterized LOC123742515
sat1a.2	-1.69283	7.93308	1.32024e-12	2.9747e-11	spermidine/spermine N1-acetyltransferase 1a, duplicate 2
acpl2	-1.69324	-1.20341	3.92404e-09	4.60207e-08	acid phosphatase-like 2
ror2	-1.70149	2.18232	1.90482e-15	6.75342e-14	receptor tyrosine kinase-like orphan receptor 2
pk	-1.7016	3.06476	1.40026e-05	7.43959e-05	pyruvate kinase
LOC100380859	-1.70173	7.18288	3.24849e-07	2.54707e-06	band 3 anion exchange protein
LOC106583003	-1.70698	4.76144	1.71972e-07	1.43576e-06	complement decay-accelerating factor
LOC123727581	-1.71036	-1.28303	6.47826e-09	7.29279e-08	small nucleolar RNA SNORD94
hmgb3a	-1.71121	5.56414	3.2383e-25	4.43617e-23	high mobility group box 3a
LOC106601432	-1.7114	2.30716	3.78603e-10	5.43931e-09	matrix-remodeling-associated protein 7
LOC106612300	-1.71394	5.72507	8.50701e-25	1.10815e-22	glutamine amidotransferase-like class 1 domain-containing protein 3, mitochondrial
LOC106585580	-1.72058	4.36632	3.67763e-22	3.4616e-20	uncharacterized LOC106585580
LOC106587654	-1.72148	4.04829	1.98169e-23	2.20701e-21	uncharacterized LOC106587654
LOC106577862	-1.72328	3.37154	4.55501e-16	1.77451e-14	amyloid beta precursor like protein 1
si:ch73-344o19.1	-1.72842	2.52941	4.61721e-10	6.5274e-09	salivary glue protein Sgs-3
LOC106587299	-1.7293	3.57076	5.34566e-55	1.03987e-51	SHC SH2 domain-binding protein 1
LOC106602627	-1.73342	6.5513	5.00506e-10	7.02128e-09	spectrin beta chain, erythrocytic
LOC106572596	-1.73523	-1.13162	2.98485e-07	2.36674e-06	nck-associated protein 5-like
ankhb	-1.74377	1.24337	6.49486e-17	2.87577e-15	ANKH inorganic pyrophosphate transport regulator b
LOC106605821	-1.74579	2.68615	1.06202e-19	6.88635e-18	isochorismatase domain-containing protein 2
LOC106563498	-1.74907	4.41263	6.31544e-22	5.65271e-20	pyruvate carboxylase, mitochondrial
LOC106585716	-1.7546	2.11939	1.45323e-30	4.03845e-28	protein FAM219A-like
LOC106592571	-1.75472	1.44702	1.46778e-15	5.30054e-14	GTP-binding protein Rheb
ldhb	-1.76438	5.8968	1.0506e-30	2.97627e-28	L-lactate dehydrogenase B chain
LOC106575139	-1.76695	1.23045	4.4288e-32	1.42009e-29	transmembrane protease serine 3
LOC106561008	-1.77264	1.13637	3.16404e-22	2.99752e-20	AFG3-like protein 1
LOC106606856	-1.77448	7.2625	1.80147e-07	1.49801e-06	band 3 anion exchange protein
bbc3	-1.78052	3.46135	6.68361e-10	9.14303e-09	BCL2 binding component 3
LOC106581773	-1.78612	5.52386	6.06077e-14	1.68909e-12	glutamate decarboxylase 1
LOC106603287	-1.79307	2.65936	5.40124e-11	9.12581e-10	galectin-9
LOC106568016	-1.79739	2.68416	1.96231e-29	4.69331e-27	histone-lysine N-methyltransferase NSD3-like
LOC106578688	-1.79774	4.70786	2.36749e-18	1.28642e-16	carcinoembryonic antigen-related cell adhesion molecule 5
LOC106572144	-1.80038	2.93465	9.60431e-17	4.13339e-15	synaptonemal complex protein 2
LOC106579629	-1.81729	-1.14031	8.68286e-05	0.000377188	bone morphogenetic protein 7-like
LOC106560653	-1.81763	4.80663	4.50368e-13	1.09877e-11	L-selectin
gal3st1a	-1.81907	2.49373	7.33159e-09	8.16209e-08	galactose-3-O-sulfotransferase 1a
LOC106613756	-1.81985	4.90327	8.88453e-35	3.36678e-32	spindlin-Z
LOC106611696	-1.82008	1.06601	2.4064e-16	9.69837e-15	FERM and PDZ domain-containing protein 1-like
LOC106580318	-1.82411	1.3152	1.18699e-11	2.26227e-10	uncharacterized LOC106580318
LOC106568937	-1.8242	1.34886	5.25436e-16	2.03879e-14	SPRY domain-containing SOCS box protein 4
LOC106590752	-1.83552	4.63926	4.09618e-21	3.2479e-19	nuclear factor 1 X-type-like
LOC106564567	-1.83821	7.29701	7.50104e-17	3.27654e-15	peroxiredoxin-1
LOC106607757	-1.83996	2.65257	3.10163e-05	0.000150938	enoyl-[acyl-carrier-protein] reductase, mitochondrial
LOC106600435	-1.84931	4.05451	2.76753e-06	1.73964e-05	aquaporin FA-CHIP
iqcb1	-1.84941	2.01744	1.36655e-15	4.95336e-14	IQ motif containing B1
LOC106595268	-1.85066	7.69659	7.52725e-05	0.000331747	hemoglobin subunit beta-like
nua4l	-1.8514	2.60724	7.78021e-08	7.00891e-07	NADH dehydrogenase 1 alpha subcomplex subunit 4-like 2
s10a5	-1.85319	2.06671	4.57897e-10	6.48276e-09	S100-A5
LOC106591444	-1.8532	1.87224	2.74375e-09	3.30826e-08	plastin-1
LOC106564863	-1.86193	1.92242	2.44197e-30	6.59761e-28	protocadherin Fat 4
LOC106613563	-1.86197	-1.14011	2.13184e-06	1.37146e-05	FRAS1-related extracellular matrix protein 1-like
LOC106566852	-1.87019	4.63143	1.54824e-26	2.53799e-24	von Willebrand factor A domain-containing protein 1
LOC123741703	-1.87296	4.22663	1.6511e-25	2.33872e-23	tubulin beta-4B chain-like
spaca4l	-1.87344	4.32171	1.49722e-09	1.8978e-08	sperm acrosome associated 4 like
LOC106579322	-1.87493	5.03563	8.77613e-07	6.16611e-06	uncharacterized LOC106579322
LOC106587138	-1.87803	3.08983	4.69205e-27	8.24755e-25	two pore channel protein 2
LOC106587245	-1.88955	1.97632	9.48705e-13	2.19005e-11	rhomboid-related protein 3-like
LOC106573187	-1.89312	3.11412	8.20369e-17	3.56214e-15	bcl-2-like protein 13
zgc:136472	-1.89532	2.88592	5.45004e-15	1.78481e-13	uncharacterized LOC123733133
LOC106565220	-1.89598	2.55036	6.31512e-37	2.97208e-34	leucine-rich repeat extensin-like protein 5
LOC106610216	-1.89827	1.31392	7.62445e-16	2.88552e-14	FRAS1-related extracellular matrix protein 2-like
LOC106612366	-1.89839	1.71425	1.82703e-38	1.00587e-35	coagulation factor IX
LOC123743561	-1.89962	-1.30269	1.18441e-09	1.53245e-08	uncharacterized LOC123743561
plac8l1	-1.90275	1.39818	1.20104e-14	3.75214e-13	PLAC8 like 1
LOC123726943	-1.90278	-1.16235	9.01679e-09	9.86505e-08	small nucleolar RNA snR60/Z15/Z230/Z193/J17
cpeb1a	-1.90418	-1.30928	3.83771e-11	6.66323e-10	cytoplasmic polyadenylation element binding protein 1a
apln	-1.90697	1.84986	5.47942e-21	4.24095e-19	apelin
LOC106585384	-1.9108	3.78061	1.46831e-24	1.87091e-22	flavin reductase (NADPH)-like
myo1hb	-1.91199	4.99585	4.02716e-23	4.28863e-21	myosin IHb
LOC106590399	-1.91347	3.47902	2.28244e-44	1.93876e-41	myb-related protein A
hem4	-1.91692	4.79438	3.62339e-13	8.99803e-12	Uroporphyrinogen-III synthase
LOC123725319	-1.92188	-1.16198	1.21491e-08	1.29003e-07	small nucleolar RNA SNORD49
tspo	-1.92342	6.29626	1.36795e-13	3.64859e-12	translocator protein
alad	-1.92556	4.28322	4.23794e-12	8.72065e-11	aminolevulinate dehydratase
tmtc2b	-1.94014	1.56126	1.01888e-26	1.70862e-24	transmembrane O-mannosyltransferase targeting cadherins 2b
LOC106599491	-1.94346	1.64779	3.83036e-17	1.75733e-15	frizzled-8-like
LOC106589388	-1.9446	2.17179	1.33504e-15	4.85726e-14	AMSH-like protease
LOC106572471	-1.94794	1.98461	1.38533e-38	7.77355e-36	XK-related protein 7
si:dkey-264d12.5	-1.95834	2.31669	4.34575e-16	1.69979e-14	plectin
LOC123729209	-1.96071	2.89574	0.000181466	0.000723954	neurogranin-like
LOC106588678	-1.96123	1.07145	2.99806e-28	6.17624e-26	uncharacterized protein KIAA0895-like
LOC106589657	-1.96254	7.54737	2.35163e-37	1.18307e-34	ATP-binding cassette, sub-family B (MDR/TAP), member 10
LOC106613952	-1.96464	2.82184	1.86998e-29	4.50943e-27	mucin-2
apbp2	-1.9734	2.75154	3.07557e-23	3.33613e-21	Amyloid protein-binding protein 2
LOC106592998	-1.97465	3.71816	6.28384e-08	5.78046e-07	transmembrane protein 26
LOC123726941	-1.97535	1.43092	1.10071e-16	4.68871e-15	small nucleolar RNA SNORD74
LOC106592262	-1.98163	6.51289	8.88609e-24	1.04551e-21	cytochrome P450 4F3
LOC106583559	-1.99086	1.26659	7.58934e-14	2.07951e-12	sodium- and chloride-dependent GABA transporter 2
LOC106565308	-1.99315	1.92765	1.0158e-05	5.57669e-05	sodium- and chloride-dependent neutral and basic amino acid transporter B(0+)-like
LOC106610275	-1.99567	5.9006	3.10052e-10	4.52802e-09	hemogen-like
LOC106588334	-1.99773	5.23994	3.64734e-30	9.5023e-28	acidic leucine-rich nuclear phosphoprotein 32 family member E
LOC123743635	-1.99876	-1.14928	3.72573e-13	9.22861e-12	small nucleolar RNA SNORD94
aqp1	-2.01054	5.96049	3.1076e-07	2.44874e-06	Aquaporin-1
LOC123724067	-2.01385	8.89181	1.93886e-06	1.26169e-05	hemoglobin subunit beta-like
LOC106589802	-2.01421	3.20528	5.53894e-26	8.28825e-24	MAPK regulated corepressor interacting protein 2
LOC106585515	-2.01563	-1.0541	4.14435e-09	4.83519e-08	rasGAP-activating-like protein 1
LOC106584065	-2.02096	3.86166	1.21349e-08	1.28898e-07	rhophilin-1-like
LOC106586572	-2.02265	-1.24182	1.43099e-10	2.21447e-09	uncharacterized LOC106586572
prf1.3	-2.02987	5.27827	5.50564e-08	5.13912e-07	perforin 1.3
tmem14ca	-2.0305	6.10236	2.62485e-17	1.22349e-15	transmembrane protein 14Ca
LOC100196095	-2.03075	5.75301	3.89713e-11	6.74862e-10	Rhesus blood group, B glycoprotein
pcdh20	-2.03493	-1.01849	1.72895e-05	9.00234e-05	protocadherin 20
LOC123726268	-2.04193	1.62154	9.3628e-18	4.69411e-16	small nucleolar RNA SNORA8
LOC106562888	-2.05322	2.59715	1.98799e-15	7.02272e-14	neutral amino acid transporter A-like
LOC106601011	-2.06007	3.55572	1.05548e-44	9.33265e-42	peptidyl-prolyl cis-trans isomerase FKBP10
LOC106564353	-2.06056	3.10969	2.2241e-05	0.000112629	antimicrobial peptide NK-lysin-like
hsd17b2	-2.07411	1.07364	3.07037e-23	3.33613e-21	hydroxysteroid (17-beta) dehydrogenase 2
cerk	-2.07581	2.43308	7.5292e-11	1.23632e-09	ceramide kinase
LOC123726188	-2.08612	7.53663	1.28677e-46	1.29471e-43	aerolysin-like protein
LOC106605049	-2.08707	2.22241	2.59012e-32	8.49181e-30	terminal nucleotidyltransferase 5A-like
LOC106587573	-2.0905	1.53942	5.22972e-27	9.02947e-25	arylamine N-acetyltransferase, pineal gland isozyme NAT-10
LOC106583442	-2.09429	2.77313	1.07926e-11	2.07182e-10	uncharacterized LOC106583442
LOC106602245	-2.09844	3.38971	1.67114e-26	2.72415e-24	C-type lectin domain family 4 member M-like
col1a1b	-2.11154	6.32208	2.66422e-13	6.81327e-12	collagen, type I, alpha 1b
LOC106589946	-2.11435	4.6231	2.44883e-23	2.68626e-21	nuclear factor 1 X-type
LOC106608328	-2.11899	1.45804	2.12116e-18	1.1656e-16	E3 ubiquitin-protein ligase RNF19A-like
gjz1	-2.1216	2.6727	6.54021e-07	4.74955e-06	gap junction protein zeta 1
lce	-2.13508	1.2787	0.000432008	0.00153502	Low choriolytic enzyme
LOC106600318	-2.14081	7.13614	1.57743e-05	8.28285e-05	hemoglobin subunit beta-like
LOC106577627	-2.14112	-1.14602	2.36177e-15	8.26308e-14	phospholipid-transporting ATPase ABCA1
gp9	-2.14157	3.45344	7.00401e-14	1.93899e-12	glycoprotein IX (platelet)
LOC106575220	-2.14343	5.0118	6.24149e-11	1.04188e-09	uncharacterized LOC106575220
cdk6	-2.14525	3.35348	7.82147e-53	1.14111e-49	cyclin dependent kinase 6
LOC106565566	-2.14637	2.11217	1.78967e-16	7.3758e-15	myosin-IIIb-like
LOC106594007	-2.15135	7.13422	1.07473e-17	5.31518e-16	ictacalcin
slc39a4	-2.17046	1.8085	3.51735e-28	7.17711e-26	solute carrier family 39 member 4
cited4b	-2.1751	1.74358	2.75963e-33	1.00654e-30	Cbp/p300-interacting transactivator, with Glu/Asp-rich carboxy-terminal domain, 4b
LOC106566743	-2.17591	3.52264	1.84236e-14	5.56505e-13	dysbindin-like
LOC106591603	-2.1823	2.88022	3.33032e-08	3.25545e-07	lipopolysaccharide-induced tumor necrosis factor-alpha factor homolog
creb3l1	-2.18272	1.03524	1.79394e-17	8.55319e-16	cAMP responsive element binding protein 3-like 1
LOC106581816	-2.18462	1.70806	4.80545e-21	3.74915e-19	uncharacterized protein C7orf57-like
LOC106603618	-2.18951	2.5301	1.06859e-17	5.29377e-16	uncharacterized LOC106603618
LOC123726779	-2.19458	-1.4183	6.31366e-09	7.12675e-08	uncharacterized LOC123726779
LOC106605668	-2.2272	4.38904	1.87422e-08	1.91216e-07	protoporphyrinogen oxidase-like
LOC106590880	-2.22977	2.33629	6.1051e-08	5.63202e-07	microsomal glutathione S-transferase 1-like
si:ch1073-184j22.1	-2.24639	1.54409	2.38383e-12	5.13342e-11	erythroferrone
LOC106570431	-2.27143	1.09248	1.17806e-14	3.68431e-13	uncharacterized LOC106570431
hmbsa	-2.27196	6.00805	6.63507e-19	3.95112e-17	hydroxymethylbilane synthase a
LOC123730776	-2.27242	-1.45828	4.53944e-12	9.28216e-11	proline-rich protein 33-like
LOC106582285	-2.28277	2.4177	4.67838e-24	5.59469e-22	KAT8 regulatory NSL complex subunit 1-like
sst6	-2.29451	-1.05441	8.90822e-12	1.72828e-10	somatostatin 6
LOC106576768	-2.30107	1.72397	1.63193e-21	1.35278e-19	rho-related GTP-binding protein RhoQ
LOC123726212	-2.31553	-1.17149	2.19073e-09	2.68134e-08	uncharacterized LOC123726212
kif21a	-2.34231	1.99389	1.47941e-22	1.45346e-20	kinesin family member 21A
LOC100196543	-2.34466	4.89454	1.7723e-16	7.3311e-15	equilibrative nucleoside transporter 1
LOC106561148	-2.35189	1.60648	3.42426e-19	2.09468e-17	alpha-2,8-sialyltransferase 8B
LOC106575727	-2.35834	1.51514	1.0167e-21	8.69981e-20	prolactin receptor
LOC106610624	-2.35909	-1.44962	7.55946e-11	1.23996e-09	extracellular tyrosine-protein kinase PKDCC-like
LOC106604707	-2.36303	3.58346	9.20847e-33	3.12435e-30	serine protease 23
cahz	-2.37238	7.98339	1.9193e-11	3.52221e-10	carbonic anhydrase
LOC106563161	-2.37936	1.01293	1.50085e-16	6.30388e-15	RIMS-binding protein 2
LOC100136576	-2.38236	10.4693	3.97912e-09	4.66105e-08	beta globin
LOC106566873	-2.39103	2.80243	2.32553e-44	1.93876e-41	uncharacterized LOC106566873
LOC100194720	-2.40398	1.89522	4.90186e-10	6.88976e-09	uncharacterized LOC100194720
LOC106564308	-2.41357	3.63652	3.15623e-13	7.92561e-12	lipopolysaccharide-induced tumor necrosis factor-alpha factor homolog
LOC123728639	-2.42397	-1.61409	5.29166e-15	1.73684e-13	uncharacterized LOC123728639
LOC106610340	-2.44042	1.2338	7.95161e-22	6.96757e-20	lymphoid enhancer-binding factor 1
LOC106589620	-2.44279	3.59614	2.40157e-13	6.18494e-12	Kruppel-like factor 1
LOC106593670	-2.44308	3.85098	6.98528e-37	3.23529e-34	phosphatidylinositol N-acetylglucosaminyltransferase subunit Q-like
LOC106587137	-2.45578	5.17531	4.13098e-18	2.18762e-16	G1/S-specific cyclin-D1
LOC106564529	-2.46894	3.64727	2.13563e-12	4.62625e-11	Kruppel-like factor 1
nuak2	-2.48171	1.01293	2.68335e-29	6.36565e-27	NUAK family, SNF1-like kinase, 2
LOC123723657	-2.50303	10.012	1.66477e-08	1.72318e-07	hemoglobin subunit beta-like
LOC106564846	-2.50329	4.68133	1.84925e-11	3.40868e-10	prosaposin
tfr1a	-2.5038	8.31547	1.90612e-26	3.05598e-24	transferrin receptor 1a
LOC123730955	-2.53208	4.09281	5.64476e-18	2.93598e-16	piggyBac transposable element-derived protein 4-like
LOC106601076	-2.55503	7.018	2.82893e-09	3.40674e-08	hemoglobin subunit alpha-4
LOC106594081	-2.55666	1.76611	4.68891e-13	1.1392e-11	high-affinity choline transporter 1-like
LOC106598235	-2.55956	1.56882	2.86114e-09	3.43985e-08	collagen alpha-4(IV) chain
LOC100217346	-2.5701	5.6223	7.09676e-16	2.71397e-14	Kruppel-like factor 4
LOC106562111	-2.57443	2.05771	5.17161e-24	6.15928e-22	lymphatic vessel endothelial hyaluronic acid receptor 1
apoob	-2.57546	7.00333	5.80376e-41	3.68148e-38	apolipoprotein O, b
LOC100286606	-2.5791	1.23079	3.37938e-27	6.0495e-25	cysteine-rich protein 2
LOC106569038	-2.58127	1.22926	2.27787e-21	1.86702e-19	myb-related protein A-like
LOC106562989	-2.58634	6.34479	9.12543e-52	1.26796e-48	tubulin alpha chain, testis-specific-like
LOC106562991	-2.59206	1.58849	2.39366e-17	1.1211e-15	tubulin alpha chain, testis-specific
LOC106601072	-2.61667	9.83629	2.81432e-09	3.39055e-08	hemoglobin subunit alpha
LOC106563235	-2.61705	4.28269	2.38076e-27	4.39672e-25	zinc finger protein Gfi-1b-like
LOC106601051	-2.69688	2.88427	2.81688e-08	2.77588e-07	hemoglobin subunit beta-like
LOC106607375	-2.71141	9.16563	2.84567e-09	3.42407e-08	hemoglobin subunit alpha-4
LOC106607372	-2.71142	9.71133	3.24034e-08	3.17175e-07	hemoglobin subunit beta-like
LOC100136584	-2.71353	10.2332	9.65063e-11	1.53709e-09	beta-globin
LOC106565269	-2.72907	2.57438	1.60732e-14	4.88033e-13	helicase with zinc finger domain 2
LOC106566570	-2.76714	-1.03355	8.01066e-15	2.56578e-13	EMILIN-3
hba	-2.77086	6.61005	3.86928e-08	3.72736e-07	hemoglobin subunit alpha
LOC106601071	-2.77092	8.6668	1.98863e-09	2.46082e-08	hemoglobin subunit alpha-4
dcup	-2.78764	6.11774	1.70565e-26	2.76495e-24	Uroporphyrinogen decarboxylase
LOC123744602	-2.80483	-1.62172	8.11997e-22	7.07262e-20	uncharacterized LOC123744602
LOC106577689	-2.82351	2.79041	1.51e-72	7.34336e-69	prostaglandin D2 receptor 2
LOC106599289	-2.87147	1.08129	1.48921e-23	1.69741e-21	serine/threonine-protein kinase 17A
LOC106582920	-2.87282	1.28686	7.11841e-28	1.40343e-25	inositol hexakisphosphate kinase 2-like
rhd	-2.89066	5.42478	8.21855e-20	5.42555e-18	Rh blood group, D antigen
tmem200a	-2.89528	-1.40109	3.6188e-16	1.43274e-14	transmembrane protein 200A
LOC106601074	-2.90168	10.0473	8.37923e-11	1.35757e-09	hemoglobin subunit beta-1
LOC106569524	-2.91331	9.38115	8.22839e-68	3.0012e-64	elongation factor 2
LOC106601077	-2.91508	10.0632	6.25597e-12	1.24518e-10	hemoglobin subunit alpha-like
tmod4	-2.93724	5.52444	5.46051e-16	2.11316e-14	tropomodulin 4 (muscle)
slc25a37	-2.95293	5.56495	1.38653e-29	3.45791e-27	solute carrier family 25 member 37
LOC106602257	-2.96546	1.91317	6.04795e-12	1.20624e-10	CD209 antigen-like protein C
LOC106593551	-2.96864	2.67839	7.18875e-32	2.23149e-29	T cell receptor alpha variable 17-like
LOC106564374	-2.98651	2.66777	7.54604e-16	2.86328e-14	uncharacterized LOC106564374
LOC106569932	-3.0242	4.94353	1.07937e-25	1.54387e-23	ATPase family AAA domain-containing protein 2
LOC106591983	-3.04282	1.32994	9.2144e-28	1.76886e-25	putative pre-mRNA-splicing factor ATP-dependent RNA helicase DHX32
LOC106611162	-3.05699	4.87786	1.06519e-25	1.53109e-23	uncharacterized LOC106611162
LOC106607236	-3.09796	5.3818	3.78314e-09	4.45114e-08	hemoglobin subunit beta-1
LOC106564853	-3.10406	5.24262	7.37433e-17	3.23086e-15	eosinophil peroxidase-like
LOC106575060	-3.11463	3.05838	2.80672e-14	8.21438e-13	microsomal glutathione S-transferase 1-like
LOC123729220	-3.11501	6.4228	3.10379e-19	1.9147e-17	porphobilinogen deaminase-like
LOC106607371	-3.15182	8.47592	1.68514e-09	2.11124e-08	hemoglobin subunit beta-1
LOC106609456	-3.20279	4.82184	1.07182e-49	1.35976e-46	mitogen-activated protein kinase 11-like
LOC106572477	-3.2137	5.23445	1.15633e-65	3.06732e-62	tubulin alpha-8 chain
LOC106603195	-3.31597	2.50978	9.68155e-11	1.54034e-09	XK-related protein 5-like
LOC106580917	-3.32738	5.5673	7.12762e-20	4.73752e-18	tropomodulin-4-like
LOC106607373	-3.32986	8.51657	1.37187e-09	1.75108e-08	hemoglobin subunit alpha-like
LOC106590208	-3.36955	3.25529	8.27044e-20	5.44748e-18	carbonic anhydrase 1-like
LOC106565270	-3.41816	1.30143	2.28245e-22	2.18359e-20	stathmin-3-like
LOC106580836	-3.43419	2.15757	3.79467e-57	8.51728e-54	golgin subfamily A member 6-like protein 22
mybpc2a	-3.51409	1.16648	6.6234e-25	8.86533e-23	myosin binding protein Ca
LOC123743182	-3.75078	3.56154	6.89759e-87	5.03162e-83	chromatin target of PRMT1 protein-like
LOC106607380	-3.8194	5.44859	5.33957e-15	1.7506e-13	hemoglobin subunit beta-1
nmt1b	-3.8703	5.5153	2.5675e-13	6.58322e-12	N-myristoyltransferase 1b
LOC106588656	-3.89588	1.62366	7.66402e-11	1.25142e-09	alpha-internexin
hmgb3	-4.34657	4.48283	1.12298e-84	6.5535e-81	High mobility group protein B3
LOC106571909	-4.63399	2.53608	3.93772e-11	6.80277e-10	troponin C, slow skeletal and cardiac muscles
LOC106566742	-4.68846	1.91074	5.39567e-42	3.84001e-39	cadherin-like protein 26
LOC106585833	-4.69265	9.05726	7.40574e-16	2.8137e-14	histone H1

## Sheet: All_fams_HK_T20AvsT10A_GO
ID	Term	GOGroups	Functional theme (using leading GO terms )	Ontology Source	Term PValue	Term PValue Corrected with Benjamini-Hochberg	Group PValue	Group PValue Corrected with Benjamini-Hochberg	GOLevels	% Associated Genes	Nr. Genes	Associated Genes Found
GO:0030198	extracellular matrix organization	Group00	Cellular organization and tissue development	GO_BiologicalProcess-EBI-UniProt-GOA-ACAP-ARAP_01.05.2024_00h00	0.000556417	0.00235131	0.000556417	0.00123379	[5]	5.53936	19	[LOC106562416, LOC106569443, LOC106570460, LOC106571140, LOC106574706, LOC106575116, LOC106578526, LOC106579714, LOC106581278, LOC106582002, LOC106592099, LOC106598235, LOC106604146, LOC106610502, LOC106613072, col1a1b, dpt, mmp9, serpinh1a]
GO:0031721	hemoglobin alpha binding	Group01	Molecular transport and localization	GO_MolecularFunction-EBI-UniProt-GOA-ACAP-ARAP_01.05.2024_00h00	0.000250536	0.0013396	0.000250536	0.000638866	[4]	28.5714	4	[LOC106601074, LOC106607236, LOC106607371, LOC106607380]
GO:0051897	positive regulation of phosphatidylinositol 3-kinase/protein kinase B signal transduction	Group02	Signal transduction and immune response	GO_BiologicalProcess-EBI-UniProt-GOA-ACAP-ARAP_01.05.2024_00h00	0.0142467	0.025392	0.0142467	0.0172995	[5, 6, 7, 8, 9]	13.6364	3	[LOC106568168, LOC106568558, LOC106592162]
KEGG:00350	Tyrosine metabolism	Group03	Metabolism and enzymatic function	KEGG_01.05.2024	0.00389003	0.00970656	0.00389003	0.00551088	[-1]	9.375	6	[LOC100194731, LOC106579371, LOC106590602, LOC106600509, LOC106601268, tyrp-1]
GO:0042742	defense response to bacterium	Group04	Signal transduction and immune response	GO_BiologicalProcess-EBI-UniProt-GOA-ACAP-ARAP_01.05.2024_00h00	0.0151887	0.0265296	0.0151887	0.0180145	[4, 5, 6]	8.06452	5	[LOC106564353, LOC106564853, hamp, lyz, tfa]
KEGG:03260	Virion	Group05	Signal transduction and immune response	KEGG_01.05.2024	0.00184911	0.00563333	0.00184911	0.00314349	[-1]	27.2727	3	[LOC100136502, LOC106569491, LOC106600212]
KEGG:03320	PPAR signaling pathway	Group06	Metabolism and enzymatic function	KEGG_01.05.2024	1.13339e-05	0.000114211	1.13339e-05	4.44639e-05	[-1]	9.45946	14	[LOC100380740, LOC106570598, LOC106571805, LOC106585738, LOC106605032, LOC106608647, LOC106613694, LOC106613695, angl4, fabp2, fabp7, fabp7b, plin1, zgc:101540]
KEGG:04010	MAPK signaling pathway	Group07	Signal transduction and immune response	KEGG_01.05.2024	0.00184252	0.00567931	0.00184252	0.0032403	[-1]	4.10783	32	[LOC100136449, LOC106561009, LOC106561157, LOC106561553, LOC106563020, LOC106565406, LOC106566685, LOC106568558, LOC106568560, LOC106568945, LOC106572830, LOC106577540, LOC106582605, LOC106583822, LOC106594520, LOC106601018, LOC106603990, LOC106606203, LOC106606711, LOC106609456, LOC106611743, LOC106612562, LOC106613013, elk4, fgf10a, hsc70, jun, mapk12a, mapk8ip2, tnfl6, tnr6, traf2b]
KEGG:04148	Efferocytosis	Group08	Cellular organization and tissue development	KEGG_01.05.2024	0.0184084	0.0309167	0.0184084	0.021337	[-1]	4.13625	17	[LOC100380644, LOC106570356, LOC106572471, LOC106577627, LOC106583822, LOC106587655, LOC106601362, LOC106606203, LOC106608163, LOC106609456, atp2a1l, c25ha, mapk12a, p2ry12, pe2r4, ptger2b, stab1]
KEGG:04210	Apoptosis	Group09	Cellular organization and tissue development	KEGG_01.05.2024	6.62523e-06	7.547e-05	6.62523e-06	3.37887e-05	[-1]	6.61157	24	[LOC106560797, LOC106562989, LOC106562991, LOC106563020, LOC106565008, LOC106565009, LOC106568560, LOC106568602, LOC106572477, LOC106572830, LOC106573846, LOC106575781, LOC106577762, LOC106577765, LOC106606884, LOC106607440, LOC106608811, bida, hdr, jun, prf1.3, tnfl6, tnr6, traf2b]
KEGG:04217	Necroptosis	Group10	Cellular organization and tissue development	KEGG_01.05.2024	0.00199396	0.00593656	0.00199396	0.00328038	[-1]	5.08475	18	[LOC100136449, LOC100380644, LOC106563020, LOC106565008, LOC106565009, LOC106576681, LOC106577200, LOC106598436, LOC106600765, LOC106600953, LOC106608136, bida, hdr, hs90a, ifngr2a, tnfl6, tnr6, traf2b]
KEGG:04672	Intestinal immune network for IgA production	Group11	Signal transduction and immune response	KEGG_01.05.2024	9.89688e-05	0.000617377	9.89688e-05	0.000296907	[-1]	11.3924	9	[LOC106565512, LOC106567571, LOC106569491, LOC106576191, LOC106589772, LOC106600212, clm7, sdf1, tnr5]
GO:0004869	cysteine-type endopeptidase inhibitor activity	Group12	Cellular organization and tissue development	GO_MolecularFunction-EBI-UniProt-GOA-ACAP-ARAP_01.05.2024_00h00	0.0224476	0.0360814	0.0224476	0.024358	[6]	11.5385	3	[LOC100195750, LOC106589915, LOC106590538]
GO:0004900	erythropoietin receptor activity	Group13	Signal transduction and immune response	GO_BiologicalProcess-EBI-UniProt-GOA-ACAP-ARAP_01.05.2024_00h00	1.29052e-05	0.000120756	1.29052e-05	4.70118e-05	[6, 7, 8]	100	3	[LOC106563436, LOC106601362, LOC106603109]
GO:0004954	prostanoid receptor activity	Group14	Signal transduction and immune response	GO_BiologicalProcess-EBI-UniProt-GOA-ACAP-ARAP_01.05.2024_00h00	0.0142467	0.025392	0.0142467	0.0172995	[6, 7, 8]	13.6364	3	[LOC106613504, pe2r4, ptger2b]
GO:0005615	extracellular space	Group15	Cellular organization and tissue development	GO_CellularComponent-EBI-UniProt-GOA-ACAP-ARAP_01.05.2024_00h00	9.59039e-11	3.14085e-09	9.59039e-11	4.8911e-09	[2, 3]	4.55741	104	[LOC100136449, LOC100136576, LOC100136583, LOC100194498, LOC100195750, LOC100380652, LOC106560797, LOC106561101, LOC106561115, LOC106562416, LOC106563108, LOC106563420, LOC106564853, LOC106565750, LOC106569443, LOC106570460, LOC106570498, LOC106570622, LOC106571387, LOC106571739, LOC106572671, LOC106573607, LOC106573648, LOC106574706, LOC106577511, LOC106578526, LOC106579293, LOC106579629, LOC106…
GO:0009308	amine metabolic process	Group16	Metabolism and enzymatic function	GO_BiologicalProcess-EBI-UniProt-GOA-ACAP-ARAP_01.05.2024_00h00	0.0231061	0.0366897	0.0231061	0.0245502	[4]	7.24638	5	[LOC100194731, LOC106563588, LOC106577031, LOC106601268, sat1a.2]
GO:0009408	response to heat	Group17	Signal transduction and immune response	GO_BiologicalProcess-EBI-UniProt-GOA-ACAP-ARAP_01.05.2024_00h00	0.024261	0.0376117	0.024261	0.0247462	[3, 4]	8.51064	4	[LOC106608136, dnaja, hs90a, hspb6l]
GO:0030169	low-density lipoprotein particle binding	Group18	Molecular transport and localization	GO_MolecularFunction-EBI-UniProt-GOA-ACAP-ARAP_01.05.2024_00h00	0.00309468	0.00818997	0.00309468	0.00464202	[5]	23.0769	3	[LOC100136583, LOC106604759, sr-bi]
GO:0051261	protein depolymerization	Group19	Cellular organization and tissue development	GO_BiologicalProcess-EBI-UniProt-GOA-ACAP-ARAP_01.05.2024_00h00	0.00718779	0.0148283	0.00718779	0.0089409	[6]	5.58376	11	[LOC100380625, LOC106565270, LOC106570315, LOC106572596, LOC106574165, LOC106574435, LOC106580917, LOC106602627, LOC106613013, hsp7c, tmod4]
GO:0005229	intracellularly calcium-gated chloride channel activity	Group20		GO_BiologicalProcess-EBI-UniProt-GOA-ACAP-ARAP_01.05.2024_00h00	0.0273276	0.0406809	0.0273276	0.0273276	[8, 9, 10, 11, 12]	10.7143	3	[LOC106560351, LOC106610147, ttyh1]
GO:0072320	volume-sensitive chloride channel activity	Group20	Molecular transport and localization	GO_BiologicalProcess-EBI-UniProt-GOA-ACAP-ARAP_01.05.2024_00h00	0.00387036	0.00975033	0.0273276	0.0273276	[8, 9, 10, 11]	21.4286	3	[LOC106560351, LOC106610147, ttyh1]
GO:0016525	negative regulation of angiogenesis	Group21		GO_BiologicalProcess-EBI-UniProt-GOA-ACAP-ARAP_01.05.2024_00h00	0.0327255	0.0465982	0.0204086	0.0226269	[4, 5, 6, 7, 8, 9, 10, 11]	10	3	[LOC106587655, LOC106608163, LOC106608947]
KEGG:04115	p53 signaling pathway	Group21	Signal transduction and immune response	KEGG_01.05.2024	0.0100748	0.0194088	0.0204086	0.0226269	[-1]	5.58659	10	[LOC100195405, LOC106587137, LOC106587655, LOC106587947, LOC106608163, LOC106608947, bida, cdk6, hdr, tnr6]
KEGG:04540	Gap junction	Group22		KEGG_01.05.2024	0.0326743	0.0467797	0.00361114	0.00526195	[-1]	4.45344	11	[LOC106562989, LOC106562991, LOC106572477, LOC106573846, LOC106575781, LOC106584727, LOC106594520, LOC106601613, LOC106604765, LOC106606489, LOC106607775]
KEGG:04145	Phagosome	Group22	Cellular organization and tissue development	KEGG_01.05.2024	0.000360229	0.001716	0.00361114	0.00526195	[-1]	5.74018	19	[LOC106560797, LOC106562989, LOC106562991, LOC106567571, LOC106572477, LOC106572511, LOC106573846, LOC106575781, LOC106578704, LOC106581859, LOC106587655, LOC106601613, LOC106601909, LOC106604765, LOC106606203, LOC106608163, sr-bi, tfr1a, tlr2]
GO:0071214	cellular response to abiotic stimulus	Group23	Signal transduction and immune response	GO_BiologicalProcess-EBI-UniProt-GOA-ACAP-ARAP_01.05.2024_00h00	0.0235252	0.0369078	0.0235252	0.0244854	[3, 4]	6.38298	6	[LOC100136369, LOC106561678, LOC106571775, LOC106585411, LOC106611215, opn4xa]
GO:0007602	phototransduction	Group23		GO_BiologicalProcess-EBI-UniProt-GOA-ACAP-ARAP_01.05.2024_00h00	0.0286389	0.0419184	0.0235252	0.0244854	[3, 4, 5, 6]	6.84932	5	[LOC100136369, LOC106561678, LOC106571775, LOC106585411, opn4xa]
GO:0008020	G protein-coupled photoreceptor activity	Group23		GO_BiologicalProcess-EBI-UniProt-GOA-ACAP-ARAP_01.05.2024_00h00	0.0271843	0.0406988	0.0235252	0.0244854	[5, 6, 7]	6.94444	5	[LOC100136369, LOC106561678, LOC106571775, LOC106585411, opn4xa]
GO:0005587	collagen type IV trimer	Group24	Cellular organization and tissue development	GO_CellularComponent-EBI-UniProt-GOA-ACAP-ARAP_01.05.2024_00h00	0.000883489	0.00312803	0.00222698	0.00354925	[4, 6, 7, 8, 9]	21.0526	4	[LOC106570460, LOC106598235, LOC106610502, col1a1b]
KEGG:04510	Focal adhesion	Group24		KEGG_01.05.2024	0.00299779	0.00809713	0.00222698	0.00354925	[-1]	4.44015	23	[LOC106561553, LOC106565009, LOC106568560, LOC106569075, LOC106570460, LOC106572511, LOC106572830, LOC106572912, LOC106579293, LOC106582526, LOC106583599, LOC106587137, LOC106587655, LOC106594520, LOC106598235, LOC106606203, LOC106608163, LOC106610502, LOC106611743, LOC106613792, cav1, col1a1b, jun]
KEGG:04512	ECM-receptor interaction	Group24		KEGG_01.05.2024	0.000877214	0.00314836	0.00222698	0.00354925	[-1]	6.56566	13	[LOC106569075, LOC106570460, LOC106572511, LOC106572912, LOC106579293, LOC106582526, LOC106587655, LOC106598235, LOC106608163, LOC106610502, LOC106613563, col1a1b, gp9]
GO:0005008	hepatocyte growth factor receptor activity	Group25	Signal transduction and immune response	GO_BiologicalProcess-EBI-UniProt-GOA-ACAP-ARAP_01.05.2024_00h00	0.000124563	0.000725232	0.00617709	0.00787578	[7, 8, 9]	60	3	[LOC106561553, LOC106566066, LOC106582756]
GO:0009925	basal plasma membrane	Group25		GO_CellularComponent-EBI-UniProt-GOA-ACAP-ARAP_01.05.2024_00h00	0.0102107	0.019527	0.00617709	0.00787578	[3, 4, 5]	5.31401	11	[LOC100196543, LOC100380859, LOC106561553, LOC106566066, LOC106579390, LOC106582756, LOC106586140, LOC106593320, LOC106605147, LOC106606856, LOC106609408]
GO:0048732	gland development	Group25		GO_BiologicalProcess-EBI-UniProt-GOA-ACAP-ARAP_01.05.2024_00h00	0.00625068	0.0135345	0.00617709	0.00787578	[4]	10	5	[LOC106561553, LOC106566066, LOC106582756, fgf10a, snx7]
GO:0140662	ATP-dependent protein folding chaperone	Group26	Signal transduction and immune response	GO_BiologicalProcess-EBI-UniProt-GOA-ACAP-ARAP_01.05.2024_00h00	0.0069281	0.014406	0.00495309	0.00647712	[4, 7, 8, 9]	8.33333	6	[LOC106601018, LOC106608136, LOC106613013, hs90a, hsc70, hsp7c]
GO:0006623	protein targeting to vacuole	Group26		GO_BiologicalProcess-EBI-UniProt-GOA-ACAP-ARAP_01.05.2024_00h00	0.0244184	0.037413	0.00495309	0.00647712	[5, 6, 7, 8]	7.14286	5	[LOC106580924, LOC106602588, LOC106603116, LOC106613013, hsp7c]
GO:0006622	protein targeting to lysosome	Group26		GO_BiologicalProcess-EBI-UniProt-GOA-ACAP-ARAP_01.05.2024_00h00	0.0125189	0.0226204	0.00495309	0.00647712	[6, 7, 8, 9]	14.2857	3	[LOC106580924, LOC106613013, hsp7c]
GO:0051241	negative regulation of multicellular organismal process	Group27		GO_BiologicalProcess-EBI-UniProt-GOA-ACAP-ARAP_01.05.2024_00h00	0.0230778	0.0368681	0.0194592	0.0220538	[2, 3, 4]	4.54545	12	[LOC106563108, LOC106565512, LOC106577511, LOC106587655, LOC106603287, LOC106608163, LOC106608947, anxa5b, apoc1, pln1, rflna, tnfrsf21]
GO:0051051	negative regulation of transport	Group27		GO_BiologicalProcess-EBI-UniProt-GOA-ACAP-ARAP_01.05.2024_00h00	0.0103721	0.019692	0.0194592	0.0220538	[2, 3, 4, 5]	6.86275	7	[LOC106563108, LOC106577511, LOC106607180, apoc1, hamp, pln1, pxk]
GO:0043271	negative regulation of monoatomic ion transport	Group27	Molecular transport and localization	GO_BiologicalProcess-EBI-UniProt-GOA-ACAP-ARAP_01.05.2024_00h00	0.00573934	0.0126362	0.0194592	0.0220538	[3, 4, 5, 6]	12.9032	4	[LOC106607180, hamp, pln1, pxk]
KEGG:04621	NOD-like receptor signaling pathway	Group28		KEGG_01.05.2024	0.0196035	0.0323026	0.00118481	0.00223797	[-1]	4.18848	16	[LOC100136449, LOC106563020, LOC106568560, LOC106572830, LOC106577200, LOC106579390, LOC106595901, LOC106598436, LOC106608136, LOC106608859, LOC106609456, hs90a, jun, mapk12a, nek7, traf2b]
KEGG:04912	GnRH signaling pathway	Group28		KEGG_01.05.2024	0.0197153	0.0322838	0.00118481	0.00223797	[-1]	4.65116	12	[LOC100380644, LOC106562416, LOC106566685, LOC106568560, LOC106569443, LOC106572830, LOC106594520, LOC106595901, LOC106606489, LOC106609456, jun, mapk12a]
KEGG:05132	Salmonella infection	Group28		KEGG_01.05.2024	0.00338539	0.0086958	0.00118481	0.00223797	[-1]	4.16025	27	[LOC100136449, LOC106562989, LOC106562991, LOC106563020, LOC106568395, LOC106568560, LOC106572477, LOC106572830, LOC106573846, LOC106575781, LOC106579390, LOC106583599, LOC106588129, LOC106601613, LOC106604765, LOC106606203, LOC106608136, LOC106608859, LOC106609456, LOC106610340, hdr, hs90a, jun, mapk12a, tl/lrr, tlr2, traf2b]
KEGG:04620	Toll-like receptor signaling pathway	Group28	Signal transduction and immune response	KEGG_01.05.2024	0.000274548	0.00143863	0.00118481	0.00223797	[-1]	6.47773	16	[LOC100136449, LOC106563113, LOC106568387, LOC106568560, LOC106572830, LOC106598436, LOC106606203, LOC106608548, LOC106609456, cxl10, jun, mapk12a, tl/lrr, tlr2, tlr7, tnr5]
GO:0005539	glycosaminoglycan binding	Group29	Signal transduction and immune response	GO_MolecularFunction-EBI-UniProt-GOA-ACAP-ARAP_01.05.2024_00h00	6.8225e-06	7.4479e-05	1.04224e-05	4.42954e-05	[3]	8.03571	18	[LOC106561101, LOC106562111, LOC106565750, LOC106577862, LOC106579714, LOC106582154, LOC106582526, LOC106585763, LOC106586999, LOC106587655, LOC106588972, LOC106599208, LOC106608163, LOC106613694, LOC106613695, aplp2, stab1, vcanb]
GO:0008201	heparin binding	Group29		GO_MolecularFunction-EBI-UniProt-GOA-ACAP-ARAP_01.05.2024_00h00	0.00108423	0.0036419	1.04224e-05	4.42954e-05	[3, 4]	7.14286	11	[LOC106577862, LOC106582154, LOC106582526, LOC106586999, LOC106587655, LOC106588972, LOC106599208, LOC106608163, LOC106613694, LOC106613695, aplp2]
GO:0005540	hyaluronic acid binding	Group29		GO_MolecularFunction-EBI-UniProt-GOA-ACAP-ARAP_01.05.2024_00h00	0.00197245	0.00594003	1.04224e-05	4.42954e-05	[4]	10.7143	6	[LOC106561101, LOC106562111, LOC106582154, LOC106585763, stab1, vcanb]
GO:0001501	skeletal system development	Group29		GO_BiologicalProcess-EBI-UniProt-GOA-ACAP-ARAP_01.05.2024_00h00	0.0304548	0.0438415	1.04224e-05	4.42954e-05	[4, 5]	4.8913	9	[LOC106561101, LOC106569443, LOC106571739, LOC106578526, LOC106585763, LOC106610624, mustn1a, rflna, vcanb]
GO:0072534	perineuronal net	Group29		GO_CellularComponent-EBI-UniProt-GOA-ACAP-ARAP_01.05.2024_00h00	0.0327255	0.0465982	1.04224e-05	4.42954e-05	[6, 7, 8]	10	3	[LOC106561101, LOC106585763, vcanb]
KEGG:00980	Metabolism of xenobiotics by cytochrome P450	Group30	Metabolism and enzymatic function	KEGG_01.05.2024	0.00061612	0.00256228	0.00460591	0.00634869	[-1]	11.2903	7	[LOC100136484, LOC106562827, LOC106563565, LOC106563632, LOC106575060, LOC106590880, LOC106600509]
KEGG:00480	Glutathione metabolism	Group30		KEGG_01.05.2024	0.0293948	0.0427858	0.00460591	0.00634869	[-1]	6.06061	6	[LOC100136484, LOC106562827, LOC106574849, LOC106575060, LOC106575822, LOC106590880]
KEGG:00982	Drug metabolism	Group30		KEGG_01.05.2024	0.0108077	0.0200825	0.00460591	0.00634869	[-1]	8.77193	5	[LOC100136484, LOC106562827, LOC106575060, LOC106590880, LOC106600509]
GO:0016765	transferase activity, transferring alkyl or aryl (other than methyl) groups	Group30		GO_MolecularFunction-EBI-UniProt-GOA-ACAP-ARAP_01.05.2024_00h00	0.00389202	0.00961991	0.00460591	0.00634869	[3]	8.23529	7	[LOC100136484, LOC106562827, LOC106575060, LOC106590880, LOC123729220, dhys, hmbsa]
GO:0004364	glutathione transferase activity	Group30		GO_MolecularFunction-EBI-UniProt-GOA-ACAP-ARAP_01.05.2024_00h00	0.00257864	0.00718727	0.00460591	0.00634869	[4]	16	4	[LOC100136484, LOC106562827, LOC106575060, LOC106590880]
KEGG:00860	Porphyrin metabolism	Group31		KEGG_01.05.2024	8.15875e-07	1.336e-05	1.47698e-06	9.41576e-06	[-1]	13.9535	12	[LOC106563307, LOC106563910, LOC106600765, LOC106600953, LOC106605668, alad, cpox, dcup, fech, hem4, hmbsa, ppox]
GO:0016627	oxidoreductase activity, acting on the CH-CH group of donors	Group31		GO_MolecularFunction-EBI-UniProt-GOA-ACAP-ARAP_01.05.2024_00h00	0.0175889	0.029924	1.47698e-06	9.41576e-06	[3]	6.81818	6	[LOC106585384, LOC106605668, LOC106607757, cpox, dhcr24, ppox]
GO:0046148	pigment biosynthetic process	Group31		GO_BiologicalProcess-EBI-UniProt-GOA-ACAP-ARAP_01.05.2024_00h00	2.83759e-08	6.75862e-07	1.47698e-06	9.41576e-06	[3]	21.1538	11	[LOC106563307, LOC106589657, LOC106605668, LOC123729220, cpox, dcup, fech, hem4, hmbsa, ppox, tyrp-1]
GO:0016634	oxidoreductase activity, acting on the CH-CH group of donors, oxygen as acceptor	Group31		GO_MolecularFunction-EBI-UniProt-GOA-ACAP-ARAP_01.05.2024_00h00	0.000975044	0.00336134	1.47698e-06	9.41576e-06	[4]	33.3333	3	[LOC106605668, cpox, ppox]
GO:0006782	protoporphyrinogen IX biosynthetic process	Group31	Metabolism and enzymatic function	GO_BiologicalProcess-EBI-UniProt-GOA-ACAP-ARAP_01.05.2024_00h00	9.78265e-10	2.56305e-08	1.47698e-06	9.41576e-06	[5, 7, 8]	50	8	[LOC106563307, LOC106605668, LOC123729220, cpox, dcup, hem4, hmbsa, ppox]
GO:0044248	cellular catabolic process	Group32	Metabolism and enzymatic function	GO_BiologicalProcess-EBI-UniProt-GOA-ACAP-ARAP_01.05.2024_00h00	7.42784e-07	1.2974e-05	1.20787e-07	1.54003e-06	[3]	5.16274	46	[LOC100136576, LOC100194714, LOC100286622, LOC106564567, LOC106564824, LOC106566711, LOC106576811, LOC106577031, LOC106578486, LOC106580394, LOC106583638, LOC106586175, LOC106590406, LOC106590602, LOC106592262, LOC106594777, LOC106595268, LOC106600318, LOC106600509, LOC106601051, LOC106601071, LOC106601072, LOC106601074, LOC106601076, LOC106601077, LOC106602007, LOC106604146, LOC106607236, LOC106…
KEGG:00250	Alanine, aspartate and glutamate metabolism	Group32		KEGG_01.05.2024	0.00110252	0.00365645	1.20787e-07	1.54003e-06	[-1]	9.09091	8	[LOC106566711, LOC106569508, LOC106581773, LOC106590406, LOC106602007, LOC106610853, ass1, si:dkey-103j14.5]
GO:0044282	small molecule catabolic process	Group32		GO_BiologicalProcess-EBI-UniProt-GOA-ACAP-ARAP_01.05.2024_00h00	0.00490842	0.0110863	1.20787e-07	1.54003e-06	[3]	4.77528	17	[LOC100286622, LOC106566711, LOC106577031, LOC106578486, LOC106580394, LOC106583638, LOC106590406, LOC106590602, LOC106592262, LOC106600509, LOC106602007, LOC106605689, abcd4, apoeb, cdo1, si:dkey-103j14.5, zgc:101540]
GO:0009063	amino acid catabolic process	Group32		GO_BiologicalProcess-EBI-UniProt-GOA-ACAP-ARAP_01.05.2024_00h00	0.0231656	0.0365627	1.20787e-07	1.54003e-06	[4]	5.44218	8	[LOC106566711, LOC106577031, LOC106580394, LOC106590406, LOC106590602, LOC106602007, cdo1, si:dkey-103j14.5]
GO:0046395	carboxylic acid catabolic process	Group32		GO_BiologicalProcess-EBI-UniProt-GOA-ACAP-ARAP_01.05.2024_00h00	0.00731014	0.0149629	1.20787e-07	1.54003e-06	[5, 6]	4.96454	14	[LOC100286622, LOC106566711, LOC106577031, LOC106578486, LOC106580394, LOC106583638, LOC106590406, LOC106590602, LOC106592262, LOC106602007, abcd4, cdo1, si:dkey-103j14.5, zgc:101540]
GO:0019221	cytokine-mediated signaling pathway	Group33	Signal transduction and immune response	GO_BiologicalProcess-EBI-UniProt-GOA-ACAP-ARAP_01.05.2024_00h00	2.01093e-05	0.000150532	2.95525e-07	2.15311e-06	[4, 5, 6]	6.50888	22	[LOC100136449, LOC100136502, LOC106563020, LOC106563436, LOC106564387, LOC106565493, LOC106569491, LOC106575727, LOC106576191, LOC106586805, LOC106597466, LOC106598436, LOC106600212, LOC106601362, LOC106603109, LOC106607440, hdr, il1r2, m17, tnr6, traf2b, traf4a]
GO:0019955	cytokine binding	Group33		GO_MolecularFunction-EBI-UniProt-GOA-ACAP-ARAP_01.05.2024_00h00	0.0237714	0.0370721	2.95525e-07	2.15311e-06	[3]	5.11364	9	[LOC106563420, LOC106564387, LOC106565493, LOC106565750, LOC106569491, LOC106586805, LOC106597466, LOC106600212, il1r2]
GO:0140375	immune receptor activity	Group33		GO_MolecularFunction-EBI-UniProt-GOA-ACAP-ARAP_01.05.2024_00h00	0.000105128	0.000640549	2.95525e-07	2.15311e-06	[3]	6.77291	17	[LOC106563436, LOC106564387, LOC106565493, LOC106568372, LOC106569491, LOC106575727, LOC106576191, LOC106577689, LOC106582459, LOC106584987, LOC106586805, LOC106597466, LOC106600212, LOC106601362, LOC106603109, LOC106607440, il1r2]
GO:0060326	cell chemotaxis	Group33		GO_BiologicalProcess-EBI-UniProt-GOA-ACAP-ARAP_01.05.2024_00h00	0.003961	0.00960909	2.95525e-07	2.15311e-06	[4, 5]	5.76923	12	[LOC100136449, LOC106561115, LOC106565493, LOC106569491, LOC106586805, LOC106589772, LOC106597466, LOC106600212, LOC106600447, LOC106608548, cxl10, f10]
GO:0004896	cytokine receptor activity	Group33		GO_BiologicalProcess-EBI-UniProt-GOA-ACAP-ARAP_01.05.2024_00h00	0.00234556	0.00675314	2.95525e-07	2.15311e-06	[5, 6, 7]	5.88235	13	[LOC106563436, LOC106564387, LOC106565493, LOC106569491, LOC106575727, LOC106576191, LOC106586805, LOC106597466, LOC106600212, LOC106601362, LOC106603109, LOC106607440, il1r2]
GO:0045321	leukocyte activation	Group34	Signal transduction and immune response	GO_BiologicalProcess-EBI-UniProt-GOA-ACAP-ARAP_01.05.2024_00h00	0.00265008	0.00730865	0.000116509	0.000330108	[2, 3]	5.57769	14	[LOC100136449, LOC100136502, LOC106564567, LOC106565512, LOC106577375, LOC106577762, LOC106577765, LOC106590199, LOC106603287, LOC106606884, LOC106608811, prf1.3, tnfrsf21, tnr5]
GO:0046651	lymphocyte proliferation	Group34		GO_BiologicalProcess-EBI-UniProt-GOA-ACAP-ARAP_01.05.2024_00h00	0.0184979	0.030869	0.000116509	0.000330108	[4, 5]	6.74157	6	[LOC100136449, LOC106565512, LOC106590199, LOC106603287, tnfrsf21, tnr5]
GO:0050670	regulation of lymphocyte proliferation	Group34		GO_BiologicalProcess-EBI-UniProt-GOA-ACAP-ARAP_01.05.2024_00h00	0.0167111	0.0286164	0.000116509	0.000330108	[5, 6, 7]	6.89655	6	[LOC100136449, LOC106565512, LOC106590199, LOC106603287, tnfrsf21, tnr5]
GO:0030888	regulation of B cell proliferation	Group34		GO_BiologicalProcess-EBI-UniProt-GOA-ACAP-ARAP_01.05.2024_00h00	0.0273276	0.0406809	0.000116509	0.000330108	[6, 7, 8]	10.7143	3	[LOC106590199, tnfrsf21, tnr5]
GO:0042127	regulation of cell population proliferation	Group34		GO_BiologicalProcess-EBI-UniProt-GOA-ACAP-ARAP_01.05.2024_00h00	0.000841948	0.00306376	0.000116509	0.000330108	[3, 4]	4.90405	23	[LOC100136449, LOC106561101, LOC106565512, LOC106568560, LOC106568945, LOC106572830, LOC106574253, LOC106585763, LOC106590199, LOC106598140, LOC106599020, LOC106603287, LOC106608552, cav1, cdk6, fgf10a, jun, junb, m17, nupr1b, tnfrsf21, tnr5, vcanb]
GO:0009611	response to wounding	Group35		GO_BiologicalProcess-EBI-UniProt-GOA-ACAP-ARAP_01.05.2024_00h00	0.00234755	0.00668542	0.00252499	0.00390226	[3]	6.15385	12	[LOC106563033, LOC106581931, LOC106583599, LOC106586828, LOC106608947, LOC106612366, f10, f2r, fgf10a, m17, par-2, par2]
GO:0050878	regulation of body fluid levels	Group35		GO_BiologicalProcess-EBI-UniProt-GOA-ACAP-ARAP_01.05.2024_00h00	0.000408713	0.00184626	0.00252499	0.00390226	[3]	8.0292	11	[LOC106563033, LOC106581931, LOC106583599, LOC106586828, LOC106600435, LOC106612366, aqp1, f10, f2r, par-2, par2]
GO:0007596	blood coagulation	Group35		GO_BiologicalProcess-EBI-UniProt-GOA-ACAP-ARAP_01.05.2024_00h00	0.00150818	0.00481883	0.00252499	0.00390226	[3, 5]	7.89474	9	[LOC106563033, LOC106581931, LOC106583599, LOC106586828, LOC106612366, f10, f2r, par-2, par2]
GO:0035025	positive regulation of Rho protein signal transduction	Group35		GO_BiologicalProcess-EBI-UniProt-GOA-ACAP-ARAP_01.05.2024_00h00	0.0301418	0.0436306	0.00252499	0.00390226	[6, 7, 8, 9, 10]	6.75676	5	[LOC106563033, LOC106581353, f2r, par-2, par2]
GO:0015057	thrombin-activated receptor activity	Group35	Cellular organization and tissue development	GO_BiologicalProcess-EBI-UniProt-GOA-ACAP-ARAP_01.05.2024_00h00	0.000335298	0.00162682	0.00252499	0.00390226	[5, 6, 7, 8, 9]	26.6667	4	[LOC106563033, f2r, par-2, par2]
GO:0015670	carbon dioxide transport	Group36	Molecular transport and localization	GO_BiologicalProcess-EBI-UniProt-GOA-ACAP-ARAP_01.05.2024_00h00	1.96108e-05	0.000151118	6.20369e-05	0.000197743	[5, 6]	50	4	[LOC106590208, LOC106600435, aqp1, cahz]
KEGG:00910	Nitrogen metabolism	Group36		KEGG_01.05.2024	0.00887154	0.0174763	6.20369e-05	0.000197743	[-1]	11.4286	4	[LOC106568872, LOC106590208, ca6, cahz]
GO:0016836	hydro-lyase activity	Group36		GO_MolecularFunction-EBI-UniProt-GOA-ACAP-ARAP_01.05.2024_00h00	0.00300335	0.00802935	6.20369e-05	0.000197743	[4]	7.76699	8	[LOC106563307, LOC106568872, LOC106590208, ca6, cahz, enog, hem4, ptgis]
GO:0004089	carbonate dehydratase activity	Group36		GO_MolecularFunction-EBI-UniProt-GOA-ACAP-ARAP_01.05.2024_00h00	0.00394784	0.00966667	6.20369e-05	0.000197743	[5]	14.2857	4	[LOC106568872, LOC106590208, ca6, cahz]
GO:0031526	brush border membrane	Group36		GO_CellularComponent-EBI-UniProt-GOA-ACAP-ARAP_01.05.2024_00h00	0.0142467	0.025392	6.20369e-05	0.000197743	[4, 5, 6]	13.6364	3	[LOC106600435, aqp1, fabp2]
GO:0008519	ammonium transmembrane transporter activity	Group36		GO_BiologicalProcess-EBI-UniProt-GOA-ACAP-ARAP_01.05.2024_00h00	0.000710639	0.00269837	6.20369e-05	0.000197743	[6, 8]	22.2222	4	[LOC100196095, LOC106600435, aqp1, rhd]
GO:0061134	peptidase regulator activity	Group37	Cellular organization and tissue development	GO_MolecularFunction-EBI-UniProt-GOA-ACAP-ARAP_01.05.2024_00h00	0.000127246	0.000724749	0.000563121	0.00119663	[3]	6.66667	17	[LOC100195750, LOC106560797, LOC106570498, LOC106571140, LOC106581278, LOC106581931, LOC106582002, LOC106586828, LOC106589915, LOC106590538, LOC106590626, LOC106608947, LOC106613072, LOC106613587, aplp2, pi15a, serpinh1a]
GO:0004857	enzyme inhibitor activity	Group37		GO_MolecularFunction-EBI-UniProt-GOA-ACAP-ARAP_01.05.2024_00h00	0.000628776	0.00253445	0.000563121	0.00119663	[3]	5.22388	21	[LOC100195750, LOC106568827, LOC106570498, LOC106571140, LOC106575194, LOC106577511, LOC106581278, LOC106581931, LOC106582002, LOC106586828, LOC106588334, LOC106589915, LOC106590538, LOC106608947, LOC106613072, LOC106613587, angl4, aplp2, apoc1, pi15a, serpinh1a]
GO:0030414	peptidase inhibitor activity	Group37		GO_MolecularFunction-EBI-UniProt-GOA-ACAP-ARAP_01.05.2024_00h00	0.000221138	0.00123272	0.000563121	0.00119663	[4]	6.88073	15	[LOC100195750, LOC106570498, LOC106571140, LOC106581278, LOC106581931, LOC106582002, LOC106586828, LOC106589915, LOC106590538, LOC106608947, LOC106613072, LOC106613587, aplp2, pi15a, serpinh1a]
GO:0004866	endopeptidase inhibitor activity	Group37		GO_MolecularFunction-EBI-UniProt-GOA-ACAP-ARAP_01.05.2024_00h00	0.000877214	0.00314836	0.000563121	0.00119663	[5]	6.56566	13	[LOC100195750, LOC106571140, LOC106581278, LOC106581931, LOC106582002, LOC106586828, LOC106589915, LOC106590538, LOC106608947, LOC106613072, LOC106613587, aplp2, serpinh1a]
GO:0030199	collagen fibril organization	Group37		GO_BiologicalProcess-EBI-UniProt-GOA-ACAP-ARAP_01.05.2024_00h00	0.0277899	0.0409042	0.000563121	0.00119663	[5, 6]	8.16327	4	[LOC106581278, LOC106613072, dpt, serpinh1a]
GO:0004867	serine-type endopeptidase inhibitor activity	Group37		GO_MolecularFunction-EBI-UniProt-GOA-ACAP-ARAP_01.05.2024_00h00	0.00036698	0.00171694	0.000563121	0.00119663	[6]	8.77193	10	[LOC106571140, LOC106581278, LOC106581931, LOC106582002, LOC106586828, LOC106608947, LOC106613072, LOC106613587, aplp2, serpinh1a]
GO:0002757	immune response-activating signaling pathway	Group38	Signal transduction and immune response	GO_BiologicalProcess-EBI-UniProt-GOA-ACAP-ARAP_01.05.2024_00h00	1.74775e-05	0.000143097	0.000673918	0.00137479	[3, 4, 5, 6, 7]	7.5	18	[LOC106563113, LOC106568372, LOC106568387, LOC106573839, LOC106577375, LOC106577689, LOC106582459, LOC106583822, LOC106584987, LOC106588291, LOC106588881, LOC106594845, LOC106599065, LOC106602030, LOC106608642, tlr2, tlr7, tnr5]
GO:0002682	regulation of immune system process	Group38		GO_BiologicalProcess-EBI-UniProt-GOA-ACAP-ARAP_01.05.2024_00h00	0.000673918	0.00259657	0.000673918	0.00137479	[2, 3]	4.66321	27	[LOC100136449, LOC106563113, LOC106565512, LOC106568372, LOC106568387, LOC106569490, LOC106573839, LOC106577375, LOC106577689, LOC106582459, LOC106583003, LOC106583822, LOC106584987, LOC106588291, LOC106588881, LOC106590199, LOC106594845, LOC106599065, LOC106602030, LOC106603287, LOC106608642, c7b, f10, tlr2, tlr7, tnfrsf21, tnr5]
GO:0002684	positive regulation of immune system process	Group38		GO_BiologicalProcess-EBI-UniProt-GOA-ACAP-ARAP_01.05.2024_00h00	0.000309056	0.00155717	0.000673918	0.00137479	[2, 3, 4]	5.17241	24	[LOC100136449, LOC106563113, LOC106565512, LOC106568372, LOC106568387, LOC106573839, LOC106577375, LOC106577689, LOC106582459, LOC106583003, LOC106583822, LOC106584987, LOC106588291, LOC106588881, LOC106590199, LOC106594845, LOC106599065, LOC106602030, LOC106608642, c7b, f10, tlr2, tlr7, tnr5]
GO:0050776	regulation of immune response	Group38		GO_BiologicalProcess-EBI-UniProt-GOA-ACAP-ARAP_01.05.2024_00h00	0.000469678	0.00208569	0.000673918	0.00137479	[3, 4]	5.34351	21	[LOC106563113, LOC106568372, LOC106568387, LOC106569490, LOC106573839, LOC106577375, LOC106577689, LOC106582459, LOC106583003, LOC106583822, LOC106584987, LOC106588291, LOC106588881, LOC106594845, LOC106599065, LOC106602030, LOC106608642, c7b, tlr2, tlr7, tnr5]
GO:0002253	activation of immune response	Group38		GO_BiologicalProcess-EBI-UniProt-GOA-ACAP-ARAP_01.05.2024_00h00	4.86437e-05	0.000326786	0.000673918	0.00137479	[2, 4, 5, 6]	6.49351	20	[LOC106563113, LOC106568372, LOC106568387, LOC106573839, LOC106577375, LOC106577689, LOC106582459, LOC106583003, LOC106583822, LOC106584987, LOC106588291, LOC106588881, LOC106594845, LOC106599065, LOC106602030, LOC106608642, c7b, tlr2, tlr7, tnr5]
GO:0002768	immune response-regulating cell surface receptor signaling pathway	Group38		GO_BiologicalProcess-EBI-UniProt-GOA-ACAP-ARAP_01.05.2024_00h00	0.0129302	0.0232035	0.000673918	0.00137479	[4, 5, 6]	5.37634	10	[LOC106568372, LOC106577375, LOC106577689, LOC106582459, LOC106584987, LOC106588291, LOC106588881, LOC106599065, LOC106608642, tnr5]
GO:0004875	complement receptor activity	Group38		GO_BiologicalProcess-EBI-UniProt-GOA-ACAP-ARAP_01.05.2024_00h00	0.00509203	0.0114027	0.000673918	0.00137479	[6, 7, 8, 9, 10]	13.3333	4	[LOC106568372, LOC106577689, LOC106582459, LOC106584987]
GO:0042744	hydrogen peroxide catabolic process	Group39	Signal transduction and immune response	GO_BiologicalProcess-EBI-UniProt-GOA-ACAP-ARAP_01.05.2024_00h00	9.32505e-23	1.22158e-20	1.29271e-07	1.31857e-06	[4, 5]	43.1373	22	[LOC100136576, LOC106564567, LOC106564824, LOC106586175, LOC106594777, LOC106595268, LOC106600318, LOC106601051, LOC106601071, LOC106601072, LOC106601074, LOC106601076, LOC106601077, LOC106607236, LOC106607371, LOC106607372, LOC106607373, LOC106607375, LOC106607380, LOC123723657, LOC123724067, hba]
GO:0098754	detoxification	Group39		GO_BiologicalProcess-EBI-UniProt-GOA-ACAP-ARAP_01.05.2024_00h00	5.61102e-17	2.94018e-15	1.29271e-07	1.31857e-06	[1, 4]	21.0084	25	[LOC100136576, LOC106564567, LOC106564824, LOC106564853, LOC106586175, LOC106594777, LOC106595268, LOC106600318, LOC106600509, LOC106601051, LOC106601071, LOC106601072, LOC106601074, LOC106601076, LOC106601077, LOC106607236, LOC106607371, LOC106607372, LOC106607373, LOC106607375, LOC106607380, LOC123723657, LOC123724067, hba, mt2]
GO:0070887	cellular response to chemical stimulus	Group39		GO_BiologicalProcess-EBI-UniProt-GOA-ACAP-ARAP_01.05.2024_00h00	5.22142e-08	1.05232e-06	1.29271e-07	1.31857e-06	[3]	4.64356	71	[LOC100136449, LOC100136502, LOC100136576, LOC106560843, LOC106561115, LOC106561543, LOC106563020, LOC106563108, LOC106563436, LOC106564387, LOC106564567, LOC106564824, LOC106564853, LOC106565406, LOC106565493, LOC106565512, LOC106566728, LOC106568819, LOC106569491, LOC106569524, LOC106570080, LOC106575727, LOC106576191, LOC106579329, LOC106585515, LOC106586175, LOC106586805, LOC106589772, LOC106…
GO:0020037	heme binding	Group39		GO_MolecularFunction-EBI-UniProt-GOA-ACAP-ARAP_01.05.2024_00h00	6.66086e-10	1.93905e-08	1.29271e-07	1.31857e-06	[4]	10.0386	26	[LOC100136576, LOC106564824, LOC106564853, LOC106577031, LOC106586175, LOC106590088, LOC106592262, LOC106594777, LOC106595268, LOC106600318, LOC106601051, LOC106601071, LOC106601072, LOC106601074, LOC106601076, LOC106601077, LOC106607236, LOC106607371, LOC106607372, LOC106607373, LOC106607375, LOC106607380, LOC123723657, LOC123724067, hba, ptgis]
GO:0034097	response to cytokine	Group39		GO_BiologicalProcess-EBI-UniProt-GOA-ACAP-ARAP_01.05.2024_00h00	6.14126e-06	7.31368e-05	1.29271e-07	1.31857e-06	[4]	6.32603	26	[LOC100136449, LOC100136502, LOC106563020, LOC106563436, LOC106564387, LOC106565493, LOC106569491, LOC106569524, LOC106575727, LOC106576191, LOC106583822, LOC106586805, LOC106597466, LOC106598436, LOC106600212, LOC106601362, LOC106603109, LOC106607440, hdr, il1r2, m17, mx2, tnr5, tnr6, traf2b, traf4a]
GO:0019221	cytokine-mediated signaling pathway	Group39		GO_BiologicalProcess-EBI-UniProt-GOA-ACAP-ARAP_01.05.2024_00h00	2.01093e-05	0.000150532	1.29271e-07	1.31857e-06	[4, 5, 6]	6.50888	22	[LOC100136449, LOC100136502, LOC106563020, LOC106563436, LOC106564387, LOC106565493, LOC106569491, LOC106575727, LOC106576191, LOC106586805, LOC106597466, LOC106598436, LOC106600212, LOC106601362, LOC106603109, LOC106607440, hdr, il1r2, m17, tnr6, traf2b, traf4a]
GO:0004601	peroxidase activity	Group39		GO_BiologicalProcess-EBI-UniProt-GOA-ACAP-ARAP_01.05.2024_00h00	3.04597e-18	1.99511e-16	1.29271e-07	1.31857e-06	[5, 8]	26.7442	23	[LOC100136576, LOC106564567, LOC106564824, LOC106564853, LOC106586175, LOC106594777, LOC106595268, LOC106600318, LOC106601051, LOC106601071, LOC106601072, LOC106601074, LOC106601076, LOC106601077, LOC106607236, LOC106607371, LOC106607372, LOC106607373, LOC106607375, LOC106607380, LOC123723657, LOC123724067, hba]
GO:0006826	iron ion transport	Group40	Molecular transport and localization	GO_BiologicalProcess-EBI-UniProt-GOA-ACAP-ARAP_01.05.2024_00h00	0.000811551	0.00303752	0.00164944	0.00300433	[8]	9.52381	8	[LOC106586140, LOC106600765, LOC106600953, LOC123741664, hamp, slc25a37, tfa, tfr1a]
KEGG:04216	Ferroptosis	Group40		KEGG_01.05.2024	0.00648388	0.0136998	0.00164944	0.00300433	[-1]	6.83761	8	[LOC106563588, LOC106577200, LOC106586140, LOC106600765, LOC106600953, sat1a.2, tfa, tfr1a]
GO:0006879	intracellular iron ion homeostasis	Group40		GO_BiologicalProcess-EBI-UniProt-GOA-ACAP-ARAP_01.05.2024_00h00	0.00281049	0.00767029	0.00164944	0.00300433	[4, 6]	10	6	[LOC106600765, LOC106600953, LOC123741664, frrs1b, hamp, tfr1a]
GO:0006880	intracellular sequestering of iron ion	Group40		GO_BiologicalProcess-EBI-UniProt-GOA-ACAP-ARAP_01.05.2024_00h00	0.0248227	0.0378113	0.00164944	0.00300433	[4, 5, 6, 8]	11.1111	3	[LOC106600765, LOC106600953, LOC123741664]
GO:0000041	transition metal ion transport	Group40		GO_BiologicalProcess-EBI-UniProt-GOA-ACAP-ARAP_01.05.2024_00h00	0.00412128	0.00964085	0.00164944	0.00300433	[7]	6.36943	10	[LOC100196483, LOC106586140, LOC106600765, LOC106600953, LOC123741664, hamp, slc25a37, slc39a4, tfa, tfr1a]
GO:0034755	iron ion transmembrane transport	Group40		GO_BiologicalProcess-EBI-UniProt-GOA-ACAP-ARAP_01.05.2024_00h00	0.0180878	0.0305742	0.00164944	0.00300433	[5, 7, 9]	12.5	3	[LOC106586140, hamp, slc25a37]
GO:0008198	ferrous iron binding	Group40		GO_MolecularFunction-EBI-UniProt-GOA-ACAP-ARAP_01.05.2024_00h00	0.0259894	0.0391335	0.00164944	0.00300433	[8]	8.33333	4	[LOC106600765, LOC106600953, LOC123741664, cdo1]
GO:0071356	cellular response to tumor necrosis factor	Group41	Signal transduction and immune response	GO_BiologicalProcess-EBI-UniProt-GOA-ACAP-ARAP_01.05.2024_00h00	0.00133859	0.0043839	0.000198745	0.000533472	[6]	11.5385	6	[LOC106563020, hdr, tnr5, tnr6, traf2b, traf4a]
GO:0019955	cytokine binding	Group41		GO_MolecularFunction-EBI-UniProt-GOA-ACAP-ARAP_01.05.2024_00h00	0.0237714	0.0370721	0.000198745	0.000533472	[3]	5.11364	9	[LOC106563420, LOC106564387, LOC106565493, LOC106565750, LOC106569491, LOC106586805, LOC106597466, LOC106600212, il1r2]
GO:0006935	chemotaxis	Group41		GO_BiologicalProcess-EBI-UniProt-GOA-ACAP-ARAP_01.05.2024_00h00	0.00556463	0.0123554	0.000198745	0.000533472	[3, 4]	4.83384	16	[LOC100136449, LOC106561115, LOC106565493, LOC106569491, LOC106582459, LOC106585958, LOC106586805, LOC106589772, LOC106597466, LOC106599208, LOC106600212, LOC106600447, LOC106608548, cxl10, f10, fgf10a]
GO:0005126	cytokine receptor binding	Group41		GO_MolecularFunction-EBI-UniProt-GOA-ACAP-ARAP_01.05.2024_00h00	0.00401813	0.00957046	0.000198745	0.000533472	[4]	5.32319	14	[LOC100136449, LOC106561115, LOC106563020, LOC106564215, LOC106565750, LOC106589772, LOC106598436, LOC106600447, LOC106608548, cxl10, m17, tnfl6, traf2b, traf4a]
GO:0060326	cell chemotaxis	Group41		GO_BiologicalProcess-EBI-UniProt-GOA-ACAP-ARAP_01.05.2024_00h00	0.003961	0.00960909	0.000198745	0.000533472	[4, 5]	5.76923	12	[LOC100136449, LOC106561115, LOC106565493, LOC106569491, LOC106586805, LOC106589772, LOC106597466, LOC106600212, LOC106600447, LOC106608548, cxl10, f10]
GO:0030595	leukocyte chemotaxis	Group41		GO_BiologicalProcess-EBI-UniProt-GOA-ACAP-ARAP_01.05.2024_00h00	0.0271843	0.0406988	0.000198745	0.000533472	[3, 5, 6]	6.94444	5	[LOC100136449, LOC106561115, LOC106586805, LOC106608548, f10]
GO:0005164	tumor necrosis factor receptor binding	Group41		GO_MolecularFunction-EBI-UniProt-GOA-ACAP-ARAP_01.05.2024_00h00	0.00864343	0.0171559	0.000198745	0.000533472	[6]	9.25926	5	[LOC106563020, LOC106564215, tnfl6, traf2b, traf4a]
GO:0008009	chemokine activity	Group41		GO_BiologicalProcess-EBI-UniProt-GOA-ACAP-ARAP_01.05.2024_00h00	0.0206204	0.033349	0.000198745	0.000533472	[5, 6, 7]	7.46269	5	[LOC106561115, LOC106589772, LOC106600447, LOC106608548, cxl10]
GO:0070887	cellular response to chemical stimulus	Group42	Signal transduction and immune response	GO_BiologicalProcess-EBI-UniProt-GOA-ACAP-ARAP_01.05.2024_00h00	5.22142e-08	1.05232e-06	2.44918e-10	6.24542e-09	[3]	4.64356	71	[LOC100136449, LOC100136502, LOC100136576, LOC106560843, LOC106561115, LOC106561543, LOC106563020, LOC106563108, LOC106563436, LOC106564387, LOC106564567, LOC106564824, LOC106564853, LOC106565406, LOC106565493, LOC106565512, LOC106566728, LOC106568819, LOC106569491, LOC106569524, LOC106570080, LOC106575727, LOC106576191, LOC106579329, LOC106585515, LOC106586175, LOC106586805, LOC106589772, LOC106…
KEGG:04060	Cytokine-cytokine receptor interaction	Group42		KEGG_01.05.2024	1.80343e-06	2.7794e-05	2.44918e-10	6.24542e-09	[-1]	6.09037	31	[LOC100136449, LOC100136502, LOC106563436, LOC106564387, LOC106569491, LOC106571739, LOC106572181, LOC106574253, LOC106576191, LOC106579629, LOC106585251, LOC106586805, LOC106589772, LOC106597466, LOC106598140, LOC106600212, LOC106601362, LOC106603109, LOC106607440, LOC106608548, LOC106613202, cxl10, hdr, ifngr2a, il1r2, m17, sdf1, tnfl6, tnfrsf21, tnr5, tnr6]
GO:0098552	side of membrane	Group42		GO_CellularComponent-EBI-UniProt-GOA-ACAP-ARAP_01.05.2024_00h00	1.60892e-05	0.00013598	2.44918e-10	6.24542e-09	[2, 3]	5.08475	36	[LOC100136446, LOC100136502, LOC106560843, LOC106563020, LOC106563436, LOC106564308, LOC106564387, LOC106565493, LOC106565512, LOC106569491, LOC106572511, LOC106575727, LOC106577375, LOC106586805, LOC106587124, LOC106588291, LOC106588881, LOC106591603, LOC106597466, LOC106599065, LOC106600212, LOC106600435, LOC106601362, LOC106602257, LOC106603109, LOC106607440, LOC106608642, LOC106610446, LOC106…
GO:0019955	cytokine binding	Group42		GO_MolecularFunction-EBI-UniProt-GOA-ACAP-ARAP_01.05.2024_00h00	0.0237714	0.0370721	2.44918e-10	6.24542e-09	[3]	5.11364	9	[LOC106563420, LOC106564387, LOC106565493, LOC106565750, LOC106569491, LOC106586805, LOC106597466, LOC106600212, il1r2]
GO:0140375	immune receptor activity	Group42		GO_MolecularFunction-EBI-UniProt-GOA-ACAP-ARAP_01.05.2024_00h00	0.000105128	0.000640549	2.44918e-10	6.24542e-09	[3]	6.77291	17	[LOC106563436, LOC106564387, LOC106565493, LOC106568372, LOC106569491, LOC106575727, LOC106576191, LOC106577689, LOC106582459, LOC106584987, LOC106586805, LOC106597466, LOC106600212, LOC106601362, LOC106603109, LOC106607440, il1r2]
GO:0009897	external side of plasma membrane	Group42		GO_CellularComponent-EBI-UniProt-GOA-ACAP-ARAP_01.05.2024_00h00	3.95991e-06	5.18748e-05	2.44918e-10	6.24542e-09	[3, 4]	6.33803	27	[LOC100136446, LOC100136502, LOC106563436, LOC106564387, LOC106565493, LOC106565512, LOC106569491, LOC106572511, LOC106575727, LOC106577375, LOC106586805, LOC106588291, LOC106588881, LOC106597466, LOC106599065, LOC106600212, LOC106601362, LOC106602257, LOC106603109, LOC106607440, LOC106608642, LOC106610446, LOC106610449, hdr, tfr1a, tnr5, tnr6]
GO:0034097	response to cytokine	Group42		GO_BiologicalProcess-EBI-UniProt-GOA-ACAP-ARAP_01.05.2024_00h00	6.14126e-06	7.31368e-05	2.44918e-10	6.24542e-09	[4]	6.32603	26	[LOC100136449, LOC100136502, LOC106563020, LOC106563436, LOC106564387, LOC106565493, LOC106569491, LOC106569524, LOC106575727, LOC106576191, LOC106583822, LOC106586805, LOC106597466, LOC106598436, LOC106600212, LOC106601362, LOC106603109, LOC106607440, hdr, il1r2, m17, mx2, tnr5, tnr6, traf2b, traf4a]
GO:0019221	cytokine-mediated signaling pathway	Group42		GO_BiologicalProcess-EBI-UniProt-GOA-ACAP-ARAP_01.05.2024_00h00	2.01093e-05	0.000150532	2.44918e-10	6.24542e-09	[4, 5, 6]	6.50888	22	[LOC100136449, LOC100136502, LOC106563020, LOC106563436, LOC106564387, LOC106565493, LOC106569491, LOC106575727, LOC106576191, LOC106586805, LOC106597466, LOC106598436, LOC106600212, LOC106601362, LOC106603109, LOC106607440, hdr, il1r2, m17, tnr6, traf2b, traf4a]
GO:0004896	cytokine receptor activity	Group42		GO_BiologicalProcess-EBI-UniProt-GOA-ACAP-ARAP_01.05.2024_00h00	0.00234556	0.00675314	2.44918e-10	6.24542e-09	[5, 6, 7]	5.88235	13	[LOC106563436, LOC106564387, LOC106565493, LOC106569491, LOC106575727, LOC106576191, LOC106586805, LOC106597466, LOC106600212, LOC106601362, LOC106603109, LOC106607440, il1r2]
GO:0048026	positive regulation of mRNA splicing, via spliceosome	Group43	Signal transduction and immune response	GO_BiologicalProcess-EBI-UniProt-GOA-ACAP-ARAP_01.05.2024_00h00	1.54634e-05	0.000135047	6.6498e-06	3.08309e-05	[6, 7, 8, 9, 10, 11, 12, 13]	25	6	[LOC106573600, LOC106601525, LOC106612293, LOC106613740, cirbpb, srsf2b]
GO:0051240	positive regulation of multicellular organismal process	Group43		GO_BiologicalProcess-EBI-UniProt-GOA-ACAP-ARAP_01.05.2024_00h00	0.0142982	0.0253117	6.6498e-06	3.08309e-05	[2, 3, 4]	4.17633	18	[LOC100136439, LOC100136449, LOC100136453, LOC106561101, LOC106563113, LOC106565512, LOC106568387, LOC106568558, LOC106579714, LOC106585763, LOC106590199, LOC106605095, LOC106609762, LOC106613504, f2r, tlr7, tnr5, vcanb]
GO:0050776	regulation of immune response	Group43		GO_BiologicalProcess-EBI-UniProt-GOA-ACAP-ARAP_01.05.2024_00h00	0.000469678	0.00208569	6.6498e-06	3.08309e-05	[3, 4]	5.34351	21	[LOC106563113, LOC106568372, LOC106568387, LOC106569490, LOC106573839, LOC106577375, LOC106577689, LOC106582459, LOC106583003, LOC106583822, LOC106584987, LOC106588291, LOC106588881, LOC106594845, LOC106599065, LOC106602030, LOC106608642, c7b, tlr2, tlr7, tnr5]
GO:0001816	cytokine production	Group43		GO_BiologicalProcess-EBI-UniProt-GOA-ACAP-ARAP_01.05.2024_00h00	0.000317455	0.00156931	6.6498e-06	3.08309e-05	[2, 6]	7.74194	12	[LOC100136439, LOC100136453, LOC106563113, LOC106568387, LOC106579714, LOC106588881, LOC106591603, LOC106599065, LOC106603287, LOC106608642, tlr7, tnr5]
GO:0002253	activation of immune response	Group43		GO_BiologicalProcess-EBI-UniProt-GOA-ACAP-ARAP_01.05.2024_00h00	4.86437e-05	0.000326786	6.6498e-06	3.08309e-05	[2, 4, 5, 6]	6.49351	20	[LOC106563113, LOC106568372, LOC106568387, LOC106573839, LOC106577375, LOC106577689, LOC106582459, LOC106583003, LOC106583822, LOC106584987, LOC106588291, LOC106588881, LOC106594845, LOC106599065, LOC106602030, LOC106608642, c7b, tlr2, tlr7, tnr5]
GO:0002757	immune response-activating signaling pathway	Group43		GO_BiologicalProcess-EBI-UniProt-GOA-ACAP-ARAP_01.05.2024_00h00	1.74775e-05	0.000143097	6.6498e-06	3.08309e-05	[3, 4, 5, 6, 7]	7.5	18	[LOC106563113, LOC106568372, LOC106568387, LOC106573839, LOC106577375, LOC106577689, LOC106582459, LOC106583822, LOC106584987, LOC106588291, LOC106588881, LOC106594845, LOC106599065, LOC106602030, LOC106608642, tlr2, tlr7, tnr5]
GO:0001817	regulation of cytokine production	Group43		GO_BiologicalProcess-EBI-UniProt-GOA-ACAP-ARAP_01.05.2024_00h00	0.000317455	0.00156931	6.6498e-06	3.08309e-05	[3, 4, 6, 7, 8]	7.74194	12	[LOC100136439, LOC100136453, LOC106563113, LOC106568387, LOC106579714, LOC106588881, LOC106591603, LOC106599065, LOC106603287, LOC106608642, tlr7, tnr5]
GO:0001819	positive regulation of cytokine production	Group43		GO_BiologicalProcess-EBI-UniProt-GOA-ACAP-ARAP_01.05.2024_00h00	0.00442674	0.0100853	6.6498e-06	3.08309e-05	[3, 4, 5, 6, 7, 8, 9]	8.04598	7	[LOC100136439, LOC100136453, LOC106563113, LOC106568387, LOC106579714, tlr7, tnr5]
GO:0010628	positive regulation of gene expression	Group43		GO_BiologicalProcess-EBI-UniProt-GOA-ACAP-ARAP_01.05.2024_00h00	1.87676e-05	0.000149004	6.6498e-06	3.08309e-05	[5, 6, 7, 8]	6.73077	21	[LOC100136439, LOC100136449, LOC100136453, LOC106563113, LOC106568387, LOC106571492, LOC106573600, LOC106579714, LOC106589620, LOC106601036, LOC106601525, LOC106603287, LOC106605049, LOC106612293, LOC106613740, cirbpb, fgf10a, pe2r4, srsf2b, tlr7, tnr5]
GO:1903313	positive regulation of mRNA metabolic process	Group43		GO_BiologicalProcess-EBI-UniProt-GOA-ACAP-ARAP_01.05.2024_00h00	0.0243492	0.0375265	6.6498e-06	3.08309e-05	[5, 6, 7, 8, 9]	5.78512	7	[LOC106570386, LOC106573600, LOC106601525, LOC106612293, LOC106613740, cirbpb, srsf2b]
KEGG:00410	beta-Alanine metabolism	Group44	Metabolism and enzymatic function	KEGG_01.05.2024	0.00061612	0.00256228	0.00054372	0.00126044	[-1]	11.2903	7	[LOC100194731, LOC106569508, LOC106581773, LOC106594092, LOC106601268, LOC106602007, gadl1]
KEGG:00250	Alanine, aspartate and glutamate metabolism	Group44		KEGG_01.05.2024	0.00110252	0.00365645	0.00054372	0.00126044	[-1]	9.09091	8	[LOC106566711, LOC106569508, LOC106581773, LOC106590406, LOC106602007, LOC106610853, ass1, si:dkey-103j14.5]
KEGG:00260	Glycine, serine and threonine metabolism	Group44		KEGG_01.05.2024	0.00789909	0.0159197	0.00054372	0.00126044	[-1]	8.10811	6	[LOC100194731, LOC106580394, LOC106586211, LOC106601268, glyctk, serb]
KEGG:00430	Taurine and hypotaurine metabolism	Group44		KEGG_01.05.2024	0.00165089	0.00521123	0.00054372	0.00126044	[-1]	13.5135	5	[LOC106569508, LOC106581773, LOC106594092, cdo1, gadl1]
GO:0016830	carbon-carbon lyase activity	Group44		GO_MolecularFunction-EBI-UniProt-GOA-ACAP-ARAP_01.05.2024_00h00	0.00389202	0.00961991	0.00054372	0.00126044	[3]	8.23529	7	[LOC100194624, LOC106569508, LOC106581773, LOC106581982, LOC106594092, dcup, gadl1]
GO:0008652	amino acid biosynthetic process	Group44		GO_BiologicalProcess-EBI-UniProt-GOA-ACAP-ARAP_01.05.2024_00h00	0.0273645	0.0405056	0.00054372	0.00126044	[4]	5.64516	7	[LOC106566711, LOC106569508, LOC106580394, LOC106581773, LOC106586211, ass1, serb]
GO:0009063	amino acid catabolic process	Group44		GO_BiologicalProcess-EBI-UniProt-GOA-ACAP-ARAP_01.05.2024_00h00	0.0231656	0.0365627	0.00054372	0.00126044	[4]	5.44218	8	[LOC106566711, LOC106577031, LOC106580394, LOC106590406, LOC106590602, LOC106602007, cdo1, si:dkey-103j14.5]
GO:0016053	organic acid biosynthetic process	Group44		GO_BiologicalProcess-EBI-UniProt-GOA-ACAP-ARAP_01.05.2024_00h00	0.00751639	0.0152659	0.00054372	0.00126044	[4]	4.67836	16	[LOC106566711, LOC106569508, LOC106573787, LOC106580394, LOC106581773, LOC106586211, LOC106597323, LOC106607757, LOC106613694, LOC106613695, ass1, cdo1, hem4, ptgis, serb, zgc:101540]
GO:0030170	pyridoxal phosphate binding	Group44		GO_MolecularFunction-EBI-UniProt-GOA-ACAP-ARAP_01.05.2024_00h00	0.0109095	0.0201287	0.00054372	0.00126044	[4, 5]	6.79612	7	[LOC106569508, LOC106580394, LOC106581773, LOC106590406, LOC106594092, LOC106602007, gadl1]
GO:0170041	non-proteinogenic amino acid metabolic process	Group44		GO_BiologicalProcess-EBI-UniProt-GOA-ACAP-ARAP_01.05.2024_00h00	0.0161881	0.028088	0.00054372	0.00126044	[4, 6]	7.93651	5	[LOC106569508, LOC106577031, LOC106581773, LOC106602007, ass1]
GO:0009448	gamma-aminobutyric acid metabolic process	Group44		GO_BiologicalProcess-EBI-UniProt-GOA-ACAP-ARAP_01.05.2024_00h00	0.00309468	0.00818997	0.00054372	0.00126044	[5, 7]	23.0769	3	[LOC106569508, LOC106581773, LOC106602007]
GO:0009069	serine family amino acid metabolic process	Group44		GO_BiologicalProcess-EBI-UniProt-GOA-ACAP-ARAP_01.05.2024_00h00	0.0166788	0.028749	0.00054372	0.00126044	[5, 6, 7, 8]	9.52381	4	[LOC106580394, LOC106586211, cdo1, serb]
GO:0097006	regulation of plasma lipoprotein particle levels	Group45		GO_BiologicalProcess-EBI-UniProt-GOA-ACAP-ARAP_01.05.2024_00h00	0.000371056	0.00170556	0.000319472	0.000775862	[2, 3]	18.5185	5	[LOC106577511, LOC106613694, LOC106613695, apoc1, sr-bi]
GO:0034381	plasma lipoprotein particle clearance	Group45		GO_BiologicalProcess-EBI-UniProt-GOA-ACAP-ARAP_01.05.2024_00h00	0.0024226	0.00682497	0.000319472	0.000775862	[2, 3, 4]	25	3	[LOC106577511, apoc1, sr-bi]
GO:0006869	lipid transport	Group45		GO_BiologicalProcess-EBI-UniProt-GOA-ACAP-ARAP_01.05.2024_00h00	0.00174452	0.00544124	0.000319472	0.000775862	[4, 5]	4.6371	23	[LOC106570598, LOC106571805, LOC106572471, LOC106577511, LOC106577627, LOC106578486, LOC106580355, LOC106580600, LOC106580785, LOC106595097, LOC106603195, LOC106605689, abca12, abcd4, apoc1, apoeb, fabp2, gramd1ba, rbp4, ret7, soat1, sr-bi, zgc:101540]
GO:0004859	phospholipase inhibitor activity	Group45		GO_MolecularFunction-EBI-UniProt-GOA-ACAP-ARAP_01.05.2024_00h00	0.00686144	0.0143816	0.000319472	0.000775862	[5]	17.6471	3	[LOC106575194, LOC106577511, apoc1]
GO:0015850	organic hydroxy compound transport	Group45		GO_BiologicalProcess-EBI-UniProt-GOA-ACAP-ARAP_01.05.2024_00h00	0.0116616	0.0213659	0.000319472	0.000775862	[5]	5.21327	11	[LOC106562417, LOC106577511, LOC106580600, LOC106580796, LOC106600435, apoc1, aqp1, gramd1ba, rbp4, soat1, sr-bi]
GO:0005504	fatty acid binding	Group45		GO_MolecularFunction-EBI-UniProt-GOA-ACAP-ARAP_01.05.2024_00h00	0.00209808	0.00617637	0.000319472	0.000775862	[3, 6, 7]	12.8205	5	[LOC106570598, LOC106577511, apoc1, fabp2, ret7]
GO:0006639	acylglycerol metabolic process	Group45		GO_BiologicalProcess-EBI-UniProt-GOA-ACAP-ARAP_01.05.2024_00h00	0.0253277	0.0383575	0.000319472	0.000775862	[5, 6]	5.7377	7	[LOC106567948, LOC106576811, LOC106577511, LOC106582334, LOC106613694, LOC106613695, apoc1]
GO:0015918	sterol transport	Group45		GO_BiologicalProcess-EBI-UniProt-GOA-ACAP-ARAP_01.05.2024_00h00	0.00359541	0.00914562	0.000319472	0.000775862	[5, 6]	9.52381	6	[LOC106577511, LOC106580600, apoc1, gramd1ba, soat1, sr-bi]
GO:0034361	very-low-density lipoprotein particle	Group45		GO_CellularComponent-EBI-UniProt-GOA-ACAP-ARAP_01.05.2024_00h00	0.00184911	0.00563333	0.000319472	0.000775862	[5, 6]	27.2727	3	[LOC106577511, LOC106613695, apoc1]
GO:0043524	negative regulation of neuron apoptotic process	Group45		GO_BiologicalProcess-EBI-UniProt-GOA-ACAP-ARAP_01.05.2024_00h00	0.0202027	0.0328764	0.000319472	0.000775862	[5, 6, 7]	12	3	[LOC106605689, apoeb, m17]
GO:0015908	fatty acid transport	Group45		GO_BiologicalProcess-EBI-UniProt-GOA-ACAP-ARAP_01.05.2024_00h00	0.00887565	0.0173539	0.000319472	0.000775862	[5, 6, 8]	7.07071	7	[LOC106570598, LOC106571805, LOC106578486, abcd4, fabp2, ret7, zgc:101540]
GO:0034385	triglyceride-rich plasma lipoprotein particle	Group45	Molecular transport and localization	GO_CellularComponent-EBI-UniProt-GOA-ACAP-ARAP_01.05.2024_00h00	1.18557e-05	0.000115045	0.000319472	0.000775862	[4, 5]	35.7143	5	[LOC106577511, LOC106605689, LOC106613695, apoc1, apoeb]
GO:0051240	positive regulation of multicellular organismal process	Group46		GO_BiologicalProcess-EBI-UniProt-GOA-ACAP-ARAP_01.05.2024_00h00	0.0142982	0.0253117	2.38325e-07	2.02576e-06	[2, 3, 4]	4.17633	18	[LOC100136439, LOC100136449, LOC100136453, LOC106561101, LOC106563113, LOC106565512, LOC106568387, LOC106568558, LOC106579714, LOC106585763, LOC106590199, LOC106605095, LOC106609762, LOC106613504, f2r, tlr7, tnr5, vcanb]
GO:0001816	cytokine production	Group46		GO_BiologicalProcess-EBI-UniProt-GOA-ACAP-ARAP_01.05.2024_00h00	0.000317455	0.00156931	2.38325e-07	2.02576e-06	[2, 6]	7.74194	12	[LOC100136439, LOC100136453, LOC106563113, LOC106568387, LOC106579714, LOC106588881, LOC106591603, LOC106599065, LOC106603287, LOC106608642, tlr7, tnr5]
GO:0032103	positive regulation of response to external stimulus	Group46		GO_BiologicalProcess-EBI-UniProt-GOA-ACAP-ARAP_01.05.2024_00h00	0.000622012	0.00254636	2.38325e-07	2.02576e-06	[3, 4, 5]	7.18563	12	[LOC106563113, LOC106568387, LOC106573839, LOC106583822, LOC106588291, LOC106594845, LOC106602030, f10, m17, tlr2, tlr7, tnr5]
GO:0032635	interleukin-6 production	Group46		GO_BiologicalProcess-EBI-UniProt-GOA-ACAP-ARAP_01.05.2024_00h00	0.00309468	0.00818997	2.38325e-07	2.02576e-06	[3, 7]	23.0769	3	[LOC106563113, LOC106568387, tlr7]
GO:0045087	innate immune response	Group46		GO_BiologicalProcess-EBI-UniProt-GOA-ACAP-ARAP_01.05.2024_00h00	0.000662098	0.0025891	2.38325e-07	2.02576e-06	[3, 5, 6, 7]	5.45977	19	[LOC100136439, LOC100136453, LOC100136583, LOC106563113, LOC106568387, LOC106569524, LOC106573839, LOC106579390, LOC106583822, LOC106588291, LOC106593320, LOC106594845, LOC106602030, LOC106604759, c7b, mx2, tlr2, tlr7, tnr5]
GO:0001817	regulation of cytokine production	Group46		GO_BiologicalProcess-EBI-UniProt-GOA-ACAP-ARAP_01.05.2024_00h00	0.000317455	0.00156931	2.38325e-07	2.02576e-06	[3, 4, 6, 7, 8]	7.74194	12	[LOC100136439, LOC100136453, LOC106563113, LOC106568387, LOC106579714, LOC106588881, LOC106591603, LOC106599065, LOC106603287, LOC106608642, tlr7, tnr5]
GO:0051607	defense response to virus	Group46		GO_BiologicalProcess-EBI-UniProt-GOA-ACAP-ARAP_01.05.2024_00h00	0.00144783	0.00468309	2.38325e-07	2.02576e-06	[4, 5, 6, 7]	7.35294	10	[LOC106563113, LOC106568387, LOC106577762, LOC106577765, LOC106606884, LOC106608811, mx2, prf1.3, tlr7, tnr5]
GO:0001819	positive regulation of cytokine production	Group46		GO_BiologicalProcess-EBI-UniProt-GOA-ACAP-ARAP_01.05.2024_00h00	0.00442674	0.0100853	2.38325e-07	2.02576e-06	[3, 4, 5, 6, 7, 8, 9]	8.04598	7	[LOC100136439, LOC100136453, LOC106563113, LOC106568387, LOC106579714, tlr7, tnr5]
GO:0010628	positive regulation of gene expression	Group46		GO_BiologicalProcess-EBI-UniProt-GOA-ACAP-ARAP_01.05.2024_00h00	1.87676e-05	0.000149004	2.38325e-07	2.02576e-06	[5, 6, 7, 8]	6.73077	21	[LOC100136439, LOC100136449, LOC100136453, LOC106563113, LOC106568387, LOC106571492, LOC106573600, LOC106579714, LOC106589620, LOC106601036, LOC106601525, LOC106603287, LOC106605049, LOC106612293, LOC106613740, cirbpb, fgf10a, pe2r4, srsf2b, tlr7, tnr5]
GO:0032755	positive regulation of interleukin-6 production	Group46		GO_BiologicalProcess-EBI-UniProt-GOA-ACAP-ARAP_01.05.2024_00h00	0.000975044	0.00336134	2.38325e-07	2.02576e-06	[4, 5, 6, 7, 8, 9, 10]	33.3333	3	[LOC106563113, LOC106568387, tlr7]
GO:0002758	innate immune response-activating signaling pathway	Group46		GO_BiologicalProcess-EBI-UniProt-GOA-ACAP-ARAP_01.05.2024_00h00	3.80319e-05	0.000269307	2.38325e-07	2.02576e-06	[4, 5, 6, 7, 8, 9, 10, 11]	11.4943	10	[LOC106563113, LOC106568387, LOC106573839, LOC106583822, LOC106588291, LOC106594845, LOC106602030, tlr2, tlr7, tnr5]
GO:0002224	toll-like receptor signaling pathway	Group46	Signal transduction and immune response	GO_BiologicalProcess-EBI-UniProt-GOA-ACAP-ARAP_01.05.2024_00h00	7.94118e-06	8.32236e-05	2.38325e-07	2.02576e-06	[6, 7, 8, 9, 10, 11, 12, 13]	15.5172	9	[LOC106563113, LOC106568387, LOC106573839, LOC106583822, LOC106594845, LOC106602030, tlr2, tlr7, tnr5]
GO:0015669	gas transport	Group47		GO_BiologicalProcess-EBI-UniProt-GOA-ACAP-ARAP_01.05.2024_00h00	3.97507e-23	1.04147e-20	4.16661e-09	7.08323e-08	[4]	41.0714	23	[LOC100136576, LOC106590208, LOC106594777, LOC106595268, LOC106600318, LOC106600435, LOC106601051, LOC106601071, LOC106601072, LOC106601074, LOC106601076, LOC106601077, LOC106607236, LOC106607371, LOC106607372, LOC106607373, LOC106607375, LOC106607380, LOC123723657, LOC123724067, aqp1, cahz, hba]
GO:0098754	detoxification	Group47	Signal transduction and immune response	GO_BiologicalProcess-EBI-UniProt-GOA-ACAP-ARAP_01.05.2024_00h00	5.61102e-17	2.94018e-15	4.16661e-09	7.08323e-08	[1, 4]	21.0084	25	[LOC100136576, LOC106564567, LOC106564824, LOC106564853, LOC106586175, LOC106594777, LOC106595268, LOC106600318, LOC106600509, LOC106601051, LOC106601071, LOC106601072, LOC106601074, LOC106601076, LOC106601077, LOC106607236, LOC106607371, LOC106607372, LOC106607373, LOC106607375, LOC106607380, LOC123723657, LOC123724067, hba, mt2]
GO:0043177	organic acid binding	Group47		GO_MolecularFunction-EBI-UniProt-GOA-ACAP-ARAP_01.05.2024_00h00	6.64985e-14	2.48894e-12	4.16661e-09	7.08323e-08	[3]	15.7233	25	[LOC100136576, LOC106570598, LOC106577511, LOC106594777, LOC106595268, LOC106600318, LOC106601051, LOC106601071, LOC106601072, LOC106601074, LOC106601076, LOC106601077, LOC106603838, LOC106607236, LOC106607371, LOC106607372, LOC106607373, LOC106607375, LOC106607380, LOC123723657, LOC123724067, apoc1, fabp2, hba, ret7]
GO:0044248	cellular catabolic process	Group47		GO_BiologicalProcess-EBI-UniProt-GOA-ACAP-ARAP_01.05.2024_00h00	7.42784e-07	1.2974e-05	4.16661e-09	7.08323e-08	[3]	5.16274	46	[LOC100136576, LOC100194714, LOC100286622, LOC106564567, LOC106564824, LOC106566711, LOC106576811, LOC106577031, LOC106578486, LOC106580394, LOC106583638, LOC106586175, LOC106590406, LOC106590602, LOC106592262, LOC106594777, LOC106595268, LOC106600318, LOC106600509, LOC106601051, LOC106601071, LOC106601072, LOC106601074, LOC106601076, LOC106601077, LOC106602007, LOC106604146, LOC106607236, LOC106…
GO:0044282	small molecule catabolic process	Group47		GO_BiologicalProcess-EBI-UniProt-GOA-ACAP-ARAP_01.05.2024_00h00	0.00490842	0.0110863	4.16661e-09	7.08323e-08	[3]	4.77528	17	[LOC100286622, LOC106566711, LOC106577031, LOC106578486, LOC106580394, LOC106583638, LOC106590406, LOC106590602, LOC106592262, LOC106600509, LOC106602007, LOC106605689, abcd4, apoeb, cdo1, si:dkey-103j14.5, zgc:101540]
GO:0070887	cellular response to chemical stimulus	Group47		GO_BiologicalProcess-EBI-UniProt-GOA-ACAP-ARAP_01.05.2024_00h00	5.22142e-08	1.05232e-06	4.16661e-09	7.08323e-08	[3]	4.64356	71	[LOC100136449, LOC100136502, LOC100136576, LOC106560843, LOC106561115, LOC106561543, LOC106563020, LOC106563108, LOC106563436, LOC106564387, LOC106564567, LOC106564824, LOC106564853, LOC106565406, LOC106565493, LOC106565512, LOC106566728, LOC106568819, LOC106569491, LOC106569524, LOC106570080, LOC106575727, LOC106576191, LOC106579329, LOC106585515, LOC106586175, LOC106586805, LOC106589772, LOC106…
GO:0072562	blood microparticle	Group47		GO_CellularComponent-EBI-UniProt-GOA-ACAP-ARAP_01.05.2024_00h00	8.39498e-17	3.66581e-15	4.16661e-09	7.08323e-08	[2, 3, 4]	28.9855	20	[LOC100136576, LOC106594777, LOC106595268, LOC106600318, LOC106601018, LOC106601051, LOC106601071, LOC106601072, LOC106601074, LOC106601076, LOC106601077, LOC106607236, LOC106607371, LOC106607372, LOC106607373, LOC106607375, LOC106607380, LOC123723657, LOC123724067, hba]
GO:0020037	heme binding	Group47		GO_MolecularFunction-EBI-UniProt-GOA-ACAP-ARAP_01.05.2024_00h00	6.66086e-10	1.93905e-08	4.16661e-09	7.08323e-08	[4]	10.0386	26	[LOC100136576, LOC106564824, LOC106564853, LOC106577031, LOC106586175, LOC106590088, LOC106592262, LOC106594777, LOC106595268, LOC106600318, LOC106601051, LOC106601071, LOC106601072, LOC106601074, LOC106601076, LOC106601077, LOC106607236, LOC106607371, LOC106607372, LOC106607373, LOC106607375, LOC106607380, LOC123723657, LOC123724067, hba, ptgis]
GO:0042744	hydrogen peroxide catabolic process	Group47		GO_BiologicalProcess-EBI-UniProt-GOA-ACAP-ARAP_01.05.2024_00h00	9.32505e-23	1.22158e-20	4.16661e-09	7.08323e-08	[4, 5]	43.1373	22	[LOC100136576, LOC106564567, LOC106564824, LOC106586175, LOC106594777, LOC106595268, LOC106600318, LOC106601051, LOC106601071, LOC106601072, LOC106601074, LOC106601076, LOC106601077, LOC106607236, LOC106607371, LOC106607372, LOC106607373, LOC106607375, LOC106607380, LOC123723657, LOC123724067, hba]
GO:0046395	carboxylic acid catabolic process	Group47		GO_BiologicalProcess-EBI-UniProt-GOA-ACAP-ARAP_01.05.2024_00h00	0.00731014	0.0149629	4.16661e-09	7.08323e-08	[5, 6]	4.96454	14	[LOC100286622, LOC106566711, LOC106577031, LOC106578486, LOC106580394, LOC106583638, LOC106590406, LOC106590602, LOC106592262, LOC106602007, abcd4, cdo1, si:dkey-103j14.5, zgc:101540]
GO:0005344	oxygen carrier activity	Group47		GO_BiologicalProcess-EBI-UniProt-GOA-ACAP-ARAP_01.05.2024_00h00	5.66825e-19	4.95027e-17	4.16661e-09	7.08323e-08	[6]	39.5833	19	[LOC100136576, LOC106594777, LOC106595268, LOC106600318, LOC106601051, LOC106601071, LOC106601072, LOC106601074, LOC106601076, LOC106601077, LOC106607236, LOC106607371, LOC106607372, LOC106607373, LOC106607375, LOC106607380, LOC123723657, LOC123724067, hba]
GO:0004601	peroxidase activity	Group47		GO_BiologicalProcess-EBI-UniProt-GOA-ACAP-ARAP_01.05.2024_00h00	3.04597e-18	1.99511e-16	4.16661e-09	7.08323e-08	[5, 8]	26.7442	23	[LOC100136576, LOC106564567, LOC106564824, LOC106564853, LOC106586175, LOC106594777, LOC106595268, LOC106600318, LOC106601051, LOC106601071, LOC106601072, LOC106601074, LOC106601076, LOC106601077, LOC106607236, LOC106607371, LOC106607372, LOC106607373, LOC106607375, LOC106607380, LOC123723657, LOC123724067, hba]
GO:0005506	iron ion binding	Group47		GO_MolecularFunction-EBI-UniProt-GOA-ACAP-ARAP_01.05.2024_00h00	0.000525353	0.00229404	4.16661e-09	7.08323e-08	[7]	6.10687	16	[LOC106573787, LOC106592262, LOC106594777, LOC106600765, LOC106600953, LOC106601071, LOC106601072, LOC106601076, LOC106601077, LOC106603838, LOC106607373, LOC106607375, LOC123741664, c25ha, cdo1, ptgis]
GO:0008028	monocarboxylic acid transmembrane transporter activity	Group48	Molecular transport and localization	GO_BiologicalProcess-EBI-UniProt-GOA-ACAP-ARAP_01.05.2024_00h00	9.45623e-05	0.000604276	0.000694184	0.00136167	[6, 8, 9]	9.48276	11	[LOC106566182, LOC106571805, LOC106571856, LOC106575119, LOC106578486, LOC106583559, LOC106593002, abcd4, slc6a6, slc6a6b, zgc:101540]
KEGG:02010	ABC transporters	Group48		KEGG_01.05.2024	0.0271843	0.0406988	0.000694184	0.00136167	[-1]	6.94444	5	[LOC106577627, LOC106578486, LOC106589657, abca12, abcd4]
GO:0010876	lipid localization	Group48		GO_BiologicalProcess-EBI-UniProt-GOA-ACAP-ARAP_01.05.2024_00h00	0.000989718	0.00336761	0.000694184	0.00136167	[3]	4.68165	25	[LOC100380740, LOC106570598, LOC106571805, LOC106572471, LOC106577511, LOC106577627, LOC106578486, LOC106580355, LOC106580600, LOC106580785, LOC106595097, LOC106603195, LOC106605689, LOC106608647, abca12, abcd4, apoc1, apoeb, fabp2, gramd1ba, rbp4, ret7, soat1, sr-bi, zgc:101540]
GO:0006869	lipid transport	Group48		GO_BiologicalProcess-EBI-UniProt-GOA-ACAP-ARAP_01.05.2024_00h00	0.00174452	0.00544124	0.000694184	0.00136167	[4, 5]	4.6371	23	[LOC106570598, LOC106571805, LOC106572471, LOC106577511, LOC106577627, LOC106578486, LOC106580355, LOC106580600, LOC106580785, LOC106595097, LOC106603195, LOC106605689, abca12, abcd4, apoc1, apoeb, fabp2, gramd1ba, rbp4, ret7, soat1, sr-bi, zgc:101540]
GO:0032365	intracellular lipid transport	Group48		GO_BiologicalProcess-EBI-UniProt-GOA-ACAP-ARAP_01.05.2024_00h00	0.0195026	0.0323397	0.000694184	0.00136167	[4, 5, 6]	9.09091	4	[LOC106578486, LOC106580600, abcd4, gramd1ba]
GO:0005504	fatty acid binding	Group48		GO_MolecularFunction-EBI-UniProt-GOA-ACAP-ARAP_01.05.2024_00h00	0.00209808	0.00617637	0.000694184	0.00136167	[3, 6, 7]	12.8205	5	[LOC106570598, LOC106577511, apoc1, fabp2, ret7]
GO:0005319	lipid transporter activity	Group48		GO_BiologicalProcess-EBI-UniProt-GOA-ACAP-ARAP_01.05.2024_00h00	0.00636485	0.0135577	0.000694184	0.00136167	[5, 6]	5.42986	12	[LOC106571805, LOC106577627, LOC106578486, LOC106580355, LOC106580600, LOC106580785, LOC106595097, abca12, abcd4, gramd1ba, rbp4, zgc:101540]
GO:0015918	sterol transport	Group48		GO_BiologicalProcess-EBI-UniProt-GOA-ACAP-ARAP_01.05.2024_00h00	0.00359541	0.00914562	0.000694184	0.00136167	[5, 6]	9.52381	6	[LOC106577511, LOC106580600, apoc1, gramd1ba, soat1, sr-bi]
GO:0170055	lipid transmembrane transporter activity	Group48		GO_BiologicalProcess-EBI-UniProt-GOA-ACAP-ARAP_01.05.2024_00h00	0.00331769	0.00860627	0.000694184	0.00136167	[4, 6, 7]	9.67742	6	[LOC106571805, LOC106578486, LOC106580785, abcd4, rbp4, zgc:101540]
GO:0046942	carboxylic acid transport	Group48		GO_BiologicalProcess-EBI-UniProt-GOA-ACAP-ARAP_01.05.2024_00h00	0.0106672	0.0201064	0.000694184	0.00136167	[6]	4.09357	21	[LOC106562888, LOC106565308, LOC106566182, LOC106570598, LOC106571805, LOC106571856, LOC106575119, LOC106576408, LOC106578486, LOC106581769, LOC106583559, LOC106593002, LOC106595801, LOC106604706, abcd4, fabp2, ret7, slc26a6, slc6a6, slc6a6b, zgc:101540]
GO:0015908	fatty acid transport	Group48		GO_BiologicalProcess-EBI-UniProt-GOA-ACAP-ARAP_01.05.2024_00h00	0.00887565	0.0173539	0.000694184	0.00136167	[5, 6, 8]	7.07071	7	[LOC106570598, LOC106571805, LOC106578486, abcd4, fabp2, ret7, zgc:101540]
GO:0015718	monocarboxylic acid transport	Group48		GO_BiologicalProcess-EBI-UniProt-GOA-ACAP-ARAP_01.05.2024_00h00	0.000282354	0.00145052	0.000694184	0.00136167	[7]	7.03518	14	[LOC106566182, LOC106570598, LOC106571805, LOC106571856, LOC106575119, LOC106578486, LOC106583559, LOC106593002, abcd4, fabp2, ret7, slc6a6, slc6a6b, zgc:101540]
GO:0015909	long-chain fatty acid transport	Group48		GO_BiologicalProcess-EBI-UniProt-GOA-ACAP-ARAP_01.05.2024_00h00	0.01244	0.0226338	0.000694184	0.00136167	[6, 7, 9]	8.47458	5	[LOC106570598, LOC106571805, LOC106578486, abcd4, zgc:101540]
GO:0042760	very long-chain fatty acid catabolic process	Group48		GO_BiologicalProcess-EBI-UniProt-GOA-ACAP-ARAP_01.05.2024_00h00	0.00686144	0.0143816	0.000694184	0.00136167	[6, 7, 8, 9]	17.6471	3	[LOC106578486, abcd4, zgc:101540]
GO:0031640	killing of cells of another organism	Group49	Signal transduction and immune response	GO_BiologicalProcess-EBI-UniProt-GOA-ACAP-ARAP_01.05.2024_00h00	2.89686e-06	4.21654e-05	2.21382e-05	7.52698e-05	[3, 4]	20.5128	8	[LOC106564353, LOC106577762, LOC106577765, LOC106606884, LOC106608811, c7b, lyz, prf1.3]
GO:0045321	leukocyte activation	Group49		GO_BiologicalProcess-EBI-UniProt-GOA-ACAP-ARAP_01.05.2024_00h00	0.00265008	0.00730865	2.21382e-05	7.52698e-05	[2, 3]	5.57769	14	[LOC100136449, LOC100136502, LOC106564567, LOC106565512, LOC106577375, LOC106577762, LOC106577765, LOC106590199, LOC106603287, LOC106606884, LOC106608811, prf1.3, tnfrsf21, tnr5]
GO:0002250	adaptive immune response	Group49		GO_BiologicalProcess-EBI-UniProt-GOA-ACAP-ARAP_01.05.2024_00h00	0.00407557	0.0096198	2.21382e-05	7.52698e-05	[3]	6.81818	9	[LOC106577762, LOC106577765, LOC106583003, LOC106606884, LOC106608811, c7b, prf1.3, tnfrsf21, tnr5]
GO:0009988	cell-cell recognition	Group49		GO_BiologicalProcess-EBI-UniProt-GOA-ACAP-ARAP_01.05.2024_00h00	0.00604654	0.0132016	2.21382e-05	7.52698e-05	[3]	8.57143	6	[LOC106577762, LOC106577765, LOC106606884, LOC106608811, prf1.3, spaca4l]
GO:0051707	response to other organism	Group49		GO_BiologicalProcess-EBI-UniProt-GOA-ACAP-ARAP_01.05.2024_00h00	1.53076e-05	0.000138296	2.21382e-05	7.52698e-05	[2, 4]	5.38721	32	[LOC100136439, LOC100136449, LOC100136453, LOC100136583, LOC106563113, LOC106564353, LOC106564853, LOC106565512, LOC106568387, LOC106569524, LOC106573839, LOC106577762, LOC106577765, LOC106579390, LOC106583822, LOC106588291, LOC106593320, LOC106594845, LOC106602030, LOC106604759, LOC106606884, LOC106608811, c7b, hamp, iigp1, lyz, mx2, prf1.3, tfa, tlr2, tlr7, tnr5]
GO:0001909	leukocyte mediated cytotoxicity	Group49		GO_BiologicalProcess-EBI-UniProt-GOA-ACAP-ARAP_01.05.2024_00h00	0.000543963	0.00233637	2.21382e-05	7.52698e-05	[3, 4]	13.6364	6	[LOC106577762, LOC106577765, LOC106588291, LOC106606884, LOC106608811, prf1.3]
GO:0046930	pore complex	Group49		GO_CellularComponent-EBI-UniProt-GOA-ACAP-ARAP_01.05.2024_00h00	3.99482e-05	0.000275432	2.21382e-05	7.52698e-05	[3, 4]	21.4286	6	[LOC106577200, LOC106577762, LOC106577765, LOC106606884, LOC106608811, c7b]
GO:0002449	lymphocyte mediated immunity	Group49		GO_BiologicalProcess-EBI-UniProt-GOA-ACAP-ARAP_01.05.2024_00h00	0.000109215	0.000650324	2.21382e-05	7.52698e-05	[4]	11.25	9	[LOC106577762, LOC106577765, LOC106583003, LOC106588291, LOC106606884, LOC106608811, c7b, prf1.3, tnr5]
GO:0098542	defense response to other organism	Group49		GO_BiologicalProcess-EBI-UniProt-GOA-ACAP-ARAP_01.05.2024_00h00	3.68757e-06	5.08496e-05	2.21382e-05	7.52698e-05	[3, 4, 5]	5.98802	30	[LOC100136439, LOC100136453, LOC100136583, LOC106563113, LOC106564353, LOC106564853, LOC106568387, LOC106569524, LOC106573839, LOC106577762, LOC106577765, LOC106579390, LOC106583822, LOC106588291, LOC106593320, LOC106594845, LOC106602030, LOC106604759, LOC106606884, LOC106608811, c7b, hamp, iigp1, lyz, mx2, prf1.3, tfa, tlr2, tlr7, tnr5]
GO:0046651	lymphocyte proliferation	Group49		GO_BiologicalProcess-EBI-UniProt-GOA-ACAP-ARAP_01.05.2024_00h00	0.0184979	0.030869	2.21382e-05	7.52698e-05	[4, 5]	6.74157	6	[LOC100136449, LOC106565512, LOC106590199, LOC106603287, tnfrsf21, tnr5]
GO:0002456	T cell mediated immunity	Group49		GO_BiologicalProcess-EBI-UniProt-GOA-ACAP-ARAP_01.05.2024_00h00	0.000239721	0.00130847	2.21382e-05	7.52698e-05	[5]	15.7895	6	[LOC106577762, LOC106577765, LOC106583003, LOC106606884, LOC106608811, prf1.3]
GO:0032635	interleukin-6 production	Group49		GO_BiologicalProcess-EBI-UniProt-GOA-ACAP-ARAP_01.05.2024_00h00	0.00309468	0.00818997	2.21382e-05	7.52698e-05	[3, 7]	23.0769	3	[LOC106563113, LOC106568387, tlr7]
GO:0140546	defense response to symbiont	Group49		GO_BiologicalProcess-EBI-UniProt-GOA-ACAP-ARAP_01.05.2024_00h00	3.29138e-05	0.000239539	2.21382e-05	7.52698e-05	[4, 5, 6]	5.73951	26	[LOC100136439, LOC100136453, LOC100136583, LOC106563113, LOC106564353, LOC106568387, LOC106569524, LOC106573839, LOC106577762, LOC106577765, LOC106579390, LOC106583822, LOC106588291, LOC106593320, LOC106594845, LOC106602030, LOC106604759, LOC106606884, LOC106608811, c7b, mx2, prf1.3, tfa, tlr2, tlr7, tnr5]
GO:0051607	defense response to virus	Group49		GO_BiologicalProcess-EBI-UniProt-GOA-ACAP-ARAP_01.05.2024_00h00	0.00144783	0.00468309	2.21382e-05	7.52698e-05	[4, 5, 6, 7]	7.35294	10	[LOC106563113, LOC106568387, LOC106577762, LOC106577765, LOC106606884, LOC106608811, mx2, prf1.3, tlr7, tnr5]
GO:0001819	positive regulation of cytokine production	Group49		GO_BiologicalProcess-EBI-UniProt-GOA-ACAP-ARAP_01.05.2024_00h00	0.00442674	0.0100853	2.21382e-05	7.52698e-05	[3, 4, 5, 6, 7, 8, 9]	8.04598	7	[LOC100136439, LOC100136453, LOC106563113, LOC106568387, LOC106579714, tlr7, tnr5]
GO:0050670	regulation of lymphocyte proliferation	Group49		GO_BiologicalProcess-EBI-UniProt-GOA-ACAP-ARAP_01.05.2024_00h00	0.0167111	0.0286164	2.21382e-05	7.52698e-05	[5, 6, 7]	6.89655	6	[LOC100136449, LOC106565512, LOC106590199, LOC106603287, tnfrsf21, tnr5]
GO:0032755	positive regulation of interleukin-6 production	Group49		GO_BiologicalProcess-EBI-UniProt-GOA-ACAP-ARAP_01.05.2024_00h00	0.000975044	0.00336134	2.21382e-05	7.52698e-05	[4, 5, 6, 7, 8, 9, 10]	33.3333	3	[LOC106563113, LOC106568387, tlr7]
GO:0002224	toll-like receptor signaling pathway	Group49		GO_BiologicalProcess-EBI-UniProt-GOA-ACAP-ARAP_01.05.2024_00h00	7.94118e-06	8.32236e-05	2.21382e-05	7.52698e-05	[6, 7, 8, 9, 10, 11, 12, 13]	15.5172	9	[LOC106563113, LOC106568387, LOC106573839, LOC106583822, LOC106594845, LOC106602030, tlr2, tlr7, tnr5]
GO:0005369	taurine:sodium symporter activity	Group50	Molecular transport and localization	GO_BiologicalProcess-EBI-UniProt-GOA-ACAP-ARAP_01.05.2024_00h00	3.02112e-07	5.65382e-06	0.00472179	0.00633714	[6, 7, 8, 9, 10, 11, 12]	100	4	[LOC106566182, LOC106571856, slc6a6, slc6a6b]
GO:0015378	sodium:chloride symporter activity	Group50		GO_BiologicalProcess-EBI-UniProt-GOA-ACAP-ARAP_01.05.2024_00h00	4.31251e-06	5.38037e-05	0.00472179	0.00633714	[8, 9, 10, 11, 12]	16.6667	9	[LOC106562417, LOC106566182, LOC106571856, LOC106575119, LOC106580796, LOC106583559, slc12a3, slc6a6, slc6a6b]
GO:0072348	sulfur compound transport	Group50		GO_BiologicalProcess-EBI-UniProt-GOA-ACAP-ARAP_01.05.2024_00h00	0.0301418	0.0436306	0.00472179	0.00633714	[4]	6.75676	5	[LOC106566182, LOC106571856, slc26a6, slc6a6, slc6a6b]
GO:0098661	inorganic anion transmembrane transport	Group50		GO_BiologicalProcess-EBI-UniProt-GOA-ACAP-ARAP_01.05.2024_00h00	0.00439326	0.0100968	0.00472179	0.00633714	[4, 5, 6]	5.10204	15	[LOC106560351, LOC106562417, LOC106564610, LOC106566182, LOC106571856, LOC106575119, LOC106580796, LOC106583559, LOC106610147, ankhb, slc12a3, slc26a6, slc6a6, slc6a6b, ttyh1]
GO:1901682	sulfur compound transmembrane transporter activity	Group50		GO_BiologicalProcess-EBI-UniProt-GOA-ACAP-ARAP_01.05.2024_00h00	0.0206204	0.033349	0.00472179	0.00633714	[4, 6]	7.46269	5	[LOC106566182, LOC106571856, slc26a6, slc6a6, slc6a6b]
GO:0170055	lipid transmembrane transporter activity	Group50		GO_BiologicalProcess-EBI-UniProt-GOA-ACAP-ARAP_01.05.2024_00h00	0.00331769	0.00860627	0.00472179	0.00633714	[4, 6, 7]	9.67742	6	[LOC106571805, LOC106578486, LOC106580785, abcd4, rbp4, zgc:101540]
GO:0008509	monoatomic anion transmembrane transporter activity	Group50		GO_BiologicalProcess-EBI-UniProt-GOA-ACAP-ARAP_01.05.2024_00h00	0.00095741	0.00334455	0.00472179	0.00633714	[5, 7]	5.59211	17	[LOC100380859, LOC106560351, LOC106562417, LOC106564610, LOC106566182, LOC106571856, LOC106575119, LOC106577200, LOC106580796, LOC106583559, LOC106606856, LOC106610147, slc12a3, slc26a6, slc6a6, slc6a6b, ttyh1]
GO:0015103	inorganic anion transmembrane transporter activity	Group50		GO_BiologicalProcess-EBI-UniProt-GOA-ACAP-ARAP_01.05.2024_00h00	0.00221891	0.00645949	0.00472179	0.00633714	[5, 7]	5.16717	17	[LOC100380859, LOC106560351, LOC106562417, LOC106564610, LOC106566182, LOC106571856, LOC106575119, LOC106580796, LOC106583559, LOC106606856, LOC106610147, ankhb, slc12a3, slc26a6, slc6a6, slc6a6b, ttyh1]
GO:0015291	secondary active transmembrane transporter activity	Group50		GO_BiologicalProcess-EBI-UniProt-GOA-ACAP-ARAP_01.05.2024_00h00	0.0063422	0.0136201	0.00472179	0.00633714	[5, 7]	4.23077	22	[LOC100380859, LOC106562417, LOC106562888, LOC106565308, LOC106566182, LOC106571856, LOC106575119, LOC106580320, LOC106580785, LOC106580796, LOC106583559, LOC106594081, LOC106605147, LOC106606856, ankhb, letm1, slc12a3, slc25a47a, slc26a6, slc39a4, slc6a6, slc6a6b]
GO:0046942	carboxylic acid transport	Group50		GO_BiologicalProcess-EBI-UniProt-GOA-ACAP-ARAP_01.05.2024_00h00	0.0106672	0.0201064	0.00472179	0.00633714	[6]	4.09357	21	[LOC106562888, LOC106565308, LOC106566182, LOC106570598, LOC106571805, LOC106571856, LOC106575119, LOC106576408, LOC106578486, LOC106581769, LOC106583559, LOC106593002, LOC106595801, LOC106604706, abcd4, fabp2, ret7, slc26a6, slc6a6, slc6a6b, zgc:101540]
GO:0015908	fatty acid transport	Group50		GO_BiologicalProcess-EBI-UniProt-GOA-ACAP-ARAP_01.05.2024_00h00	0.00887565	0.0173539	0.00472179	0.00633714	[5, 6, 8]	7.07071	7	[LOC106570598, LOC106571805, LOC106578486, abcd4, fabp2, ret7, zgc:101540]
GO:0046943	carboxylic acid transmembrane transporter activity	Group50		GO_BiologicalProcess-EBI-UniProt-GOA-ACAP-ARAP_01.05.2024_00h00	0.00959277	0.0186171	0.00472179	0.00633714	[5, 7, 8]	4.35835	18	[LOC106562888, LOC106565308, LOC106566182, LOC106571805, LOC106571856, LOC106575119, LOC106576408, LOC106578486, LOC106581769, LOC106583559, LOC106593002, LOC106595801, LOC106604706, abcd4, slc26a6, slc6a6, slc6a6b, zgc:101540]
GO:0015108	chloride transmembrane transporter activity	Group50		GO_BiologicalProcess-EBI-UniProt-GOA-ACAP-ARAP_01.05.2024_00h00	0.00401813	0.00957046	0.00472179	0.00633714	[6, 7, 8]	5.32319	14	[LOC106560351, LOC106562417, LOC106564610, LOC106566182, LOC106571856, LOC106575119, LOC106580796, LOC106583559, LOC106610147, slc12a3, slc26a6, slc6a6, slc6a6b, ttyh1]
GO:0015293	symporter activity	Group50		GO_BiologicalProcess-EBI-UniProt-GOA-ACAP-ARAP_01.05.2024_00h00	0.0042588	0.00987438	0.00472179	0.00633714	[6, 8]	5.11945	15	[LOC106562417, LOC106562888, LOC106565308, LOC106566182, LOC106571856, LOC106575119, LOC106580320, LOC106580785, LOC106580796, LOC106583559, LOC106594081, slc12a3, slc39a4, slc6a6, slc6a6b]
GO:0015718	monocarboxylic acid transport	Group50		GO_BiologicalProcess-EBI-UniProt-GOA-ACAP-ARAP_01.05.2024_00h00	0.000282354	0.00145052	0.00472179	0.00633714	[7]	7.03518	14	[LOC106566182, LOC106570598, LOC106571805, LOC106571856, LOC106575119, LOC106578486, LOC106583559, LOC106593002, abcd4, fabp2, ret7, slc6a6, slc6a6b, zgc:101540]
GO:0015909	long-chain fatty acid transport	Group50		GO_BiologicalProcess-EBI-UniProt-GOA-ACAP-ARAP_01.05.2024_00h00	0.01244	0.0226338	0.00472179	0.00633714	[6, 7, 9]	8.47458	5	[LOC106570598, LOC106571805, LOC106578486, abcd4, zgc:101540]
GO:0015294	solute:monoatomic cation symporter activity	Group50		GO_BiologicalProcess-EBI-UniProt-GOA-ACAP-ARAP_01.05.2024_00h00	0.00396269	0.009525	0.00472179	0.00633714	[6, 7, 8, 9]	5.53191	13	[LOC106562417, LOC106565308, LOC106566182, LOC106571856, LOC106575119, LOC106580785, LOC106580796, LOC106583559, LOC106594081, slc12a3, slc39a4, slc6a6, slc6a6b]
GO:0042760	very long-chain fatty acid catabolic process	Group50		GO_BiologicalProcess-EBI-UniProt-GOA-ACAP-ARAP_01.05.2024_00h00	0.00686144	0.0143816	0.00472179	0.00633714	[6, 7, 8, 9]	17.6471	3	[LOC106578486, abcd4, zgc:101540]
GO:0008028	monocarboxylic acid transmembrane transporter activity	Group50		GO_BiologicalProcess-EBI-UniProt-GOA-ACAP-ARAP_01.05.2024_00h00	9.45623e-05	0.000604276	0.00472179	0.00633714	[6, 8, 9]	9.48276	11	[LOC106566182, LOC106571805, LOC106571856, LOC106575119, LOC106578486, LOC106583559, LOC106593002, abcd4, slc6a6, slc6a6b, zgc:101540]
GO:0005343	organic acid:sodium symporter activity	Group50		GO_BiologicalProcess-EBI-UniProt-GOA-ACAP-ARAP_01.05.2024_00h00	0.00318357	0.00834096	0.00472179	0.00633714	[5, 7, 8, 9, 10, 11]	8.53659	7	[LOC106565308, LOC106566182, LOC106571856, LOC106575119, LOC106583559, slc6a6, slc6a6b]
GO:0005283	amino acid:sodium symporter activity	Group50		GO_BiologicalProcess-EBI-UniProt-GOA-ACAP-ARAP_01.05.2024_00h00	0.000820872	0.00302913	0.00472179	0.00633714	[6, 8, 9, 10, 11]	10.7692	7	[LOC106565308, LOC106566182, LOC106571856, LOC106575119, LOC106583559, slc6a6, slc6a6b]
GO:0006952	defense response	Group51	Signal transduction and immune response	GO_BiologicalProcess-EBI-UniProt-GOA-ACAP-ARAP_01.05.2024_00h00	5.14689e-08	1.12374e-06	1.89565e-06	1.0742e-05	[3]	5.7398	45	[LOC100136439, LOC100136449, LOC100136453, LOC100136583, LOC106562568, LOC106563113, LOC106564353, LOC106564853, LOC106565406, LOC106568372, LOC106568387, LOC106569524, LOC106573839, LOC106577689, LOC106577762, LOC106577765, LOC106579390, LOC106582459, LOC106582526, LOC106583822, LOC106584987, LOC106588291, LOC106589772, LOC106593320, LOC106594845, LOC106596683, LOC106602030, LOC106604759, LOC106…
GO:0002682	regulation of immune system process	Group51		GO_BiologicalProcess-EBI-UniProt-GOA-ACAP-ARAP_01.05.2024_00h00	0.000673918	0.00259657	1.89565e-06	1.0742e-05	[2, 3]	4.66321	27	[LOC100136449, LOC106563113, LOC106565512, LOC106568372, LOC106568387, LOC106569490, LOC106573839, LOC106577375, LOC106577689, LOC106582459, LOC106583003, LOC106583822, LOC106584987, LOC106588291, LOC106588881, LOC106590199, LOC106594845, LOC106599065, LOC106602030, LOC106603287, LOC106608642, c7b, f10, tlr2, tlr7, tnfrsf21, tnr5]
GO:0002684	positive regulation of immune system process	Group51		GO_BiologicalProcess-EBI-UniProt-GOA-ACAP-ARAP_01.05.2024_00h00	0.000309056	0.00155717	1.89565e-06	1.0742e-05	[2, 3, 4]	5.17241	24	[LOC100136449, LOC106563113, LOC106565512, LOC106568372, LOC106568387, LOC106573839, LOC106577375, LOC106577689, LOC106582459, LOC106583003, LOC106583822, LOC106584987, LOC106588291, LOC106588881, LOC106590199, LOC106594845, LOC106599065, LOC106602030, LOC106608642, c7b, f10, tlr2, tlr7, tnr5]
GO:0048584	positive regulation of response to stimulus	Group51		GO_BiologicalProcess-EBI-UniProt-GOA-ACAP-ARAP_01.05.2024_00h00	0.000656236	0.00260506	1.89565e-06	1.0742e-05	[2, 3, 4]	4.00381	42	[LOC100136502, LOC106560797, LOC106563020, LOC106563033, LOC106563113, LOC106568168, LOC106568372, LOC106568387, LOC106568558, LOC106573839, LOC106577375, LOC106577689, LOC106579714, LOC106581353, LOC106582459, LOC106583003, LOC106583309, LOC106583822, LOC106584987, LOC106588291, LOC106588881, LOC106592162, LOC106594845, LOC106599065, LOC106602030, LOC106608552, LOC106608642, bida, c7b, f10, f2r,…
GO:0051707	response to other organism	Group51		GO_BiologicalProcess-EBI-UniProt-GOA-ACAP-ARAP_01.05.2024_00h00	1.53076e-05	0.000138296	1.89565e-06	1.0742e-05	[2, 4]	5.38721	32	[LOC100136439, LOC100136449, LOC100136453, LOC100136583, LOC106563113, LOC106564353, LOC106564853, LOC106565512, LOC106568387, LOC106569524, LOC106573839, LOC106577762, LOC106577765, LOC106579390, LOC106583822, LOC106588291, LOC106593320, LOC106594845, LOC106602030, LOC106604759, LOC106606884, LOC106608811, c7b, hamp, iigp1, lyz, mx2, prf1.3, tfa, tlr2, tlr7, tnr5]
GO:0031640	killing of cells of another organism	Group51		GO_BiologicalProcess-EBI-UniProt-GOA-ACAP-ARAP_01.05.2024_00h00	2.89686e-06	4.21654e-05	1.89565e-06	1.0742e-05	[3, 4]	20.5128	8	[LOC106564353, LOC106577762, LOC106577765, LOC106606884, LOC106608811, c7b, lyz, prf1.3]
GO:0032101	regulation of response to external stimulus	Group51		GO_BiologicalProcess-EBI-UniProt-GOA-ACAP-ARAP_01.05.2024_00h00	0.0148517	0.0261151	1.89565e-06	1.0742e-05	[3, 4]	4.2394	17	[LOC106562568, LOC106563113, LOC106568387, LOC106573839, LOC106583822, LOC106588291, LOC106594845, LOC106596683, LOC106602030, LOC106608947, f10, f2r, m17, pe2r4, tlr2, tlr7, tnr5]
GO:0050776	regulation of immune response	Group51		GO_BiologicalProcess-EBI-UniProt-GOA-ACAP-ARAP_01.05.2024_00h00	0.000469678	0.00208569	1.89565e-06	1.0742e-05	[3, 4]	5.34351	21	[LOC106563113, LOC106568372, LOC106568387, LOC106569490, LOC106573839, LOC106577375, LOC106577689, LOC106582459, LOC106583003, LOC106583822, LOC106584987, LOC106588291, LOC106588881, LOC106594845, LOC106599065, LOC106602030, LOC106608642, c7b, tlr2, tlr7, tnr5]
GO:0080134	regulation of response to stress	Group51		GO_BiologicalProcess-EBI-UniProt-GOA-ACAP-ARAP_01.05.2024_00h00	0.00833461	0.0166692	1.89565e-06	1.0742e-05	[3, 4]	4.4226	18	[LOC106562568, LOC106563113, LOC106568387, LOC106573839, LOC106583822, LOC106588291, LOC106594845, LOC106596683, LOC106602030, LOC106608947, f2r, hdr, m17, pe2r4, tlr2, tlr7, tnr5, tnr6]
GO:0001816	cytokine production	Group51		GO_BiologicalProcess-EBI-UniProt-GOA-ACAP-ARAP_01.05.2024_00h00	0.000317455	0.00156931	1.89565e-06	1.0742e-05	[2, 6]	7.74194	12	[LOC100136439, LOC100136453, LOC106563113, LOC106568387, LOC106579714, LOC106588881, LOC106591603, LOC106599065, LOC106603287, LOC106608642, tlr7, tnr5]
GO:0002449	lymphocyte mediated immunity	Group51		GO_BiologicalProcess-EBI-UniProt-GOA-ACAP-ARAP_01.05.2024_00h00	0.000109215	0.000650324	1.89565e-06	1.0742e-05	[4]	11.25	9	[LOC106577762, LOC106577765, LOC106583003, LOC106588291, LOC106606884, LOC106608811, c7b, prf1.3, tnr5]
GO:0006954	inflammatory response	Group51		GO_BiologicalProcess-EBI-UniProt-GOA-ACAP-ARAP_01.05.2024_00h00	6.35321e-05	0.000416135	1.89565e-06	1.0742e-05	[4]	6.36943	20	[LOC100136449, LOC106562568, LOC106563113, LOC106565406, LOC106568372, LOC106568387, LOC106573839, LOC106577689, LOC106582459, LOC106582526, LOC106583822, LOC106584987, LOC106596683, LOC106602030, LOC106613504, m17, pe2r4, ptger2b, tlr2, tlr7]
GO:0032103	positive regulation of response to external stimulus	Group51		GO_BiologicalProcess-EBI-UniProt-GOA-ACAP-ARAP_01.05.2024_00h00	0.000622012	0.00254636	1.89565e-06	1.0742e-05	[3, 4, 5]	7.18563	12	[LOC106563113, LOC106568387, LOC106573839, LOC106583822, LOC106588291, LOC106594845, LOC106602030, f10, m17, tlr2, tlr7, tnr5]
GO:0098542	defense response to other organism	Group51		GO_BiologicalProcess-EBI-UniProt-GOA-ACAP-ARAP_01.05.2024_00h00	3.68757e-06	5.08496e-05	1.89565e-06	1.0742e-05	[3, 4, 5]	5.98802	30	[LOC100136439, LOC100136453, LOC100136583, LOC106563113, LOC106564353, LOC106564853, LOC106568387, LOC106569524, LOC106573839, LOC106577762, LOC106577765, LOC106579390, LOC106583822, LOC106588291, LOC106593320, LOC106594845, LOC106602030, LOC106604759, LOC106606884, LOC106608811, c7b, hamp, iigp1, lyz, mx2, prf1.3, tfa, tlr2, tlr7, tnr5]
GO:0002253	activation of immune response	Group51		GO_BiologicalProcess-EBI-UniProt-GOA-ACAP-ARAP_01.05.2024_00h00	4.86437e-05	0.000326786	1.89565e-06	1.0742e-05	[2, 4, 5, 6]	6.49351	20	[LOC106563113, LOC106568372, LOC106568387, LOC106573839, LOC106577375, LOC106577689, LOC106582459, LOC106583003, LOC106583822, LOC106584987, LOC106588291, LOC106588881, LOC106594845, LOC106599065, LOC106602030, LOC106608642, c7b, tlr2, tlr7, tnr5]
GO:0031347	regulation of defense response	Group51		GO_BiologicalProcess-EBI-UniProt-GOA-ACAP-ARAP_01.05.2024_00h00	0.010756	0.0201291	1.89565e-06	1.0742e-05	[4, 5]	4.88722	13	[LOC106562568, LOC106563113, LOC106568387, LOC106573839, LOC106583822, LOC106588291, LOC106594845, LOC106596683, LOC106602030, pe2r4, tlr2, tlr7, tnr5]
GO:0002757	immune response-activating signaling pathway	Group51		GO_BiologicalProcess-EBI-UniProt-GOA-ACAP-ARAP_01.05.2024_00h00	1.74775e-05	0.000143097	1.89565e-06	1.0742e-05	[3, 4, 5, 6, 7]	7.5	18	[LOC106563113, LOC106568372, LOC106568387, LOC106573839, LOC106577375, LOC106577689, LOC106582459, LOC106583822, LOC106584987, LOC106588291, LOC106588881, LOC106594845, LOC106599065, LOC106602030, LOC106608642, tlr2, tlr7, tnr5]
GO:0002768	immune response-regulating cell surface receptor signaling pathway	Group51		GO_BiologicalProcess-EBI-UniProt-GOA-ACAP-ARAP_01.05.2024_00h00	0.0129302	0.0232035	1.89565e-06	1.0742e-05	[4, 5, 6]	5.37634	10	[LOC106568372, LOC106577375, LOC106577689, LOC106582459, LOC106584987, LOC106588291, LOC106588881, LOC106599065, LOC106608642, tnr5]
GO:0032635	interleukin-6 production	Group51		GO_BiologicalProcess-EBI-UniProt-GOA-ACAP-ARAP_01.05.2024_00h00	0.00309468	0.00818997	1.89565e-06	1.0742e-05	[3, 7]	23.0769	3	[LOC106563113, LOC106568387, tlr7]
GO:0140546	defense response to symbiont	Group51		GO_BiologicalProcess-EBI-UniProt-GOA-ACAP-ARAP_01.05.2024_00h00	3.29138e-05	0.000239539	1.89565e-06	1.0742e-05	[4, 5, 6]	5.73951	26	[LOC100136439, LOC100136453, LOC100136583, LOC106563113, LOC106564353, LOC106568387, LOC106569524, LOC106573839, LOC106577762, LOC106577765, LOC106579390, LOC106583822, LOC106588291, LOC106593320, LOC106594845, LOC106602030, LOC106604759, LOC106606884, LOC106608811, c7b, mx2, prf1.3, tfa, tlr2, tlr7, tnr5]
GO:0045087	innate immune response	Group51		GO_BiologicalProcess-EBI-UniProt-GOA-ACAP-ARAP_01.05.2024_00h00	0.000662098	0.0025891	1.89565e-06	1.0742e-05	[3, 5, 6, 7]	5.45977	19	[LOC100136439, LOC100136453, LOC100136583, LOC106563113, LOC106568387, LOC106569524, LOC106573839, LOC106579390, LOC106583822, LOC106588291, LOC106593320, LOC106594845, LOC106602030, LOC106604759, c7b, mx2, tlr2, tlr7, tnr5]
GO:0001817	regulation of cytokine production	Group51		GO_BiologicalProcess-EBI-UniProt-GOA-ACAP-ARAP_01.05.2024_00h00	0.000317455	0.00156931	1.89565e-06	1.0742e-05	[3, 4, 6, 7, 8]	7.74194	12	[LOC100136439, LOC100136453, LOC106563113, LOC106568387, LOC106579714, LOC106588881, LOC106591603, LOC106599065, LOC106603287, LOC106608642, tlr7, tnr5]
GO:0051607	defense response to virus	Group51		GO_BiologicalProcess-EBI-UniProt-GOA-ACAP-ARAP_01.05.2024_00h00	0.00144783	0.00468309	1.89565e-06	1.0742e-05	[4, 5, 6, 7]	7.35294	10	[LOC106563113, LOC106568387, LOC106577762, LOC106577765, LOC106606884, LOC106608811, mx2, prf1.3, tlr7, tnr5]
GO:0001819	positive regulation of cytokine production	Group51		GO_BiologicalProcess-EBI-UniProt-GOA-ACAP-ARAP_01.05.2024_00h00	0.00442674	0.0100853	1.89565e-06	1.0742e-05	[3, 4, 5, 6, 7, 8, 9]	8.04598	7	[LOC100136439, LOC100136453, LOC106563113, LOC106568387, LOC106579714, tlr7, tnr5]
GO:0032755	positive regulation of interleukin-6 production	Group51		GO_BiologicalProcess-EBI-UniProt-GOA-ACAP-ARAP_01.05.2024_00h00	0.000975044	0.00336134	1.89565e-06	1.0742e-05	[4, 5, 6, 7, 8, 9, 10]	33.3333	3	[LOC106563113, LOC106568387, tlr7]
GO:0002758	innate immune response-activating signaling pathway	Group51		GO_BiologicalProcess-EBI-UniProt-GOA-ACAP-ARAP_01.05.2024_00h00	3.80319e-05	0.000269307	1.89565e-06	1.0742e-05	[4, 5, 6, 7, 8, 9, 10, 11]	11.4943	10	[LOC106563113, LOC106568387, LOC106573839, LOC106583822, LOC106588291, LOC106594845, LOC106602030, tlr2, tlr7, tnr5]
GO:0002224	toll-like receptor signaling pathway	Group51		GO_BiologicalProcess-EBI-UniProt-GOA-ACAP-ARAP_01.05.2024_00h00	7.94118e-06	8.32236e-05	1.89565e-06	1.0742e-05	[6, 7, 8, 9, 10, 11, 12, 13]	15.5172	9	[LOC106563113, LOC106568387, LOC106573839, LOC106583822, LOC106594845, LOC106602030, tlr2, tlr7, tnr5]

## Sheet: All_fams_HK_T20CvsT10C_DEGs
SYMBOL	logFC	logCPM	PValue	FDR	GENENAME
LOC106575194	4.35014	3.76227	1.28612e-11	3.4998e-09	phospholipase A2 inhibitor 31 kDa subunit-like
LOC106577511	3.64897	1.55612	1.77868e-20	5.17899e-16	apolipoprotein C-I
LOC106581278	3.61908	6.02924	9.20846e-16	1.91516e-12	serpin H1-like
cdo1	3.40271	1.68646	1.47962e-14	1.81179e-11	cysteine dioxygenase type 1
LOC106579293	3.24249	3.14622	1.49339e-14	1.81179e-11	chondroadherin-like
LOC106613072	3.00018	2.35235	6.70386e-16	1.62664e-12	serpin H1
LOC106563404	2.85138	2.76096	6.8556e-12	2.21794e-09	uncharacterized LOC106563404
LOC106567323	2.83556	2.24228	2.83483e-12	1.17917e-09	POU domain, class 5, transcription factor 1
LOC100194731	2.68402	1.31337	2.4881e-12	1.09767e-09	primary amine oxidase, liver isozyme
LOC106608552	2.59916	1.1853	9.57858e-11	1.66012e-08	protein S100-P
chst1	2.58527	-1.04111	1.23158e-09	1.10338e-07	carbohydrate (keratan sulfate Gal-6) sulfotransferase 1
zgc:113223	2.5598	1.97231	8.0476e-15	1.17161e-11	tetraspanin
apoeb	2.53833	2.00944	4.90027e-10	5.51272e-08	apolipoprotein Eb
gramd1ba	2.53175	2.98345	3.32551e-10	4.17366e-08	GRAM domain containing 1Ba
LOC106604946	2.4493	1.47993	0.000105428	0.000902067	fibroblast growth factor receptor-like 1
LOC106571140	2.415	1.57367	7.76224e-08	2.74955e-06	papilin-like
LOC106570156	2.33083	1.88905	0.000117811	0.000982383	Ig kappa-b4 chain C region-like
LOC106590199	2.32215	1.58864	2.62239e-09	1.99885e-07	ADP-ribosyl cyclase/cyclic ADP-ribose hydrolase 1
LOC106571387	2.30869	1.46151	9.893e-10	9.32215e-08	nephrocan-like
hamp	2.2034	1.33133	1.82904e-10	2.67618e-08	hepcidin antimicrobial peptide
LOC123727133	2.19337	-1.11157	6.01461e-11	1.18681e-08	WAP four-disulfide core domain protein 2-like
LOC106590128	2.17102	2.38444	2.55472e-10	3.47597e-08	plexin domain-containing protein 2
apoc1	2.15593	1.31681	1.42001e-09	1.23055e-07	Apolipoprotein C-I
LOC106563387	2.15329	3.98419	3.25393e-07	8.63951e-06	uncharacterized LOC106563387
LOC106569490	2.14054	3.85362	2.74226e-16	8.87183e-13	SH2 domain-containing protein 1A
LOC106599631	2.0784	2.07225	9.19989e-08	3.12207e-06	uncharacterized LOC106599631
LOC106574479	2.05947	2.09147	3.27955e-05	0.000357642	probable non-functional immunoglobulin kappa variable 6D-41
LOC106567090	2.03452	-1.1421	1.16256e-07	3.76532e-06	tubulin alpha chain
fabp7b	2.02086	2.39227	1.03635e-12	5.28411e-10	fatty acid binding protein 7, brain, b
LOC106604762	2.01826	2.66526	1.12909e-17	8.21892e-14	tetraspanin-7
LOC106565119	2.00905	3.25523	6.31365e-09	4.03146e-07	uncharacterized LOC106565119
LOC106608116	2.00545	2.77623	3.11643e-10	3.97988e-08	visinin-like protein 1
LOC106600447	1.99747	1.25785	4.48918e-06	7.12488e-05	C-C motif chemokine 4-like
LOC123741724	1.98661	1.18072	0.000191381	0.00144401	uncharacterized LOC123741724
wu:fj16a03	1.97842	1.29507	7.12731e-11	1.33888e-08	uncharacterized LOC106576749
zgc:56231	1.96496	1.57058	6.56654e-06	9.68582e-05	uncharacterized LOC106590219
LOC100195750	1.9425	2.17466	4.80797e-11	1.01445e-08	salarin
LOC106589084	1.94048	1.09166	1.49016e-10	2.33275e-08	hippocalcin-like protein 1
hsd3b1	1.9384	2.64895	7.58734e-07	1.69158e-05	hydroxy-delta-5-steroid dehydrogenase, 3 beta- and steroid delta-isomerase 1
fabp7	1.92796	3.48386	3.53883e-17	1.71733e-13	fatty acid-binding protein, brain
LOC106598617	1.90835	1.52061	6.81797e-14	5.83879e-11	regulator of G-protein signaling 5
ret7	1.9037	3.30694	1.20471e-11	3.30919e-09	Retinoid-binding protein 7
LOC106607322	1.90353	1.30079	1.34457e-07	4.22328e-06	uncharacterized LOC106607322
LOC106561443	1.8882	1.64972	7.60651e-10	7.69024e-08	uncharacterized LOC106561443
LOC106608136	1.88481	5.12075	3.53842e-10	4.3656e-08	heat shock protein HSP 90-alpha
LOC123727952	1.8712	2.23162	1.32546e-05	0.000170842	18S ribosomal RNA
LOC106608631	1.86799	4.25105	1.12088e-13	7.96016e-11	putative GPI-anchored protein pfl2
LOC106601268	1.86074	1.24294	1.89804e-10	2.74951e-08	membrane primary amine oxidase-like
LOC106606686	1.85074	1.30956	1.81839e-10	2.67618e-08	TBC1 domain family member 16-like
LOC106601034	1.8429	4.91969	3.26107e-17	1.71733e-13	complement C1q-like protein 2
LOC106568355	1.83119	1.3141	5.60479e-12	1.94279e-09	claudin-5
cxl10	1.82065	2.1849	6.84907e-11	1.30343e-08	C-X-C motif chemokine 10
LOC106577031	1.81378	1.38975	1.99983e-13	1.35416e-10	indoleamine 2,3-dioxygenase 2
LOC106561094	1.80084	1.0986	4.66988e-08	1.84997e-06	creatine kinase U-type, mitochondrial-like
LOC106567571	1.79695	1.84952	2.66934e-10	3.549e-08	H-2 class II histocompatibility antigen, A-Q alpha chain
m17	1.79393	4.58945	3.71361e-14	3.7286e-11	IL-6 subfamily cytokine M17
LOC106585251	1.78148	2.88011	0.000200824	0.00149856	nodal homolog
bdkrb2	1.77869	-1.08279	1.43435e-06	2.80484e-05	bradykinin receptor B2
LOC106590529	1.77361	3.98867	5.34883e-05	0.000524031	lipocalin-like
ptprfa	1.76555	1.52775	8.45629e-08	2.94524e-06	protein tyrosine phosphatase receptor type Fa
LOC106578379	1.75963	1.21237	3.59117e-14	3.7286e-11	methionine-R-sulfoxide reductase B2, mitochondrial
LOC123733430	1.74925	2.11171	3.68508e-06	6.10691e-05	immunoglobulin heavy variable 3-74-like
LOC106567873	1.74293	4.96817	6.04375e-17	2.51394e-13	C-type lectin domain family 10 member A-like
LOC106612600	1.73459	3.34633	1.82988e-12	8.45724e-10	WD repeat-containing protein 20-like
LOC106571384	1.72691	2.6399	4.53688e-10	5.23665e-08	F-box protein
acod1	1.71879	1.54289	4.20025e-05	0.000434763	aconitate decarboxylase 1
LOC106575436	1.71658	2.87073	1.71957e-11	4.47042e-09	Ig kappa chain V region 120-like
LOC106589227	1.71502	-1.08522	3.73937e-06	6.18632e-05	cholesterol 25-hydroxylase-like protein
LOC106579596	1.69299	3.97207	8.19986e-14	6.63209e-11	cytochrome c oxidase subunit 4 isoform 1, mitochondrial
cldn5a	1.68104	2.63229	2.63409e-12	1.14473e-09	claudin 5a
LOC106602581	1.67505	6.10705	1.19243e-09	1.07826e-07	lectin
LOC106608812	1.67108	1.15039	6.67803e-09	4.20875e-07	endonuclease domain-containing 1 protein
hs90a	1.67078	4.65476	9.57062e-09	5.46986e-07	Heat shock protein HSP 90-alpha
LOC106566409	1.66685	2.59932	1.40786e-06	2.77164e-05	myelin transcription factor 1
tfa	1.65499	5.5632	4.04321e-07	1.02193e-05	transferrin-a
LOC106568394	1.65426	-1.02623	5.65364e-05	0.000549823	chondroitin sulfate proteoglycan 4
LOC106561914	1.64859	2.43104	7.85993e-10	7.86397e-08	kinesin-like protein KIFC3
kcnq3	1.63954	1.26312	3.01808e-08	1.33148e-06	potassium voltage-gated channel, KQT-like subfamily, member 3
si:ch211-171b20.3	1.63772	1.22028	9.30074e-06	0.000128651	uncharacterized si:ch211-171b20.3
si:ch211-194m7.8	1.6358	6.61726	6.80915e-15	1.10146e-11	olfactomedin-4
LOC106569441	1.62549	3.3392	5.81253e-08	2.16701e-06	putative leucine-rich repeat-containing protein DDB_G0290503
LOC123743384	1.62144	2.47276	0.000847179	0.00473916	uncharacterized LOC123743384
LOC106595587	1.61984	3.2075	3.98729e-06	6.50925e-05	immunoglobulin lambda-1 light chain-like
glyctk	1.61966	1.04779	4.2586e-06	6.84691e-05	glycerate kinase
LOC106583957	1.61693	4.13787	1.05952e-08	5.88743e-07	transmembrane 4 L6 family member 1
LOC106572830	1.61415	1.49006	3.69575e-10	4.50247e-08	transcription factor AP-1
LOC106575116	1.61291	3.59783	7.45848e-08	2.6798e-06	A disintegrin and metalloproteinase with thrombospondin motifs 5
LOC106568528	1.60411	-1.09125	3.0817e-05	0.000339979	phospholipid-transporting ATPase IC-like
LOC106603657	1.58866	2.33203	1.43878e-10	2.27679e-08	uncharacterized LOC106603657
LOC106561622	1.58797	4.86915	3.60936e-08	1.51214e-06	cytochrome c oxidase subunit 8B, mitochondrial
LOC106575432	1.5859	5.18763	9.59954e-09	5.46986e-07	uncharacterized LOC106575432
LOC106612809	1.56997	3.49699	1.23145e-10	2.03728e-08	uncharacterized LOC106612809
LOC106584915	1.56972	2.00109	1.47203e-10	2.31681e-08	protein adenylyltransferase FICD-like
LOC106565689	1.56675	-1.04077	0.000288365	0.00199154	uncharacterized LOC106565689
LOC106574975	1.55814	3.76787	7.06178e-12	2.23498e-09	OX-2 membrane glycoprotein-like
LOC106563436	1.54937	6.13513	1.60919e-10	2.44035e-08	interleukin-13 receptor subunit alpha-2-like
LOC106578704	1.54535	1.80184	4.74359e-12	1.70517e-09	collectin-12
hsp7c	1.54375	5.32863	7.97603e-09	4.7785e-07	Heat shock cognate 71 kDa protein
LOC106574723	1.54334	2.63895	5.57615e-11	1.11295e-08	gamma-aminobutyric acid type B receptor subunit 2
LOC106598866	1.53433	1.97467	0.000926645	0.00508982	CMRF-35-like molecule 4
LOC106569443	1.53332	2.42109	2.21902e-07	6.38452e-06	matrix metalloproteinase-14-like
LOC106582403	1.53174	2.7333	1.42465e-14	1.81179e-11	rho-related GTP-binding protein RhoE
LOC106612904	1.52294	6.97749	2.96978e-14	3.20263e-11	high affinity immunoglobulin gamma Fc receptor I
LOC106561115	1.51866	3.08367	6.00908e-13	3.26211e-10	C-C motif chemokine 4-like
LOC106599786	1.51354	1.61895	5.70556e-13	3.25743e-10	piRNA biogenesis protein EXD1
LOC106573648	1.51264	7.34958	7.56437e-14	6.29291e-11	olfactomedin-4-like
LOC106605545	1.50679	1.22248	5.55846e-10	6.06163e-08	xylose isomerase-like
LOC123727883	1.50658	2.05144	1.01439e-14	1.40648e-11	uncharacterized LOC123727883
LOC106598140	1.5054	2.05814	0.000144666	0.00115689	tumor necrosis factor receptor superfamily member 11B-like
LOC106612646	1.50521	1.54836	2.78952e-06	4.88076e-05	cylicin-1
LOC123741715	1.50454	3.04086	2.2526e-10	3.12328e-08	Ig mu chain C region membrane-bound form-like
LOC106570152	1.50091	6.25898	3.0139e-08	1.33148e-06	Ig kappa-b4 chain C region-like
LOC106560843	1.49912	2.22442	3.22295e-10	4.06246e-08	guanine nucleotide-binding protein G(o) subunit alpha
LOC106574583	1.49808	6.30223	1.25251e-09	1.11869e-07	uncharacterized LOC106574583
LOC106601724	1.49666	3.0554	2.29665e-06	4.1561e-05	Ig heavy chain V region 5A-like
LOC106601354	1.4957	2.62124	1.22538e-08	6.55873e-07	uncharacterized LOC106601354
LOC106578921	1.49217	1.18299	4.87026e-11	1.0202e-08	alpha-synuclein-like
LOC106574314	1.47834	-1.36561	1.61377e-06	3.08727e-05	transmembrane protein 163-like
LOC123726538	1.47406	-1.13986	3.43842e-07	9.01138e-06	CD209 antigen-like protein C
143g2	1.47319	-1.07659	4.3099e-07	1.07258e-05	14-3-3 protein gamma-2
LOC106576303	1.47283	1.14595	2.16476e-07	6.27177e-06	uncharacterized LOC106576303
LOC106583432	1.46335	1.04582	6.02936e-05	0.000579013	interferon-induced protein 44-like
LOC123724424	1.46252	1.85383	7.70772e-09	4.65613e-07	phospholipase A and acyltransferase 4-like
LOC106597727	1.46195	5.76856	6.49679e-10	6.90391e-08	Ig kappa-b4 chain C region-like
LOC106611880	1.45189	2.53381	1.446e-09	1.24198e-07	uncharacterized LOC106611880
LOC106575792	1.45128	2.00632	5.34051e-06	8.17559e-05	kalirin
LOC106584291	1.44651	-1.11423	0.000723277	0.00418099	cytochrome P450 2J2
LOC106599561	1.44521	2.16108	1.16572e-08	6.30895e-07	uncharacterized LOC106599561
LOC106577765	1.44244	2.19671	4.40203e-08	1.76548e-06	perforin-1-like
ca6	1.43749	1.84916	3.74985e-08	1.55312e-06	carbonic anhydrase VI
LOC106571739	1.43427	1.50495	1.93185e-09	1.56249e-07	bone morphogenetic protein 2-like
LOC106597540	1.42727	2.58399	6.9735e-07	1.57891e-05	Ig mu chain C region membrane-bound form-like
LOC106582617	1.42489	2.0466	1.08897e-11	3.0488e-09	adenosine receptor A1-like
LOC106604897	1.4232	3.51327	5.13292e-09	3.43575e-07	uncharacterized LOC106604897
LOC106601824	1.42309	4.16022	2.86611e-08	1.29384e-06	parvalbumin, thymic CPV3
lyz	1.41819	10.3276	9.80407e-14	7.51224e-11	lysozyme
LOC106590206	1.41743	2.29705	2.41766e-07	6.80581e-06	RALY RNA binding protein like
thbs3a	1.4146	2.04709	2.95115e-09	2.2033e-07	thrombospondin 3a
LOC106595942	1.40623	-1.25407	0.000943226	0.00516336	granzyme-like protein 1
nkl	1.40325	-1.25929	6.16138e-05	0.000590134	Antimicrobial peptide NK-lysin
LOC106577762	1.40306	3.29211	8.1262e-07	1.78709e-05	perforin-1
LOC123739485	1.40239	3.75939	4.50683e-12	1.68238e-09	annexin A5-like
LOC106594092	1.40105	4.31932	1.53054e-06	2.96506e-05	acidic amino acid decarboxylase GADL1
LOC106573607	1.39979	2.59227	1.00059e-06	2.1297e-05	follistatin-related protein 3
efcab11	1.39611	-1.27537	1.06548e-05	0.000144228	EF-hand calcium binding domain 11
gadl1	1.39438	6.60024	3.36413e-09	2.42282e-07	glutamate decarboxylase like 1
LOC106571900	1.39091	1.01867	1.78667e-06	3.35845e-05	fibulin-2-like
LOC106602030	1.38976	3.16577	3.31792e-07	8.75072e-06	toll-like receptor 13
LOC106605842	1.38852	1.00005	1.97789e-07	5.8172e-06	uncharacterized LOC106605842
LOC106577782	1.38659	1.25915	2.22665e-13	1.47349e-10	uncharacterized LOC106577782
LOC106576408	1.38519	4.03269	5.88343e-13	3.26211e-10	sodium-coupled neutral amino acid transporter 4
cfap43	1.38419	3.24171	0.0020486	0.00946812	cilia and flagella associated protein 43
rbp4	1.38363	4.82992	4.82714e-08	1.90192e-06	retinol binding protein 4, plasma
LOC106567948	1.3836	3.12026	9.21454e-06	0.000127807	diacylglycerol O-acyltransferase 2
LOC123731986	1.38233	3.4992	3.89801e-05	0.000408856	uncharacterized LOC123731986
LOC106575428	1.38127	1.78623	0.0010938	0.00577693	Ig kappa chain V region K16-167-like
LOC106590538	1.37951	1.31948	0.00518944	0.0198373	lipocalin
LOC123732625	1.37644	1.20885	1.72203e-05	0.000211029	Ig heavy chain V region 6.96-like
dnaja	1.37553	4.24521	9.58059e-08	3.20641e-06	DnaJ heat shock protein family (Hsp40) member A
prmt2	1.3735	4.01186	1.85356e-09	1.51796e-07	protein arginine methyltransferase 2
LOC106605869	1.3702	1.20869	6.42875e-07	1.48915e-05	gamma-aminobutyric acid type B receptor subunit 2-like
LOC106578511	1.36733	2.02641	4.36206e-06	6.95564e-05	putative ferric-chelate reductase 1
LOC106591335	1.36025	1.43343	0.000168071	0.00130534	uncharacterized LOC106591335
stoml3b	1.35185	4.79793	4.44522e-16	1.29431e-12	stomatin (EPB72)-like 3b
LOC106586539	1.35134	-1.18738	1.04409e-05	0.000141678	syntaxin-19-like
LOC106591183	1.34613	5.60022	1.05195e-11	3.0029e-09	small EDRK-rich factor 2
LOC106611226	1.34501	2.84436	3.01811e-07	8.15954e-06	prolyl hydroxylase EGLN3-like
marcksl1b	1.34466	2.26218	1.74346e-09	1.45874e-07	MARCKS-like 1b
LOC106585738	1.34442	3.14253	2.11927e-09	1.68598e-07	long-chain-fatty-acid--CoA ligase ACSBG2-like
LOC106604483	1.34402	4.10766	2.75671e-09	2.06874e-07	cytokine-dependent hematopoietic cell linker
LOC106609548	1.34354	6.64336	2.68504e-08	1.23313e-06	Ig kappa chain V region K29-213-like
LOC106606329	1.34279	1.66309	8.02876e-07	1.76833e-05	toll-like receptor 13
LOC106597868	1.34094	-1.01967	0.000220645	0.00160933	Ig heavy chain V region-like
LOC106588291	1.33755	3.16254	1.75982e-10	2.62773e-08	C-type lectin domain family 4 member E-like
LOC106607157	1.33279	4.62349	3.02774e-08	1.3317e-06	uncharacterized LOC106607157
LOC106578340	1.32944	1.98632	6.87226e-09	4.2484e-07	B-cell receptor CD22
LOC106567642	1.32528	1.74925	5.18764e-09	3.46442e-07	cytotoxic and regulatory T-cell molecule-like
LOC100136446	1.32404	7.09122	2.48669e-09	1.92056e-07	C type lectin receptor A
LOC106580926	1.32121	-1.19831	1.14846e-07	3.7238e-06	uncharacterized LOC106580926
LOC106578587	1.32052	-1.10056	0.00388872	0.0157743	divergent protein kinase domain 1C-like
LOC106585137	1.31994	3.07408	3.95971e-11	9.13863e-09	leukocyte surface antigen CD53-like
LOC106576869	1.31961	2.26737	0.00254128	0.0112419	uncharacterized LOC106576869
LOC123728251	1.31877	6.65314	1.42048e-06	2.78708e-05	uncharacterized LOC123728251
LOC123742353	1.31822	-1.02159	0.000298761	0.00205311	megakaryocyte-associated tyrosine-protein kinase-like
LOC106575435	1.31764	1.79701	3.62902e-05	0.000386207	Ig lambda-2 chain C region-like
clm7	1.31677	2.22235	3.02314e-08	1.33169e-06	CMRF35-like molecule 7
LOC106570106	1.3154	-1.20827	0.000560842	0.00340086	ephrin-A3-like
LOC106608972	1.30885	2.66712	6.26569e-12	2.06886e-09	TOX high mobility group box family member 4-B
LOC106572671	1.30833	1.75675	7.94092e-07	1.75829e-05	indian hedgehog protein-like
wnt2ba	1.30759	3.10992	9.13014e-07	1.96774e-05	wingless-type MMTV integration site family, member 2Ba
adssl1	1.30679	3.74134	7.34617e-12	2.27551e-09	adenylosuccinate synthase like 1
LOC106591342	1.30679	2.16285	4.33613e-08	1.7511e-06	B-cell receptor CD22-like
LOC106565493	1.30476	-1.01346	7.36346e-05	0.000678916	probable G-protein coupled receptor 25
LOC106600953	1.29996	4.09189	4.76348e-06	7.48102e-05	ferritin, middle subunit-like
LOC106566814	1.29941	-1.13183	1.14985e-05	0.000152877	short-chain dehydrogenase/reductase 3
si:ch1073-126c3.2	1.29528	1.54648	4.26828e-06	6.84736e-05	uncharacterized LOC106608805
LOC106568560	1.29483	1.03663	6.08301e-07	1.42379e-05	transcription factor AP-1-like
LOC123726078	1.29441	-1.4869	0.000285939	0.00197666	uncharacterized LOC123726078
LOC123743406	1.29347	2.62512	0.00157056	0.00769088	Ig heavy chain V region 914-like
LOC106570622	1.29285	1.11097	0.00380495	0.0155058	scavenger receptor cysteine-rich type 1 protein M130-like
LOC106568872	1.29213	1.33825	7.05684e-07	1.59302e-05	carbonic anhydrase-related protein
LOC106600345	1.29211	4.51245	5.1841e-12	1.81862e-09	heterogeneous nuclear ribonucleoprotein C-like
LOC106589915	1.29187	1.03603	6.39504e-05	0.000607915	cystatin
LOC106567289	1.28981	-1.24068	0.0055668	0.0209878	suppressor of cytokine signaling 2-like
LOC106587215	1.28856	1.5992	2.68247e-08	1.23313e-06	trans-1,2-dihydrobenzene-1,2-diol dehydrogenase-like
LOC106594314	1.28429	1.59826	2.61634e-06	4.64513e-05	serine/threonine-protein kinase LMTK1-like
LOC106571855	1.28289	4.17936	4.61567e-08	1.83099e-06	glutamate receptor-interacting protein 2-like
LOC106601909	1.28232	1.51407	0.000533527	0.00326523	mannose-binding protein-like
hsc70	1.28164	6.49223	0.00334981	0.014019	heat shock cognate 70
LOC106562568	1.281	2.60042	2.21416e-10	3.08468e-08	hydroxycarboxylic acid receptor 2-like
LOC106606373	1.27927	4.15713	3.52913e-06	5.90901e-05	Ig lambda chain C region
LOC106576339	1.27833	5.69376	1.40364e-06	2.76818e-05	uncharacterized LOC106576339
LOC106586618	1.27825	-1.46664	6.99725e-05	0.000653009	G-protein coupled receptor 143-like
si:ch211-105f12.2	1.2761	2.6152	1.57758e-07	4.81492e-06	RIMS-binding protein 2-like
ifngr2a	1.27594	2.27922	5.74863e-12	1.96921e-09	interferon gamma receptor 2a
LOC106574478	1.27546	4.70052	2.3802e-05	0.000275563	probable non-functional immunoglobulin kappa variable 6D-41
LOC106602731	1.27283	-1.30702	0.000661498	0.00389344	guanylate cyclase soluble subunit alpha-1
LOC106590602	1.27143	1.94653	3.14736e-08	1.36847e-06	homogentisate 1,2-dioxygenase
LOC106602948	1.26601	1.67701	1.74213e-09	1.45874e-07	high mobility group protein B3
LOC106565402	1.26598	2.4425	2.45636e-08	1.14987e-06	acyl-coenzyme A thioesterase 1-like
anxa5b	1.26468	4.72962	5.14115e-13	2.9939e-10	annexin A5b
si:dkey-103j14.5	1.26336	2.2605	5.21274e-09	3.47321e-07	isoaspartyl peptidase/L-asparaginase
LOC106580852	1.26319	1.40672	2.40233e-07	6.78454e-06	leucine-rich repeat and immunoglobulin-like domain-containing nogo receptor-interacting protein 1
LOC100380644	1.26089	4.97334	1.17441e-06	2.41663e-05	calcium/calmodulin-dependent protein kinase type II delta chain
LOC106574172	1.26035	-1.08385	1.23527e-05	0.00016187	uncharacterized LOC106574172
LOC123733427	1.26001	2.82755	0.000171108	0.00132575	uncharacterized LOC123733427
LOC106613856	1.25997	2.07327	4.45771e-06	7.08489e-05	tetratricopeptide repeat protein 39C
LOC123741664	1.25363	2.13212	0.00171056	0.008227	ferritin, middle subunit-like
sr-bi	1.25331	5.03732	8.40959e-11	1.51149e-08	scavenger receptor class B type I
LOC123743147	1.25228	2.76173	7.57458e-10	7.68463e-08	uncharacterized LOC123743147
LOC106587976	1.25151	1.09729	4.34309e-08	1.7511e-06	uncharacterized LOC106587976
LOC106567574	-1.25226	2.87442	0.000691195	0.00403387	ubiquitin carboxyl-terminal hydrolase 2
LOC106574332	-1.25628	2.28504	4.99163e-07	1.20018e-05	collagen alpha-1(VI) chain-like
LOC123730376	-1.25681	-1.05298	0.00105046	0.00560703	uncharacterized LOC123730376
LOC106582882	-1.25708	5.50106	4.32356e-08	1.74846e-06	GATA-binding factor 2-like
LOC106566743	-1.2578	3.4603	8.3272e-07	1.82303e-05	dysbindin-like
LOC106565566	-1.25838	1.99128	7.79743e-05	0.000709271	myosin-IIIb-like
rn151	-1.25931	3.30401	0.000581817	0.00350523	RING finger protein 151
LOC106596615	-1.26351	-1.27515	0.000368594	0.00243419	ras-related protein Rab-12
LOC106565220	-1.26778	2.40665	9.00178e-14	7.08391e-11	leucine-rich repeat extensin-like protein 5
LOC106603203	-1.26966	5.5956	5.46525e-09	3.62487e-07	lysine-specific demethylase 6B
LOC106586634	-1.2699	3.56205	8.8714e-10	8.53914e-08	chromatin assembly factor 1 subunit B
LOC106570020	-1.27038	1.40752	0.0004834	0.00302172	trichohyalin
LOC106605311	-1.27056	4.04781	2.12572e-09	1.6865e-07	lamin-A-like
LOC106567105	-1.27359	-1.23024	6.68366e-05	0.000628986	inter-alpha-trypsin inhibitor heavy chain H6
LOC106567151	-1.28053	5.2165	5.50155e-09	3.64065e-07	transmembrane protein 269
LOC106562964	-1.28331	-1.23844	0.000176196	0.00135488	uncharacterized LOC106562964
LOC106612366	-1.28387	2.00554	4.94728e-11	1.02893e-08	coagulation factor IX
LOC106609490	-1.28458	2.27359	5.00544e-05	0.000500836	normal mucosa of esophagus-specific gene 1 protein-like
LOC106563383	-1.29024	6.1485	8.35353e-08	2.92343e-06	lysine-specific demethylase 6B
LOC106589591	-1.29239	1.99153	6.61924e-11	1.27637e-08	nuclear factor interleukin-3-regulated protein-like
LOC106570914	-1.29278	3.5072	6.72423e-06	9.86345e-05	phosphatidate cytidylyltransferase 1
LOC106591275	-1.29546	2.3323	2.88762e-08	1.29751e-06	CMRF35-like molecule 5
LOC106607372	-1.29564	11.1619	0.011553	0.0373062	hemoglobin subunit beta-like
LOC106566651	-1.29677	2.47851	8.61077e-08	2.97518e-06	embryonic polyadenylate-binding protein-like
zbtb18	-1.29945	4.49301	1.51488e-08	7.72483e-07	zinc finger and BTB domain containing 18
LOC106585576	-1.30012	2.8327	4.48784e-07	1.10458e-05	centromere-associated protein E-like
LOC106564824	-1.30092	4.26582	2.61866e-05	0.000298029	catalase
sst6	-1.30186	-1.18165	1.0442e-05	0.000141678	somatostatin 6
LOC106580320	-1.30232	3.24509	4.58237e-10	5.25295e-08	sodium- and chloride-dependent GABA transporter ine-like
LOC106580372	-1.3056	2.09141	5.04757e-08	1.96222e-06	rabphilin-3A-like
LOC106586572	-1.30604	-1.23246	0.000166249	0.00129429	uncharacterized LOC106586572
LOC106584025	-1.30684	4.95368	2.59031e-10	3.48882e-08	KN motif and ankyrin repeat domain-containing protein 4
LOC106561282	-1.31307	3.33555	5.80849e-05	0.000561693	cilia- and flagella-associated protein 44
myb	-1.31483	4.33746	4.54845e-10	5.23665e-08	v-myb avian myeloblastosis viral oncogene homolog
LOC106604707	-1.31922	3.4605	7.31876e-09	4.4769e-07	serine protease 23
LOC106579182	-1.32546	2.61977	2.09985e-05	0.000248542	heparan sulfate glucosamine 3-O-sulfotransferase 2-like
LOC106592262	-1.32562	6.97394	5.42564e-08	2.07321e-06	cytochrome P450 4F3
LOC106601051	-1.32678	3.318	0.00187046	0.00882267	hemoglobin subunit beta-like
LOC106561148	-1.32829	1.17653	5.57906e-07	1.31962e-05	alpha-2,8-sialyltransferase 8B
LOC106577689	-1.32854	3.03351	7.6414e-09	4.6353e-07	prostaglandin D2 receptor 2
ank1a	-1.32861	5.25971	9.44915e-05	0.00082276	ankyrin 1, erythrocytic a
LOC100194566	-1.32862	5.3145	8.93413e-05	0.000788403	muscle specific ring finger protein 1-like
ftcd	-1.32869	-1.07978	2.71697e-06	4.78123e-05	formimidoyltransferase cyclodeaminase
LOC106583442	-1.3295	3.28247	8.85972e-08	3.0235e-06	uncharacterized LOC106583442
traf4a	-1.33147	1.85283	6.63798e-05	0.000625698	tnf receptor-associated factor 4a
LOC106582663	-1.33277	1.80845	5.15267e-08	1.99508e-06	transcription factor Sp7-like
LOC106594081	-1.33291	1.54276	0.000282562	0.00195843	high-affinity choline transporter 1-like
fech	-1.33441	7.4525	9.7107e-08	3.24251e-06	ferrochelatase
LOC106601362	-1.33647	6.58385	5.08739e-07	1.21917e-05	erythropoietin receptor
LOC106565308	-1.33723	1.88984	0.00287525	0.0124267	sodium- and chloride-dependent neutral and basic amino acid transporter B(0+)-like
LOC106582810	-1.33843	1.03173	0.000522759	0.00321597	kazrin
LOC106568971	-1.34109	-1.03074	0.00124969	0.00642882	artemin
LOC106565680	-1.3415	2.48807	1.40604e-05	0.000179324	phosphatidylinositol glycan anchor biosynthesis, class Q
LOC106585515	-1.34266	-1.0362	1.22465e-05	0.000160694	rasGAP-activating-like protein 1
ccdc174	-1.34484	4.65181	6.93748e-12	2.21977e-09	coiled-coil domain containing 174
LOC106583003	-1.34709	4.94434	3.54603e-06	5.92931e-05	complement decay-accelerating factor
LOC106610182	-1.34944	1.2367	1.27108e-08	6.74015e-07	SH3 domain-containing protein 19-like
LOC106577862	-1.35194	3.65752	2.54315e-07	7.07925e-06	amyloid beta precursor like protein 1
LOC106568453	-1.35385	3.0868	0.0101037	0.0335259	seizure 6-like protein
wnk4a	-1.35699	2.57985	0.00128825	0.00657146	WNK lysine deficient protein kinase 4a
LOC106590399	-1.36006	3.51898	1.67893e-13	1.16394e-10	myb-related protein A
gp9	-1.36011	3.61303	2.27395e-06	4.13299e-05	glycoprotein IX (platelet)
fam210b	-1.36276	2.68417	4.43285e-05	0.000454476	family with sequence similarity 210 member B
LOC106601978	-1.36555	-1.08602	0.000156011	0.0012318	sodium-dependent neutral amino acid transporter B(0)AT2-like
lce	-1.36913	1.62312	0.00990484	0.0330127	Low choriolytic enzyme
LOC106578213	-1.37093	3.1629	0.000176507	0.00135603	FH2 domain-containing protein 1
spaca4l	-1.37114	5.0809	0.000223037	0.00162204	sperm acrosome associated 4 like
LOC106607375	-1.37278	10.5877	0.00398225	0.016082	hemoglobin subunit alpha-4
LOC106563020	-1.37457	3.40434	3.87634e-10	4.6833e-08	TNF receptor-associated factor 2-like
abcg4a	-1.37803	3.16971	8.59572e-05	0.000764587	ATP-binding cassette, sub-family G (WHITE), member 4a
LOC106568458	-1.38007	1.81211	0.000767568	0.00438909	Krueppel-like factor 4
LOC106577875	-1.38167	-1.20263	0.00782227	0.0273513	GTPase IMAP family member 7-like
si:dkey-264d12.5	-1.38374	2.16445	8.79337e-08	3.0193e-06	plectin
LOC123730957	-1.38511	1.79095	7.40319e-05	0.000681407	CMRF35-like molecule 8
LOC106582675	-1.38601	1.01024	6.67089e-06	9.80496e-05	uncharacterized LOC106582675
LOC106576157	-1.38649	-1.17468	0.000375452	0.00247219	patatin-like phospholipase domain-containing protein 2
LOC106584065	-1.38679	3.93673	9.70972e-07	2.07576e-05	rhophilin-1-like
LOC106611945	-1.38728	3.97791	6.499e-18	6.30772e-14	ras-GEF domain-containing family member 1C
LOC106564853	-1.38847	6.29459	4.94441e-05	0.000495581	eosinophil peroxidase-like
LOC106573055	-1.38976	6.52443	0.000177417	0.00136086	methionine aminopeptidase 2
LOC106610785	-1.39312	2.15895	3.51839e-08	1.48909e-06	AT-rich interactive domain-containing protein 1B
LOC106581060	-1.3943	-1.25474	2.30541e-05	0.000268937	claudin-4
LOC106591444	-1.40126	2.1699	1.13444e-07	3.69067e-06	plastin-1
LOC106587138	-1.4035	3.52285	4.12925e-11	9.22862e-09	two pore channel protein 2
LOC106600435	-1.40969	4.64614	8.80101e-05	0.00077957	aquaporin FA-CHIP
LOC106612126	-1.41275	-1.01427	2.58839e-06	4.60111e-05	interleukin-12 subunit beta-like
LOC106593477	-1.41305	4.48663	7.45107e-05	0.00068461	protein 4.1-like
creb3l1	-1.41561	1.02726	8.33627e-05	0.000747083	cAMP responsive element binding protein 3-like 1
LOC106613360	-1.41618	-1.12407	9.46922e-05	0.000824261	uncharacterized LOC106613360
LOC106593002	-1.41671	4.26443	3.31895e-18	4.8319e-14	monocarboxylate transporter 7-like
LOC106583668	-1.41818	-1.08592	2.96602e-06	5.13751e-05	cadherin-22
LOC106583629	-1.42147	1.01697	3.79822e-09	2.66489e-07	plexin-B1
zgc:136472	-1.42298	3.28315	2.71684e-06	4.78123e-05	uncharacterized LOC123733133
iqcb1	-1.42354	1.90988	1.62312e-08	8.09253e-07	IQ motif containing B1
LOC123742934	-1.42574	-1.30329	1.15217e-06	2.37758e-05	uncharacterized LOC123742934
LOC106588300	-1.44564	-1.20424	6.95894e-08	2.53279e-06	zinc finger protein 516-like
LOC106602245	-1.44938	3.41074	1.57757e-10	2.41758e-08	C-type lectin domain family 4 member M-like
LOC100136576	-1.45305	11.562	0.000494969	0.00307686	beta globin
hem4	-1.456	4.89245	1.37594e-08	7.10341e-07	Uroporphyrinogen-III synthase
LOC106585972	-1.45914	1.97534	1.27398e-07	4.05849e-06	atrial natriuretic peptide receptor 3-like
slc38a5b	-1.45937	2.64641	1.85268e-06	3.46464e-05	solute carrier family 38 member 5b
LOC123723999	-1.45977	3.36825	8.44715e-09	4.9991e-07	complement decay-accelerating factor-like
LOC106592099	-1.4633	4.04878	9.9679e-12	2.90235e-09	collagen alpha-1(XI) chain-like
LOC123743181	-1.46715	4.05184	6.06774e-12	2.05435e-09	protein FAM171A1-like
LOC106587409	-1.46944	4.68678	1.11523e-07	3.64038e-06	lysozyme g-like
LOC106571556	-1.46993	-1.13191	1.5355e-07	4.71118e-06	1-phosphatidylinositol 4,5-bisphosphate phosphodiesterase beta-1-like
LOC106563698	-1.47193	-1.22791	4.2047e-07	1.05269e-05	complement factor B
LOC106590880	-1.47499	2.11828	0.000211457	0.00155676	microsomal glutathione S-transferase 1-like
LOC106569019	-1.47622	1.09026	4.09167e-08	1.67093e-06	uncharacterized LOC106569019
LOC106610275	-1.47967	6.50778	5.28575e-05	0.000520126	hemogen-like
LOC106572144	-1.48063	3.05001	1.51174e-10	2.35387e-08	synaptonemal complex protein 2
LOC106577662	-1.48255	1.97529	6.20397e-05	0.000592848	uncharacterized LOC106577662
LOC106582920	-1.4909	1.62758	7.69655e-06	0.000110286	inositol hexakisphosphate kinase 2-like
LOC106581229	-1.49099	1.52739	2.61183e-05	0.00029753	beta-galactosidase-1-like protein 2
LOC106570431	-1.49391	1.31973	7.6885e-06	0.000110278	uncharacterized LOC106570431
LOC106601521	-1.49892	-1.19387	7.65401e-05	0.000699723	glial fibrillary acidic protein
LOC106585428	-1.50194	1.24033	3.44176e-08	1.46941e-06	voltage-dependent N-type calcium channel subunit alpha-1B-like
LOC106584373	-1.50562	3.23051	2.22881e-08	1.05684e-06	F-BAR domain only protein 1
hdr	-1.5078	6.15398	1.35e-11	3.60624e-09	hematopoietic death receptor
LOC106607373	-1.51014	9.94433	0.00867211	0.0296577	hemoglobin subunit alpha-like
alad	-1.52312	4.60153	4.12062e-08	1.67804e-06	aminolevulinate dehydratase
LOC106589836	-1.5247	5.35083	2.30118e-11	5.8264e-09	cytohesin-1-like
LOC106610216	-1.52624	1.53992	1.75801e-08	8.66123e-07	FRAS1-related extracellular matrix protein 2-like
scamp5a	-1.52661	3.65167	3.7876e-12	1.49032e-09	secretory carrier membrane protein 5a
daam2	-1.52818	1.5923	1.04589e-08	5.83396e-07	dishevelled associated activator of morphogenesis 2
LOC106569508	-1.52899	3.82538	6.93508e-07	1.57272e-05	glutamate decarboxylase 1-like
LOC106564308	-1.52983	4.12107	0.000135971	0.00110233	lipopolysaccharide-induced tumor necrosis factor-alpha factor homolog
dcup	-1.53059	6.23644	2.48848e-06	4.45616e-05	Uroporphyrinogen decarboxylase
LOC106562888	-1.53225	2.60096	3.897e-10	4.6888e-08	neutral amino acid transporter A-like
LOC106607371	-1.53555	9.88003	0.00543899	0.02061	hemoglobin subunit beta-1
LOC106579714	-1.54278	-1.23178	0.000979927	0.00532522	extracellular sulfatase Sulf-1-like
LOC106595193	-1.5458	2.37777	6.73334e-09	4.22532e-07	zinc finger protein 2 homolog
LOC106613538	-1.54956	2.22933	0.000102031	0.000877127	uncharacterized LOC106613538
LOC106569760	-1.5527	6.11043	1.00468e-16	3.65666e-13	rho GTPase-activating protein 29
LOC100196095	-1.55831	6.52817	4.69036e-05	0.000474363	Rhesus blood group, B glycoprotein
cblc	-1.5665	2.74085	2.0296e-14	2.36383e-11	Cbl proto-oncogene C, E3 ubiquitin protein ligase
LOC106590752	-1.5677	4.96374	4.79666e-10	5.45564e-08	nuclear factor 1 X-type-like
LOC106586175	-1.57397	7.00816	3.60199e-06	6.01004e-05	catalase
LOC106567990	-1.5745	3.85017	2.99986e-06	5.17765e-05	uncharacterized LOC106567990
LOC106594548	-1.57705	6.03998	8.61721e-06	0.000121017	trichohyalin-like
LOC106609055	-1.58426	2.8929	1.87583e-07	5.56198e-06	ras-related protein Rab-38
LOC106585716	-1.58737	2.64448	6.04987e-13	3.26211e-10	protein FAM219A-like
LOC106575727	-1.58876	1.31806	1.30878e-08	6.86887e-07	prolactin receptor
kif21a	-1.5931	2.30673	4.38989e-08	1.76304e-06	kinesin family member 21A
LOC106605361	-1.59389	-1.19157	9.74179e-08	3.24407e-06	uncharacterized LOC106605361
LOC106602333	-1.59695	6.37473	1.4417e-05	0.00018291	hemogen-like
LOC106600799	-1.60033	3.41677	7.34387e-08	2.64643e-06	MAGUK p55 subfamily member 3-like
hmbsa	-1.60444	6.16218	3.61746e-10	4.42561e-08	hydroxymethylbilane synthase a
gal3st1a	-1.60845	2.88861	1.50957e-05	0.000189702	galactose-3-O-sulfotransferase 1a
LOC106589462	-1.60946	4.82392	2.5055e-11	6.13047e-09	nuclear prelamin A recognition factor
LOC106580774	-1.61068	4.57518	3.85122e-05	0.000405408	tubulin-specific chaperone cofactor E-like protein
LOC106595268	-1.61304	9.01012	0.000485056	0.00302947	hemoglobin subunit beta-like
LOC106607380	-1.61304	6.26417	0.00167949	0.00811769	hemoglobin subunit beta-1
rgcc	-1.61608	4.41246	2.41778e-09	1.8723e-07	regulator of cell cycle
hmgb3	-1.62532	4.70012	2.28817e-05	0.000267354	High mobility group protein B3
slc39a4	-1.6271	1.95879	4.20075e-12	1.60938e-09	solute carrier family 39 member 4
LOC106594777	-1.63189	2.15167	9.96057e-05	0.000861257	hemoglobin subunit alpha-4
LOC123727286	-1.63263	1.26843	5.30444e-05	0.000520908	uncharacterized LOC123727286
LOC106568959	-1.6355	2.98131	2.74723e-05	0.000309923	small conductance calcium-activated potassium channel protein 2
LOC123744715	-1.63586	1.41537	1.04223e-09	9.66455e-08	uncharacterized LOC123744715
LOC106593670	-1.64622	3.99009	8.90449e-11	1.56188e-08	phosphatidylinositol N-acetylglucosaminyltransferase subunit Q-like
si:ch211-215c18.3	-1.6485	1.97377	0.000156064	0.00123181	uncharacterized si:ch211-215c18.3
cahz	-1.65257	8.97588	3.93395e-05	0.00041144	carbonic anhydrase
si:ch73-344o19.1	-1.66104	3.30622	4.85766e-07	1.17867e-05	salivary glue protein Sgs-3
LOC106569038	-1.66696	1.01776	2.61515e-07	7.22442e-06	myb-related protein A-like
LOC123724430	-1.67193	-1.0359	0.00590267	0.021978	uncharacterized LOC123724430
LOC106563235	-1.67222	4.40792	5.63899e-10	6.10374e-08	zinc finger protein Gfi-1b-like
LOC100380859	-1.67966	8.2025	5.27911e-05	0.000520027	band 3 anion exchange protein
rhd	-1.68335	5.88543	3.77188e-07	9.67629e-06	Rh blood group, D antigen
LOC106567113	-1.68564	-1.41943	0.00665286	0.0241085	potassium voltage-gated channel subfamily G member 1
LOC106566560	-1.69296	5.01518	5.5806e-11	1.11295e-08	tumor protein p53-inducible nuclear protein 2
LOC106608328	-1.69937	1.63903	7.58227e-08	2.70887e-06	E3 ubiquitin-protein ligase RNF19A-like
LOC123723657	-1.7005	10.7716	5.79512e-05	0.000560959	hemoglobin subunit beta-like
LOC106564359	-1.70158	5.64873	1.36348e-07	4.26607e-06	Fc receptor-like protein 5
LOC106566173	-1.70709	-1.33112	3.97858e-08	1.64085e-06	anti-Muellerian hormone type-2 receptor
LOC106589946	-1.71208	5.01545	4.94906e-10	5.51272e-08	nuclear factor 1 X-type
tfr1a	-1.71211	8.62655	8.84097e-08	3.02247e-06	transferrin receptor 1a
LOC106569400	-1.71957	1.70222	4.28062e-07	1.06986e-05	importin-13
LOC106607757	-1.72093	1.80166	1.15948e-05	0.000153707	enoyl-[acyl-carrier-protein] reductase, mitochondrial
LOC106589388	-1.72349	2.95657	2.74671e-08	1.25354e-06	AMSH-like protease
apoob	-1.72388	7.4783	1.26704e-08	6.74015e-07	apolipoprotein O, b
LOC106582285	-1.73804	3.13842	1.8752e-09	1.52327e-07	KAT8 regulatory NSL complex subunit 1-like
rnd1b	-1.74002	-1.43844	3.01512e-05	0.000334826	Rho family GTPase 1b
LOC106606856	-1.74367	8.33547	2.9591e-05	0.000329989	band 3 anion exchange protein
LOC106574165	-1.74441	2.53236	2.24493e-07	6.44611e-06	calmodulin-regulated spectrin-associated protein 2
LOC100136584	-1.74537	11.183	5.30051e-05	0.000520908	beta-globin
LOC106599289	-1.74803	1.12169	1.03868e-09	9.66455e-08	serine/threonine-protein kinase 17A
LOC100217346	-1.75759	6.06938	4.33599e-07	1.07631e-05	Kruppel-like factor 4
LOC123729220	-1.75787	6.48076	7.91211e-06	0.000113041	porphobilinogen deaminase-like
pk	-1.75803	3.47586	1.43693e-07	4.46256e-06	pyruvate kinase
LOC106591983	-1.76056	1.49271	5.50317e-08	2.08432e-06	putative pre-mRNA-splicing factor ATP-dependent RNA helicase DHX32
LOC106602627	-1.76704	7.14025	1.156e-08	6.27358e-07	spectrin beta chain, erythrocytic
LOC106605668	-1.76897	4.71966	5.20798e-06	8.01573e-05	protoporphyrinogen oxidase-like
LOC106601074	-1.78408	11.1389	0.000117884	0.000982656	hemoglobin subunit beta-1
slc25a37	-1.81116	6.07996	2.90986e-08	1.30148e-06	solute carrier family 25 member 37
cerk	-1.81264	2.94719	2.80707e-06	4.90302e-05	ceramide kinase
LOC100196543	-1.81667	5.86462	3.24377e-07	8.62548e-06	equilibrative nucleoside transporter 1
bbc3	-1.81842	3.86677	6.48749e-09	4.11539e-07	BCL2 binding component 3
LOC106565098	-1.8199	1.23388	1.96555e-06	3.65692e-05	uncharacterized LOC106565098
LOC106579160	-1.82821	2.6549	1.20063e-06	2.45153e-05	probable phosphatase phospho1
LOC106575060	-1.83046	3.35135	3.04794e-05	0.00033724	microsomal glutathione S-transferase 1-like
LOC106591717	-1.83562	1.55218	0.00341371	0.0142321	lipopolysaccharide-induced tumor necrosis factor-alpha factor homolog
LOC106573466	-1.84153	4.72615	2.71613e-07	7.44685e-06	uncharacterized LOC106573466
si:dkey-183c6.9	-1.84883	3.68092	2.55811e-06	4.55563e-05	tripartite motif-containing protein 34A
LOC123743182	-1.85778	3.60619	1.80105e-10	2.67557e-08	chromatin target of PRMT1 protein-like
LOC106564529	-1.85943	4.38035	1.52664e-05	0.000191188	Kruppel-like factor 1
LOC123730955	-1.87177	4.17812	6.86938e-09	4.2484e-07	piggyBac transposable element-derived protein 4-like
nmt1b	-1.89019	5.76715	0.00035751	0.00237608	N-myristoyltransferase 1b
LOC106583559	-1.896	2.12572	9.97914e-06	0.000136478	sodium- and chloride-dependent GABA transporter 2
LOC106601077	-1.90858	11.1507	3.43313e-05	0.000369274	hemoglobin subunit alpha-like
LOC106587646	-1.90877	1.08243	0.000668001	0.00392457	tripartite motif-containing protein 16
LOC106611162	-1.91629	4.40872	1.94657e-08	9.42842e-07	uncharacterized LOC106611162
LOC106575677	-1.91775	1.47902	3.98477e-10	4.75511e-08	tetraspanin-7-like
LOC123724067	-1.92167	10.146	3.85215e-06	6.32645e-05	hemoglobin subunit beta-like
LOC123729209	-1.92569	3.28526	3.93364e-05	0.00041144	neurogranin-like
LOC100194624	-1.93997	3.68049	7.2622e-05	0.00067299	aldolase a, fructose-bisphosphate 1
LOC106574039	-1.9403	3.90309	1.21543e-08	6.53268e-07	T-cell acute lymphocytic leukemia protein 1 homolog
LOC106591603	-1.94613	3.81373	4.59253e-06	7.24774e-05	lipopolysaccharide-induced tumor necrosis factor-alpha factor homolog
LOC106606643	-1.94675	1.5795	1.45933e-06	2.84985e-05	RING finger protein 151-like
LOC106589620	-1.9683	4.49598	1.08842e-06	2.27832e-05	Kruppel-like factor 1
LOC106601071	-1.97134	9.9749	5.0503e-05	0.000504631	hemoglobin subunit alpha-4
LOC106565270	-1.98712	1.43798	2.97692e-06	5.15026e-05	stathmin-3-like
LOC106572132	-1.98743	1.41092	1.14126e-06	2.36513e-05	multiple epidermal growth factor-like domains protein 6
LOC106609456	-1.99388	5.33291	1.45728e-12	6.8438e-10	mitogen-activated protein kinase 11-like
LOC106575220	-2.00341	5.69844	4.97819e-08	1.94922e-06	uncharacterized LOC106575220
LOC106587137	-2.0065	5.66107	5.36452e-09	3.56618e-07	G1/S-specific cyclin-D1
LOC106601072	-2.0076	11.1344	1.8788e-05	0.000226335	hemoglobin subunit alpha
LOC106584035	-2.01234	1.80816	3.66377e-07	9.44053e-06	putative tyrosine-protein phosphatase auxilin
LOC123730776	-2.01623	-1.52501	5.48719e-08	2.08432e-06	proline-rich protein 33-like
tmod4	-2.02441	6.36324	1.27726e-06	2.57767e-05	tropomodulin 4 (muscle)
si:ch1073-184j22.1	-2.03142	2.48491	1.23717e-07	3.94985e-06	erythroferrone
LOC123742422	-2.0388	1.09155	0.000216134	0.00158558	uncharacterized LOC123742422
LOC106592998	-2.08341	4.48694	1.06897e-08	5.9286e-07	transmembrane protein 26
LOC106585833	-2.08375	9.50972	0.000283136	0.00196056	histone H1
LOC101448011	-2.08779	6.51418	0.0023617	0.0105956	Hemoglobin subunit beta-1
pitpnc1b	-2.09185	2.30491	2.32959e-07	6.63058e-06	phosphatidylinositol transfer protein cytoplasmic 1b
LOC106612612	-2.14577	2.03967	9.2254e-08	3.12344e-06	gap junction delta-2 protein-like
LOC106580917	-2.15244	6.21109	8.37448e-08	2.92725e-06	tropomodulin-4-like
LOC123729693	-2.18491	-1.03013	9.97986e-09	5.62057e-07	uncharacterized LOC123729693
LOC106577579	-2.19677	2.76609	7.33396e-10	7.49274e-08	NLR family CARD domain-containing protein 3-like
LOC106565269	-2.26056	3.30464	3.62877e-08	1.51809e-06	helicase with zinc finger domain 2
LOC106574058	-2.32464	-1.04243	9.24185e-07	1.98888e-05	uncharacterized LOC106574058
LOC106590208	-2.36895	3.40113	1.29166e-10	2.08941e-08	carbonic anhydrase 1-like
gapdh	-2.37366	1.72971	0.000810402	0.00457739	glyceraldehyde-3-phosphate dehydrogenase
LOC106569932	-2.39591	5.76952	5.69761e-10	6.14435e-08	ATPase family AAA domain-containing protein 2
LOC106571909	-2.41205	3.02882	0.00021166	0.00155786	troponin C, slow skeletal and cardiac muscles
LOC106606889	-2.4128	2.30582	3.379e-05	0.000365613	cytochrome c oxidase subunit 6A, mitochondrial
LOC106564374	-2.41963	3.90537	9.50999e-08	3.18746e-06	uncharacterized LOC106564374
mybpc2a	-2.45287	1.97229	3.76602e-12	1.49032e-09	myosin binding protein Ca
LOC106603195	-2.56879	2.49663	8.35293e-08	2.92343e-06	XK-related protein 5-like
LOC100136417	-2.57737	2.13012	0.000304812	0.00208534	glyceraldehyde-3-phosphate dehydrogenase
LOC106566742	-2.61244	2.32763	3.03886e-08	1.33257e-06	cadherin-like protein 26
hba	-2.63751	7.84412	3.19796e-07	8.57412e-06	hemoglobin subunit alpha
LOC106580836	-2.71192	2.70302	6.35194e-16	1.62664e-12	golgin subfamily A member 6-like protein 22
LOC106607236	-3.2593	6.338	6.3267e-10	6.74779e-08	hemoglobin subunit beta-1
LOC106606900	-3.58816	1.42089	1.3982e-05	0.000178715	myosin regulatory light chain 2, skeletal muscle
atp2a1l	-3.96816	2.94273	1.38293e-06	2.73737e-05	ATPase sarcoplasmic/endoplasmic reticulum Ca2+ transporting 1, like

## Sheet: All_fams_HK_T20CvsT10C_GO
ID	Term	GOGroups	Functional theme (using leading GO terms )	Ontology Source	Term PValue	Term PValue Corrected with Benjamini-Hochberg	Group PValue	Group PValue Corrected with Benjamini-Hochberg	GOLevels	% Associated Genes	Nr. Genes	Associated Genes Found
GO:0000041	transition metal ion transport	Group00	Molecular transport and localization	GO_BiologicalProcess-EBI-UniProt-GOA-ACAP-ARAP_01.05.2024_00h00	0.00046978	0.00100362	0.00046978	0.00109615	[7]	4.4586	7	[LOC106600953, LOC123741664, hamp, slc25a37, slc39a4, tfa, tfr1a]
GO:0005751	mitochondrial respiratory chain complex IV	Group01	Cellular organization and tissue development	GO_CellularComponent-EBI-UniProt-GOA-ACAP-ARAP_01.05.2024_00h00	0.000527808	0.00103362	0.000527808	0.00100763	[4, 5, 6, 7, 8, 9, 10]	9.30233	4	[LOC106561622, LOC106579596, LOC106606889, LOC106609490]
GO:0031721	hemoglobin alpha binding	Group02	Molecular transport and localization	GO_MolecularFunction-EBI-UniProt-GOA-ACAP-ARAP_01.05.2024_00h00	5.2217e-06	2.72689e-05	5.2217e-06	1.8276e-05	[4]	28.5714	4	[LOC106601074, LOC106607236, LOC106607371, LOC106607380]
GO:0033209	tumor necrosis factor-mediated signaling pathway	Group03	Signal transduction and immune response	GO_BiologicalProcess-EBI-UniProt-GOA-ACAP-ARAP_01.05.2024_00h00	0.00374703	0.00517971	0.00374703	0.00562054	[5, 6, 7]	8.33333	3	[LOC106563020, hdr, traf4a]
GO:0098560	cytoplasmic side of late endosome membrane	Group04	Cellular organization and tissue development	GO_CellularComponent-EBI-UniProt-GOA-ACAP-ARAP_01.05.2024_00h00	0.000480646	0.000982189	0.000480646	0.00100936	[5, 6, 7, 8, 9, 10]	16.6667	3	[LOC106564308, LOC106591603, LOC106591717]
GO:0006096	glycolytic process	Group05	Metabolism and enzymatic function	GO_BiologicalProcess-EBI-UniProt-GOA-ACAP-ARAP_01.05.2024_00h00	0.00459528	0.0059994	0.00459528	0.0064334	[4, 5, 7, 8, 9, 10, 11, 12]	5.19481	4	[LOC100136417, LOC100194624, gapdh, pk]
KEGG:00980	Metabolism of xenobiotics by cytochrome P450	Group06	Metabolism and enzymatic function	KEGG_01.05.2024	0.0168261	0.0183913	0.0168261	0.0185973	[-1]	4.83871	3	[LOC106575060, LOC106587215, LOC106590880]
GO:0008009	chemokine activity	Group07	Signal transduction and immune response	GO_BiologicalProcess-EBI-UniProt-GOA-ACAP-ARAP_01.05.2024_00h00	0.0206513	0.0211002	0.0206513	0.0216839	[5, 6, 7]	4.47761	3	[LOC106561115, LOC106600447, cxl10]
GO:0008519	ammonium transmembrane transporter activity	Group08	Molecular transport and localization	GO_BiologicalProcess-EBI-UniProt-GOA-ACAP-ARAP_01.05.2024_00h00	0.000480646	0.000982189	0.000480646	0.00100936	[6, 8]	16.6667	3	[LOC100196095, LOC106600435, rhd]
GO:0015106	bicarbonate transmembrane transporter activity	Group09	Molecular transport and localization	GO_BiologicalProcess-EBI-UniProt-GOA-ACAP-ARAP_01.05.2024_00h00	0.01474	0.0164948	0.01474	0.0171967	[5, 7]	5.08475	3	[LOC100380859, LOC106606856, slc39a4]
GO:0016702	oxidoreductase activity, acting on single donors with incorporation of molecular oxygen, incorporation of two atoms of oxygen	Group10	Metabolism and enzymatic function	GO_MolecularFunction-EBI-UniProt-GOA-ACAP-ARAP_01.05.2024_00h00	0.0140793	0.0161397	0.0140793	0.0173921	[4]	5.17241	3	[LOC106577031, LOC106590602, cdo1]
GO:0030239	myofibril assembly	Group11	Cellular organization and tissue development	GO_BiologicalProcess-EBI-UniProt-GOA-ACAP-ARAP_01.05.2024_00h00	0.00624986	0.00753188	0.00624986	0.00820294	[4, 5, 6, 7, 8]	4.7619	4	[LOC106569441, LOC106580917, LOC106589620, tmod4]
GO:0140662	ATP-dependent protein folding chaperone	Group12	Signal transduction and immune response	GO_BiologicalProcess-EBI-UniProt-GOA-ACAP-ARAP_01.05.2024_00h00	0.00361346	0.00514645	0.00268214	0.00433269	[4, 7, 8, 9]	5.55556	4	[LOC106608136, hs90a, hsc70, hsp7c]
GO:0009408	response to heat	Group12		GO_BiologicalProcess-EBI-UniProt-GOA-ACAP-ARAP_01.05.2024_00h00	0.00793334	0.00932168	0.00268214	0.00433269	[3, 4]	6.38298	3	[LOC106608136, dnaja, hs90a]
KEGG:00630	Glyoxylate and dicarboxylate metabolism	Group13	Metabolism and enzymatic function	KEGG_01.05.2024	0.0190688	0.0199163	0.0277186	0.0277186	[-1]	4.61538	3	[LOC106564824, LOC106586175, glyctk]
KEGG:00380	Tryptophan metabolism	Group13		KEGG_01.05.2024	0.0267413	0.0267413	0.0277186	0.0277186	[-1]	4.05405	3	[LOC106564824, LOC106577031, LOC106586175]
GO:0006783	heme biosynthetic process	Group14	Metabolism and enzymatic function	GO_BiologicalProcess-EBI-UniProt-GOA-ACAP-ARAP_01.05.2024_00h00	1.64927e-07	1.10737e-06	2.20643e-06	1.5445e-05	[4, 7]	20.6897	6	[LOC106605668, LOC123729220, dcup, fech, hem4, hmbsa]
KEGG:00860	Porphyrin metabolism	Group14		KEGG_01.05.2024	1.04708e-05	4.92129e-05	2.20643e-06	1.5445e-05	[-1]	8.13953	7	[LOC106600953, LOC106605668, alad, dcup, fech, hem4, hmbsa]
GO:0005506	iron ion binding	Group15	Molecular transport and localization	GO_MolecularFunction-EBI-UniProt-GOA-ACAP-ARAP_01.05.2024_00h00	6.01744e-07	3.53525e-06	6.01744e-07	6.31831e-06	[7]	4.96183	13	[LOC106584291, LOC106589227, LOC106592262, LOC106594777, LOC106600953, LOC106601071, LOC106601072, LOC106601077, LOC106607373, LOC106607375, LOC106611226, LOC123741664, cdo1]
GO:0008198	ferrous iron binding	Group15		GO_MolecularFunction-EBI-UniProt-GOA-ACAP-ARAP_01.05.2024_00h00	0.000804313	0.0013501	6.01744e-07	6.31831e-06	[8]	8.33333	4	[LOC106600953, LOC106611226, LOC123741664, cdo1]
GO:0015670	carbon dioxide transport	Group16	Molecular transport and localization	GO_BiologicalProcess-EBI-UniProt-GOA-ACAP-ARAP_01.05.2024_00h00	3.51844e-05	0.000137806	0.000625866	0.00109527	[5, 6]	37.5	3	[LOC106590208, LOC106600435, cahz]
KEGG:00910	Nitrogen metabolism	Group16		KEGG_01.05.2024	0.000236509	0.000617552	0.000625866	0.00109527	[-1]	11.4286	4	[LOC106568872, LOC106590208, ca6, cahz]
GO:0016836	hydro-lyase activity	Group16		GO_MolecularFunction-EBI-UniProt-GOA-ACAP-ARAP_01.05.2024_00h00	0.00209619	0.0031781	0.000625866	0.00109527	[4]	4.85437	5	[LOC106568872, LOC106590208, ca6, cahz, hem4]
GO:0004866	endopeptidase inhibitor activity	Group17	Cellular organization and tissue development	GO_MolecularFunction-EBI-UniProt-GOA-ACAP-ARAP_01.05.2024_00h00	0.00036373	0.000854765	0.00036373	0.000954791	[5]	4.0404	8	[LOC100195750, LOC106567105, LOC106571140, LOC106581278, LOC106589915, LOC106590538, LOC106613072, LOC123727133]
GO:0004867	serine-type endopeptidase inhibitor activity	Group17		GO_MolecularFunction-EBI-UniProt-GOA-ACAP-ARAP_01.05.2024_00h00	0.00325425	0.00477968	0.00036373	0.000954791	[6]	4.38596	5	[LOC106567105, LOC106571140, LOC106581278, LOC106613072, LOC123727133]
GO:0004869	cysteine-type endopeptidase inhibitor activity	Group17		GO_MolecularFunction-EBI-UniProt-GOA-ACAP-ARAP_01.05.2024_00h00	0.0014547	0.00227903	0.00036373	0.000954791	[6]	11.5385	3	[LOC100195750, LOC106589915, LOC106590538]
KEGG:00410	beta-Alanine metabolism	Group18	Metabolism and enzymatic function	KEGG_01.05.2024	0.000206909	0.000648313	0.000188865	0.000566596	[-1]	8.06452	5	[LOC100194731, LOC106569508, LOC106594092, LOC106601268, gadl1]
KEGG:00260	Glycine, serine and threonine metabolism	Group18		KEGG_01.05.2024	0.0267413	0.0267413	0.000188865	0.000566596	[-1]	4.05405	3	[LOC100194731, LOC106601268, glyctk]
KEGG:00350	Tyrosine metabolism	Group18		KEGG_01.05.2024	0.0183038	0.0195518	0.000188865	0.000566596	[-1]	4.6875	3	[LOC100194731, LOC106590602, LOC106601268]
KEGG:00430	Taurine and hypotaurine metabolism	Group18		KEGG_01.05.2024	0.000294275	0.000727943	0.000188865	0.000566596	[-1]	10.8108	4	[LOC106569508, LOC106594092, cdo1, gadl1]
GO:0016830	carbon-carbon lyase activity	Group18		GO_MolecularFunction-EBI-UniProt-GOA-ACAP-ARAP_01.05.2024_00h00	0.000891482	0.00144482	0.000188865	0.000566596	[3]	5.88235	5	[LOC100194624, LOC106569508, LOC106594092, dcup, gadl1]
GO:0034381	plasma lipoprotein particle clearance	Group19	Molecular transport and localization	GO_BiologicalProcess-EBI-UniProt-GOA-ACAP-ARAP_01.05.2024_00h00	0.000134698	0.000452199	2.62768e-06	1.37953e-05	[2, 3, 4]	25	3	[LOC106577511, apoc1, sr-bi]
GO:0031406	carboxylic acid binding	Group19		GO_MolecularFunction-EBI-UniProt-GOA-ACAP-ARAP_01.05.2024_00h00	0.000683234	0.00118933	2.62768e-06	1.37953e-05	[4, 5]	4.95868	6	[LOC106577511, LOC106586618, LOC106611226, apoc1, ftcd, ret7]
GO:0034385	triglyceride-rich plasma lipoprotein particle	Group19		GO_CellularComponent-EBI-UniProt-GOA-ACAP-ARAP_01.05.2024_00h00	0.000220005	0.000646265	2.62768e-06	1.37953e-05	[4, 5]	21.4286	3	[LOC106577511, apoc1, apoeb]
GO:0004859	phospholipase inhibitor activity	Group19		GO_MolecularFunction-EBI-UniProt-GOA-ACAP-ARAP_01.05.2024_00h00	0.000403126	0.000902235	2.62768e-06	1.37953e-05	[5]	17.6471	3	[LOC106575194, LOC106577511, apoc1]
GO:0005504	fatty acid binding	Group19		GO_MolecularFunction-EBI-UniProt-GOA-ACAP-ARAP_01.05.2024_00h00	0.00470509	0.00597674	2.62768e-06	1.37953e-05	[3, 6, 7]	7.69231	3	[LOC106577511, apoc1, ret7]
GO:0015918	sterol transport	Group19		GO_BiologicalProcess-EBI-UniProt-GOA-ACAP-ARAP_01.05.2024_00h00	0.000223159	0.00061697	2.62768e-06	1.37953e-05	[5, 6]	7.93651	5	[LOC106577511, abcg4a, apoc1, gramd1ba, sr-bi]
GO:0015669	gas transport	Group20	Molecular transport and localization	GO_BiologicalProcess-EBI-UniProt-GOA-ACAP-ARAP_01.05.2024_00h00	2.08066e-27	9.77911e-26	9.4874e-22	1.99235e-20	[4]	35.7143	20	[LOC100136576, LOC106590208, LOC106594777, LOC106595268, LOC106600435, LOC106601051, LOC106601071, LOC106601072, LOC106601074, LOC106601077, LOC106607236, LOC106607371, LOC106607372, LOC106607373, LOC106607375, LOC106607380, LOC123723657, LOC123724067, cahz, hba]
GO:0043177	organic acid binding	Group20		GO_MolecularFunction-EBI-UniProt-GOA-ACAP-ARAP_01.05.2024_00h00	2.07121e-21	1.94694e-20	9.4874e-22	1.99235e-20	[3]	14.4654	23	[LOC100136576, LOC106577511, LOC106586618, LOC106594777, LOC106595268, LOC106601051, LOC106601071, LOC106601072, LOC106601074, LOC106601077, LOC106607236, LOC106607371, LOC106607372, LOC106607373, LOC106607375, LOC106607380, LOC106611226, LOC123723657, LOC123724067, apoc1, ftcd, hba, ret7]
GO:0020037	heme binding	Group20		GO_MolecularFunction-EBI-UniProt-GOA-ACAP-ARAP_01.05.2024_00h00	1.1118e-17	8.70909e-17	9.4874e-22	1.99235e-20	[4]	9.26641	24	[LOC100136576, LOC106564824, LOC106564853, LOC106577031, LOC106584291, LOC106586175, LOC106592262, LOC106594777, LOC106595268, LOC106601051, LOC106601071, LOC106601072, LOC106601074, LOC106601077, LOC106602731, LOC106607236, LOC106607371, LOC106607372, LOC106607373, LOC106607375, LOC106607380, LOC123723657, LOC123724067, hba]
GO:0042744	hydrogen peroxide catabolic process	Group20		GO_BiologicalProcess-EBI-UniProt-GOA-ACAP-ARAP_01.05.2024_00h00	1.60758e-26	3.7778e-25	9.4874e-22	1.99235e-20	[4, 5]	37.2549	19	[LOC100136576, LOC106564824, LOC106586175, LOC106594777, LOC106595268, LOC106601051, LOC106601071, LOC106601072, LOC106601074, LOC106601077, LOC106607236, LOC106607371, LOC106607372, LOC106607373, LOC106607375, LOC106607380, LOC123723657, LOC123724067, hba]
GO:0005344	oxygen carrier activity	Group20		GO_BiologicalProcess-EBI-UniProt-GOA-ACAP-ARAP_01.05.2024_00h00	2.07371e-23	3.24881e-22	9.4874e-22	1.99235e-20	[6]	35.4167	17	[LOC100136576, LOC106594777, LOC106595268, LOC106601051, LOC106601071, LOC106601072, LOC106601074, LOC106601077, LOC106607236, LOC106607371, LOC106607372, LOC106607373, LOC106607375, LOC106607380, LOC123723657, LOC123724067, hba]
GO:0004601	peroxidase activity	Group20		GO_BiologicalProcess-EBI-UniProt-GOA-ACAP-ARAP_01.05.2024_00h00	3.82775e-23	4.49761e-22	9.4874e-22	1.99235e-20	[5, 8]	23.2558	20	[LOC100136576, LOC106564824, LOC106564853, LOC106586175, LOC106594777, LOC106595268, LOC106601051, LOC106601071, LOC106601072, LOC106601074, LOC106601077, LOC106607236, LOC106607371, LOC106607372, LOC106607373, LOC106607375, LOC106607380, LOC123723657, LOC123724067, hba]
GO:0031640	killing of cells of another organism	Group21	Signal transduction and immune response	GO_BiologicalProcess-EBI-UniProt-GOA-ACAP-ARAP_01.05.2024_00h00	2.16756e-05	9.26138e-05	2.82094e-06	1.1848e-05	[3, 4]	12.8205	5	[LOC106577762, LOC106577765, LOC106587409, lyz, nkl]
GO:0001909	leukocyte mediated cytotoxicity	Group21		GO_BiologicalProcess-EBI-UniProt-GOA-ACAP-ARAP_01.05.2024_00h00	0.000576643	0.00108409	2.82094e-06	1.1848e-05	[3, 4]	9.09091	4	[LOC106567642, LOC106577762, LOC106577765, LOC106588291]
GO:0002449	lymphocyte mediated immunity	Group21		GO_BiologicalProcess-EBI-UniProt-GOA-ACAP-ARAP_01.05.2024_00h00	7.1906e-05	0.000259968	2.82094e-06	1.1848e-05	[4]	7.5	6	[LOC106563698, LOC106567642, LOC106577762, LOC106577765, LOC106583003, LOC106588291]
GO:0002460	adaptive immune response based on somatic recombination of immune receptors built from immunoglobulin superfamily domains	Group21		GO_BiologicalProcess-EBI-UniProt-GOA-ACAP-ARAP_01.05.2024_00h00	0.00418339	0.0056177	2.82094e-06	1.1848e-05	[4]	5.33333	4	[LOC106563698, LOC106577762, LOC106577765, LOC106583003]
GO:0009617	response to bacterium	Group21		GO_BiologicalProcess-EBI-UniProt-GOA-ACAP-ARAP_01.05.2024_00h00	0.000678049	0.0012257	2.82094e-06	1.1848e-05	[3, 5]	4.19162	7	[LOC106563698, LOC106564853, LOC106587409, hamp, lyz, nkl, tfa]
GO:0002706	regulation of lymphocyte mediated immunity	Group21		GO_BiologicalProcess-EBI-UniProt-GOA-ACAP-ARAP_01.05.2024_00h00	0.00541859	0.00670195	2.82094e-06	1.1848e-05	[5, 6]	7.31707	3	[LOC106567642, LOC106583003, LOC106588291]

## Sheet: T20AvsT10A|T20CvsT10C_DEGs
SYMBOL		logFC	logCPM	PValue	FDR	GENENAME		logFC	logCPM	PValue	FDR	GENENAME
LOC106575194	All_fams_T20AvsT10A	6.38357	6.00547	1.39342e-30	3.90948e-28	phospholipase A2 inhibitor 31 kDa subunit-like	All_fams_T20CvsT10C	4.35014	3.76227	1.28612e-11	3.4998e-09	phospholipase A2 inhibitor 31 kDa subunit-like
atp2a1l	All_fams_T20AvsT10A	5.35637	1.60285	2.73173e-11	4.89692e-10	ATPase sarcoplasmic/endoplasmic reticulum Ca2+ transporting 1, like	All_fams_T20CvsT10C	-3.96816	2.94273	1.38293e-06	2.73737e-05	ATPase sarcoplasmic/endoplasmic reticulum Ca2+ transporting 1, like
LOC106579293	All_fams_T20AvsT10A	5.25709	4.66393	2.07524e-45	1.8923e-42	chondroadherin-like	All_fams_T20CvsT10C	3.24249	3.14622	1.49339e-14	1.81179e-11	chondroadherin-like
LOC100194731	All_fams_T20AvsT10A	4.81938	2.89761	1.02587e-33	3.78911e-31	primary amine oxidase, liver isozyme	All_fams_T20CvsT10C	2.68402	1.31337	2.4881e-12	1.09767e-09	primary amine oxidase, liver isozyme
LOC106581278	All_fams_T20AvsT10A	4.77129	6.53024	8.0619e-155	2.3524e-150	serpin H1-like	All_fams_T20CvsT10C	3.61908	6.02924	9.20846e-16	1.91516e-12	serpin H1-like
cdo1	All_fams_T20AvsT10A	4.32227	2.90768	3.4248e-18	1.83699e-16	cysteine dioxygenase type 1	All_fams_T20CvsT10C	3.40271	1.68646	1.47962e-14	1.81179e-11	cysteine dioxygenase type 1
LOC106563404	All_fams_T20AvsT10A	4.23564	4.44886	1.48211e-23	1.69594e-21	uncharacterized LOC106563404	All_fams_T20CvsT10C	2.85138	2.76096	6.8556e-12	2.21794e-09	uncharacterized LOC106563404
LOC106577511	All_fams_T20AvsT10A	4.17644	2.43024	9.10899e-32	2.7978e-29	apolipoprotein C-I	All_fams_T20CvsT10C	3.64897	1.55612	1.77868e-20	5.17899e-16	apolipoprotein C-I
ca6	All_fams_T20AvsT10A	3.91209	3.21772	2.16422e-27	4.02227e-25	carbonic anhydrase VI	All_fams_T20CvsT10C	1.43749	1.84916	3.74985e-08	1.55312e-06	carbonic anhydrase VI
LOC106590199	All_fams_T20AvsT10A	3.90766	2.10395	2.17916e-68	9.08366e-65	ADP-ribosyl cyclase/cyclic ADP-ribose hydrolase 1	All_fams_T20CvsT10C	2.32215	1.58864	2.62239e-09	1.99885e-07	ADP-ribosyl cyclase/cyclic ADP-ribose hydrolase 1
hs90a	All_fams_T20AvsT10A	3.90535	6.11829	2.55739e-32	8.47978e-30	Heat shock protein HSP 90-alpha	All_fams_T20CvsT10C	1.67078	4.65476	9.57062e-09	5.46986e-07	Heat shock protein HSP 90-alpha
LOC106613072	All_fams_T20AvsT10A	3.84297	2.97757	6.70897e-95	9.78805e-91	serpin H1	All_fams_T20CvsT10C	3.00018	2.35235	6.70386e-16	1.62664e-12	serpin H1
LOC106600447	All_fams_T20AvsT10A	3.77808	2.76433	4.58168e-20	3.14562e-18	C-C motif chemokine 4-like	All_fams_T20CvsT10C	1.99747	1.25785	4.48918e-06	7.12488e-05	C-C motif chemokine 4-like
apoeb	All_fams_T20AvsT10A	3.65837	2.73312	1.02525e-26	1.70947e-24	apolipoprotein Eb	All_fams_T20CvsT10C	2.53833	2.00944	4.90027e-10	5.51272e-08	apolipoprotein Eb
LOC106567323	All_fams_T20AvsT10A	3.60872	2.81774	4.76088e-43	3.47294e-40	POU domain, class 5, transcription factor 1	All_fams_T20CvsT10C	2.83556	2.24228	2.83483e-12	1.17917e-09	POU domain, class 5, transcription factor 1
LOC106563387	All_fams_T20AvsT10A	3.56179	4.87176	3.46206e-31	1.01019e-28	uncharacterized LOC106563387	All_fams_T20CvsT10C	2.15329	3.98419	3.25393e-07	8.63951e-06	uncharacterized LOC106563387
glyctk	All_fams_T20AvsT10A	3.42171	1.05472	7.63371e-37	3.48037e-34	glycerate kinase	All_fams_T20CvsT10C	1.61966	1.04779	4.2586e-06	6.84691e-05	glycerate kinase
LOC100195750	All_fams_T20AvsT10A	3.3854	3.24549	8.61968e-41	5.35135e-38	salarin	All_fams_T20CvsT10C	1.9425	2.17466	4.80797e-11	1.01445e-08	salarin
LOC106598140	All_fams_T20AvsT10A	3.35905	3.35903	4.8675e-19	2.94666e-17	tumor necrosis factor receptor superfamily member 11B-like	All_fams_T20CvsT10C	1.5054	2.05814	0.000144666	0.00115689	tumor necrosis factor receptor superfamily member 11B-like
LOC123731986	All_fams_T20AvsT10A	3.35577	4.94968	2.26111e-18	1.23092e-16	uncharacterized LOC123731986	All_fams_T20CvsT10C	1.38233	3.4992	3.89801e-05	0.000408856	uncharacterized LOC123731986
gramd1ba	All_fams_T20AvsT10A	3.29799	3.04536	2.52697e-92	2.45782e-88	GRAM domain containing 1Ba	All_fams_T20CvsT10C	2.53175	2.98345	3.32551e-10	4.17366e-08	GRAM domain containing 1Ba
LOC106608552	All_fams_T20AvsT10A	3.27187	1.68298	7.3568e-27	1.25535e-24	protein S100-P	All_fams_T20CvsT10C	2.59916	1.1853	9.57858e-11	1.66012e-08	protein S100-P
LOC106608136	All_fams_T20AvsT10A	3.20996	5.81669	1.46152e-66	4.26458e-63	heat shock protein HSP 90-alpha	All_fams_T20CvsT10C	1.88481	5.12075	3.53842e-10	4.3656e-08	heat shock protein HSP 90-alpha
acod1	All_fams_T20AvsT10A	3.17407	3.29346	1.28574e-18	7.3132e-17	aconitate decarboxylase 1	All_fams_T20CvsT10C	1.71879	1.54289	4.20025e-05	0.000434763	aconitate decarboxylase 1
LOC106575116	All_fams_T20AvsT10A	3.17096	3.69282	6.1665e-57	1.28523e-53	A disintegrin and metalloproteinase with thrombospondin motifs 5	All_fams_T20CvsT10C	1.61291	3.59783	7.45848e-08	2.6798e-06	A disintegrin and metalloproteinase with thrombospondin motifs 5
LOC106561914	All_fams_T20AvsT10A	3.07072	3.3936	1.01461e-36	4.3537e-34	kinesin-like protein KIFC3	All_fams_T20CvsT10C	1.64859	2.43104	7.85993e-10	7.86397e-08	kinesin-like protein KIFC3
LOC106569443	All_fams_T20AvsT10A	3.02695	3.982	5.41494e-23	5.56347e-21	matrix metalloproteinase-14-like	All_fams_T20CvsT10C	1.53332	2.42109	2.21902e-07	6.38452e-06	matrix metalloproteinase-14-like
LOC106572830	All_fams_T20AvsT10A	2.96695	2.21907	1.84885e-28	3.88112e-26	transcription factor AP-1	All_fams_T20CvsT10C	1.61415	1.49006	3.69575e-10	4.50247e-08	transcription factor AP-1
hsp7c	All_fams_T20AvsT10A	2.9518	5.67166	1.27953e-48	1.43598e-45	Heat shock cognate 71 kDa protein	All_fams_T20CvsT10C	1.54375	5.32863	7.97603e-09	4.7785e-07	Heat shock cognate 71 kDa protein
LOC106606686	All_fams_T20AvsT10A	2.88877	1.9704	3.09582e-53	4.75437e-50	TBC1 domain family member 16-like	All_fams_T20CvsT10C	1.85074	1.30956	1.81839e-10	2.67618e-08	TBC1 domain family member 16-like
LOC106573607	All_fams_T20AvsT10A	2.86877	3.89758	1.96182e-17	9.2329e-16	follistatin-related protein 3	All_fams_T20CvsT10C	1.39979	2.59227	1.00059e-06	2.1297e-05	follistatin-related protein 3
ret7	All_fams_T20AvsT10A	2.80724	4.22603	2.86965e-21	2.31949e-19	Retinoid-binding protein 7	All_fams_T20CvsT10C	1.9037	3.30694	1.20471e-11	3.30919e-09	Retinoid-binding protein 7
LOC106601034	All_fams_T20AvsT10A	2.80315	6.10658	7.1782e-26	1.04205e-23	complement C1q-like protein 2	All_fams_T20CvsT10C	1.8429	4.91969	3.26107e-17	1.71733e-13	complement C1q-like protein 2
cxl10	All_fams_T20AvsT10A	2.78344	3.17779	1.89536e-19	1.1868e-17	C-X-C motif chemokine 10	All_fams_T20CvsT10C	1.82065	2.1849	6.84907e-11	1.30343e-08	C-X-C motif chemokine 10
LOC106561094	All_fams_T20AvsT10A	2.77935	1.94891	2.20549e-18	1.20739e-16	creatine kinase U-type, mitochondrial-like	All_fams_T20CvsT10C	1.80084	1.0986	4.66988e-08	1.84997e-06	creatine kinase U-type, mitochondrial-like
hamp	All_fams_T20AvsT10A	2.77878	2.75566	6.02677e-12	1.20449e-10	hepcidin antimicrobial peptide	All_fams_T20CvsT10C	2.2034	1.33133	1.82904e-10	2.67618e-08	hepcidin antimicrobial peptide
apoc1	All_fams_T20AvsT10A	2.76132	1.32335	1.5834e-20	1.14645e-18	Apolipoprotein C-I	All_fams_T20CvsT10C	2.15593	1.31681	1.42001e-09	1.23055e-07	Apolipoprotein C-I
LOC106604762	All_fams_T20AvsT10A	2.74262	3.28392	2.32576e-30	6.34237e-28	tetraspanin-7	All_fams_T20CvsT10C	2.01826	2.66526	1.12909e-17	8.21892e-14	tetraspanin-7
zgc:113223	All_fams_T20AvsT10A	2.72842	2.31108	3.05261e-26	4.73788e-24	tetraspanin	All_fams_T20CvsT10C	2.5598	1.97231	8.0476e-15	1.17161e-11	tetraspanin
LOC106568560	All_fams_T20AvsT10A	2.7046	1.51153	3.14643e-31	9.27369e-29	transcription factor AP-1-like	All_fams_T20CvsT10C	1.29483	1.03663	6.08301e-07	1.42379e-05	transcription factor AP-1-like
LOC106583432	All_fams_T20AvsT10A	2.69982	2.06528	1.29452e-16	5.48228e-15	interferon-induced protein 44-like	All_fams_T20CvsT10C	1.46335	1.04582	6.02936e-05	0.000579013	interferon-induced protein 44-like
LOC106599631	All_fams_T20AvsT10A	2.65651	3.05382	1.3153e-11	2.49216e-10	uncharacterized LOC106599631	All_fams_T20CvsT10C	2.0784	2.07225	9.19989e-08	3.12207e-06	uncharacterized LOC106599631
LOC106569441	All_fams_T20AvsT10A	2.65192	4.19013	1.52647e-30	4.20196e-28	putative leucine-rich repeat-containing protein DDB_G0290503	All_fams_T20CvsT10C	1.62549	3.3392	5.81253e-08	2.16701e-06	putative leucine-rich repeat-containing protein DDB_G0290503
LOC106571140	All_fams_T20AvsT10A	2.64665	1.27934	2.49503e-06	1.57991e-05	papilin-like	All_fams_T20CvsT10C	2.415	1.57367	7.76224e-08	2.74955e-06	papilin-like
LOC106569490	All_fams_T20AvsT10A	2.61239	4.38518	3.02003e-31	9.0847e-29	SH2 domain-containing protein 1A	All_fams_T20CvsT10C	2.14054	3.85362	2.74226e-16	8.87183e-13	SH2 domain-containing protein 1A
hsc70	All_fams_T20AvsT10A	2.60687	6.46514	5.87627e-22	5.30847e-20	heat shock cognate 70	All_fams_T20CvsT10C	1.28164	6.49223	0.00334981	0.014019	heat shock cognate 70
LOC106566409	All_fams_T20AvsT10A	2.51865	3.02135	4.08136e-27	7.26159e-25	myelin transcription factor 1	All_fams_T20CvsT10C	1.66685	2.59932	1.40786e-06	2.77164e-05	myelin transcription factor 1
LOC106571900	All_fams_T20AvsT10A	2.48647	1.11765	1.20234e-20	8.81485e-19	fibulin-2-like	All_fams_T20CvsT10C	1.39091	1.01867	1.78667e-06	3.35845e-05	fibulin-2-like
LOC106576408	All_fams_T20AvsT10A	2.43513	4.706	2.8795e-33	1.02465e-30	sodium-coupled neutral amino acid transporter 4	All_fams_T20CvsT10C	1.38519	4.03269	5.88343e-13	3.26211e-10	sodium-coupled neutral amino acid transporter 4
LOC106607322	All_fams_T20AvsT10A	2.41915	2.92341	1.11911e-09	1.45779e-08	uncharacterized LOC106607322	All_fams_T20CvsT10C	1.90353	1.30079	1.34457e-07	4.22328e-06	uncharacterized LOC106607322
LOC106567948	All_fams_T20AvsT10A	2.40632	2.36183	5.47508e-23	5.60523e-21	diacylglycerol O-acyltransferase 2	All_fams_T20CvsT10C	1.3836	3.12026	9.21454e-06	0.000127807	diacylglycerol O-acyltransferase 2
LOC106567571	All_fams_T20AvsT10A	2.40293	2.99633	6.39247e-20	4.28795e-18	H-2 class II histocompatibility antigen, A-Q alpha chain	All_fams_T20CvsT10C	1.79695	1.84952	2.66934e-10	3.549e-08	H-2 class II histocompatibility antigen, A-Q alpha chain
LOC106578921	All_fams_T20AvsT10A	2.39153	1.35939	9.37784e-31	2.70927e-28	alpha-synuclein-like	All_fams_T20CvsT10C	1.49217	1.18299	4.87026e-11	1.0202e-08	alpha-synuclein-like
LOC106608116	All_fams_T20AvsT10A	2.3876	3.31897	2.63564e-25	3.66217e-23	visinin-like protein 1	All_fams_T20CvsT10C	2.00545	2.77623	3.11643e-10	3.97988e-08	visinin-like protein 1
LOC106608631	All_fams_T20AvsT10A	2.3855	4.37511	2.2671e-26	3.55654e-24	putative GPI-anchored protein pfl2	All_fams_T20CvsT10C	1.86799	4.25105	1.12088e-13	7.96016e-11	putative GPI-anchored protein pfl2
dnaja	All_fams_T20AvsT10A	2.37647	4.70613	1.21056e-36	5.04615e-34	DnaJ heat shock protein family (Hsp40) member A	All_fams_T20CvsT10C	1.37553	4.24521	9.58059e-08	3.20641e-06	DnaJ heat shock protein family (Hsp40) member A
LOC100136446	All_fams_T20AvsT10A	2.36967	8.39951	7.29009e-19	4.27967e-17	C type lectin receptor A	All_fams_T20CvsT10C	1.32404	7.09122	2.48669e-09	1.92056e-07	C type lectin receptor A
ptprfa	All_fams_T20AvsT10A	2.29665	1.32143	1.79688e-15	6.39404e-14	protein tyrosine phosphatase receptor type Fa	All_fams_T20CvsT10C	1.76555	1.52775	8.45629e-08	2.94524e-06	protein tyrosine phosphatase receptor type Fa
LOC106590128	All_fams_T20AvsT10A	2.27079	2.25589	2.98162e-15	1.02354e-13	plexin domain-containing protein 2	All_fams_T20CvsT10C	2.17102	2.38444	2.55472e-10	3.47597e-08	plexin domain-containing protein 2
LOC106590529	All_fams_T20AvsT10A	2.26494	3.49158	3.01372e-11	5.33924e-10	lipocalin-like	All_fams_T20CvsT10C	1.77361	3.98867	5.34883e-05	0.000524031	lipocalin-like
LOC106571387	All_fams_T20AvsT10A	2.26468	1.45907	9.15948e-11	1.46929e-09	nephrocan-like	All_fams_T20CvsT10C	2.30869	1.46151	9.893e-10	9.32215e-08	nephrocan-like
LOC106598866	All_fams_T20AvsT10A	2.25126	2.26238	4.55293e-08	4.32621e-07	CMRF-35-like molecule 4	All_fams_T20CvsT10C	1.53433	1.97467	0.000926645	0.00508982	CMRF-35-like molecule 4
LOC106571739	All_fams_T20AvsT10A	2.24814	2.0897	8.57048e-33	2.9421e-30	bone morphogenetic protein 2-like	All_fams_T20CvsT10C	1.43427	1.50495	1.93185e-09	1.56249e-07	bone morphogenetic protein 2-like
LOC106583957	All_fams_T20AvsT10A	2.2355	4.6963	6.12438e-21	4.7276e-19	transmembrane 4 L6 family member 1	All_fams_T20CvsT10C	1.61693	4.13787	1.05952e-08	5.88743e-07	transmembrane 4 L6 family member 1
si:dkey-103j14.5	All_fams_T20AvsT10A	2.22846	2.85426	1.10094e-36	4.65571e-34	isoaspartyl peptidase/L-asparaginase	All_fams_T20CvsT10C	1.26336	2.2605	5.21274e-09	3.47321e-07	isoaspartyl peptidase/L-asparaginase
LOC106598617	All_fams_T20AvsT10A	2.22637	2.67091	1.99251e-11	3.64283e-10	regulator of G-protein signaling 5	All_fams_T20CvsT10C	1.90835	1.52061	6.81797e-14	5.83879e-11	regulator of G-protein signaling 5
LOC106568872	All_fams_T20AvsT10A	2.22192	2.0227	1.2297e-26	2.03871e-24	carbonic anhydrase-related protein	All_fams_T20CvsT10C	1.29213	1.33825	7.05684e-07	1.59302e-05	carbonic anhydrase-related protein
LOC106612809	All_fams_T20AvsT10A	2.19674	3.79219	1.84736e-23	2.07324e-21	uncharacterized LOC106612809	All_fams_T20CvsT10C	1.56997	3.49699	1.23145e-10	2.03728e-08	uncharacterized LOC106612809
m17	All_fams_T20AvsT10A	2.17434	4.88125	5.10381e-22	4.65387e-20	IL-6 subfamily cytokine M17	All_fams_T20CvsT10C	1.79393	4.58945	3.71361e-14	3.7286e-11	IL-6 subfamily cytokine M17
LOC106560843	All_fams_T20AvsT10A	2.17268	2.49966	3.17761e-23	3.4088e-21	guanine nucleotide-binding protein G(o) subunit alpha	All_fams_T20CvsT10C	1.49912	2.22442	3.22295e-10	4.06246e-08	guanine nucleotide-binding protein G(o) subunit alpha
LOC106589084	All_fams_T20AvsT10A	2.16061	1.03926	8.14543e-10	1.09578e-08	hippocalcin-like protein 1	All_fams_T20CvsT10C	1.94048	1.09166	1.49016e-10	2.33275e-08	hippocalcin-like protein 1
LOC106576303	All_fams_T20AvsT10A	2.14444	2.01013	2.22473e-24	2.78606e-22	uncharacterized LOC106576303	All_fams_T20CvsT10C	1.47283	1.14595	2.16476e-07	6.27177e-06	uncharacterized LOC106576303
LOC106573648	All_fams_T20AvsT10A	2.1313	7.33385	9.33659e-46	9.08108e-43	olfactomedin-4-like	All_fams_T20CvsT10C	1.51264	7.34958	7.56437e-14	6.29291e-11	olfactomedin-4-like
LOC106578511	All_fams_T20AvsT10A	2.13095	3.60695	1.14269e-10	1.79454e-09	putative ferric-chelate reductase 1	All_fams_T20CvsT10C	1.36733	2.02641	4.36206e-06	6.95564e-05	putative ferric-chelate reductase 1
gadl1	All_fams_T20AvsT10A	2.12953	7.43297	2.48196e-08	2.47424e-07	glutamate decarboxylase like 1	All_fams_T20CvsT10C	1.39438	6.60024	3.36413e-09	2.42282e-07	glutamate decarboxylase like 1
LOC106590602	All_fams_T20AvsT10A	2.11657	2.31417	1.89623e-22	1.83212e-20	homogentisate 1,2-dioxygenase	All_fams_T20CvsT10C	1.27143	1.94653	3.14736e-08	1.36847e-06	homogentisate 1,2-dioxygenase
LOC106577762	All_fams_T20AvsT10A	2.11522	2.95291	3.37039e-24	4.06383e-22	perforin-1	All_fams_T20CvsT10C	1.40306	3.29211	8.1262e-07	1.78709e-05	perforin-1
LOC106574723	All_fams_T20AvsT10A	2.11213	3.82287	2.64046e-11	4.74714e-10	gamma-aminobutyric acid type B receptor subunit 2	All_fams_T20CvsT10C	1.54334	2.63895	5.57615e-11	1.11295e-08	gamma-aminobutyric acid type B receptor subunit 2
wnt2ba	All_fams_T20AvsT10A	2.09726	3.98992	1.55495e-13	4.11349e-12	wingless-type MMTV integration site family, member 2Ba	All_fams_T20CvsT10C	1.30759	3.10992	9.13014e-07	1.96774e-05	wingless-type MMTV integration site family, member 2Ba
LOC106594092	All_fams_T20AvsT10A	2.08663	5.23643	1.304e-05	6.979e-05	acidic amino acid decarboxylase GADL1	All_fams_T20CvsT10C	1.40105	4.31932	1.53054e-06	2.96506e-05	acidic amino acid decarboxylase GADL1
LOC106612600	All_fams_T20AvsT10A	2.03676	4.03642	6.97455e-21	5.28598e-19	WD repeat-containing protein 20-like	All_fams_T20CvsT10C	1.73459	3.34633	1.82988e-12	8.45724e-10	WD repeat-containing protein 20-like
LOC123727883	All_fams_T20AvsT10A	2.02813	2.80546	8.375e-23	8.39773e-21	uncharacterized LOC123727883	All_fams_T20CvsT10C	1.50658	2.05144	1.01439e-14	1.40648e-11	uncharacterized LOC123727883
LOC106577031	All_fams_T20AvsT10A	2.02527	1.96684	5.41733e-13	1.30315e-11	indoleamine 2,3-dioxygenase 2	All_fams_T20CvsT10C	1.81378	1.38975	1.99983e-13	1.35416e-10	indoleamine 2,3-dioxygenase 2
LOC106571384	All_fams_T20AvsT10A	2.02189	3.0027	8.2449e-23	8.29579e-21	F-box protein	All_fams_T20CvsT10C	1.72691	2.6399	4.53688e-10	5.23665e-08	F-box protein
si:ch211-171b20.3	All_fams_T20AvsT10A	2.01503	1.35739	1.0655e-16	4.5587e-15	uncharacterized si:ch211-171b20.3	All_fams_T20CvsT10C	1.63772	1.22028	9.30074e-06	0.000128651	uncharacterized si:ch211-171b20.3
LOC106601268	All_fams_T20AvsT10A	2.01262	1.35029	1.08557e-15	4.00959e-14	membrane primary amine oxidase-like	All_fams_T20CvsT10C	1.86074	1.24294	1.89804e-10	2.74951e-08	membrane primary amine oxidase-like
LOC106605545	All_fams_T20AvsT10A	2.00593	1.45846	3.82467e-20	2.65083e-18	xylose isomerase-like	All_fams_T20CvsT10C	1.50679	1.22248	5.55846e-10	6.06163e-08	xylose isomerase-like
LOC100380644	All_fams_T20AvsT10A	2.00355	4.78539	8.56202e-28	1.65451e-25	calcium/calmodulin-dependent protein kinase type II delta chain	All_fams_T20CvsT10C	1.26089	4.97334	1.17441e-06	2.41663e-05	calcium/calmodulin-dependent protein kinase type II delta chain
si:ch211-194m7.8	All_fams_T20AvsT10A	1.9828	7.14536	2.53384e-20	1.79454e-18	olfactomedin-4	All_fams_T20CvsT10C	1.6358	6.61726	6.80915e-15	1.10146e-11	olfactomedin-4
LOC106594314	All_fams_T20AvsT10A	1.96608	2.25149	2.1214e-23	2.35363e-21	serine/threonine-protein kinase LMTK1-like	All_fams_T20CvsT10C	1.28429	1.59826	2.61634e-06	4.64513e-05	serine/threonine-protein kinase LMTK1-like
LOC106590538	All_fams_T20AvsT10A	1.96435	1.30518	1.00976e-05	5.54975e-05	lipocalin	All_fams_T20CvsT10C	1.37951	1.31948	0.00518944	0.0198373	lipocalin
LOC106601354	All_fams_T20AvsT10A	1.94945	3.06987	2.67876e-18	1.4448e-16	uncharacterized LOC106601354	All_fams_T20CvsT10C	1.4957	2.62124	1.22538e-08	6.55873e-07	uncharacterized LOC106601354
LOC106580852	All_fams_T20AvsT10A	1.94694	2.15895	2.52189e-14	7.40305e-13	leucine-rich repeat and immunoglobulin-like domain-containing nogo receptor-interacting protein 1	All_fams_T20CvsT10C	1.26319	1.40672	2.40233e-07	6.78454e-06	leucine-rich repeat and immunoglobulin-like domain-containing nogo receptor-interacting protein 1
LOC106605869	All_fams_T20AvsT10A	1.93264	2.12293	4.24185e-09	4.92726e-08	gamma-aminobutyric acid type B receptor subunit 2-like	All_fams_T20CvsT10C	1.3702	1.20869	6.42875e-07	1.48915e-05	gamma-aminobutyric acid type B receptor subunit 2-like
LOC106590206	All_fams_T20AvsT10A	1.91111	1.86777	1.73388e-19	1.09272e-17	RALY RNA binding protein like	All_fams_T20CvsT10C	1.41743	2.29705	2.41766e-07	6.80581e-06	RALY RNA binding protein like
LOC106591335	All_fams_T20AvsT10A	1.89983	2.12169	1.19032e-07	1.02839e-06	uncharacterized LOC106591335	All_fams_T20CvsT10C	1.36025	1.43343	0.000168071	0.00130534	uncharacterized LOC106591335
LOC106585251	All_fams_T20AvsT10A	1.88869	3.40878	8.69358e-06	4.85958e-05	nodal homolog	All_fams_T20CvsT10C	1.78148	2.88011	0.000200824	0.00149856	nodal homolog
LOC106578704	All_fams_T20AvsT10A	1.8831	1.83071	7.17955e-29	1.62397e-26	collectin-12	All_fams_T20CvsT10C	1.54535	1.80184	4.74359e-12	1.70517e-09	collectin-12
lyz	All_fams_T20AvsT10A	1.8612	10.633	4.11666e-22	3.81333e-20	lysozyme	All_fams_T20CvsT10C	1.41819	10.3276	9.80407e-14	7.51224e-11	lysozyme
LOC106602581	All_fams_T20AvsT10A	1.84213	6.04713	3.7323e-15	1.25322e-13	lectin	All_fams_T20CvsT10C	1.67505	6.10705	1.19243e-09	1.07826e-07	lectin
LOC123739485	All_fams_T20AvsT10A	1.83874	3.78644	4.31643e-30	1.11459e-27	annexin A5-like	All_fams_T20CvsT10C	1.40239	3.75939	4.50683e-12	1.68238e-09	annexin A5-like
LOC106563436	All_fams_T20AvsT10A	1.82512	6.71551	8.20984e-10	1.10292e-08	interleukin-13 receptor subunit alpha-2-like	All_fams_T20CvsT10C	1.54937	6.13513	1.60919e-10	2.44035e-08	interleukin-13 receptor subunit alpha-2-like
wu:fj16a03	All_fams_T20AvsT10A	1.82034	1.67528	9.98515e-10	1.31895e-08	uncharacterized LOC106576749	All_fams_T20CvsT10C	1.97842	1.29507	7.12731e-11	1.33888e-08	uncharacterized LOC106576749
LOC106565119	All_fams_T20AvsT10A	1.81581	3.60544	2.05303e-11	3.74301e-10	uncharacterized LOC106565119	All_fams_T20CvsT10C	2.00905	3.25523	6.31365e-09	4.03146e-07	uncharacterized LOC106565119
LOC106603657	All_fams_T20AvsT10A	1.80667	2.6551	6.13654e-15	1.98953e-13	uncharacterized LOC106603657	All_fams_T20CvsT10C	1.58866	2.33203	1.43878e-10	2.27679e-08	uncharacterized LOC106603657
LOC106578379	All_fams_T20AvsT10A	1.79647	1.41907	5.62667e-11	9.47377e-10	methionine-R-sulfoxide reductase B2, mitochondrial	All_fams_T20CvsT10C	1.75963	1.21237	3.59117e-14	3.7286e-11	methionine-R-sulfoxide reductase B2, mitochondrial
LOC106577765	All_fams_T20AvsT10A	1.77094	1.77154	1.67715e-18	9.39303e-17	perforin-1-like	All_fams_T20CvsT10C	1.44244	2.19671	4.40203e-08	1.76548e-06	perforin-1-like
LOC106604483	All_fams_T20AvsT10A	1.75188	4.68925	5.46122e-22	4.96279e-20	cytokine-dependent hematopoietic cell linker	All_fams_T20CvsT10C	1.34402	4.10766	2.75671e-09	2.06874e-07	cytokine-dependent hematopoietic cell linker
zgc:56231	All_fams_T20AvsT10A	1.74873	2.0874	1.33908e-05	7.14968e-05	uncharacterized LOC106590219	All_fams_T20CvsT10C	1.96496	1.57058	6.56654e-06	9.68582e-05	uncharacterized LOC106590219
LOC106608972	All_fams_T20AvsT10A	1.73999	2.77525	6.77177e-44	5.3151e-41	TOX high mobility group box family member 4-B	All_fams_T20CvsT10C	1.30885	2.66712	6.26569e-12	2.06886e-09	TOX high mobility group box family member 4-B
LOC106599561	All_fams_T20AvsT10A	1.7351	2.825	3.70829e-18	1.97814e-16	uncharacterized LOC106599561	All_fams_T20CvsT10C	1.44521	2.16108	1.16572e-08	6.30895e-07	uncharacterized LOC106599561
LOC123724424	All_fams_T20AvsT10A	1.71619	2.3691	3.17662e-12	6.6684e-11	phospholipase A and acyltransferase 4-like	All_fams_T20CvsT10C	1.46252	1.85383	7.70772e-09	4.65613e-07	phospholipase A and acyltransferase 4-like
LOC106605842	All_fams_T20AvsT10A	1.71377	1.65531	1.94982e-15	6.9046e-14	uncharacterized LOC106605842	All_fams_T20CvsT10C	1.38852	1.00005	1.97789e-07	5.8172e-06	uncharacterized LOC106605842
LOC106565402	All_fams_T20AvsT10A	1.69076	2.41263	9.99215e-37	4.35166e-34	acyl-coenzyme A thioesterase 1-like	All_fams_T20CvsT10C	1.26598	2.4425	2.45636e-08	1.14987e-06	acyl-coenzyme A thioesterase 1-like
LOC106582403	All_fams_T20AvsT10A	1.68241	3.11093	1.85337e-17	8.77915e-16	rho-related GTP-binding protein RhoE	All_fams_T20CvsT10C	1.53174	2.7333	1.42465e-14	1.81179e-11	rho-related GTP-binding protein RhoE
LOC106613856	All_fams_T20AvsT10A	1.67785	1.6337	7.2522e-14	2.0039e-12	tetratricopeptide repeat protein 39C	All_fams_T20CvsT10C	1.25997	2.07327	4.45771e-06	7.08489e-05	tetratricopeptide repeat protein 39C
LOC106601824	All_fams_T20AvsT10A	1.67091	4.29072	1.74181e-15	6.22845e-14	parvalbumin, thymic CPV3	All_fams_T20CvsT10C	1.42309	4.16022	2.86611e-08	1.29384e-06	parvalbumin, thymic CPV3
LOC106585738	All_fams_T20AvsT10A	1.64516	3.36636	1.24222e-14	3.86839e-13	long-chain-fatty-acid--CoA ligase ACSBG2-like	All_fams_T20CvsT10C	1.34442	3.14253	2.11927e-09	1.68598e-07	long-chain-fatty-acid--CoA ligase ACSBG2-like
clm7	All_fams_T20AvsT10A	1.62514	2.62818	4.6847e-13	1.13912e-11	CMRF35-like molecule 7	All_fams_T20CvsT10C	1.31677	2.22235	3.02314e-08	1.33169e-06	CMRF35-like molecule 7
LOC106612646	All_fams_T20AvsT10A	1.60336	1.31003	1.03409e-09	1.35856e-08	cylicin-1	All_fams_T20CvsT10C	1.50521	1.54836	2.78952e-06	4.88076e-05	cylicin-1
tfa	All_fams_T20AvsT10A	1.6028	5.53995	1.96217e-07	1.61948e-06	transferrin-a	All_fams_T20CvsT10C	1.65499	5.5632	4.04321e-07	1.02193e-05	transferrin-a
kcnq3	All_fams_T20AvsT10A	1.59525	1.29734	2.90484e-12	6.1644e-11	potassium voltage-gated channel, KQT-like subfamily, member 3	All_fams_T20CvsT10C	1.63954	1.26312	3.01808e-08	1.33148e-06	potassium voltage-gated channel, KQT-like subfamily, member 3
stoml3b	All_fams_T20AvsT10A	1.59115	5.24337	2.62992e-22	2.49963e-20	stomatin (EPB72)-like 3b	All_fams_T20CvsT10C	1.35185	4.79793	4.44522e-16	1.29431e-12	stomatin (EPB72)-like 3b
sr-bi	All_fams_T20AvsT10A	1.5873	5.26825	1.78858e-17	8.54156e-16	scavenger receptor class B type I	All_fams_T20CvsT10C	1.25331	5.03732	8.40959e-11	1.51149e-08	scavenger receptor class B type I
si:ch211-105f12.2	All_fams_T20AvsT10A	1.58156	2.86533	2.85695e-14	8.35299e-13	RIMS-binding protein 2-like	All_fams_T20CvsT10C	1.2761	2.6152	1.57758e-07	4.81492e-06	RIMS-binding protein 2-like
LOC106591183	All_fams_T20AvsT10A	1.58041	5.87448	7.31324e-29	1.64148e-26	small EDRK-rich factor 2	All_fams_T20CvsT10C	1.34613	5.60022	1.05195e-11	3.0029e-09	small EDRK-rich factor 2
LOC106588291	All_fams_T20AvsT10A	1.56963	3.96723	1.24833e-13	3.34789e-12	C-type lectin domain family 4 member E-like	All_fams_T20CvsT10C	1.33755	3.16254	1.75982e-10	2.62773e-08	C-type lectin domain family 4 member E-like
cldn5a	All_fams_T20AvsT10A	1.56124	2.84053	1.62143e-13	4.27002e-12	claudin 5a	All_fams_T20CvsT10C	1.68104	2.63229	2.63409e-12	1.14473e-09	claudin 5a
LOC106599786	All_fams_T20AvsT10A	1.5591	1.88663	1.79537e-21	1.47986e-19	piRNA biogenesis protein EXD1	All_fams_T20CvsT10C	1.51354	1.61895	5.70556e-13	3.25743e-10	piRNA biogenesis protein EXD1
fabp7b	All_fams_T20AvsT10A	1.54795	2.43541	1.08758e-08	1.16543e-07	fatty acid binding protein 7, brain, b	All_fams_T20CvsT10C	2.02086	2.39227	1.03635e-12	5.28411e-10	fatty acid binding protein 7, brain, b
LOC123741664	All_fams_T20AvsT10A	1.54352	2.23099	0.000150961	0.000613956	ferritin, middle subunit-like	All_fams_T20CvsT10C	1.25363	2.13212	0.00171056	0.008227	ferritin, middle subunit-like
cfap43	All_fams_T20AvsT10A	1.54292	3.29417	0.000750376	0.00248161	cilia and flagella associated protein 43	All_fams_T20CvsT10C	1.38419	3.24171	0.0020486	0.00946812	cilia and flagella associated protein 43
fabp7	All_fams_T20AvsT10A	1.52028	3.94673	1.023e-09	1.34702e-08	fatty acid-binding protein, brain	All_fams_T20CvsT10C	1.92796	3.48386	3.53883e-17	1.71733e-13	fatty acid-binding protein, brain
LOC106582617	All_fams_T20AvsT10A	1.51592	2.49596	8.98204e-09	9.8344e-08	adenosine receptor A1-like	All_fams_T20CvsT10C	1.42489	2.0466	1.08897e-11	3.0488e-09	adenosine receptor A1-like
LOC106601909	All_fams_T20AvsT10A	1.50953	1.68209	1.80734e-05	9.35872e-05	mannose-binding protein-like	All_fams_T20CvsT10C	1.28232	1.51407	0.000533527	0.00326523	mannose-binding protein-like
LOC106572671	All_fams_T20AvsT10A	1.5029	1.53255	4.24645e-07	3.22843e-06	indian hedgehog protein-like	All_fams_T20CvsT10C	1.30833	1.75675	7.94092e-07	1.75829e-05	indian hedgehog protein-like
LOC123733430	All_fams_T20AvsT10A	1.50054	2.29907	0.00360891	0.00980213	immunoglobulin heavy variable 3-74-like	All_fams_T20CvsT10C	1.74925	2.11171	3.68508e-06	6.10691e-05	immunoglobulin heavy variable 3-74-like
LOC106600345	All_fams_T20AvsT10A	1.50012	4.51804	2.72052e-47	2.83507e-44	heterogeneous nuclear ribonucleoprotein C-like	All_fams_T20CvsT10C	1.29211	4.51245	5.1841e-12	1.81862e-09	heterogeneous nuclear ribonucleoprotein C-like
LOC106602948	All_fams_T20AvsT10A	1.49726	1.94623	1.34453e-19	8.60351e-18	high mobility group protein B3	All_fams_T20CvsT10C	1.26601	1.67701	1.74213e-09	1.45874e-07	high mobility group protein B3
LOC106600953	All_fams_T20AvsT10A	1.48314	4.38287	1.28838e-08	1.3611e-07	ferritin, middle subunit-like	All_fams_T20CvsT10C	1.29996	4.09189	4.76348e-06	7.48102e-05	ferritin, middle subunit-like
marcksl1b	All_fams_T20AvsT10A	1.47493	2.45546	3.46279e-12	7.2172e-11	MARCKS-like 1b	All_fams_T20CvsT10C	1.34466	2.26218	1.74346e-09	1.45874e-07	MARCKS-like 1b
rbp4	All_fams_T20AvsT10A	1.46012	4.69754	6.86158e-11	1.1377e-09	retinol binding protein 4, plasma	All_fams_T20CvsT10C	1.38363	4.82992	4.82714e-08	1.90192e-06	retinol binding protein 4, plasma
LOC123743384	All_fams_T20AvsT10A	1.44876	3.04901	0.00169663	0.00508381	uncharacterized LOC123743384	All_fams_T20CvsT10C	1.62144	2.47276	0.000847179	0.00473916	uncharacterized LOC123743384
LOC106602030	All_fams_T20AvsT10A	1.4462	3.7282	1.04355e-06	7.23102e-06	toll-like receptor 13	All_fams_T20CvsT10C	1.38976	3.16577	3.31792e-07	8.75072e-06	toll-like receptor 13
anxa5b	All_fams_T20AvsT10A	1.44327	4.67536	1.46909e-19	9.33914e-18	annexin A5b	All_fams_T20CvsT10C	1.26468	4.72962	5.14115e-13	2.9939e-10	annexin A5b
LOC106565493	All_fams_T20AvsT10A	1.43988	-1.15928	1.02878e-08	1.11057e-07	probable G-protein coupled receptor 25	All_fams_T20CvsT10C	1.30476	-1.01346	7.36346e-05	0.000678916	probable G-protein coupled receptor 25
LOC106587976	All_fams_T20AvsT10A	1.42551	1.42612	4.61941e-17	2.09301e-15	uncharacterized LOC106587976	All_fams_T20CvsT10C	1.25151	1.09729	4.34309e-08	1.7511e-06	uncharacterized LOC106587976
LOC106571855	All_fams_T20AvsT10A	1.42237	4.3165	6.428e-18	3.31383e-16	glutamate receptor-interacting protein 2-like	All_fams_T20CvsT10C	1.28289	4.17936	4.61567e-08	1.83099e-06	glutamate receptor-interacting protein 2-like
prmt2	All_fams_T20AvsT10A	1.41888	3.78981	2.70037e-20	1.90324e-18	protein arginine methyltransferase 2	All_fams_T20CvsT10C	1.3735	4.01186	1.85356e-09	1.51796e-07	protein arginine methyltransferase 2
LOC106561115	All_fams_T20AvsT10A	1.39179	3.28459	1.62481e-08	1.68421e-07	C-C motif chemokine 4-like	All_fams_T20CvsT10C	1.51866	3.08367	6.00908e-13	3.26211e-10	C-C motif chemokine 4-like
LOC100194624	All_fams_T20AvsT10A	1.38014	2.99908	0.00235938	0.0067743	aldolase a, fructose-bisphosphate 1	All_fams_T20CvsT10C	-1.93997	3.68049	7.2622e-05	0.00067299	aldolase a, fructose-bisphosphate 1
LOC106585137	All_fams_T20AvsT10A	1.37458	3.52099	2.43008e-16	9.78033e-15	leukocyte surface antigen CD53-like	All_fams_T20CvsT10C	1.31994	3.07408	3.95971e-11	9.13863e-09	leukocyte surface antigen CD53-like
LOC106562568	All_fams_T20AvsT10A	1.37088	2.61445	8.01248e-13	1.87187e-11	hydroxycarboxylic acid receptor 2-like	All_fams_T20CvsT10C	1.281	2.60042	2.21416e-10	3.08468e-08	hydroxycarboxylic acid receptor 2-like
LOC106570622	All_fams_T20AvsT10A	1.3662	1.08338	0.019811	0.0423553	scavenger receptor cysteine-rich type 1 protein M130-like	All_fams_T20CvsT10C	1.29285	1.11097	0.00380495	0.0155058	scavenger receptor cysteine-rich type 1 protein M130-like
LOC106578340	All_fams_T20AvsT10A	1.36533	2.05997	1.82926e-08	1.87415e-07	B-cell receptor CD22	All_fams_T20CvsT10C	1.32944	1.98632	6.87226e-09	4.2484e-07	B-cell receptor CD22
LOC106611880	All_fams_T20AvsT10A	1.36223	2.76406	1.36709e-12	3.07322e-11	uncharacterized LOC106611880	All_fams_T20CvsT10C	1.45189	2.53381	1.446e-09	1.24198e-07	uncharacterized LOC106611880
LOC106589915	All_fams_T20AvsT10A	1.35151	1.06166	1.85912e-08	1.90008e-07	cystatin	All_fams_T20CvsT10C	1.29187	1.03603	6.39504e-05	0.000607915	cystatin
LOC106584915	All_fams_T20AvsT10A	1.3448	2.49375	4.68748e-11	8.00328e-10	protein adenylyltransferase FICD-like	All_fams_T20CvsT10C	1.56972	2.00109	1.47203e-10	2.31681e-08	protein adenylyltransferase FICD-like
LOC123743406	All_fams_T20AvsT10A	1.33868	2.93648	0.000299188	0.00111665	Ig heavy chain V region 914-like	All_fams_T20CvsT10C	1.29347	2.62512	0.00157056	0.00769088	Ig heavy chain V region 914-like
ifngr2a	All_fams_T20AvsT10A	1.29647	2.79265	3.84367e-09	4.51325e-08	interferon gamma receptor 2a	All_fams_T20CvsT10C	1.27594	2.27922	5.74863e-12	1.96921e-09	interferon gamma receptor 2a
si:ch1073-126c3.2	All_fams_T20AvsT10A	1.29532	2.40159	0.000112817	0.000475915	uncharacterized LOC106608805	All_fams_T20CvsT10C	1.29528	1.54648	4.26828e-06	6.84736e-05	uncharacterized LOC106608805
LOC106591342	All_fams_T20AvsT10A	1.26743	2.42804	4.62457e-09	5.34205e-08	B-cell receptor CD22-like	All_fams_T20CvsT10C	1.30679	2.16285	4.33613e-08	1.7511e-06	B-cell receptor CD22-like
LOC106585972	All_fams_T20AvsT10A	-1.26062	1.36933	9.27021e-06	5.13859e-05	atrial natriuretic peptide receptor 3-like	All_fams_T20CvsT10C	-1.45914	1.97534	1.27398e-07	4.05849e-06	atrial natriuretic peptide receptor 3-like
LOC106564824	All_fams_T20AvsT10A	-1.26298	3.27803	5.72095e-07	4.22505e-06	catalase	All_fams_T20CvsT10C	-1.30092	4.26582	2.61866e-05	0.000298029	catalase
LOC106592099	All_fams_T20AvsT10A	-1.27469	4.28413	5.50726e-09	6.28702e-08	collagen alpha-1(XI) chain-like	All_fams_T20CvsT10C	-1.4633	4.04878	9.9679e-12	2.90235e-09	collagen alpha-1(XI) chain-like
LOC106561282	All_fams_T20AvsT10A	-1.27762	3.28609	3.47668e-08	3.37815e-07	cilia- and flagella-associated protein 44	All_fams_T20CvsT10C	-1.31307	3.33555	5.80849e-05	0.000561693	cilia- and flagella-associated protein 44
hdr	All_fams_T20AvsT10A	-1.3366	5.90794	3.1767e-13	7.97015e-12	hematopoietic death receptor	All_fams_T20CvsT10C	-1.5078	6.15398	1.35e-11	3.60624e-09	hematopoietic death receptor
LOC106566651	All_fams_T20AvsT10A	-1.33803	2.09541	2.32818e-11	4.21165e-10	embryonic polyadenylate-binding protein-like	All_fams_T20CvsT10C	-1.29677	2.47851	8.61077e-08	2.97518e-06	embryonic polyadenylate-binding protein-like
traf4a	All_fams_T20AvsT10A	-1.34268	1.20402	8.53681e-07	6.02699e-06	tnf receptor-associated factor 4a	All_fams_T20CvsT10C	-1.33147	1.85283	6.63798e-05	0.000625698	tnf receptor-associated factor 4a
rn151	All_fams_T20AvsT10A	-1.36295	2.78212	7.53078e-07	5.37789e-06	RING finger protein 151	All_fams_T20CvsT10C	-1.25931	3.30401	0.000581817	0.00350523	RING finger protein 151
LOC106568959	All_fams_T20AvsT10A	-1.38801	1.7197	2.80887e-06	1.76258e-05	small conductance calcium-activated potassium channel protein 2	All_fams_T20CvsT10C	-1.6355	2.98131	2.74723e-05	0.000309923	small conductance calcium-activated potassium channel protein 2
LOC106580320	All_fams_T20AvsT10A	-1.39575	3.13476	3.54278e-20	2.46718e-18	sodium- and chloride-dependent GABA transporter ine-like	All_fams_T20CvsT10C	-1.30232	3.24509	4.58237e-10	5.25295e-08	sodium- and chloride-dependent GABA transporter ine-like
LOC106563020	All_fams_T20AvsT10A	-1.40057	3.1198	9.15524e-09	9.98959e-08	TNF receptor-associated factor 2-like	All_fams_T20CvsT10C	-1.37457	3.40434	3.87634e-10	4.6833e-08	TNF receptor-associated factor 2-like
scamp5a	All_fams_T20AvsT10A	-1.40997	3.34396	7.58727e-16	2.87518e-14	secretory carrier membrane protein 5a	All_fams_T20CvsT10C	-1.52661	3.65167	3.7876e-12	1.49032e-09	secretory carrier membrane protein 5a
LOC106567574	All_fams_T20AvsT10A	-1.44298	2.31428	1.51832e-07	1.28303e-06	ubiquitin carboxyl-terminal hydrolase 2	All_fams_T20CvsT10C	-1.25226	2.87442	0.000691195	0.00403387	ubiquitin carboxyl-terminal hydrolase 2
LOC106579714	All_fams_T20AvsT10A	-1.4808	-1.2035	0.000424962	0.00151459	extracellular sulfatase Sulf-1-like	All_fams_T20CvsT10C	-1.54278	-1.23178	0.000979927	0.00532522	extracellular sulfatase Sulf-1-like
fech	All_fams_T20AvsT10A	-1.48545	6.71683	1.67506e-10	2.56033e-09	ferrochelatase	All_fams_T20CvsT10C	-1.33441	7.4525	9.7107e-08	3.24251e-06	ferrochelatase
LOC106574039	All_fams_T20AvsT10A	-1.50214	3.7443	1.10548e-07	9.6174e-07	T-cell acute lymphocytic leukemia protein 1 homolog	All_fams_T20CvsT10C	-1.9403	3.90309	1.21543e-08	6.53268e-07	T-cell acute lymphocytic leukemia protein 1 homolog
LOC106581060	All_fams_T20AvsT10A	-1.51291	-1.16652	1.00464e-07	8.81901e-07	claudin-4	All_fams_T20CvsT10C	-1.3943	-1.25474	2.30541e-05	0.000268937	claudin-4
LOC106591275	All_fams_T20AvsT10A	-1.51336	2.21219	8.24674e-14	2.25522e-12	CMRF35-like molecule 5	All_fams_T20CvsT10C	-1.29546	2.3323	2.88762e-08	1.29751e-06	CMRF35-like molecule 5
LOC106610785	All_fams_T20AvsT10A	-1.52401	1.98543	1.82716e-09	2.27549e-08	AT-rich interactive domain-containing protein 1B	All_fams_T20CvsT10C	-1.39312	2.15895	3.51839e-08	1.48909e-06	AT-rich interactive domain-containing protein 1B
LOC106567151	All_fams_T20AvsT10A	-1.53476	5.49571	1.77284e-16	7.3311e-15	transmembrane protein 269	All_fams_T20CvsT10C	-1.28053	5.2165	5.50155e-09	3.64065e-07	transmembrane protein 269
LOC106573466	All_fams_T20AvsT10A	-1.55086	4.382	6.15085e-07	4.49363e-06	uncharacterized LOC106573466	All_fams_T20CvsT10C	-1.84153	4.72615	2.71613e-07	7.44685e-06	uncharacterized LOC106573466
LOC106601362	All_fams_T20AvsT10A	-1.5703	6.31274	1.33752e-10	2.07814e-09	erythropoietin receptor	All_fams_T20CvsT10C	-1.33647	6.58385	5.08739e-07	1.21917e-05	erythropoietin receptor
LOC106574165	All_fams_T20AvsT10A	-1.5845	1.61293	2.03812e-12	4.43147e-11	calmodulin-regulated spectrin-associated protein 2	All_fams_T20CvsT10C	-1.74441	2.53236	2.24493e-07	6.44611e-06	calmodulin-regulated spectrin-associated protein 2
LOC106569508	All_fams_T20AvsT10A	-1.59289	3.66847	2.23962e-10	3.33758e-09	glutamate decarboxylase 1-like	All_fams_T20CvsT10C	-1.52899	3.82538	6.93508e-07	1.57272e-05	glutamate decarboxylase 1-like
LOC106611945	All_fams_T20AvsT10A	-1.59468	3.74666	6.0233e-11	1.00835e-09	ras-GEF domain-containing family member 1C	All_fams_T20CvsT10C	-1.38728	3.97791	6.499e-18	6.30772e-14	ras-GEF domain-containing family member 1C
LOC106594777	All_fams_T20AvsT10A	-1.60007	1.0049	6.90888e-05	0.000307731	hemoglobin subunit alpha-4	All_fams_T20CvsT10C	-1.63189	2.15167	9.96057e-05	0.000861257	hemoglobin subunit alpha-4
LOC106589462	All_fams_T20AvsT10A	-1.60098	4.55467	7.23278e-19	4.26354e-17	nuclear prelamin A recognition factor	All_fams_T20CvsT10C	-1.60946	4.82392	2.5055e-11	6.13047e-09	nuclear prelamin A recognition factor
ccdc174	All_fams_T20AvsT10A	-1.60685	4.53786	6.84915e-24	8.09115e-22	coiled-coil domain containing 174	All_fams_T20CvsT10C	-1.34484	4.65181	6.93748e-12	2.21977e-09	coiled-coil domain containing 174
LOC106581229	All_fams_T20AvsT10A	-1.60869	1.69076	7.8732e-05	0.000345254	beta-galactosidase-1-like protein 2	All_fams_T20CvsT10C	-1.49099	1.52739	2.61183e-05	0.00029753	beta-galactosidase-1-like protein 2
LOC106593002	All_fams_T20AvsT10A	-1.6176	4.41759	2.61369e-20	1.84661e-18	monocarboxylate transporter 7-like	All_fams_T20CvsT10C	-1.41671	4.26443	3.31895e-18	4.8319e-14	monocarboxylate transporter 7-like
LOC106586175	All_fams_T20AvsT10A	-1.61779	5.97562	3.54212e-09	4.18613e-08	catalase	All_fams_T20CvsT10C	-1.57397	7.00816	3.60199e-06	6.01004e-05	catalase
LOC106609055	All_fams_T20AvsT10A	-1.62686	2.79319	4.4186e-12	9.07321e-11	ras-related protein Rab-38	All_fams_T20CvsT10C	-1.58426	2.8929	1.87583e-07	5.56198e-06	ras-related protein Rab-38
LOC123743181	All_fams_T20AvsT10A	-1.62787	3.65753	1.95422e-13	5.10495e-12	protein FAM171A1-like	All_fams_T20CvsT10C	-1.46715	4.05184	6.06774e-12	2.05435e-09	protein FAM171A1-like
rgcc	All_fams_T20AvsT10A	-1.62852	4.2387	1.03118e-09	1.35535e-08	regulator of cell cycle	All_fams_T20CvsT10C	-1.61608	4.41246	2.41778e-09	1.8723e-07	regulator of cell cycle
LOC106582663	All_fams_T20AvsT10A	-1.63272	1.25086	4.24169e-13	1.04007e-11	transcription factor Sp7-like	All_fams_T20CvsT10C	-1.33277	1.80845	5.15267e-08	1.99508e-06	transcription factor Sp7-like
LOC123723999	All_fams_T20AvsT10A	-1.63704	3.47575	2.95999e-08	2.911e-07	complement decay-accelerating factor-like	All_fams_T20CvsT10C	-1.45977	3.36825	8.44715e-09	4.9991e-07	complement decay-accelerating factor-like
LOC106565680	All_fams_T20AvsT10A	-1.64591	2.11104	9.29946e-08	8.22192e-07	phosphatidylinositol glycan anchor biosynthesis, class Q	All_fams_T20CvsT10C	-1.3415	2.48807	1.40604e-05	0.000179324	phosphatidylinositol glycan anchor biosynthesis, class Q
LOC106602333	All_fams_T20AvsT10A	-1.66595	5.68884	5.97085e-08	5.52739e-07	hemogen-like	All_fams_T20CvsT10C	-1.59695	6.37473	1.4417e-05	0.00018291	hemogen-like
LOC123729693	All_fams_T20AvsT10A	-1.67568	-1.30029	1.52717e-05	8.05663e-05	uncharacterized LOC123729693	All_fams_T20CvsT10C	-2.18491	-1.03013	9.97986e-09	5.62057e-07	uncharacterized LOC123729693
LOC123742934	All_fams_T20AvsT10A	-1.68457	-1.28357	2.18951e-08	2.20302e-07	uncharacterized LOC123742934	All_fams_T20CvsT10C	-1.42574	-1.30329	1.15217e-06	2.37758e-05	uncharacterized LOC123742934
pk	All_fams_T20AvsT10A	-1.7016	3.06476	1.40026e-05	7.43959e-05	pyruvate kinase	All_fams_T20CvsT10C	-1.75803	3.47586	1.43693e-07	4.46256e-06	pyruvate kinase
LOC100380859	All_fams_T20AvsT10A	-1.70173	7.18288	3.24849e-07	2.54707e-06	band 3 anion exchange protein	All_fams_T20CvsT10C	-1.67966	8.2025	5.27911e-05	0.000520027	band 3 anion exchange protein
LOC106583003	All_fams_T20AvsT10A	-1.70698	4.76144	1.71972e-07	1.43576e-06	complement decay-accelerating factor	All_fams_T20CvsT10C	-1.34709	4.94434	3.54603e-06	5.92931e-05	complement decay-accelerating factor
LOC106577862	All_fams_T20AvsT10A	-1.72328	3.37154	4.55501e-16	1.77451e-14	amyloid beta precursor like protein 1	All_fams_T20CvsT10C	-1.35194	3.65752	2.54315e-07	7.07925e-06	amyloid beta precursor like protein 1
si:ch73-344o19.1	All_fams_T20AvsT10A	-1.72842	2.52941	4.61721e-10	6.5274e-09	salivary glue protein Sgs-3	All_fams_T20CvsT10C	-1.66104	3.30622	4.85766e-07	1.17867e-05	salivary glue protein Sgs-3
LOC106602627	All_fams_T20AvsT10A	-1.73342	6.5513	5.00506e-10	7.02128e-09	spectrin beta chain, erythrocytic	All_fams_T20CvsT10C	-1.76704	7.14025	1.156e-08	6.27358e-07	spectrin beta chain, erythrocytic
LOC106585716	All_fams_T20AvsT10A	-1.7546	2.11939	1.45323e-30	4.03845e-28	protein FAM219A-like	All_fams_T20CvsT10C	-1.58737	2.64448	6.04987e-13	3.26211e-10	protein FAM219A-like
LOC106606856	All_fams_T20AvsT10A	-1.77448	7.2625	1.80147e-07	1.49801e-06	band 3 anion exchange protein	All_fams_T20CvsT10C	-1.74367	8.33547	2.9591e-05	0.000329989	band 3 anion exchange protein
bbc3	All_fams_T20AvsT10A	-1.78052	3.46135	6.68361e-10	9.14303e-09	BCL2 binding component 3	All_fams_T20CvsT10C	-1.81842	3.86677	6.48749e-09	4.11539e-07	BCL2 binding component 3
LOC106572144	All_fams_T20AvsT10A	-1.80038	2.93465	9.60431e-17	4.13339e-15	synaptonemal complex protein 2	All_fams_T20CvsT10C	-1.48063	3.05001	1.51174e-10	2.35387e-08	synaptonemal complex protein 2
gal3st1a	All_fams_T20AvsT10A	-1.81907	2.49373	7.33159e-09	8.16209e-08	galactose-3-O-sulfotransferase 1a	All_fams_T20CvsT10C	-1.60845	2.88861	1.50957e-05	0.000189702	galactose-3-O-sulfotransferase 1a
LOC106590752	All_fams_T20AvsT10A	-1.83552	4.63926	4.09618e-21	3.2479e-19	nuclear factor 1 X-type-like	All_fams_T20CvsT10C	-1.5677	4.96374	4.79666e-10	5.45564e-08	nuclear factor 1 X-type-like
LOC106607757	All_fams_T20AvsT10A	-1.83996	2.65257	3.10163e-05	0.000150938	enoyl-[acyl-carrier-protein] reductase, mitochondrial	All_fams_T20CvsT10C	-1.72093	1.80166	1.15948e-05	0.000153707	enoyl-[acyl-carrier-protein] reductase, mitochondrial
LOC106600435	All_fams_T20AvsT10A	-1.84931	4.05451	2.76753e-06	1.73964e-05	aquaporin FA-CHIP	All_fams_T20CvsT10C	-1.40969	4.64614	8.80101e-05	0.00077957	aquaporin FA-CHIP
iqcb1	All_fams_T20AvsT10A	-1.84941	2.01744	1.36655e-15	4.95336e-14	IQ motif containing B1	All_fams_T20CvsT10C	-1.42354	1.90988	1.62312e-08	8.09253e-07	IQ motif containing B1
LOC106595268	All_fams_T20AvsT10A	-1.85066	7.69659	7.52725e-05	0.000331747	hemoglobin subunit beta-like	All_fams_T20CvsT10C	-1.61304	9.01012	0.000485056	0.00302947	hemoglobin subunit beta-like
LOC106591444	All_fams_T20AvsT10A	-1.8532	1.87224	2.74375e-09	3.30826e-08	plastin-1	All_fams_T20CvsT10C	-1.40126	2.1699	1.13444e-07	3.69067e-06	plastin-1
spaca4l	All_fams_T20AvsT10A	-1.87344	4.32171	1.49722e-09	1.8978e-08	sperm acrosome associated 4 like	All_fams_T20CvsT10C	-1.37114	5.0809	0.000223037	0.00162204	sperm acrosome associated 4 like
LOC106587138	All_fams_T20AvsT10A	-1.87803	3.08983	4.69205e-27	8.24755e-25	two pore channel protein 2	All_fams_T20CvsT10C	-1.4035	3.52285	4.12925e-11	9.22862e-09	two pore channel protein 2
zgc:136472	All_fams_T20AvsT10A	-1.89532	2.88592	5.45004e-15	1.78481e-13	uncharacterized LOC123733133	All_fams_T20CvsT10C	-1.42298	3.28315	2.71684e-06	4.78123e-05	uncharacterized LOC123733133
LOC106565220	All_fams_T20AvsT10A	-1.89598	2.55036	6.31512e-37	2.97208e-34	leucine-rich repeat extensin-like protein 5	All_fams_T20CvsT10C	-1.26778	2.40665	9.00178e-14	7.08391e-11	leucine-rich repeat extensin-like protein 5
LOC106610216	All_fams_T20AvsT10A	-1.89827	1.31392	7.62445e-16	2.88552e-14	FRAS1-related extracellular matrix protein 2-like	All_fams_T20CvsT10C	-1.52624	1.53992	1.75801e-08	8.66123e-07	FRAS1-related extracellular matrix protein 2-like
LOC106612366	All_fams_T20AvsT10A	-1.89839	1.71425	1.82703e-38	1.00587e-35	coagulation factor IX	All_fams_T20CvsT10C	-1.28387	2.00554	4.94728e-11	1.02893e-08	coagulation factor IX
LOC106590399	All_fams_T20AvsT10A	-1.91347	3.47902	2.28244e-44	1.93876e-41	myb-related protein A	All_fams_T20CvsT10C	-1.36006	3.51898	1.67893e-13	1.16394e-10	myb-related protein A
hem4	All_fams_T20AvsT10A	-1.91692	4.79438	3.62339e-13	8.99803e-12	Uroporphyrinogen-III synthase	All_fams_T20CvsT10C	-1.456	4.89245	1.37594e-08	7.10341e-07	Uroporphyrinogen-III synthase
alad	All_fams_T20AvsT10A	-1.92556	4.28322	4.23794e-12	8.72065e-11	aminolevulinate dehydratase	All_fams_T20CvsT10C	-1.52312	4.60153	4.12062e-08	1.67804e-06	aminolevulinate dehydratase
LOC106589388	All_fams_T20AvsT10A	-1.9446	2.17179	1.33504e-15	4.85726e-14	AMSH-like protease	All_fams_T20CvsT10C	-1.72349	2.95657	2.74671e-08	1.25354e-06	AMSH-like protease
si:dkey-264d12.5	All_fams_T20AvsT10A	-1.95834	2.31669	4.34575e-16	1.69979e-14	plectin	All_fams_T20CvsT10C	-1.38374	2.16445	8.79337e-08	3.0193e-06	plectin
LOC123729209	All_fams_T20AvsT10A	-1.96071	2.89574	0.000181466	0.000723954	neurogranin-like	All_fams_T20CvsT10C	-1.92569	3.28526	3.93364e-05	0.00041144	neurogranin-like
LOC106592998	All_fams_T20AvsT10A	-1.97465	3.71816	6.28384e-08	5.78046e-07	transmembrane protein 26	All_fams_T20CvsT10C	-2.08341	4.48694	1.06897e-08	5.9286e-07	transmembrane protein 26
LOC106592262	All_fams_T20AvsT10A	-1.98163	6.51289	8.88609e-24	1.04551e-21	cytochrome P450 4F3	All_fams_T20CvsT10C	-1.32562	6.97394	5.42564e-08	2.07321e-06	cytochrome P450 4F3
LOC106583559	All_fams_T20AvsT10A	-1.99086	1.26659	7.58934e-14	2.07951e-12	sodium- and chloride-dependent GABA transporter 2	All_fams_T20CvsT10C	-1.896	2.12572	9.97914e-06	0.000136478	sodium- and chloride-dependent GABA transporter 2
LOC106565308	All_fams_T20AvsT10A	-1.99315	1.92765	1.0158e-05	5.57669e-05	sodium- and chloride-dependent neutral and basic amino acid transporter B(0+)-like	All_fams_T20CvsT10C	-1.33723	1.88984	0.00287525	0.0124267	sodium- and chloride-dependent neutral and basic amino acid transporter B(0+)-like
LOC106610275	All_fams_T20AvsT10A	-1.99567	5.9006	3.10052e-10	4.52802e-09	hemogen-like	All_fams_T20CvsT10C	-1.47967	6.50778	5.28575e-05	0.000520126	hemogen-like
LOC123724067	All_fams_T20AvsT10A	-2.01385	8.89181	1.93886e-06	1.26169e-05	hemoglobin subunit beta-like	All_fams_T20CvsT10C	-1.92167	10.146	3.85215e-06	6.32645e-05	hemoglobin subunit beta-like
LOC106585515	All_fams_T20AvsT10A	-2.01563	-1.0541	4.14435e-09	4.83519e-08	rasGAP-activating-like protein 1	All_fams_T20CvsT10C	-1.34266	-1.0362	1.22465e-05	0.000160694	rasGAP-activating-like protein 1
LOC106584065	All_fams_T20AvsT10A	-2.02096	3.86166	1.21349e-08	1.28898e-07	rhophilin-1-like	All_fams_T20CvsT10C	-1.38679	3.93673	9.70972e-07	2.07576e-05	rhophilin-1-like
LOC106586572	All_fams_T20AvsT10A	-2.02265	-1.24182	1.43099e-10	2.21447e-09	uncharacterized LOC106586572	All_fams_T20CvsT10C	-1.30604	-1.23246	0.000166249	0.00129429	uncharacterized LOC106586572
LOC100196095	All_fams_T20AvsT10A	-2.03075	5.75301	3.89713e-11	6.74862e-10	Rhesus blood group, B glycoprotein	All_fams_T20CvsT10C	-1.55831	6.52817	4.69036e-05	0.000474363	Rhesus blood group, B glycoprotein
LOC106562888	All_fams_T20AvsT10A	-2.05322	2.59715	1.98799e-15	7.02272e-14	neutral amino acid transporter A-like	All_fams_T20CvsT10C	-1.53225	2.60096	3.897e-10	4.6888e-08	neutral amino acid transporter A-like
cerk	All_fams_T20AvsT10A	-2.07581	2.43308	7.5292e-11	1.23632e-09	ceramide kinase	All_fams_T20CvsT10C	-1.81264	2.94719	2.80707e-06	4.90302e-05	ceramide kinase
LOC106583442	All_fams_T20AvsT10A	-2.09429	2.77313	1.07926e-11	2.07182e-10	uncharacterized LOC106583442	All_fams_T20CvsT10C	-1.3295	3.28247	8.85972e-08	3.0235e-06	uncharacterized LOC106583442
LOC106602245	All_fams_T20AvsT10A	-2.09844	3.38971	1.67114e-26	2.72415e-24	C-type lectin domain family 4 member M-like	All_fams_T20CvsT10C	-1.44938	3.41074	1.57757e-10	2.41758e-08	C-type lectin domain family 4 member M-like
LOC106589946	All_fams_T20AvsT10A	-2.11435	4.6231	2.44883e-23	2.68626e-21	nuclear factor 1 X-type	All_fams_T20CvsT10C	-1.71208	5.01545	4.94906e-10	5.51272e-08	nuclear factor 1 X-type
LOC106608328	All_fams_T20AvsT10A	-2.11899	1.45804	2.12116e-18	1.1656e-16	E3 ubiquitin-protein ligase RNF19A-like	All_fams_T20CvsT10C	-1.69937	1.63903	7.58227e-08	2.70887e-06	E3 ubiquitin-protein ligase RNF19A-like
lce	All_fams_T20AvsT10A	-2.13508	1.2787	0.000432008	0.00153502	Low choriolytic enzyme	All_fams_T20CvsT10C	-1.36913	1.62312	0.00990484	0.0330127	Low choriolytic enzyme
gp9	All_fams_T20AvsT10A	-2.14157	3.45344	7.00401e-14	1.93899e-12	glycoprotein IX (platelet)	All_fams_T20CvsT10C	-1.36011	3.61303	2.27395e-06	4.13299e-05	glycoprotein IX (platelet)
LOC106575220	All_fams_T20AvsT10A	-2.14343	5.0118	6.24149e-11	1.04188e-09	uncharacterized LOC106575220	All_fams_T20CvsT10C	-2.00341	5.69844	4.97819e-08	1.94922e-06	uncharacterized LOC106575220
LOC106565566	All_fams_T20AvsT10A	-2.14637	2.11217	1.78967e-16	7.3758e-15	myosin-IIIb-like	All_fams_T20CvsT10C	-1.25838	1.99128	7.79743e-05	0.000709271	myosin-IIIb-like
slc39a4	All_fams_T20AvsT10A	-2.17046	1.8085	3.51735e-28	7.17711e-26	solute carrier family 39 member 4	All_fams_T20CvsT10C	-1.6271	1.95879	4.20075e-12	1.60938e-09	solute carrier family 39 member 4
LOC106566743	All_fams_T20AvsT10A	-2.17591	3.52264	1.84236e-14	5.56505e-13	dysbindin-like	All_fams_T20CvsT10C	-1.2578	3.4603	8.3272e-07	1.82303e-05	dysbindin-like
LOC106591603	All_fams_T20AvsT10A	-2.1823	2.88022	3.33032e-08	3.25545e-07	lipopolysaccharide-induced tumor necrosis factor-alpha factor homolog	All_fams_T20CvsT10C	-1.94613	3.81373	4.59253e-06	7.24774e-05	lipopolysaccharide-induced tumor necrosis factor-alpha factor homolog
creb3l1	All_fams_T20AvsT10A	-2.18272	1.03524	1.79394e-17	8.55319e-16	cAMP responsive element binding protein 3-like 1	All_fams_T20CvsT10C	-1.41561	1.02726	8.33627e-05	0.000747083	cAMP responsive element binding protein 3-like 1
LOC106605668	All_fams_T20AvsT10A	-2.2272	4.38904	1.87422e-08	1.91216e-07	protoporphyrinogen oxidase-like	All_fams_T20CvsT10C	-1.76897	4.71966	5.20798e-06	8.01573e-05	protoporphyrinogen oxidase-like
LOC106590880	All_fams_T20AvsT10A	-2.22977	2.33629	6.1051e-08	5.63202e-07	microsomal glutathione S-transferase 1-like	All_fams_T20CvsT10C	-1.47499	2.11828	0.000211457	0.00155676	microsomal glutathione S-transferase 1-like
si:ch1073-184j22.1	All_fams_T20AvsT10A	-2.24639	1.54409	2.38383e-12	5.13342e-11	erythroferrone	All_fams_T20CvsT10C	-2.03142	2.48491	1.23717e-07	3.94985e-06	erythroferrone
LOC106570431	All_fams_T20AvsT10A	-2.27143	1.09248	1.17806e-14	3.68431e-13	uncharacterized LOC106570431	All_fams_T20CvsT10C	-1.49391	1.31973	7.6885e-06	0.000110278	uncharacterized LOC106570431
hmbsa	All_fams_T20AvsT10A	-2.27196	6.00805	6.63507e-19	3.95112e-17	hydroxymethylbilane synthase a	All_fams_T20CvsT10C	-1.60444	6.16218	3.61746e-10	4.42561e-08	hydroxymethylbilane synthase a
LOC123730776	All_fams_T20AvsT10A	-2.27242	-1.45828	4.53944e-12	9.28216e-11	proline-rich protein 33-like	All_fams_T20CvsT10C	-2.01623	-1.52501	5.48719e-08	2.08432e-06	proline-rich protein 33-like
LOC106582285	All_fams_T20AvsT10A	-2.28277	2.4177	4.67838e-24	5.59469e-22	KAT8 regulatory NSL complex subunit 1-like	All_fams_T20CvsT10C	-1.73804	3.13842	1.8752e-09	1.52327e-07	KAT8 regulatory NSL complex subunit 1-like
sst6	All_fams_T20AvsT10A	-2.29451	-1.05441	8.90822e-12	1.72828e-10	somatostatin 6	All_fams_T20CvsT10C	-1.30186	-1.18165	1.0442e-05	0.000141678	somatostatin 6
kif21a	All_fams_T20AvsT10A	-2.34231	1.99389	1.47941e-22	1.45346e-20	kinesin family member 21A	All_fams_T20CvsT10C	-1.5931	2.30673	4.38989e-08	1.76304e-06	kinesin family member 21A
LOC100196543	All_fams_T20AvsT10A	-2.34466	4.89454	1.7723e-16	7.3311e-15	equilibrative nucleoside transporter 1	All_fams_T20CvsT10C	-1.81667	5.86462	3.24377e-07	8.62548e-06	equilibrative nucleoside transporter 1
LOC106561148	All_fams_T20AvsT10A	-2.35189	1.60648	3.42426e-19	2.09468e-17	alpha-2,8-sialyltransferase 8B	All_fams_T20CvsT10C	-1.32829	1.17653	5.57906e-07	1.31962e-05	alpha-2,8-sialyltransferase 8B
LOC106575727	All_fams_T20AvsT10A	-2.35834	1.51514	1.0167e-21	8.69981e-20	prolactin receptor	All_fams_T20CvsT10C	-1.58876	1.31806	1.30878e-08	6.86887e-07	prolactin receptor
LOC106604707	All_fams_T20AvsT10A	-2.36303	3.58346	9.20847e-33	3.12435e-30	serine protease 23	All_fams_T20CvsT10C	-1.31922	3.4605	7.31876e-09	4.4769e-07	serine protease 23
cahz	All_fams_T20AvsT10A	-2.37238	7.98339	1.9193e-11	3.52221e-10	carbonic anhydrase	All_fams_T20CvsT10C	-1.65257	8.97588	3.93395e-05	0.00041144	carbonic anhydrase
LOC100136576	All_fams_T20AvsT10A	-2.38236	10.4693	3.97912e-09	4.66105e-08	beta globin	All_fams_T20CvsT10C	-1.45305	11.562	0.000494969	0.00307686	beta globin
LOC106564308	All_fams_T20AvsT10A	-2.41357	3.63652	3.15623e-13	7.92561e-12	lipopolysaccharide-induced tumor necrosis factor-alpha factor homolog	All_fams_T20CvsT10C	-1.52983	4.12107	0.000135971	0.00110233	lipopolysaccharide-induced tumor necrosis factor-alpha factor homolog
LOC106589620	All_fams_T20AvsT10A	-2.44279	3.59614	2.40157e-13	6.18494e-12	Kruppel-like factor 1	All_fams_T20CvsT10C	-1.9683	4.49598	1.08842e-06	2.27832e-05	Kruppel-like factor 1
LOC106593670	All_fams_T20AvsT10A	-2.44308	3.85098	6.98528e-37	3.23529e-34	phosphatidylinositol N-acetylglucosaminyltransferase subunit Q-like	All_fams_T20CvsT10C	-1.64622	3.99009	8.90449e-11	1.56188e-08	phosphatidylinositol N-acetylglucosaminyltransferase subunit Q-like
LOC106587137	All_fams_T20AvsT10A	-2.45578	5.17531	4.13098e-18	2.18762e-16	G1/S-specific cyclin-D1	All_fams_T20CvsT10C	-2.0065	5.66107	5.36452e-09	3.56618e-07	G1/S-specific cyclin-D1
LOC106564529	All_fams_T20AvsT10A	-2.46894	3.64727	2.13563e-12	4.62625e-11	Kruppel-like factor 1	All_fams_T20CvsT10C	-1.85943	4.38035	1.52664e-05	0.000191188	Kruppel-like factor 1
LOC123723657	All_fams_T20AvsT10A	-2.50303	10.012	1.66477e-08	1.72318e-07	hemoglobin subunit beta-like	All_fams_T20CvsT10C	-1.7005	10.7716	5.79512e-05	0.000560959	hemoglobin subunit beta-like
tfr1a	All_fams_T20AvsT10A	-2.5038	8.31547	1.90612e-26	3.05598e-24	transferrin receptor 1a	All_fams_T20CvsT10C	-1.71211	8.62655	8.84097e-08	3.02247e-06	transferrin receptor 1a
LOC123730955	All_fams_T20AvsT10A	-2.53208	4.09281	5.64476e-18	2.93598e-16	piggyBac transposable element-derived protein 4-like	All_fams_T20CvsT10C	-1.87177	4.17812	6.86938e-09	4.2484e-07	piggyBac transposable element-derived protein 4-like
LOC106594081	All_fams_T20AvsT10A	-2.55666	1.76611	4.68891e-13	1.1392e-11	high-affinity choline transporter 1-like	All_fams_T20CvsT10C	-1.33291	1.54276	0.000282562	0.00195843	high-affinity choline transporter 1-like
LOC100217346	All_fams_T20AvsT10A	-2.5701	5.6223	7.09676e-16	2.71397e-14	Kruppel-like factor 4	All_fams_T20CvsT10C	-1.75759	6.06938	4.33599e-07	1.07631e-05	Kruppel-like factor 4
apoob	All_fams_T20AvsT10A	-2.57546	7.00333	5.80376e-41	3.68148e-38	apolipoprotein O, b	All_fams_T20CvsT10C	-1.72388	7.4783	1.26704e-08	6.74015e-07	apolipoprotein O, b
LOC106569038	All_fams_T20AvsT10A	-2.58127	1.22926	2.27787e-21	1.86702e-19	myb-related protein A-like	All_fams_T20CvsT10C	-1.66696	1.01776	2.61515e-07	7.22442e-06	myb-related protein A-like
LOC106601072	All_fams_T20AvsT10A	-2.61667	9.83629	2.81432e-09	3.39055e-08	hemoglobin subunit alpha	All_fams_T20CvsT10C	-2.0076	11.1344	1.8788e-05	0.000226335	hemoglobin subunit alpha
LOC106563235	All_fams_T20AvsT10A	-2.61705	4.28269	2.38076e-27	4.39672e-25	zinc finger protein Gfi-1b-like	All_fams_T20CvsT10C	-1.67222	4.40792	5.63899e-10	6.10374e-08	zinc finger protein Gfi-1b-like
LOC106601051	All_fams_T20AvsT10A	-2.69688	2.88427	2.81688e-08	2.77588e-07	hemoglobin subunit beta-like	All_fams_T20CvsT10C	-1.32678	3.318	0.00187046	0.00882267	hemoglobin subunit beta-like
LOC106607375	All_fams_T20AvsT10A	-2.71141	9.16563	2.84567e-09	3.42407e-08	hemoglobin subunit alpha-4	All_fams_T20CvsT10C	-1.37278	10.5877	0.00398225	0.016082	hemoglobin subunit alpha-4
LOC106607372	All_fams_T20AvsT10A	-2.71142	9.71133	3.24034e-08	3.17175e-07	hemoglobin subunit beta-like	All_fams_T20CvsT10C	-1.29564	11.1619	0.011553	0.0373062	hemoglobin subunit beta-like
LOC100136584	All_fams_T20AvsT10A	-2.71353	10.2332	9.65063e-11	1.53709e-09	beta-globin	All_fams_T20CvsT10C	-1.74537	11.183	5.30051e-05	0.000520908	beta-globin
LOC106565269	All_fams_T20AvsT10A	-2.72907	2.57438	1.60732e-14	4.88033e-13	helicase with zinc finger domain 2	All_fams_T20CvsT10C	-2.26056	3.30464	3.62877e-08	1.51809e-06	helicase with zinc finger domain 2
hba	All_fams_T20AvsT10A	-2.77086	6.61005	3.86928e-08	3.72736e-07	hemoglobin subunit alpha	All_fams_T20CvsT10C	-2.63751	7.84412	3.19796e-07	8.57412e-06	hemoglobin subunit alpha
LOC106601071	All_fams_T20AvsT10A	-2.77092	8.6668	1.98863e-09	2.46082e-08	hemoglobin subunit alpha-4	All_fams_T20CvsT10C	-1.97134	9.9749	5.0503e-05	0.000504631	hemoglobin subunit alpha-4
dcup	All_fams_T20AvsT10A	-2.78764	6.11774	1.70565e-26	2.76495e-24	Uroporphyrinogen decarboxylase	All_fams_T20CvsT10C	-1.53059	6.23644	2.48848e-06	4.45616e-05	Uroporphyrinogen decarboxylase
LOC106577689	All_fams_T20AvsT10A	-2.82351	2.79041	1.51e-72	7.34336e-69	prostaglandin D2 receptor 2	All_fams_T20CvsT10C	-1.32854	3.03351	7.6414e-09	4.6353e-07	prostaglandin D2 receptor 2
LOC106599289	All_fams_T20AvsT10A	-2.87147	1.08129	1.48921e-23	1.69741e-21	serine/threonine-protein kinase 17A	All_fams_T20CvsT10C	-1.74803	1.12169	1.03868e-09	9.66455e-08	serine/threonine-protein kinase 17A
LOC106582920	All_fams_T20AvsT10A	-2.87282	1.28686	7.11841e-28	1.40343e-25	inositol hexakisphosphate kinase 2-like	All_fams_T20CvsT10C	-1.4909	1.62758	7.69655e-06	0.000110286	inositol hexakisphosphate kinase 2-like
rhd	All_fams_T20AvsT10A	-2.89066	5.42478	8.21855e-20	5.42555e-18	Rh blood group, D antigen	All_fams_T20CvsT10C	-1.68335	5.88543	3.77188e-07	9.67629e-06	Rh blood group, D antigen
LOC106601074	All_fams_T20AvsT10A	-2.90168	10.0473	8.37923e-11	1.35757e-09	hemoglobin subunit beta-1	All_fams_T20CvsT10C	-1.78408	11.1389	0.000117884	0.000982656	hemoglobin subunit beta-1
LOC106601077	All_fams_T20AvsT10A	-2.91508	10.0632	6.25597e-12	1.24518e-10	hemoglobin subunit alpha-like	All_fams_T20CvsT10C	-1.90858	11.1507	3.43313e-05	0.000369274	hemoglobin subunit alpha-like
tmod4	All_fams_T20AvsT10A	-2.93724	5.52444	5.46051e-16	2.11316e-14	tropomodulin 4 (muscle)	All_fams_T20CvsT10C	-2.02441	6.36324	1.27726e-06	2.57767e-05	tropomodulin 4 (muscle)
slc25a37	All_fams_T20AvsT10A	-2.95293	5.56495	1.38653e-29	3.45791e-27	solute carrier family 25 member 37	All_fams_T20CvsT10C	-1.81116	6.07996	2.90986e-08	1.30148e-06	solute carrier family 25 member 37
LOC106564374	All_fams_T20AvsT10A	-2.98651	2.66777	7.54604e-16	2.86328e-14	uncharacterized LOC106564374	All_fams_T20CvsT10C	-2.41963	3.90537	9.50999e-08	3.18746e-06	uncharacterized LOC106564374
LOC106569932	All_fams_T20AvsT10A	-3.0242	4.94353	1.07937e-25	1.54387e-23	ATPase family AAA domain-containing protein 2	All_fams_T20CvsT10C	-2.39591	5.76952	5.69761e-10	6.14435e-08	ATPase family AAA domain-containing protein 2
LOC106591983	All_fams_T20AvsT10A	-3.04282	1.32994	9.2144e-28	1.76886e-25	putative pre-mRNA-splicing factor ATP-dependent RNA helicase DHX32	All_fams_T20CvsT10C	-1.76056	1.49271	5.50317e-08	2.08432e-06	putative pre-mRNA-splicing factor ATP-dependent RNA helicase DHX32
LOC106611162	All_fams_T20AvsT10A	-3.05699	4.87786	1.06519e-25	1.53109e-23	uncharacterized LOC106611162	All_fams_T20CvsT10C	-1.91629	4.40872	1.94657e-08	9.42842e-07	uncharacterized LOC106611162
LOC106607236	All_fams_T20AvsT10A	-3.09796	5.3818	3.78314e-09	4.45114e-08	hemoglobin subunit beta-1	All_fams_T20CvsT10C	-3.2593	6.338	6.3267e-10	6.74779e-08	hemoglobin subunit beta-1
LOC106564853	All_fams_T20AvsT10A	-3.10406	5.24262	7.37433e-17	3.23086e-15	eosinophil peroxidase-like	All_fams_T20CvsT10C	-1.38847	6.29459	4.94441e-05	0.000495581	eosinophil peroxidase-like
LOC106575060	All_fams_T20AvsT10A	-3.11463	3.05838	2.80672e-14	8.21438e-13	microsomal glutathione S-transferase 1-like	All_fams_T20CvsT10C	-1.83046	3.35135	3.04794e-05	0.00033724	microsomal glutathione S-transferase 1-like
LOC123729220	All_fams_T20AvsT10A	-3.11501	6.4228	3.10379e-19	1.9147e-17	porphobilinogen deaminase-like	All_fams_T20CvsT10C	-1.75787	6.48076	7.91211e-06	0.000113041	porphobilinogen deaminase-like
LOC106607371	All_fams_T20AvsT10A	-3.15182	8.47592	1.68514e-09	2.11124e-08	hemoglobin subunit beta-1	All_fams_T20CvsT10C	-1.53555	9.88003	0.00543899	0.02061	hemoglobin subunit beta-1
LOC106609456	All_fams_T20AvsT10A	-3.20279	4.82184	1.07182e-49	1.35976e-46	mitogen-activated protein kinase 11-like	All_fams_T20CvsT10C	-1.99388	5.33291	1.45728e-12	6.8438e-10	mitogen-activated protein kinase 11-like
LOC106603195	All_fams_T20AvsT10A	-3.31597	2.50978	9.68155e-11	1.54034e-09	XK-related protein 5-like	All_fams_T20CvsT10C	-2.56879	2.49663	8.35293e-08	2.92343e-06	XK-related protein 5-like
LOC106580917	All_fams_T20AvsT10A	-3.32738	5.5673	7.12762e-20	4.73752e-18	tropomodulin-4-like	All_fams_T20CvsT10C	-2.15244	6.21109	8.37448e-08	2.92725e-06	tropomodulin-4-like
LOC106607373	All_fams_T20AvsT10A	-3.32986	8.51657	1.37187e-09	1.75108e-08	hemoglobin subunit alpha-like	All_fams_T20CvsT10C	-1.51014	9.94433	0.00867211	0.0296577	hemoglobin subunit alpha-like
LOC106590208	All_fams_T20AvsT10A	-3.36955	3.25529	8.27044e-20	5.44748e-18	carbonic anhydrase 1-like	All_fams_T20CvsT10C	-2.36895	3.40113	1.29166e-10	2.08941e-08	carbonic anhydrase 1-like
LOC106565270	All_fams_T20AvsT10A	-3.41816	1.30143	2.28245e-22	2.18359e-20	stathmin-3-like	All_fams_T20CvsT10C	-1.98712	1.43798	2.97692e-06	5.15026e-05	stathmin-3-like
LOC106580836	All_fams_T20AvsT10A	-3.43419	2.15757	3.79467e-57	8.51728e-54	golgin subfamily A member 6-like protein 22	All_fams_T20CvsT10C	-2.71192	2.70302	6.35194e-16	1.62664e-12	golgin subfamily A member 6-like protein 22
mybpc2a	All_fams_T20AvsT10A	-3.51409	1.16648	6.6234e-25	8.86533e-23	myosin binding protein Ca	All_fams_T20CvsT10C	-2.45287	1.97229	3.76602e-12	1.49032e-09	myosin binding protein Ca
LOC123743182	All_fams_T20AvsT10A	-3.75078	3.56154	6.89759e-87	5.03162e-83	chromatin target of PRMT1 protein-like	All_fams_T20CvsT10C	-1.85778	3.60619	1.80105e-10	2.67557e-08	chromatin target of PRMT1 protein-like
LOC106607380	All_fams_T20AvsT10A	-3.8194	5.44859	5.33957e-15	1.7506e-13	hemoglobin subunit beta-1	All_fams_T20CvsT10C	-1.61304	6.26417	0.00167949	0.00811769	hemoglobin subunit beta-1
nmt1b	All_fams_T20AvsT10A	-3.8703	5.5153	2.5675e-13	6.58322e-12	N-myristoyltransferase 1b	All_fams_T20CvsT10C	-1.89019	5.76715	0.00035751	0.00237608	N-myristoyltransferase 1b
hmgb3	All_fams_T20AvsT10A	-4.34657	4.48283	1.12298e-84	6.5535e-81	High mobility group protein B3	All_fams_T20CvsT10C	-1.62532	4.70012	2.28817e-05	0.000267354	High mobility group protein B3
LOC106571909	All_fams_T20AvsT10A	-4.63399	2.53608	3.93772e-11	6.80277e-10	troponin C, slow skeletal and cardiac muscles	All_fams_T20CvsT10C	-2.41205	3.02882	0.00021166	0.00155786	troponin C, slow skeletal and cardiac muscles
LOC106566742	All_fams_T20AvsT10A	-4.68846	1.91074	5.39567e-42	3.84001e-39	cadherin-like protein 26	All_fams_T20CvsT10C	-2.61244	2.32763	3.03886e-08	1.33257e-06	cadherin-like protein 26
LOC106585833	All_fams_T20AvsT10A	-4.69265	9.05726	7.40574e-16	2.8137e-14	histone H1	All_fams_T20CvsT10C	-2.08375	9.50972	0.000283136	0.00196056	histone H1

## Sheet: T20AvsT10A|T20CvsT10C_GO
ID	Term	GOGroups	Functional theme (using leading GO terms )	Ontology Source	Term PValue	Term PValue Corrected with Benjamini-Hochberg	Group PValue	Group PValue Corrected with Benjamini-Hochberg	GOLevels	% Associated Genes	Nr. Genes	Associated Genes Found
GO:0004869	cysteine-type endopeptidase inhibitor activity	Group00	Cellular organization and tissue development	GO_MolecularFunction-EBI-UniProt-GOA-ACAP-ARAP_01.05.2024_00h00	0.000560172	0.000973632	0.000560172	0.00112034	[6]	11.5385	3	[LOC100195750, LOC106589915, LOC106590538]
GO:0042742	defense response to bacterium	Group01	Signal transduction and immune response	GO_BiologicalProcess-EBI-UniProt-GOA-ACAP-ARAP_01.05.2024_00h00	0.000620161	0.00105283	0.000620161	0.00101481	[4, 5, 6]	6.45161	4	[LOC106564853, hamp, lyz, tfa]
GO:0051402	neuron apoptotic process	Group02	Cellular organization and tissue development	GO_BiologicalProcess-EBI-UniProt-GOA-ACAP-ARAP_01.05.2024_00h00	0.00262713	0.00330656	0.00262713	0.00337774	[5]	6.81818	3	[apoeb, hdr, m17]
GO:0008519	ammonium transmembrane transporter activity	Group03	Molecular transport and localization	GO_BiologicalProcess-EBI-UniProt-GOA-ACAP-ARAP_01.05.2024_00h00	0.000182411	0.000369888	0.000215616	0.000485135	[6, 8]	16.6667	3	[LOC100196095, LOC106600435, rhd]
GO:0072488	ammonium transmembrane transport	Group03		GO_BiologicalProcess-EBI-UniProt-GOA-ACAP-ARAP_01.05.2024_00h00	0.000215616	0.000414209	0.000215616	0.000485135	[5, 7]	15.7895	3	[LOC100196095, LOC106600435, rhd]
KEGG:00630	Glyoxylate and dicarboxylate metabolism	Group04	Metabolism and enzymatic function	KEGG_01.05.2024	0.00787281	0.00857784	0.00933053	0.00933053	[-1]	4.61538	3	[LOC106564824, LOC106586175, glyctk]
KEGG:00380	Tryptophan metabolism	Group04		KEGG_01.05.2024	0.0112159	0.0113716	0.00933053	0.00933053	[-1]	4.05405	3	[LOC106564824, LOC106577031, LOC106586175]
GO:0016702	oxidoreductase activity, acting on single donors with incorporation of molecular oxygen, incorporation of two atoms of oxygen	Group05	Metabolism and enzymatic function	GO_MolecularFunction-EBI-UniProt-GOA-ACAP-ARAP_01.05.2024_00h00	0.00574153	0.00654894	0.00602161	0.00677431	[4]	5.17241	3	[LOC106577031, LOC106590602, cdo1]
GO:0016701	oxidoreductase activity, acting on single donors with incorporation of molecular oxygen	Group05		GO_MolecularFunction-EBI-UniProt-GOA-ACAP-ARAP_01.05.2024_00h00	0.00602161	0.00676273	0.00602161	0.00677431	[3]	5.08475	3	[LOC106577031, LOC106590602, cdo1]
GO:0030492	hemoglobin binding	Group06	Molecular transport and localization	GO_MolecularFunction-EBI-UniProt-GOA-ACAP-ARAP_01.05.2024_00h00	1.40744e-06	4.28098e-06	1.40744e-06	8.44466e-06	[3]	28.5714	4	[LOC106601074, LOC106607236, LOC106607371, LOC106607380]
GO:0031721	hemoglobin alpha binding	Group06		GO_MolecularFunction-EBI-UniProt-GOA-ACAP-ARAP_01.05.2024_00h00	1.40744e-06	4.28098e-06	1.40744e-06	8.44466e-06	[4]	28.5714	4	[LOC106601074, LOC106607236, LOC106607371, LOC106607380]
GO:0008009	chemokine activity	Group07	Signal transduction and immune response	GO_BiologicalProcess-EBI-UniProt-GOA-ACAP-ARAP_01.05.2024_00h00	0.00855616	0.00905218	0.00927328	0.00981877	[5, 6, 7]	4.47761	3	[LOC106561115, LOC106600447, cxl10]
GO:0042379	chemokine receptor binding	Group07		GO_MolecularFunction-EBI-UniProt-GOA-ACAP-ARAP_01.05.2024_00h00	0.00927328	0.00967071	0.00927328	0.00981877	[5]	4.34783	3	[LOC106561115, LOC106600447, cxl10]
GO:0030239	myofibril assembly	Group08	Cellular organization and tissue development	GO_BiologicalProcess-EBI-UniProt-GOA-ACAP-ARAP_01.05.2024_00h00	0.00192757	0.00260579	0.00192757	0.00266894	[4, 5, 6, 7, 8]	4.7619	4	[LOC106569441, LOC106580917, LOC106589620, tmod4]
GO:0055002	striated muscle cell development	Group08		GO_BiologicalProcess-EBI-UniProt-GOA-ACAP-ARAP_01.05.2024_00h00	0.00192757	0.00260579	0.00192757	0.00266894	[5, 6]	4.7619	4	[LOC106569441, LOC106580917, LOC106589620, tmod4]
GO:0033209	tumor necrosis factor-mediated signaling pathway	Group09	Signal transduction and immune response	GO_BiologicalProcess-EBI-UniProt-GOA-ACAP-ARAP_01.05.2024_00h00	0.00146921	0.00214505	0.00422638	0.00507166	[5, 6, 7]	8.33333	3	[LOC106563020, hdr, traf4a]
GO:0034612	response to tumor necrosis factor	Group09		GO_BiologicalProcess-EBI-UniProt-GOA-ACAP-ARAP_01.05.2024_00h00	0.00422638	0.00497622	0.00422638	0.00507166	[5]	5.76923	3	[LOC106563020, hdr, traf4a]
GO:0071356	cellular response to tumor necrosis factor	Group09		GO_BiologicalProcess-EBI-UniProt-GOA-ACAP-ARAP_01.05.2024_00h00	0.00422638	0.00497622	0.00422638	0.00507166	[6]	5.76923	3	[LOC106563020, hdr, traf4a]
GO:0006826	iron ion transport	Group10	Molecular transport and localization	GO_BiologicalProcess-EBI-UniProt-GOA-ACAP-ARAP_01.05.2024_00h00	1.50118e-05	4.21484e-05	2.70105e-05	8.10315e-05	[8]	7.14286	6	[LOC106600953, LOC123741664, hamp, slc25a37, tfa, tfr1a]
GO:0006879	intracellular iron ion homeostasis	Group10		GO_BiologicalProcess-EBI-UniProt-GOA-ACAP-ARAP_01.05.2024_00h00	0.000547415	0.000974666	2.70105e-05	8.10315e-05	[4, 6]	6.66667	4	[LOC106600953, LOC123741664, hamp, tfr1a]
GO:0000041	transition metal ion transport	Group10		GO_BiologicalProcess-EBI-UniProt-GOA-ACAP-ARAP_01.05.2024_00h00	6.22086e-05	0.000151374	2.70105e-05	8.10315e-05	[7]	4.4586	7	[LOC106600953, LOC123741664, hamp, slc25a37, slc39a4, tfa, tfr1a]
GO:0008198	ferrous iron binding	Group10		GO_MolecularFunction-EBI-UniProt-GOA-ACAP-ARAP_01.05.2024_00h00	0.00336868	0.00403137	2.70105e-05	8.10315e-05	[8]	6.25	3	[LOC106600953, LOC123741664, cdo1]
GO:0140662	ATP-dependent protein folding chaperone	Group11	Signal transduction and immune response	GO_BiologicalProcess-EBI-UniProt-GOA-ACAP-ARAP_01.05.2024_00h00	0.0010894	0.00162299	0.00162737	0.00244106	[4, 7, 8, 9]	5.55556	4	[LOC106608136, hs90a, hsc70, hsp7c]
GO:0009266	response to temperature stimulus	Group11		GO_BiologicalProcess-EBI-UniProt-GOA-ACAP-ARAP_01.05.2024_00h00	0.00602161	0.00676273	0.00162737	0.00244106	[3]	5.08475	3	[LOC106608136, dnaja, hs90a]
GO:0009408	response to heat	Group11		GO_BiologicalProcess-EBI-UniProt-GOA-ACAP-ARAP_01.05.2024_00h00	0.00317261	0.00386001	0.00162737	0.00244106	[3, 4]	6.38298	3	[LOC106608136, dnaja, hs90a]
GO:0044183	protein folding chaperone	Group11		GO_BiologicalProcess-EBI-UniProt-GOA-ACAP-ARAP_01.05.2024_00h00	0.00210096	0.00273876	0.00162737	0.00244106	[3, 6, 7, 8]	4.65116	4	[LOC106608136, hs90a, hsc70, hsp7c]
GO:0002449	lymphocyte mediated immunity	Group12	Signal transduction and immune response	GO_BiologicalProcess-EBI-UniProt-GOA-ACAP-ARAP_01.05.2024_00h00	0.00161095	0.00230587	0.000582242	0.00104804	[4]	5	4	[LOC106577762, LOC106577765, LOC106583003, LOC106588291]
GO:0002443	leukocyte mediated immunity	Group12		GO_BiologicalProcess-EBI-UniProt-GOA-ACAP-ARAP_01.05.2024_00h00	0.00290243	0.00359114	0.000582242	0.00104804	[3]	4.25532	4	[LOC106577762, LOC106577765, LOC106583003, LOC106588291]
GO:0009988	cell-cell recognition	Group12		GO_BiologicalProcess-EBI-UniProt-GOA-ACAP-ARAP_01.05.2024_00h00	0.0096446	0.00991628	0.000582242	0.00104804	[3]	4.28571	3	[LOC106577762, LOC106577765, spaca4l]
GO:0141061	disruption of cell in another organism	Group12		GO_BiologicalProcess-EBI-UniProt-GOA-ACAP-ARAP_01.05.2024_00h00	0.00185485	0.0025548	0.000582242	0.00104804	[3]	7.69231	3	[LOC106577762, LOC106577765, lyz]
GO:0001909	leukocyte mediated cytotoxicity	Group12		GO_BiologicalProcess-EBI-UniProt-GOA-ACAP-ARAP_01.05.2024_00h00	0.00262713	0.00330656	0.000582242	0.00104804	[3, 4]	6.81818	3	[LOC106577762, LOC106577765, LOC106588291]
GO:0031640	killing of cells of another organism	Group12		GO_BiologicalProcess-EBI-UniProt-GOA-ACAP-ARAP_01.05.2024_00h00	0.00185485	0.0025548	0.000582242	0.00104804	[3, 4]	7.69231	3	[LOC106577762, LOC106577765, lyz]
GO:0002460	adaptive immune response based on somatic recombination of immune receptors built from immunoglobulin superfamily domains	Group12		GO_BiologicalProcess-EBI-UniProt-GOA-ACAP-ARAP_01.05.2024_00h00	0.0116303	0.0116303	0.000582242	0.00104804	[4]	4	3	[LOC106577762, LOC106577765, LOC106583003]
GO:0002456	T cell mediated immunity	Group12		GO_BiologicalProcess-EBI-UniProt-GOA-ACAP-ARAP_01.05.2024_00h00	0.00172004	0.00241467	0.000582242	0.00104804	[5]	7.89474	3	[LOC106577762, LOC106577765, LOC106583003]
KEGG:00410	beta-Alanine metabolism	Group13	Metabolism and enzymatic function	KEGG_01.05.2024	4.39044e-05	0.000114465	6.77277e-06	3.04775e-05	[-1]	8.06452	5	[LOC100194731, LOC106569508, LOC106594092, LOC106601268, gadl1]
KEGG:00260	Glycine, serine and threonine metabolism	Group13		KEGG_01.05.2024	0.0112159	0.0113716	6.77277e-06	3.04775e-05	[-1]	4.05405	3	[LOC100194731, LOC106601268, glyctk]
KEGG:00350	Tyrosine metabolism	Group13		KEGG_01.05.2024	0.00754369	0.00834377	6.77277e-06	3.04775e-05	[-1]	4.6875	3	[LOC100194731, LOC106590602, LOC106601268]
KEGG:00430	Taurine and hypotaurine metabolism	Group13		KEGG_01.05.2024	8.29544e-05	0.000183505	6.77277e-06	3.04775e-05	[-1]	10.8108	4	[LOC106569508, LOC106594092, cdo1, gadl1]
GO:0016830	carbon-carbon lyase activity	Group13		GO_MolecularFunction-EBI-UniProt-GOA-ACAP-ARAP_01.05.2024_00h00	0.000198079	0.000390804	6.77277e-06	3.04775e-05	[3]	5.88235	5	[LOC100194624, LOC106569508, LOC106594092, dcup, gadl1]
GO:0009308	amine metabolic process	Group13		GO_BiologicalProcess-EBI-UniProt-GOA-ACAP-ARAP_01.05.2024_00h00	0.00927328	0.00967071	6.77277e-06	3.04775e-05	[4]	4.34783	3	[LOC100194731, LOC106577031, LOC106601268]
GO:0016831	carboxy-lyase activity	Group13		GO_MolecularFunction-EBI-UniProt-GOA-ACAP-ARAP_01.05.2024_00h00	0.000340135	0.000636664	6.77277e-06	3.04775e-05	[4]	7.54717	4	[LOC106569508, LOC106594092, dcup, gadl1]
GO:0005507	copper ion binding	Group13		GO_MolecularFunction-EBI-UniProt-GOA-ACAP-ARAP_01.05.2024_00h00	0.00821029	0.00881399	6.77277e-06	3.04775e-05	[7]	4.54545	3	[LOC100194731, LOC106578921, LOC106601268]
GO:0015670	carbon dioxide transport	Group14	Molecular transport and localization	GO_BiologicalProcess-EBI-UniProt-GOA-ACAP-ARAP_01.05.2024_00h00	1.31104e-05	3.82825e-05	6.21936e-05	0.000159926	[5, 6]	37.5	3	[LOC106590208, LOC106600435, cahz]
KEGG:00910	Nitrogen metabolism	Group14		KEGG_01.05.2024	6.64127e-05	0.000156391	6.21936e-05	0.000159926	[-1]	11.4286	4	[LOC106568872, LOC106590208, ca6, cahz]
GO:0016835	carbon-oxygen lyase activity	Group14		GO_MolecularFunction-EBI-UniProt-GOA-ACAP-ARAP_01.05.2024_00h00	0.000964594	0.00146699	6.21936e-05	0.000159926	[3]	4.16667	5	[LOC106568872, LOC106590208, ca6, cahz, hem4]
GO:0006885	regulation of pH	Group14		GO_BiologicalProcess-EBI-UniProt-GOA-ACAP-ARAP_01.05.2024_00h00	0.00219157	0.00280675	6.21936e-05	0.000159926	[2, 5]	4.5977	4	[LOC100380859, LOC106590208, LOC106606856, cahz]
GO:0016836	hydro-lyase activity	Group14		GO_MolecularFunction-EBI-UniProt-GOA-ACAP-ARAP_01.05.2024_00h00	0.000482699	0.000880926	6.21936e-05	0.000159926	[4]	4.85437	5	[LOC106568872, LOC106590208, ca6, cahz, hem4]
GO:0004089	carbonate dehydratase activity	Group14		GO_MolecularFunction-EBI-UniProt-GOA-ACAP-ARAP_01.05.2024_00h00	2.68764e-05	7.26657e-05	6.21936e-05	0.000159926	[5]	14.2857	4	[LOC106568872, LOC106590208, ca6, cahz]
GO:0019755	one-carbon compound transport	Group14		GO_BiologicalProcess-EBI-UniProt-GOA-ACAP-ARAP_01.05.2024_00h00	0.000776465	0.001206	6.21936e-05	0.000159926	[5]	10.3448	3	[LOC106590208, LOC106600435, cahz]
GO:0015106	bicarbonate transmembrane transporter activity	Group14		GO_BiologicalProcess-EBI-UniProt-GOA-ACAP-ARAP_01.05.2024_00h00	0.00602161	0.00676273	6.21936e-05	0.000159926	[5, 7]	5.08475	3	[LOC100380859, LOC106606856, slc39a4]
GO:0015701	bicarbonate transport	Group14		GO_BiologicalProcess-EBI-UniProt-GOA-ACAP-ARAP_01.05.2024_00h00	0.00855616	0.00905218	6.21936e-05	0.000159926	[6]	4.47761	3	[LOC100380859, LOC106606856, slc39a4]
GO:0006783	heme biosynthetic process	Group15	Metabolism and enzymatic function	GO_BiologicalProcess-EBI-UniProt-GOA-ACAP-ARAP_01.05.2024_00h00	2.33681e-08	1.06617e-07	8.14825e-07	7.33342e-06	[4, 7]	20.6897	6	[LOC106605668, LOC123729220, dcup, fech, hem4, hmbsa]
KEGG:00860	Porphyrin metabolism	Group15		KEGG_01.05.2024	1.19414e-06	3.7901e-06	8.14825e-07	7.33342e-06	[-1]	8.13953	7	[LOC106600953, LOC106605668, alad, dcup, fech, hem4, hmbsa]
GO:0016765	transferase activity, transferring alkyl or aryl (other than methyl) groups	Group15		GO_MolecularFunction-EBI-UniProt-GOA-ACAP-ARAP_01.05.2024_00h00	0.00201298	0.00267177	8.14825e-07	7.33342e-06	[3]	4.70588	4	[LOC106575060, LOC106590880, LOC123729220, hmbsa]
GO:0046148	pigment biosynthetic process	Group15		GO_BiologicalProcess-EBI-UniProt-GOA-ACAP-ARAP_01.05.2024_00h00	8.8819e-07	2.94717e-06	8.14825e-07	7.33342e-06	[3]	11.5385	6	[LOC106605668, LOC123729220, dcup, fech, hem4, hmbsa]
GO:0033013	tetrapyrrole metabolic process	Group15		GO_BiologicalProcess-EBI-UniProt-GOA-ACAP-ARAP_01.05.2024_00h00	4.21644e-07	1.46571e-06	8.14825e-07	7.33342e-06	[4]	13.0435	6	[LOC106605668, LOC123729220, dcup, fech, hem4, hmbsa]
GO:0042168	heme metabolic process	Group15		GO_BiologicalProcess-EBI-UniProt-GOA-ACAP-ARAP_01.05.2024_00h00	1.52331e-07	5.85273e-07	8.14825e-07	7.33342e-06	[3, 6]	15.3846	6	[LOC106605668, LOC123729220, dcup, fech, hem4, hmbsa]
GO:0006778	porphyrin-containing compound metabolic process	Group15		GO_BiologicalProcess-EBI-UniProt-GOA-ACAP-ARAP_01.05.2024_00h00	1.7828e-07	6.50722e-07	8.14825e-07	7.33342e-06	[5]	15	6	[LOC106605668, LOC123729220, dcup, fech, hem4, hmbsa]
GO:0033014	tetrapyrrole biosynthetic process	Group15		GO_BiologicalProcess-EBI-UniProt-GOA-ACAP-ARAP_01.05.2024_00h00	2.90578e-08	1.24778e-07	8.14825e-07	7.33342e-06	[5]	20	6	[LOC106605668, LOC123729220, dcup, fech, hem4, hmbsa]
GO:0006779	porphyrin-containing compound biosynthetic process	Group15		GO_BiologicalProcess-EBI-UniProt-GOA-ACAP-ARAP_01.05.2024_00h00	2.90578e-08	1.24778e-07	8.14825e-07	7.33342e-06	[6]	20	6	[LOC106605668, LOC123729220, dcup, fech, hem4, hmbsa]
GO:0046501	protoporphyrinogen IX metabolic process	Group15		GO_BiologicalProcess-EBI-UniProt-GOA-ACAP-ARAP_01.05.2024_00h00	3.74524e-08	1.5189e-07	8.14825e-07	7.33342e-06	[6]	31.25	5	[LOC106605668, LOC123729220, dcup, hem4, hmbsa]
GO:0006782	protoporphyrinogen IX biosynthetic process	Group15		GO_BiologicalProcess-EBI-UniProt-GOA-ACAP-ARAP_01.05.2024_00h00	3.74524e-08	1.5189e-07	8.14825e-07	7.33342e-06	[5, 7, 8]	31.25	5	[LOC106605668, LOC123729220, dcup, hem4, hmbsa]
GO:0034381	plasma lipoprotein particle clearance	Group16	Molecular transport and localization	GO_BiologicalProcess-EBI-UniProt-GOA-ACAP-ARAP_01.05.2024_00h00	5.05612e-05	0.000127275	8.94647e-06	3.22073e-05	[2, 3, 4]	25	3	[LOC106577511, apoc1, sr-bi]
GO:0097006	regulation of plasma lipoprotein particle levels	Group16		GO_BiologicalProcess-EBI-UniProt-GOA-ACAP-ARAP_01.05.2024_00h00	0.0006273	0.00104075	8.94647e-06	3.22073e-05	[2, 3]	11.1111	3	[LOC106577511, apoc1, sr-bi]
GO:1990777	lipoprotein particle	Group16		GO_CellularComponent-EBI-UniProt-GOA-ACAP-ARAP_01.05.2024_00h00	0.00069935	0.00110984	8.94647e-06	3.22073e-05	[3]	10.7143	3	[LOC106577511, apoc1, apoeb]
GO:0034358	plasma lipoprotein particle	Group16		GO_CellularComponent-EBI-UniProt-GOA-ACAP-ARAP_01.05.2024_00h00	0.00069935	0.00110984	8.94647e-06	3.22073e-05	[3, 4]	10.7143	3	[LOC106577511, apoc1, apoeb]
GO:0055102	lipase inhibitor activity	Group16		GO_MolecularFunction-EBI-UniProt-GOA-ACAP-ARAP_01.05.2024_00h00	0.000152712	0.000327882	8.94647e-06	3.22073e-05	[4]	17.6471	3	[LOC106575194, LOC106577511, apoc1]
GO:0034385	triglyceride-rich plasma lipoprotein particle	Group16		GO_CellularComponent-EBI-UniProt-GOA-ACAP-ARAP_01.05.2024_00h00	8.28861e-05	0.000189084	8.94647e-06	3.22073e-05	[4, 5]	21.4286	3	[LOC106577511, apoc1, apoeb]
GO:0042157	lipoprotein metabolic process	Group16		GO_BiologicalProcess-EBI-UniProt-GOA-ACAP-ARAP_01.05.2024_00h00	0.000177113	0.000369406	8.94647e-06	3.22073e-05	[4, 5]	6.0241	5	[LOC106565680, LOC106577511, LOC106593670, apoc1, apoeb]
GO:0004859	phospholipase inhibitor activity	Group16		GO_MolecularFunction-EBI-UniProt-GOA-ACAP-ARAP_01.05.2024_00h00	0.000152712	0.000327882	8.94647e-06	3.22073e-05	[5]	17.6471	3	[LOC106575194, LOC106577511, apoc1]
GO:0005504	fatty acid binding	Group16		GO_MolecularFunction-EBI-UniProt-GOA-ACAP-ARAP_01.05.2024_00h00	0.00185485	0.0025548	8.94647e-06	3.22073e-05	[3, 6, 7]	7.69231	3	[LOC106577511, apoc1, ret7]
GO:0015918	sterol transport	Group16		GO_BiologicalProcess-EBI-UniProt-GOA-ACAP-ARAP_01.05.2024_00h00	0.000658989	0.00106903	8.94647e-06	3.22073e-05	[5, 6]	6.34921	4	[LOC106577511, apoc1, gramd1ba, sr-bi]
GO:0033293	monocarboxylic acid binding	Group16		GO_MolecularFunction-EBI-UniProt-GOA-ACAP-ARAP_01.05.2024_00h00	0.00336868	0.00403137	8.94647e-06	3.22073e-05	[5, 6]	6.25	3	[LOC106577511, apoc1, ret7]
GO:0030301	cholesterol transport	Group16		GO_BiologicalProcess-EBI-UniProt-GOA-ACAP-ARAP_01.05.2024_00h00	0.00470038	0.00544647	8.94647e-06	3.22073e-05	[6, 7]	5.55556	3	[LOC106577511, apoc1, sr-bi]
GO:0015669	gas transport	Group17	Molecular transport and localization	GO_BiologicalProcess-EBI-UniProt-GOA-ACAP-ARAP_01.05.2024_00h00	2.44137e-30	1.7822e-28	1.53341e-17	2.76015e-16	[4]	35.7143	20	[LOC100136576, LOC106590208, LOC106594777, LOC106595268, LOC106600435, LOC106601051, LOC106601071, LOC106601072, LOC106601074, LOC106601077, LOC106607236, LOC106607371, LOC106607372, LOC106607373, LOC106607375, LOC106607380, LOC123723657, LOC123724067, cahz, hba]
GO:0098754	detoxification	Group17		GO_BiologicalProcess-EBI-UniProt-GOA-ACAP-ARAP_01.05.2024_00h00	5.39179e-23	3.93601e-22	1.53341e-17	2.76015e-16	[1, 4]	16.8067	20	[LOC100136576, LOC106564824, LOC106564853, LOC106586175, LOC106594777, LOC106595268, LOC106601051, LOC106601071, LOC106601072, LOC106601074, LOC106601077, LOC106607236, LOC106607371, LOC106607372, LOC106607373, LOC106607375, LOC106607380, LOC123723657, LOC123724067, hba]
GO:0009636	response to toxic substance	Group17		GO_BiologicalProcess-EBI-UniProt-GOA-ACAP-ARAP_01.05.2024_00h00	3.45911e-22	2.10429e-21	1.53341e-17	2.76015e-16	[3]	15.3846	20	[LOC100136576, LOC106564824, LOC106564853, LOC106586175, LOC106594777, LOC106595268, LOC106601051, LOC106601071, LOC106601072, LOC106601074, LOC106601077, LOC106607236, LOC106607371, LOC106607372, LOC106607373, LOC106607375, LOC106607380, LOC123723657, LOC123724067, hba]
GO:0016684	oxidoreductase activity, acting on peroxide as acceptor	Group17		GO_MolecularFunction-EBI-UniProt-GOA-ACAP-ARAP_01.05.2024_00h00	4.29004e-25	5.21954e-24	1.53341e-17	2.76015e-16	[3]	21.0526	20	[LOC100136576, LOC106564824, LOC106564853, LOC106586175, LOC106594777, LOC106595268, LOC106601051, LOC106601071, LOC106601072, LOC106601074, LOC106601077, LOC106607236, LOC106607371, LOC106607372, LOC106607373, LOC106607375, LOC106607380, LOC123723657, LOC123724067, hba]
GO:0019825	oxygen binding	Group17		GO_MolecularFunction-EBI-UniProt-GOA-ACAP-ARAP_01.05.2024_00h00	6.89681e-26	1.00693e-24	1.53341e-17	2.76015e-16	[3]	35.4167	17	[LOC100136576, LOC106594777, LOC106595268, LOC106601051, LOC106601071, LOC106601072, LOC106601074, LOC106601077, LOC106607236, LOC106607371, LOC106607372, LOC106607373, LOC106607375, LOC106607380, LOC123723657, LOC123724067, hba]
GO:0031720	haptoglobin binding	Group17		GO_MolecularFunction-EBI-UniProt-GOA-ACAP-ARAP_01.05.2024_00h00	4.94251e-28	1.20268e-26	1.53341e-17	2.76015e-16	[3]	44.7368	17	[LOC100136576, LOC106594777, LOC106595268, LOC106601051, LOC106601071, LOC106601072, LOC106601074, LOC106601077, LOC106607236, LOC106607371, LOC106607372, LOC106607373, LOC106607375, LOC106607380, LOC123723657, LOC123724067, hba]
GO:0043177	organic acid binding	Group17		GO_MolecularFunction-EBI-UniProt-GOA-ACAP-ARAP_01.05.2024_00h00	2.21871e-20	1.24589e-19	1.53341e-17	2.76015e-16	[3]	12.5786	20	[LOC100136576, LOC106577511, LOC106594777, LOC106595268, LOC106601051, LOC106601071, LOC106601072, LOC106601074, LOC106601077, LOC106607236, LOC106607371, LOC106607372, LOC106607373, LOC106607375, LOC106607380, LOC123723657, LOC123724067, apoc1, hba, ret7]
GO:0046906	tetrapyrrole binding	Group17		GO_MolecularFunction-EBI-UniProt-GOA-ACAP-ARAP_01.05.2024_00h00	3.38649e-18	1.64809e-17	1.53341e-17	2.76015e-16	[3]	8.17844	22	[LOC100136576, LOC106564824, LOC106564853, LOC106577031, LOC106586175, LOC106592262, LOC106594777, LOC106595268, LOC106601051, LOC106601071, LOC106601072, LOC106601074, LOC106601077, LOC106607236, LOC106607371, LOC106607372, LOC106607373, LOC106607375, LOC106607380, LOC123723657, LOC123724067, hba]
GO:0072562	blood microparticle	Group17		GO_CellularComponent-EBI-UniProt-GOA-ACAP-ARAP_01.05.2024_00h00	8.6297e-23	5.72698e-22	1.53341e-17	2.76015e-16	[2, 3, 4]	24.6377	17	[LOC100136576, LOC106594777, LOC106595268, LOC106601051, LOC106601071, LOC106601072, LOC106601074, LOC106601077, LOC106607236, LOC106607371, LOC106607372, LOC106607373, LOC106607375, LOC106607380, LOC123723657, LOC123724067, hba]
GO:0072593	reactive oxygen species metabolic process	Group17		GO_BiologicalProcess-EBI-UniProt-GOA-ACAP-ARAP_01.05.2024_00h00	3.66605e-23	2.97357e-22	1.53341e-17	2.76015e-16	[3]	19.3878	19	[LOC100136576, LOC106564824, LOC106586175, LOC106594777, LOC106595268, LOC106601051, LOC106601071, LOC106601072, LOC106601074, LOC106601077, LOC106607236, LOC106607371, LOC106607372, LOC106607373, LOC106607375, LOC106607380, LOC123723657, LOC123724067, hba]
GO:0005833	hemoglobin complex	Group17		GO_CellularComponent-EBI-UniProt-GOA-ACAP-ARAP_01.05.2024_00h00	4.94251e-28	1.20268e-26	1.53341e-17	2.76015e-16	[2, 3, 4, 5]	44.7368	17	[LOC100136576, LOC106594777, LOC106595268, LOC106601051, LOC106601071, LOC106601072, LOC106601074, LOC106601077, LOC106607236, LOC106607371, LOC106607372, LOC106607373, LOC106607375, LOC106607380, LOC123723657, LOC123724067, hba]
GO:1990748	cellular detoxification	Group17		GO_BiologicalProcess-EBI-UniProt-GOA-ACAP-ARAP_01.05.2024_00h00	5.61183e-24	5.12079e-23	1.53341e-17	2.76015e-16	[2, 5]	18.6916	20	[LOC100136576, LOC106564824, LOC106564853, LOC106586175, LOC106594777, LOC106595268, LOC106601051, LOC106601071, LOC106601072, LOC106601074, LOC106601077, LOC106607236, LOC106607371, LOC106607372, LOC106607373, LOC106607375, LOC106607380, LOC123723657, LOC123724067, hba]
GO:0020037	heme binding	Group17		GO_MolecularFunction-EBI-UniProt-GOA-ACAP-ARAP_01.05.2024_00h00	1.50125e-18	7.82797e-18	1.53341e-17	2.76015e-16	[4]	8.49421	22	[LOC100136576, LOC106564824, LOC106564853, LOC106577031, LOC106586175, LOC106592262, LOC106594777, LOC106595268, LOC106601051, LOC106601071, LOC106601072, LOC106601074, LOC106601077, LOC106607236, LOC106607371, LOC106607372, LOC106607373, LOC106607375, LOC106607380, LOC123723657, LOC123724067, hba]
GO:0042743	hydrogen peroxide metabolic process	Group17		GO_BiologicalProcess-EBI-UniProt-GOA-ACAP-ARAP_01.05.2024_00h00	2.65814e-29	9.7022e-28	1.53341e-17	2.76015e-16	[4]	37.2549	19	[LOC100136576, LOC106564824, LOC106586175, LOC106594777, LOC106595268, LOC106601051, LOC106601071, LOC106601072, LOC106601074, LOC106601077, LOC106607236, LOC106607371, LOC106607372, LOC106607373, LOC106607375, LOC106607380, LOC123723657, LOC123724067, hba]
GO:0097237	cellular response to toxic substance	Group17		GO_BiologicalProcess-EBI-UniProt-GOA-ACAP-ARAP_01.05.2024_00h00	5.61183e-24	5.12079e-23	1.53341e-17	2.76015e-16	[4]	18.6916	20	[LOC100136576, LOC106564824, LOC106564853, LOC106586175, LOC106594777, LOC106595268, LOC106601051, LOC106601071, LOC106601072, LOC106601074, LOC106601077, LOC106607236, LOC106607371, LOC106607372, LOC106607373, LOC106607375, LOC106607380, LOC123723657, LOC123724067, hba]
GO:0042744	hydrogen peroxide catabolic process	Group17		GO_BiologicalProcess-EBI-UniProt-GOA-ACAP-ARAP_01.05.2024_00h00	2.65814e-29	9.7022e-28	1.53341e-17	2.76015e-16	[4, 5]	37.2549	19	[LOC100136576, LOC106564824, LOC106586175, LOC106594777, LOC106595268, LOC106601051, LOC106601071, LOC106601072, LOC106601074, LOC106601077, LOC106607236, LOC106607371, LOC106607372, LOC106607373, LOC106607375, LOC106607380, LOC123723657, LOC123724067, hba]
GO:0098869	cellular oxidant detoxification	Group17		GO_BiologicalProcess-EBI-UniProt-GOA-ACAP-ARAP_01.05.2024_00h00	2.00501e-24	2.09094e-23	1.53341e-17	2.76015e-16	[3, 6]	19.6078	20	[LOC100136576, LOC106564824, LOC106564853, LOC106586175, LOC106594777, LOC106595268, LOC106601051, LOC106601071, LOC106601072, LOC106601074, LOC106601077, LOC106607236, LOC106607371, LOC106607372, LOC106607373, LOC106607375, LOC106607380, LOC123723657, LOC123724067, hba]
GO:0015671	oxygen transport	Group17		GO_BiologicalProcess-EBI-UniProt-GOA-ACAP-ARAP_01.05.2024_00h00	6.89681e-26	1.00693e-24	1.53341e-17	2.76015e-16	[5]	35.4167	17	[LOC100136576, LOC106594777, LOC106595268, LOC106601051, LOC106601071, LOC106601072, LOC106601074, LOC106601077, LOC106607236, LOC106607371, LOC106607372, LOC106607373, LOC106607375, LOC106607380, LOC123723657, LOC123724067, hba]
GO:0016209	antioxidant activity	Group17		GO_BiologicalProcess-EBI-UniProt-GOA-ACAP-ARAP_01.05.2024_00h00	2.00501e-24	2.09094e-23	1.53341e-17	2.76015e-16	[4, 7]	19.6078	20	[LOC100136576, LOC106564824, LOC106564853, LOC106586175, LOC106594777, LOC106595268, LOC106601051, LOC106601071, LOC106601072, LOC106601074, LOC106601077, LOC106607236, LOC106607371, LOC106607372, LOC106607373, LOC106607375, LOC106607380, LOC123723657, LOC123724067, hba]
GO:0005344	oxygen carrier activity	Group17		GO_BiologicalProcess-EBI-UniProt-GOA-ACAP-ARAP_01.05.2024_00h00	6.89681e-26	1.00693e-24	1.53341e-17	2.76015e-16	[6]	35.4167	17	[LOC100136576, LOC106594777, LOC106595268, LOC106601051, LOC106601071, LOC106601072, LOC106601074, LOC106601077, LOC106607236, LOC106607371, LOC106607372, LOC106607373, LOC106607375, LOC106607380, LOC123723657, LOC123724067, hba]
GO:0004601	peroxidase activity	Group17		GO_BiologicalProcess-EBI-UniProt-GOA-ACAP-ARAP_01.05.2024_00h00	4.81882e-26	8.79434e-25	1.53341e-17	2.76015e-16	[5, 8]	23.2558	20	[LOC100136576, LOC106564824, LOC106564853, LOC106586175, LOC106594777, LOC106595268, LOC106601051, LOC106601071, LOC106601072, LOC106601074, LOC106601077, LOC106607236, LOC106607371, LOC106607372, LOC106607373, LOC106607375, LOC106607380, LOC123723657, LOC123724067, hba]
