# Supplementary material for: Family-based transcriptomic profiling of Atlantic salmon skin and head kidney in response to Lepeophtheirus salmonis infestation under physiological and elevated temperatures
Source: Comp Immunol Rep. 2026 Apr 22;10:200285. doi: 10.1016/j.cirep.2026.200285 (PMC13142024; doi:10.1016/j.cirep.2026.200285)
Supplement: Supplementary file 19 [file mmc18.xlsx]

## Sheet: File Summary
Supplementary Data File 18. List of DEGs and enriched GO terms/KEGG pathways based on comparisons of skin samples from all families parasitized with adult (T20A vs. T10A) or chalimus (T20C vs. T10C) stages of sea lice (as well as shared DEGs identified in both stages and their associated enriched GO/KEGG pathways: T20A vs. T10A | T20C vs. T10C) under elevated (20 °C) versus normal (10 °C) tempera…
All_fams_SK_T20AvsT10A_DEGs: temperature-responsive DEGs resulted from comparison of all adult-infected families at 20 °C versus 10 °C (T20A vs. T10A)
All_fams_SK_T20AvsT10A_GO: GO terms and KEGG pathways enriched based on temperature-responsive DEGs resulted from comparison of all adult-infected families at 20 °C versus 10 °C (T20A vs. T10A)
All_fams_SK_T20CvsT10C_DEGs: temperature-responsive DEGs resulted from comparison of all chalimus-infected families at 20 °C versus 10 °C (T20C vs. T10C)
All_fams_SK_T20CvsT10C_GO: GO terms and KEGG pathways enriched based on temperature-responsive DEGs resulted from comparison of all chalimus-infected families at 20 °C versus 10 °C (T20C vs. T10C)
T20AvsT10A|T20CvsT10C_DEGs: temperature-responsive DEGs shared between adult- and chalimus-infected families (T20A vs. T10A | T20C vs. T10C)
T20AvsT10A|T20CvsT10C_GO: GO terms and KEGG pathways enriched based on temperature-responsive DEGs shared between adult- and chalimus-infected families (T20A vs. T10A | T20C vs. T10C), along with the classification of leading GO terms (shown in grey) into functional categories

## Sheet: All_fams_SK_T20AvsT10A_DEGs
SYMBOL	logFC	logCPM	PValue	FDR	GENENAME
LOC106561075	7.06336	3.13882	1.63446e-17	2.92826e-15	pro-adrenomedullin
LOC106564757	6.99044	6.20735	1.26491e-14	1.33627e-12	keratin, type I cytoskeletal 19-like
LOC106592799	5.67135	5.30741	5.28043e-06	5.37982e-05	uncharacterized LOC106592799
hamp	5.2727	4.53304	4.01232e-07	5.79545e-06	hepcidin antimicrobial peptide
LOC106591807	5.06476	6.33882	5.55378e-06	5.61351e-05	uncharacterized LOC106591807
LOC106570042	4.93793	7.4896	2.09762e-32	2.67761e-29	uncharacterized LOC106570042
obscnb	4.92169	4.50287	1.10514e-20	3.41989e-18	obscurin, cytoskeletal calmodulin and titin-interacting RhoGEF b
cxl10	4.84987	2.20445	3.94132e-20	1.09769e-17	C-X-C motif chemokine 10
lepb2	4.79717	3.82005	1.17061e-20	3.58628e-18	leptin B2
LOC100195755	4.65041	3.69652	7.98384e-13	5.45966e-11	complement component 1, q subcomponent-like 2
meltf	4.41296	1.01969	3.84353e-18	7.79803e-16	melanotransferrin
LOC106608232	4.40139	1.13059	2.26337e-12	1.41929e-10	uncharacterized LOC106608232
LOC106569488	4.17277	1.63532	1.45686e-20	4.33324e-18	uncharacterized LOC106569488
LOC106581278	4.15757	7.81697	2.6613e-109	2.7177e-105	serpin H1-like
LOC106576947	4.08818	1.92962	2.65056e-09	7.2762e-08	tumor necrosis factor receptor superfamily member 4
lincr	3.87627	4.83806	1.43419e-14	1.48439e-12	E3 ubiquitin-protein ligase LINCR
LOC123744293	3.8337	1.05403	4.44121e-06	4.64372e-05	erythroblast NAD(P)(+)--arginine ADP-ribosyltransferase-like
LOC106613072	3.74349	4.8545	5.97541e-71	3.66125e-67	serpin H1
colgalt2b	3.6065	3.46797	2.53955e-18	5.35744e-16	collagen beta(1-O)galactosyltransferase 2b
hs90a	3.59319	7.11578	2.13449e-31	2.51509e-28	Heat shock protein HSP 90-alpha
LOC106578921	3.56244	1.56632	8.7215e-39	2.05532e-35	alpha-synuclein-like
LOC106590303	3.53644	2.36415	1.28134e-09	3.82978e-08	trypsin-3-like
LOC106608136	3.48505	4.86278	4.615e-48	1.57095e-44	heat shock protein HSP 90-alpha
LOC106586860	3.46636	3.25909	6.97524e-15	7.74596e-13	uncharacterized protein C21orf62
LOC106577511	3.45601	3.73561	1.15731e-08	2.61278e-07	apolipoprotein C-I
LOC100194731	3.39666	3.20936	9.05362e-21	2.83027e-18	primary amine oxidase, liver isozyme
LOC106594015	3.39338	2.43209	7.43407e-12	3.94031e-10	thrombin-like enzyme cerastocytin
LOC106600814	3.27825	11.7347	1.11284e-13	9.36618e-12	keratin, type I cytoskeletal 13-like
LOC106567252	3.26649	4.36162	6.04492e-18	1.19479e-15	collagen alpha-1(I) chain
arhgef28a	3.1943	3.28386	6.76333e-21	2.1361e-18	Rho guanine nucleotide exchange factor (GEF) 28a
LOC106588492	3.16095	5.48649	1.54973e-16	2.31598e-14	PR domain zinc finger protein 1
LOC123727882	3.14733	1.59895	9.05828e-12	4.72759e-10	uncharacterized LOC123727882
LOC106608947	3.13069	5.07851	2.39967e-12	1.48819e-10	plasminogen activator inhibitor 1-like
xlkd1	3.12799	2.7348	9.01913e-23	3.58844e-20	Lymphatic vessel endothelial hyaluronic acid receptor 1
thbs4a	3.06758	5.99531	1.13145e-07	1.91284e-06	thrombospondin 4a
LOC106605517	3.06286	2.64923	1.05126e-05	9.69742e-05	sodium- and chloride-dependent transporter XTRP3-like
LOC106601909	3.03854	2.26717	5.12937e-09	1.28806e-07	mannose-binding protein-like
LOC106603107	3.0303	1.77406	1.01585e-11	5.25702e-10	calpain-5-like
LOC106594092	2.95679	5.14489	1.5946e-08	3.43304e-07	acidic amino acid decarboxylase GADL1
LOC106563387	2.94878	1.76373	2.73064e-26	1.64031e-23	uncharacterized LOC106563387
esm1	2.9111	1.74686	5.76771e-24	2.88523e-21	endothelial cell-specific molecule 1
LOC106585888	2.88438	3.26687	9.45883e-24	4.5997e-21	radiation-inducible immediate-early gene IEX-1
lgals3b	2.84647	7.16591	8.93542e-25	4.88831e-22	lectin, galactoside binding soluble 3b
cfap251	2.82822	-1.13268	1.36119e-18	3.00011e-16	cilia and flagella associated protein 251
il11a	2.81121	1.30525	6.29429e-08	1.14713e-06	interleukin 11a
LOC106574265	2.78373	1.20801	4.39736e-29	3.5452e-26	H-2 class II histocompatibility antigen, A-Q alpha chain
LOC106612582	2.77875	1.49458	0.0002514	0.00146368	vitamin K-dependent protein S
LOC106564832	2.75701	1.30147	3.70555e-12	2.14195e-10	nidogen-1-like
gadl1	2.75603	7.44728	1.3802e-07	2.2943e-06	glutamate decarboxylase like 1
dnaja	2.75181	5.38938	3.35567e-40	9.34584e-37	DnaJ heat shock protein family (Hsp40) member A
LOC106583433	2.75007	1.38362	0.000380714	0.00206801	interferon-induced protein 44
plvapb	2.74378	1.82149	9.81886e-05	0.000663748	plasmalemma vesicle associated protein b
LOC106604762	2.72922	4.60407	4.03505e-27	2.57537e-24	tetraspanin-7
LOC106562147	2.69573	3.9064	7.21373e-06	7.072e-05	cartilage intermediate layer protein 1-like
LOC106605775	2.68181	2.37249	2.45235e-12	1.50791e-10	beta-2-glycoprotein 1-like
LOC106579293	2.67755	4.03967	1.00369e-08	2.31371e-07	chondroadherin-like
LOC106568508	2.67702	-1.44158	2.60373e-18	5.42639e-16	macrophage mannose receptor 1
LOC106600447	2.65622	3.3802	7.61507e-15	8.42221e-13	C-C motif chemokine 4-like
LOC106560296	2.65215	5.61592	5.08881e-06	5.20363e-05	regulator of G-protein signaling 5
LOC106582581	2.62276	4.22228	0.000298689	0.00169425	collagen alpha-2(VI) chain
LOC106580806	2.61753	2.62036	5.77673e-13	4.12532e-11	limbic system-associated membrane protein
LOC123725639	2.61092	1.96363	1.34533e-11	6.73456e-10	RING-H2 finger protein ATL7-like
LOC106565802	2.59657	3.96097	8.75612e-11	3.54362e-09	dysbindin
LOC106572390	2.58662	3.73581	6.41528e-16	8.3279e-14	tumor necrosis factor receptor superfamily member 9-like
LOC106579596	2.57135	3.68681	1.95987e-16	2.85917e-14	cytochrome c oxidase subunit 4 isoform 1, mitochondrial
LOC106613202	2.56771	1.38494	1.29892e-20	3.90136e-18	tumor necrosis factor receptor superfamily member 19L-like
LOC106574458	2.5577	4.75492	1.1803e-13	9.85277e-12	nuclear receptor subfamily 4, group A, member 3
insl5a	2.53097	1.12261	1.55661e-06	1.87527e-05	insulin-like 5a
LOC106579991	2.50998	1.2974	5.23081e-07	7.30406e-06	metalloreductase STEAP4-like
LOC106578162	2.49029	1.15357	1.41682e-24	7.48375e-22	broad substrate specificity ATP-binding cassette transporter ABCG2-like
LOC106564502	2.48414	5.89894	8.86368e-31	9.26867e-28	volume-regulated anion channel subunit LRRC8C-like
LOC106599637	2.46019	1.83951	2.35352e-05	0.000194157	uncharacterized LOC106599637
tsn16	2.45822	-1.09052	1.3417e-10	5.21628e-09	Tetraspanin-16
atp1b3b	2.4559	1.54547	1.50039e-10	5.79645e-09	ATPase Na+/K+ transporting subunit beta 3b
LOC106572191	2.43492	4.96202	1.52259e-05	0.00013404	angiopoietin-related protein 7-like
LOC100136453	2.43488	12.2622	8.56704e-11	3.47629e-09	cathelicidin
LOC106601034	2.42961	3.66427	3.14958e-07	4.72067e-06	complement C1q-like protein 2
LOC106599956	2.42178	1.94898	5.55302e-13	3.98413e-11	hemagglutinin/amebocyte aggregation factor-like
LOC106599561	2.42024	2.22296	1.13587e-18	2.57024e-16	uncharacterized LOC106599561
LOC106611736	2.41472	4.59781	9.97471e-14	8.5359e-12	transcription factor Sox-3
si:dkeyp-50d11.2	2.4071	-1.00623	5.94162e-09	1.46796e-07	calpain-1 catalytic subunit
LOC106585972	2.40533	1.41902	3.36886e-14	3.19531e-12	atrial natriuretic peptide receptor 3-like
LOC106602739	2.37842	3.41769	3.91288e-08	7.51567e-07	SPARC-like protein 1
LOC106572278	2.37706	1.86977	1.28128e-08	2.84239e-07	semaphorin-3B
LOC106600893	2.36626	-1.16216	4.1646e-11	1.82761e-09	modulator of macroautophagy TMEM150B
LOC106591603	2.36509	1.30265	7.9608e-08	1.4163e-06	lipopolysaccharide-induced tumor necrosis factor-alpha factor homolog
LOC106591053	2.36069	4.39247	3.27828e-13	2.51713e-11	microfibril-associated glycoprotein 4
LOC106564957	2.35203	9.15237	1.62504e-16	2.41674e-14	keratin, type I cytoskeletal 13-like
ier3	2.31238	6.17348	1.04096e-16	1.60255e-14	immediate early response 3
LOC123744212	2.30296	1.56442	8.32024e-09	1.97138e-07	GTPase IMAP family member 9-like
LOC106569171	2.30032	4.41539	5.95778e-21	1.90128e-18	cadherin-2-like
nr4a3	2.28713	6.06297	1.87206e-13	1.49355e-11	nuclear receptor subfamily 4, group A, member 3
LOC106574319	2.27855	1.42991	1.38245e-11	6.86431e-10	tubulin beta-4B chain-like
LOC106590538	2.27679	5.49947	1.56079e-10	5.99953e-09	lipocalin
prmt2	2.27007	3.64178	3.98226e-71	3.05001e-67	protein arginine methyltransferase 2
LOC106609956	2.26986	3.77651	1.51243e-33	2.10613e-30	uncharacterized LOC106609956
c7a	2.25534	5.05659	1.16165e-18	2.59769e-16	complement component 7a
LOC106600880	2.24971	2.64545	3.64243e-23	1.57168e-20	beta-1,4-mannosyl-glycoprotein 4-beta-N-acetylglucosaminyltransferase-like
mmrn2a	2.23593	4.06755	5.17222e-20	1.40227e-17	multimerin 2a
LOC106598879	2.23464	1.97104	3.35771e-07	4.98385e-06	hemagglutinin/amebocyte aggregation factor-like
LOC100195750	2.22924	3.36269	8.04232e-06	7.73578e-05	salarin
LOC106608791	2.20797	-1.28112	3.50528e-08	6.80531e-07	uncharacterized LOC106608791
LOC100380740	2.18774	5.33655	4.83332e-09	1.22375e-07	perilipin-2
LOC106570689	2.18703	5.42176	7.51287e-07	9.96382e-06	MARCKS-related protein 1-B
LOC106568672	2.1828	1.0384	1.52307e-15	1.86643e-13	uncharacterized LOC106568672
zgc:113425	2.1805	2.89187	2.10997e-33	2.81048e-30	uncharacterized LOC106604692
LOC106601491	2.17926	1.28699	1.64419e-07	2.67648e-06	E3 ubiquitin-protein ligase RNF186-like
LOC106601740	2.16351	1.47266	2.19864e-07	3.48462e-06	NADPH oxidase organizer 1-like
LOC106561363	2.16257	1.75367	3.14289e-27	2.04863e-24	probable polypeptide N-acetylgalactosaminyltransferase 8
LOC106567034	2.15951	2.53351	3.05514e-17	5.2289e-15	complement C1q-like protein 4
LOC106586722	2.15932	1.9524	3.22142e-10	1.12661e-08	nuclear receptor subfamily 0 group B member 1
LOC106565344	2.15233	2.5121	0.00181997	0.00764224	sodium- and chloride-dependent GABA transporter 2
LOC106577782	2.14742	1.35003	2.55204e-09	7.04999e-08	uncharacterized LOC106577782
LOC106570254	2.14637	1.03291	7.32078e-11	3.01857e-09	endothelin-2
LOC106596611	2.14309	4.29562	0.00393055	0.014409	tetraspanin-8-like
LOC106578540	2.14209	2.2313	4.47841e-05	0.000338099	cAMP-responsive element modulator-like
ntd5	2.13594	4.01805	1.01285e-12	6.73094e-11	ntl-dependent gene 5
LOC106567086	2.12609	1.65892	2.08172e-09	5.89423e-08	probable Bax inhibitor 1
LOC106567624	2.11005	1.96851	2.31054e-12	1.44166e-10	exocyst complex component 3-like
LOC106563404	2.08543	1.08213	2.28949e-09	6.39972e-08	uncharacterized LOC106563404
LOC106587287	2.0806	2.76412	1.7504e-08	3.71624e-07	cadherin-5
LOC106591125	2.0751	5.39244	1.35573e-16	2.05615e-14	serine/threonine-protein kinase Sgk1
LOC106570352	2.07494	1.53914	2.37402e-06	2.68335e-05	XK-related protein 8-like
LOC123724424	2.06855	1.60906	8.18599e-10	2.59077e-08	phospholipase A and acyltransferase 4-like
LOC106608647	2.06188	4.65981	1.82356e-08	3.85553e-07	perilipin-2
LOC106608855	2.06162	1.69537	4.10234e-22	1.49618e-19	dehydrogenase/reductase SDR family member 4
LOC106590133	2.0608	5.70974	6.57458e-17	1.05254e-14	mannose receptor C-type 1
LOC106565529	2.05962	3.2346	2.46155e-18	5.23694e-16	rho guanine nucleotide exchange factor 25-like
LOC106581414	2.05414	1.66864	4.50001e-16	6.04659e-14	NADPH oxidase 4
LOC106604584	2.04877	2.87136	2.74536e-12	1.66013e-10	stonustoxin subunit beta-like
LOC106573607	2.04619	4.71886	5.55667e-08	1.02304e-06	follistatin-related protein 3
dpt	2.04468	4.92441	1.86473e-10	6.98385e-09	dermatopontin
LOC106613695	2.04464	4.431	0.000206122	0.00123456	lipoprotein lipase
LOC106611887	2.04346	1.79835	2.77181e-16	3.91323e-14	inward rectifier potassium channel 2-like
trpn1	2.03421	1.03877	6.59644e-17	1.05254e-14	transient receptor potential cation channel, subfamily N, member 1
LOC106583432	2.03362	5.15871	2.71303e-05	0.000220001	interferon-induced protein 44-like
LOC106609392	2.03038	1.28186	0.000360137	0.0019794	probable polypeptide N-acetylgalactosaminyltransferase 8
LOC106569613	2.02823	3.60623	1.69904e-07	2.75845e-06	uncharacterized LOC106569613
LOC106586525	2.00271	6.20963	6.85419e-18	1.33748e-15	protein FAM83B
cdo1	2.00099	5.20573	0.00219386	0.00890104	cysteine dioxygenase type 1
LOC106566192	2.00041	3.15351	0.00014579	0.000920719	ceramide synthase 5-like
LOC106569995	1.99485	1.13993	3.76189e-09	9.86724e-08	tyrosine-protein kinase STYK1-like
stab2	1.99059	4.24822	1.67092e-22	6.4073e-20	stabilin 2
LOC106574469	1.97964	1.49733	0.000714369	0.00348106	neutral cholesterol ester hydrolase 1
LOC106572181	1.97857	5.02057	6.97456e-08	1.25542e-06	tumor necrosis factor receptor superfamily member 6B-like
LOC106587473	1.97505	3.9766	0.00329279	0.0124504	plakophilin-3-like
LOC106602034	1.94998	3.31268	4.84995e-08	9.05441e-07	pulmonary surfactant-associated protein D-like
ct054	1.93993	3.00928	4.10814e-11	1.80829e-09	CT054 protein
LOC106581604	1.93696	4.1633	1.28814e-18	2.85967e-16	EH domain-containing protein 2
LOC106571348	1.93468	6.85911	8.8277e-10	2.76812e-08	elongation of very long chain fatty acids protein 7-like
LOC106584144	1.93265	2.62889	5.04882e-06	5.16446e-05	regulator of G-protein signaling 5-like
tba1a	1.93261	5.86317	1.08814e-39	2.77802e-36	Tubulin alpha-1A chain
LOC106570078	1.93024	4.24262	7.61148e-13	5.22837e-11	lymphotoxin-alpha
LOC106575196	1.92226	1.89115	2.49766e-11	1.16113e-09	anosmin-1-like
il8	1.92065	1.35813	0.000436466	0.00232226	interleukin 8
LOC106567318	1.91975	2.30295	1.02979e-12	6.81398e-11	tumor necrosis factor receptor superfamily member 6B
LOC123742399	1.91779	2.52657	0.0110992	0.0335472	up-regulator of cell proliferation-like
hsp90b1	1.91551	3.8986	2.17923e-24	1.13157e-21	heat shock protein 90, beta (grp94), member 1
inpp4aa	1.90259	2.94293	2.58576e-14	2.50688e-12	inositol polyphosphate-4-phosphatase type I Aa
LOC106602965	1.89779	-1.02117	8.0038e-10	2.53572e-08	zinc finger protein ZIC 3
LOC106565807	1.8976	2.03943	1.91538e-08	4.03019e-07	inositol hexakisphosphate kinase 2
bco2a	1.88911	1.12833	3.67957e-09	9.68449e-08	beta-carotene oxygenase 2a
LOC106585048	1.88416	6.90947	4.72713e-21	1.55721e-18	septin-5
c7b	1.88269	7.22505	4.63189e-13	3.3948e-11	complement component 7b
nostrin	1.88246	1.42685	9.3275e-08	1.62086e-06	nitric oxide synthase trafficking
LOC106570457	1.88018	4.19169	1.73847e-14	1.76357e-12	tissue factor pathway inhibitor 2
f2r	1.87908	2.12326	1.40336e-13	1.14603e-11	coagulation factor II (thrombin) receptor
LOC106561987	1.87771	2.55852	3.15379e-08	6.21347e-07	cadherin-5-like
LOC106591183	1.86509	5.26519	3.5621e-57	1.81881e-53	small EDRK-rich factor 2
LOC123730763	1.86454	5.32863	0.00772329	0.0248933	serum amyloid A-5 protein-like
ifngr2a	1.84222	1.34708	5.69538e-18	1.14003e-15	interferon gamma receptor 2a
LOC100136446	1.84169	8.57145	1.94385e-06	2.26148e-05	C type lectin receptor A
LOC106607214	1.84003	4.56054	8.98529e-09	2.09927e-07	intercellular adhesion molecule 1
LOC106600778	1.83308	7.75494	0.000292424	0.00166271	cell wall protein IFF6
LOC106604105	1.82868	4.59844	2.69048e-07	4.12747e-06	dual specificity phosphatase 1
acta2	1.82122	3.67707	9.73812e-10	3.01046e-08	actin alpha 2, smooth muscle
LOC106566391	1.81862	3.28	0.00660898	0.0219459	aerolysin-like protein
LOC123725002	1.81661	1.22372	0.000355264	0.0019577	18S ribosomal RNA
LOC106612385	1.80791	5.49677	2.80101e-14	2.70699e-12	suppressor of cytokine signaling 3-like
LOC106588430	1.80372	1.63431	2.14208e-11	1.01744e-09	E3 SUMO-protein ligase CBX4-like
saa5	1.80229	3.94486	0.00356119	0.0132871	Serum amyloid A-5 protein
rn138	1.79455	3.32093	2.56906e-14	2.49859e-12	E3 ubiquitin-protein ligase RNF138
LOC106567494	1.79199	1.99732	1.36418e-08	2.99163e-07	protein sprouty homolog 4
pcolce2b	1.79123	4.64628	3.75016e-10	1.28945e-08	procollagen C-endopeptidase enhancer 2b
LOC106578009	1.78992	9.52434	8.20894e-06	7.87379e-05	urokinase plasminogen activator surface receptor-like
LOC123744663	1.78942	3.53572	2.48247e-11	1.15935e-09	matrix-remodeling-associated protein 5
LOC106607816	1.78833	6.60848	6.82419e-30	6.149e-27	clusterin-like
paca	1.786	1.35849	0.00152241	0.00660632	Glucagon family neuropeptides
LOC123733386	1.78336	1.02725	0.00377407	0.0139271	C-type lectin domain family 4 member F-like
pln	1.78215	1.40143	9.156e-10	2.85354e-08	phospholamban
si:ch211-237l4.6	1.78169	2.05211	2.50257e-07	3.89775e-06	uncharacterized LOC106577779
cacnb2a	1.77828	1.49579	1.10694e-10	4.35331e-09	calcium channel, voltage-dependent, beta 2a
LOC106606216	1.77615	2.53377	3.52031e-12	2.06211e-10	jmjC domain-containing protein 8
LOC106608812	1.77263	1.18566	5.83345e-06	5.86715e-05	endonuclease domain-containing 1 protein
LOC106561047	1.76999	-1.17218	3.66946e-06	3.91972e-05	ATP-sensitive inward rectifier potassium channel 11-like
LOC106577163	1.76875	4.0531	0.00460097	0.0163654	myelin and lymphocyte protein-like
LOC123723853	1.76621	4.09449	0.0015546	0.00672506	aerolysin-like protein
LOC106604712	1.76488	2.69713	5.40612e-08	9.96521e-07	fos-related antigen 1
LOC106564855	1.75827	2.16362	2.59541e-10	9.32999e-09	E3 ubiquitin-protein ligase pellino homolog 1-like
LOC106587910	1.75808	4.14164	1.64149e-29	1.43682e-26	CDGSH iron-sulfur domain-containing protein 3, mitochondrial
LOC106588493	1.75759	7.34702	1.42573e-15	1.75416e-13	uncharacterized LOC106588493
LOC106579373	1.75023	4.97992	0.00215519	0.00876801	sodium- and chloride-dependent transporter XTRP3-like
LOC106592621	1.74743	4.51921	4.90674e-18	9.88967e-16	calcium-regulated heat stable protein 1
ifm5	1.74187	5.79722	1.81162e-06	2.12728e-05	Interferon-induced transmembrane protein 5
LOC106605015	1.73892	4.44719	1.09292e-08	2.49314e-07	vascular endothelial growth factor A-A
LOC106594081	1.73781	3.21062	8.7826e-07	1.14014e-05	high-affinity choline transporter 1-like
nfasca	1.73712	1.7415	1.22053e-07	2.04553e-06	neurofascin homolog (chicken) a
LOC106590529	1.73481	8.42883	8.7965e-09	2.06219e-07	lipocalin-like
LOC106608829	1.73141	2.74615	1.12567e-11	5.74765e-10	transmembrane protein 88
hsc70	1.73073	3.47467	1.33497e-15	1.66253e-13	heat shock cognate 70
mslna	1.72819	8.97824	1.44006e-17	2.62605e-15	mesothelin a
LOC106564107	1.72674	2.60988	8.29358e-08	1.46783e-06	vascular cell adhesion protein 1
LOC106566390	1.72641	4.05252	9.65935e-06	9.04819e-05	aerolysin-like protein
LOC106601490	1.72495	-1.35524	0.000811741	0.00387783	E3 ubiquitin-protein ligase RNF186-like
LOC106605312	1.71909	2.49457	1.00363e-05	9.33712e-05	nestin-like
LOC106604401	1.71842	5.57811	4.63958e-09	1.1835e-07	SH2 domain-containing protein 4A-like
slc9a2	1.71799	6.26365	1.71894e-12	1.1017e-10	solute carrier family 9 member 2
LOC106568372	1.71635	1.57429	1.33297e-14	1.39375e-12	C3a anaphylatoxin chemotactic receptor
LOC106580346	1.71631	8.88446	1.46442e-07	2.41204e-06	S-adenosylmethionine synthase
LOC106583289	1.71338	1.5754	0.00020994	0.0012535	insulin-like growth factor-binding protein 6
LOC123727338	1.71185	7.25113	6.507e-08	1.18168e-06	membrane cofactor protein-like
LOC106563620	1.70979	-1.35572	6.4455e-07	8.72193e-06	GDNF family receptor alpha-4-like
LOC106560903	1.70648	3.65632	8.50767e-07	1.11195e-05	protein spire homolog 2-like
LOC106578511	1.70202	2.70255	0.000150123	0.000945358	putative ferric-chelate reductase 1
loxe3	1.70175	5.88494	1.44687e-05	0.00012837	Epidermis-type lipoxygenase 3
adamts1	1.69839	5.13587	9.70093e-07	1.24247e-05	ADAM metallopeptidase with thrombospondin type 1 motif, 1
LOC106586464	1.69438	4.40253	2.95024e-06	3.23723e-05	integrin alpha 4
LOC106571856	1.69405	7.03304	1.30891e-09	3.89317e-08	sodium- and chloride-dependent taurine transporter-like
LOC106611743	1.69402	3.89398	5.37205e-19	1.26599e-16	vascular endothelial growth factor receptor kdr-like
LOC106603698	1.6938	1.76599	2.29269e-12	1.43344e-10	protein phosphatase 1 regulatory subunit 14A
LOC106563358	1.69366	4.91016	9.86285e-05	0.000666134	C-C motif chemokine 19-like
LOC106591335	1.6924	2.25273	8.91858e-09	2.08731e-07	uncharacterized LOC106591335
LOC106611713	1.69121	7.65093	2.00141e-07	3.20519e-06	cytochrome b-245 heavy chain-like
vwf	1.68831	5.23138	3.64677e-11	1.62152e-09	von Willebrand factor
LOC123730524	1.67778	1.6236	5.88672e-10	1.9317e-08	LIM domain only protein 7-like
LOC106560379	1.67752	7.46009	1.95512e-05	0.000166012	GDP-L-fucose synthase
LOC106574559	1.67355	1.23291	2.36206e-10	8.60451e-09	xin actin-binding repeat-containing protein 2-like
LOC106606647	1.67242	4.71314	7.31041e-11	3.01835e-09	NADPH oxidase organizer 1-like
LOC106612293	1.67201	5.49233	2.11051e-37	4.04111e-34	serine/arginine-rich splicing factor 2-like
LOC106603538	1.66716	4.16918	4.41238e-14	4.07162e-12	diacylglycerol O-acyltransferase 2-like
LOC106590437	1.66676	-1.36199	1.07379e-05	9.87002e-05	transgelin-3
LOC106580131	1.66639	1.45045	5.53716e-07	7.64128e-06	uncharacterized LOC106580131
stab1	1.66601	4.89671	1.69357e-34	2.47068e-31	stabilin 1
clus	1.66434	7.15356	1.21062e-14	1.2878e-12	Clusterin
LOC106574652	1.65372	1.91955	2.41264e-12	1.49311e-10	uncharacterized LOC106574652
LOC106606540	1.65325	2.66998	4.76099e-06	4.91434e-05	lipopolysaccharide-induced tumor necrosis factor-alpha factor homolog
LOC123731554	1.65115	2.1756	9.14592e-10	2.8533e-08	uncharacterized LOC123731554
LOC106580895	1.64986	2.08233	5.1929e-09	1.30188e-07	synaptosomal-associated protein 25-like
LOC106581433	1.648	4.69602	2.20294e-11	1.04311e-09	pentraxin-related protein PTX3
LOC106608338	1.64539	-1.17136	0.000155076	0.000969976	transcription factor Sox-7
LOC106607561	1.64476	1.46102	0.0062238	0.0209139	rho-associated protein kinase 2
LOC106608965	1.64326	1.16332	1.43343e-05	0.000127399	E3 ubiquitin-protein ligase TRIM39-like
slc6a6	1.64309	8.46654	1.73449e-09	5.03675e-08	solute carrier family 6 (neurotransmitter transporter, taurine), member 6
LOC106565750	1.64026	2.67009	1.92006e-08	4.03727e-07	endoglin-like
LOC106563255	1.63254	3.86793	2.55316e-18	5.35744e-16	endothelial differentiation-related factor 1 homolog
thbd	1.63221	5.23224	1.60401e-05	0.000140121	thrombomodulin
LOC106584280	1.63219	6.0021	4.34529e-12	2.45161e-10	transcription factor AP-1
LOC106587407	1.63197	2.21613	0.0164221	0.0460257	uncharacterized LOC106587407
LOC106593100	1.63072	-1.09302	1.8822e-05	0.000160935	myosin heavy chain, fast skeletal muscle-like
LOC106613013	1.63068	7.90919	4.81879e-20	1.31811e-17	heat shock cognate 70 kDa protein-like
LOC106566973	1.62734	9.5195	3.4819e-10	1.20397e-08	keratin, type II cytoskeletal 8
LOC106571382	1.62717	1.48898	2.53527e-09	7.01631e-08	cardiac phospholamban-like
si:dkey-103j14.5	1.62488	2.24565	2.18514e-19	5.4872e-17	isoaspartyl peptidase/L-asparaginase
aqp3b	1.62377	3.81414	5.30968e-07	7.38193e-06	aquaporin 3b
fgfp1	1.62264	7.00958	1.12614e-07	1.90798e-06	Fibroblast growth factor-binding protein 1
LOC106591469	1.61959	1.42881	2.50116e-10	9.04671e-09	vascular endothelial growth factor receptor 1
LOC106575680	1.61916	2.34126	0.00142575	0.00625866	atypical chemokine receptor 3
LOC106584116	1.61665	-1.12038	1.14227e-08	2.58263e-07	pre-mRNA 3'-end-processing factor FIP1
LOC106576175	1.61653	2.73847	5.64729e-19	1.32069e-16	condensin-2 complex subunit H2-like
LOC106596213	1.61336	3.39693	6.63337e-06	6.58522e-05	macrophage mannose receptor 1-like
LOC106580421	1.6041	3.76072	3.61911e-20	1.0172e-17	arrestin domain-containing protein 3
LOC106565406	1.60343	3.96099	7.29517e-09	1.75552e-07	nuclear receptor subfamily 4 group A member 1-like
LOC106603148	1.59783	3.02454	3.86547e-09	1.01043e-07	guanine nucleotide-binding protein G(I)/G(S)/G(O) subunit gamma-3
LOC106603838	1.5957	2.35151	2.35081e-09	6.55318e-08	prolyl 4-hydroxylase subunit alpha-2
LOC106612343	1.59431	2	5.02643e-12	2.7796e-10	ATP-binding cassette sub-family C member 5-like
LOC106577897	1.5935	6.90337	0.00123862	0.00554932	plasminogen activator inhibitor 1
jun	1.59232	4.27927	2.10118e-16	3.05079e-14	Jun proto-oncogene, AP-1 transcription factor subunit
LOC106597692	1.59218	2.09224	3.89194e-17	6.48008e-15	pleckstrin homology-like domain family A member 1
LOC106604317	1.59217	3.1306	0.000593866	0.00300772	proheparin-binding EGF-like growth factor
ctgf	1.59123	3.58461	2.06013e-08	4.29933e-07	connective tissue growth factor
LOC106576709	1.59052	3.08206	2.48978e-09	6.89665e-08	synuclein
LOC106611283	1.5867	2.11513	2.42799e-13	1.89755e-11	cysteine-rich protein 2
cssa24h9orf116	1.58599	-1.03175	1.50342e-05	0.000132696	chromosome ssa24 open reading frame, human C9orf116
LOC106565966	1.58299	1.53934	7.46851e-16	9.57345e-14	kazrin
LOC106577692	1.58026	4.69177	5.06207e-12	2.79426e-10	cornifelin homolog B
igfbp6	1.57779	4.11898	8.84773e-05	0.000605443	IGF binding protein 6
LOC106574763	1.57756	1.72668	2.071e-08	4.30735e-07	rho-related GTP-binding protein RhoE
LOC106579279	1.57619	3.59895	2.3524e-08	4.80133e-07	peroxiredoxin-like 2A
LOC106609235	1.57173	5.69328	5.10238e-12	2.81145e-10	suppressor APC domain-containing protein 1
arhgef17	1.56603	3.41181	1.9312e-09	5.50879e-08	Rho guanine nucleotide exchange factor 17
LOC106601778	1.5618	4.64636	1.06182e-07	1.81423e-06	uncharacterized LOC106601778
LOC106606991	1.561	1.8863	5.5091e-09	1.37217e-07	sphingosine kinase 1
LOC106583599	1.55765	4.73291	3.71769e-11	1.64827e-09	myosin regulatory light polypeptide 9
xpnpep2	1.55488	1.38661	1.23634e-08	2.76067e-07	X-prolyl aminopeptidase (aminopeptidase P) 2, membrane-bound
clic2	1.55311	3.24469	1.05748e-10	4.18026e-09	chloride intracellular channel 2
LOC106561934	1.55307	3.92388	4.03553e-36	6.86847e-33	gamma-butyrobetaine dioxygenase
LOC106565443	1.54868	5.72528	2.42718e-07	3.79189e-06	matrix metalloproteinase-19
LOC106586629	1.54744	4.37353	0.00023991	0.00140426	sodium/myo-inositol cotransporter-like
LOC106570356	1.54529	4.43708	1.05217e-05	9.69742e-05	serine/threonine-protein kinase Sgk1
LOC106583660	1.54509	3.16846	4.36558e-09	1.12107e-07	CD276 antigen
LOC106605534	1.54386	1.22479	0.00233945	0.00938843	matrilin-2-like
cld5	1.54262	1.61387	4.86008e-08	9.05677e-07	Claudin-5
LOC106611398	1.53931	1.63305	4.17068e-08	7.93621e-07	prostaglandin E2 receptor EP1 subtype-like
si:dkey-112a7.4	1.53874	3.07591	3.31413e-10	1.15377e-08	uncharacterized si:dkey-112a7.4
LOC106602948	1.5373	1.38724	1.67066e-23	7.41772e-21	high mobility group protein B3
LOC106586280	1.53507	1.2972	0.000142303	0.000903731	glycophorin-C-like
LOC106597066	1.53497	2.66041	3.11271e-10	1.09736e-08	CD276 antigen homolog
LOC106583069	1.53065	2.1477	5.17598e-08	9.56979e-07	uncharacterized protein C6orf132-like
si:dkey-34d22.1	1.52637	2.12149	0.000160037	0.000997123	discoidin, CUB and LCCL domain-containing protein 1
lce	1.52558	1.34079	0.0138713	0.0401173	Low choriolytic enzyme
fstl3	1.52399	4.6373	0.000938215	0.00438895	follistatin-like 3 (secreted glycoprotein)
LOC106606301	1.52349	-1.16076	1.06913e-06	1.35683e-05	protein HID1
LOC106587204	1.52313	3.11497	3.52464e-09	9.3389e-08	pro-adrenomedullin
soat1	1.52288	6.52065	1.05994e-08	2.42512e-07	sterol O-acyltransferase 1
kif1c	1.52107	3.45247	1.45344e-16	2.19347e-14	kinesin family member 1C
cndp1	1.52036	3.75773	0.000104341	0.000698862	Beta-Ala-His dipeptidase
LOC106612839	1.51691	3.05596	2.97267e-11	1.3518e-09	TLC domain-containing protein 2-like
LOC106564720	1.51585	2.28504	9.31864e-05	0.000633709	C-X-C motif chemokine 11-like
LOC106567172	1.51414	-1.29721	0.000369051	0.00201933	bridging integrator 2-like
LOC106580330	1.51336	1.19378	4.83062e-10	1.62449e-08	atrial natriuretic peptide receptor 1-like
igfbp-6b2	1.51324	3.06203	0.0135991	0.0394714	insulin-like growth factor binding protein 6 paralog B2
LOC106563802	1.51316	5.55583	5.23236e-10	1.74617e-08	leukemia inhibitory factor receptor
LOC123744744	1.51012	3.34446	0.00222403	0.00900546	heat shock cognate 70 kDa protein-like
LOC106606431	1.50781	7.87926	0.000132903	0.000853587	metalloproteinase inhibitor 2
LOC106575381	1.50584	3.78847	0.000269386	0.00154955	cytokine receptor-like factor 1
LOC106590554	1.50579	6.93078	1.29337e-05	0.000116471	uncharacterized LOC106590554
LOC106612167	1.50283	1.70635	0.000846786	0.00401892	stanniocalcin-2
LOC106607337	1.50191	3.40954	9.84121e-06	9.18353e-05	transcription factor MafK-like
trib3	1.49964	5.6967	4.4244e-12	2.49165e-10	tribbles pseudokinase 3
LOC106596550	1.4981	-1.2648	2.26298e-06	2.57919e-05	ankyrin repeat and SOCS box protein 2
leg4	1.49207	1.38714	0.0014743	0.0064395	Galectin-4
LOC106586738	1.48842	2.64833	3.25884e-05	0.000258379	collagen alpha-1(XVII) chain
LOC106567101	1.48804	2.85115	2.68121e-07	4.11737e-06	CCN family member 5
LOC106609348	1.48594	3.21125	3.49251e-20	9.90708e-18	podocalyxin
LOC123744681	1.48359	1.76501	0.00264307	0.0103998	phosphoethanolamine N-methyltransferase 3-like
LOC106562526	1.48308	4.14248	1.08299e-06	1.37101e-05	lactadherin
LOC106612111	1.47858	4.28536	1.04447e-05	9.64097e-05	DNA damage-inducible transcript 4-like protein
LOC106586200	1.47634	3.48943	1.66905e-05	0.000145017	polypeptide N-acetylgalactosaminyltransferase 3
LOC106578980	1.47559	4.97583	5.64346e-15	6.33308e-13	protein phosphatase 1 regulatory subunit 3C-B
LOC106589322	1.4753	3.17823	2.22759e-08	4.58049e-07	delta-1-pyrroline-5-carboxylate synthase
tmem243	1.47507	1.97084	8.79775e-09	2.06219e-07	transmembrane protein 243
typh	1.47402	2.96242	8.89812e-15	9.70116e-13	Thymidine phosphorylase
LOC106578597	1.47021	5.04582	2.7846e-05	0.000225149	uroplakin-1a-like
tspan11	1.47006	2.21651	7.17234e-12	3.82142e-10	tetraspanin 11
LOC106568558	1.46687	4.11212	5.89131e-11	2.48261e-09	TEK tyrosine kinase, endothelial
LOC106569628	1.46542	3.94869	1.78626e-07	2.89082e-06	tropomyosin alpha-1 chain
LOC106606571	1.46457	2.35061	1.58511e-23	7.14136e-21	far upstream element-binding protein 2-like
LOC106567991	1.46095	5.25888	9.86066e-10	3.04221e-08	flotillin-2a
angl4	1.45636	6.01801	2.66139e-07	4.09515e-06	Angiopoietin-related protein 4
LOC106609978	1.45617	4.92019	3.81666e-12	2.20202e-10	RING finger protein 24
asal	1.45113	9.71602	0.015939	0.0448688	Mannose-specific lectin
phlda1	1.44822	1.77829	9.53292e-13	6.398e-11	pleckstrin homology-like domain, family A, member 1
LOC100136447	1.44742	5.67953	7.83515e-05	0.000546285	C type lectin receptor B
LOC106595384	1.44705	1.94893	3.20896e-12	1.89057e-10	calcium-regulated heat stable protein 1-like
LOC106601915	1.44522	5.066	8.06824e-08	1.43209e-06	suppressor of cytokine signaling 3-like
LOC106574936	1.44505	3.43354	6.17203e-12	3.32899e-10	uncharacterized LOC106574936
fgl2	1.44478	6.61939	1.08828e-09	3.32409e-08	fibrinogen-like 2
LOC106600973	1.44404	2.90013	1.63802e-07	2.66928e-06	beta-1,4-mannosyl-glycoprotein 4-beta-N-acetylglucosaminyltransferase-like
tpm2	1.44272	2.17934	0.000459297	0.00242311	tropomyosin 2 (beta)
LOC106563790	1.44167	4.94979	0.00083829	0.00398477	uncharacterized LOC106563790
LOC106567948	1.44137	3.87512	4.84854e-09	1.22659e-07	diacylglycerol O-acyltransferase 2
ddt4l	1.44107	6.97505	4.63863e-05	0.000348791	DNA-damage-inducible transcript 4-like protein
LOC123729234	1.43884	-1.09563	1.4924e-05	0.000131762	WD repeat-containing protein 87-like
LOC106566242	1.43871	3.59615	1.21565e-12	7.94088e-11	repetitive organellar protein-like
LOC106596553	1.4379	-1.06737	9.58729e-05	0.000650246	sodium/glucose cotransporter 5
setd7	1.43604	5.70015	1.45683e-38	3.18797e-35	SET domain containing 7, histone lysine methyltransferase
LOC106587816	1.43492	5.80166	6.79304e-06	6.72195e-05	lactadherin-like
LOC106592833	1.43286	4.35444	0.0124057	0.0366961	aerolysin-like protein
LOC106598334	1.42998	3.7441	5.06956e-05	0.000375692	dispanin subfamily A member 2b-like
tgfbr2l	1.42834	2.77825	1.08556e-08	2.48003e-07	transforming growth factor beta receptor-like
sfrs1	1.42665	5.38845	3.19024e-17	5.39979e-15	Splicing factor, arginine/serine-rich 1
LOC106583652	1.42619	1.35534	1.42086e-05	0.000126502	stathmin-3
LOC106605221	1.42594	2.32743	9.1892e-13	6.21458e-11	E3 ubiquitin-protein ligase RNF183
per3	1.42556	1.14279	1.74401e-10	6.55575e-09	period circadian clock 3
LOC106562111	1.4235	3.38738	1.74133e-06	2.06054e-05	lymphatic vessel endothelial hyaluronic acid receptor 1
LOC106565174	1.42109	7.72834	8.79224e-14	7.58758e-12	hyaluronidase-2-like
LOC123743428	1.42068	1.38276	0.00491907	0.0173	calponin-1-like
LOC106578680	1.41528	3.31956	2.11969e-14	2.0948e-12	CYFIP-related Rac1 interactor B-like
adgrl4	1.41476	4.37603	4.89684e-14	4.45162e-12	adhesion G protein-coupled receptor L4
LOC106597308	1.41091	2.87319	7.24443e-05	0.000509856	CCN family member 2-like
LOC106570043	1.40809	4.66428	8.30267e-05	0.000573918	PR domain zinc finger protein 1-like
LOC106565226	1.40794	14.1356	2.94414e-07	4.46518e-06	keratin, type II cytoskeletal 8
LOC106605088	1.40717	6.05095	0.00097462	0.00452675	C-type lectin domain family 4 member E
sh3bgrl2	1.40526	1.20743	1.09006e-08	2.48845e-07	SH3 domain binding glutamate-rich protein like 2
LOC100195293	1.40499	6.00929	1.92233e-14	1.91209e-12	fibulin 1
zgc:85777	1.40413	4.31875	2.68856e-16	3.83101e-14	isovaleryl Coenzyme A dehydrogenase
tmem176	1.40335	2.95161	8.87241e-08	1.55323e-06	transmembrane protein 176
LOC106602387	1.4025	1.65085	4.69457e-09	1.19454e-07	scrapie-responsive protein 1
LOC106579224	1.40242	-1.21457	1.63524e-06	1.95199e-05	G-protein coupled estrogen receptor 1
LOC106594530	1.4022	-1.03991	0.00387402	0.0142461	ADP-ribosylation factor-like protein 6
LOC106608972	1.40159	2.67289	2.24087e-25	1.29531e-22	TOX high mobility group box family member 4-B
LOC106563373	1.40001	2.59027	5.30748e-16	7.06956e-14	extensin
LOC106609304	1.39983	1.62611	3.95919e-07	5.73221e-06	cadherin-like and PC-esterase domain-containing protein 1
LOC106561364	1.39946	5.44423	2.67325e-05	0.000217063	Krueppel-like factor 4
igfbp1a	1.39938	3.16733	6.5444e-06	6.51802e-05	insulin-like growth factor binding protein 1a
im:7136398	1.39485	3.32477	6.35515e-12	3.41573e-10	schwannomin-interacting protein 1
LOC106586893	1.39449	1.98819	0.000858342	0.00406809	C-X-C motif chemokine 11
ahsa1a	1.39417	6.09318	3.35637e-16	4.61102e-14	AHA1, activator of heat shock protein ATPase homolog 1a
LOC106567924	1.39367	6.30502	0.00207959	0.00851287	collagenase 3
LOC106590915	1.39286	1.3079	4.05325e-11	1.79361e-09	neurotrypsin
LOC106577783	1.38968	2.88124	1.44384e-07	2.38583e-06	putative E3 ubiquitin-protein ligase ARI6
LOC106603057	1.38942	7.6694	0.000180784	0.00110373	lipocalin
LOC106608683	1.38865	1.23469	2.25799e-13	1.77374e-11	equilibrative nucleoside transporter 2-like
map1lc3c	1.38859	-1.3233	0.000639783	0.0031899	microtubule-associated protein 1 light chain 3 gamma
LOC100136477	1.38738	5.80112	1.8615e-09	5.3448e-08	peroxisome proliferator-activated receptor gamma coactivator 1-beta
LOC106604726	1.38734	1.42755	0.000140958	0.000896532	vascular endothelial growth factor receptor kdr-like
LOC106599105	1.38612	6.3459	0.000184981	0.00112442	arginase-2, mitochondrial
LOC106585349	1.38553	8.52137	6.76032e-05	0.000480531	annexin A1-like
c6	1.38517	6.49901	1.07032e-10	4.22555e-09	complement component 6
LOC106562114	1.38493	2.90657	1.78554e-08	3.78559e-07	pro-adrenomedullin
txn	1.38473	7.42521	4.42157e-06	4.62634e-05	thioredoxin
fosl1a	1.38336	4.74131	0.00115186	0.00521017	FOS like 1, AP-1 transcription factor subunit a
LOC106568407	1.38257	6.06444	5.44536e-07	7.53836e-06	phospholipid phosphatase 1
LOC106561976	1.38169	1.40676	0.00391974	0.0143759	GTP-binding protein RAD-like
LOC100286404	1.38166	1.79252	1.31117e-09	3.89611e-08	Krueppel-like factor 2
LOC106568963	1.38042	4.50917	1.71289e-08	3.64671e-07	plasmalemma vesicle-associated protein-like
LOC106612116	1.38009	4.09667	8.18389e-07	1.07514e-05	PH and SEC7 domain-containing protein 2
LOC106590030	1.38008	5.01718	6.7397e-09	1.64131e-07	heme oxygenase
LOC106568957	1.37861	3.63081	1.38876e-06	1.69391e-05	angiopoietin-related protein 4-like
LOC106563402	1.37782	8.27429	0.00629484	0.0211156	uncharacterized LOC106563402
LOC106572486	1.37724	1.5772	4.95291e-07	6.96363e-06	transmembrane protein 198-like
LOC106571981	1.37651	6.80376	1.76204e-27	1.1996e-24	serine/arginine-rich splicing factor 6
LOC106606429	1.37606	5.15679	8.15728e-08	1.44622e-06	suppressor of cytokine signaling 3-like
LOC106581291	1.37297	2.80086	6.60218e-07	8.90249e-06	CD83 antigen-like
osgn1	1.37081	3.79674	4.42596e-23	1.88324e-20	oxidative stress induced growth inhibitor 1
LOC106572379	1.369	2.84755	8.70781e-15	9.52758e-13	uncharacterized LOC106572379
LOC106586935	1.36821	-1.30854	6.17398e-05	0.000443484	neuropilin-2
LOC106582666	1.36778	3.65539	9.93826e-10	3.05999e-08	DNA damage-inducible transcript 3 protein-like
LOC106583687	1.36734	2.37713	9.10493e-05	0.000620691	protein APCDD1-like
dusp1	1.36658	5.36521	0.00027002	0.00155261	dual specificity phosphatase 1
dse	1.36515	6.51595	2.6261e-16	3.77714e-14	dermatan sulfate epimerase
plk2b	1.36453	2.96294	4.95307e-12	2.75394e-10	polo-like kinase 2b (Drosophila)
serpinh1a	1.36428	6.45985	2.54616e-12	1.55697e-10	serpin peptidase inhibitor, clade H (heat shock protein 47), member 1a
LOC106564266	1.36412	4.1273	1.07377e-06	1.36102e-05	scavenger receptor class F member 2-like
LOC106568392	1.36085	3.73821	5.86485e-05	0.000424363	ras-GEF domain-containing family member 1B-B-like
LOC106573071	1.36008	1.5747	2.46688e-14	2.41455e-12	lamina-associated polypeptide 2-like
LOC106578163	1.3595	2.72687	5.83264e-20	1.56745e-17	tyrosine-protein kinase Tec
LOC106603590	1.35733	2.59043	6.7081e-13	4.71351e-11	protein sprouty homolog 3
dusp23b	1.35702	1.99434	1.97362e-05	0.000167444	dual specificity phosphatase 23b
il17a/f1	1.35549	-1.12297	0.000511906	0.00265765	interleukin 17a/f1
ddr2l	1.35427	4.81306	2.28124e-11	1.07355e-09	discoidin domain receptor family, member 2, like
jam2a	1.35099	4.35245	2.65163e-16	3.79604e-14	junctional adhesion molecule 2a
LOC106572601	1.35093	-1.14669	7.14682e-05	0.00050416	tubulin alpha chain
LOC106580605	1.34973	3.22127	1.45731e-06	1.76816e-05	PR domain zinc finger protein 1
LOC106580096	1.34837	2.64137	0.000462495	0.00243902	small G protein signaling modulator 1
LOC106607256	1.34653	-1.03516	0.000197685	0.00119125	gap junction gamma-1 protein-like
LOC123728113	1.34412	1.06511	1.81241e-05	0.000155706	inactive serine protease PAMR1-like
rbp4	1.3441	9.4528	2.02035e-05	0.000171029	retinol binding protein 4, plasma
syu	1.3429	3.7648	1.04873e-07	1.79792e-06	Synuclein
LOC106567105	1.3422	1.87217	2.46756e-05	0.000202508	inter-alpha-trypsin inhibitor heavy chain H6
LOC106578046	1.34142	2.61229	0.000144635	0.000914737	intermediate conductance calcium-activated potassium channel protein 4-like
LOC106609045	1.33672	2.70347	1.51249e-10	5.83523e-09	protein Shroom4-like
LOC106568560	1.334	2.82297	0.000501615	0.00261218	transcription factor AP-1-like
LOC106599708	1.33176	8.73545	2.53935e-10	9.174e-09	desmocollin-2
LOC106598934	1.33044	3.8968	4.1263e-08	7.85663e-07	growth arrest and DNA damage-inducible protein GADD45 alpha
LOC106576226	1.32999	3.14323	4.96449e-13	3.62124e-11	podocalyxin
LOC106589469	1.32985	3.54751	2.39688e-10	8.71064e-09	39S ribosomal protein L38, mitochondrial
si:ch211-222l21.1	1.32931	6.77207	1.5801e-17	2.84753e-15	parathymosin
LOC106590589	1.32912	1.71429	4.4927e-09	1.15082e-07	arylamine N-acetyltransferase, pineal gland isozyme NAT-10-like
LOC106567641	1.32811	7.21659	4.89816e-07	6.90249e-06	heat shock cognate 70 kDa protein
LOC106584117	1.32795	4.98791	3.23263e-08	6.34839e-07	platelet-derived growth factor receptor, alpha polypeptide
LOC106566021	1.32752	-1.3145	0.000132021	0.000849168	protein phosphatase 1 regulatory subunit 12B-like
LOC100846972	1.32617	2.37382	1.22743e-09	3.67941e-08	estrogen receptor beta 2
LOC106609985	1.32564	3.23674	4.0209e-05	0.00030912	uncharacterized LOC106609985
LOC106599020	1.3256	4.74376	4.98705e-09	1.25851e-07	transcription factor jun-D
LOC106601131	1.32453	2.18517	1.54062e-08	3.32617e-07	protein Wnt-9b-like
LOC106604545	1.32389	3.66609	2.49678e-06	2.80394e-05	LIM and calponin homology domains-containing protein 1-like
LOC123729312	1.3238	-1.11712	4.16031e-05	0.000318081	uncharacterized LOC123729312
LOC106569974	1.3226	1.29844	2.87529e-07	4.37809e-06	sodium/potassium-transporting ATPase subunit alpha-3-like
LOC106583399	1.32224	4.2757	2.31757e-24	1.18335e-21	endophilin-A3-like
epm2a	1.32184	1.49194	2.77452e-12	1.66995e-10	EPM2A glucan phosphatase, laforin
LOC106608725	1.32078	4.60262	5.72997e-12	3.11247e-10	uncharacterized LOC106608725
LOC106608163	1.32063	6.13201	5.75427e-05	0.000417869	thrombospondin-1
LOC106585942	1.32054	-1.04296	0.00179915	0.00757749	uncharacterized LOC106585942
LOC106563110	1.31867	2.5302	1.29886e-05	0.000116863	caspase-7
fhl2a	1.31823	1.63738	0.00119697	0.00538558	four and a half LIM domains 2a
pecam1b	1.31657	2.74186	5.98593e-10	1.95715e-08	platelet and endothelial cell adhesion molecule 1b
sting1	1.31068	4.83299	7.49183e-06	7.28746e-05	stimulator of interferon response cGAMP interactor 1
LOC106575773	1.31037	2.93525	7.99435e-17	1.24957e-14	protein Hikeshi
LOC106603200	1.31021	1.91939	2.14037e-08	4.43057e-07	transmembrane protein 88-like
LOC106569781	1.30821	2.07544	1.13692e-08	2.57329e-07	transcription and mRNA export factor ENY2
ef2	1.30819	8.85105	3.0696e-16	4.26158e-14	Elongation factor 2
LOC106586223	1.30745	3.22035	1.72798e-10	6.50348e-09	calcium-binding mitochondrial carrier protein Aralar1
LOC106575303	1.30653	1.77911	1.2708e-05	0.00011454	xin actin-binding repeat-containing protein 2-like
LOC106606975	1.30502	3.46849	5.55307e-10	1.83918e-08	Na(+)/H(+) exchange regulatory cofactor NHE-RF1-like
LOC106609893	1.30452	2.85817	0.00522736	0.0181797	membrane-spanning 4-domains subfamily A member 12-like
LOC106570822	1.30377	1.4241	7.93915e-08	1.41409e-06	protein FAM189A2-like
LOC106607441	1.30366	1.54999	3.99007e-05	0.000307135	uncharacterized LOC106607441
LOC106598937	1.30264	5.54589	5.88932e-16	7.74357e-14	cytochrome b-c1 complex subunit 6, mitochondrial
LOC106562827	1.30254	3.57957	9.13024e-07	1.18073e-05	glutathione S-transferase theta-3
LOC100380667	1.30145	1.0084	5.83257e-08	1.0687e-06	cytoplasmic dynein 1 intermediate chain 1
crld2	1.30046	6.36331	1.09371e-07	1.86461e-06	Cysteine-rich secretory protein LCCL domain-containing 2
LOC106572480	1.2979	7.00806	1.51912e-05	0.000133774	CCAAT/enhancer-binding protein beta-like
LOC106564367	1.29787	5.31839	1.01143e-18	2.31241e-16	aspartate aminotransferase, cytoplasmic-like
LOC106562045	1.29541	3.75952	1.02036e-09	3.12909e-08	coiled-coil domain-containing protein 102A-like
LOC106572749	1.29498	4.23972	4.81797e-07	6.80513e-06	tensin-2-like
LOC123723840	1.2949	3.02021	7.33419e-07	9.76125e-06	interleukin-1 receptor-like 2
LOC106568731	1.29449	1.34017	0.000135594	0.000867234	regulator of G-protein signaling 5
m4a15	1.2936	4.95229	2.64171e-06	2.93655e-05	Membrane-spanning 4-domains subfamily A member 15
chd3	1.29216	2.13665	5.11956e-07	7.15574e-06	chromodomain helicase DNA binding protein 3
LOC106567247	1.29033	2.5893	4.01887e-10	1.3726e-08	semaphorin-3F-like
hnrnpdl	1.28941	5.47734	2.26996e-30	2.1732e-27	heterogeneous nuclear ribonucleoprotein D-like
LOC106561310	1.28833	1.46096	2.98267e-05	0.000239207	inactive serine protease PAMR1
noto	1.28798	1.59587	3.46904e-06	3.72642e-05	notochord homeobox
LOC106610475	1.28734	1.94443	8.85799e-05	0.000605879	thymosin beta-b
LOC106583344	1.28715	3.54199	2.8858e-07	4.39152e-06	probable nuclear hormone receptor HR38
LOC106583085	1.28564	2.42504	5.37405e-06	5.4643e-05	cyclin-dependent kinase inhibitor 1-like
LOC106562055	1.28539	5.6659	6.80402e-13	4.75909e-11	G1/S-specific cyclin-D1-like
LOC106597323	1.28255	2.31948	0.000316736	0.0017772	highly reducing polyketide synthase cm3B-like
irf-1	1.28229	6.84698	7.80232e-06	7.53093e-05	interferon regulatory factor 1
LOC106580005	1.28228	1.59164	5.39074e-07	7.47289e-06	CCN family member 1-like
LOC106578021	1.28211	5.27287	3.18557e-11	1.43731e-09	purine nucleoside phosphorylase-like
LOC106563492	1.28093	3.70512	0.00267444	0.0105017	dual specificity protein phosphatase 4
LOC106610161	1.28092	1.16288	3.81012e-05	0.000295063	vascular endothelial growth factor C
LOC106607312	1.27954	5.24596	1.30384e-05	0.000117242	receptor activity-modifying protein 1-like
LOC123723668	1.27941	2.58158	0.000353863	0.00195192	interferon-induced protein 44-like
LOC100380852	1.27924	3.25228	1.09122e-06	1.37802e-05	ectonucleotide pyrophosphatase/phosphodiesterase family member 1
zc3h15	1.27761	3.39709	2.28438e-05	0.000189147	zinc finger CCCH-type containing 15
LOC106599011	1.27599	5.55451	4.0745e-06	4.31179e-05	gamma-interferon-inducible lysosomal thiol reductase-like
robo4	1.27592	2.53724	3.44805e-12	2.02596e-10	roundabout, axon guidance receptor, homolog 4 (Drosophila)
LOC106579330	1.2754	1.12382	4.2979e-06	4.517e-05	homeobox protein MOX-1-like
si:dkeyp-61b2.1	1.27374	-1.22644	9.9643e-06	9.27861e-05	tumor necrosis factor receptor superfamily member 21
LOC106579249	1.27364	1.01103	5.99627e-07	8.18271e-06	cytochrome c oxidase subunit 6B1
ptges	1.27338	4.77687	2.07293e-07	3.30762e-06	prostaglandin E synthase
LOC100380677	1.27198	2.95996	2.58632e-08	5.2231e-07	receptor-type tyrosine-protein phosphatase beta
LOC106605545	1.27185	1.39943	3.67768e-10	1.26595e-08	xylose isomerase-like
LOC100195685	1.27102	2.62703	4.67081e-07	6.62784e-06	serine/threonine-protein kinase SIK2
LOC106580153	1.27099	6.92271	3.6166e-12	2.10243e-10	aquaporin-3-like
LOC106611876	1.26917	4.06563	2.94698e-08	5.86638e-07	platelet-derived growth factor receptor beta
LOC106584915	1.26783	1.98011	2.77254e-12	1.66995e-10	protein adenylyltransferase FICD-like
LOC106585437	1.26768	2.57976	1.39851e-07	2.31969e-06	CCN family member 1-like
LOC106607562	1.26682	2.95515	0.000583201	0.00296547	sine oculis-binding protein homolog
LOC106593883	1.2643	7.82429	2.06329e-23	9.03012e-21	extracellular matrix protein 1
LOC106577470	1.26407	2.41501	1.60931e-06	1.92664e-05	B-cell lymphoma 3 protein-like
gask1b	1.26391	3.4392	2.99308e-12	1.78397e-10	golgi associated kinase 1B
LOC106612682	1.26374	1.24337	3.01728e-06	3.29898e-05	cytochrome c oxidase subunit 7A2, mitochondrial
nar4	1.26327	3.10759	8.30087e-06	7.94456e-05	Ecto-ADP-ribosyltransferase 4
LOC106565981	1.26265	3.87433	2.17865e-12	1.37053e-10	hyaluronidase-2
LOC106568400	1.26203	2.36647	3.07786e-06	3.35087e-05	integrin alpha-1-like
LOC106569998	1.26131	5.60341	1.80259e-19	4.56399e-17	cytochrome c oxidase subunit 6B1
LOC106589387	1.26081	3.83707	1.62995e-06	1.94831e-05	actin, aortic smooth muscle
mcm3l	1.25996	-1.04579	0.000455359	0.0024069	MCM3 minichromosome maintenance deficient 3 (S. cerevisiae), like
adamtsl7	1.25867	1.28552	0.000950753	0.00443946	ADAMTS-like 7
ifi44	1.25801	4.31311	0.000786507	0.00378145	Interferon-induced protein 44
LOC106573635	1.25772	5.50178	2.8013e-07	4.27607e-06	large neutral amino acids transporter small subunit 1
LOC123728738	1.2573	2.37585	9.95041e-05	0.000671012	dedicator of cytokinesis protein 11-like
esama	1.25641	3.05398	1.55448e-09	4.55288e-08	endothelial cell adhesion molecule a
LOC106580183	1.25604	4.59742	0.00560418	0.0192326	cysteine dioxygenase type 1-like
atp1b1a	1.25566	3.57598	7.46409e-07	9.90771e-06	ATPase Na+/K+ transporting subunit beta 1a
LOC106587371	1.25413	4.57597	5.34614e-05	0.000392768	interferon regulatory factor 8-like
LOC106584025	1.2534	2.45504	0.000504477	0.00262486	KN motif and ankyrin repeat domain-containing protein 4
LOC106587124	1.25212	4.9919	1.85892e-10	6.97061e-09	CD59 molecule (CD59 blood group)
mns1	1.25188	1.43267	2.05136e-08	4.28394e-07	meiosis-specific nuclear structural 1
LOC106584182	1.2516	2.85005	2.54795e-10	9.1834e-09	vascular endothelial growth factor A-A
LOC106590481	1.25134	3.71779	0.00361237	0.0134307	diamine acetyltransferase 1-like
LOC106578269	1.25049	5.00668	1.40212e-07	2.32442e-06	uncharacterized LOC106578269
LOC106603656	-1.25469	3.18742	2.80749e-07	4.28125e-06	DNA (cytosine-5)-methyltransferase 3A-like
LOC106608126	-1.25552	2.90405	3.96478e-09	1.03199e-07	bcl-2-like protein 11
anks1b	-1.25565	5.31418	6.62301e-14	5.90051e-12	ankyrin repeat and sterile alpha motif domain containing 1B
LOC106587948	-1.25758	4.64383	1.68623e-14	1.72198e-12	tumor protein p53-inducible protein 11-like
LOC106583102	-1.26149	3.6231	9.80685e-09	2.27264e-07	microfibril associated protein 2
tsnaxip1	-1.26151	2.11368	1.35307e-19	3.51293e-17	translin-associated factor X interacting protein 1
LOC106576726	-1.26188	-1.31926	8.62314e-05	0.000592993	uncharacterized LOC106576726
LOC106572352	-1.26252	1.17996	0.00254599	0.0100891	signal peptide, CUB and EGF-like domain-containing protein 3
LOC106572006	-1.26326	2.79483	0.000822333	0.00392237	rho guanine nucleotide exchange factor 19
LOC106612794	-1.26485	1.25143	8.47727e-10	2.67191e-08	transcriptional adapter 2-alpha-like
LOC106610794	-1.26751	3.38271	6.99732e-05	0.000495538	serine/threonine-protein kinase D3-like
LOC106584384	-1.26788	1.6049	7.38695e-05	0.000518695	procollagen galactosyltransferase 2
ileu	-1.26893	2.36499	0.00722484	0.0236121	Leukocyte elastase inhibitor
slc25a18	-1.26907	2.66631	1.87233e-14	1.87761e-12	solute carrier family 25 member 18
LOC106566844	-1.26982	2.39161	3.65765e-15	4.22852e-13	lysosomal amino acid transporter 1 homolog
acot11a	-1.271	1.42189	3.39968e-06	3.65833e-05	acyl-CoA thioesterase 11a
neurl1aa	-1.27184	3.19013	0.000115581	0.000759535	neuralized E3 ubiquitin protein ligase 1Aa
LOC106590189	-1.27304	1.42189	8.7829e-07	1.14014e-05	C-C chemokine receptor type 9
LOC106600976	-1.27433	1.16859	4.35135e-05	0.00032997	guanine nucleotide-binding protein G(I)/G(S)/G(O) subunit gamma-T2-like
LOC106578707	-1.27448	3.45032	1.52442e-05	0.000134163	plexin domain-containing protein 2
LOC106586623	-1.27496	4.8547	2.33171e-17	4.05334e-15	immunoglobulin superfamily member 3
LOC123732091	-1.27543	-1.14992	2.51908e-07	3.91351e-06	uncharacterized LOC123732091
LOC106563985	-1.27634	2.25227	1.01044e-11	5.23786e-10	transcription factor RFX3-like
LOC106577415	-1.27708	2.30291	5.54557e-17	8.9891e-15	exocyst complex component 6-like
LOC123742443	-1.27752	1.95033	2.6821e-09	7.3365e-08	uncharacterized LOC123742443
glipr2	-1.27854	5.11401	5.88917e-10	1.9317e-08	GLI pathogenesis-related 2
LOC106580912	-1.27868	6.99704	1.74682e-15	2.11524e-13	alpha-endosulfine
LOC106586679	-1.27952	2.51162	2.62649e-05	0.000213776	synaptotagmin-like protein 5
LOC106571869	-1.2797	1.79218	1.91626e-09	5.47369e-08	proline-rich transmembrane protein 3
LOC106612509	-1.28149	3.95741	6.63143e-06	6.58522e-05	transcobalamin-1-like
LOC106590669	-1.28297	-1.14249	9.3919e-05	0.000638266	retinol dehydrogenase 10-A
wu:fb55g09	-1.28413	4.82953	1.53126e-11	7.54205e-10	CL012 protein
LOC106608057	-1.28504	-1.32621	1.01319e-05	9.40323e-05	GDNF-inducible zinc finger protein 1
sox14	-1.28742	1.03668	2.31891e-06	2.63119e-05	SRY-box transcription factor 14
LOC106570398	-1.29028	2.83089	4.77715e-11	2.06131e-09	protein SCAI-like
LOC106584756	-1.29037	6.60814	0.010026	0.0308835	zymogen granule membrane protein 16-like
LOC106595027	-1.2927	1.47157	1.4588e-05	0.000129317	immunoglobulin-like domain-containing receptor 1
LOC106568345	-1.29623	2.29937	6.89294e-09	1.67066e-07	arrestin domain-containing protein 3-like
LOC106588820	-1.29767	2.65845	0.000175241	0.00107524	Y+L amino acid transporter 1
fadsd5	-1.2994	5.79699	3.22755e-11	1.44984e-09	delta-5 fatty acyl desaturase
LOC106595828	-1.30152	2.67693	0.0107704	0.0327345	zymogen granule membrane protein 16-like
LOC106581219	-1.30266	4.4394	0.00325571	0.0123366	collagenase 3
LOC106600699	-1.30604	4.51441	4.26625e-13	3.18007e-11	transient receptor potential cation channel subfamily M member 4-like
LOC106568268	-1.30837	1.16939	2.09658e-05	0.000176507	hypermethylated in cancer 2 protein
LOC106566613	-1.30855	1.39658	4.03427e-10	1.37632e-08	uncharacterized LOC106566613
LOC106576444	-1.30897	2.65583	3.38674e-11	1.51248e-09	ankyrin repeat and sterile alpha motif domain-containing protein 1B
LOC106601071	-1.30927	1.62508	0.0127841	0.0375291	hemoglobin subunit alpha-4
LOC106578757	-1.30963	3.95978	3.64028e-16	4.97873e-14	zinc finger MIZ domain-containing protein 1-like
LOC106613892	-1.30978	-1.32947	8.51329e-06	8.12249e-05	cytosolic carboxypeptidase 6
LOC106575210	-1.31058	3.58841	1.50456e-14	1.55198e-12	double-stranded RNA-specific editase 1-like
LOC106572505	-1.31081	1.21897	2.6031e-06	2.901e-05	uncharacterized LOC106572505
LOC106613996	-1.31094	2.18293	0.000417837	0.00223752	sphingosine 1-phosphate receptor 4-like
LOC106589304	-1.3122	2.23409	0.00670106	0.0222203	thyroid hormone receptor alpha
LOC106581661	-1.31327	-1.04372	0.000242714	0.00141823	C-X-C chemokine receptor type 1
vwa11	-1.31493	5.49108	6.91637e-08	1.24714e-06	von Willebrand factor A domain containing 11
LOC106566742	-1.31679	7.02111	6.05963e-06	6.07209e-05	cadherin-like protein 26
LOC106579862	-1.31682	1.00814	6.96752e-09	1.68498e-07	ectonucleoside triphosphate diphosphohydrolase 4-like
LOC106573095	-1.3172	1.61094	0.000397608	0.00214569	cytochrome c oxidase subunit 8B, mitochondrial
LOC106583694	-1.31774	1.98598	3.13257e-06	3.40076e-05	deoxyribonuclease-1-like
porcnl	-1.31821	3.63163	8.12678e-26	4.78792e-23	porcupine O-acyltransferase like
LOC106581822	-1.31848	1.23556	0.0037152	0.0137562	glycerol-3-phosphate dehydrogenase, mitochondrial
cavin2a	-1.31863	5.31993	0.000583819	0.00296812	caveolae associated protein 2a
LOC106583145	-1.31995	2.13012	9.15692e-06	8.63971e-05	collagen alpha-1(VII) chain
LOC106589897	-1.32018	6.91301	0.000317833	0.00178205	tryptase
LOC100380727	-1.32107	5.80356	2.11004e-10	7.82011e-09	transketolase
LOC106569513	-1.32193	4.08973	7.31234e-08	1.3093e-06	receptor-type tyrosine-protein phosphatase S
LOC106575739	-1.32259	1.41878	9.8206e-07	1.25674e-05	coagulation factor VII
znf362a	-1.32267	2.94835	4.16413e-14	3.87363e-12	zinc finger protein 362a
LOC106610748	-1.32288	2.52243	0.00107522	0.00491793	frizzled-3-like
LOC106561459	-1.32341	1.27304	0.000479538	0.00251388	ras association domain-containing protein 10
LOC100196274	-1.32346	5.79442	3.08024e-08	6.08616e-07	microfibrillar-associated protein 2
LOC106591367	-1.32628	1.29292	0.00203187	0.00835884	ABC transporter G family member 23-like
LOC106601105	-1.32985	3.1516	6.40985e-09	1.56847e-07	ubiquitin carboxyl-terminal hydrolase 31
LOC106581100	-1.33208	4.102	6.25463e-11	2.6213e-09	homeobox protein BarH-like 2
LOC106613840	-1.33473	5.06365	8.60686e-18	1.63776e-15	DNA-binding protein RFX2-like
LOC100195610	-1.33476	1.45702	2.22934e-07	3.52416e-06	pleckstrin
LOC106610984	-1.33551	2.53046	1.30153e-12	8.4542e-11	uncharacterized LOC106610984
LOC106613110	-1.34191	5.01179	0.00148875	0.00649153	collagenase 3-like
LOC106569062	-1.34616	2.30909	1.84629e-07	2.97962e-06	T-cell receptor alpha chain C region
LOC106613022	-1.34703	1.10818	1.98116e-06	2.29643e-05	rho GTPase-activating protein 32
LOC106566974	-1.34877	11.8724	0.00376183	0.0138953	keratin, type II cytoskeletal cochleal
LOC106592407	-1.35047	2.16154	4.21264e-07	6.05056e-06	4-aminobutyrate aminotransferase, mitochondrial
zmp:0000000951	-1.35121	1.74938	9.0613e-07	1.1728e-05	uncharacterized zmp:0000000951
LOC106565794	-1.35126	5.20597	4.51258e-20	1.24547e-17	protein kinase C-binding protein 1-like
LOC106581917	-1.3524	1.46328	2.1265e-11	1.01318e-09	toll-like receptor 8
LOC106582685	-1.35365	-1.06431	0.000401988	0.00216514	copine-5
il12rb1	-1.35413	2.96691	2.06168e-05	0.000174047	interleukin 12 receptor subunit beta 1
LOC106586459	-1.35492	4.34366	0.000757689	0.00366167	neurofilament heavy polypeptide-like
capn12	-1.3573	4.50548	1.20264e-09	3.61218e-08	calpain 12
LOC106605821	-1.35773	2.28544	1.72456e-09	5.01744e-08	isochorismatase domain-containing protein 2
LOC106604324	-1.35908	1.33737	0.00122186	0.00548225	solute carrier family 25 member 53
fadsd6	-1.35961	1.65675	2.05727e-11	9.84791e-10	delta-6 fatty acyl desaturase
si:dkeyp-118h9.7	-1.36009	5.39027	0.000101332	0.000680838	sacsin
faim2	-1.36066	1.15823	3.95827e-06	4.20186e-05	Fas apoptotic inhibitory molecule 2
catk	-1.36104	8.1561	1.12267e-07	1.9055e-06	Cathepsin K
LOC106580076	-1.36134	5.19842	4.0738e-06	4.31179e-05	calphotin
LOC106609175	-1.36417	1.63366	7.92566e-18	1.51757e-15	DENN domain-containing protein 11
LOC106568492	-1.36767	3.12568	4.70928e-10	1.58717e-08	zinc finger and BTB domain-containing protein 7C
LOC123723654	-1.36883	3.74224	4.93824e-08	9.16342e-07	insulin-like growth factor-binding protein 2-A
LOC106588062	-1.36996	1.08088	7.01801e-05	0.000496774	A-kinase anchor protein 13
LOC106568196	-1.37044	4.77364	5.85776e-12	3.17625e-10	proline dehydrogenase 1, mitochondrial-like
LOC106567525	-1.37214	3.40696	0.000400924	0.00216093	uncharacterized LOC106567525
LOC106599042	-1.37646	1.11716	2.44505e-11	1.14711e-09	SPRY domain-containing SOCS box protein 4-like
tfa	-1.37731	5.0659	0.000353122	0.00194923	transferrin-a
LOC106589839	-1.37766	6.42022	4.72585e-08	8.8443e-07	metalloproteinase inhibitor 2
LOC106573526	-1.379	1.37245	1.35969e-08	2.98606e-07	uncharacterized LOC106573526
LOC106589400	-1.38103	1.7674	0.00206652	0.0084684	tartrate-resistant acid phosphatase type 5-like
LOC106577537	-1.3824	2.76976	1.53621e-09	4.50799e-08	ependymin
si:ch1073-13h15.3	-1.3844	1.6564	4.24038e-07	6.08469e-06	inactive all-trans-retinol 13,14-reductase
LOC123726932	-1.38695	-1.09174	1.79747e-06	2.11391e-05	small nucleolar RNA SNORD55/SNORD39
LOC106568759	-1.39029	4.92166	1.56679e-19	4.03363e-17	UDP-N-acetylglucosamine transporter-like
npl	-1.39133	4.8877	2.48007e-15	2.9564e-13	N-acetylneuraminate pyruvate lyase (dihydrodipicolinate synthase)
acsl2	-1.39136	4.43997	2.34182e-17	4.05334e-15	acyl-CoA synthetase long chain family member 2
LOC106585114	-1.3935	1.01828	0.000239084	0.0014005	calcium-activated potassium channel subunit alpha-1
LOC106608865	-1.39697	2.79421	0.0022386	0.0090501	dual specificity testis-specific protein kinase 2-like
LOC106573783	-1.39734	2.38174	1.80366e-17	3.19404e-15	rho GTPase-activating protein 45-like
LOC106609201	-1.4008	4.00003	3.66543e-11	1.62745e-09	prosaposin receptor GPR37-like
LOC106571891	-1.40087	1.2913	6.30124e-09	1.54807e-07	uncharacterized LOC106571891
cd3e	-1.40113	2.39475	3.39023e-08	6.61969e-07	CD3e molecule
LOC106581733	-1.40256	10.2178	0.000517721	0.00268314	uncharacterized LOC106581733
LOC106589682	-1.40311	-1.32983	0.000145637	0.000920136	mitochondrial cardiolipin hydrolase
LOC106579714	-1.40437	1.28522	6.70583e-07	9.02238e-06	extracellular sulfatase Sulf-1-like
LOC123742377	-1.40452	5.87028	4.21003e-07	6.04964e-06	testis-specific gene A8 protein-like
LOC106562892	-1.40534	1.33006	5.59834e-07	7.70834e-06	pro-neuregulin-1, membrane-bound isoform-like
LOC100195737	-1.40626	1.20713	6.42055e-13	4.53226e-11	arylsulfatase A
msx2b	-1.41057	1.79345	0.00353262	0.0131966	muscle segment homeobox 2b
ephx5	-1.41242	3.30323	1.77162e-06	2.08752e-05	epoxide hydrolase 5
LOC106564216	-1.41407	-1.19751	1.60505e-06	1.92305e-05	adhesion G protein-coupled receptor E5-like
LOC106606015	-1.41605	1.71434	0.00200955	0.00828924	protein S100-A1
LOC106577419	-1.41824	4.58861	7.30085e-17	1.15293e-14	cytochrome P450 4F3-like
LOC106606469	-1.41894	1.36465	1.24086e-08	2.76674e-07	arf-GAP with dual PH domain-containing protein 1-like
pe2r4	-1.42242	1.56575	6.26612e-07	8.51304e-06	Prostaglandin E2 receptor EP4 subtype
LOC106579494	-1.42262	2.49846	2.29894e-06	2.6124e-05	C-C motif chemokine 20
LOC106568365	-1.42279	5.83951	9.5788e-13	6.40734e-11	mucin-5AC-like
LOC106583450	-1.42287	2.79403	3.30416e-07	4.91867e-06	uncharacterized LOC106583450
LOC106613740	-1.42417	2.65793	4.13585e-15	4.72783e-13	cold-inducible RNA-binding protein B
LOC106569508	-1.42425	6.40527	5.69159e-05	0.00041447	glutamate decarboxylase 1-like
LOC106583317	-1.42451	2.94042	3.75685e-07	5.47772e-06	voltage-gated hydrogen channel 1
klf2a	-1.4271	6.08798	4.11444e-11	1.80847e-09	Kruppel-like factor 2a
LOC106573839	-1.42766	-1.08914	1.57261e-05	0.000137811	toll-like receptor 12
LOC106597639	-1.43057	-1.15475	0.000333913	0.00185759	CMRF35-like molecule 5
LOC106588652	-1.43098	5.17768	8.2171e-28	5.99379e-25	uncharacterized LOC106588652
fhl1b	-1.43531	6.51016	2.81111e-22	1.05026e-19	four and a half LIM domains 1b
LOC106571140	-1.43586	5.15933	0.00038687	0.00209476	papilin-like
tmem178	-1.43592	-1.16787	1.7863e-05	0.000153895	transmembrane protein 178
LOC106603974	-1.43615	5.79499	1.14571e-07	1.93495e-06	uncharacterized LOC106603974
LOC106591291	-1.43719	7.05714	1.43838e-05	0.000127765	deoxynucleoside triphosphate triphosphohydrolase SAMHD1
LOC106576244	-1.4384	1.75316	1.92419e-12	1.22556e-10	mitogen-activated protein kinase 11
LOC106563748	-1.43905	1.77102	4.52952e-11	1.95998e-09	mitogen-activated protein kinase kinase kinase kinase 2
LOC106562250	-1.44456	4.2851	0.00591085	0.0200404	ammonium transporter Rh type C-like
LOC106581773	-1.44536	2.30171	2.13057e-11	1.01354e-09	glutamate decarboxylase 1
LOC106585480	-1.44561	4.80183	1.37467e-06	1.68012e-05	collagen alpha-1(VI) chain-like
LOC106573397	-1.44579	-1.01081	0.00150071	0.00653436	ETS homologous factor-like
LOC106591416	-1.44888	1.3022	1.78923e-05	0.000154104	A disintegrin and metalloproteinase with thrombospondin motifs 17-like
LOC106574270	-1.4501	2.92914	2.97898e-08	5.92246e-07	immunoglobulin superfamily member 10
hmgb3a	-1.45382	5.6977	2.62094e-09	7.20136e-08	high mobility group box 3a
LOC106581766	-1.45606	1.94185	4.17777e-10	1.41896e-08	homeobox protein Dlx2a
LOC106590605	-1.45923	3.63507	0.0122086	0.0362003	serine-rich adhesin for platelets
LOC106608496	-1.46059	2.61243	0.00372035	0.013767	mucin-2-like
LOC106607744	-1.4607	5.30756	1.21944e-35	1.96624e-32	TGF-beta-activated kinase 1 and MAP3K7-binding protein 2
LOC106613638	-1.46157	1.30127	1.02389e-11	5.28679e-10	kelch-like protein 26
LOC106612657	-1.4643	3.56262	2.05118e-06	2.36418e-05	large neutral amino acids transporter small subunit 4-like
tuba5	-1.46473	5.89677	6.69428e-13	4.71351e-11	tubulin alpha 5
LOC106604000	-1.46739	1.20796	0.000190639	0.00115469	arachidonate 5-lipoxygenase-activating protein
LOC106581008	-1.46773	8.14073	0.000416058	0.00222994	periostin-like
aldob	-1.46936	3.63059	1.39816e-06	1.7045e-05	aldolase b, fructose-bisphosphate
LOC106597797	-1.47054	-1.07544	0.000268277	0.00154456	collagen alpha-2(V) chain-like
LOC106612081	-1.47469	1.64287	1.99872e-12	1.25993e-10	uncharacterized LOC106612081
LOC106582383	-1.48079	3.13704	2.38667e-08	4.85836e-07	rab3 GTPase-activating protein catalytic subunit
LOC106609541	-1.482	2.39535	0.0113563	0.0341728	Ig kappa-b4 chain C region-like
sesn1	-1.48944	5.88219	2.28e-08	4.666e-07	sestrin 1
LOC106579340	-1.48971	2.0556	4.52298e-05	0.000341044	formin-like protein 1
LOC106573576	-1.49043	-1.12868	3.21005e-07	4.79722e-06	phosphatidylinositol 4-phosphate 5-kinase type-1 gamma
LOC106571106	-1.49656	4.58923	1.41988e-06	1.72685e-05	B-cell lymphoma/leukemia 11B
LOC106610795	-1.49709	5.49455	1.99041e-10	7.41828e-09	glutaminyl-peptide cyclotransferase-like
LOC106573401	-1.50161	-1.0249	1.53479e-05	0.000134921	transcription factor Maf-like
klf11a	-1.50478	2.68285	1.72301e-14	1.75369e-12	Kruppel-like factor 11a
LOC106609317	-1.50638	-1.036	0.00106516	0.00488143	tubulin--tyrosine ligase-like protein 12
LOC100500786	-1.50821	2.35518	0.00119548	0.00537967	arginase-1
ctsbb	-1.5094	-1.33573	6.61504e-05	0.00047108	cathepsin Bb
LOC106601312	-1.51321	-1.14493	9.29998e-06	8.75851e-05	volume-regulated anion channel subunit LRRC8D-like
LOC106583220	-1.51406	2.22258	4.86896e-05	0.000362792	receptor tyrosine-protein kinase erbB-3
zgc:73226	-1.515	1.41007	8.64571e-08	1.52028e-06	uncharacterized LOC106562007
nt5d1	-1.51605	1.40932	8.72451e-10	2.74137e-08	5-nucleotidase domain-containing protein 1
LOC106589785	-1.51822	2.06359	8.97161e-11	3.6165e-09	glycerophosphodiester phosphodiesterase 1
si:dkey-248g15.3	-1.52089	10.2431	1.33032e-17	2.45516e-15	probable H/ACA ribonucleoprotein complex subunit 1
LOC106585965	-1.52178	1.69513	0.00308581	0.011803	integrin alpha-2
LOC106574849	-1.52219	4.59111	2.73452e-30	2.53863e-27	glutathione S-transferase LANCL1
LOC106592611	-1.5233	2.39247	3.28789e-08	6.44863e-07	GTPase IMAP family member 7
ndrg2	-1.52466	5.45012	4.53686e-13	3.33313e-11	NDRG family member 2
LOC106611417	-1.52568	1.76357	4.97385e-11	2.13416e-09	T-cell receptor beta-2 chain C region-like
lypd2	-1.53526	1.48707	3.15729e-05	0.000251303	Ly6/PLAUR domain-containing protein 2
LOC123727472	-1.53812	1.03237	1.07669e-07	1.83762e-06	transcription factor SOX-4-like
epb41l4a	-1.54023	1.82313	1.8592e-06	2.17897e-05	erythrocyte membrane protein band 4.1 like 4A
LOC106597302	-1.54027	1.26247	0.00799293	0.0255927	Ig kappa-b4 chain C region-like
LOC106561817	-1.54242	3.28093	0.000134685	0.000862862	intestinal mucin-like protein
LOC106590245	-1.54706	2.50137	0.00166158	0.00709893	C-C chemokine receptor type 3-like
wu:fc50b12	-1.54829	2.05907	5.46457e-07	7.55472e-06	Death domain-containing protein
fkbp10b	-1.55008	5.48167	4.24167e-27	2.652e-24	FKBP prolyl isomerase 10b
myripb	-1.55345	1.66873	0.00681814	0.0225451	myosin VIIA and Rab interacting protein b
LOC106608989	-1.55465	1.72903	4.04909e-08	7.72884e-07	SLAM family member 9
LOC106604244	-1.55492	-1.23772	4.65783e-06	4.82901e-05	ras-related protein Rab-9B-like
bhmt	-1.56277	3.19442	8.39707e-12	4.41042e-10	betaine-homocysteine methyltransferase
LOC106598796	-1.56426	4.83566	0.00107324	0.00491108	deoxyribonuclease gamma
il17d	-1.57075	3.87062	0.000342484	0.00189769	interleukin 17D
LOC106582934	-1.57546	1.22563	1.14711e-05	0.00010453	cannabinoid receptor 2-like
LOC106581115	-1.57658	2.25463	0.000139567	0.000888753	tumor necrosis factor receptor superfamily member 19-like
LOC106582684	-1.57855	-1.10331	8.99742e-09	2.09935e-07	beta-1,3-galactosyltransferase 6
LOC106569063	-1.57961	1.09563	1.48084e-06	1.79245e-05	uncharacterized LOC106569063
LOC106568907	-1.58069	-1.00874	1.10792e-05	0.000101411	olfactomedin-like protein 2B
klhl24a	-1.58201	3.5561	4.84496e-06	4.99429e-05	kelch-like family member 24a
col10a1b	-1.58442	7.16658	7.33024e-06	7.16558e-05	collagen, type X, alpha 1b
LOC106587278	-1.58714	2.43257	2.36993e-14	2.32709e-12	skin secretory protein xP2
LOC106571619	-1.58755	1.26402	6.88157e-09	1.66923e-07	caspase recruitment domain-containing protein 8-like
LOC106611013	-1.58779	2.37003	8.98441e-12	4.69704e-10	uncharacterized LOC106611013
LOC106565220	-1.58885	2.23465	2.87073e-18	5.9424e-16	leucine-rich repeat extensin-like protein 5
LOC106597100	-1.59174	1.60383	0.00749277	0.0242994	probable E3 ubiquitin-protein ligase HERC3
LOC106564971	-1.59264	-1.00453	1.20576e-06	1.49735e-05	myeloid-associated differentiation marker-like
LOC106575822	-1.59463	3.86011	4.66637e-23	1.95573e-20	glutathione S-transferase LANCL1-like
LOC106570477	-1.60655	2.36761	1.5214e-11	7.50555e-10	protein naked cuticle homolog 2-like
LOC106605154	-1.60977	2.93085	1.93777e-06	2.25725e-05	uncharacterized LOC106605154
LOC106589904	-1.61111	6.16075	2.5659e-12	1.56592e-10	uncharacterized LOC106589904
LOC106604291	-1.6196	-1.25225	1.44551e-07	2.38731e-06	serine/threonine-protein kinase ATG1-like
pih1d2	-1.62352	-1.14942	8.37866e-07	1.09649e-05	PIH1 domain containing 2
LOC106562991	-1.62364	1.12038	5.91692e-10	1.93665e-08	tubulin alpha chain, testis-specific
LOC106589100	-1.62435	1.83561	8.41884e-13	5.74431e-11	uncharacterized LOC106589100
LOC106608246	-1.62645	5.96599	1.04724e-13	8.91204e-12	B-cell lymphoma/leukemia 11B
calcoco1a	-1.62894	2.81066	6.98956e-12	3.73053e-10	calcium binding and coiled-coil domain 1a
kcnn1a	-1.63085	1.17296	5.73719e-10	1.88791e-08	potassium intermediate/small conductance calcium-activated channel, subfamily N, member 1a
mmp11b	-1.6309	2.45453	2.76396e-05	0.000223835	matrix metallopeptidase 11b
LOC106608653	-1.63173	4.5661	2.73444e-29	2.32701e-26	coronin-1B-like
LOC106567710	-1.63678	-1.01099	1.67066e-05	0.000145116	Meckel syndrome type 1 protein homolog
LOC106582518	-1.63727	6.28795	1.74518e-09	5.06302e-08	integrin alpha-V
LOC106604246	-1.6375	4.13063	1.47911e-08	3.21071e-07	zinc finger protein 185-like
LOC106611554	-1.63964	1.89776	1.22576e-10	4.79595e-09	follistatin-related protein 5
LOC106605319	-1.64563	4.24644	1.98992e-08	4.16416e-07	ammonium transporter Rh type B
LOC106587654	-1.64602	1.73224	1.04523e-08	2.39863e-07	uncharacterized LOC106587654
LOC106600019	-1.64821	1.79321	3.31315e-14	3.15223e-12	signal-transducing adaptor protein 2-like
mmp9	-1.649	8.3058	0.00012598	0.000817177	matrix metalloproteinase 9
LOC106605689	-1.64975	10.1012	1.20928e-10	4.74359e-09	apolipoprotein Eb
LOC106578696	-1.65263	5.07895	0.000187646	0.00113836	carcinoembryonic antigen-related cell adhesion molecule 20
LOC106562362	-1.65439	1.42443	4.81064e-11	2.07284e-09	tripartite motif-containing protein 66
LOC106602888	-1.65813	6.08959	3.12031e-11	1.40994e-09	uncharacterized LOC106602888
celsr1a	-1.66273	3.93639	2.48892e-14	2.42836e-12	cadherin EGF LAG seven-pass G-type receptor 1a
sema3fb	-1.66753	1.45951	3.36224e-10	1.16919e-08	sema domain, immunoglobulin domain (Ig), short basic domain, secreted, (semaphorin) 3Fb
LOC106579759	-1.66814	3.95145	1.67314e-22	6.4073e-20	glycogenin-1
LOC106568700	-1.67173	4.41933	6.63226e-54	2.90266e-50	uncharacterized LOC106568700
LOC106573476	-1.67321	4.83757	2.0134e-10	7.49482e-09	proteoglycan 4
LOC106570377	-1.67432	1.05447	1.94514e-09	5.54339e-08	Na(+)/H(+) exchanger beta
LOC101448021	-1.67668	2.77094	4.82201e-09	1.2219e-07	GSK-3-binding protein
LOC106592810	-1.6777	-1.32152	3.49535e-05	0.000273801	basement membrane-specific heparan sulfate proteoglycan core protein-like
LOC106581205	-1.68712	2.28105	1.01307e-07	1.7469e-06	uncharacterized LOC106581205
LOC106576384	-1.68772	2.05635	0.000962374	0.00448189	Ig kappa-b4 chain C region-like
LOC106586970	-1.68847	-1.01663	1.13199e-07	1.91284e-06	nucleus accumbens-associated protein 2
LOC106568853	-1.6889	4.70321	3.70274e-15	4.26456e-13	glypican-5-like
LOC106580503	-1.69545	3.43334	6.52941e-10	2.10507e-08	zinc finger protein 703
LOC106589861	-1.6997	2.04881	6.11652e-07	8.33566e-06	hepatic leukemia factor
LOC106595664	-1.7023	2.27715	2.58386e-06	2.88529e-05	trichohyalin-like
ddx19a	-1.70855	1.79415	1.50047e-16	2.25336e-14	DEAD-box helicase 19a
LOC106605440	-1.71668	2.47041	5.44771e-08	1.00358e-06	uncharacterized LOC106605440
LOC106563812	-1.72324	4.75791	2.67942e-07	4.11668e-06	claudin-4
LOC106584797	-1.72632	2.06006	2.67996e-08	5.38735e-07	acyl-CoA Delta-6 desaturase
LOC106561496	-1.72638	6.62631	1.46356e-09	4.31132e-08	AMP deaminase 3
LOC106567344	-1.73191	-1.30897	8.30899e-09	1.97023e-07	dnaJ homolog subfamily C member 5
LOC106594559	-1.73611	4.97866	0.000361433	0.00198545	barrier-to-autointegration factor
LOC106585146	-1.73724	2.43773	1.8238e-09	5.26121e-08	patatin-like phospholipase domain-containing protein 7
LOC106597010	-1.74292	2.63464	5.64881e-05	0.000411782	intestinal mucin-like protein
LOC123726230	-1.74385	1.33161	4.69007e-14	4.2891e-12	uncharacterized LOC123726230
LOC106590355	-1.74653	1.09254	1.32395e-05	0.000118946	uncharacterized LOC106590355
LOC106591313	-1.75244	1.16428	5.27977e-17	8.60377e-15	4-hydroxy-2-oxoglutarate aldolase, mitochondrial-like
dyl2	-1.75718	2.95251	1.14413e-16	1.74386e-14	Dynein light chain 2, cytoplasmic
fam149a	-1.75767	-1.14557	5.98504e-07	8.17114e-06	family with sequence similarity 149 member A
rtn1a	-1.76475	4.09883	1.03353e-23	4.87126e-21	reticulon 1a
LOC106599141	-1.76576	2.99741	8.31332e-12	4.37607e-10	calponin-3-like
si:ch211-252f13.5	-1.76928	1.49648	2.26425e-07	3.57013e-06	uncharacterized si:ch211-252f13.5
LOC123741703	-1.77592	5.13771	1.60649e-27	1.11855e-24	tubulin beta-4B chain-like
flt3	-1.77654	2.36543	2.75146e-10	9.813e-09	fms related receptor tyrosine kinase 3
LOC106590453	-1.78654	1.52228	9.40654e-13	6.34755e-11	receptor-type tyrosine-protein kinase FLT3
LOC106571874	-1.79336	1.80202	7.87289e-07	1.03918e-05	cytosolic sulfotransferase 1-like
prss35	-1.79512	1.44623	2.44889e-07	3.81997e-06	serine protease 35
LOC106588537	-1.7962	1.39955	3.00204e-10	1.06447e-08	C-C chemokine receptor type 7-like
LOC106569606	-1.80418	6.49315	1.19671e-23	5.472e-21	Krueppel-like factor 2
sema5a	-1.8064	2.6757	4.84718e-25	2.69997e-22	sema domain, seven thrombospondin repeats (type 1 and type 1-like), transmembrane domain (TM) and short cytoplasmic domain, (semaphorin) 5A
LOC106607091	-1.80977	-1.11015	4.62255e-06	4.79406e-05	regulating synaptic membrane exocytosis protein 1
LOC106598067	-1.81178	1.76669	9.84995e-19	2.26889e-16	serum paraoxonase/arylesterase 2
LOC106564524	-1.81612	1.88017	7.12505e-11	2.95777e-09	uncharacterized LOC106564524
LOC106607180	-1.81706	1.63724	7.23279e-12	3.84027e-10	serine/threonine-protein kinase WNK4
LOC123723743	-1.82056	1.22405	5.90445e-11	2.48474e-09	uncharacterized LOC123723743
LOC106603589	-1.82312	5.2003	1.40388e-06	1.71012e-05	protein POF1B-like
LOC106612793	-1.82491	2.28364	2.63514e-11	1.21765e-09	dual specificity protein phosphatase 14
tieg3	-1.8267	3.02414	3.03964e-07	4.58505e-06	Transforming growth factor-beta-inducible early growth response protein 3
LOC106601077	-1.82997	3.52592	0.000295043	0.00167605	hemoglobin subunit alpha-like
LOC123742432	-1.83081	1.81138	1.93672e-06	2.25688e-05	uncharacterized LOC123742432
LOC100136584	-1.84095	3.89393	0.000309643	0.0017454	beta-globin
apbp2	-1.84198	2.04446	3.35433e-19	8.28737e-17	Amyloid protein-binding protein 2
LOC106580762	-1.84675	-1.27604	1.213e-10	4.75209e-09	ras-related protein Rab-1A-like
LOC106586421	-1.86172	3.87298	4.00811e-14	3.75512e-12	sterol 26-hydroxylase, mitochondrial-like
LOC106569623	-1.8624	2.12976	7.95613e-06	7.66973e-05	bone morphogenetic protein 2-like
LOC106572946	-1.86305	1.52357	7.09713e-14	6.26046e-12	IQ motif and SEC7 domain-containing protein 1-like
LOC106601072	-1.86314	3.38947	0.000375428	0.00204655	hemoglobin subunit alpha
LOC106600935	-1.86699	2.64668	1.43522e-06	1.74413e-05	homeobox protein Dlx4a
LOC106611586	-1.8701	2.48264	2.47675e-10	8.96899e-09	elongation of very long chain fatty acids protein 6
LOC123741908	-1.87279	1.55699	0.00214155	0.00871988	carbonic anhydrase 4-like
LOC106604525	-1.87508	2.57386	1.4923e-08	3.23325e-07	platelet-derived growth factor C
LOC106602669	-1.89106	2.43065	0.000732468	0.00355455	mucin-2
LOC100194624	-1.89223	1.32753	0.000126933	0.000821674	aldolase a, fructose-bisphosphate 1
LOC106605585	-1.894	2.65636	5.25821e-07	7.32896e-06	IgGFc-binding protein-like
slc6a11a	-1.90061	4.59748	7.23843e-16	9.3175e-14	solute carrier family 6 member 11a
LOC106569780	-1.9033	1.5384	1.18571e-11	6.03411e-10	T-cell differentiation antigen CD6
anxa14	-1.90337	1.62227	8.04823e-08	1.42937e-06	annexin A14
LOC106575663	-1.91024	2.25904	1.16929e-14	1.25225e-12	uncharacterized LOC106575663
LOC106606942	-1.91107	3.27785	4.35063e-14	4.02677e-12	transmembrane protein 220
si:ch73-74h11.1	-1.91201	2.07095	0.00262206	0.0103397	desmoglein-2
LOC106588536	-1.9133	1.64334	0.012448	0.0367821	uncharacterized LOC106588536
LOC106612968	-1.92554	4.45062	6.01913e-07	8.20659e-06	homeobox protein BarH-like 2
LOC106566399	-1.92883	8.49845	1.49979e-06	1.81325e-05	matrix metalloproteinase-9-like
slc7a2	-1.92977	1.86462	2.91127e-11	1.32921e-09	solute carrier family 7 member 2
LOC106571324	-1.93823	8.03935	1.88408e-05	0.000161051	collagen alpha-1(X) chain-like
LOC106607375	-1.93899	2.92689	0.000537312	0.00276907	hemoglobin subunit alpha-4
LOC106590208	-1.94252	3.10774	2.10452e-05	0.000176932	carbonic anhydrase 1-like
ankef1a	-1.94343	2.33342	1.19119e-10	4.67862e-09	ankyrin repeat and EF-hand domain containing 1a
LOC106587983	-1.9435	1.21755	4.90114e-09	1.23785e-07	tumor protein p53-inducible protein 11-like
ccl25a	-1.94692	7.19756	0.00299438	0.0115246	chemokine (C-C motif) ligand 25a
tekt1	-1.94867	1.26416	1.85468e-09	5.3302e-08	tektin 1
LOC106608166	-1.94922	2.36211	6.19587e-12	3.33597e-10	GTPase IMAP family member 7
LOC106561100	-1.96449	1.06286	1.08391e-13	9.14785e-12	hyaluronan and proteoglycan link protein 3-like
tgfb5	-1.97015	1.4957	1.51069e-09	4.43734e-08	transforming growth factor, beta 5
LOC106607946	-1.97547	1.75839	2.84842e-05	0.000229522	serine protease 23-like
LOC100194560	-1.97593	2.9687	1.73298e-07	2.80909e-06	MID1 interacting G12-like protein
LOC106602007	-1.98452	4.26782	1.61095e-20	4.74549e-18	4-aminobutyrate aminotransferase, mitochondrial
col1a1b	-1.9883	9.86938	6.57276e-10	2.11294e-08	collagen, type I, alpha 1b
LOC106605086	-1.99187	2.98195	3.20101e-07	4.78839e-06	GTP cyclohydrolase 1
LOC106601614	-1.99428	1.13102	0.000184614	0.00112286	tubulin beta-4B chain-like
LOC106561282	-1.99477	1.33794	9.437e-13	6.35411e-11	cilia- and flagella-associated protein 44
LOC106582973	-1.99688	1.6725	9.55082e-32	1.1704e-28	draxin-B-like
LOC106592921	-2.00668	2.06671	2.36238e-07	3.70388e-06	calmodulin-regulated spectrin-associated protein 3
LOC106579844	-2.00902	-1.29293	7.06756e-10	2.2625e-08	C-C chemokine receptor type 5-like
LOC106593002	-2.03277	2.33533	3.18415e-16	4.39412e-14	monocarboxylate transporter 7-like
LOC106611671	-2.03468	1.52591	2.35003e-10	8.5709e-09	calcium-activated potassium channel subunit alpha-1-like
LOC106610505	-2.04298	4.96912	1.67171e-13	1.35131e-11	von Willebrand factor A domain-containing protein 7
LOC106562989	-2.04581	6.16925	3.31653e-25	1.88158e-22	tubulin alpha chain, testis-specific-like
rhbg	-2.0577	2.83048	2.86963e-07	4.37166e-06	Rh family B glycoprotein
LOC106589418	-2.06262	5.68478	4.47347e-19	1.07913e-16	uncharacterized LOC106589418
LOC106601074	-2.06566	3.55828	8.76442e-05	0.000600955	hemoglobin subunit beta-1
LOC106586420	-2.0669	1.19431	1.78096e-11	8.66058e-10	sterol 26-hydroxylase, mitochondrial-like
LOC106592730	-2.06825	2.27509	7.19062e-08	1.28901e-06	GTPase IMAP family member 7
LOC106584765	-2.07215	1.741	3.69605e-12	2.1405e-10	CD81 antigen
LOC106607277	-2.08045	5.77727	5.18018e-46	1.587e-42	peptidyl-prolyl cis-trans isomerase FKBP10
ftcd	-2.09051	1.48067	1.59334e-12	1.02765e-10	formimidoyltransferase cyclodeaminase
LOC123743761	-2.09678	1.10831	7.86831e-15	8.67099e-13	uncharacterized LOC123743761
LOC106609963	-2.11085	1.50684	8.36798e-08	1.47844e-06	double C2-like domain-containing protein beta
LOC106597038	-2.11986	1.36114	9.05474e-05	0.000617957	NACHT, LRR and PYD domains-containing protein 12-like
LOC106607372	-2.13024	3.46437	0.000177967	0.00109022	hemoglobin subunit beta-like
LOC106600954	-2.13618	3.16371	9.31789e-16	1.17474e-13	ferritin, middle subunit-like
chrna10a	-2.13739	1.92949	2.46101e-12	1.50791e-10	cholinergic receptor, nicotinic, alpha 10a
hsd17b3	-2.14191	2.99816	0.000606701	0.00305806	hydroxysteroid (17-beta) dehydrogenase 3
LOC106561958	-2.16836	1.4064	1.00084e-24	5.37925e-22	prothrombin-like
LOC123731456	-2.18126	4.04835	5.39616e-11	2.30246e-09	uncharacterized LOC123731456
LOC106603059	-2.19321	4.20863	0.000114529	0.000753748	uncharacterized LOC106603059
creb3l3a	-2.19743	1.53638	8.74622e-05	0.000599976	cAMP responsive element binding protein 3-like 3a
LOC106613702	-2.22178	2.1745	3.64591e-06	3.89728e-05	C-C motif chemokine 17
LOC106590406	-2.22321	2.33585	2.49658e-11	1.16113e-09	alanine aminotransferase 2-like
LOC106612175	-2.26137	-1.3142	5.21162e-12	2.85113e-10	uncharacterized LOC106612175
kif17	-2.26434	1.29239	9.70948e-20	2.54239e-17	kinesin family member 17
LOC106588217	-2.2713	4.28608	3.07188e-15	3.59199e-13	sperm acrosome membrane-associated protein 4
LOC106607373	-2.29027	1.63724	0.000153158	0.000959857	hemoglobin subunit alpha-like
LOC106561895	-2.30135	3.68078	9.07879e-08	1.58483e-06	collagen alpha-1(X) chain-like
LOC106589658	-2.30241	-1.03866	3.53806e-07	5.21366e-06	actin, alpha skeletal muscle 2-like
LOC106584654	-2.31739	3.85431	1.60048e-12	1.03009e-10	creatine kinase S-type, mitochondrial
LOC106601011	-2.3209	4.69332	2.51385e-35	3.85071e-32	peptidyl-prolyl cis-trans isomerase FKBP10
LOC106612809	-2.3254	1.78601	1.54565e-14	1.58902e-12	uncharacterized LOC106612809
LOC106595068	-2.32611	2.8647	5.79258e-06	5.8318e-05	intestinal mucin-like protein
cfap206	-2.33388	2.54488	2.68423e-28	2.05585e-25	cilia and flagella associated protein 206
LOC123729672	-2.36634	4.41836	5.08833e-05	0.000376571	deoxyribonuclease gamma-like
dpyl5	-2.37112	1.08663	4.01682e-19	9.84474e-17	Dihydropyrimidinase-related protein 5
LOC106566838	-2.37162	3.56839	3.24379e-07	4.83821e-06	biglycan-like
bmcc1	-2.39355	-1.32263	2.41932e-16	3.49615e-14	BNIP2 motif-containing molecule at the C-terminal region 1
LOC106566581	-2.39839	2.17169	1.11422e-36	2.00796e-33	uncharacterized LOC106566581
LOC106601505	-2.42499	1.29512	2.54262e-10	9.17498e-09	transmembrane protein 220-like
LOC106564734	-2.47383	1.56702	2.87331e-20	8.2268e-18	zinc finger and BTB domain-containing protein 45
LOC106570708	-2.51433	1.05682	2.76716e-05	0.000224034	gap junction beta-4 protein-like
LOC106599407	-2.52207	3.85134	1.40862e-06	1.71521e-05	deoxyribonuclease gamma-like
LOC106600145	-2.53438	2.40325	1.97147e-38	4.02654e-35	ephrin type-A receptor 4-like
LOC106596271	-2.60315	1.53729	1.31075e-06	1.61205e-05	C-C motif chemokine 20
LOC106594684	-2.6208	4.3146	3.74285e-05	0.000290456	keratin, type I cytoskeletal 9-like
LOC106591112	-2.62143	5.55222	2.63417e-22	9.96303e-20	uncharacterized LOC106591112
LOC106585698	-2.62381	6.31125	1.38983e-08	3.04135e-07	fibrous sheath CABYR-binding protein
LOC123743182	-2.62434	-1.18583	1.21608e-13	1.01239e-11	chromatin target of PRMT1 protein-like
LOC106601958	-2.64215	1.34823	3.87011e-14	3.6594e-12	actin, non-muscle 6.2
LOC106592691	-2.65146	4.96024	8.16868e-05	0.000565933	keratin, type I cytoskeletal 9
LOC106580807	-2.66101	1.73399	8.99468e-15	9.77166e-13	semaphorin-7A
LOC106599270	-2.6619	2.51411	1.70685e-18	3.68247e-16	uncharacterized LOC106599270
slc16a3b	-2.67102	2.33858	4.1231e-28	3.08086e-25	solute carrier family 16 member 3b
LOC106567151	-2.7429	1.97751	1.04395e-13	8.9088e-12	transmembrane protein 269
col11a1a	-2.77797	2.02649	1.43347e-08	3.13014e-07	collagen, type XI, alpha 1a
LOC106610015	-2.78378	1.38114	0.000100214	0.000675002	nematocyst expressed protein 3-like
LOC106577652	-2.8019	1.1974	1.19418e-08	2.67825e-07	uncharacterized LOC106577652
LOC106569153	-2.80315	3.5981	3.10788e-18	6.39014e-16	forkhead box protein Q1
nppc	-2.84484	2.2077	2.71869e-06	3.01011e-05	natriuretic peptide C
apoc1	-2.84485	3.98556	1.14376e-23	5.30912e-21	Apolipoprotein C-I
LOC106607371	-2.84691	2.03022	4.70922e-06	4.87304e-05	hemoglobin subunit beta-1
LOC106578841	-2.8621	-1.10859	4.85521e-19	1.16206e-16	cadherin-related family member 1-like
LOC106585590	-2.88761	1.96068	2.56994e-05	0.000209786	long-chain-fatty-acid--CoA ligase 1
LOC106569486	-2.98634	2.27694	5.83901e-24	2.88523e-21	carbonic anhydrase 4
LOC106594115	-2.99439	1.73593	6.43274e-09	1.57281e-07	von Willebrand factor A domain-containing protein 7-like
LOC106573600	-3.01177	4.00937	4.5111e-129	1.382e-124	cold-inducible RNA-binding protein B
LOC123732481	-3.05985	1.11904	1.16513e-09	3.51509e-08	uncharacterized LOC123732481
LOC106611445	-3.11117	3.81293	3.45199e-12	2.02596e-10	deoxyribonuclease gamma
c1qtnf6a	-3.17456	1.11043	3.9872e-12	2.27895e-10	C1q and TNF related 6a
LOC106592262	-3.24296	1.48551	1.09423e-27	7.79603e-25	cytochrome P450 4F3
gda	-3.30763	2.05519	1.42315e-17	2.61075e-15	guanine deaminase
nattl	-3.31992	1.45076	2.64268e-19	6.58221e-17	Natterin-like protein
LOC123723709	-3.37776	4.68522	1.16236e-09	3.51183e-08	deoxyribonuclease gamma-like
LOC106599162	-3.55582	1.94714	4.09017e-22	1.49618e-19	cytochrome P450 7A1-like
LOC123743715	-3.56298	1.80528	1.43027e-21	4.97928e-19	uncharacterized LOC123743715
LOC106605695	-3.75171	2.29084	7.15303e-18	1.38696e-15	meprin A subunit beta
LOC106602737	-3.75316	1.93013	1.34132e-06	1.647e-05	tropomyosin-1
LOC106569524	-3.76842	10.1776	1.1321e-120	1.7341e-116	elongation factor 2
LOC106589459	-3.78303	1.66115	1.62399e-26	9.9505e-24	bestrophin-2
col10a1a	-3.85369	2.32361	4.89633e-10	1.64298e-08	collagen, type X, alpha 1a
hmgb3	-3.87021	3.98061	2.55849e-28	2.0098e-25	High mobility group protein B3
LOC106585899	-4.23847	4.19901	1.20917e-07	2.02871e-06	protein-lysine 6-oxidase
LOC100136926	-4.29019	1.79522	3.59112e-17	6.01188e-15	cytochrome P450 1A

## Sheet: All_fams_SK_T20AvsT10A_GO
ID	Term	GOGroups	Functional theme (using leading GO terms )	Ontology Source	Term PValue	Term PValue Corrected with Benjamini-Hochberg	Group PValue	Group PValue Corrected with Benjamini-Hochberg	GOLevels	% Associated Genes	Nr. Genes	Associated Genes Found
GO:0048592	eye morphogenesis	Group00	Cellular organization and tissue development	GO_BiologicalProcess-EBI-UniProt-GOA-ACAP-ARAP_01.05.2024_00h00	0.0109969	0.0167645	0.0109969	0.0148781	[5, 6, 7, 8]	12	3	[LOC100196274, LOC106583102, kif17]
GO:0051180	vitamin transport	Group01	Molecular transport and localization	GO_BiologicalProcess-EBI-UniProt-GOA-ACAP-ARAP_01.05.2024_00h00	0.0350517	0.0408624	0.0350517	0.036645	[4]	6.06061	4	[LOC106578162, LOC106612509, ct054, rbp4]
KEGG:04010	MAPK signaling pathway	Group02	Signal transduction and immune response	KEGG_01.05.2024	3.52984e-05	0.000226325	3.52984e-05	0.000108248	[-1]	4.10783	32	[LOC106563492, LOC106563748, LOC106565406, LOC106567641, LOC106568558, LOC106568560, LOC106576244, LOC106582666, LOC106583220, LOC106583344, LOC106584117, LOC106584182, LOC106584280, LOC106590453, LOC106591469, LOC106598934, LOC106604105, LOC106604525, LOC106604726, LOC106605015, LOC106607744, LOC106610161, LOC106611743, LOC106611876, LOC106613013, cacnb2a, dusp1, flt3, hsc70, jun, tgfb5, tgfbr2l]
GO:0035250	UDP-galactosyltransferase activity	Group03	Metabolism and enzymatic function	GO_MolecularFunction-EBI-UniProt-GOA-ACAP-ARAP_01.05.2024_00h00	0.0384875	0.0439282	0.0384875	0.0393428	[5, 6]	7.5	3	[LOC106582684, LOC106584384, colgalt2b]
KEGG:04068	FoxO signaling pathway	Group04	Signal transduction and immune response	KEGG_01.05.2024	0.00418791	0.00748331	0.00418791	0.00642146	[-1]	4.08719	15	[LOC100286404, LOC106562055, LOC106569606, LOC106570356, LOC106576244, LOC106583085, LOC106591125, LOC106598934, LOC106608126, LOC106613996, klf2a, plk2b, setd7, tgfb5, tgfbr2l]
KEGG:04148	Efferocytosis	Group05	Cellular organization and tissue development	KEGG_01.05.2024	0.00211682	0.00475739	0.00211682	0.00389495	[-1]	4.13625	17	[LOC100500786, LOC106562526, LOC106563492, LOC106570352, LOC106570356, LOC106572480, LOC106576244, LOC106582518, LOC106591125, LOC106599105, LOC106603656, LOC106606991, LOC106608163, pe2r4, pecam1b, stab1, stab2]
KEGG:04216	Ferroptosis	Group06	Cellular organization and tissue development	KEGG_01.05.2024	0.00652992	0.0108666	0.00652992	0.00938676	[-1]	5.98291	7	[LOC106585590, LOC106590030, LOC106590481, LOC106600954, acsl2, map1lc3c, tfa]
KEGG:04371	Apelin signaling pathway	Group07	Signal transduction and immune response	KEGG_01.05.2024	0.00408503	0.0073598	0.00408503	0.0064797	[-1]	4.09836	15	[LOC100286404, LOC106562055, LOC106569606, LOC106570377, LOC106577897, LOC106589387, LOC106597308, LOC106600976, LOC106603148, LOC106606991, LOC106608947, acta2, ctgf, klf2a, map1lc3c]
KEGG:05132	Salmonella infection	Group08	Signal transduction and immune response	KEGG_01.05.2024	0.00027236	0.00104166	0.00027236	0.00069603	[-1]	4.00616	26	[LOC100380667, LOC106562989, LOC106562991, LOC106568560, LOC106572601, LOC106574319, LOC106576226, LOC106576244, LOC106583599, LOC106584280, LOC106601614, LOC106604244, LOC106606015, LOC106607561, LOC106607744, LOC106608136, LOC106609348, anxa14, dyl2, hs90a, hsp90b1, il8, jun, tba1a, tuba5, txnb]
GO:0004869	cysteine-type endopeptidase inhibitor activity	Group09	Cellular organization and tissue development	GO_MolecularFunction-EBI-UniProt-GOA-ACAP-ARAP_01.05.2024_00h00	0.0122614	0.0183081	0.0122614	0.016115	[6]	11.5385	3	[LOC100195750, LOC106590538, LOC106603057]
GO:0005160	transforming growth factor beta receptor binding	Group10	Signal transduction and immune response	GO_MolecularFunction-EBI-UniProt-GOA-ACAP-ARAP_01.05.2024_00h00	0.0122614	0.0183081	0.0122614	0.016115	[5]	11.5385	3	[LOC106565750, tgfb5, tgfbr2l]
GO:0005227	calcium-activated cation channel activity	Group11	Molecular transport and localization	GO_BiologicalProcess-EBI-UniProt-GOA-ACAP-ARAP_01.05.2024_00h00	0.00217155	0.0048306	0.00217155	0.00384198	[8, 9, 10, 11, 12]	10.2041	5	[LOC106578046, LOC106585114, LOC106600699, LOC106611671, kcnn1a]
GO:0005615	extracellular space	Group12	Cellular organization and tissue development	GO_CellularComponent-EBI-UniProt-GOA-ACAP-ARAP_01.05.2024_00h00	1.10604e-22	2.41116e-20	1.10604e-22	5.08777e-21	[2, 3]	5.08326	116	[LOC100195750, LOC106561075, LOC106561100, LOC106561817, LOC106561958, LOC106562114, LOC106562147, LOC106562892, LOC106563358, LOC106564720, LOC106565226, LOC106565443, LOC106565750, LOC106566399, LOC106566838, LOC106566973, LOC106566974, LOC106567252, LOC106567924, LOC106568907, LOC106568957, LOC106569623, LOC106569780, LOC106570254, LOC106570457, LOC106572191, LOC106572352, LOC106573607, LOC106…
GO:0005902	microvillus	Group13	Cellular organization and tissue development	GO_CellularComponent-EBI-UniProt-GOA-ACAP-ARAP_01.05.2024_00h00	0.0244813	0.0304967	0.0244813	0.0274668	[5]	6.77966	4	[LOC100136926, LOC106576226, LOC106606975, LOC106609348]
GO:0008519	ammonium transmembrane transporter activity	Group14	Molecular transport and localization	GO_BiologicalProcess-EBI-UniProt-GOA-ACAP-ARAP_01.05.2024_00h00	0.00429761	0.0076169	0.00429761	0.0063771	[6, 8]	16.6667	3	[LOC106562250, LOC106605319, rhbg]
GO:0016893	endonuclease activity, active with either ribo- or deoxyribonucleic acids and producing 5'-phosphomonoesters	Group15	Metabolism and enzymatic function	GO_MolecularFunction-EBI-UniProt-GOA-ACAP-ARAP_01.05.2024_00h00	0.0171793	0.023554	0.0171793	0.021358	[6]	7.54717	4	[LOC106583694, LOC106589682, LOC106598796, LOC106611445]
GO:0030199	collagen fibril organization	Group16	Cellular organization and tissue development	GO_BiologicalProcess-EBI-UniProt-GOA-ACAP-ARAP_01.05.2024_00h00	0.000294239	0.00110593	0.000294239	0.00067675	[5, 6]	12.2449	6	[LOC106581278, LOC106585899, LOC106599956, LOC106613072, dpt, serpinh1a]
GO:0030203	glycosaminoglycan metabolic process	Group17	Metabolism and enzymatic function	GO_BiologicalProcess-EBI-UniProt-GOA-ACAP-ARAP_01.05.2024_00h00	0.028081	0.0338214	0.028081	0.0300402	[5]	5.49451	5	[LOC106565174, LOC106565981, LOC106567105, LOC106582684, dse]
GO:0045121	membrane raft	Group18	Cellular organization and tissue development	GO_CellularComponent-EBI-UniProt-GOA-ACAP-ARAP_01.05.2024_00h00	0.018118	0.0245324	0.018118	0.0219323	[4]	5.40541	6	[LOC106567991, LOC106568407, LOC106576226, LOC106609348, cavin2a, tgfbr2l]
GO:0048026	positive regulation of mRNA splicing, via spliceosome	Group19	Signal transduction and immune response	GO_BiologicalProcess-EBI-UniProt-GOA-ACAP-ARAP_01.05.2024_00h00	0.00981145	0.0153877	0.00981145	0.0136766	[6, 7, 8, 9, 10, 11, 12, 13]	12.5	3	[LOC106573600, LOC106612293, LOC106613740]
GO:0071376	cellular response to corticotropin-releasing hormone stimulus	Group20		GO_BiologicalProcess-EBI-UniProt-GOA-ACAP-ARAP_01.05.2024_00h00	0.0150307	0.0215572	0.018124	0.021377	[6, 7]	10.7143	3	[LOC106565406, LOC106574458, LOC106583344]
GO:0035259	nuclear glucocorticoid receptor binding	Group20	Signal transduction and immune response	GO_MolecularFunction-EBI-UniProt-GOA-ACAP-ARAP_01.05.2024_00h00	0.0122614	0.0183081	0.018124	0.021377	[7]	11.5385	3	[LOC106565406, LOC106574458, LOC106583344]
GO:0090287	regulation of cellular response to growth factor stimulus	Group21		GO_BiologicalProcess-EBI-UniProt-GOA-ACAP-ARAP_01.05.2024_00h00	0.0202262	0.0265621	0.0202262	0.0232601	[3, 4, 5]	4.79452	7	[LOC106565750, LOC106567494, LOC106573607, LOC106579714, LOC106603590, LOC106611554, fstl3]
GO:0040037	negative regulation of fibroblast growth factor receptor signaling pathway	Group21	Signal transduction and immune response	GO_BiologicalProcess-EBI-UniProt-GOA-ACAP-ARAP_01.05.2024_00h00	0.00429761	0.0076169	0.0202262	0.0232601	[4, 5, 6, 7, 8, 9, 10]	16.6667	3	[LOC106567494, LOC106579714, LOC106603590]
GO:0004197	cysteine-type endopeptidase activity	Group22	Cellular organization and tissue development	GO_MolecularFunction-EBI-UniProt-GOA-ACAP-ARAP_01.05.2024_00h00	0.0263769	0.0323043	0.0263769	0.028889	[5]	4.95868	6	[LOC106563110, LOC106603107, capn12, catk, ctsbb, si:dkeyp-50d11.2]
GO:0004198	calcium-dependent cysteine-type endopeptidase activity	Group22		GO_MolecularFunction-EBI-UniProt-GOA-ACAP-ARAP_01.05.2024_00h00	0.0384875	0.0439282	0.0263769	0.028889	[6]	7.5	3	[LOC106603107, capn12, si:dkeyp-50d11.2]
KEGG:04260	Cardiac muscle contraction	Group23		KEGG_01.05.2024	0.000620564	0.00190539	0.001047	0.00218918	[-1]	5.43933	13	[LOC106569628, LOC106569974, LOC106569998, LOC106570377, LOC106573095, LOC106579249, LOC106579596, LOC106598937, LOC106612682, atp1b1a, atp1b3b, cacnb2a, tpm2]
GO:0070069	cytochrome complex	Group23	Metabolism and enzymatic function	GO_CellularComponent-EBI-UniProt-GOA-ACAP-ARAP_01.05.2024_00h00	0.00198296	0.00459879	0.001047	0.00218918	[3]	8.57143	6	[LOC106569998, LOC106573095, LOC106579249, LOC106579596, LOC106598937, LOC106612682]
GO:0031012	extracellular matrix	Group24	Cellular organization and tissue development	GO_CellularComponent-EBI-UniProt-GOA-ACAP-ARAP_01.05.2024_00h00	1.15584e-10	6.29933e-09	1.33445e-12	3.06924e-11	[3, 4]	5.14632	51	[LOC100196274, LOC106561100, LOC106561817, LOC106561958, LOC106564832, LOC106565443, LOC106566399, LOC106567101, LOC106567252, LOC106567924, LOC106568853, LOC106568957, LOC106571140, LOC106572191, LOC106580005, LOC106581008, LOC106581219, LOC106582581, LOC106583102, LOC106583145, LOC106585437, LOC106585480, LOC106585899, LOC106586738, LOC106589839, LOC106591053, LOC106591416, LOC106593883, LOC106…
GO:0062023	collagen-containing extracellular matrix	Group24		GO_CellularComponent-EBI-UniProt-GOA-ACAP-ARAP_01.05.2024_00h00	3.175e-05	0.000216297	1.33445e-12	3.06924e-11	[4, 5]	4.49251	27	[LOC100196274, LOC106561100, LOC106561958, LOC106564832, LOC106567252, LOC106568853, LOC106568957, LOC106572191, LOC106582581, LOC106583102, LOC106583145, LOC106585480, LOC106585899, LOC106586738, LOC106591053, LOC106593883, LOC106605534, LOC106608163, angl4, anxa14, col11a1a, col1a1b, fgl2, leg4, lgals3b, pcolce2b, thbs4a]
GO:0030198	extracellular matrix organization	Group24		GO_BiologicalProcess-EBI-UniProt-GOA-ACAP-ARAP_01.05.2024_00h00	1.0066e-10	7.31464e-09	1.33445e-12	3.06924e-11	[5]	8.16327	28	[LOC100195293, LOC106565443, LOC106566399, LOC106567252, LOC106567924, LOC106571140, LOC106579714, LOC106581008, LOC106581219, LOC106581278, LOC106582581, LOC106583145, LOC106585480, LOC106585899, LOC106586738, LOC106591053, LOC106591416, LOC106599956, LOC106613072, LOC106613110, adamts1, adamtsl7, col11a1a, col1a1b, dpt, mmp11b, mmp9, serpinh1a]
KEGG:04510	Focal adhesion	Group25	Cellular organization and tissue development	KEGG_01.05.2024	2.22169e-06	2.84899e-05	2.50322e-08	1.64498e-07	[-1]	5.21236	27	[LOC106562055, LOC106568400, LOC106568560, LOC106573576, LOC106579293, LOC106582518, LOC106582581, LOC106583599, LOC106584117, LOC106584182, LOC106584280, LOC106585480, LOC106585965, LOC106586464, LOC106591469, LOC106604525, LOC106604726, LOC106605015, LOC106607561, LOC106608163, LOC106610161, LOC106611743, LOC106611876, col1a1b, jun, thbs4a, vwf]
KEGG:04512	ECM-receptor interaction	Group25		KEGG_01.05.2024	0.00133868	0.0033544	2.50322e-08	1.64498e-07	[-1]	5.55556	11	[LOC106568400, LOC106579293, LOC106582518, LOC106582581, LOC106585480, LOC106585965, LOC106586464, LOC106608163, col1a1b, thbs4a, vwf]
KEGG:04820	Cytoskeleton in muscle cells	Group25		KEGG_01.05.2024	2.96924e-06	3.23647e-05	2.50322e-08	1.64498e-07	[-1]	4.82315	30	[LOC106561496, LOC106564832, LOC106566838, LOC106567252, LOC106568400, LOC106569628, LOC106569974, LOC106574559, LOC106575303, LOC106579340, LOC106582518, LOC106582581, LOC106583599, LOC106585480, LOC106585965, LOC106586464, LOC106589658, LOC106593100, LOC106599708, LOC106608163, atp1b1a, atp1b3b, col11a1a, col1a1b, fhl1b, fhl2a, obscnb, si:ch73-74h11.1, thbs4a, tpm2]
KEGG:04540	Gap junction	Group26		KEGG_01.05.2024	0.0185088	0.0247541	0.00119004	0.00238007	[-1]	4.04858	10	[LOC106562989, LOC106562991, LOC106572601, LOC106574319, LOC106584117, LOC106601614, LOC106604525, LOC106611876, tba1a, tuba5]
GO:0048008	platelet-derived growth factor receptor signaling pathway	Group26		GO_BiologicalProcess-EBI-UniProt-GOA-ACAP-ARAP_01.05.2024_00h00	0.00363136	0.00688379	0.00119004	0.00238007	[6, 7, 8]	17.6471	3	[LOC106584117, LOC106604525, LOC106611876]
KEGG:04145	Phagosome	Group26	Cellular organization and tissue development	KEGG_01.05.2024	6.1554e-05	0.000344071	0.00119004	0.00238007	[-1]	5.43807	18	[LOC100380667, LOC106562989, LOC106562991, LOC106568508, LOC106572601, LOC106574265, LOC106574319, LOC106582518, LOC106585965, LOC106590133, LOC106596213, LOC106601614, LOC106601909, LOC106602034, LOC106608163, tba1a, thbs4a, tuba5]
GO:0051051	negative regulation of transport	Group27		GO_BiologicalProcess-EBI-UniProt-GOA-ACAP-ARAP_01.05.2024_00h00	0.00308451	0.00622615	0.00028281	0.000684697	[2, 3, 4, 5]	6.86275	7	[LOC106571382, LOC106577511, LOC106607180, apoc1, hamp, lgals3b, pln1]
GO:0043271	negative regulation of monoatomic ion transport	Group27		GO_BiologicalProcess-EBI-UniProt-GOA-ACAP-ARAP_01.05.2024_00h00	0.00254597	0.00533674	0.00028281	0.000684697	[3, 4, 5, 6]	12.9032	4	[LOC106571382, LOC106607180, hamp, pln1]
GO:0002027	regulation of heart rate	Group27	Signal transduction and immune response	GO_BiologicalProcess-EBI-UniProt-GOA-ACAP-ARAP_01.05.2024_00h00	0.000676518	0.00199299	0.00028281	0.000684697	[3, 6, 7]	13.1579	5	[LOC106561075, LOC106562114, LOC106571382, LOC106587204, pln1]
GO:0019955	cytokine binding	Group28	Signal transduction and immune response	GO_MolecularFunction-EBI-UniProt-GOA-ACAP-ARAP_01.05.2024_00h00	0.00184836	0.0043798	0.00192702	0.00369346	[3]	5.68182	10	[LOC106563802, LOC106565750, LOC106575381, LOC106575680, LOC106579844, LOC106581661, LOC106588537, LOC106590189, LOC106590245, tgfbr2l]
GO:0019956	chemokine binding	Group28		GO_MolecularFunction-EBI-UniProt-GOA-ACAP-ARAP_01.05.2024_00h00	0.00653415	0.0107912	0.00192702	0.00369346	[4]	6.74157	6	[LOC106575680, LOC106579844, LOC106581661, LOC106588537, LOC106590189, LOC106590245]
GO:0016493	C-C chemokine receptor activity	Group28		GO_BiologicalProcess-EBI-UniProt-GOA-ACAP-ARAP_01.05.2024_00h00	0.0162888	0.0229095	0.00192702	0.00369346	[6, 7, 8, 9]	6.32911	5	[LOC106579844, LOC106581661, LOC106588537, LOC106590189, LOC106590245]
GO:0005882	intermediate filament	Group29	Cellular organization and tissue development	GO_CellularComponent-EBI-UniProt-GOA-ACAP-ARAP_01.05.2024_00h00	0.000463103	0.00150681	0.000560393	0.00122753	[6, 7]	6.32184	11	[LOC106564757, LOC106564957, LOC106565226, LOC106566973, LOC106566974, LOC106586525, LOC106592691, LOC106594684, LOC106600778, LOC106600814, LOC106605312]
GO:0031424	keratinization	Group29		GO_BiologicalProcess-EBI-UniProt-GOA-ACAP-ARAP_01.05.2024_00h00	0.00363136	0.00688379	0.000560393	0.00122753	[2, 6, 7, 8]	17.6471	3	[LOC106565226, LOC106566973, LOC106566974]
GO:0045095	keratin filament	Group29		GO_CellularComponent-EBI-UniProt-GOA-ACAP-ARAP_01.05.2024_00h00	0.00907811	0.0143408	0.000560393	0.00122753	[7, 8]	9.09091	4	[LOC106565226, LOC106566973, LOC106566974, LOC106586525]
GO:0002250	adaptive immune response	Group30		GO_BiologicalProcess-EBI-UniProt-GOA-ACAP-ARAP_01.05.2024_00h00	0.0379847	0.0438131	0.06809	0.06809	[3]	4.54545	6	[LOC106574265, LOC106578163, c6, c7a, c7b, si:dkeyp-61b2.1]
GO:0031640	killing of cells of another organism	Group30		GO_BiologicalProcess-EBI-UniProt-GOA-ACAP-ARAP_01.05.2024_00h00	0.0360869	0.0418455	0.06809	0.06809	[3, 4]	7.69231	3	[c6, c7a, c7b]
GO:0006958	complement activation, classical pathway	Group30		GO_BiologicalProcess-EBI-UniProt-GOA-ACAP-ARAP_01.05.2024_00h00	0.0109969	0.0167645	0.06809	0.06809	[4, 5, 6, 7, 8]	12	3	[c6, c7a, c7b]
GO:0016064	immunoglobulin mediated immune response	Group30		GO_BiologicalProcess-EBI-UniProt-GOA-ACAP-ARAP_01.05.2024_00h00	0.00981948	0.0152903	0.06809	0.06809	[6]	8.88889	4	[c6, c7a, c7b, si:dkeyp-61b2.1]
GO:0005579	membrane attack complex	Group30	Signal transduction and immune response	GO_CellularComponent-EBI-UniProt-GOA-ACAP-ARAP_01.05.2024_00h00	0.000957871	0.00267713	0.06809	0.06809	[4, 5]	27.2727	3	[c6, c7a, c7b]
GO:0007369	gastrulation	Group31	Cellular organization and tissue development	GO_BiologicalProcess-EBI-UniProt-GOA-ACAP-ARAP_01.05.2024_00h00	0.000596599	0.00185798	0.00236834	0.00403496	[4, 5, 6]	13.5135	5	[LOC106563492, LOC106564971, LOC106604105, dusp1, ptges]
GO:0009790	embryo development	Group31		GO_BiologicalProcess-EBI-UniProt-GOA-ACAP-ARAP_01.05.2024_00h00	0.00272542	0.0056585	0.00236834	0.00403496	[3, 4]	4.60993	13	[LOC100196274, LOC106563492, LOC106564971, LOC106579330, LOC106581766, LOC106583102, LOC106584117, LOC106600935, LOC106604105, LOC106607561, dusp1, msx2b, ptges]
GO:0004725	protein tyrosine phosphatase activity	Group31		GO_MolecularFunction-EBI-UniProt-GOA-ACAP-ARAP_01.05.2024_00h00	0.0193627	0.0257382	0.00236834	0.00403496	[4, 7]	4.22535	9	[LOC100380677, LOC106563492, LOC106569513, LOC106572749, LOC106604105, LOC106612793, dusp1, dusp23b, epm2a]
GO:0001706	endoderm formation	Group31		GO_BiologicalProcess-EBI-UniProt-GOA-ACAP-ARAP_01.05.2024_00h00	0.00202659	0.00460205	0.00236834	0.00403496	[4, 5, 6, 7, 8]	21.4286	3	[LOC106563492, LOC106604105, dusp1]
GO:0017017	MAP kinase tyrosine/serine/threonine phosphatase activity	Group31		GO_MolecularFunction-EBI-UniProt-GOA-ACAP-ARAP_01.05.2024_00h00	0.00225037	0.0049058	0.00236834	0.00403496	[5, 8]	13.3333	4	[LOC106563492, LOC106604105, LOC106612793, dusp1]
GO:0005332	gamma-aminobutyric acid:sodium:chloride symporter activity	Group32	Molecular transport and localization	GO_BiologicalProcess-EBI-UniProt-GOA-ACAP-ARAP_01.05.2024_00h00	0.00321498	0.00642995	0.0148422	0.018965	[6, 7, 8, 9, 10, 11, 12, 13]	12.1212	4	[LOC106565344, LOC106571856, slc6a11a, slc6a6]
GO:0015171	amino acid transmembrane transporter activity	Group32		GO_BiologicalProcess-EBI-UniProt-GOA-ACAP-ARAP_01.05.2024_00h00	0.0109271	0.0167754	0.0148422	0.018965	[4, 6, 7]	4.02685	12	[LOC106565344, LOC106571856, LOC106573635, LOC106579373, LOC106586223, LOC106588820, LOC106605517, LOC106612657, slc25a18, slc6a11a, slc6a6, slc7a2]
GO:0015179	L-amino acid transmembrane transporter activity	Group32		GO_BiologicalProcess-EBI-UniProt-GOA-ACAP-ARAP_01.05.2024_00h00	0.0154901	0.0219275	0.0148422	0.018965	[5, 6, 7, 8, 9]	4.67836	8	[LOC106573635, LOC106579373, LOC106586223, LOC106588820, LOC106605517, LOC106612657, slc25a18, slc7a2]
GO:0015718	monocarboxylic acid transport	Group32		GO_BiologicalProcess-EBI-UniProt-GOA-ACAP-ARAP_01.05.2024_00h00	0.0342398	0.0403475	0.0148422	0.018965	[7]	4.0201	8	[LOC106565344, LOC106571856, LOC106585590, LOC106593002, acsl2, slc16a3b, slc6a11a, slc6a6]
GO:0008028	monocarboxylic acid transmembrane transporter activity	Group32		GO_BiologicalProcess-EBI-UniProt-GOA-ACAP-ARAP_01.05.2024_00h00	0.0219867	0.0281947	0.0148422	0.018965	[6, 8, 9]	5.17241	6	[LOC106565344, LOC106571856, LOC106593002, slc16a3b, slc6a11a, slc6a6]
GO:0005539	glycosaminoglycan binding	Group33	Signal transduction and immune response	GO_MolecularFunction-EBI-UniProt-GOA-ACAP-ARAP_01.05.2024_00h00	5.49691e-08	1.7119e-06	1.91428e-08	1.46761e-07	[3]	8.48214	19	[LOC106561100, LOC106562111, LOC106565750, LOC106567101, LOC106579714, LOC106580005, LOC106584182, LOC106585437, LOC106597308, LOC106604317, LOC106605015, LOC106605775, LOC106608163, LOC106613695, ctgf, ntd5, stab1, stab2, xlkd1]
GO:0050839	cell adhesion molecule binding	Group33		GO_MolecularFunction-EBI-UniProt-GOA-ACAP-ARAP_01.05.2024_00h00	8.97703e-05	0.000444771	1.91428e-08	1.46761e-07	[3]	4.38596	25	[LOC100380677, LOC106561987, LOC106564107, LOC106566742, LOC106567101, LOC106568400, LOC106569171, LOC106578841, LOC106580005, LOC106581008, LOC106581604, LOC106582518, LOC106585437, LOC106585965, LOC106586464, LOC106587287, LOC106587473, LOC106597308, LOC106599708, LOC106607214, anxa14, ctgf, esama, esm1, nfasca]
GO:0005178	integrin binding	Group33		GO_MolecularFunction-EBI-UniProt-GOA-ACAP-ARAP_01.05.2024_00h00	0.000150786	0.000657427	1.91428e-08	1.46761e-07	[3, 4]	6.70391	12	[LOC106564107, LOC106567101, LOC106568400, LOC106580005, LOC106582518, LOC106585437, LOC106585965, LOC106586464, LOC106597308, LOC106607214, ctgf, esm1]
GO:0008201	heparin binding	Group33		GO_MolecularFunction-EBI-UniProt-GOA-ACAP-ARAP_01.05.2024_00h00	3.54977e-05	0.0002211	1.91428e-08	1.46761e-07	[3, 4]	7.79221	12	[LOC106567101, LOC106580005, LOC106584182, LOC106585437, LOC106597308, LOC106604317, LOC106605015, LOC106605775, LOC106608163, LOC106613695, ctgf, ntd5]
GO:0005540	hyaluronic acid binding	Group33		GO_MolecularFunction-EBI-UniProt-GOA-ACAP-ARAP_01.05.2024_00h00	0.00390959	0.0072228	1.91428e-08	1.46761e-07	[4]	8.92857	5	[LOC106561100, LOC106562111, stab1, stab2, xlkd1]
GO:0045296	cadherin binding	Group33		GO_MolecularFunction-EBI-UniProt-GOA-ACAP-ARAP_01.05.2024_00h00	0.00359685	0.00687818	1.91428e-08	1.46761e-07	[4]	5.18135	10	[LOC100380677, LOC106561987, LOC106566742, LOC106569171, LOC106578841, LOC106581604, LOC106587287, LOC106587473, LOC106599708, anxa14]
GO:0004857	enzyme inhibitor activity	Group34	Cellular organization and tissue development	GO_MolecularFunction-EBI-UniProt-GOA-ACAP-ARAP_01.05.2024_00h00	7.80719e-07	1.70197e-05	6.03374e-07	2.77552e-06	[3]	5.97015	24	[LOC100195750, LOC106566021, LOC106567105, LOC106568957, LOC106570457, LOC106571140, LOC106575196, LOC106577511, LOC106577897, LOC106581278, LOC106583085, LOC106583145, LOC106589839, LOC106590538, LOC106603057, LOC106603698, LOC106605775, LOC106606431, LOC106608947, LOC106613072, angl4, anxa14, apoc1, serpinh1a]
GO:0061134	peptidase regulator activity	Group34		GO_MolecularFunction-EBI-UniProt-GOA-ACAP-ARAP_01.05.2024_00h00	1.80844e-06	2.816e-05	6.03374e-07	2.77552e-06	[3]	7.05882	18	[LOC100195293, LOC100195750, LOC106567105, LOC106570457, LOC106571140, LOC106575196, LOC106577897, LOC106581278, LOC106583145, LOC106589839, LOC106590538, LOC106603057, LOC106605775, LOC106606431, LOC106608947, LOC106613072, pcolce2b, serpinh1a]
GO:0030414	peptidase inhibitor activity	Group34		GO_MolecularFunction-EBI-UniProt-GOA-ACAP-ARAP_01.05.2024_00h00	4.06556e-06	4.22043e-05	6.03374e-07	2.77552e-06	[4]	7.33945	16	[LOC100195750, LOC106567105, LOC106570457, LOC106571140, LOC106575196, LOC106577897, LOC106581278, LOC106583145, LOC106589839, LOC106590538, LOC106603057, LOC106605775, LOC106606431, LOC106608947, LOC106613072, serpinh1a]
GO:0004866	endopeptidase inhibitor activity	Group34		GO_MolecularFunction-EBI-UniProt-GOA-ACAP-ARAP_01.05.2024_00h00	2.43334e-05	0.000171118	6.03374e-07	2.77552e-06	[5]	7.07071	14	[LOC100195750, LOC106567105, LOC106570457, LOC106571140, LOC106577897, LOC106581278, LOC106583145, LOC106589839, LOC106590538, LOC106603057, LOC106606431, LOC106608947, LOC106613072, serpinh1a]
GO:0004867	serine-type endopeptidase inhibitor activity	Group34		GO_MolecularFunction-EBI-UniProt-GOA-ACAP-ARAP_01.05.2024_00h00	0.000299786	0.00110768	6.03374e-07	2.77552e-06	[6]	7.89474	9	[LOC106567105, LOC106570457, LOC106571140, LOC106577897, LOC106581278, LOC106583145, LOC106608947, LOC106613072, serpinh1a]
GO:0045861	negative regulation of proteolysis	Group34		GO_BiologicalProcess-EBI-UniProt-GOA-ACAP-ARAP_01.05.2024_00h00	0.00359046	0.00692674	6.03374e-07	2.77552e-06	[5, 6, 7]	11.7647	4	[LOC106577897, LOC106589839, LOC106606431, LOC106608947]
GO:0019838	growth factor binding	Group35	Signal transduction and immune response	GO_MolecularFunction-EBI-UniProt-GOA-ACAP-ARAP_01.05.2024_00h00	1.4392e-06	2.61454e-05	8.45054e-05	0.000242953	[3]	9.03226	14	[LOC106565750, LOC106583220, LOC106583289, LOC106584117, LOC106590453, LOC106604726, LOC106611743, LOC106611876, fgfp1, flt3, igfbp-6b2, igfbp1a, igfbp6, tgfbr2l]
GO:0004713	protein tyrosine kinase activity	Group35		GO_MolecularFunction-EBI-UniProt-GOA-ACAP-ARAP_01.05.2024_00h00	0.00615318	0.0103984	8.45054e-05	0.000242953	[4, 6]	4.18006	13	[LOC106568558, LOC106569995, LOC106578163, LOC106583220, LOC106584117, LOC106590453, LOC106591469, LOC106600145, LOC106604726, LOC106611743, LOC106611876, ddr2l, flt3]
GO:0019199	transmembrane receptor protein kinase activity	Group35		GO_MolecularFunction-EBI-UniProt-GOA-ACAP-ARAP_01.05.2024_00h00	8.01211e-05	0.000406195	8.45054e-05	0.000242953	[4, 6]	6.0241	15	[LOC106565750, LOC106568558, LOC106569995, LOC106583220, LOC106584117, LOC106588217, LOC106590453, LOC106591469, LOC106600145, LOC106604726, LOC106611743, LOC106611876, ddr2l, flt3, tgfbr2l]
GO:0031994	insulin-like growth factor I binding	Group35		GO_MolecularFunction-EBI-UniProt-GOA-ACAP-ARAP_01.05.2024_00h00	0.000676047	0.00201888	8.45054e-05	0.000242953	[5]	18.1818	4	[LOC106583289, igfbp-6b2, igfbp1a, igfbp6]
GO:0031995	insulin-like growth factor II binding	Group35		GO_MolecularFunction-EBI-UniProt-GOA-ACAP-ARAP_01.05.2024_00h00	0.000676047	0.00201888	8.45054e-05	0.000242953	[5]	18.1818	4	[LOC106583289, igfbp-6b2, igfbp1a, igfbp6]
GO:0007169	cell surface receptor protein tyrosine kinase signaling pathway	Group35		GO_BiologicalProcess-EBI-UniProt-GOA-ACAP-ARAP_01.05.2024_00h00	7.58947e-05	0.00039393	8.45054e-05	0.000242953	[5, 6, 7]	4.19162	28	[LOC106567494, LOC106568558, LOC106569995, LOC106576444, LOC106579714, LOC106583220, LOC106583289, LOC106584117, LOC106584182, LOC106586525, LOC106590453, LOC106591469, LOC106600145, LOC106603590, LOC106604317, LOC106604525, LOC106604726, LOC106605015, LOC106610161, LOC106611743, LOC106611876, anks1b, ddr2l, esm1, flt3, igfbp-6b2, igfbp1a, igfbp6]
GO:0048009	insulin-like growth factor receptor signaling pathway	Group35		GO_BiologicalProcess-EBI-UniProt-GOA-ACAP-ARAP_01.05.2024_00h00	0.00907811	0.0143408	8.45054e-05	0.000242953	[6, 7, 8]	9.09091	4	[LOC106583289, igfbp-6b2, igfbp1a, igfbp6]
GO:0004866	endopeptidase inhibitor activity	Group36	Cellular organization and tissue development	GO_MolecularFunction-EBI-UniProt-GOA-ACAP-ARAP_01.05.2024_00h00	2.43334e-05	0.000171118	1.63332e-07	9.39157e-07	[5]	7.07071	14	[LOC100195750, LOC106567105, LOC106570457, LOC106571140, LOC106577897, LOC106581278, LOC106583145, LOC106589839, LOC106590538, LOC106603057, LOC106606431, LOC106608947, LOC106613072, serpinh1a]
GO:0051093	negative regulation of developmental process	Group36		GO_BiologicalProcess-EBI-UniProt-GOA-ACAP-ARAP_01.05.2024_00h00	0.00217937	0.00479901	1.63332e-07	9.39157e-07	[2, 3, 4]	5.55556	10	[LOC100380852, LOC106567247, LOC106572278, LOC106577897, LOC106580807, LOC106608163, LOC106608947, sema3fb, sema5a, tmem178]
GO:0007596	blood coagulation	Group36		GO_BiologicalProcess-EBI-UniProt-GOA-ACAP-ARAP_01.05.2024_00h00	0.0203781	0.0266014	1.63332e-07	9.39157e-07	[3, 5]	5.26316	6	[LOC106561958, LOC106570457, LOC106575739, LOC106578163, LOC106583599, f2r]
GO:0042060	wound healing	Group36		GO_BiologicalProcess-EBI-UniProt-GOA-ACAP-ARAP_01.05.2024_00h00	0.0210156	0.0272702	1.63332e-07	9.39157e-07	[4]	4.41989	8	[LOC106561958, LOC106570457, LOC106575739, LOC106577897, LOC106578163, LOC106583599, LOC106608947, f2r]
GO:0061041	regulation of wound healing	Group36		GO_BiologicalProcess-EBI-UniProt-GOA-ACAP-ARAP_01.05.2024_00h00	0.00254597	0.00533674	1.63332e-07	9.39157e-07	[5, 6]	12.9032	4	[LOC106561958, LOC106577897, LOC106608947, f2r]
GO:0045861	negative regulation of proteolysis	Group36		GO_BiologicalProcess-EBI-UniProt-GOA-ACAP-ARAP_01.05.2024_00h00	0.00359046	0.00692674	1.63332e-07	9.39157e-07	[5, 6, 7]	11.7647	4	[LOC106577897, LOC106589839, LOC106606431, LOC106608947]
GO:0045765	regulation of angiogenesis	Group36		GO_BiologicalProcess-EBI-UniProt-GOA-ACAP-ARAP_01.05.2024_00h00	0.000126913	0.000564633	1.63332e-07	9.39157e-07	[4, 5, 6, 7, 8, 9, 10]	10	8	[LOC106568558, LOC106577897, LOC106584182, LOC106605015, LOC106608163, LOC106608947, LOC106610161, si:dkeyp-61b2.1]
GO:0016525	negative regulation of angiogenesis	Group36		GO_BiologicalProcess-EBI-UniProt-GOA-ACAP-ARAP_01.05.2024_00h00	0.018124	0.024389	1.63332e-07	9.39157e-07	[4, 5, 6, 7, 8, 9, 10, 11]	10	3	[LOC106577897, LOC106608163, LOC106608947]
GO:0031700	adrenomedullin receptor binding	Group37	Signal transduction and immune response	GO_MolecularFunction-EBI-UniProt-GOA-ACAP-ARAP_01.05.2024_00h00	6.31387e-05	0.000344106	0.00308779	0.0050728	[5]	60	3	[LOC106561075, LOC106562114, LOC106587204]
KEGG:04270	Vascular smooth muscle contraction	Group37		KEGG_01.05.2024	0.00324029	0.00642167	0.00308779	0.0050728	[-1]	4.34783	14	[LOC106561075, LOC106562114, LOC106570254, LOC106580330, LOC106583599, LOC106585114, LOC106587204, LOC106589387, LOC106603698, LOC106607312, LOC106607561, LOC106611671, acta2, nppc]
GO:0043271	negative regulation of monoatomic ion transport	Group37		GO_BiologicalProcess-EBI-UniProt-GOA-ACAP-ARAP_01.05.2024_00h00	0.00254597	0.00533674	0.00308779	0.0050728	[3, 4, 5, 6]	12.9032	4	[LOC106571382, LOC106607180, hamp, pln1]
GO:1903522	regulation of blood circulation	Group37		GO_BiologicalProcess-EBI-UniProt-GOA-ACAP-ARAP_01.05.2024_00h00	0.0282846	0.0338793	0.00308779	0.0050728	[4, 5]	4.87805	6	[LOC106561075, LOC106562114, LOC106570254, LOC106571382, LOC106587204, pln1]
GO:0003073	regulation of systemic arterial blood pressure	Group37		GO_BiologicalProcess-EBI-UniProt-GOA-ACAP-ARAP_01.05.2024_00h00	0.0334036	0.039576	0.00308779	0.0050728	[4, 6]	6.15385	4	[LOC106561075, LOC106562114, LOC106570254, LOC106587204]
GO:0002027	regulation of heart rate	Group37		GO_BiologicalProcess-EBI-UniProt-GOA-ACAP-ARAP_01.05.2024_00h00	0.000676518	0.00199299	0.00308779	0.0050728	[3, 6, 7]	13.1579	5	[LOC106561075, LOC106562114, LOC106571382, LOC106587204, pln1]
GO:0010460	positive regulation of heart rate	Group37		GO_BiologicalProcess-EBI-UniProt-GOA-ACAP-ARAP_01.05.2024_00h00	0.00303233	0.00617803	0.00308779	0.0050728	[4, 5, 6, 7, 8]	18.75	3	[LOC106561075, LOC106562114, LOC106587204]
GO:1990410	adrenomedullin receptor signaling pathway	Group37		GO_BiologicalProcess-EBI-UniProt-GOA-ACAP-ARAP_01.05.2024_00h00	6.31387e-05	0.000344106	0.00308779	0.0050728	[5, 6, 7]	60	3	[LOC106561075, LOC106562114, LOC106587204]
GO:1903136	cuprous ion binding	Group38	Cellular organization and tissue development	GO_MolecularFunction-EBI-UniProt-GOA-ACAP-ARAP_01.05.2024_00h00	0.000214874	0.000851681	0.000222775	0.000602803	[8]	42.8571	3	[LOC106576709, LOC106578921, syu]
GO:0009408	response to heat	Group38		GO_BiologicalProcess-EBI-UniProt-GOA-ACAP-ARAP_01.05.2024_00h00	0.00180107	0.00431464	0.000222775	0.000602803	[3, 4]	10.6383	5	[LOC106575773, LOC106608136, dnaja, hs90a, hsp90b1]
GO:0044306	neuron projection terminus	Group38		GO_CellularComponent-EBI-UniProt-GOA-ACAP-ARAP_01.05.2024_00h00	0.0228222	0.0289258	0.000222775	0.000602803	[2, 5]	5.12821	6	[LOC106567641, LOC106576709, LOC106578921, LOC106602387, LOC106613013, syu]
GO:0034605	cellular response to heat	Group38		GO_BiologicalProcess-EBI-UniProt-GOA-ACAP-ARAP_01.05.2024_00h00	0.00161465	0.00391104	0.000222775	0.000602803	[4, 5]	23.0769	3	[LOC106575773, LOC106608136, hs90a]
GO:0005776	autophagosome	Group38		GO_CellularComponent-EBI-UniProt-GOA-ACAP-ARAP_01.05.2024_00h00	0.0171156	0.0236152	0.000222775	0.000602803	[4, 5, 6]	6.25	5	[LOC106567641, LOC106600893, LOC106613013, map1lc3c, sting1]
GO:0000421	autophagosome membrane	Group38		GO_CellularComponent-EBI-UniProt-GOA-ACAP-ARAP_01.05.2024_00h00	0.0315259	0.0375554	0.000222775	0.000602803	[5, 6, 7]	8.10811	3	[LOC106600893, map1lc3c, sting1]
GO:0072318	clathrin coat disassembly	Group38		GO_BiologicalProcess-EBI-UniProt-GOA-ACAP-ARAP_01.05.2024_00h00	0.00584	0.00994625	0.000222775	0.000602803	[4, 6, 8]	15	3	[LOC106567641, LOC106583399, LOC106613013]
GO:0005507	copper ion binding	Group38		GO_MolecularFunction-EBI-UniProt-GOA-ACAP-ARAP_01.05.2024_00h00	0.00785863	0.0125969	0.000222775	0.000602803	[7]	7.57576	5	[LOC100194731, LOC106576709, LOC106578921, LOC106585899, syu]
GO:0140662	ATP-dependent protein folding chaperone	Group38		GO_BiologicalProcess-EBI-UniProt-GOA-ACAP-ARAP_01.05.2024_00h00	0.00229008	0.00494295	0.000222775	0.000602803	[4, 7, 8, 9]	8.33333	6	[LOC106567641, LOC106608136, LOC106613013, hs90a, hsc70, hsp90b1]
GO:0009636	response to toxic substance	Group39		GO_BiologicalProcess-EBI-UniProt-GOA-ACAP-ARAP_01.05.2024_00h00	3.50078e-05	0.000231264	1.02387e-08	9.41961e-08	[3]	8.46154	11	[LOC106598067, LOC106601071, LOC106601072, LOC106601074, LOC106601077, LOC106604000, LOC106607371, LOC106607372, LOC106607373, LOC106607375, ephx5]
GO:0016684	oxidoreductase activity, acting on peroxide as acceptor	Group39		GO_MolecularFunction-EBI-UniProt-GOA-ACAP-ARAP_01.05.2024_00h00	1.18323e-05	9.21231e-05	1.02387e-08	9.41961e-08	[3]	10.5263	10	[LOC106601071, LOC106601072, LOC106601074, LOC106601077, LOC106604000, LOC106607371, LOC106607372, LOC106607373, LOC106607375, sesn1]
GO:0043177	organic acid binding	Group39		GO_MolecularFunction-EBI-UniProt-GOA-ACAP-ARAP_01.05.2024_00h00	1.01252e-05	8.48959e-05	1.02387e-08	9.41961e-08	[3]	8.1761	13	[LOC106577511, LOC106601071, LOC106601072, LOC106601074, LOC106601077, LOC106603838, LOC106607371, LOC106607372, LOC106607373, LOC106607375, apoc1, ftcd, sesn1]
GO:0046906	tetrapyrrole binding	Group39		GO_MolecularFunction-EBI-UniProt-GOA-ACAP-ARAP_01.05.2024_00h00	5.45711e-05	0.000321527	1.02387e-08	9.41961e-08	[3]	5.94796	16	[LOC100136926, LOC106577419, LOC106586420, LOC106586421, LOC106590030, LOC106592262, LOC106599162, LOC106601071, LOC106601072, LOC106601074, LOC106601077, LOC106607371, LOC106607372, LOC106607373, LOC106607375, LOC106612509]
GO:0072562	blood microparticle	Group39		GO_CellularComponent-EBI-UniProt-GOA-ACAP-ARAP_01.05.2024_00h00	4.38199e-05	0.000265354	1.02387e-08	9.41961e-08	[2, 3, 4]	11.5942	8	[LOC106601071, LOC106601072, LOC106601074, LOC106601077, LOC106607371, LOC106607372, LOC106607373, LOC106607375]
GO:0015669	gas transport	Group39		GO_BiologicalProcess-EBI-UniProt-GOA-ACAP-ARAP_01.05.2024_00h00	9.15007e-07	1.81338e-05	1.02387e-08	9.41961e-08	[4]	16.0714	9	[LOC106590208, LOC106601071, LOC106601072, LOC106601074, LOC106601077, LOC106607371, LOC106607372, LOC106607373, LOC106607375]
GO:0042744	hydrogen peroxide catabolic process	Group39		GO_BiologicalProcess-EBI-UniProt-GOA-ACAP-ARAP_01.05.2024_00h00	4.48316e-06	4.4424e-05	1.02387e-08	9.41961e-08	[4, 5]	15.6863	8	[LOC106601071, LOC106601072, LOC106601074, LOC106601077, LOC106607371, LOC106607372, LOC106607373, LOC106607375]
GO:0042554	superoxide anion generation	Group39		GO_BiologicalProcess-EBI-UniProt-GOA-ACAP-ARAP_01.05.2024_00h00	0.000345449	0.00123456	1.02387e-08	9.41961e-08	[5]	15.1515	5	[LOC106581414, LOC106601740, LOC106606647, LOC106611713, il8]
GO:0005344	oxygen carrier activity	Group39		GO_BiologicalProcess-EBI-UniProt-GOA-ACAP-ARAP_01.05.2024_00h00	2.79105e-06	3.20237e-05	1.02387e-08	9.41961e-08	[6]	16.6667	8	[LOC106601071, LOC106601072, LOC106601074, LOC106601077, LOC106607371, LOC106607372, LOC106607373, LOC106607375]
GO:0005506	iron ion binding	Group39		GO_MolecularFunction-EBI-UniProt-GOA-ACAP-ARAP_01.05.2024_00h00	2.65296e-06	3.21302e-05	1.02387e-08	9.41961e-08	[7]	6.87023	18	[LOC100136926, LOC106561934, LOC106577419, LOC106580183, LOC106586420, LOC106586421, LOC106589400, LOC106592262, LOC106599162, LOC106600954, LOC106601071, LOC106601072, LOC106601077, LOC106603838, LOC106607373, LOC106607375, cdo1, loxe3]
GO:0072593	reactive oxygen species metabolic process	Group39	Metabolism and enzymatic function	GO_BiologicalProcess-EBI-UniProt-GOA-ACAP-ARAP_01.05.2024_00h00	3.82389e-08	1.38935e-06	1.02387e-08	9.41961e-08	[3]	13.2653	13	[LOC106581414, LOC106601071, LOC106601072, LOC106601074, LOC106601077, LOC106601740, LOC106606647, LOC106607371, LOC106607372, LOC106607373, LOC106607375, LOC106611713, il8]
GO:0006935	chemotaxis	Group40	Signal transduction and immune response	GO_BiologicalProcess-EBI-UniProt-GOA-ACAP-ARAP_01.05.2024_00h00	4.39442e-11	4.78992e-09	2.66031e-07	1.35971e-06	[3, 4]	8.45921	28	[LOC106562892, LOC106563358, LOC106564720, LOC106567247, LOC106572278, LOC106575680, LOC106579494, LOC106579844, LOC106580807, LOC106581661, LOC106584117, LOC106584182, LOC106586893, LOC106588537, LOC106590189, LOC106590245, LOC106596271, LOC106600447, LOC106605015, LOC106610161, LOC106611876, LOC106613702, ccl25a, cxl10, il8, lgals3b, sema3fb, sema5a]
KEGG:04060	Cytokine-cytokine receptor interaction	Group40		KEGG_01.05.2024	1.59999e-06	2.68306e-05	2.66031e-07	1.35971e-06	[-1]	5.30452	27	[LOC106563358, LOC106563802, LOC106567318, LOC106569623, LOC106572181, LOC106572390, LOC106575680, LOC106576947, LOC106579494, LOC106579844, LOC106581115, LOC106581661, LOC106588537, LOC106590189, LOC106596271, LOC106613202, LOC106613702, cxl10, ifngr2a, il11a, il12rb1, il17a/f1, il17d, il8, lepb2, tgfb5, tgfbr2l]
GO:0016477	cell migration	Group40		GO_BiologicalProcess-EBI-UniProt-GOA-ACAP-ARAP_01.05.2024_00h00	5.43603e-06	4.93773e-05	2.66031e-07	1.35971e-06	[3]	4.09664	39	[LOC106563358, LOC106564720, LOC106565750, LOC106567247, LOC106568558, LOC106568853, LOC106568963, LOC106572278, LOC106576226, LOC106579340, LOC106579494, LOC106579844, LOC106580807, LOC106581661, LOC106584182, LOC106586525, LOC106586893, LOC106588537, LOC106590189, LOC106590245, LOC106596271, LOC106600447, LOC106604525, LOC106605015, LOC106608653, LOC106609348, LOC106610161, LOC106610475, LOC106…
GO:0050900	leukocyte migration	Group40		GO_BiologicalProcess-EBI-UniProt-GOA-ACAP-ARAP_01.05.2024_00h00	0.00331138	0.00644537	2.66031e-07	1.35971e-06	[2, 4]	6.10687	8	[LOC106568963, LOC106581661, LOC106584182, LOC106605015, LOC106610161, il8, lgals3b, plvapb]
GO:0001664	G protein-coupled receptor binding	Group40		GO_MolecularFunction-EBI-UniProt-GOA-ACAP-ARAP_01.05.2024_00h00	0.000460751	0.00154529	2.66031e-07	1.35971e-06	[4]	4.7619	17	[LOC106561075, LOC106562114, LOC106563358, LOC106564720, LOC106570254, LOC106579494, LOC106586893, LOC106587204, LOC106596271, LOC106600447, LOC106601131, LOC106605312, LOC106613702, ccl25a, cxl10, il8, insl5a]
GO:0005126	cytokine receptor binding	Group40		GO_MolecularFunction-EBI-UniProt-GOA-ACAP-ARAP_01.05.2024_00h00	1.1135e-05	8.99049e-05	2.66031e-07	1.35971e-06	[4]	6.46388	17	[LOC106563358, LOC106564720, LOC106565750, LOC106579494, LOC106584182, LOC106586893, LOC106596271, LOC106600447, LOC106605015, LOC106605312, LOC106610161, LOC106613702, ccl25a, cxl10, il8, tgfb5, tgfbr2l]
GO:0048018	receptor ligand activity	Group40		GO_BiologicalProcess-EBI-UniProt-GOA-ACAP-ARAP_01.05.2024_00h00	7.75965e-07	1.87956e-05	2.66031e-07	1.35971e-06	[3, 4, 5]	4.63918	36	[LOC106561075, LOC106562114, LOC106562892, LOC106563358, LOC106564720, LOC106567247, LOC106569623, LOC106570254, LOC106572278, LOC106579494, LOC106580807, LOC106584182, LOC106586893, LOC106587204, LOC106596271, LOC106600447, LOC106601131, LOC106604317, LOC106604525, LOC106605015, LOC106610161, LOC106612167, LOC106613702, ccl25a, cxl10, il11a, il17a/f1, il17d, il8, insl5a, nppc, osgn1, paca, sema3…
GO:0050920	regulation of chemotaxis	Group40		GO_BiologicalProcess-EBI-UniProt-GOA-ACAP-ARAP_01.05.2024_00h00	0.00146606	0.00363184	2.66031e-07	1.35971e-06	[3, 4, 5]	6.95652	8	[LOC106567247, LOC106572278, LOC106580807, LOC106584182, LOC106605015, LOC106610161, sema3fb, sema5a]
GO:0097529	myeloid leukocyte migration	Group40		GO_BiologicalProcess-EBI-UniProt-GOA-ACAP-ARAP_01.05.2024_00h00	0.00365211	0.00686345	2.66031e-07	1.35971e-06	[3, 5]	7.59494	6	[LOC106581661, LOC106584182, LOC106605015, LOC106610161, il8, lgals3b]
GO:0030334	regulation of cell migration	Group40		GO_BiologicalProcess-EBI-UniProt-GOA-ACAP-ARAP_01.05.2024_00h00	0.00103139	0.00284613	2.66031e-07	1.35971e-06	[4, 5]	4.42708	17	[LOC106567247, LOC106568558, LOC106568963, LOC106572278, LOC106580807, LOC106584182, LOC106586525, LOC106604525, LOC106605015, LOC106610161, LOC106610475, LOC106611876, il8, plvapb, sema3fb, sema5a, si:dkeyp-61b2.1]
GO:0060326	cell chemotaxis	Group40		GO_BiologicalProcess-EBI-UniProt-GOA-ACAP-ARAP_01.05.2024_00h00	2.91009e-09	1.2688e-07	2.66031e-07	1.35971e-06	[4, 5]	9.61539	20	[LOC106563358, LOC106564720, LOC106579494, LOC106579844, LOC106581661, LOC106584182, LOC106586893, LOC106588537, LOC106590189, LOC106590245, LOC106596271, LOC106600447, LOC106605015, LOC106610161, LOC106611876, LOC106613702, ccl25a, cxl10, il8, lgals3b]
GO:0005125	cytokine activity	Group40		GO_BiologicalProcess-EBI-UniProt-GOA-ACAP-ARAP_01.05.2024_00h00	0.000178816	0.000749651	2.66031e-07	1.35971e-06	[4, 5, 6]	5.36913	16	[LOC106563358, LOC106564720, LOC106569623, LOC106579494, LOC106586893, LOC106596271, LOC106600447, LOC106601131, LOC106613702, ccl25a, cxl10, il11a, il17a/f1, il17d, il8, tgfb5]
GO:0042379	chemokine receptor binding	Group40		GO_MolecularFunction-EBI-UniProt-GOA-ACAP-ARAP_01.05.2024_00h00	6.14605e-08	1.6748e-06	2.66031e-07	1.35971e-06	[5]	15.942	11	[LOC106563358, LOC106564720, LOC106579494, LOC106586893, LOC106596271, LOC106600447, LOC106605312, LOC106613702, ccl25a, cxl10, il8]
GO:0120254	olefinic compound metabolic process	Group41	Metabolism and enzymatic function	GO_BiologicalProcess-EBI-UniProt-GOA-ACAP-ARAP_01.05.2024_00h00	1.94116e-06	2.82116e-05	2.7308e-06	9.66282e-06	[3]	10.3448	12	[LOC100136926, LOC106567948, LOC106577419, LOC106586420, LOC106586421, LOC106590669, LOC106592262, LOC106603538, bco2a, ephx5, fadsd5, loxe3]
KEGG:00120	Primary bile acid biosynthesis	Group41		KEGG_01.05.2024	0.0272883	0.0330492	2.7308e-06	9.66282e-06	[-1]	8.57143	3	[LOC106586420, LOC106586421, LOC106599162]
GO:0042445	hormone metabolic process	Group41		GO_BiologicalProcess-EBI-UniProt-GOA-ACAP-ARAP_01.05.2024_00h00	0.0345449	0.0404881	2.7308e-06	9.66282e-06	[2, 4]	4.65116	6	[LOC100136926, LOC106567948, LOC106586420, LOC106586421, LOC106590669, LOC106603538]
GO:0008207	C21-steroid hormone metabolic process	Group41		GO_BiologicalProcess-EBI-UniProt-GOA-ACAP-ARAP_01.05.2024_00h00	0.0136058	0.0200409	2.7308e-06	9.66282e-06	[2, 3, 5]	11.1111	3	[LOC100136926, LOC106586420, LOC106586421]
GO:0006066	alcohol metabolic process	Group41		GO_BiologicalProcess-EBI-UniProt-GOA-ACAP-ARAP_01.05.2024_00h00	0.00792311	0.0126076	2.7308e-06	9.66282e-06	[3, 4]	4.04984	13	[LOC106565807, LOC106567948, LOC106586420, LOC106586421, LOC106586629, LOC106589785, LOC106590669, LOC106599162, LOC106603538, LOC106605086, LOC106605689, LOC106606991, soat1]
GO:0006775	fat-soluble vitamin metabolic process	Group41		GO_BiologicalProcess-EBI-UniProt-GOA-ACAP-ARAP_01.05.2024_00h00	0.000561389	0.00177366	2.7308e-06	9.66282e-06	[4]	19.0476	4	[LOC106577419, LOC106586420, LOC106586421, LOC106592262]
GO:1901568	fatty acid derivative metabolic process	Group41		GO_BiologicalProcess-EBI-UniProt-GOA-ACAP-ARAP_01.05.2024_00h00	0.000453517	0.00154479	2.7308e-06	9.66282e-06	[4]	11.3208	6	[LOC106571348, LOC106577419, LOC106585590, LOC106592262, LOC106611586, acsl2]
GO:0019751	polyol metabolic process	Group41		GO_BiologicalProcess-EBI-UniProt-GOA-ACAP-ARAP_01.05.2024_00h00	0.00202394	0.00464441	2.7308e-06	9.66282e-06	[4, 5]	6.61157	8	[LOC106565807, LOC106567948, LOC106586420, LOC106586421, LOC106586629, LOC106603538, LOC106605086, LOC106606991]
GO:0034308	primary alcohol metabolic process	Group41		GO_BiologicalProcess-EBI-UniProt-GOA-ACAP-ARAP_01.05.2024_00h00	0.00281617	0.00579174	2.7308e-06	9.66282e-06	[4, 5]	8	6	[LOC106567948, LOC106586420, LOC106586421, LOC106589785, LOC106590669, LOC106603538]
GO:0046173	polyol biosynthetic process	Group41		GO_BiologicalProcess-EBI-UniProt-GOA-ACAP-ARAP_01.05.2024_00h00	0.0154891	0.0220694	2.7308e-06	9.66282e-06	[5, 6]	6.41026	5	[LOC106565807, LOC106586420, LOC106586421, LOC106605086, LOC106606991]
GO:0006690	icosanoid metabolic process	Group41		GO_BiologicalProcess-EBI-UniProt-GOA-ACAP-ARAP_01.05.2024_00h00	0.00388711	0.00724266	2.7308e-06	9.66282e-06	[6]	7.5	6	[LOC106577419, LOC106592262, LOC106604000, ephx5, loxe3, ptges]
GO:0001676	long-chain fatty acid metabolic process	Group41		GO_BiologicalProcess-EBI-UniProt-GOA-ACAP-ARAP_01.05.2024_00h00	0.00108112	0.00290969	2.7308e-06	9.66282e-06	[5, 6, 8]	8.23529	7	[LOC106577419, LOC106585590, LOC106592262, acsl2, ephx5, fadsd5, loxe3]
GO:0033559	unsaturated fatty acid metabolic process	Group41		GO_BiologicalProcess-EBI-UniProt-GOA-ACAP-ARAP_01.05.2024_00h00	1.18323e-05	9.21231e-05	2.7308e-06	9.66282e-06	[5, 6, 8]	10.5263	10	[LOC106571348, LOC106577419, LOC106584797, LOC106592262, LOC106611586, ephx5, fadsd5, fadsd6, loxe3, ptges]
GO:0006641	triglyceride metabolic process	Group41		GO_BiologicalProcess-EBI-UniProt-GOA-ACAP-ARAP_01.05.2024_00h00	0.0226614	0.02889	2.7308e-06	9.66282e-06	[6, 7]	5.81395	5	[LOC106567948, LOC106577511, LOC106603538, LOC106613695, apoc1]
GO:0019369	arachidonic acid metabolic process	Group41		GO_BiologicalProcess-EBI-UniProt-GOA-ACAP-ARAP_01.05.2024_00h00	0.00647947	0.0108656	2.7308e-06	9.66282e-06	[4, 6, 7, 9]	10	4	[LOC106577419, LOC106592262, ephx5, loxe3]
GO:0006691	leukotriene metabolic process	Group41		GO_BiologicalProcess-EBI-UniProt-GOA-ACAP-ARAP_01.05.2024_00h00	0.00202659	0.00460205	2.7308e-06	9.66282e-06	[7]	21.4286	3	[LOC106577419, LOC106592262, LOC106604000]
GO:0001523	retinoid metabolic process	Group41		GO_BiologicalProcess-EBI-UniProt-GOA-ACAP-ARAP_01.05.2024_00h00	0.0194374	0.0256809	2.7308e-06	9.66282e-06	[7, 8]	7.27273	4	[LOC106567948, LOC106590669, LOC106603538, bco2a]
KEGG:00410	beta-Alanine metabolism	Group42	Metabolism and enzymatic function	KEGG_01.05.2024	1.98723e-05	0.000149385	2.8157e-05	9.25158e-05	[-1]	12.9032	8	[LOC100194731, LOC106569508, LOC106581773, LOC106592407, LOC106594092, LOC106602007, cndp1, gadl1]
KEGG:00220	Arginine biosynthesis	Group42		KEGG_01.05.2024	0.0114174	0.0171655	2.8157e-05	9.25158e-05	[-1]	8.51064	4	[LOC100500786, LOC106564367, LOC106590406, LOC106599105]
KEGG:00250	Alanine, aspartate and glutamate metabolism	Group42		KEGG_01.05.2024	0.00132542	0.00335977	2.8157e-05	9.25158e-05	[-1]	7.95455	7	[LOC106564367, LOC106569508, LOC106581773, LOC106590406, LOC106592407, LOC106602007, si:dkey-103j14.5]
KEGG:00430	Taurine and hypotaurine metabolism	Group42		KEGG_01.05.2024	5.91449e-05	0.000339305	2.8157e-05	9.25158e-05	[-1]	16.2162	6	[LOC106569508, LOC106580183, LOC106581773, LOC106594092, cdo1, gadl1]
KEGG:00650	Butanoate metabolism	Group42		KEGG_01.05.2024	0.00359046	0.00692674	2.8157e-05	9.25158e-05	[-1]	11.7647	4	[LOC106569508, LOC106581773, LOC106592407, LOC106602007]
KEGG:00770	Pantothenate and CoA biosynthesis	Group42		KEGG_01.05.2024	0.0252917	0.0311502	2.8157e-05	9.25158e-05	[-1]	8.82353	3	[LOC100380852, LOC106594092, gadl1]
GO:0006520	amino acid metabolic process	Group42		GO_BiologicalProcess-EBI-UniProt-GOA-ACAP-ARAP_01.05.2024_00h00	0.00249154	0.00532506	2.8157e-05	9.25158e-05	[3]	4.18848	16	[LOC100500786, LOC106564367, LOC106568196, LOC106569508, LOC106580183, LOC106581773, LOC106588820, LOC106589322, LOC106590406, LOC106592407, LOC106599105, LOC106602007, bhmt, cdo1, ftcd, si:dkey-103j14.5]
GO:0016830	carbon-carbon lyase activity	Group42		GO_MolecularFunction-EBI-UniProt-GOA-ACAP-ARAP_01.05.2024_00h00	0.000194192	0.000783959	2.8157e-05	9.25158e-05	[3]	9.41177	8	[LOC100194624, LOC106569508, LOC106581773, LOC106591313, LOC106594092, aldob, gadl1, npl]
GO:0019842	vitamin binding	Group42		GO_MolecularFunction-EBI-UniProt-GOA-ACAP-ARAP_01.05.2024_00h00	9.51433e-05	0.000450896	2.8157e-05	9.25158e-05	[3]	6.59898	13	[LOC100380727, LOC106564367, LOC106569508, LOC106581773, LOC106590406, LOC106592407, LOC106594092, LOC106602007, LOC106603838, LOC106612509, ftcd, gadl1, rbp4]
GO:0008483	transaminase activity	Group42		GO_MolecularFunction-EBI-UniProt-GOA-ACAP-ARAP_01.05.2024_00h00	0.0122754	0.0182043	2.8157e-05	9.25158e-05	[4]	8.33333	4	[LOC106564367, LOC106590406, LOC106592407, LOC106602007]
GO:0009063	amino acid catabolic process	Group42		GO_BiologicalProcess-EBI-UniProt-GOA-ACAP-ARAP_01.05.2024_00h00	0.00185246	0.00434233	2.8157e-05	9.25158e-05	[4]	6.12245	9	[LOC100500786, LOC106568196, LOC106580183, LOC106590406, LOC106592407, LOC106599105, LOC106602007, cdo1, si:dkey-103j14.5]
GO:0016831	carboxy-lyase activity	Group42		GO_MolecularFunction-EBI-UniProt-GOA-ACAP-ARAP_01.05.2024_00h00	0.0171793	0.023554	2.8157e-05	9.25158e-05	[4]	7.54717	4	[LOC106569508, LOC106581773, LOC106594092, gadl1]
GO:0016832	aldehyde-lyase activity	Group42		GO_MolecularFunction-EBI-UniProt-GOA-ACAP-ARAP_01.05.2024_00h00	0.00429761	0.0076169	2.8157e-05	9.25158e-05	[4]	16.6667	3	[LOC100194624, LOC106591313, aldob]
GO:0030170	pyridoxal phosphate binding	Group42		GO_MolecularFunction-EBI-UniProt-GOA-ACAP-ARAP_01.05.2024_00h00	0.000715844	0.00205334	2.8157e-05	9.25158e-05	[4, 5]	7.76699	8	[LOC106564367, LOC106569508, LOC106581773, LOC106590406, LOC106592407, LOC106594092, LOC106602007, gadl1]
GO:0000096	sulfur amino acid metabolic process	Group42		GO_BiologicalProcess-EBI-UniProt-GOA-ACAP-ARAP_01.05.2024_00h00	0.021544	0.0277905	2.8157e-05	9.25158e-05	[4, 6]	9.375	3	[LOC106580183, bhmt, cdo1]
GO:0170041	non-proteinogenic amino acid metabolic process	Group42		GO_BiologicalProcess-EBI-UniProt-GOA-ACAP-ARAP_01.05.2024_00h00	0.00114682	0.00304887	2.8157e-05	9.25158e-05	[4, 6]	9.52381	6	[LOC100500786, LOC106569508, LOC106581773, LOC106592407, LOC106599105, LOC106602007]
GO:0006525	arginine metabolic process	Group42		GO_BiologicalProcess-EBI-UniProt-GOA-ACAP-ARAP_01.05.2024_00h00	0.00671977	0.0110144	2.8157e-05	9.25158e-05	[5, 7]	14.2857	3	[LOC100500786, LOC106588820, LOC106599105]
GO:0009448	gamma-aminobutyric acid metabolic process	Group42		GO_BiologicalProcess-EBI-UniProt-GOA-ACAP-ARAP_01.05.2024_00h00	7.55351e-05	0.000401626	2.8157e-05	9.25158e-05	[5, 7]	30.7692	4	[LOC106569508, LOC106581773, LOC106592407, LOC106602007]
GO:0019752	carboxylic acid metabolic process	Group43	Metabolism and enzymatic function	GO_BiologicalProcess-EBI-UniProt-GOA-ACAP-ARAP_01.05.2024_00h00	2.19849e-06	2.99545e-05	1.83594e-06	7.03776e-06	[5]	4.2061	40	[LOC100194624, LOC100500786, LOC106564367, LOC106568196, LOC106569508, LOC106571348, LOC106577419, LOC106580183, LOC106581773, LOC106584797, LOC106585590, LOC106588820, LOC106589322, LOC106590406, LOC106591313, LOC106592262, LOC106592407, LOC106594092, LOC106597323, LOC106599105, LOC106599162, LOC106602007, LOC106604000, LOC106611586, LOC106613695, acot11a, acsl2, aldob, bhmt, cdo1, dse, ephx5, f…
KEGG:00220	Arginine biosynthesis	Group43		KEGG_01.05.2024	0.0114174	0.0171655	1.83594e-06	7.03776e-06	[-1]	8.51064	4	[LOC100500786, LOC106564367, LOC106590406, LOC106599105]
KEGG:00250	Alanine, aspartate and glutamate metabolism	Group43		KEGG_01.05.2024	0.00132542	0.00335977	1.83594e-06	7.03776e-06	[-1]	7.95455	7	[LOC106564367, LOC106569508, LOC106581773, LOC106590406, LOC106592407, LOC106602007, si:dkey-103j14.5]
KEGG:00270	Cysteine and methionine metabolism	Group43		KEGG_01.05.2024	0.0174044	0.0237135	1.83594e-06	7.03776e-06	[-1]	5.45455	6	[LOC106564367, LOC106580183, LOC106580346, LOC106603656, bhmt, cdo1]
KEGG:00330	Arginine and proline metabolism	Group43		KEGG_01.05.2024	2.03508e-05	0.000147882	1.83594e-06	7.03776e-06	[-1]	9.90099	10	[LOC100500786, LOC106564367, LOC106568196, LOC106584654, LOC106589322, LOC106590481, LOC106591313, LOC106599105, LOC106603838, cndp1]
GO:0006520	amino acid metabolic process	Group43		GO_BiologicalProcess-EBI-UniProt-GOA-ACAP-ARAP_01.05.2024_00h00	0.00249154	0.00532506	1.83594e-06	7.03776e-06	[3]	4.18848	16	[LOC100500786, LOC106564367, LOC106568196, LOC106569508, LOC106580183, LOC106581773, LOC106588820, LOC106589322, LOC106590406, LOC106592407, LOC106599105, LOC106602007, bhmt, cdo1, ftcd, si:dkey-103j14.5]
GO:0019842	vitamin binding	Group43		GO_MolecularFunction-EBI-UniProt-GOA-ACAP-ARAP_01.05.2024_00h00	9.51433e-05	0.000450896	1.83594e-06	7.03776e-06	[3]	6.59898	13	[LOC100380727, LOC106564367, LOC106569508, LOC106581773, LOC106590406, LOC106592407, LOC106594092, LOC106602007, LOC106603838, LOC106612509, ftcd, gadl1, rbp4]
GO:0044282	small molecule catabolic process	Group43		GO_BiologicalProcess-EBI-UniProt-GOA-ACAP-ARAP_01.05.2024_00h00	0.00122497	0.00321739	1.83594e-06	7.03776e-06	[3]	4.49438	16	[LOC100500786, LOC106568196, LOC106577419, LOC106580183, LOC106590406, LOC106591313, LOC106592262, LOC106592407, LOC106599105, LOC106599162, LOC106602007, LOC106605689, cdo1, ftcd, npl, si:dkey-103j14.5]
GO:0008483	transaminase activity	Group43		GO_MolecularFunction-EBI-UniProt-GOA-ACAP-ARAP_01.05.2024_00h00	0.0122754	0.0182043	1.83594e-06	7.03776e-06	[4]	8.33333	4	[LOC106564367, LOC106590406, LOC106592407, LOC106602007]
GO:0009063	amino acid catabolic process	Group43		GO_BiologicalProcess-EBI-UniProt-GOA-ACAP-ARAP_01.05.2024_00h00	0.00185246	0.00434233	1.83594e-06	7.03776e-06	[4]	6.12245	9	[LOC100500786, LOC106568196, LOC106580183, LOC106590406, LOC106592407, LOC106599105, LOC106602007, cdo1, si:dkey-103j14.5]
GO:0030170	pyridoxal phosphate binding	Group43		GO_MolecularFunction-EBI-UniProt-GOA-ACAP-ARAP_01.05.2024_00h00	0.000715844	0.00205334	1.83594e-06	7.03776e-06	[4, 5]	7.76699	8	[LOC106564367, LOC106569508, LOC106581773, LOC106590406, LOC106592407, LOC106594092, LOC106602007, gadl1]
GO:0000096	sulfur amino acid metabolic process	Group43		GO_BiologicalProcess-EBI-UniProt-GOA-ACAP-ARAP_01.05.2024_00h00	0.021544	0.0277905	1.83594e-06	7.03776e-06	[4, 6]	9.375	3	[LOC106580183, bhmt, cdo1]
GO:0170039	proteinogenic amino acid metabolic process	Group43		GO_BiologicalProcess-EBI-UniProt-GOA-ACAP-ARAP_01.05.2024_00h00	0.00326501	0.00641237	1.83594e-06	7.03776e-06	[4, 6]	4.95496	11	[LOC100500786, LOC106564367, LOC106568196, LOC106580183, LOC106589322, LOC106590406, LOC106599105, bhmt, cdo1, ftcd, si:dkey-103j14.5]
GO:0170041	non-proteinogenic amino acid metabolic process	Group43		GO_BiologicalProcess-EBI-UniProt-GOA-ACAP-ARAP_01.05.2024_00h00	0.00114682	0.00304887	1.83594e-06	7.03776e-06	[4, 6]	9.52381	6	[LOC100500786, LOC106569508, LOC106581773, LOC106592407, LOC106599105, LOC106602007]
GO:1901605	alpha-amino acid metabolic process	Group43		GO_BiologicalProcess-EBI-UniProt-GOA-ACAP-ARAP_01.05.2024_00h00	0.00448794	0.00782696	1.83594e-06	7.03776e-06	[4, 6]	4.5283	12	[LOC100500786, LOC106564367, LOC106568196, LOC106580183, LOC106588820, LOC106589322, LOC106590406, LOC106599105, bhmt, cdo1, ftcd, si:dkey-103j14.5]
GO:0046395	carboxylic acid catabolic process	Group43		GO_BiologicalProcess-EBI-UniProt-GOA-ACAP-ARAP_01.05.2024_00h00	0.000952678	0.00269719	1.83594e-06	7.03776e-06	[5, 6]	4.96454	14	[LOC100500786, LOC106568196, LOC106577419, LOC106580183, LOC106590406, LOC106591313, LOC106592262, LOC106592407, LOC106599105, LOC106602007, cdo1, ftcd, npl, si:dkey-103j14.5]
GO:0006525	arginine metabolic process	Group43		GO_BiologicalProcess-EBI-UniProt-GOA-ACAP-ARAP_01.05.2024_00h00	0.00671977	0.0110144	1.83594e-06	7.03776e-06	[5, 7]	14.2857	3	[LOC100500786, LOC106588820, LOC106599105]
GO:0170040	proteinogenic amino acid catabolic process	Group43		GO_BiologicalProcess-EBI-UniProt-GOA-ACAP-ARAP_01.05.2024_00h00	0.00402284	0.00730817	1.83594e-06	7.03776e-06	[5, 6, 7]	6.54206	7	[LOC100500786, LOC106568196, LOC106580183, LOC106590406, LOC106599105, cdo1, si:dkey-103j14.5]
GO:0009064	glutamine family amino acid metabolic process	Group43		GO_BiologicalProcess-EBI-UniProt-GOA-ACAP-ARAP_01.05.2024_00h00	0.00653415	0.0107912	1.83594e-06	7.03776e-06	[5, 6, 7, 8]	6.74157	6	[LOC100500786, LOC106568196, LOC106589322, LOC106599105, ftcd, si:dkey-103j14.5]
GO:0170035	L-amino acid catabolic process	Group43		GO_BiologicalProcess-EBI-UniProt-GOA-ACAP-ARAP_01.05.2024_00h00	0.00445327	0.00782913	1.83594e-06	7.03776e-06	[6, 7, 8]	6.42202	7	[LOC100500786, LOC106568196, LOC106580183, LOC106590406, LOC106599105, cdo1, si:dkey-103j14.5]
GO:0009065	glutamine family amino acid catabolic process	Group43		GO_BiologicalProcess-EBI-UniProt-GOA-ACAP-ARAP_01.05.2024_00h00	0.00399463	0.00731789	1.83594e-06	7.03776e-06	[6, 7, 8, 9]	11.4286	4	[LOC100500786, LOC106568196, LOC106599105, si:dkey-103j14.5]
KEGG:03320	PPAR signaling pathway	Group44	Metabolism and enzymatic function	KEGG_01.05.2024	4.62568e-06	4.38434e-05	7.40866e-07	3.09817e-06	[-1]	8.78378	13	[LOC100380740, LOC106568957, LOC106584797, LOC106585590, LOC106586420, LOC106586421, LOC106599162, LOC106608647, LOC106613695, acsl2, angl4, fadsd5, fadsd6]
KEGG:00592	alpha-Linolenic acid metabolism	Group44		KEGG_01.05.2024	0.0435259	0.049164	7.40866e-07	3.09817e-06	[-1]	7.14286	3	[LOC106584797, fadsd5, fadsd6]
KEGG:01040	Biosynthesis of unsaturated fatty acids	Group44		KEGG_01.05.2024	0.010018	0.0154888	7.40866e-07	3.09817e-06	[-1]	7.14286	5	[LOC106571348, LOC106584797, LOC106611586, fadsd5, fadsd6]
GO:0006520	amino acid metabolic process	Group44		GO_BiologicalProcess-EBI-UniProt-GOA-ACAP-ARAP_01.05.2024_00h00	0.00249154	0.00532506	7.40866e-07	3.09817e-06	[3]	4.18848	16	[LOC100500786, LOC106564367, LOC106568196, LOC106569508, LOC106580183, LOC106581773, LOC106588820, LOC106589322, LOC106590406, LOC106592407, LOC106599105, LOC106602007, bhmt, cdo1, ftcd, si:dkey-103j14.5]
GO:0044282	small molecule catabolic process	Group44		GO_BiologicalProcess-EBI-UniProt-GOA-ACAP-ARAP_01.05.2024_00h00	0.00122497	0.00321739	7.40866e-07	3.09817e-06	[3]	4.49438	16	[LOC100500786, LOC106568196, LOC106577419, LOC106580183, LOC106590406, LOC106591313, LOC106592262, LOC106592407, LOC106599105, LOC106599162, LOC106602007, LOC106605689, cdo1, ftcd, npl, si:dkey-103j14.5]
GO:0044283	small molecule biosynthetic process	Group44		GO_BiologicalProcess-EBI-UniProt-GOA-ACAP-ARAP_01.05.2024_00h00	0.000530527	0.00170081	7.40866e-07	3.09817e-06	[3]	4.04218	23	[LOC106564367, LOC106565807, LOC106569508, LOC106571348, LOC106580183, LOC106581773, LOC106584797, LOC106586420, LOC106586421, LOC106589322, LOC106597323, LOC106599162, LOC106604000, LOC106605086, LOC106606991, LOC106611586, LOC106613695, bhmt, cdo1, fadsd5, fadsd6, loxe3, ptges]
GO:0120254	olefinic compound metabolic process	Group44		GO_BiologicalProcess-EBI-UniProt-GOA-ACAP-ARAP_01.05.2024_00h00	1.94116e-06	2.82116e-05	7.40866e-07	3.09817e-06	[3]	10.3448	12	[LOC100136926, LOC106567948, LOC106577419, LOC106586420, LOC106586421, LOC106590669, LOC106592262, LOC106603538, bco2a, ephx5, fadsd5, loxe3]
GO:0016053	organic acid biosynthetic process	Group44		GO_BiologicalProcess-EBI-UniProt-GOA-ACAP-ARAP_01.05.2024_00h00	9.31735e-05	0.000451374	7.40866e-07	3.09817e-06	[4]	5.26316	18	[LOC106564367, LOC106569508, LOC106571348, LOC106580183, LOC106581773, LOC106584797, LOC106589322, LOC106597323, LOC106599162, LOC106604000, LOC106611586, LOC106613695, bhmt, cdo1, fadsd5, fadsd6, loxe3, ptges]
GO:1901568	fatty acid derivative metabolic process	Group44		GO_BiologicalProcess-EBI-UniProt-GOA-ACAP-ARAP_01.05.2024_00h00	0.000453517	0.00154479	7.40866e-07	3.09817e-06	[4]	11.3208	6	[LOC106571348, LOC106577419, LOC106585590, LOC106592262, LOC106611586, acsl2]
GO:0019752	carboxylic acid metabolic process	Group44		GO_BiologicalProcess-EBI-UniProt-GOA-ACAP-ARAP_01.05.2024_00h00	2.19849e-06	2.99545e-05	7.40866e-07	3.09817e-06	[5]	4.2061	40	[LOC100194624, LOC100500786, LOC106564367, LOC106568196, LOC106569508, LOC106571348, LOC106577419, LOC106580183, LOC106581773, LOC106584797, LOC106585590, LOC106588820, LOC106589322, LOC106590406, LOC106591313, LOC106592262, LOC106592407, LOC106594092, LOC106597323, LOC106599105, LOC106599162, LOC106602007, LOC106604000, LOC106611586, LOC106613695, acot11a, acsl2, aldob, bhmt, cdo1, dse, ephx5, f…
GO:0170039	proteinogenic amino acid metabolic process	Group44		GO_BiologicalProcess-EBI-UniProt-GOA-ACAP-ARAP_01.05.2024_00h00	0.00326501	0.00641237	7.40866e-07	3.09817e-06	[4, 6]	4.95496	11	[LOC100500786, LOC106564367, LOC106568196, LOC106580183, LOC106589322, LOC106590406, LOC106599105, bhmt, cdo1, ftcd, si:dkey-103j14.5]
GO:1901605	alpha-amino acid metabolic process	Group44		GO_BiologicalProcess-EBI-UniProt-GOA-ACAP-ARAP_01.05.2024_00h00	0.00448794	0.00782696	7.40866e-07	3.09817e-06	[4, 6]	4.5283	12	[LOC100500786, LOC106564367, LOC106568196, LOC106580183, LOC106588820, LOC106589322, LOC106590406, LOC106599105, bhmt, cdo1, ftcd, si:dkey-103j14.5]
GO:0046394	carboxylic acid biosynthetic process	Group44		GO_BiologicalProcess-EBI-UniProt-GOA-ACAP-ARAP_01.05.2024_00h00	0.000712172	0.00207005	7.40866e-07	3.09817e-06	[5, 6]	4.73373	16	[LOC106564367, LOC106569508, LOC106571348, LOC106581773, LOC106584797, LOC106589322, LOC106597323, LOC106599162, LOC106604000, LOC106611586, LOC106613695, bhmt, fadsd5, fadsd6, loxe3, ptges]
GO:0046395	carboxylic acid catabolic process	Group44		GO_BiologicalProcess-EBI-UniProt-GOA-ACAP-ARAP_01.05.2024_00h00	0.000952678	0.00269719	7.40866e-07	3.09817e-06	[5, 6]	4.96454	14	[LOC100500786, LOC106568196, LOC106577419, LOC106580183, LOC106590406, LOC106591313, LOC106592262, LOC106592407, LOC106599105, LOC106602007, cdo1, ftcd, npl, si:dkey-103j14.5]
GO:0006690	icosanoid metabolic process	Group44		GO_BiologicalProcess-EBI-UniProt-GOA-ACAP-ARAP_01.05.2024_00h00	0.00388711	0.00724266	7.40866e-07	3.09817e-06	[6]	7.5	6	[LOC106577419, LOC106592262, LOC106604000, ephx5, loxe3, ptges]
GO:0032787	monocarboxylic acid metabolic process	Group44		GO_BiologicalProcess-EBI-UniProt-GOA-ACAP-ARAP_01.05.2024_00h00	0.000152936	0.000653727	7.40866e-07	3.09817e-06	[6]	4.23729	25	[LOC100194624, LOC106569508, LOC106571348, LOC106577419, LOC106581773, LOC106584797, LOC106585590, LOC106591313, LOC106592262, LOC106592407, LOC106597323, LOC106599162, LOC106602007, LOC106611586, LOC106613695, acot11a, acsl2, aldob, dse, ephx5, fadsd5, fadsd6, ftcd, loxe3, ptges]
GO:0001676	long-chain fatty acid metabolic process	Group44		GO_BiologicalProcess-EBI-UniProt-GOA-ACAP-ARAP_01.05.2024_00h00	0.00108112	0.00290969	7.40866e-07	3.09817e-06	[5, 6, 8]	8.23529	7	[LOC106577419, LOC106585590, LOC106592262, acsl2, ephx5, fadsd5, loxe3]
GO:0033559	unsaturated fatty acid metabolic process	Group44		GO_BiologicalProcess-EBI-UniProt-GOA-ACAP-ARAP_01.05.2024_00h00	1.18323e-05	9.21231e-05	7.40866e-07	3.09817e-06	[5, 6, 8]	10.5263	10	[LOC106571348, LOC106577419, LOC106584797, LOC106592262, LOC106611586, ephx5, fadsd5, fadsd6, loxe3, ptges]
GO:0019369	arachidonic acid metabolic process	Group44		GO_BiologicalProcess-EBI-UniProt-GOA-ACAP-ARAP_01.05.2024_00h00	0.00647947	0.0108656	7.40866e-07	3.09817e-06	[4, 6, 7, 9]	10	4	[LOC106577419, LOC106592262, ephx5, loxe3]
GO:0072330	monocarboxylic acid biosynthetic process	Group44		GO_BiologicalProcess-EBI-UniProt-GOA-ACAP-ARAP_01.05.2024_00h00	0.00359685	0.00687818	7.40866e-07	3.09817e-06	[6, 7]	5.18135	10	[LOC106571348, LOC106584797, LOC106597323, LOC106599162, LOC106611586, LOC106613695, fadsd5, fadsd6, loxe3, ptges]
GO:0006636	unsaturated fatty acid biosynthetic process	Group44		GO_BiologicalProcess-EBI-UniProt-GOA-ACAP-ARAP_01.05.2024_00h00	0.000408567	0.00141377	7.40866e-07	3.09817e-06	[6, 7, 8, 9]	11.5385	6	[LOC106571348, LOC106584797, LOC106611586, fadsd5, fadsd6, ptges]
GO:0035338	long-chain fatty-acyl-CoA biosynthetic process	Group44		GO_BiologicalProcess-EBI-UniProt-GOA-ACAP-ARAP_01.05.2024_00h00	0.000461248	0.00152351	7.40866e-07	3.09817e-06	[6, 7, 8, 9, 10, 11, 12, 13]	20	4	[LOC106571348, LOC106585590, LOC106611586, acsl2]
GO:0033559	unsaturated fatty acid metabolic process	Group45	Metabolism and enzymatic function	GO_BiologicalProcess-EBI-UniProt-GOA-ACAP-ARAP_01.05.2024_00h00	1.18323e-05	9.21231e-05	9.04957e-09	1.0407e-07	[5, 6, 8]	10.5263	10	[LOC106571348, LOC106577419, LOC106584797, LOC106592262, LOC106611586, ephx5, fadsd5, fadsd6, loxe3, ptges]
KEGG:00270	Cysteine and methionine metabolism	Group45		KEGG_01.05.2024	0.0174044	0.0237135	9.04957e-09	1.0407e-07	[-1]	5.45455	6	[LOC106564367, LOC106580183, LOC106580346, LOC106603656, bhmt, cdo1]
KEGG:00430	Taurine and hypotaurine metabolism	Group45		KEGG_01.05.2024	5.91449e-05	0.000339305	9.04957e-09	1.0407e-07	[-1]	16.2162	6	[LOC106569508, LOC106580183, LOC106581773, LOC106594092, cdo1, gadl1]
KEGG:01040	Biosynthesis of unsaturated fatty acids	Group45		KEGG_01.05.2024	0.010018	0.0154888	9.04957e-09	1.0407e-07	[-1]	7.14286	5	[LOC106571348, LOC106584797, LOC106611586, fadsd5, fadsd6]
KEGG:03320	PPAR signaling pathway	Group45		KEGG_01.05.2024	4.62568e-06	4.38434e-05	9.04957e-09	1.0407e-07	[-1]	8.78378	13	[LOC100380740, LOC106568957, LOC106584797, LOC106585590, LOC106586420, LOC106586421, LOC106599162, LOC106608647, LOC106613695, acsl2, angl4, fadsd5, fadsd6]
GO:0043604	amide biosynthetic process	Group45		GO_BiologicalProcess-EBI-UniProt-GOA-ACAP-ARAP_01.05.2024_00h00	0.0380543	0.0436623	9.04957e-09	1.0407e-07	[3]	4.19162	7	[LOC100500786, LOC106566192, LOC106571348, LOC106585590, LOC106599105, LOC106611586, acsl2]
GO:1905952	regulation of lipid localization	Group45		GO_BiologicalProcess-EBI-UniProt-GOA-ACAP-ARAP_01.05.2024_00h00	0.000123294	0.000559962	9.04957e-09	1.0407e-07	[3, 4]	14.2857	6	[LOC100380740, LOC106577511, LOC106585590, LOC106608647, acsl2, apoc1]
GO:1905954	positive regulation of lipid localization	Group45		GO_BiologicalProcess-EBI-UniProt-GOA-ACAP-ARAP_01.05.2024_00h00	0.0002369	0.000922217	9.04957e-09	1.0407e-07	[2, 3, 4, 5]	23.5294	4	[LOC100380740, LOC106585590, LOC106608647, acsl2]
GO:0016702	oxidoreductase activity, acting on single donors with incorporation of molecular oxygen, incorporation of two atoms of oxygen	Group45		GO_MolecularFunction-EBI-UniProt-GOA-ACAP-ARAP_01.05.2024_00h00	0.0231534	0.029176	9.04957e-09	1.0407e-07	[4]	6.89655	4	[LOC106580183, bco2a, cdo1, loxe3]
GO:0044272	sulfur compound biosynthetic process	Group45		GO_BiologicalProcess-EBI-UniProt-GOA-ACAP-ARAP_01.05.2024_00h00	0.0164998	0.0230574	9.04957e-09	1.0407e-07	[4]	4.62428	8	[LOC106571348, LOC106580183, LOC106580346, LOC106585590, LOC106611586, acsl2, bhmt, cdo1]
GO:1901568	fatty acid derivative metabolic process	Group45		GO_BiologicalProcess-EBI-UniProt-GOA-ACAP-ARAP_01.05.2024_00h00	0.000453517	0.00154479	9.04957e-09	1.0407e-07	[4]	11.3208	6	[LOC106571348, LOC106577419, LOC106585590, LOC106592262, LOC106611586, acsl2]
GO:0034385	triglyceride-rich plasma lipoprotein particle	Group45		GO_CellularComponent-EBI-UniProt-GOA-ACAP-ARAP_01.05.2024_00h00	0.000104185	0.000483243	9.04957e-09	1.0407e-07	[4, 5]	28.5714	4	[LOC106577511, LOC106605689, LOC106613695, apoc1]
GO:0034764	positive regulation of transmembrane transport	Group45		GO_BiologicalProcess-EBI-UniProt-GOA-ACAP-ARAP_01.05.2024_00h00	0.0150307	0.0215572	9.04957e-09	1.0407e-07	[3, 4, 5, 6]	10.7143	3	[LOC106585590, LOC106607180, acsl2]
GO:0000096	sulfur amino acid metabolic process	Group45		GO_BiologicalProcess-EBI-UniProt-GOA-ACAP-ARAP_01.05.2024_00h00	0.021544	0.0277905	9.04957e-09	1.0407e-07	[4, 6]	9.375	3	[LOC106580183, bhmt, cdo1]
GO:0004859	phospholipase inhibitor activity	Group45		GO_MolecularFunction-EBI-UniProt-GOA-ACAP-ARAP_01.05.2024_00h00	0.00363136	0.00688379	9.04957e-09	1.0407e-07	[5]	17.6471	3	[LOC106577511, anxa14, apoc1]
GO:0032368	regulation of lipid transport	Group45		GO_BiologicalProcess-EBI-UniProt-GOA-ACAP-ARAP_01.05.2024_00h00	0.000300093	0.00109034	9.04957e-09	1.0407e-07	[4, 5, 6]	22.2222	4	[LOC106577511, LOC106585590, acsl2, apoc1]
GO:0170039	proteinogenic amino acid metabolic process	Group45		GO_BiologicalProcess-EBI-UniProt-GOA-ACAP-ARAP_01.05.2024_00h00	0.00326501	0.00641237	9.04957e-09	1.0407e-07	[4, 6]	4.95496	11	[LOC100500786, LOC106564367, LOC106568196, LOC106580183, LOC106589322, LOC106590406, LOC106599105, bhmt, cdo1, ftcd, si:dkey-103j14.5]
GO:1901605	alpha-amino acid metabolic process	Group45		GO_BiologicalProcess-EBI-UniProt-GOA-ACAP-ARAP_01.05.2024_00h00	0.00448794	0.00782696	9.04957e-09	1.0407e-07	[4, 6]	4.5283	12	[LOC100500786, LOC106564367, LOC106568196, LOC106580183, LOC106588820, LOC106589322, LOC106590406, LOC106599105, bhmt, cdo1, ftcd, si:dkey-103j14.5]
GO:0001676	long-chain fatty acid metabolic process	Group45		GO_BiologicalProcess-EBI-UniProt-GOA-ACAP-ARAP_01.05.2024_00h00	0.00108112	0.00290969	9.04957e-09	1.0407e-07	[5, 6, 8]	8.23529	7	[LOC106577419, LOC106585590, LOC106592262, acsl2, ephx5, fadsd5, loxe3]
GO:0006641	triglyceride metabolic process	Group45		GO_BiologicalProcess-EBI-UniProt-GOA-ACAP-ARAP_01.05.2024_00h00	0.0226614	0.02889	9.04957e-09	1.0407e-07	[6, 7]	5.81395	5	[LOC106567948, LOC106577511, LOC106603538, LOC106613695, apoc1]
GO:0072330	monocarboxylic acid biosynthetic process	Group45		GO_BiologicalProcess-EBI-UniProt-GOA-ACAP-ARAP_01.05.2024_00h00	0.00359685	0.00687818	9.04957e-09	1.0407e-07	[6, 7]	5.18135	10	[LOC106571348, LOC106584797, LOC106597323, LOC106599162, LOC106611586, LOC106613695, fadsd5, fadsd6, loxe3, ptges]
GO:0006691	leukotriene metabolic process	Group45		GO_BiologicalProcess-EBI-UniProt-GOA-ACAP-ARAP_01.05.2024_00h00	0.00202659	0.00460205	9.04957e-09	1.0407e-07	[7]	21.4286	3	[LOC106577419, LOC106592262, LOC106604000]
GO:0001523	retinoid metabolic process	Group45		GO_BiologicalProcess-EBI-UniProt-GOA-ACAP-ARAP_01.05.2024_00h00	0.0194374	0.0256809	9.04957e-09	1.0407e-07	[7, 8]	7.27273	4	[LOC106567948, LOC106590669, LOC106603538, bco2a]
GO:0008198	ferrous iron binding	Group45		GO_MolecularFunction-EBI-UniProt-GOA-ACAP-ARAP_01.05.2024_00h00	0.0122754	0.0182043	9.04957e-09	1.0407e-07	[8]	8.33333	4	[LOC106580183, LOC106589400, LOC106600954, cdo1]
GO:0035338	long-chain fatty-acyl-CoA biosynthetic process	Group45		GO_BiologicalProcess-EBI-UniProt-GOA-ACAP-ARAP_01.05.2024_00h00	0.000461248	0.00152351	9.04957e-09	1.0407e-07	[6, 7, 8, 9, 10, 11, 12, 13]	20	4	[LOC106571348, LOC106585590, LOC106611586, acsl2]
GO:0060326	cell chemotaxis	Group46	Signal transduction and immune response	GO_BiologicalProcess-EBI-UniProt-GOA-ACAP-ARAP_01.05.2024_00h00	2.91009e-09	1.2688e-07	1.57085e-09	2.40864e-08	[4, 5]	9.61539	20	[LOC106563358, LOC106564720, LOC106579494, LOC106579844, LOC106581661, LOC106584182, LOC106586893, LOC106588537, LOC106590189, LOC106590245, LOC106596271, LOC106600447, LOC106605015, LOC106610161, LOC106611876, LOC106613702, ccl25a, cxl10, il8, lgals3b]
GO:0048843	negative regulation of axon extension involved in axon guidance	Group46		GO_BiologicalProcess-EBI-UniProt-GOA-ACAP-ARAP_01.05.2024_00h00	0.0147159	0.0213871	1.57085e-09	2.40864e-08	[4, 5, 6, 7, 8, 9, 10, 11, 12, 13, 14, 15, 16]	6.49351	5	[LOC106567247, LOC106572278, LOC106580807, sema3fb, sema5a]
GO:0048846	axon extension involved in axon guidance	Group46		GO_BiologicalProcess-EBI-UniProt-GOA-ACAP-ARAP_01.05.2024_00h00	0.0147159	0.0213871	1.57085e-09	2.40864e-08	[6, 7, 8, 9, 10, 11, 12, 13, 14]	6.49351	5	[LOC106567247, LOC106572278, LOC106580807, sema3fb, sema5a]
GO:0016477	cell migration	Group46		GO_BiologicalProcess-EBI-UniProt-GOA-ACAP-ARAP_01.05.2024_00h00	5.43603e-06	4.93773e-05	1.57085e-09	2.40864e-08	[3]	4.09664	39	[LOC106563358, LOC106564720, LOC106565750, LOC106567247, LOC106568558, LOC106568853, LOC106568963, LOC106572278, LOC106576226, LOC106579340, LOC106579494, LOC106579844, LOC106580807, LOC106581661, LOC106584182, LOC106586525, LOC106586893, LOC106588537, LOC106590189, LOC106590245, LOC106596271, LOC106600447, LOC106604525, LOC106605015, LOC106608653, LOC106609348, LOC106610161, LOC106610475, LOC106…
GO:0048646	anatomical structure formation involved in morphogenesis	Group46		GO_BiologicalProcess-EBI-UniProt-GOA-ACAP-ARAP_01.05.2024_00h00	0.000181214	0.000745369	1.57085e-09	2.40864e-08	[2, 3, 4]	4.57516	21	[LOC100380677, LOC106563492, LOC106568558, LOC106575680, LOC106577897, LOC106582518, LOC106583599, LOC106584182, LOC106604105, LOC106604726, LOC106605015, LOC106607312, LOC106608163, LOC106608947, LOC106610161, LOC106611743, LOC106611876, LOC106613202, dusp1, esm1, si:dkeyp-61b2.1]
GO:0050900	leukocyte migration	Group46		GO_BiologicalProcess-EBI-UniProt-GOA-ACAP-ARAP_01.05.2024_00h00	0.00331138	0.00644537	1.57085e-09	2.40864e-08	[2, 4]	6.10687	8	[LOC106568963, LOC106581661, LOC106584182, LOC106605015, LOC106610161, il8, lgals3b, plvapb]
GO:0051093	negative regulation of developmental process	Group46		GO_BiologicalProcess-EBI-UniProt-GOA-ACAP-ARAP_01.05.2024_00h00	0.00217937	0.00479901	1.57085e-09	2.40864e-08	[2, 3, 4]	5.55556	10	[LOC100380852, LOC106567247, LOC106572278, LOC106577897, LOC106580807, LOC106608163, LOC106608947, sema3fb, sema5a, tmem178]
GO:0051241	negative regulation of multicellular organismal process	Group46		GO_BiologicalProcess-EBI-UniProt-GOA-ACAP-ARAP_01.05.2024_00h00	0.00153359	0.00375644	1.57085e-09	2.40864e-08	[2, 3, 4]	4.92424	13	[LOC106567247, LOC106571382, LOC106572278, LOC106577511, LOC106577897, LOC106580807, LOC106608163, LOC106608947, apoc1, pln1, sema3fb, sema5a, tmem178]
GO:0006935	chemotaxis	Group46		GO_BiologicalProcess-EBI-UniProt-GOA-ACAP-ARAP_01.05.2024_00h00	4.39442e-11	4.78992e-09	1.57085e-09	2.40864e-08	[3, 4]	8.45921	28	[LOC106562892, LOC106563358, LOC106564720, LOC106567247, LOC106572278, LOC106575680, LOC106579494, LOC106579844, LOC106580807, LOC106581661, LOC106584117, LOC106584182, LOC106586893, LOC106588537, LOC106590189, LOC106590245, LOC106596271, LOC106600447, LOC106605015, LOC106610161, LOC106611876, LOC106613702, ccl25a, cxl10, il8, lgals3b, sema3fb, sema5a]
GO:0032101	regulation of response to external stimulus	Group46		GO_BiologicalProcess-EBI-UniProt-GOA-ACAP-ARAP_01.05.2024_00h00	0.000635382	0.0019238	1.57085e-09	2.40864e-08	[3, 4]	4.48878	18	[LOC106561958, LOC106567247, LOC106572278, LOC106573839, LOC106577897, LOC106580807, LOC106581917, LOC106584182, LOC106591291, LOC106605015, LOC106608947, LOC106610161, f2r, pe2r4, sema3fb, sema5a, si:dkeyp-61b2.1, sting1]
GO:0001667	ameboidal-type cell migration	Group46		GO_BiologicalProcess-EBI-UniProt-GOA-ACAP-ARAP_01.05.2024_00h00	0.0150023	0.021659	1.57085e-09	2.40864e-08	[4]	4.70588	8	[LOC106567247, LOC106568558, LOC106572278, LOC106580807, ptges, sema3fb, sema5a, si:dkeyp-61b2.1]
GO:0001935	endothelial cell proliferation	Group46		GO_BiologicalProcess-EBI-UniProt-GOA-ACAP-ARAP_01.05.2024_00h00	0.00770698	0.0124453	1.57085e-09	2.40864e-08	[4]	9.52381	4	[LOC106568558, LOC106584182, LOC106605015, LOC106610161]
GO:0032102	negative regulation of response to external stimulus	Group46		GO_BiologicalProcess-EBI-UniProt-GOA-ACAP-ARAP_01.05.2024_00h00	0.0170221	0.0236358	1.57085e-09	2.40864e-08	[3, 4, 5]	4.5977	8	[LOC106567247, LOC106572278, LOC106577897, LOC106580807, LOC106608947, pe2r4, sema3fb, sema5a]
GO:0032103	positive regulation of response to external stimulus	Group46		GO_BiologicalProcess-EBI-UniProt-GOA-ACAP-ARAP_01.05.2024_00h00	0.0380543	0.0436623	1.57085e-09	2.40864e-08	[3, 4, 5]	4.19162	7	[LOC106573839, LOC106581917, LOC106584182, LOC106605015, LOC106610161, si:dkeyp-61b2.1, sting1]
GO:0045596	negative regulation of cell differentiation	Group46		GO_BiologicalProcess-EBI-UniProt-GOA-ACAP-ARAP_01.05.2024_00h00	0.0142421	0.0208374	1.57085e-09	2.40864e-08	[3, 4, 5]	5.14706	7	[LOC100380852, LOC106567247, LOC106572278, LOC106580807, sema3fb, sema5a, tmem178]
GO:0050920	regulation of chemotaxis	Group46		GO_BiologicalProcess-EBI-UniProt-GOA-ACAP-ARAP_01.05.2024_00h00	0.00146606	0.00363184	1.57085e-09	2.40864e-08	[3, 4, 5]	6.95652	8	[LOC106567247, LOC106572278, LOC106580807, LOC106584182, LOC106605015, LOC106610161, sema3fb, sema5a]
GO:0097529	myeloid leukocyte migration	Group46		GO_BiologicalProcess-EBI-UniProt-GOA-ACAP-ARAP_01.05.2024_00h00	0.00365211	0.00686345	1.57085e-09	2.40864e-08	[3, 5]	7.59494	6	[LOC106581661, LOC106584182, LOC106605015, LOC106610161, il8, lgals3b]
GO:0030308	negative regulation of cell growth	Group46		GO_BiologicalProcess-EBI-UniProt-GOA-ACAP-ARAP_01.05.2024_00h00	0.00689295	0.0112139	1.57085e-09	2.40864e-08	[3, 4, 5, 6]	6.66667	6	[LOC106567247, LOC106572278, LOC106580807, osgn1, sema3fb, sema5a]
GO:0030334	regulation of cell migration	Group46		GO_BiologicalProcess-EBI-UniProt-GOA-ACAP-ARAP_01.05.2024_00h00	0.00103139	0.00284613	1.57085e-09	2.40864e-08	[4, 5]	4.42708	17	[LOC106567247, LOC106568558, LOC106568963, LOC106572278, LOC106580807, LOC106584182, LOC106586525, LOC106604525, LOC106605015, LOC106610161, LOC106610475, LOC106611876, il8, plvapb, sema3fb, sema5a, si:dkeyp-61b2.1]
GO:0048762	mesenchymal cell differentiation	Group46		GO_BiologicalProcess-EBI-UniProt-GOA-ACAP-ARAP_01.05.2024_00h00	0.0245566	0.0304168	1.57085e-09	2.40864e-08	[4, 5]	5.04202	6	[LOC106565750, LOC106567247, LOC106572278, LOC106580807, sema3fb, sema5a]
GO:0050918	positive chemotaxis	Group46		GO_BiologicalProcess-EBI-UniProt-GOA-ACAP-ARAP_01.05.2024_00h00	0.00359046	0.00692674	1.57085e-09	2.40864e-08	[4, 5]	11.7647	4	[LOC106584182, LOC106605015, LOC106610161, lgals3b]
GO:0072359	circulatory system development	Group46		GO_BiologicalProcess-EBI-UniProt-GOA-ACAP-ARAP_01.05.2024_00h00	0.00131506	0.00337275	1.57085e-09	2.40864e-08	[4, 5]	4.00802	20	[LOC100380677, LOC106561987, LOC106568558, LOC106569171, LOC106575680, LOC106577897, LOC106582518, LOC106584182, LOC106587287, LOC106604726, LOC106605015, LOC106607312, LOC106608163, LOC106608947, LOC106610161, LOC106611743, LOC106611876, esm1, si:dkeyp-61b2.1, tgfbr2l]
GO:0030595	leukocyte chemotaxis	Group46		GO_BiologicalProcess-EBI-UniProt-GOA-ACAP-ARAP_01.05.2024_00h00	0.0112366	0.017011	1.57085e-09	2.40864e-08	[3, 5, 6]	6.94444	5	[LOC106581661, LOC106584182, LOC106605015, LOC106610161, lgals3b]
GO:0002687	positive regulation of leukocyte migration	Group46		GO_BiologicalProcess-EBI-UniProt-GOA-ACAP-ARAP_01.05.2024_00h00	0.00036717	0.00129102	1.57085e-09	2.40864e-08	[3, 4, 5, 6, 7]	11.7647	6	[LOC106568963, LOC106584182, LOC106605015, LOC106610161, il8, plvapb]
GO:0005172	vascular endothelial growth factor receptor binding	Group46		GO_MolecularFunction-EBI-UniProt-GOA-ACAP-ARAP_01.05.2024_00h00	0.00503319	0.00863964	1.57085e-09	2.40864e-08	[5]	15.7895	3	[LOC106584182, LOC106605015, LOC106610161]
GO:0045499	chemorepellent activity	Group46		GO_BiologicalProcess-EBI-UniProt-GOA-ACAP-ARAP_01.05.2024_00h00	0.0046594	0.0080615	1.57085e-09	2.40864e-08	[4, 5, 6]	7.22892	6	[LOC106562892, LOC106567247, LOC106572278, LOC106580807, sema3fb, sema5a]
GO:0001817	regulation of cytokine production	Group46		GO_BiologicalProcess-EBI-UniProt-GOA-ACAP-ARAP_01.05.2024_00h00	0.0269425	0.0328127	1.57085e-09	2.40864e-08	[3, 4, 6, 7, 8]	4.51613	7	[LOC100136453, LOC106579714, LOC106581917, LOC106583660, LOC106591603, si:dkeyp-61b2.1, sting1]
GO:0002551	mast cell chemotaxis	Group46		GO_BiologicalProcess-EBI-UniProt-GOA-ACAP-ARAP_01.05.2024_00h00	0.00249825	0.00528755	1.57085e-09	2.40864e-08	[4, 5, 6, 7]	20	3	[LOC106584182, LOC106605015, LOC106610161]
GO:0001819	positive regulation of cytokine production	Group46		GO_BiologicalProcess-EBI-UniProt-GOA-ACAP-ARAP_01.05.2024_00h00	0.023686	0.0296756	1.57085e-09	2.40864e-08	[3, 4, 5, 6, 7, 8, 9]	5.74713	5	[LOC100136453, LOC106579714, LOC106581917, si:dkeyp-61b2.1, sting1]
GO:0001938	positive regulation of endothelial cell proliferation	Group46		GO_BiologicalProcess-EBI-UniProt-GOA-ACAP-ARAP_01.05.2024_00h00	0.0109969	0.0167645	1.57085e-09	2.40864e-08	[5, 6, 7]	12	3	[LOC106584182, LOC106605015, LOC106610161]
GO:0048514	blood vessel morphogenesis	Group46		GO_BiologicalProcess-EBI-UniProt-GOA-ACAP-ARAP_01.05.2024_00h00	5.72123e-06	4.98891e-05	1.57085e-09	2.40864e-08	[4, 5, 6, 7, 8]	6.8	17	[LOC100380677, LOC106568558, LOC106569171, LOC106575680, LOC106577897, LOC106582518, LOC106584182, LOC106604726, LOC106605015, LOC106607312, LOC106608163, LOC106608947, LOC106610161, LOC106611743, LOC106611876, esm1, si:dkeyp-61b2.1]
GO:1990266	neutrophil migration	Group46		GO_BiologicalProcess-EBI-UniProt-GOA-ACAP-ARAP_01.05.2024_00h00	0.0272883	0.0330492	1.57085e-09	2.40864e-08	[5, 7]	8.57143	3	[LOC106581661, il8, lgals3b]
GO:0050930	induction of positive chemotaxis	Group46		GO_BiologicalProcess-EBI-UniProt-GOA-ACAP-ARAP_01.05.2024_00h00	0.00584	0.00994625	1.57085e-09	2.40864e-08	[5, 6, 7, 8]	15	3	[LOC106584182, LOC106605015, LOC106610161]
GO:0001755	neural crest cell migration	Group46		GO_BiologicalProcess-EBI-UniProt-GOA-ACAP-ARAP_01.05.2024_00h00	0.0412154	0.0467967	1.57085e-09	2.40864e-08	[6, 7, 8]	4.9505	5	[LOC106567247, LOC106572278, LOC106580807, sema3fb, sema5a]
GO:0038084	vascular endothelial growth factor signaling pathway	Group46		GO_BiologicalProcess-EBI-UniProt-GOA-ACAP-ARAP_01.05.2024_00h00	0.00130227	0.00337969	1.57085e-09	2.40864e-08	[6, 7, 8]	15.3846	4	[LOC106584182, LOC106591469, LOC106605015, LOC106610161]
GO:0045765	regulation of angiogenesis	Group46		GO_BiologicalProcess-EBI-UniProt-GOA-ACAP-ARAP_01.05.2024_00h00	0.000126913	0.000564633	1.57085e-09	2.40864e-08	[4, 5, 6, 7, 8, 9, 10]	10	8	[LOC106568558, LOC106577897, LOC106584182, LOC106605015, LOC106608163, LOC106608947, LOC106610161, si:dkeyp-61b2.1]
GO:0048010	vascular endothelial growth factor receptor signaling pathway	Group46		GO_BiologicalProcess-EBI-UniProt-GOA-ACAP-ARAP_01.05.2024_00h00	0.00225037	0.0049058	1.57085e-09	2.40864e-08	[6, 7, 8]	13.3333	4	[LOC106584182, LOC106591469, LOC106605015, LOC106610161]
GO:0060754	positive regulation of mast cell chemotaxis	Group46		GO_BiologicalProcess-EBI-UniProt-GOA-ACAP-ARAP_01.05.2024_00h00	0.00249825	0.00528755	1.57085e-09	2.40864e-08	[5, 6, 7, 8, 9]	20	3	[LOC106584182, LOC106605015, LOC106610161]
GO:0016525	negative regulation of angiogenesis	Group46		GO_BiologicalProcess-EBI-UniProt-GOA-ACAP-ARAP_01.05.2024_00h00	0.018124	0.024389	1.57085e-09	2.40864e-08	[4, 5, 6, 7, 8, 9, 10, 11]	10	3	[LOC106577897, LOC106608163, LOC106608947]
GO:0045766	positive regulation of angiogenesis	Group46		GO_BiologicalProcess-EBI-UniProt-GOA-ACAP-ARAP_01.05.2024_00h00	0.00107827	0.00293829	1.57085e-09	2.40864e-08	[4, 5, 6, 7, 8, 9, 10, 11]	11.9048	5	[LOC106568558, LOC106584182, LOC106605015, LOC106610161, si:dkeyp-61b2.1]

## Sheet: All_fams_SK_T20CvsT10C_DEGs
SYMBOL	logFC	logCPM	PValue	FDR	GENENAME
LOC106579373	4.60883	1.74373	1.48136e-15	2.96388e-13	sodium- and chloride-dependent transporter XTRP3-like
LOC100195755	4.14507	2.64196	5.05813e-27	5.56613e-24	complement component 1, q subcomponent-like 2
LOC106574241	3.86003	2.8714	6.97757e-11	4.04834e-09	desmin
LOC106588256	3.83491	1.17465	4.74609e-07	8.49689e-06	uncharacterized LOC106588256
LOC106564982	3.22377	3.53655	7.5732e-09	2.38791e-07	uncharacterized LOC106564982
LOC106599968	3.03478	6.70643	5.63892e-09	1.8395e-07	uncharacterized LOC106599968
LOC106564984	3.01994	3.25044	1.17926e-08	3.52315e-07	uncharacterized LOC106564984
LOC106581278	2.91712	9.07679	4.49469e-27	5.11666e-24	serpin H1-like
LOC100136569	2.72885	2.07431	0.000524894	0.00298507	fast myotomal muscle troponin-I
LOC106563467	2.70924	3.02419	0.000542536	0.00307059	heat shock protein beta-11
LOC106607987	2.70719	1.97401	3.89166e-06	5.12263e-05	ankyrin repeat and SOCS box protein 2-like
LOC123725628	2.66924	1.56052	4.4424e-08	1.09855e-06	uncharacterized LOC123725628
LOC106604762	2.57153	6.69973	7.1336e-35	2.35502e-31	tetraspanin-7
zgc:136930	2.55294	3.49722	3.77326e-15	6.80691e-13	thread biopolymer filament subunit gamma
LOC106570080	2.54604	3.00956	0.000729346	0.0039059	homocysteine-responsive endoplasmic reticulum-resident ubiquitin-like domain member 2 protein
dnaja	2.48517	3.73855	1.01859e-27	1.24544e-24	DnaJ heat shock protein family (Hsp40) member A
LOC106609418	2.46913	3.55541	1.47286e-11	1.03675e-09	putative ferric-chelate reductase 1
LOC106613072	2.46342	5.66133	6.12442e-28	7.77636e-25	serpin H1
LOC106577511	2.44083	4.00167	1.65676e-07	3.41841e-06	apolipoprotein C-I
LOC106566391	2.35804	2.85733	0.000110057	0.000828958	aerolysin-like protein
cxl10	2.2875	1.11553	1.26397e-18	4.96754e-16	C-X-C motif chemokine 10
LOC106583526	2.27779	-1.52583	4.60936e-11	2.81734e-09	probable G-protein coupled receptor
LOC106568146	2.22615	3.4004	0.00025304	0.00163668	heat shock protein beta-11
LOC106563387	2.20973	1.91609	8.92942e-19	3.63935e-16	uncharacterized LOC106563387
ampd1	2.20041	2.9604	0.00576653	0.0208074	adenosine monophosphate deaminase 1
si:dkey-16n15.6	2.19786	-1.12904	4.32696e-06	5.57822e-05	organic solute transporter subunit alpha
LOC100136447	2.11536	5.06015	1.92898e-13	2.36733e-11	C type lectin receptor B
LOC106566390	2.09008	3.20301	1.7692e-15	3.47658e-13	aerolysin-like protein
LOC106575194	2.05225	4.50763	2.07125e-06	2.97945e-05	phospholipase A2 inhibitor 31 kDa subunit-like
LOC106589224	2.02103	-1.23968	8.23328e-07	1.36107e-05	leucine-rich repeat-containing protein 18-like
LOC106560689	1.97681	1.92818	1.42524e-07	2.9836e-06	serine/threonine-protein phosphatase with EF-hands 2
LOC106583170	1.96639	1.92612	2.21168e-11	1.48102e-09	sodium channel protein type 8 subunit alpha-like
LOC106561638	1.9212	-1.22692	5.77917e-11	3.42527e-09	fibroblast growth factor 4B-like
nar4	1.91313	1.70232	6.86249e-10	3.09496e-08	Ecto-ADP-ribosyltransferase 4
LOC106563404	1.89502	1.84778	1.61214e-14	2.52235e-12	uncharacterized LOC106563404
LOC106573346	1.87932	-1.30606	6.97485e-09	2.22905e-07	1-aminocyclopropane-1-carboxylate synthase-like protein 1
LOC106605517	1.87645	-1.14308	2.80584e-08	7.32825e-07	sodium- and chloride-dependent transporter XTRP3-like
LOC106577902	1.81443	-1.06303	0.000217105	0.00144706	E3 ubiquitin-protein ligase TRIM7-like
LOC106611339	1.80209	2.05248	1.59688e-11	1.10985e-09	pancreatic secretory granule membrane major glycoprotein GP2-like
hsc70	1.79988	4.73677	5.20597e-07	9.16612e-06	heat shock cognate 70
LOC106597323	1.78987	1.91289	9.01223e-17	2.3348e-14	highly reducing polyketide synthase cm3B-like
LOC106601268	1.78884	2.14441	6.20401e-08	1.46925e-06	membrane primary amine oxidase-like
LOC106579919	1.78766	-1.04486	4.08257e-09	1.39233e-07	aromatic-L-amino-acid decarboxylase
LOC106609148	1.77537	-1.13546	2.3506e-08	6.29574e-07	probable vesicular acetylcholine transporter-B
LOC106592456	1.77078	7.37594	5.70309e-05	0.000482018	uncharacterized LOC106592456
LOC106584458	1.75335	-1.28424	1.48843e-08	4.28402e-07	uncharacterized LOC106584458
LOC106578921	1.74701	1.65222	2.27709e-26	2.34918e-23	alpha-synuclein-like
LOC106574371	1.74641	6.4006	4.93422e-10	2.34042e-08	phospholipase A2 inhibitor 31 kDa subunit
calca	1.72558	3.54732	1.8915e-25	1.83659e-22	calcitonin/calcitonin-related polypeptide, alpha
mgarpa	1.72364	2.70859	4.70127e-16	1.04163e-13	mitochondria localized glutamic acid rich protein a
LOC106606704	1.71436	2.87894	1.11701e-08	3.35846e-07	uncharacterized LOC106606704
nos2b	1.70635	4.9546	0.000944612	0.00479245	nitric oxide synthase 2b, inducible
LOC106580182	1.70444	1.48716	0.00181289	0.00814826	thioredoxin-interacting protein-like
LOC123723853	1.70338	3.38181	0.00026237	0.00168514	aerolysin-like protein
LOC100194731	1.70145	4.06915	1.71937e-14	2.65219e-12	primary amine oxidase, liver isozyme
LOC106561199	1.69913	-1.0842	2.83486e-07	5.49186e-06	zinc finger protein 239-like
LOC106602653	1.68502	4.60468	2.2595e-05	0.000222931	mucin-5AC-like
LOC106610423	1.67503	2.79984	1.81329e-12	1.68626e-10	CD209 antigen-like protein C
LOC106591219	1.66785	1.38858	1.49296e-08	4.29329e-07	clarin-3-like
xlkd1	1.65135	1.9683	2.04456e-12	1.86972e-10	Lymphatic vessel endothelial hyaluronic acid receptor 1
LOC106584237	1.65109	1.02753	1.1292e-17	3.61925e-15	ral guanine nucleotide dissociation stimulator-like 1
LOC106562411	1.64913	-1.03886	1.16885e-08	3.49522e-07	tropomyosin alpha-1 chain-like
LOC106586560	1.63681	-1.33734	8.9926e-09	2.75782e-07	uncharacterized LOC106586560
LOC123730749	1.63532	1.20225	8.08343e-08	1.84933e-06	uncharacterized LOC123730749
LOC106591053	1.63158	4.3336	2.16812e-10	1.12364e-08	microfibril-associated glycoprotein 4
LOC106585888	1.62451	2.40584	8.19753e-10	3.61315e-08	radiation-inducible immediate-early gene IEX-1
LOC106599956	1.61961	1.45755	8.4624e-10	3.71996e-08	hemagglutinin/amebocyte aggregation factor-like
LOC106608136	1.61854	3.77082	7.66862e-19	3.16455e-16	heat shock protein HSP 90-alpha
LOC106606226	1.60628	1.22403	1.79356e-14	2.74123e-12	medium-chain acyl-CoA ligase ACSF2, mitochondrial-like
LOC106600814	1.59764	5.09063	0.000485396	0.00279878	keratin, type I cytoskeletal 13-like
LOC123744600	1.59739	4.23983	1.20752e-12	1.16903e-10	uncharacterized LOC123744600
LOC123736411	1.58211	2.00299	7.02711e-06	8.42054e-05	uncharacterized LOC123736411
LOC106568383	1.58156	1.10754	7.5553e-17	2.01148e-14	MORN repeat-containing protein 5
per3	1.58098	2.7765	2.52578e-23	1.85297e-20	period circadian clock 3
LOC106574652	1.57236	2.13061	5.07143e-15	8.67478e-13	uncharacterized LOC106574652
LOC106571102	1.56933	1.42691	0.01049	0.0335796	ryanodine receptor 3
LOC106567034	1.56785	3.33659	1.00311e-14	1.6154e-12	complement C1q-like protein 4
LOC106591183	1.55863	5.97717	6.01791e-40	2.83813e-36	small EDRK-rich factor 2
si:ch211-153f2.3	1.5425	1.21021	3.51695e-06	4.70632e-05	uncharacterized si:ch211-153f2.3
gadl1	1.5421	3.42241	0.000162151	0.00113823	glutamate decarboxylase like 1
LOC106561363	1.53383	1.46997	1.97407e-15	3.85621e-13	probable polypeptide N-acetylgalactosaminyltransferase 8
LOC106594081	1.53324	2.47693	1.06788e-08	3.21954e-07	high-affinity choline transporter 1-like
LOC106569441	1.52912	1.70275	1.24177e-11	8.95076e-10	putative leucine-rich repeat-containing protein DDB_G0290503
LOC106566333	1.52624	-1.11874	0.00030697	0.00191823	uncharacterized LOC106566333
LOC106611713	1.51868	4.92626	4.7691e-13	5.2833e-11	cytochrome b-245 heavy chain-like
hs90a	1.51833	4.48552	2.33643e-12	2.07345e-10	Heat shock protein HSP 90-alpha
zgc:112271	1.51694	4.10969	7.34642e-19	3.07187e-16	BolA-like protein 2
LOC106566192	1.51653	2.18066	5.73017e-05	0.000483811	ceramide synthase 5-like
LOC106598879	1.51267	2.38605	3.61003e-09	1.25056e-07	hemagglutinin/amebocyte aggregation factor-like
si:ch211-194m7.8	1.50908	4.59993	2.77882e-17	8.2646e-15	olfactomedin-4
LOC106599786	1.50443	1.31976	4.54011e-10	2.16281e-08	piRNA biogenesis protein EXD1
LOC106608853	1.49934	1.53448	1.63992e-11	1.13025e-09	homeobox and leucine zipper protein Homez
LOC106567915	1.49726	1.25226	1.39994e-09	5.72693e-08	uncharacterized LOC106567915
LOC123723860	1.49219	-1.12588	5.254e-10	2.46378e-08	gastrula zinc finger protein XlCGF17.1-like
LOC106605775	1.48225	3.82245	4.00878e-09	1.37142e-07	beta-2-glycoprotein 1-like
LOC106613230	1.48044	1.89189	3.24194e-14	4.69413e-12	cysteine and histidine-rich domain-containing protein 1-like
bag2	1.47907	1.60437	7.71764e-08	1.77549e-06	BCL2 associated athanogene 2
LOC100136446	1.47011	7.88015	8.48981e-11	4.824e-09	C type lectin receptor A
LOC123741731	1.46953	-1.38459	3.64046e-07	6.77084e-06	keratin-associated protein 5-5-like
LOC106583171	1.46412	1.52457	9.32935e-09	2.84912e-07	cytochrome P450 1B1-like
LOC106561429	1.45976	-1.31887	1.14825e-06	1.812e-05	uncharacterized LOC106561429
ntd5	1.45951	5.59776	8.27067e-10	3.64053e-08	ntl-dependent gene 5
LOC106566950	1.45844	4.6378	8.00107e-06	9.37329e-05	angiopoietin-related protein 7-like
LOC106610810	1.45754	3.3577	4.3187e-09	1.46831e-07	polyadenylate-binding protein 4-like
LOC106583612	1.45589	3.50538	1.93614e-10	1.0178e-08	uncharacterized LOC106583612
LOC106584323	1.45402	5.45237	3.37858e-25	2.93519e-22	calreticulin
LOC123727742	1.45094	2.54703	1.16091e-30	2.55501e-27	oocyte zinc finger protein XlCOF6-like
colgalt2b	1.43318	3.52509	3.20833e-16	7.51181e-14	collagen beta(1-O)galactosyltransferase 2b
LOC106584915	1.4303	1.11146	1.4305e-13	1.81635e-11	protein adenylyltransferase FICD-like
LOC106601909	1.42814	2.75682	1.57879e-05	0.000165304	mannose-binding protein-like
LOC106577556	1.42463	1.81461	5.03193e-07	8.90719e-06	eukaryotic translation initiation factor 5A-1
LOC106592833	1.41536	3.94619	0.00607384	0.0216891	aerolysin-like protein
c7b	1.41511	7.32228	3.29524e-18	1.19545e-15	complement component 7b
ier3	1.41508	5.05344	3.1351e-12	2.68132e-10	immediate early response 3
prmt2	1.41331	3.97182	2.49927e-21	1.44752e-18	protein arginine methyltransferase 2
pkd2l1	1.41021	1.32386	4.82965e-11	2.93409e-09	polycystic kidney disease 2-like 1
LOC106570457	1.40935	3.69124	4.68687e-20	2.27541e-17	tissue factor pathway inhibitor 2
LOC106607974	1.40906	3.08358	6.29406e-09	2.0344e-07	uncharacterized LOC106607974
LOC106606686	1.40612	2.1854	8.54697e-12	6.41275e-10	TBC1 domain family member 16-like
agbl2	1.40469	3.3391	2.33311e-21	1.37541e-18	AGBL carboxypeptidase 2
LOC106606838	1.40333	2.97098	0.000808058	0.00423502	uncharacterized LOC106606838
LOC106583044	1.40086	1.39591	0.000165868	0.00116062	sodium/hydrogen exchanger 3
LOC106605100	1.39518	1.73983	7.40915e-17	1.9886e-14	zinc finger and SCAN domain-containing protein 2-like
LOC106604935	1.38705	5.11644	1.42057e-11	1.00855e-09	C-X-C motif chemokine 14
LOC106572048	1.37904	-1.05399	5.95396e-05	0.000500402	uncharacterized LOC106572048
LOC100194707	1.37553	2.89226	0.0157196	0.0462935	beta-taxilin
LOC106588975	1.37054	1.81143	3.03892e-17	8.9575e-15	uncharacterized LOC106588975
LOC106594300	1.37023	3.45832	5.102e-28	6.73729e-25	gastrula zinc finger protein XlCGF26.1-like
LOC106565797	1.36956	1.25978	0.000540568	0.00306155	opioid growth factor receptor-like
LOC106579330	1.36893	1.20206	1.40712e-15	2.88529e-13	homeobox protein MOX-1-like
si:ch211-132f19.7	1.36708	-1.05681	4.64642e-06	5.92922e-05	adenylate cyclase type 8
LOC123724119	1.36578	-1.14622	1.02892e-07	2.2585e-06	NACHT, LRR and PYD domains-containing protein 1 homolog
bco2a	1.35888	1.97112	0.000372203	0.00224758	beta-carotene oxygenase 2a
popdc2	1.34565	2.03002	1.06521e-19	4.88412e-17	popeye domain containing 2
LOC106568403	1.34512	1.89808	6.55909e-20	3.04979e-17	uncharacterized LOC106568403
LOC106595084	1.34074	-1.35941	1.45938e-08	4.22107e-07	oocyte zinc finger protein XlCOF6-like
hp	1.33669	6.01386	0.00123883	0.00597305	haptoglobin
lincr	1.33413	2.73147	0.00016679	0.00116633	E3 ubiquitin-protein ligase LINCR
LOC106585295	1.33283	1.61697	3.87748e-15	6.95691e-13	group 3 secretory phospholipase A2
LOC106602739	1.33268	4.50335	2.29607e-11	1.53131e-09	SPARC-like protein 1
LOC106577835	1.33233	1.20058	1.2613e-06	1.96262e-05	uncharacterized LOC106577835
LOC106614019	1.32326	1.35013	1.84617e-13	2.27416e-11	39S ribosomal protein L55, mitochondrial-like
LOC123724424	1.32263	2.20237	4.65786e-09	1.56589e-07	phospholipase A and acyltransferase 4-like
LOC106565512	1.31641	1.73022	1.13481e-07	2.45501e-06	polymeric immunoglobulin receptor-like
LOC106570320	1.31265	1.56688	0.000892714	0.00458077	basic leucine zipper and W2 domain-containing protein 2
LOC106604401	1.3125	2.38132	1.29152e-05	0.000140438	SH2 domain-containing protein 4A-like
plvapb	1.30793	3.9209	0.000462183	0.00268628	plasmalemma vesicle associated protein b
LOC123743771	1.3074	1.16147	9.7584e-07	1.57225e-05	uncharacterized LOC123743771
dnajc3a	1.30646	4.07693	1.01937e-18	4.10394e-16	DnaJ (Hsp40) homolog, subfamily C, member 3a
shha	1.29581	-1.34069	0.000779988	0.00411996	sonic hedgehog signaling molecule a
LOC106599631	1.29249	-1.04745	5.62787e-05	0.000476514	uncharacterized LOC106599631
LOC106590954	1.28677	1.35997	3.86057e-18	1.35584e-15	zinc finger protein 2
LOC106609956	1.28552	1.48363	4.32132e-07	7.84276e-06	uncharacterized LOC106609956
LOC106567289	1.28466	2.58074	0.000807202	0.00423322	suppressor of cytokine signaling 2-like
LOC106591949	1.27677	2.50524	1.99151e-06	2.88485e-05	guanine nucleotide-binding protein G(I)/G(S)/G(O) subunit gamma-13
LOC106609988	1.27577	2.20951	4.20806e-08	1.05084e-06	atrial natriuretic peptide receptor 1-like
LOC100286414	1.272	5.92934	1.82401e-08	5.06022e-07	fibromodulin
LOC123723835	1.26991	-1.02488	9.26872e-05	0.000718788	E3 ubiquitin-protein ligase RNF186-like
LOC106605663	1.25966	-1.20558	1.96312e-06	2.84747e-05	TYRO protein tyrosine kinase-binding protein-like
LOC106565129	1.2585	2.3978	1.91553e-28	2.74945e-25	zinc finger and SCAN domain-containing protein 22
LOC106604943	1.25651	1.86815	2.87126e-24	2.25688e-21	nucleotide exchange factor SIL1-like
dnm3a	1.25536	-1.20249	3.62861e-05	0.000332754	dynamin 3a
LOC106582471	1.25311	5.37478	6.48887e-29	1.07109e-25	heterogeneous nuclear ribonucleoprotein A3-like
LOC106594092	1.25299	1.3407	0.00964577	0.0314629	acidic amino acid decarboxylase GADL1
LOC106564397	1.25105	1.56435	2.24531e-12	2.01974e-10	zinc finger protein 2 homolog
lepr2	-1.25021	2.58349	1.55963e-09	6.2944e-08	leptin receptor 2
LOC106601525	-1.25023	5.92608	2.52302e-36	9.25473e-33	serine and arginine rich splicing factor 2b
LOC106565343	-1.2507	2.04981	0.00493533	0.018299	sodium- and chloride-dependent GABA transporter 2
LOC106563389	-1.25484	5.19769	7.69535e-17	2.03237e-14	period circadian protein homolog 1
LOC106605239	-1.25836	1.74622	0.00483271	0.0179887	sialic acid-binding Ig-like lectin 5
LOC106599090	-1.2708	2.06259	1.96514e-09	7.64932e-08	plexin domain-containing protein 2-like
LOC106571140	-1.27094	8.16349	2.40688e-05	0.000235711	papilin-like
LOC106561282	-1.27225	1.88476	6.38336e-07	1.09302e-05	cilia- and flagella-associated protein 44
pknox2	-1.27247	3.28595	0.000264317	0.00169468	pbx/knotted 1 homeobox 2
LOC106600595	-1.27443	6.24256	0.000191183	0.00130565	ornithine decarboxylase 1
plekhh1	-1.27513	1.34329	7.11877e-05	0.00057842	pleckstrin homology domain containing, family H (with MyTH4 domain) member 1
ccr9a	-1.28088	5.10523	1.7402e-11	1.18942e-09	chemokine (C-C motif) receptor 9a
LOC106597668	-1.28451	3.20761	0.000646105	0.00353553	zymogen granule membrane protein 16-like
LOC106607372	-1.28585	5.31307	0.00366813	0.0144025	hemoglobin subunit beta-like
LOC106564378	-1.28675	4.10147	1.40409e-07	2.95431e-06	complement C1q tumor necrosis factor-related protein 1-like
LOC106601768	-1.28705	-1.08816	7.01783e-07	1.18204e-05	meteorin-like protein
LOC106607235	-1.29048	1.76144	8.70173e-13	8.79812e-11	dynein axonemal assembly factor 8-like
LOC106592979	-1.29054	2.58346	0.000331628	0.00204483	ectonucleoside triphosphate diphosphohydrolase 5 (inactive)
LOC123741703	-1.29155	5.21078	9.95847e-21	5.2184e-18	tubulin beta-4B chain-like
LOC106597797	-1.29264	1.50886	0.000557597	0.00313808	collagen alpha-2(V) chain-like
LOC106602906	-1.29437	5.24607	3.96852e-06	5.20847e-05	fos-related antigen 2
LOC106605821	-1.3014	2.15921	8.88904e-18	2.99443e-15	isochorismatase domain-containing protein 2
epb41a	-1.30579	1.47209	3.64353e-12	3.05289e-10	erythrocyte membrane protein band 4.1a
LOC106565751	-1.30595	1.50093	2.7094e-08	7.11578e-07	BMP/retinoic acid-inducible neural-specific protein 1
neto2b	-1.31192	-1.41375	2.48242e-05	0.000241675	neuropilin (NRP) and tolloid (TLL)-like 2b
trim108	-1.31302	3.20456	2.82135e-11	1.84074e-09	tripartite motif containing 108
ptn	-1.315	2.0311	3.34811e-11	2.1577e-09	pleiotrophin
LOC106577986	-1.31579	-1.14115	1.13542e-06	1.79433e-05	C-type mannose receptor 2
exoc3l2a	-1.32507	1.09996	7.42717e-06	8.83261e-05	exocyst complex component 3-like 2a
LOC106592479	-1.32566	5.57489	1.74965e-05	0.000180504	DNA damage-inducible transcript 4 protein
LOC123742602	-1.33078	-1.41205	4.88248e-07	8.68923e-06	small nucleolar RNA SNORD65
LOC106607946	-1.3336	5.79929	1.84777e-06	2.70393e-05	serine protease 23-like
LOC106577395	-1.33641	3.93245	2.23783e-07	4.46121e-06	DNA damage-inducible transcript 4 protein-like
LOC106571490	-1.33983	4.55114	9.20788e-11	5.22302e-09	serine protease 23-like
LOC123730763	-1.34577	1.07702	0.011202	0.0354328	serum amyloid A-5 protein-like
LOC106605097	-1.34613	1.28024	5.67766e-13	6.06893e-11	tetratricopeptide repeat protein 7A-like
zgc:163014	-1.34788	-1.39406	6.73848e-05	0.000553101	uncharacterized LOC106611033
LOC106582903	-1.34836	1.42676	3.03234e-06	4.15208e-05	extracellular sulfatase Sulf-2-like
LOC123743715	-1.34981	4.12078	3.26718e-06	4.41023e-05	uncharacterized LOC123743715
LOC106600852	-1.3527	13.1869	2.43847e-06	3.44464e-05	collagen alpha-1(I) chain
LOC106590674	-1.35319	1.1134	0.000246168	0.00160322	peptidase inhibitor 15-A
LOC106568345	-1.35394	2.8699	2.14371e-15	4.11456e-13	arrestin domain-containing protein 3-like
LOC106579089	-1.35992	5.98701	1.6964e-06	2.52609e-05	alpha-tectorin
LOC106586814	-1.3612	1.66534	2.19542e-12	1.99114e-10	epidermal growth factor-like protein 6
LOC106589861	-1.36483	4.7678	4.44393e-07	8.02996e-06	hepatic leukemia factor
LOC106601072	-1.36565	4.91591	0.000151215	0.00107449	hemoglobin subunit alpha
LOC106581655	-1.36596	1.02662	3.14075e-10	1.56153e-08	P2Y purinoceptor 8
LOC106566838	-1.36812	7.20401	3.50518e-05	0.000323231	biglycan-like
npy8ar	-1.37203	1.07143	2.41339e-05	0.000236279	neuropeptide Y receptor Y8a
nr4a3	-1.37285	3.41816	2.95827e-07	5.68459e-06	nuclear receptor subfamily 4, group A, member 3
LOC106580885	-1.37333	1.92776	2.97771e-09	1.07907e-07	delta and Notch-like epidermal growth factor-related receptor
LOC106601074	-1.3783	5.27284	0.000231679	0.00152572	hemoglobin subunit beta-1
per1b	-1.3793	4.74629	8.74136e-13	8.79812e-11	period circadian clock 1b
LOC106613740	-1.37966	3.85008	6.19926e-32	1.70547e-28	cold-inducible RNA-binding protein B
LOC106584765	-1.38036	4.56144	1.97266e-07	4.0002e-06	CD81 antigen
LOC106577565	-1.3805	6.18793	3.08864e-08	7.97227e-07	carboxypeptidase Z
p4ha3	-1.38406	1.74347	4.42542e-08	1.09517e-06	prolyl 4-hydroxylase, alpha polypeptide III
gda	-1.39812	1.72848	4.25375e-11	2.63469e-09	guanine deaminase
LOC106601989	-1.39938	3.36116	1.02622e-09	4.3658e-08	monocarboxylate transporter 4
LOC106613702	-1.40761	5.66669	3.5792e-07	6.68327e-06	C-C motif chemokine 17
LOC106608166	-1.41426	3.66129	7.35098e-19	3.07187e-16	GTPase IMAP family member 7
LOC106600509	-1.41573	2.23652	0.00607938	0.0216995	alcohol dehydrogenase 1-like
LOC106565878	-1.41659	3.29781	8.04409e-09	2.51239e-07	plexin-A2-like
srsf2b	-1.41945	6.60329	4.07557e-42	3.36367e-38	serine and arginine rich splicing factor 2b
LOC106609498	-1.42128	1.5187	3.12715e-09	1.1197e-07	pleiotrophin-A
LOC106570460	-1.42128	12.8093	7.82726e-07	1.2985e-05	collagen alpha-2(I) chain
LOC106588186	-1.43286	3.37668	3.71118e-15	6.7317e-13	uncharacterized LOC106588186
kif17	-1.43374	1.89487	9.39677e-21	5.00347e-18	kinesin family member 17
LOC106578259	-1.43507	2.09483	1.35616e-10	7.43704e-09	attractin-like
LOC106586393	-1.44076	-1.0942	7.5074e-06	8.91197e-05	voltage-dependent L-type calcium channel subunit beta-4
LOC106601077	-1.44173	4.89927	4.82531e-05	0.000420644	hemoglobin subunit alpha-like
LOC106602669	-1.44678	3.24441	3.77636e-08	9.55318e-07	mucin-2
LOC106590508	-1.44682	4.32903	5.87968e-22	3.7328e-19	uncharacterized LOC106590508
LOC106607371	-1.45005	3.94537	0.00304276	0.0124226	hemoglobin subunit beta-1
hba	-1.45066	1.62018	0.000239797	0.00157009	hemoglobin subunit alpha
LOC123744686	-1.45192	-1.30612	3.997e-05	0.000359349	uncharacterized LOC123744686
LOC106578109	-1.45513	1.61145	5.10791e-05	0.000441318	sodium/calcium exchanger 1-like
si:dkeyp-97e7.9	-1.4564	1.41517	3.13296e-13	3.64184e-11	DEP domain-containing mTOR-interacting protein
LOC106605636	-1.45946	2.42535	0.00486093	0.0180714	alpha-tectorin-like
LOC106583102	-1.45992	5.59134	5.23054e-14	7.37931e-12	microfibril associated protein 2
LOC106601777	-1.46192	1.3335	5.48679e-08	1.32506e-06	uncharacterized LOC106601777
spp1	-1.46444	4.82333	1.92998e-05	0.000195443	secreted phosphoprotein 1
LOC106572690	-1.46789	2.70847	1.05641e-05	0.000118745	tachykinin-3-like
LOC106602853	-1.47265	1.28804	3.59136e-07	6.69807e-06	F-box only protein 40
pcsk2	-1.47556	2.86477	9.41974e-07	1.52438e-05	proprotein convertase subtilisin/kexin type 2
LOC106589211	-1.47999	-1.07777	5.16726e-07	9.11741e-06	kinesin-like protein KIF19
LOC106609359	-1.48241	6.33862	7.49775e-09	2.36638e-07	gelsolin-like
LOC106566882	-1.48249	1.97684	2.03419e-11	1.37331e-09	gamma-aminobutyric acid receptor subunit delta-like
LOC106611408	-1.48498	1.63034	7.70472e-15	1.25919e-12	NHS-like protein 1
LOC106577083	-1.49712	-1.18648	3.47319e-05	0.000320908	uncharacterized LOC106577083
LOC106570104	-1.50648	2.63416	0.0155544	0.0458768	protein S100-A1
LOC123729813	-1.50711	2.49667	4.33059e-08	1.07736e-06	uncharacterized LOC123729813
LOC106588581	-1.50724	5.03798	1.37307e-30	2.74845e-27	protein Jumonji-like
LOC106589096	-1.50781	-1.00188	6.29689e-06	7.67083e-05	sodium-dependent neutral amino acid transporter B(0)AT1-like
mmp13	-1.51155	6.02432	2.33382e-05	0.00022951	Collagenase 3
rn182	-1.51439	1.98934	0.000428566	0.00252197	RING finger protein 182
pcolcea	-1.51934	6.29161	3.67655e-09	1.2696e-07	procollagen C-endopeptidase enhancer a
calcoco1a	-1.52369	4.74868	1.41531e-30	2.74845e-27	calcium binding and coiled-coil domain 1a
LOC106606820	-1.52754	6.35727	1.73979e-09	6.87029e-08	migration and invasion enhancer 1-like
LOC106599098	-1.53113	1.13322	1.81326e-05	0.000185846	prostaglandin G/H synthase 2
LOC106577652	-1.53157	3.80671	2.20429e-12	1.9937e-10	uncharacterized LOC106577652
LOC106589100	-1.54163	2.1163	0.000125795	0.000926566	uncharacterized LOC106589100
LOC106573649	-1.54165	2.84239	9.13545e-16	1.94573e-13	protein NDRG4
LOC123742517	-1.54659	1.97383	0.000588584	0.00327893	secretory phospholipase A2 receptor-like
epgn	-1.54721	4.11292	9.81525e-11	5.52954e-09	Epigen
LOC106607373	-1.54982	3.18776	0.001723	0.00781126	hemoglobin subunit alpha-like
LOC106605585	-1.55153	3.44123	0.000908685	0.00464443	IgGFc-binding protein-like
LOC106589511	-1.55297	5.25149	0.00110261	0.00544509	WAP, Kazal, immunoglobulin, Kunitz and NTR domain-containing protein 2-like
LOC106572353	-1.55425	4.72586	3.67476e-11	2.31076e-09	complement factor H
LOC106588939	-1.55428	13.0637	2.25694e-08	6.08727e-07	collagen alpha-2(I) chain
LOC106588217	-1.55683	5.56325	0.00026325	0.00168948	sperm acrosome membrane-associated protein 4
rem2	-1.56281	-1.00768	8.06945e-07	1.33666e-05	RAS (RAD and GEM)-like GTP binding 2
doc2a	-1.56287	2.54914	1.20257e-05	0.000132115	double C2-like domains, alpha
rxrga	-1.56328	1.46211	0.000208721	0.00140151	retinoid x receptor, gamma a
LOC106602737	-1.5641	5.65089	6.76163e-05	0.000554588	tropomyosin-1
LOC106577171	-1.57168	1.02393	9.89306e-05	0.000758476	myelin and lymphocyte protein-like
prss35	-1.57221	4.46632	6.48512e-07	1.107e-05	serine protease 35
LOC106585899	-1.57433	8.173	7.64456e-06	9.03554e-05	protein-lysine 6-oxidase
LOC106585164	-1.57624	2.82028	1.49112e-13	1.88606e-11	A disintegrin and metalloproteinase with thrombospondin motifs 12
pi15a	-1.57638	2.30178	3.08214e-05	0.000289393	peptidase inhibitor 15a
phex	-1.58377	2.5139	2.57565e-09	9.66248e-08	phosphate regulating endopeptidase homolog, X-linked
LOC106597028	-1.58502	-1.21745	2.98187e-05	0.000282307	uncharacterized LOC106597028
LOC100136393	-1.59333	-1.10393	2.15237e-08	5.83385e-07	peroxisome proliferator activated receptor gamma
LOC106566399	-1.60336	6.0762	7.6711e-09	2.41417e-07	matrix metalloproteinase-9-like
si:ch73-49p17.1	-1.60493	2.38826	8.43361e-09	2.61672e-07	protein LBH
LOC106590189	-1.6165	2.64475	2.26254e-09	8.68317e-08	C-C chemokine receptor type 9
LOC123728082	-1.61667	1.94841	1.43605e-15	2.92643e-13	otoancorin-like
LOC106581219	-1.62173	1.19959	0.000106923	0.000809045	collagenase 3
LOC106589591	-1.62398	1.34336	2.78593e-09	1.02594e-07	nuclear factor interleukin-3-regulated protein-like
LOC106611589	-1.62724	4.86832	8.3502e-06	9.70652e-05	leukocyte cell-derived chemotaxin-2
LOC106577634	-1.63516	3.02068	0.000263305	0.0016895	uncharacterized LOC106577634
LOC106607380	-1.65574	1.04644	1.97317e-05	0.000198962	hemoglobin subunit beta-1
LOC106573600	-1.66387	4.4461	9.35824e-47	1.02981e-42	cold-inducible RNA-binding protein B
LOC106581008	-1.66391	11.7115	2.32357e-10	1.19372e-08	periostin-like
ciarta	-1.66507	2.89408	1.78095e-23	1.33624e-20	circadian associated repressor of transcription a
si:dkey-61l1.4	-1.6693	1.2565	1.53446e-06	2.32159e-05	collagen alpha-1(I) chain
LOC106577579	-1.67345	2.76753	8.5904e-05	0.000673942	NLR family CARD domain-containing protein 3-like
LOC106579029	-1.68286	1.93487	7.50029e-08	1.73031e-06	delta-1-pyrroline-5-carboxylate synthase
ccdc174	-1.6847	3.88985	7.13739e-30	1.30904e-26	coiled-coil domain containing 174
si:ch211-180f4.1	-1.69233	-1.21734	3.88889e-08	9.80029e-07	uncharacterized LOC106566497
LOC106575139	-1.69519	1.56881	1.50521e-22	1.03524e-19	transmembrane protease serine 3
LOC123723718	-1.69677	5.53299	0.00464807	0.0174245	protein fosB-like
si:ch211-106n13.3	-1.69875	2.77564	0.000159724	0.00112478	vWFA and Collagen domain-containing protein
LOC106605086	-1.70921	5.4856	3.83342e-08	9.6825e-07	GTP cyclohydrolase 1
col10a1b	-1.71009	9.8453	3.48771e-06	4.67288e-05	collagen, type X, alpha 1b
LOC123742560	-1.72288	1.01866	0.000384375	0.00230465	mucin-2-like
LOC106569153	-1.72611	4.54937	1.5197e-11	1.06292e-09	forkhead box protein Q1
LOC106592262	-1.72639	1.09161	4.30879e-13	4.85481e-11	cytochrome P450 4F3
LOC106605165	-1.72709	1.44854	2.54972e-25	2.33816e-22	D(2) dopamine receptor A-like
LOC106570183	-1.74119	3.92615	2.57133e-41	1.69775e-37	protein Jumonji
LOC106604686	-1.74677	2.27367	3.26884e-09	1.15416e-07	cystine/glutamate transporter
LOC106577653	-1.7721	2.89732	1.29854e-07	2.76573e-06	IgGFc-binding protein
col1a1b	-1.77633	13.5087	2.18454e-08	5.90648e-07	collagen, type I, alpha 1b
LOC106562734	-1.77859	2.0124	3.64182e-18	1.30682e-15	proprotein convertase subtilisin/kexin type 6-like
col10a1a	-1.78299	6.82226	9.99143e-05	0.000764242	collagen, type X, alpha 1a
LOC106563764	-1.78337	-1.09731	6.37715e-07	1.09255e-05	uncharacterized LOC106563764
LOC106588536	-1.80372	3.0184	0.000213983	0.0014303	uncharacterized LOC106588536
LOC106612490	-1.84156	5.02153	0.00233318	0.0100189	FBJ murine osteosarcoma viral oncogene homolog B
apoc1	-1.89876	6.88088	1.12462e-06	1.77983e-05	Apolipoprotein C-I
LOC106591216	-1.90568	3.37343	5.66816e-21	3.17158e-18	testican-2-like
LOC106596868	-1.91001	2.78151	1.97959e-17	6.22403e-15	uncharacterized LOC106596868
LOC106595311	-1.93547	6.62127	3.87689e-08	9.77752e-07	IgGFc-binding protein
ppa5	-1.96547	1.57232	2.97634e-07	5.70933e-06	Tartrate-resistant acid phosphatase type 5
LOC106564532	-1.99996	2.03537	2.78693e-15	5.25743e-13	nuclear factor interleukin-3-regulated protein
LOC106569547	-2.01557	-1.01289	6.82849e-11	3.96882e-09	voltage-dependent calcium channel beta subunit-associated regulatory protein
LOC106601904	-2.02685	2.00537	8.6366e-06	0.000100001	Ig lambda chain C region-like
LOC106599799	-2.03476	-1.00167	2.34574e-08	6.29574e-07	uncharacterized LOC106599799
LOC106580807	-2.03643	2.91333	4.24886e-17	1.21972e-14	semaphorin-7A
cssa29h11orf65	-2.0684	3.08256	2.05278e-15	3.98637e-13	chromosome ssa29 C11orf65 homolog
LOC106601011	-2.08093	6.59722	5.34044e-25	4.3001e-22	peptidyl-prolyl cis-trans isomerase FKBP10
LOC106593002	-2.08236	2.37508	9.65012e-37	3.98224e-33	monocarboxylate transporter 7-like
LOC106608840	-2.08792	1.29443	7.52047e-08	1.73375e-06	ankyrin repeat and IBR domain-containing protein 1
LOC106560267	-2.0925	1.81164	8.81561e-18	2.99443e-15	ras-like protein family member 11B
LOC106609931	-2.09388	2.07079	0.000476706	0.00275806	uncharacterized protein DDB_G0283357-like
hmgb3a	-2.10104	6.13283	3.86594e-40	2.1271e-36	high mobility group box 3a
LOC106577236	-2.10713	2.71967	2.06207e-06	2.97012e-05	lysyl oxidase homolog 4-like
LOC106585764	-2.12242	5.7724	0.000237265	0.0015566	hyaluronan and proteoglycan link protein 1-like
LOC106567151	-2.13148	4.88271	1.47713e-15	2.96388e-13	transmembrane protein 269
LOC123723832	-2.16251	-1.23584	6.02981e-15	1.00536e-12	uncharacterized LOC123723832
LOC106572039	-2.16594	3.94455	5.00553e-10	2.36068e-08	biglycan-like
LOC106599162	-2.17904	2.11034	5.68049e-13	6.06893e-11	cytochrome P450 7A1-like
LOC100136926	-2.18776	3.92762	7.87034e-13	8.04407e-11	cytochrome P450 1A
LOC106570535	-2.20027	-1.03982	3.13472e-15	5.81386e-13	raftlin-like
creb3l3a	-2.20836	1.10389	6.31566e-09	2.03811e-07	cAMP responsive element binding protein 3-like 3a
LOC106582861	-2.21644	1.331	6.80582e-11	3.96262e-09	leucine-rich repeat neuronal protein 1
LOC106580142	-2.24917	1.21832	1.60824e-08	4.56123e-07	hyaluronan and proteoglycan link protein 1-like
k1c20	-2.26359	5.46945	1.07139e-11	7.89506e-10	Keratin, type I cytoskeletal 20
LOC106583694	-2.26731	3.37536	1.08385e-34	3.25284e-31	deoxyribonuclease-1-like
LOC106575940	-2.27463	4.84484	3.16328e-09	1.12896e-07	cytochrome P450 27C1
LOC106599270	-2.33082	1.94099	1.25623e-15	2.59199e-13	uncharacterized LOC106599270
LOC106592522	-2.33454	1.32314	2.70207e-29	4.69492e-26	ectonucleoside triphosphate diphosphohydrolase 1-like
asal	-2.38334	4.52846	0.00130061	0.00620476	Mannose-specific lectin
LOC106577990	-2.4455	-1.06748	2.35139e-08	6.29574e-07	E3 ubiquitin-protein ligase TRIM39-like
LOC106591112	-2.46386	5.39545	5.02502e-25	4.14728e-22	uncharacterized LOC106591112
LOC106561895	-2.50761	7.26433	9.39294e-07	1.52132e-05	collagen alpha-1(X) chain-like
LOC106569524	-2.51722	9.97503	5.48308e-48	9.05064e-44	elongation factor 2
c1qtnf6a	-2.51758	4.98593	9.08277e-08	2.04955e-06	C1q and TNF related 6a
LOC106583443	-2.53696	-1.2345	6.50737e-12	5.07867e-10	inter-alpha-trypsin inhibitor heavy chain H3
mmp9	-2.56856	5.53803	1.04076e-11	7.68652e-10	matrix metalloproteinase 9
LOC106577833	-2.68181	2.16176	2.48628e-20	1.24363e-17	interleukin-8-like
LOC106581733	-2.81793	3.88204	1.38186e-08	4.03353e-07	uncharacterized LOC106581733
LOC106575629	-2.84557	2.34584	9.28788e-08	2.08676e-06	intermediate filament protein ON3-like
LOC106600391	-2.87233	-1.15447	6.69309e-22	4.16904e-19	uncharacterized LOC106600391
tfa	-2.90274	4.54916	9.21494e-08	2.07229e-06	transferrin-a
LOC106567416	-3.42876	3.79903	2.20423e-10	1.13848e-08	thymosin beta-11
LOC106605695	-3.58151	3.18465	2.04301e-16	4.85223e-14	meprin A subunit beta
hmgb3	-3.63173	5.60376	9.7791e-58	3.22838e-53	High mobility group protein B3
LOC106599563	-4.29431	1.54804	1.25657e-10	6.93698e-09	serotransferrin-2-like

## Sheet: All_fams_SK_T20CvsT10C_GO
ID	Term	GOGroups	Functional theme (using leading GO terms )	Ontology Source	Term PValue	Term PValue Corrected with Benjamini-Hochberg	Group PValue	Group PValue Corrected with Benjamini-Hochberg	GOLevels	% Associated Genes	Nr. Genes	Associated Genes Found
GO:0030198	extracellular matrix organization	Group00	Cellular organization and tissue development	GO_BiologicalProcess-EBI-UniProt-GOA-ACAP-ARAP_01.05.2024_00h00	1.44729e-12	3.32876e-11	1.44729e-12	1.30256e-11	[5]	5.53936	19	[LOC106566399, LOC106570460, LOC106571140, LOC106577236, LOC106581008, LOC106581219, LOC106581278, LOC106582903, LOC106585164, LOC106585899, LOC106588939, LOC106591053, LOC106599956, LOC106600852, LOC106613072, col1a1b, mmp13, mmp9, si:dkey-61l1.4]
GO:0048026	positive regulation of mRNA splicing, via spliceosome	Group01	Signal transduction and immune response	GO_BiologicalProcess-EBI-UniProt-GOA-ACAP-ARAP_01.05.2024_00h00	1.62147e-05	3.39034e-05	1.62147e-05	2.4322e-05	[6, 7, 8, 9, 10, 11, 12, 13]	16.6667	4	[LOC106573600, LOC106601525, LOC106613740, srsf2b]
GO:0051781	positive regulation of cell division	Group02	Cellular organization and tissue development	GO_BiologicalProcess-EBI-UniProt-GOA-ACAP-ARAP_01.05.2024_00h00	0.00189154	0.00189154	0.00189154	0.00189154	[3, 4, 5]	7.89474	3	[LOC106561638, LOC106609498, ptn]
GO:0005587	collagen type IV trimer	Group03	Cellular organization and tissue development	GO_CellularComponent-EBI-UniProt-GOA-ACAP-ARAP_01.05.2024_00h00	0.000237823	0.000364661	0.000237823	0.000305772	[4, 6, 7, 8, 9]	15.7895	3	[LOC106570460, LOC106588939, col1a1b]
GO:0008009	chemokine activity	Group04	Signal transduction and immune response	GO_BiologicalProcess-EBI-UniProt-GOA-ACAP-ARAP_01.05.2024_00h00	0.000941171	0.00108235	0.000941171	0.00105882	[5, 6, 7]	5.97015	4	[LOC106577833, LOC106604935, LOC106613702, cxl10]
GO:0043153	entrainment of circadian clock by photoperiod	Group05		GO_BiologicalProcess-EBI-UniProt-GOA-ACAP-ARAP_01.05.2024_00h00	0.000237823	0.000364661	0.000237823	0.000305772	[4, 5, 6]	15.7895	3	[LOC106563389, per1b, per3]
GO:0001222	transcription corepressor binding	Group05	Signal transduction and immune response	GO_MolecularFunction-EBI-UniProt-GOA-ACAP-ARAP_01.05.2024_00h00	1.4486e-05	3.33177e-05	0.000237823	0.000305772	[5]	37.5	3	[LOC106563389, per1b, per3]
GO:0050821	protein stabilization	Group06		GO_BiologicalProcess-EBI-UniProt-GOA-ACAP-ARAP_01.05.2024_00h00	0.00136746	0.00149769	9.42132e-06	1.69584e-05	[4]	8.82353	3	[LOC106608136, bag2, hs90a]
GO:0009408	response to heat	Group06	Signal transduction and immune response	GO_BiologicalProcess-EBI-UniProt-GOA-ACAP-ARAP_01.05.2024_00h00	1.3191e-05	3.37104e-05	9.42132e-06	1.69584e-05	[3, 4]	10.6383	5	[LOC106563467, LOC106568146, LOC106608136, dnaja, hs90a]
GO:0004859	phospholipase inhibitor activity	Group07		GO_MolecularFunction-EBI-UniProt-GOA-ACAP-ARAP_01.05.2024_00h00	3.76319e-06	1.08192e-05	3.95101e-06	8.88976e-06	[5]	23.5294	4	[LOC106574371, LOC106575194, LOC106577511, apoc1]
GO:1905953	negative regulation of lipid localization	Group07	Molecular transport and localization	GO_BiologicalProcess-EBI-UniProt-GOA-ACAP-ARAP_01.05.2024_00h00	0.000372595	0.000535606	3.95101e-06	8.88976e-06	[2, 3, 4, 5]	13.6364	3	[LOC100136393, LOC106577511, apoc1]
GO:0030199	collagen fibril organization	Group08	Cellular organization and tissue development	GO_BiologicalProcess-EBI-UniProt-GOA-ACAP-ARAP_01.05.2024_00h00	1.62266e-05	3.1101e-05	1.53553e-08	4.60659e-08	[5, 6]	10.2041	5	[LOC106577236, LOC106581278, LOC106585899, LOC106599956, LOC106613072]
KEGG:00350	Tyrosine metabolism	Group08		KEGG_01.05.2024	0.000792055	0.000958803	1.53553e-08	4.60659e-08	[-1]	6.25	4	[LOC100194731, LOC106579919, LOC106600509, LOC106601268]
KEGG:00360	Phenylalanine metabolism	Group08		KEGG_01.05.2024	0.00148857	0.00155624	1.53553e-08	4.60659e-08	[-1]	8.57143	3	[LOC100194731, LOC106579919, LOC106601268]
KEGG:00410	beta-Alanine metabolism	Group08		KEGG_01.05.2024	0.000702443	0.000897566	1.53553e-08	4.60659e-08	[-1]	6.45161	4	[LOC100194731, LOC106594092, LOC106601268, gadl1]
GO:0016641	oxidoreductase activity, acting on the CH-NH2 group of donors, oxygen as acceptor	Group08		GO_MolecularFunction-EBI-UniProt-GOA-ACAP-ARAP_01.05.2024_00h00	8.45806e-05	0.000149643	1.53553e-08	4.60659e-08	[4]	11.1111	4	[LOC100194731, LOC106577236, LOC106585899, LOC106601268]
GO:0016831	carboxy-lyase activity	Group08		GO_MolecularFunction-EBI-UniProt-GOA-ACAP-ARAP_01.05.2024_00h00	0.000385842	0.000522021	1.53553e-08	4.60659e-08	[4]	7.54717	4	[LOC106579919, LOC106594092, LOC106600595, gadl1]
GO:0005344	oxygen carrier activity	Group09	Molecular transport and localization	GO_BiologicalProcess-EBI-UniProt-GOA-ACAP-ARAP_01.05.2024_00h00	8.12483e-10	9.34356e-09	1.32523e-09	5.96355e-09	[6]	16.6667	8	[LOC106601072, LOC106601074, LOC106601077, LOC106607371, LOC106607372, LOC106607373, LOC106607380, hba]
GO:0072593	reactive oxygen species metabolic process	Group09		GO_BiologicalProcess-EBI-UniProt-GOA-ACAP-ARAP_01.05.2024_00h00	1.60748e-08	5.28173e-08	1.32523e-09	5.96355e-09	[3]	9.18367	9	[LOC106601072, LOC106601074, LOC106601077, LOC106607371, LOC106607372, LOC106607373, LOC106607380, LOC106611713, hba]
GO:1990748	cellular detoxification	Group09		GO_BiologicalProcess-EBI-UniProt-GOA-ACAP-ARAP_01.05.2024_00h00	2.13202e-09	9.8073e-09	1.32523e-09	5.96355e-09	[2, 5]	9.34579	10	[LOC106599098, LOC106600509, LOC106601072, LOC106601074, LOC106601077, LOC106607371, LOC106607372, LOC106607373, LOC106607380, hba]
GO:0020037	heme binding	Group09		GO_MolecularFunction-EBI-UniProt-GOA-ACAP-ARAP_01.05.2024_00h00	1.84475e-09	1.06073e-08	1.32523e-09	5.96355e-09	[4]	5.40541	14	[LOC100136926, LOC106575940, LOC106592262, LOC106599098, LOC106599162, LOC106601072, LOC106601074, LOC106601077, LOC106607371, LOC106607372, LOC106607373, LOC106607380, hba, nos2b]
GO:0031721	hemoglobin alpha binding	Group09		GO_MolecularFunction-EBI-UniProt-GOA-ACAP-ARAP_01.05.2024_00h00	9.14952e-05	0.000150314	1.32523e-09	5.96355e-09	[4]	21.4286	3	[LOC106601074, LOC106607371, LOC106607380]
GO:0042744	hydrogen peroxide catabolic process	Group09		GO_BiologicalProcess-EBI-UniProt-GOA-ACAP-ARAP_01.05.2024_00h00	1.34833e-09	1.03372e-08	1.32523e-09	5.96355e-09	[4, 5]	15.6863	8	[LOC106601072, LOC106601074, LOC106601077, LOC106607371, LOC106607372, LOC106607373, LOC106607380, hba]
GO:0004601	peroxidase activity	Group09		GO_BiologicalProcess-EBI-UniProt-GOA-ACAP-ARAP_01.05.2024_00h00	5.02453e-09	1.92607e-08	1.32523e-09	5.96355e-09	[5, 8]	10.4651	9	[LOC106599098, LOC106601072, LOC106601074, LOC106601077, LOC106607371, LOC106607372, LOC106607373, LOC106607380, hba]

## Sheet: T20AvsT10A|T20CvsT10C_DEGs
SYMBOL		logFC	logCPM	PValue	FDR	GENENAME		logFC	logCPM	PValue	FDR	GENENAME
cxl10	All_fams_T20AvsT10A	4.84987	2.20445	3.94132e-20	1.09769e-17	C-X-C motif chemokine 10	All_fams_T20CvsT10C	2.2875	1.11553	1.26397e-18	4.96754e-16	C-X-C motif chemokine 10
LOC100195755	All_fams_T20AvsT10A	4.65041	3.69652	7.98384e-13	5.45966e-11	complement component 1, q subcomponent-like 2	All_fams_T20CvsT10C	4.14507	2.64196	5.05813e-27	5.56613e-24	complement component 1, q subcomponent-like 2
LOC106581278	All_fams_T20AvsT10A	4.15757	7.81697	2.6613e-109	2.7177e-105	serpin H1-like	All_fams_T20CvsT10C	2.91712	9.07679	4.49469e-27	5.11666e-24	serpin H1-like
lincr	All_fams_T20AvsT10A	3.87627	4.83806	1.43419e-14	1.48439e-12	E3 ubiquitin-protein ligase LINCR	All_fams_T20CvsT10C	1.33413	2.73147	0.00016679	0.00116633	E3 ubiquitin-protein ligase LINCR
LOC106613072	All_fams_T20AvsT10A	3.74349	4.8545	5.97541e-71	3.66125e-67	serpin H1	All_fams_T20CvsT10C	2.46342	5.66133	6.12442e-28	7.77636e-25	serpin H1
colgalt2b	All_fams_T20AvsT10A	3.6065	3.46797	2.53955e-18	5.35744e-16	collagen beta(1-O)galactosyltransferase 2b	All_fams_T20CvsT10C	1.43318	3.52509	3.20833e-16	7.51181e-14	collagen beta(1-O)galactosyltransferase 2b
hs90a	All_fams_T20AvsT10A	3.59319	7.11578	2.13449e-31	2.51509e-28	Heat shock protein HSP 90-alpha	All_fams_T20CvsT10C	1.51833	4.48552	2.33643e-12	2.07345e-10	Heat shock protein HSP 90-alpha
LOC106578921	All_fams_T20AvsT10A	3.56244	1.56632	8.7215e-39	2.05532e-35	alpha-synuclein-like	All_fams_T20CvsT10C	1.74701	1.65222	2.27709e-26	2.34918e-23	alpha-synuclein-like
LOC106608136	All_fams_T20AvsT10A	3.48505	4.86278	4.615e-48	1.57095e-44	heat shock protein HSP 90-alpha	All_fams_T20CvsT10C	1.61854	3.77082	7.66862e-19	3.16455e-16	heat shock protein HSP 90-alpha
LOC106577511	All_fams_T20AvsT10A	3.45601	3.73561	1.15731e-08	2.61278e-07	apolipoprotein C-I	All_fams_T20CvsT10C	2.44083	4.00167	1.65676e-07	3.41841e-06	apolipoprotein C-I
LOC100194731	All_fams_T20AvsT10A	3.39666	3.20936	9.05362e-21	2.83027e-18	primary amine oxidase, liver isozyme	All_fams_T20CvsT10C	1.70145	4.06915	1.71937e-14	2.65219e-12	primary amine oxidase, liver isozyme
LOC106600814	All_fams_T20AvsT10A	3.27825	11.7347	1.11284e-13	9.36618e-12	keratin, type I cytoskeletal 13-like	All_fams_T20CvsT10C	1.59764	5.09063	0.000485396	0.00279878	keratin, type I cytoskeletal 13-like
xlkd1	All_fams_T20AvsT10A	3.12799	2.7348	9.01913e-23	3.58844e-20	Lymphatic vessel endothelial hyaluronic acid receptor 1	All_fams_T20CvsT10C	1.65135	1.9683	2.04456e-12	1.86972e-10	Lymphatic vessel endothelial hyaluronic acid receptor 1
LOC106605517	All_fams_T20AvsT10A	3.06286	2.64923	1.05126e-05	9.69742e-05	sodium- and chloride-dependent transporter XTRP3-like	All_fams_T20CvsT10C	1.87645	-1.14308	2.80584e-08	7.32825e-07	sodium- and chloride-dependent transporter XTRP3-like
LOC106601909	All_fams_T20AvsT10A	3.03854	2.26717	5.12937e-09	1.28806e-07	mannose-binding protein-like	All_fams_T20CvsT10C	1.42814	2.75682	1.57879e-05	0.000165304	mannose-binding protein-like
LOC106594092	All_fams_T20AvsT10A	2.95679	5.14489	1.5946e-08	3.43304e-07	acidic amino acid decarboxylase GADL1	All_fams_T20CvsT10C	1.25299	1.3407	0.00964577	0.0314629	acidic amino acid decarboxylase GADL1
LOC106563387	All_fams_T20AvsT10A	2.94878	1.76373	2.73064e-26	1.64031e-23	uncharacterized LOC106563387	All_fams_T20CvsT10C	2.20973	1.91609	8.92942e-19	3.63935e-16	uncharacterized LOC106563387
LOC106585888	All_fams_T20AvsT10A	2.88438	3.26687	9.45883e-24	4.5997e-21	radiation-inducible immediate-early gene IEX-1	All_fams_T20CvsT10C	1.62451	2.40584	8.19753e-10	3.61315e-08	radiation-inducible immediate-early gene IEX-1
gadl1	All_fams_T20AvsT10A	2.75603	7.44728	1.3802e-07	2.2943e-06	glutamate decarboxylase like 1	All_fams_T20CvsT10C	1.5421	3.42241	0.000162151	0.00113823	glutamate decarboxylase like 1
dnaja	All_fams_T20AvsT10A	2.75181	5.38938	3.35567e-40	9.34584e-37	DnaJ heat shock protein family (Hsp40) member A	All_fams_T20CvsT10C	2.48517	3.73855	1.01859e-27	1.24544e-24	DnaJ heat shock protein family (Hsp40) member A
plvapb	All_fams_T20AvsT10A	2.74378	1.82149	9.81886e-05	0.000663748	plasmalemma vesicle associated protein b	All_fams_T20CvsT10C	1.30793	3.9209	0.000462183	0.00268628	plasmalemma vesicle associated protein b
LOC106604762	All_fams_T20AvsT10A	2.72922	4.60407	4.03505e-27	2.57537e-24	tetraspanin-7	All_fams_T20CvsT10C	2.57153	6.69973	7.1336e-35	2.35502e-31	tetraspanin-7
LOC106605775	All_fams_T20AvsT10A	2.68181	2.37249	2.45235e-12	1.50791e-10	beta-2-glycoprotein 1-like	All_fams_T20CvsT10C	1.48225	3.82245	4.00878e-09	1.37142e-07	beta-2-glycoprotein 1-like
LOC106599956	All_fams_T20AvsT10A	2.42178	1.94898	5.55302e-13	3.98413e-11	hemagglutinin/amebocyte aggregation factor-like	All_fams_T20CvsT10C	1.61961	1.45755	8.4624e-10	3.71996e-08	hemagglutinin/amebocyte aggregation factor-like
LOC106602739	All_fams_T20AvsT10A	2.37842	3.41769	3.91288e-08	7.51567e-07	SPARC-like protein 1	All_fams_T20CvsT10C	1.33268	4.50335	2.29607e-11	1.53131e-09	SPARC-like protein 1
LOC106591053	All_fams_T20AvsT10A	2.36069	4.39247	3.27828e-13	2.51713e-11	microfibril-associated glycoprotein 4	All_fams_T20CvsT10C	1.63158	4.3336	2.16812e-10	1.12364e-08	microfibril-associated glycoprotein 4
ier3	All_fams_T20AvsT10A	2.31238	6.17348	1.04096e-16	1.60255e-14	immediate early response 3	All_fams_T20CvsT10C	1.41508	5.05344	3.1351e-12	2.68132e-10	immediate early response 3
nr4a3	All_fams_T20AvsT10A	2.28713	6.06297	1.87206e-13	1.49355e-11	nuclear receptor subfamily 4, group A, member 3	All_fams_T20CvsT10C	-1.37285	3.41816	2.95827e-07	5.68459e-06	nuclear receptor subfamily 4, group A, member 3
prmt2	All_fams_T20AvsT10A	2.27007	3.64178	3.98226e-71	3.05001e-67	protein arginine methyltransferase 2	All_fams_T20CvsT10C	1.41331	3.97182	2.49927e-21	1.44752e-18	protein arginine methyltransferase 2
LOC106609956	All_fams_T20AvsT10A	2.26986	3.77651	1.51243e-33	2.10613e-30	uncharacterized LOC106609956	All_fams_T20CvsT10C	1.28552	1.48363	4.32132e-07	7.84276e-06	uncharacterized LOC106609956
LOC106598879	All_fams_T20AvsT10A	2.23464	1.97104	3.35771e-07	4.98385e-06	hemagglutinin/amebocyte aggregation factor-like	All_fams_T20CvsT10C	1.51267	2.38605	3.61003e-09	1.25056e-07	hemagglutinin/amebocyte aggregation factor-like
LOC106561363	All_fams_T20AvsT10A	2.16257	1.75367	3.14289e-27	2.04863e-24	probable polypeptide N-acetylgalactosaminyltransferase 8	All_fams_T20CvsT10C	1.53383	1.46997	1.97407e-15	3.85621e-13	probable polypeptide N-acetylgalactosaminyltransferase 8
LOC106567034	All_fams_T20AvsT10A	2.15951	2.53351	3.05514e-17	5.2289e-15	complement C1q-like protein 4	All_fams_T20CvsT10C	1.56785	3.33659	1.00311e-14	1.6154e-12	complement C1q-like protein 4
ntd5	All_fams_T20AvsT10A	2.13594	4.01805	1.01285e-12	6.73094e-11	ntl-dependent gene 5	All_fams_T20CvsT10C	1.45951	5.59776	8.27067e-10	3.64053e-08	ntl-dependent gene 5
LOC106563404	All_fams_T20AvsT10A	2.08543	1.08213	2.28949e-09	6.39972e-08	uncharacterized LOC106563404	All_fams_T20CvsT10C	1.89502	1.84778	1.61214e-14	2.52235e-12	uncharacterized LOC106563404
LOC123724424	All_fams_T20AvsT10A	2.06855	1.60906	8.18599e-10	2.59077e-08	phospholipase A and acyltransferase 4-like	All_fams_T20CvsT10C	1.32263	2.20237	4.65786e-09	1.56589e-07	phospholipase A and acyltransferase 4-like
LOC106566192	All_fams_T20AvsT10A	2.00041	3.15351	0.00014579	0.000920719	ceramide synthase 5-like	All_fams_T20CvsT10C	1.51653	2.18066	5.73017e-05	0.000483811	ceramide synthase 5-like
bco2a	All_fams_T20AvsT10A	1.88911	1.12833	3.67957e-09	9.68449e-08	beta-carotene oxygenase 2a	All_fams_T20CvsT10C	1.35888	1.97112	0.000372203	0.00224758	beta-carotene oxygenase 2a
c7b	All_fams_T20AvsT10A	1.88269	7.22505	4.63189e-13	3.3948e-11	complement component 7b	All_fams_T20CvsT10C	1.41511	7.32228	3.29524e-18	1.19545e-15	complement component 7b
LOC106570457	All_fams_T20AvsT10A	1.88018	4.19169	1.73847e-14	1.76357e-12	tissue factor pathway inhibitor 2	All_fams_T20CvsT10C	1.40935	3.69124	4.68687e-20	2.27541e-17	tissue factor pathway inhibitor 2
LOC106591183	All_fams_T20AvsT10A	1.86509	5.26519	3.5621e-57	1.81881e-53	small EDRK-rich factor 2	All_fams_T20CvsT10C	1.55863	5.97717	6.01791e-40	2.83813e-36	small EDRK-rich factor 2
LOC123730763	All_fams_T20AvsT10A	1.86454	5.32863	0.00772329	0.0248933	serum amyloid A-5 protein-like	All_fams_T20CvsT10C	-1.34577	1.07702	0.011202	0.0354328	serum amyloid A-5 protein-like
LOC100136446	All_fams_T20AvsT10A	1.84169	8.57145	1.94385e-06	2.26148e-05	C type lectin receptor A	All_fams_T20CvsT10C	1.47011	7.88015	8.48981e-11	4.824e-09	C type lectin receptor A
LOC106566391	All_fams_T20AvsT10A	1.81862	3.28	0.00660898	0.0219459	aerolysin-like protein	All_fams_T20CvsT10C	2.35804	2.85733	0.000110057	0.000828958	aerolysin-like protein
LOC123723853	All_fams_T20AvsT10A	1.76621	4.09449	0.0015546	0.00672506	aerolysin-like protein	All_fams_T20CvsT10C	1.70338	3.38181	0.00026237	0.00168514	aerolysin-like protein
LOC106579373	All_fams_T20AvsT10A	1.75023	4.97992	0.00215519	0.00876801	sodium- and chloride-dependent transporter XTRP3-like	All_fams_T20CvsT10C	4.60883	1.74373	1.48136e-15	2.96388e-13	sodium- and chloride-dependent transporter XTRP3-like
LOC106594081	All_fams_T20AvsT10A	1.73781	3.21062	8.7826e-07	1.14014e-05	high-affinity choline transporter 1-like	All_fams_T20CvsT10C	1.53324	2.47693	1.06788e-08	3.21954e-07	high-affinity choline transporter 1-like
hsc70	All_fams_T20AvsT10A	1.73073	3.47467	1.33497e-15	1.66253e-13	heat shock cognate 70	All_fams_T20CvsT10C	1.79988	4.73677	5.20597e-07	9.16612e-06	heat shock cognate 70
LOC106566390	All_fams_T20AvsT10A	1.72641	4.05252	9.65935e-06	9.04819e-05	aerolysin-like protein	All_fams_T20CvsT10C	2.09008	3.20301	1.7692e-15	3.47658e-13	aerolysin-like protein
LOC106604401	All_fams_T20AvsT10A	1.71842	5.57811	4.63958e-09	1.1835e-07	SH2 domain-containing protein 4A-like	All_fams_T20CvsT10C	1.3125	2.38132	1.29152e-05	0.000140438	SH2 domain-containing protein 4A-like
LOC106611713	All_fams_T20AvsT10A	1.69121	7.65093	2.00141e-07	3.20519e-06	cytochrome b-245 heavy chain-like	All_fams_T20CvsT10C	1.51868	4.92626	4.7691e-13	5.2833e-11	cytochrome b-245 heavy chain-like
LOC106574652	All_fams_T20AvsT10A	1.65372	1.91955	2.41264e-12	1.49311e-10	uncharacterized LOC106574652	All_fams_T20CvsT10C	1.57236	2.13061	5.07143e-15	8.67478e-13	uncharacterized LOC106574652
asal	All_fams_T20AvsT10A	1.45113	9.71602	0.015939	0.0448688	Mannose-specific lectin	All_fams_T20CvsT10C	-2.38334	4.52846	0.00130061	0.00620476	Mannose-specific lectin
LOC100136447	All_fams_T20AvsT10A	1.44742	5.67953	7.83515e-05	0.000546285	C type lectin receptor B	All_fams_T20CvsT10C	2.11536	5.06015	1.92898e-13	2.36733e-11	C type lectin receptor B
LOC106592833	All_fams_T20AvsT10A	1.43286	4.35444	0.0124057	0.0366961	aerolysin-like protein	All_fams_T20CvsT10C	1.41536	3.94619	0.00607384	0.0216891	aerolysin-like protein
per3	All_fams_T20AvsT10A	1.42556	1.14279	1.74401e-10	6.55575e-09	period circadian clock 3	All_fams_T20CvsT10C	1.58098	2.7765	2.52578e-23	1.85297e-20	period circadian clock 3
LOC106597323	All_fams_T20AvsT10A	1.28255	2.31948	0.000316736	0.0017772	highly reducing polyketide synthase cm3B-like	All_fams_T20CvsT10C	1.78987	1.91289	9.01223e-17	2.3348e-14	highly reducing polyketide synthase cm3B-like
LOC106579330	All_fams_T20AvsT10A	1.2754	1.12382	4.2979e-06	4.517e-05	homeobox protein MOX-1-like	All_fams_T20CvsT10C	1.36893	1.20206	1.40712e-15	2.88529e-13	homeobox protein MOX-1-like
LOC106584915	All_fams_T20AvsT10A	1.26783	1.98011	2.77254e-12	1.66995e-10	protein adenylyltransferase FICD-like	All_fams_T20CvsT10C	1.4303	1.11146	1.4305e-13	1.81635e-11	protein adenylyltransferase FICD-like
nar4	All_fams_T20AvsT10A	1.26327	3.10759	8.30087e-06	7.94456e-05	Ecto-ADP-ribosyltransferase 4	All_fams_T20CvsT10C	1.91313	1.70232	6.86249e-10	3.09496e-08	Ecto-ADP-ribosyltransferase 4
LOC106583102	All_fams_T20AvsT10A	-1.26149	3.6231	9.80685e-09	2.27264e-07	microfibril associated protein 2	All_fams_T20CvsT10C	-1.45992	5.59134	5.23054e-14	7.37931e-12	microfibril associated protein 2
LOC106590189	All_fams_T20AvsT10A	-1.27304	1.42189	8.7829e-07	1.14014e-05	C-C chemokine receptor type 9	All_fams_T20CvsT10C	-1.6165	2.64475	2.26254e-09	8.68317e-08	C-C chemokine receptor type 9
LOC106568345	All_fams_T20AvsT10A	-1.29623	2.29937	6.89294e-09	1.67066e-07	arrestin domain-containing protein 3-like	All_fams_T20CvsT10C	-1.35394	2.8699	2.14371e-15	4.11456e-13	arrestin domain-containing protein 3-like
LOC106581219	All_fams_T20AvsT10A	-1.30266	4.4394	0.00325571	0.0123366	collagenase 3	All_fams_T20CvsT10C	-1.62173	1.19959	0.000106923	0.000809045	collagenase 3
LOC106583694	All_fams_T20AvsT10A	-1.31774	1.98598	3.13257e-06	3.40076e-05	deoxyribonuclease-1-like	All_fams_T20CvsT10C	-2.26731	3.37536	1.08385e-34	3.25284e-31	deoxyribonuclease-1-like
LOC106605821	All_fams_T20AvsT10A	-1.35773	2.28544	1.72456e-09	5.01744e-08	isochorismatase domain-containing protein 2	All_fams_T20CvsT10C	-1.3014	2.15921	8.88904e-18	2.99443e-15	isochorismatase domain-containing protein 2
tfa	All_fams_T20AvsT10A	-1.37731	5.0659	0.000353122	0.00194923	transferrin-a	All_fams_T20CvsT10C	-2.90274	4.54916	9.21494e-08	2.07229e-06	transferrin-a
LOC106581733	All_fams_T20AvsT10A	-1.40256	10.2178	0.000517721	0.00268314	uncharacterized LOC106581733	All_fams_T20CvsT10C	-2.81793	3.88204	1.38186e-08	4.03353e-07	uncharacterized LOC106581733
LOC106613740	All_fams_T20AvsT10A	-1.42417	2.65793	4.13585e-15	4.72783e-13	cold-inducible RNA-binding protein B	All_fams_T20CvsT10C	-1.37966	3.85008	6.19926e-32	1.70547e-28	cold-inducible RNA-binding protein B
LOC106571140	All_fams_T20AvsT10A	-1.43586	5.15933	0.00038687	0.00209476	papilin-like	All_fams_T20CvsT10C	-1.27094	8.16349	2.40688e-05	0.000235711	papilin-like
hmgb3a	All_fams_T20AvsT10A	-1.45382	5.6977	2.62094e-09	7.20136e-08	high mobility group box 3a	All_fams_T20CvsT10C	-2.10104	6.13283	3.86594e-40	2.1271e-36	high mobility group box 3a
LOC106581008	All_fams_T20AvsT10A	-1.46773	8.14073	0.000416058	0.00222994	periostin-like	All_fams_T20CvsT10C	-1.66391	11.7115	2.32357e-10	1.19372e-08	periostin-like
LOC106597797	All_fams_T20AvsT10A	-1.47054	-1.07544	0.000268277	0.00154456	collagen alpha-2(V) chain-like	All_fams_T20CvsT10C	-1.29264	1.50886	0.000557597	0.00313808	collagen alpha-2(V) chain-like
col10a1b	All_fams_T20AvsT10A	-1.58442	7.16658	7.33024e-06	7.16558e-05	collagen, type X, alpha 1b	All_fams_T20CvsT10C	-1.71009	9.8453	3.48771e-06	4.67288e-05	collagen, type X, alpha 1b
LOC106589100	All_fams_T20AvsT10A	-1.62435	1.83561	8.41884e-13	5.74431e-11	uncharacterized LOC106589100	All_fams_T20CvsT10C	-1.54163	2.1163	0.000125795	0.000926566	uncharacterized LOC106589100
calcoco1a	All_fams_T20AvsT10A	-1.62894	2.81066	6.98956e-12	3.73053e-10	calcium binding and coiled-coil domain 1a	All_fams_T20CvsT10C	-1.52369	4.74868	1.41531e-30	2.74845e-27	calcium binding and coiled-coil domain 1a
mmp9	All_fams_T20AvsT10A	-1.649	8.3058	0.00012598	0.000817177	matrix metalloproteinase 9	All_fams_T20CvsT10C	-2.56856	5.53803	1.04076e-11	7.68652e-10	matrix metalloproteinase 9
LOC106589861	All_fams_T20AvsT10A	-1.6997	2.04881	6.11652e-07	8.33566e-06	hepatic leukemia factor	All_fams_T20CvsT10C	-1.36483	4.7678	4.44393e-07	8.02996e-06	hepatic leukemia factor
LOC123741703	All_fams_T20AvsT10A	-1.77592	5.13771	1.60649e-27	1.11855e-24	tubulin beta-4B chain-like	All_fams_T20CvsT10C	-1.29155	5.21078	9.95847e-21	5.2184e-18	tubulin beta-4B chain-like
prss35	All_fams_T20AvsT10A	-1.79512	1.44623	2.44889e-07	3.81997e-06	serine protease 35	All_fams_T20CvsT10C	-1.57221	4.46632	6.48512e-07	1.107e-05	serine protease 35
LOC106601077	All_fams_T20AvsT10A	-1.82997	3.52592	0.000295043	0.00167605	hemoglobin subunit alpha-like	All_fams_T20CvsT10C	-1.44173	4.89927	4.82531e-05	0.000420644	hemoglobin subunit alpha-like
LOC106601072	All_fams_T20AvsT10A	-1.86314	3.38947	0.000375428	0.00204655	hemoglobin subunit alpha	All_fams_T20CvsT10C	-1.36565	4.91591	0.000151215	0.00107449	hemoglobin subunit alpha
LOC106602669	All_fams_T20AvsT10A	-1.89106	2.43065	0.000732468	0.00355455	mucin-2	All_fams_T20CvsT10C	-1.44678	3.24441	3.77636e-08	9.55318e-07	mucin-2
LOC106605585	All_fams_T20AvsT10A	-1.894	2.65636	5.25821e-07	7.32896e-06	IgGFc-binding protein-like	All_fams_T20CvsT10C	-1.55153	3.44123	0.000908685	0.00464443	IgGFc-binding protein-like
LOC106588536	All_fams_T20AvsT10A	-1.9133	1.64334	0.012448	0.0367821	uncharacterized LOC106588536	All_fams_T20CvsT10C	-1.80372	3.0184	0.000213983	0.0014303	uncharacterized LOC106588536
LOC106566399	All_fams_T20AvsT10A	-1.92883	8.49845	1.49979e-06	1.81325e-05	matrix metalloproteinase-9-like	All_fams_T20CvsT10C	-1.60336	6.0762	7.6711e-09	2.41417e-07	matrix metalloproteinase-9-like
LOC106608166	All_fams_T20AvsT10A	-1.94922	2.36211	6.19587e-12	3.33597e-10	GTPase IMAP family member 7	All_fams_T20CvsT10C	-1.41426	3.66129	7.35098e-19	3.07187e-16	GTPase IMAP family member 7
LOC106607946	All_fams_T20AvsT10A	-1.97547	1.75839	2.84842e-05	0.000229522	serine protease 23-like	All_fams_T20CvsT10C	-1.3336	5.79929	1.84777e-06	2.70393e-05	serine protease 23-like
col1a1b	All_fams_T20AvsT10A	-1.9883	9.86938	6.57276e-10	2.11294e-08	collagen, type I, alpha 1b	All_fams_T20CvsT10C	-1.77633	13.5087	2.18454e-08	5.90648e-07	collagen, type I, alpha 1b
LOC106605086	All_fams_T20AvsT10A	-1.99187	2.98195	3.20101e-07	4.78839e-06	GTP cyclohydrolase 1	All_fams_T20CvsT10C	-1.70921	5.4856	3.83342e-08	9.6825e-07	GTP cyclohydrolase 1
LOC106561282	All_fams_T20AvsT10A	-1.99477	1.33794	9.437e-13	6.35411e-11	cilia- and flagella-associated protein 44	All_fams_T20CvsT10C	-1.27225	1.88476	6.38336e-07	1.09302e-05	cilia- and flagella-associated protein 44
LOC106593002	All_fams_T20AvsT10A	-2.03277	2.33533	3.18415e-16	4.39412e-14	monocarboxylate transporter 7-like	All_fams_T20CvsT10C	-2.08236	2.37508	9.65012e-37	3.98224e-33	monocarboxylate transporter 7-like
LOC106601074	All_fams_T20AvsT10A	-2.06566	3.55828	8.76442e-05	0.000600955	hemoglobin subunit beta-1	All_fams_T20CvsT10C	-1.3783	5.27284	0.000231679	0.00152572	hemoglobin subunit beta-1
LOC106584765	All_fams_T20AvsT10A	-2.07215	1.741	3.69605e-12	2.1405e-10	CD81 antigen	All_fams_T20CvsT10C	-1.38036	4.56144	1.97266e-07	4.0002e-06	CD81 antigen
LOC106607372	All_fams_T20AvsT10A	-2.13024	3.46437	0.000177967	0.00109022	hemoglobin subunit beta-like	All_fams_T20CvsT10C	-1.28585	5.31307	0.00366813	0.0144025	hemoglobin subunit beta-like
creb3l3a	All_fams_T20AvsT10A	-2.19743	1.53638	8.74622e-05	0.000599976	cAMP responsive element binding protein 3-like 3a	All_fams_T20CvsT10C	-2.20836	1.10389	6.31566e-09	2.03811e-07	cAMP responsive element binding protein 3-like 3a
LOC106613702	All_fams_T20AvsT10A	-2.22178	2.1745	3.64591e-06	3.89728e-05	C-C motif chemokine 17	All_fams_T20CvsT10C	-1.40761	5.66669	3.5792e-07	6.68327e-06	C-C motif chemokine 17
kif17	All_fams_T20AvsT10A	-2.26434	1.29239	9.70948e-20	2.54239e-17	kinesin family member 17	All_fams_T20CvsT10C	-1.43374	1.89487	9.39677e-21	5.00347e-18	kinesin family member 17
LOC106588217	All_fams_T20AvsT10A	-2.2713	4.28608	3.07188e-15	3.59199e-13	sperm acrosome membrane-associated protein 4	All_fams_T20CvsT10C	-1.55683	5.56325	0.00026325	0.00168948	sperm acrosome membrane-associated protein 4
LOC106607373	All_fams_T20AvsT10A	-2.29027	1.63724	0.000153158	0.000959857	hemoglobin subunit alpha-like	All_fams_T20CvsT10C	-1.54982	3.18776	0.001723	0.00781126	hemoglobin subunit alpha-like
LOC106561895	All_fams_T20AvsT10A	-2.30135	3.68078	9.07879e-08	1.58483e-06	collagen alpha-1(X) chain-like	All_fams_T20CvsT10C	-2.50761	7.26433	9.39294e-07	1.52132e-05	collagen alpha-1(X) chain-like
LOC106601011	All_fams_T20AvsT10A	-2.3209	4.69332	2.51385e-35	3.85071e-32	peptidyl-prolyl cis-trans isomerase FKBP10	All_fams_T20CvsT10C	-2.08093	6.59722	5.34044e-25	4.3001e-22	peptidyl-prolyl cis-trans isomerase FKBP10
LOC106566838	All_fams_T20AvsT10A	-2.37162	3.56839	3.24379e-07	4.83821e-06	biglycan-like	All_fams_T20CvsT10C	-1.36812	7.20401	3.50518e-05	0.000323231	biglycan-like
LOC106591112	All_fams_T20AvsT10A	-2.62143	5.55222	2.63417e-22	9.96303e-20	uncharacterized LOC106591112	All_fams_T20CvsT10C	-2.46386	5.39545	5.02502e-25	4.14728e-22	uncharacterized LOC106591112
LOC106580807	All_fams_T20AvsT10A	-2.66101	1.73399	8.99468e-15	9.77166e-13	semaphorin-7A	All_fams_T20CvsT10C	-2.03643	2.91333	4.24886e-17	1.21972e-14	semaphorin-7A
LOC106599270	All_fams_T20AvsT10A	-2.6619	2.51411	1.70685e-18	3.68247e-16	uncharacterized LOC106599270	All_fams_T20CvsT10C	-2.33082	1.94099	1.25623e-15	2.59199e-13	uncharacterized LOC106599270
LOC106567151	All_fams_T20AvsT10A	-2.7429	1.97751	1.04395e-13	8.9088e-12	transmembrane protein 269	All_fams_T20CvsT10C	-2.13148	4.88271	1.47713e-15	2.96388e-13	transmembrane protein 269
LOC106577652	All_fams_T20AvsT10A	-2.8019	1.1974	1.19418e-08	2.67825e-07	uncharacterized LOC106577652	All_fams_T20CvsT10C	-1.53157	3.80671	2.20429e-12	1.9937e-10	uncharacterized LOC106577652
LOC106569153	All_fams_T20AvsT10A	-2.80315	3.5981	3.10788e-18	6.39014e-16	forkhead box protein Q1	All_fams_T20CvsT10C	-1.72611	4.54937	1.5197e-11	1.06292e-09	forkhead box protein Q1
apoc1	All_fams_T20AvsT10A	-2.84485	3.98556	1.14376e-23	5.30912e-21	Apolipoprotein C-I	All_fams_T20CvsT10C	-1.89876	6.88088	1.12462e-06	1.77983e-05	Apolipoprotein C-I
LOC106607371	All_fams_T20AvsT10A	-2.84691	2.03022	4.70922e-06	4.87304e-05	hemoglobin subunit beta-1	All_fams_T20CvsT10C	-1.45005	3.94537	0.00304276	0.0124226	hemoglobin subunit beta-1
LOC106573600	All_fams_T20AvsT10A	-3.01177	4.00937	4.5111e-129	1.382e-124	cold-inducible RNA-binding protein B	All_fams_T20CvsT10C	-1.66387	4.4461	9.35824e-47	1.02981e-42	cold-inducible RNA-binding protein B
c1qtnf6a	All_fams_T20AvsT10A	-3.17456	1.11043	3.9872e-12	2.27895e-10	C1q and TNF related 6a	All_fams_T20CvsT10C	-2.51758	4.98593	9.08277e-08	2.04955e-06	C1q and TNF related 6a
LOC106592262	All_fams_T20AvsT10A	-3.24296	1.48551	1.09423e-27	7.79603e-25	cytochrome P450 4F3	All_fams_T20CvsT10C	-1.72639	1.09161	4.30879e-13	4.85481e-11	cytochrome P450 4F3
gda	All_fams_T20AvsT10A	-3.30763	2.05519	1.42315e-17	2.61075e-15	guanine deaminase	All_fams_T20CvsT10C	-1.39812	1.72848	4.25375e-11	2.63469e-09	guanine deaminase
LOC106599162	All_fams_T20AvsT10A	-3.55582	1.94714	4.09017e-22	1.49618e-19	cytochrome P450 7A1-like	All_fams_T20CvsT10C	-2.17904	2.11034	5.68049e-13	6.06893e-11	cytochrome P450 7A1-like
LOC123743715	All_fams_T20AvsT10A	-3.56298	1.80528	1.43027e-21	4.97928e-19	uncharacterized LOC123743715	All_fams_T20CvsT10C	-1.34981	4.12078	3.26718e-06	4.41023e-05	uncharacterized LOC123743715
LOC106605695	All_fams_T20AvsT10A	-3.75171	2.29084	7.15303e-18	1.38696e-15	meprin A subunit beta	All_fams_T20CvsT10C	-3.58151	3.18465	2.04301e-16	4.85223e-14	meprin A subunit beta
LOC106602737	All_fams_T20AvsT10A	-3.75316	1.93013	1.34132e-06	1.647e-05	tropomyosin-1	All_fams_T20CvsT10C	-1.5641	5.65089	6.76163e-05	0.000554588	tropomyosin-1
LOC106569524	All_fams_T20AvsT10A	-3.76842	10.1776	1.1321e-120	1.7341e-116	elongation factor 2	All_fams_T20CvsT10C	-2.51722	9.97503	5.48308e-48	9.05064e-44	elongation factor 2
col10a1a	All_fams_T20AvsT10A	-3.85369	2.32361	4.89633e-10	1.64298e-08	collagen, type X, alpha 1a	All_fams_T20CvsT10C	-1.78299	6.82226	9.99143e-05	0.000764242	collagen, type X, alpha 1a
hmgb3	All_fams_T20AvsT10A	-3.87021	3.98061	2.55849e-28	2.0098e-25	High mobility group protein B3	All_fams_T20CvsT10C	-3.63173	5.60376	9.7791e-58	3.22838e-53	High mobility group protein B3
LOC106585899	All_fams_T20AvsT10A	-4.23847	4.19901	1.20917e-07	2.02871e-06	protein-lysine 6-oxidase	All_fams_T20CvsT10C	-1.57433	8.173	7.64456e-06	9.03554e-05	protein-lysine 6-oxidase
LOC100136926	All_fams_T20AvsT10A	-4.29019	1.79522	3.59112e-17	6.01188e-15	cytochrome P450 1A	All_fams_T20CvsT10C	-2.18776	3.92762	7.87034e-13	8.04407e-11	cytochrome P450 1A

## Sheet: T20AvsT10A|T20CvsT10C_GO
ID	Term	GOGroups	Functional theme (using leading GO terms )	Ontology Source	Term PValue	Term PValue Corrected with Benjamini-Hochberg	Group PValue	Group PValue Corrected with Benjamini-Hochberg	GOLevels	% Associated Genes	Nr. Genes	Associated Genes Found
GO:0030199	collagen fibril organization	Group0	Cellular organization and tissue development	GO_BiologicalProcess-EBI-UniProt-GOA-ACAP-ARAP_01.05.2024_00h00	5.41142e-06	7.73061e-06	5.41142e-06	1.62343e-05	[5, 6]	8.16327	4	[LOC106581278, LOC106585899, LOC106599956, LOC106613072]
GO:0030574	collagen catabolic process	Group1	Cellular organization and tissue development	GO_BiologicalProcess-EBI-UniProt-GOA-ACAP-ARAP_01.05.2024_00h00	0.000122501	0.000163335	0.000122501	0.000245002	[3]	7.31707	3	[LOC106566399, LOC106581219, mmp9]
GO:0005507	copper ion binding	Group2	Cellular organization and tissue development	GO_MolecularFunction-EBI-UniProt-GOA-ACAP-ARAP_01.05.2024_00h00	0.000504137	0.00053067	0.000504137	0.000504137	[7]	4.54545	3	[LOC100194731, LOC106578921, LOC106585899]
KEGG:00410	beta-Alanine metabolism	Group3	Metabolism and enzymatic function	KEGG_01.05.2024	0.000419481	0.00046609	0.000419481	0.000503377	[-1]	4.83871	3	[LOC100194731, LOC106594092, gadl1]
GO:0009266	response to temperature stimulus	Group4		GO_BiologicalProcess-EBI-UniProt-GOA-ACAP-ARAP_01.05.2024_00h00	0.000362402	0.000426356	0.000190856	0.000286283	[3]	5.08475	3	[LOC106608136, dnaja, hs90a]
GO:0140662	ATP-dependent protein folding chaperone	Group4		GO_BiologicalProcess-EBI-UniProt-GOA-ACAP-ARAP_01.05.2024_00h00	0.000650444	0.000650444	0.000190856	0.000286283	[4, 7, 8, 9]	4.16667	3	[LOC106608136, hs90a, hsc70]
GO:0009408	response to heat	Group4	Signal transduction and immune response	GO_BiologicalProcess-EBI-UniProt-GOA-ACAP-ARAP_01.05.2024_00h00	0.000184458	0.000230573	0.000190856	0.000286283	[3, 4]	6.38298	3	[LOC106608136, dnaja, hs90a]
GO:0005833	hemoglobin complex	Group5	Molecular transport and localization	GO_CellularComponent-EBI-UniProt-GOA-ACAP-ARAP_01.05.2024_00h00	3.55746e-10	7.11493e-09	1.22515e-07	7.35089e-07	[2, 3, 4, 5]	15.7895	6	[LOC106601072, LOC106601074, LOC106601077, LOC106607371, LOC106607372, LOC106607373]
GO:0098754	detoxification	Group5		GO_BiologicalProcess-EBI-UniProt-GOA-ACAP-ARAP_01.05.2024_00h00	3.84164e-07	6.40273e-07	1.22515e-07	7.35089e-07	[1, 4]	5.04202	6	[LOC106601072, LOC106601074, LOC106601077, LOC106607371, LOC106607372, LOC106607373]
GO:0009636	response to toxic substance	Group5		GO_BiologicalProcess-EBI-UniProt-GOA-ACAP-ARAP_01.05.2024_00h00	6.46726e-07	9.94962e-07	1.22515e-07	7.35089e-07	[3]	4.61538	6	[LOC106601072, LOC106601074, LOC106601077, LOC106607371, LOC106607372, LOC106607373]
GO:0016684	oxidoreductase activity, acting on peroxide as acceptor	Group5		GO_MolecularFunction-EBI-UniProt-GOA-ACAP-ARAP_01.05.2024_00h00	1.00641e-07	2.23648e-07	1.22515e-07	7.35089e-07	[3]	6.31579	6	[LOC106601072, LOC106601074, LOC106601077, LOC106607371, LOC106607372, LOC106607373]
GO:0019825	oxygen binding	Group5		GO_MolecularFunction-EBI-UniProt-GOA-ACAP-ARAP_01.05.2024_00h00	1.55194e-09	1.55194e-08	1.22515e-07	7.35089e-07	[3]	12.5	6	[LOC106601072, LOC106601074, LOC106601077, LOC106607371, LOC106607372, LOC106607373]
GO:0031720	haptoglobin binding	Group5		GO_MolecularFunction-EBI-UniProt-GOA-ACAP-ARAP_01.05.2024_00h00	3.55746e-10	7.11493e-09	1.22515e-07	7.35089e-07	[3]	15.7895	6	[LOC106601072, LOC106601074, LOC106601077, LOC106607371, LOC106607372, LOC106607373]
GO:0043177	organic acid binding	Group5		GO_MolecularFunction-EBI-UniProt-GOA-ACAP-ARAP_01.05.2024_00h00	4.11858e-09	1.37286e-08	1.22515e-07	7.35089e-07	[3]	5.03145	8	[LOC106577511, LOC106601072, LOC106601074, LOC106601077, LOC106607371, LOC106607372, LOC106607373, apoc1]
GO:0072562	blood microparticle	Group5		GO_CellularComponent-EBI-UniProt-GOA-ACAP-ARAP_01.05.2024_00h00	1.4575e-08	4.16429e-08	1.22515e-07	7.35089e-07	[2, 3, 4]	8.69565	6	[LOC106601072, LOC106601074, LOC106601077, LOC106607371, LOC106607372, LOC106607373]
GO:0072593	reactive oxygen species metabolic process	Group5		GO_BiologicalProcess-EBI-UniProt-GOA-ACAP-ARAP_01.05.2024_00h00	3.4863e-09	1.74315e-08	1.22515e-07	7.35089e-07	[3]	7.14286	7	[LOC106601072, LOC106601074, LOC106601077, LOC106607371, LOC106607372, LOC106607373, LOC106611713]
GO:1990748	cellular detoxification	Group5		GO_BiologicalProcess-EBI-UniProt-GOA-ACAP-ARAP_01.05.2024_00h00	2.04623e-07	3.72042e-07	1.22515e-07	7.35089e-07	[2, 5]	5.60748	6	[LOC106601072, LOC106601074, LOC106601077, LOC106607371, LOC106607372, LOC106607373]
GO:0015669	gas transport	Group5		GO_BiologicalProcess-EBI-UniProt-GOA-ACAP-ARAP_01.05.2024_00h00	4.04502e-09	1.61801e-08	1.22515e-07	7.35089e-07	[4]	10.7143	6	[LOC106601072, LOC106601074, LOC106601077, LOC106607371, LOC106607372, LOC106607373]
GO:0042743	hydrogen peroxide metabolic process	Group5		GO_BiologicalProcess-EBI-UniProt-GOA-ACAP-ARAP_01.05.2024_00h00	2.26482e-09	1.50988e-08	1.22515e-07	7.35089e-07	[4]	11.7647	6	[LOC106601072, LOC106601074, LOC106601077, LOC106607371, LOC106607372, LOC106607373]
GO:0097237	cellular response to toxic substance	Group5		GO_BiologicalProcess-EBI-UniProt-GOA-ACAP-ARAP_01.05.2024_00h00	2.04623e-07	3.72042e-07	1.22515e-07	7.35089e-07	[4]	5.60748	6	[LOC106601072, LOC106601074, LOC106601077, LOC106607371, LOC106607372, LOC106607373]
GO:0042744	hydrogen peroxide catabolic process	Group5		GO_BiologicalProcess-EBI-UniProt-GOA-ACAP-ARAP_01.05.2024_00h00	2.26482e-09	1.50988e-08	1.22515e-07	7.35089e-07	[4, 5]	11.7647	6	[LOC106601072, LOC106601074, LOC106601077, LOC106607371, LOC106607372, LOC106607373]
GO:0098869	cellular oxidant detoxification	Group5		GO_BiologicalProcess-EBI-UniProt-GOA-ACAP-ARAP_01.05.2024_00h00	1.53896e-07	3.07792e-07	1.22515e-07	7.35089e-07	[3, 6]	5.88235	6	[LOC106601072, LOC106601074, LOC106601077, LOC106607371, LOC106607372, LOC106607373]
GO:0015671	oxygen transport	Group5		GO_BiologicalProcess-EBI-UniProt-GOA-ACAP-ARAP_01.05.2024_00h00	1.55194e-09	1.55194e-08	1.22515e-07	7.35089e-07	[5]	12.5	6	[LOC106601072, LOC106601074, LOC106601077, LOC106607371, LOC106607372, LOC106607373]
GO:0016209	antioxidant activity	Group5		GO_BiologicalProcess-EBI-UniProt-GOA-ACAP-ARAP_01.05.2024_00h00	1.53896e-07	3.07792e-07	1.22515e-07	7.35089e-07	[4, 7]	5.88235	6	[LOC106601072, LOC106601074, LOC106601077, LOC106607371, LOC106607372, LOC106607373]
GO:0005344	oxygen carrier activity	Group5		GO_BiologicalProcess-EBI-UniProt-GOA-ACAP-ARAP_01.05.2024_00h00	1.55194e-09	1.55194e-08	1.22515e-07	7.35089e-07	[6]	12.5	6	[LOC106601072, LOC106601074, LOC106601077, LOC106607371, LOC106607372, LOC106607373]
GO:0004601	peroxidase activity	Group5		GO_BiologicalProcess-EBI-UniProt-GOA-ACAP-ARAP_01.05.2024_00h00	5.53695e-08	1.38424e-07	1.22515e-07	7.35089e-07	[5, 8]	6.97674	6	[LOC106601072, LOC106601074, LOC106601077, LOC106607371, LOC106607372, LOC106607373]
