# Supplementary material for: Family-based transcriptomic profiling of Atlantic salmon skin and head kidney in response to Lepeophtheirus salmonis infestation under physiological and elevated temperatures
Source: Comp Immunol Rep. 2026 Apr 22;10:200285. doi: 10.1016/j.cirep.2026.200285 (PMC13142024; doi:10.1016/j.cirep.2026.200285)
Supplement: Supplementary file 20 [file mmc19.xlsx]

## Sheet: File Summary
Supplementary Data File 19. List of DEGs shared between head kidney and skin samples, along with their associated enriched GO terms and KEGG pathways, based on comparisons of all families parasitized with chalimus stages of sea lice (T20C vs. T10C) under elevated (20 °C) versus normal (10 °C) temperature conditions in either tissue
All_fams_HK_T20CvsT10C_DEGs: temperature-responsive DEGs based on comparison of head kideny samples from all chalimus-infected families at 20 °C versus 10 °C (T20C vs. T10C)
All_fams_HK_T20CvsT10C_GO: GO terms and KEGG pathways enriched based on temperature-responsive DEGs based on comparison of head kideny samples from all chalimus-infected families at 20 °C versus 10 °C (T20C vs. T10C)
All_fams_SK_T20CvsT10C_DEGs: temperature-responsive DEGs based on comparison of skin samples from all chalimus-infected families at 20 °C versus 10 °C (T20C vs. T10C)
All_fams_SK_T20CvsT10C_GO: GO terms and KEGG pathways enriched based on temperature-responsive DEGs based on comparison of skin samples from all chalimus-infected families at 20 °C versus 10 °C (T20C vs. T10C)
HK&SK_T20CvsT10C_DEGs: temperature-responsive DEGs shared between the head kidney and skin of chalimus-infected families (T20C vs. T10C)
HK&SK_T20CvsT10C_GO: GO terms and KEGG pathways enriched based on temperature-responsive DEGs shared between the head kidney and skin of chalimus-infected families (T20C vs. T10C), along with the classification of leading GO terms (shown in grey) into functional categories

## Sheet: All_fams_HK_T20CvsT10C_DEGs
SYMBOL	logFC	logCPM	PValue	FDR	GENENAME
143g2	1.47319	-1.07659	4.3099e-07	1.07258e-05	14-3-3 protein gamma-2
abcg4a	-1.37803	3.16971	8.59572e-05	0.000764587	ATP-binding cassette, sub-family G (WHITE), member 4a
acod1	1.71879	1.54289	4.20025e-05	0.000434763	aconitate decarboxylase 1
adssl1	1.30679	3.74134	7.34617e-12	2.27551e-09	adenylosuccinate synthase like 1
alad	-1.52312	4.60153	4.12062e-08	1.67804e-06	aminolevulinate dehydratase
ank1a	-1.32861	5.25971	9.44915e-05	0.00082276	ankyrin 1, erythrocytic a
anxa5b	1.26468	4.72962	5.14115e-13	2.9939e-10	annexin A5b
apoc1	2.15593	1.31681	1.42001e-09	1.23055e-07	Apolipoprotein C-I
apoeb	2.53833	2.00944	4.90027e-10	5.51272e-08	apolipoprotein Eb
apoob	-1.72388	7.4783	1.26704e-08	6.74015e-07	apolipoprotein O, b
atp2a1l	-3.96816	2.94273	1.38293e-06	2.73737e-05	ATPase sarcoplasmic/endoplasmic reticulum Ca2+ transporting 1, like
bbc3	-1.81842	3.86677	6.48749e-09	4.11539e-07	BCL2 binding component 3
bdkrb2	1.77869	-1.08279	1.43435e-06	2.80484e-05	bradykinin receptor B2
ca6	1.43749	1.84916	3.74985e-08	1.55312e-06	carbonic anhydrase VI
cahz	-1.65257	8.97588	3.93395e-05	0.00041144	carbonic anhydrase
cblc	-1.5665	2.74085	2.0296e-14	2.36383e-11	Cbl proto-oncogene C, E3 ubiquitin protein ligase
ccdc174	-1.34484	4.65181	6.93748e-12	2.21977e-09	coiled-coil domain containing 174
cdo1	3.40271	1.68646	1.47962e-14	1.81179e-11	cysteine dioxygenase type 1
cerk	-1.81264	2.94719	2.80707e-06	4.90302e-05	ceramide kinase
cfap43	1.38419	3.24171	0.0020486	0.00946812	cilia and flagella associated protein 43
chst1	2.58527	-1.04111	1.23158e-09	1.10338e-07	carbohydrate (keratan sulfate Gal-6) sulfotransferase 1
cldn5a	1.68104	2.63229	2.63409e-12	1.14473e-09	claudin 5a
clm7	1.31677	2.22235	3.02314e-08	1.33169e-06	CMRF35-like molecule 7
creb3l1	-1.41561	1.02726	8.33627e-05	0.000747083	cAMP responsive element binding protein 3-like 1
cxl10	1.82065	2.1849	6.84907e-11	1.30343e-08	C-X-C motif chemokine 10
daam2	-1.52818	1.5923	1.04589e-08	5.83396e-07	dishevelled associated activator of morphogenesis 2
dcup	-1.53059	6.23644	2.48848e-06	4.45616e-05	Uroporphyrinogen decarboxylase
dnaja	1.37553	4.24521	9.58059e-08	3.20641e-06	DnaJ heat shock protein family (Hsp40) member A
efcab11	1.39611	-1.27537	1.06548e-05	0.000144228	EF-hand calcium binding domain 11
fabp7	1.92796	3.48386	3.53883e-17	1.71733e-13	fatty acid-binding protein, brain
fabp7b	2.02086	2.39227	1.03635e-12	5.28411e-10	fatty acid binding protein 7, brain, b
fam210b	-1.36276	2.68417	4.43285e-05	0.000454476	family with sequence similarity 210 member B
fech	-1.33441	7.4525	9.7107e-08	3.24251e-06	ferrochelatase
ftcd	-1.32869	-1.07978	2.71697e-06	4.78123e-05	formimidoyltransferase cyclodeaminase
gadl1	1.39438	6.60024	3.36413e-09	2.42282e-07	glutamate decarboxylase like 1
gal3st1a	-1.60845	2.88861	1.50957e-05	0.000189702	galactose-3-O-sulfotransferase 1a
gapdh	-2.37366	1.72971	0.000810402	0.00457739	glyceraldehyde-3-phosphate dehydrogenase
glyctk	1.61966	1.04779	4.2586e-06	6.84691e-05	glycerate kinase
gp9	-1.36011	3.61303	2.27395e-06	4.13299e-05	glycoprotein IX (platelet)
gramd1ba	2.53175	2.98345	3.32551e-10	4.17366e-08	GRAM domain containing 1Ba
hamp	2.2034	1.33133	1.82904e-10	2.67618e-08	hepcidin antimicrobial peptide
hba	-2.63751	7.84412	3.19796e-07	8.57412e-06	hemoglobin subunit alpha
hdr	-1.5078	6.15398	1.35e-11	3.60624e-09	hematopoietic death receptor
hem4	-1.456	4.89245	1.37594e-08	7.10341e-07	Uroporphyrinogen-III synthase
hmbsa	-1.60444	6.16218	3.61746e-10	4.42561e-08	hydroxymethylbilane synthase a
hmgb3	-1.62532	4.70012	2.28817e-05	0.000267354	High mobility group protein B3
hs90a	1.67078	4.65476	9.57062e-09	5.46986e-07	Heat shock protein HSP 90-alpha
hsc70	1.28164	6.49223	0.00334981	0.014019	heat shock cognate 70
hsd3b1	1.9384	2.64895	7.58734e-07	1.69158e-05	hydroxy-delta-5-steroid dehydrogenase, 3 beta- and steroid delta-isomerase 1
hsp7c	1.54375	5.32863	7.97603e-09	4.7785e-07	Heat shock cognate 71 kDa protein
ifngr2a	1.27594	2.27922	5.74863e-12	1.96921e-09	interferon gamma receptor 2a
iqcb1	-1.42354	1.90988	1.62312e-08	8.09253e-07	IQ motif containing B1
kcnq3	1.63954	1.26312	3.01808e-08	1.33148e-06	potassium voltage-gated channel, KQT-like subfamily, member 3
kif21a	-1.5931	2.30673	4.38989e-08	1.76304e-06	kinesin family member 21A
lce	-1.36913	1.62312	0.00990484	0.0330127	Low choriolytic enzyme
LOC100136417	-2.57737	2.13012	0.000304812	0.00208534	glyceraldehyde-3-phosphate dehydrogenase
LOC100136446	1.32404	7.09122	2.48669e-09	1.92056e-07	C type lectin receptor A
LOC100136576	-1.45305	11.562	0.000494969	0.00307686	beta globin
LOC100136584	-1.74537	11.183	5.30051e-05	0.000520908	beta-globin
LOC100194566	-1.32862	5.3145	8.93413e-05	0.000788403	muscle specific ring finger protein 1-like
LOC100194624	-1.93997	3.68049	7.2622e-05	0.00067299	aldolase a, fructose-bisphosphate 1
LOC100194731	2.68402	1.31337	2.4881e-12	1.09767e-09	primary amine oxidase, liver isozyme
LOC100195750	1.9425	2.17466	4.80797e-11	1.01445e-08	salarin
LOC100196095	-1.55831	6.52817	4.69036e-05	0.000474363	Rhesus blood group, B glycoprotein
LOC100196543	-1.81667	5.86462	3.24377e-07	8.62548e-06	equilibrative nucleoside transporter 1
LOC100217346	-1.75759	6.06938	4.33599e-07	1.07631e-05	Kruppel-like factor 4
LOC100380644	1.26089	4.97334	1.17441e-06	2.41663e-05	calcium/calmodulin-dependent protein kinase type II delta chain
LOC100380859	-1.67966	8.2025	5.27911e-05	0.000520027	band 3 anion exchange protein
LOC101448011	-2.08779	6.51418	0.0023617	0.0105956	Hemoglobin subunit beta-1
LOC106560843	1.49912	2.22442	3.22295e-10	4.06246e-08	guanine nucleotide-binding protein G(o) subunit alpha
LOC106561094	1.80084	1.0986	4.66988e-08	1.84997e-06	creatine kinase U-type, mitochondrial-like
LOC106561115	1.51866	3.08367	6.00908e-13	3.26211e-10	C-C motif chemokine 4-like
LOC106561148	-1.32829	1.17653	5.57906e-07	1.31962e-05	alpha-2,8-sialyltransferase 8B
LOC106561282	-1.31307	3.33555	5.80849e-05	0.000561693	cilia- and flagella-associated protein 44
LOC106561443	1.8882	1.64972	7.60651e-10	7.69024e-08	uncharacterized LOC106561443
LOC106561622	1.58797	4.86915	3.60936e-08	1.51214e-06	cytochrome c oxidase subunit 8B, mitochondrial
LOC106561914	1.64859	2.43104	7.85993e-10	7.86397e-08	kinesin-like protein KIFC3
LOC106562568	1.281	2.60042	2.21416e-10	3.08468e-08	hydroxycarboxylic acid receptor 2-like
LOC106562888	-1.53225	2.60096	3.897e-10	4.6888e-08	neutral amino acid transporter A-like
LOC106562964	-1.28331	-1.23844	0.000176196	0.00135488	uncharacterized LOC106562964
LOC106563020	-1.37457	3.40434	3.87634e-10	4.6833e-08	TNF receptor-associated factor 2-like
LOC106563235	-1.67222	4.40792	5.63899e-10	6.10374e-08	zinc finger protein Gfi-1b-like
LOC106563383	-1.29024	6.1485	8.35353e-08	2.92343e-06	lysine-specific demethylase 6B
LOC106563387	2.15329	3.98419	3.25393e-07	8.63951e-06	uncharacterized LOC106563387
LOC106563404	2.85138	2.76096	6.8556e-12	2.21794e-09	uncharacterized LOC106563404
LOC106563436	1.54937	6.13513	1.60919e-10	2.44035e-08	interleukin-13 receptor subunit alpha-2-like
LOC106563698	-1.47193	-1.22791	4.2047e-07	1.05269e-05	complement factor B
LOC106564308	-1.52983	4.12107	0.000135971	0.00110233	lipopolysaccharide-induced tumor necrosis factor-alpha factor homolog
LOC106564359	-1.70158	5.64873	1.36348e-07	4.26607e-06	Fc receptor-like protein 5
LOC106564374	-2.41963	3.90537	9.50999e-08	3.18746e-06	uncharacterized LOC106564374
LOC106564529	-1.85943	4.38035	1.52664e-05	0.000191188	Kruppel-like factor 1
LOC106564824	-1.30092	4.26582	2.61866e-05	0.000298029	catalase
LOC106564853	-1.38847	6.29459	4.94441e-05	0.000495581	eosinophil peroxidase-like
LOC106565098	-1.8199	1.23388	1.96555e-06	3.65692e-05	uncharacterized LOC106565098
LOC106565119	2.00905	3.25523	6.31365e-09	4.03146e-07	uncharacterized LOC106565119
LOC106565220	-1.26778	2.40665	9.00178e-14	7.08391e-11	leucine-rich repeat extensin-like protein 5
LOC106565269	-2.26056	3.30464	3.62877e-08	1.51809e-06	helicase with zinc finger domain 2
LOC106565270	-1.98712	1.43798	2.97692e-06	5.15026e-05	stathmin-3-like
LOC106565308	-1.33723	1.88984	0.00287525	0.0124267	sodium- and chloride-dependent neutral and basic amino acid transporter B(0+)-like
LOC106565402	1.26598	2.4425	2.45636e-08	1.14987e-06	acyl-coenzyme A thioesterase 1-like
LOC106565493	1.30476	-1.01346	7.36346e-05	0.000678916	probable G-protein coupled receptor 25
LOC106565566	-1.25838	1.99128	7.79743e-05	0.000709271	myosin-IIIb-like
LOC106565680	-1.3415	2.48807	1.40604e-05	0.000179324	phosphatidylinositol glycan anchor biosynthesis, class Q
LOC106565689	1.56675	-1.04077	0.000288365	0.00199154	uncharacterized LOC106565689
LOC106566173	-1.70709	-1.33112	3.97858e-08	1.64085e-06	anti-Muellerian hormone type-2 receptor
LOC106566409	1.66685	2.59932	1.40786e-06	2.77164e-05	myelin transcription factor 1
LOC106566560	-1.69296	5.01518	5.5806e-11	1.11295e-08	tumor protein p53-inducible nuclear protein 2
LOC106566651	-1.29677	2.47851	8.61077e-08	2.97518e-06	embryonic polyadenylate-binding protein-like
LOC106566742	-2.61244	2.32763	3.03886e-08	1.33257e-06	cadherin-like protein 26
LOC106566743	-1.2578	3.4603	8.3272e-07	1.82303e-05	dysbindin-like
LOC106566814	1.29941	-1.13183	1.14985e-05	0.000152877	short-chain dehydrogenase/reductase 3
LOC106567090	2.03452	-1.1421	1.16256e-07	3.76532e-06	tubulin alpha chain
LOC106567105	-1.27359	-1.23024	6.68366e-05	0.000628986	inter-alpha-trypsin inhibitor heavy chain H6
LOC106567113	-1.68564	-1.41943	0.00665286	0.0241085	potassium voltage-gated channel subfamily G member 1
LOC106567151	-1.28053	5.2165	5.50155e-09	3.64065e-07	transmembrane protein 269
LOC106567289	1.28981	-1.24068	0.0055668	0.0209878	suppressor of cytokine signaling 2-like
LOC106567323	2.83556	2.24228	2.83483e-12	1.17917e-09	POU domain, class 5, transcription factor 1
LOC106567571	1.79695	1.84952	2.66934e-10	3.549e-08	H-2 class II histocompatibility antigen, A-Q alpha chain
LOC106567574	-1.25226	2.87442	0.000691195	0.00403387	ubiquitin carboxyl-terminal hydrolase 2
LOC106567642	1.32528	1.74925	5.18764e-09	3.46442e-07	cytotoxic and regulatory T-cell molecule-like
LOC106567873	1.74293	4.96817	6.04375e-17	2.51394e-13	C-type lectin domain family 10 member A-like
LOC106567948	1.3836	3.12026	9.21454e-06	0.000127807	diacylglycerol O-acyltransferase 2
LOC106567990	-1.5745	3.85017	2.99986e-06	5.17765e-05	uncharacterized LOC106567990
LOC106568355	1.83119	1.3141	5.60479e-12	1.94279e-09	claudin-5
LOC106568394	1.65426	-1.02623	5.65364e-05	0.000549823	chondroitin sulfate proteoglycan 4
LOC106568453	-1.35385	3.0868	0.0101037	0.0335259	seizure 6-like protein
LOC106568458	-1.38007	1.81211	0.000767568	0.00438909	Krueppel-like factor 4
LOC106568528	1.60411	-1.09125	3.0817e-05	0.000339979	phospholipid-transporting ATPase IC-like
LOC106568560	1.29483	1.03663	6.08301e-07	1.42379e-05	transcription factor AP-1-like
LOC106568872	1.29213	1.33825	7.05684e-07	1.59302e-05	carbonic anhydrase-related protein
LOC106568959	-1.6355	2.98131	2.74723e-05	0.000309923	small conductance calcium-activated potassium channel protein 2
LOC106568971	-1.34109	-1.03074	0.00124969	0.00642882	artemin
LOC106569019	-1.47622	1.09026	4.09167e-08	1.67093e-06	uncharacterized LOC106569019
LOC106569038	-1.66696	1.01776	2.61515e-07	7.22442e-06	myb-related protein A-like
LOC106569400	-1.71957	1.70222	4.28062e-07	1.06986e-05	importin-13
LOC106569441	1.62549	3.3392	5.81253e-08	2.16701e-06	putative leucine-rich repeat-containing protein DDB_G0290503
LOC106569443	1.53332	2.42109	2.21902e-07	6.38452e-06	matrix metalloproteinase-14-like
LOC106569490	2.14054	3.85362	2.74226e-16	8.87183e-13	SH2 domain-containing protein 1A
LOC106569508	-1.52899	3.82538	6.93508e-07	1.57272e-05	glutamate decarboxylase 1-like
LOC106569760	-1.5527	6.11043	1.00468e-16	3.65666e-13	rho GTPase-activating protein 29
LOC106569932	-2.39591	5.76952	5.69761e-10	6.14435e-08	ATPase family AAA domain-containing protein 2
LOC106570020	-1.27038	1.40752	0.0004834	0.00302172	trichohyalin
LOC106570106	1.3154	-1.20827	0.000560842	0.00340086	ephrin-A3-like
LOC106570152	1.50091	6.25898	3.0139e-08	1.33148e-06	Ig kappa-b4 chain C region-like
LOC106570156	2.33083	1.88905	0.000117811	0.000982383	Ig kappa-b4 chain C region-like
LOC106570431	-1.49391	1.31973	7.6885e-06	0.000110278	uncharacterized LOC106570431
LOC106570622	1.29285	1.11097	0.00380495	0.0155058	scavenger receptor cysteine-rich type 1 protein M130-like
LOC106570914	-1.29278	3.5072	6.72423e-06	9.86345e-05	phosphatidate cytidylyltransferase 1
LOC106571140	2.415	1.57367	7.76224e-08	2.74955e-06	papilin-like
LOC106571384	1.72691	2.6399	4.53688e-10	5.23665e-08	F-box protein
LOC106571387	2.30869	1.46151	9.893e-10	9.32215e-08	nephrocan-like
LOC106571556	-1.46993	-1.13191	1.5355e-07	4.71118e-06	1-phosphatidylinositol 4,5-bisphosphate phosphodiesterase beta-1-like
LOC106571739	1.43427	1.50495	1.93185e-09	1.56249e-07	bone morphogenetic protein 2-like
LOC106571855	1.28289	4.17936	4.61567e-08	1.83099e-06	glutamate receptor-interacting protein 2-like
LOC106571900	1.39091	1.01867	1.78667e-06	3.35845e-05	fibulin-2-like
LOC106571909	-2.41205	3.02882	0.00021166	0.00155786	troponin C, slow skeletal and cardiac muscles
LOC106572132	-1.98743	1.41092	1.14126e-06	2.36513e-05	multiple epidermal growth factor-like domains protein 6
LOC106572144	-1.48063	3.05001	1.51174e-10	2.35387e-08	synaptonemal complex protein 2
LOC106572671	1.30833	1.75675	7.94092e-07	1.75829e-05	indian hedgehog protein-like
LOC106572830	1.61415	1.49006	3.69575e-10	4.50247e-08	transcription factor AP-1
LOC106573055	-1.38976	6.52443	0.000177417	0.00136086	methionine aminopeptidase 2
LOC106573466	-1.84153	4.72615	2.71613e-07	7.44685e-06	uncharacterized LOC106573466
LOC106573607	1.39979	2.59227	1.00059e-06	2.1297e-05	follistatin-related protein 3
LOC106573648	1.51264	7.34958	7.56437e-14	6.29291e-11	olfactomedin-4-like
LOC106574039	-1.9403	3.90309	1.21543e-08	6.53268e-07	T-cell acute lymphocytic leukemia protein 1 homolog
LOC106574058	-2.32464	-1.04243	9.24185e-07	1.98888e-05	uncharacterized LOC106574058
LOC106574165	-1.74441	2.53236	2.24493e-07	6.44611e-06	calmodulin-regulated spectrin-associated protein 2
LOC106574172	1.26035	-1.08385	1.23527e-05	0.00016187	uncharacterized LOC106574172
LOC106574314	1.47834	-1.36561	1.61377e-06	3.08727e-05	transmembrane protein 163-like
LOC106574332	-1.25628	2.28504	4.99163e-07	1.20018e-05	collagen alpha-1(VI) chain-like
LOC106574478	1.27546	4.70052	2.3802e-05	0.000275563	probable non-functional immunoglobulin kappa variable 6D-41
LOC106574479	2.05947	2.09147	3.27955e-05	0.000357642	probable non-functional immunoglobulin kappa variable 6D-41
LOC106574583	1.49808	6.30223	1.25251e-09	1.11869e-07	uncharacterized LOC106574583
LOC106574723	1.54334	2.63895	5.57615e-11	1.11295e-08	gamma-aminobutyric acid type B receptor subunit 2
LOC106574975	1.55814	3.76787	7.06178e-12	2.23498e-09	OX-2 membrane glycoprotein-like
LOC106575060	-1.83046	3.35135	3.04794e-05	0.00033724	microsomal glutathione S-transferase 1-like
LOC106575116	1.61291	3.59783	7.45848e-08	2.6798e-06	A disintegrin and metalloproteinase with thrombospondin motifs 5
LOC106575194	4.35014	3.76227	1.28612e-11	3.4998e-09	phospholipase A2 inhibitor 31 kDa subunit-like
LOC106575220	-2.00341	5.69844	4.97819e-08	1.94922e-06	uncharacterized LOC106575220
LOC106575428	1.38127	1.78623	0.0010938	0.00577693	Ig kappa chain V region K16-167-like
LOC106575432	1.5859	5.18763	9.59954e-09	5.46986e-07	uncharacterized LOC106575432
LOC106575435	1.31764	1.79701	3.62902e-05	0.000386207	Ig lambda-2 chain C region-like
LOC106575436	1.71658	2.87073	1.71957e-11	4.47042e-09	Ig kappa chain V region 120-like
LOC106575677	-1.91775	1.47902	3.98477e-10	4.75511e-08	tetraspanin-7-like
LOC106575727	-1.58876	1.31806	1.30878e-08	6.86887e-07	prolactin receptor
LOC106575792	1.45128	2.00632	5.34051e-06	8.17559e-05	kalirin
LOC106576157	-1.38649	-1.17468	0.000375452	0.00247219	patatin-like phospholipase domain-containing protein 2
LOC106576303	1.47283	1.14595	2.16476e-07	6.27177e-06	uncharacterized LOC106576303
LOC106576339	1.27833	5.69376	1.40364e-06	2.76818e-05	uncharacterized LOC106576339
LOC106576408	1.38519	4.03269	5.88343e-13	3.26211e-10	sodium-coupled neutral amino acid transporter 4
LOC106576869	1.31961	2.26737	0.00254128	0.0112419	uncharacterized LOC106576869
LOC106577031	1.81378	1.38975	1.99983e-13	1.35416e-10	indoleamine 2,3-dioxygenase 2
LOC106577511	3.64897	1.55612	1.77868e-20	5.17899e-16	apolipoprotein C-I
LOC106577579	-2.19677	2.76609	7.33396e-10	7.49274e-08	NLR family CARD domain-containing protein 3-like
LOC106577662	-1.48255	1.97529	6.20397e-05	0.000592848	uncharacterized LOC106577662
LOC106577689	-1.32854	3.03351	7.6414e-09	4.6353e-07	prostaglandin D2 receptor 2
LOC106577762	1.40306	3.29211	8.1262e-07	1.78709e-05	perforin-1
LOC106577765	1.44244	2.19671	4.40203e-08	1.76548e-06	perforin-1-like
LOC106577782	1.38659	1.25915	2.22665e-13	1.47349e-10	uncharacterized LOC106577782
LOC106577862	-1.35194	3.65752	2.54315e-07	7.07925e-06	amyloid beta precursor like protein 1
LOC106577875	-1.38167	-1.20263	0.00782227	0.0273513	GTPase IMAP family member 7-like
LOC106578213	-1.37093	3.1629	0.000176507	0.00135603	FH2 domain-containing protein 1
LOC106578340	1.32944	1.98632	6.87226e-09	4.2484e-07	B-cell receptor CD22
LOC106578379	1.75963	1.21237	3.59117e-14	3.7286e-11	methionine-R-sulfoxide reductase B2, mitochondrial
LOC106578511	1.36733	2.02641	4.36206e-06	6.95564e-05	putative ferric-chelate reductase 1
LOC106578587	1.32052	-1.10056	0.00388872	0.0157743	divergent protein kinase domain 1C-like
LOC106578704	1.54535	1.80184	4.74359e-12	1.70517e-09	collectin-12
LOC106578921	1.49217	1.18299	4.87026e-11	1.0202e-08	alpha-synuclein-like
LOC106579160	-1.82821	2.6549	1.20063e-06	2.45153e-05	probable phosphatase phospho1
LOC106579182	-1.32546	2.61977	2.09985e-05	0.000248542	heparan sulfate glucosamine 3-O-sulfotransferase 2-like
LOC106579293	3.24249	3.14622	1.49339e-14	1.81179e-11	chondroadherin-like
LOC106579596	1.69299	3.97207	8.19986e-14	6.63209e-11	cytochrome c oxidase subunit 4 isoform 1, mitochondrial
LOC106579714	-1.54278	-1.23178	0.000979927	0.00532522	extracellular sulfatase Sulf-1-like
LOC106580320	-1.30232	3.24509	4.58237e-10	5.25295e-08	sodium- and chloride-dependent GABA transporter ine-like
LOC106580372	-1.3056	2.09141	5.04757e-08	1.96222e-06	rabphilin-3A-like
LOC106580774	-1.61068	4.57518	3.85122e-05	0.000405408	tubulin-specific chaperone cofactor E-like protein
LOC106580836	-2.71192	2.70302	6.35194e-16	1.62664e-12	golgin subfamily A member 6-like protein 22
LOC106580852	1.26319	1.40672	2.40233e-07	6.78454e-06	leucine-rich repeat and immunoglobulin-like domain-containing nogo receptor-interacting protein 1
LOC106580917	-2.15244	6.21109	8.37448e-08	2.92725e-06	tropomodulin-4-like
LOC106580926	1.32121	-1.19831	1.14846e-07	3.7238e-06	uncharacterized LOC106580926
LOC106581060	-1.3943	-1.25474	2.30541e-05	0.000268937	claudin-4
LOC106581229	-1.49099	1.52739	2.61183e-05	0.00029753	beta-galactosidase-1-like protein 2
LOC106581278	3.61908	6.02924	9.20846e-16	1.91516e-12	serpin H1-like
LOC106582285	-1.73804	3.13842	1.8752e-09	1.52327e-07	KAT8 regulatory NSL complex subunit 1-like
LOC106582403	1.53174	2.7333	1.42465e-14	1.81179e-11	rho-related GTP-binding protein RhoE
LOC106582617	1.42489	2.0466	1.08897e-11	3.0488e-09	adenosine receptor A1-like
LOC106582663	-1.33277	1.80845	5.15267e-08	1.99508e-06	transcription factor Sp7-like
LOC106582675	-1.38601	1.01024	6.67089e-06	9.80496e-05	uncharacterized LOC106582675
LOC106582810	-1.33843	1.03173	0.000522759	0.00321597	kazrin
LOC106582882	-1.25708	5.50106	4.32356e-08	1.74846e-06	GATA-binding factor 2-like
LOC106582920	-1.4909	1.62758	7.69655e-06	0.000110286	inositol hexakisphosphate kinase 2-like
LOC106583003	-1.34709	4.94434	3.54603e-06	5.92931e-05	complement decay-accelerating factor
LOC106583432	1.46335	1.04582	6.02936e-05	0.000579013	interferon-induced protein 44-like
LOC106583442	-1.3295	3.28247	8.85972e-08	3.0235e-06	uncharacterized LOC106583442
LOC106583559	-1.896	2.12572	9.97914e-06	0.000136478	sodium- and chloride-dependent GABA transporter 2
LOC106583629	-1.42147	1.01697	3.79822e-09	2.66489e-07	plexin-B1
LOC106583668	-1.41818	-1.08592	2.96602e-06	5.13751e-05	cadherin-22
LOC106583957	1.61693	4.13787	1.05952e-08	5.88743e-07	transmembrane 4 L6 family member 1
LOC106584025	-1.30684	4.95368	2.59031e-10	3.48882e-08	KN motif and ankyrin repeat domain-containing protein 4
LOC106584035	-2.01234	1.80816	3.66377e-07	9.44053e-06	putative tyrosine-protein phosphatase auxilin
LOC106584065	-1.38679	3.93673	9.70972e-07	2.07576e-05	rhophilin-1-like
LOC106584291	1.44651	-1.11423	0.000723277	0.00418099	cytochrome P450 2J2
LOC106584373	-1.50562	3.23051	2.22881e-08	1.05684e-06	F-BAR domain only protein 1
LOC106584915	1.56972	2.00109	1.47203e-10	2.31681e-08	protein adenylyltransferase FICD-like
LOC106585137	1.31994	3.07408	3.95971e-11	9.13863e-09	leukocyte surface antigen CD53-like
LOC106585251	1.78148	2.88011	0.000200824	0.00149856	nodal homolog
LOC106585428	-1.50194	1.24033	3.44176e-08	1.46941e-06	voltage-dependent N-type calcium channel subunit alpha-1B-like
LOC106585515	-1.34266	-1.0362	1.22465e-05	0.000160694	rasGAP-activating-like protein 1
LOC106585576	-1.30012	2.8327	4.48784e-07	1.10458e-05	centromere-associated protein E-like
LOC106585716	-1.58737	2.64448	6.04987e-13	3.26211e-10	protein FAM219A-like
LOC106585738	1.34442	3.14253	2.11927e-09	1.68598e-07	long-chain-fatty-acid--CoA ligase ACSBG2-like
LOC106585833	-2.08375	9.50972	0.000283136	0.00196056	histone H1
LOC106585972	-1.45914	1.97534	1.27398e-07	4.05849e-06	atrial natriuretic peptide receptor 3-like
LOC106586175	-1.57397	7.00816	3.60199e-06	6.01004e-05	catalase
LOC106586539	1.35134	-1.18738	1.04409e-05	0.000141678	syntaxin-19-like
LOC106586572	-1.30604	-1.23246	0.000166249	0.00129429	uncharacterized LOC106586572
LOC106586618	1.27825	-1.46664	6.99725e-05	0.000653009	G-protein coupled receptor 143-like
LOC106586634	-1.2699	3.56205	8.8714e-10	8.53914e-08	chromatin assembly factor 1 subunit B
LOC106587137	-2.0065	5.66107	5.36452e-09	3.56618e-07	G1/S-specific cyclin-D1
LOC106587138	-1.4035	3.52285	4.12925e-11	9.22862e-09	two pore channel protein 2
LOC106587215	1.28856	1.5992	2.68247e-08	1.23313e-06	trans-1,2-dihydrobenzene-1,2-diol dehydrogenase-like
LOC106587409	-1.46944	4.68678	1.11523e-07	3.64038e-06	lysozyme g-like
LOC106587646	-1.90877	1.08243	0.000668001	0.00392457	tripartite motif-containing protein 16
LOC106587976	1.25151	1.09729	4.34309e-08	1.7511e-06	uncharacterized LOC106587976
LOC106588291	1.33755	3.16254	1.75982e-10	2.62773e-08	C-type lectin domain family 4 member E-like
LOC106588300	-1.44564	-1.20424	6.95894e-08	2.53279e-06	zinc finger protein 516-like
LOC106589084	1.94048	1.09166	1.49016e-10	2.33275e-08	hippocalcin-like protein 1
LOC106589227	1.71502	-1.08522	3.73937e-06	6.18632e-05	cholesterol 25-hydroxylase-like protein
LOC106589388	-1.72349	2.95657	2.74671e-08	1.25354e-06	AMSH-like protease
LOC106589462	-1.60946	4.82392	2.5055e-11	6.13047e-09	nuclear prelamin A recognition factor
LOC106589591	-1.29239	1.99153	6.61924e-11	1.27637e-08	nuclear factor interleukin-3-regulated protein-like
LOC106589620	-1.9683	4.49598	1.08842e-06	2.27832e-05	Kruppel-like factor 1
LOC106589836	-1.5247	5.35083	2.30118e-11	5.8264e-09	cytohesin-1-like
LOC106589915	1.29187	1.03603	6.39504e-05	0.000607915	cystatin
LOC106589946	-1.71208	5.01545	4.94906e-10	5.51272e-08	nuclear factor 1 X-type
LOC106590128	2.17102	2.38444	2.55472e-10	3.47597e-08	plexin domain-containing protein 2
LOC106590199	2.32215	1.58864	2.62239e-09	1.99885e-07	ADP-ribosyl cyclase/cyclic ADP-ribose hydrolase 1
LOC106590206	1.41743	2.29705	2.41766e-07	6.80581e-06	RALY RNA binding protein like
LOC106590208	-2.36895	3.40113	1.29166e-10	2.08941e-08	carbonic anhydrase 1-like
LOC106590399	-1.36006	3.51898	1.67893e-13	1.16394e-10	myb-related protein A
LOC106590529	1.77361	3.98867	5.34883e-05	0.000524031	lipocalin-like
LOC106590538	1.37951	1.31948	0.00518944	0.0198373	lipocalin
LOC106590602	1.27143	1.94653	3.14736e-08	1.36847e-06	homogentisate 1,2-dioxygenase
LOC106590752	-1.5677	4.96374	4.79666e-10	5.45564e-08	nuclear factor 1 X-type-like
LOC106590880	-1.47499	2.11828	0.000211457	0.00155676	microsomal glutathione S-transferase 1-like
LOC106591183	1.34613	5.60022	1.05195e-11	3.0029e-09	small EDRK-rich factor 2
LOC106591275	-1.29546	2.3323	2.88762e-08	1.29751e-06	CMRF35-like molecule 5
LOC106591335	1.36025	1.43343	0.000168071	0.00130534	uncharacterized LOC106591335
LOC106591342	1.30679	2.16285	4.33613e-08	1.7511e-06	B-cell receptor CD22-like
LOC106591444	-1.40126	2.1699	1.13444e-07	3.69067e-06	plastin-1
LOC106591603	-1.94613	3.81373	4.59253e-06	7.24774e-05	lipopolysaccharide-induced tumor necrosis factor-alpha factor homolog
LOC106591717	-1.83562	1.55218	0.00341371	0.0142321	lipopolysaccharide-induced tumor necrosis factor-alpha factor homolog
LOC106591983	-1.76056	1.49271	5.50317e-08	2.08432e-06	putative pre-mRNA-splicing factor ATP-dependent RNA helicase DHX32
LOC106592099	-1.4633	4.04878	9.9679e-12	2.90235e-09	collagen alpha-1(XI) chain-like
LOC106592262	-1.32562	6.97394	5.42564e-08	2.07321e-06	cytochrome P450 4F3
LOC106592998	-2.08341	4.48694	1.06897e-08	5.9286e-07	transmembrane protein 26
LOC106593002	-1.41671	4.26443	3.31895e-18	4.8319e-14	monocarboxylate transporter 7-like
LOC106593477	-1.41305	4.48663	7.45107e-05	0.00068461	protein 4.1-like
LOC106593670	-1.64622	3.99009	8.90449e-11	1.56188e-08	phosphatidylinositol N-acetylglucosaminyltransferase subunit Q-like
LOC106594081	-1.33291	1.54276	0.000282562	0.00195843	high-affinity choline transporter 1-like
LOC106594092	1.40105	4.31932	1.53054e-06	2.96506e-05	acidic amino acid decarboxylase GADL1
LOC106594314	1.28429	1.59826	2.61634e-06	4.64513e-05	serine/threonine-protein kinase LMTK1-like
LOC106594548	-1.57705	6.03998	8.61721e-06	0.000121017	trichohyalin-like
LOC106594777	-1.63189	2.15167	9.96057e-05	0.000861257	hemoglobin subunit alpha-4
LOC106595193	-1.5458	2.37777	6.73334e-09	4.22532e-07	zinc finger protein 2 homolog
LOC106595268	-1.61304	9.01012	0.000485056	0.00302947	hemoglobin subunit beta-like
LOC106595587	1.61984	3.2075	3.98729e-06	6.50925e-05	immunoglobulin lambda-1 light chain-like
LOC106595942	1.40623	-1.25407	0.000943226	0.00516336	granzyme-like protein 1
LOC106596615	-1.26351	-1.27515	0.000368594	0.00243419	ras-related protein Rab-12
LOC106597540	1.42727	2.58399	6.9735e-07	1.57891e-05	Ig mu chain C region membrane-bound form-like
LOC106597727	1.46195	5.76856	6.49679e-10	6.90391e-08	Ig kappa-b4 chain C region-like
LOC106597868	1.34094	-1.01967	0.000220645	0.00160933	Ig heavy chain V region-like
LOC106598140	1.5054	2.05814	0.000144666	0.00115689	tumor necrosis factor receptor superfamily member 11B-like
LOC106598617	1.90835	1.52061	6.81797e-14	5.83879e-11	regulator of G-protein signaling 5
LOC106598866	1.53433	1.97467	0.000926645	0.00508982	CMRF-35-like molecule 4
LOC106599289	-1.74803	1.12169	1.03868e-09	9.66455e-08	serine/threonine-protein kinase 17A
LOC106599561	1.44521	2.16108	1.16572e-08	6.30895e-07	uncharacterized LOC106599561
LOC106599631	2.0784	2.07225	9.19989e-08	3.12207e-06	uncharacterized LOC106599631
LOC106599786	1.51354	1.61895	5.70556e-13	3.25743e-10	piRNA biogenesis protein EXD1
LOC106600345	1.29211	4.51245	5.1841e-12	1.81862e-09	heterogeneous nuclear ribonucleoprotein C-like
LOC106600435	-1.40969	4.64614	8.80101e-05	0.00077957	aquaporin FA-CHIP
LOC106600447	1.99747	1.25785	4.48918e-06	7.12488e-05	C-C motif chemokine 4-like
LOC106600799	-1.60033	3.41677	7.34387e-08	2.64643e-06	MAGUK p55 subfamily member 3-like
LOC106600953	1.29996	4.09189	4.76348e-06	7.48102e-05	ferritin, middle subunit-like
LOC106601034	1.8429	4.91969	3.26107e-17	1.71733e-13	complement C1q-like protein 2
LOC106601051	-1.32678	3.318	0.00187046	0.00882267	hemoglobin subunit beta-like
LOC106601071	-1.97134	9.9749	5.0503e-05	0.000504631	hemoglobin subunit alpha-4
LOC106601072	-2.0076	11.1344	1.8788e-05	0.000226335	hemoglobin subunit alpha
LOC106601074	-1.78408	11.1389	0.000117884	0.000982656	hemoglobin subunit beta-1
LOC106601077	-1.90858	11.1507	3.43313e-05	0.000369274	hemoglobin subunit alpha-like
LOC106601268	1.86074	1.24294	1.89804e-10	2.74951e-08	membrane primary amine oxidase-like
LOC106601354	1.4957	2.62124	1.22538e-08	6.55873e-07	uncharacterized LOC106601354
LOC106601362	-1.33647	6.58385	5.08739e-07	1.21917e-05	erythropoietin receptor
LOC106601521	-1.49892	-1.19387	7.65401e-05	0.000699723	glial fibrillary acidic protein
LOC106601724	1.49666	3.0554	2.29665e-06	4.1561e-05	Ig heavy chain V region 5A-like
LOC106601824	1.42309	4.16022	2.86611e-08	1.29384e-06	parvalbumin, thymic CPV3
LOC106601909	1.28232	1.51407	0.000533527	0.00326523	mannose-binding protein-like
LOC106601978	-1.36555	-1.08602	0.000156011	0.0012318	sodium-dependent neutral amino acid transporter B(0)AT2-like
LOC106602030	1.38976	3.16577	3.31792e-07	8.75072e-06	toll-like receptor 13
LOC106602245	-1.44938	3.41074	1.57757e-10	2.41758e-08	C-type lectin domain family 4 member M-like
LOC106602333	-1.59695	6.37473	1.4417e-05	0.00018291	hemogen-like
LOC106602581	1.67505	6.10705	1.19243e-09	1.07826e-07	lectin
LOC106602627	-1.76704	7.14025	1.156e-08	6.27358e-07	spectrin beta chain, erythrocytic
LOC106602731	1.27283	-1.30702	0.000661498	0.00389344	guanylate cyclase soluble subunit alpha-1
LOC106602948	1.26601	1.67701	1.74213e-09	1.45874e-07	high mobility group protein B3
LOC106603195	-2.56879	2.49663	8.35293e-08	2.92343e-06	XK-related protein 5-like
LOC106603203	-1.26966	5.5956	5.46525e-09	3.62487e-07	lysine-specific demethylase 6B
LOC106603657	1.58866	2.33203	1.43878e-10	2.27679e-08	uncharacterized LOC106603657
LOC106604483	1.34402	4.10766	2.75671e-09	2.06874e-07	cytokine-dependent hematopoietic cell linker
LOC106604707	-1.31922	3.4605	7.31876e-09	4.4769e-07	serine protease 23
LOC106604762	2.01826	2.66526	1.12909e-17	8.21892e-14	tetraspanin-7
LOC106604897	1.4232	3.51327	5.13292e-09	3.43575e-07	uncharacterized LOC106604897
LOC106604946	2.4493	1.47993	0.000105428	0.000902067	fibroblast growth factor receptor-like 1
LOC106605311	-1.27056	4.04781	2.12572e-09	1.6865e-07	lamin-A-like
LOC106605361	-1.59389	-1.19157	9.74179e-08	3.24407e-06	uncharacterized LOC106605361
LOC106605545	1.50679	1.22248	5.55846e-10	6.06163e-08	xylose isomerase-like
LOC106605668	-1.76897	4.71966	5.20798e-06	8.01573e-05	protoporphyrinogen oxidase-like
LOC106605842	1.38852	1.00005	1.97789e-07	5.8172e-06	uncharacterized LOC106605842
LOC106605869	1.3702	1.20869	6.42875e-07	1.48915e-05	gamma-aminobutyric acid type B receptor subunit 2-like
LOC106606329	1.34279	1.66309	8.02876e-07	1.76833e-05	toll-like receptor 13
LOC106606373	1.27927	4.15713	3.52913e-06	5.90901e-05	Ig lambda chain C region
LOC106606643	-1.94675	1.5795	1.45933e-06	2.84985e-05	RING finger protein 151-like
LOC106606686	1.85074	1.30956	1.81839e-10	2.67618e-08	TBC1 domain family member 16-like
LOC106606856	-1.74367	8.33547	2.9591e-05	0.000329989	band 3 anion exchange protein
LOC106606889	-2.4128	2.30582	3.379e-05	0.000365613	cytochrome c oxidase subunit 6A, mitochondrial
LOC106606900	-3.58816	1.42089	1.3982e-05	0.000178715	myosin regulatory light chain 2, skeletal muscle
LOC106607157	1.33279	4.62349	3.02774e-08	1.3317e-06	uncharacterized LOC106607157
LOC106607236	-3.2593	6.338	6.3267e-10	6.74779e-08	hemoglobin subunit beta-1
LOC106607322	1.90353	1.30079	1.34457e-07	4.22328e-06	uncharacterized LOC106607322
LOC106607371	-1.53555	9.88003	0.00543899	0.02061	hemoglobin subunit beta-1
LOC106607372	-1.29564	11.1619	0.011553	0.0373062	hemoglobin subunit beta-like
LOC106607373	-1.51014	9.94433	0.00867211	0.0296577	hemoglobin subunit alpha-like
LOC106607375	-1.37278	10.5877	0.00398225	0.016082	hemoglobin subunit alpha-4
LOC106607380	-1.61304	6.26417	0.00167949	0.00811769	hemoglobin subunit beta-1
LOC106607757	-1.72093	1.80166	1.15948e-05	0.000153707	enoyl-[acyl-carrier-protein] reductase, mitochondrial
LOC106608116	2.00545	2.77623	3.11643e-10	3.97988e-08	visinin-like protein 1
LOC106608136	1.88481	5.12075	3.53842e-10	4.3656e-08	heat shock protein HSP 90-alpha
LOC106608328	-1.69937	1.63903	7.58227e-08	2.70887e-06	E3 ubiquitin-protein ligase RNF19A-like
LOC106608552	2.59916	1.1853	9.57858e-11	1.66012e-08	protein S100-P
LOC106608631	1.86799	4.25105	1.12088e-13	7.96016e-11	putative GPI-anchored protein pfl2
LOC106608812	1.67108	1.15039	6.67803e-09	4.20875e-07	endonuclease domain-containing 1 protein
LOC106608972	1.30885	2.66712	6.26569e-12	2.06886e-09	TOX high mobility group box family member 4-B
LOC106609055	-1.58426	2.8929	1.87583e-07	5.56198e-06	ras-related protein Rab-38
LOC106609456	-1.99388	5.33291	1.45728e-12	6.8438e-10	mitogen-activated protein kinase 11-like
LOC106609490	-1.28458	2.27359	5.00544e-05	0.000500836	normal mucosa of esophagus-specific gene 1 protein-like
LOC106609548	1.34354	6.64336	2.68504e-08	1.23313e-06	Ig kappa chain V region K29-213-like
LOC106610182	-1.34944	1.2367	1.27108e-08	6.74015e-07	SH3 domain-containing protein 19-like
LOC106610216	-1.52624	1.53992	1.75801e-08	8.66123e-07	FRAS1-related extracellular matrix protein 2-like
LOC106610275	-1.47967	6.50778	5.28575e-05	0.000520126	hemogen-like
LOC106610785	-1.39312	2.15895	3.51839e-08	1.48909e-06	AT-rich interactive domain-containing protein 1B
LOC106611162	-1.91629	4.40872	1.94657e-08	9.42842e-07	uncharacterized LOC106611162
LOC106611226	1.34501	2.84436	3.01811e-07	8.15954e-06	prolyl hydroxylase EGLN3-like
LOC106611880	1.45189	2.53381	1.446e-09	1.24198e-07	uncharacterized LOC106611880
LOC106611945	-1.38728	3.97791	6.499e-18	6.30772e-14	ras-GEF domain-containing family member 1C
LOC106612126	-1.41275	-1.01427	2.58839e-06	4.60111e-05	interleukin-12 subunit beta-like
LOC106612366	-1.28387	2.00554	4.94728e-11	1.02893e-08	coagulation factor IX
LOC106612600	1.73459	3.34633	1.82988e-12	8.45724e-10	WD repeat-containing protein 20-like
LOC106612612	-2.14577	2.03967	9.2254e-08	3.12344e-06	gap junction delta-2 protein-like
LOC106612646	1.50521	1.54836	2.78952e-06	4.88076e-05	cylicin-1
LOC106612809	1.56997	3.49699	1.23145e-10	2.03728e-08	uncharacterized LOC106612809
LOC106612904	1.52294	6.97749	2.96978e-14	3.20263e-11	high affinity immunoglobulin gamma Fc receptor I
LOC106613072	3.00018	2.35235	6.70386e-16	1.62664e-12	serpin H1
LOC106613360	-1.41618	-1.12407	9.46922e-05	0.000824261	uncharacterized LOC106613360
LOC106613538	-1.54956	2.22933	0.000102031	0.000877127	uncharacterized LOC106613538
LOC106613856	1.25997	2.07327	4.45771e-06	7.08489e-05	tetratricopeptide repeat protein 39C
LOC123723657	-1.7005	10.7716	5.79512e-05	0.000560959	hemoglobin subunit beta-like
LOC123723999	-1.45977	3.36825	8.44715e-09	4.9991e-07	complement decay-accelerating factor-like
LOC123724067	-1.92167	10.146	3.85215e-06	6.32645e-05	hemoglobin subunit beta-like
LOC123724424	1.46252	1.85383	7.70772e-09	4.65613e-07	phospholipase A and acyltransferase 4-like
LOC123724430	-1.67193	-1.0359	0.00590267	0.021978	uncharacterized LOC123724430
LOC123726078	1.29441	-1.4869	0.000285939	0.00197666	uncharacterized LOC123726078
LOC123726538	1.47406	-1.13986	3.43842e-07	9.01138e-06	CD209 antigen-like protein C
LOC123727133	2.19337	-1.11157	6.01461e-11	1.18681e-08	WAP four-disulfide core domain protein 2-like
LOC123727286	-1.63263	1.26843	5.30444e-05	0.000520908	uncharacterized LOC123727286
LOC123727883	1.50658	2.05144	1.01439e-14	1.40648e-11	uncharacterized LOC123727883
LOC123727952	1.8712	2.23162	1.32546e-05	0.000170842	18S ribosomal RNA
LOC123728251	1.31877	6.65314	1.42048e-06	2.78708e-05	uncharacterized LOC123728251
LOC123729209	-1.92569	3.28526	3.93364e-05	0.00041144	neurogranin-like
LOC123729220	-1.75787	6.48076	7.91211e-06	0.000113041	porphobilinogen deaminase-like
LOC123729693	-2.18491	-1.03013	9.97986e-09	5.62057e-07	uncharacterized LOC123729693
LOC123730376	-1.25681	-1.05298	0.00105046	0.00560703	uncharacterized LOC123730376
LOC123730776	-2.01623	-1.52501	5.48719e-08	2.08432e-06	proline-rich protein 33-like
LOC123730955	-1.87177	4.17812	6.86938e-09	4.2484e-07	piggyBac transposable element-derived protein 4-like
LOC123730957	-1.38511	1.79095	7.40319e-05	0.000681407	CMRF35-like molecule 8
LOC123731986	1.38233	3.4992	3.89801e-05	0.000408856	uncharacterized LOC123731986
LOC123732625	1.37644	1.20885	1.72203e-05	0.000211029	Ig heavy chain V region 6.96-like
LOC123733427	1.26001	2.82755	0.000171108	0.00132575	uncharacterized LOC123733427
LOC123733430	1.74925	2.11171	3.68508e-06	6.10691e-05	immunoglobulin heavy variable 3-74-like
LOC123739485	1.40239	3.75939	4.50683e-12	1.68238e-09	annexin A5-like
LOC123741664	1.25363	2.13212	0.00171056	0.008227	ferritin, middle subunit-like
LOC123741715	1.50454	3.04086	2.2526e-10	3.12328e-08	Ig mu chain C region membrane-bound form-like
LOC123741724	1.98661	1.18072	0.000191381	0.00144401	uncharacterized LOC123741724
LOC123742353	1.31822	-1.02159	0.000298761	0.00205311	megakaryocyte-associated tyrosine-protein kinase-like
LOC123742422	-2.0388	1.09155	0.000216134	0.00158558	uncharacterized LOC123742422
LOC123742934	-1.42574	-1.30329	1.15217e-06	2.37758e-05	uncharacterized LOC123742934
LOC123743147	1.25228	2.76173	7.57458e-10	7.68463e-08	uncharacterized LOC123743147
LOC123743181	-1.46715	4.05184	6.06774e-12	2.05435e-09	protein FAM171A1-like
LOC123743182	-1.85778	3.60619	1.80105e-10	2.67557e-08	chromatin target of PRMT1 protein-like
LOC123743384	1.62144	2.47276	0.000847179	0.00473916	uncharacterized LOC123743384
LOC123743406	1.29347	2.62512	0.00157056	0.00769088	Ig heavy chain V region 914-like
LOC123744715	-1.63586	1.41537	1.04223e-09	9.66455e-08	uncharacterized LOC123744715
lyz	1.41819	10.3276	9.80407e-14	7.51224e-11	lysozyme
m17	1.79393	4.58945	3.71361e-14	3.7286e-11	IL-6 subfamily cytokine M17
marcksl1b	1.34466	2.26218	1.74346e-09	1.45874e-07	MARCKS-like 1b
myb	-1.31483	4.33746	4.54845e-10	5.23665e-08	v-myb avian myeloblastosis viral oncogene homolog
mybpc2a	-2.45287	1.97229	3.76602e-12	1.49032e-09	myosin binding protein Ca
nkl	1.40325	-1.25929	6.16138e-05	0.000590134	Antimicrobial peptide NK-lysin
nmt1b	-1.89019	5.76715	0.00035751	0.00237608	N-myristoyltransferase 1b
pitpnc1b	-2.09185	2.30491	2.32959e-07	6.63058e-06	phosphatidylinositol transfer protein cytoplasmic 1b
pk	-1.75803	3.47586	1.43693e-07	4.46256e-06	pyruvate kinase
prmt2	1.3735	4.01186	1.85356e-09	1.51796e-07	protein arginine methyltransferase 2
ptprfa	1.76555	1.52775	8.45629e-08	2.94524e-06	protein tyrosine phosphatase receptor type Fa
rbp4	1.38363	4.82992	4.82714e-08	1.90192e-06	retinol binding protein 4, plasma
ret7	1.9037	3.30694	1.20471e-11	3.30919e-09	Retinoid-binding protein 7
rgcc	-1.61608	4.41246	2.41778e-09	1.8723e-07	regulator of cell cycle
rhd	-1.68335	5.88543	3.77188e-07	9.67629e-06	Rh blood group, D antigen
rn151	-1.25931	3.30401	0.000581817	0.00350523	RING finger protein 151
rnd1b	-1.74002	-1.43844	3.01512e-05	0.000334826	Rho family GTPase 1b
scamp5a	-1.52661	3.65167	3.7876e-12	1.49032e-09	secretory carrier membrane protein 5a
si:ch1073-126c3.2	1.29528	1.54648	4.26828e-06	6.84736e-05	uncharacterized LOC106608805
si:ch1073-184j22.1	-2.03142	2.48491	1.23717e-07	3.94985e-06	erythroferrone
si:ch211-105f12.2	1.2761	2.6152	1.57758e-07	4.81492e-06	RIMS-binding protein 2-like
si:ch211-171b20.3	1.63772	1.22028	9.30074e-06	0.000128651	uncharacterized si:ch211-171b20.3
si:ch211-194m7.8	1.6358	6.61726	6.80915e-15	1.10146e-11	olfactomedin-4
si:ch211-215c18.3	-1.6485	1.97377	0.000156064	0.00123181	uncharacterized si:ch211-215c18.3
si:ch73-344o19.1	-1.66104	3.30622	4.85766e-07	1.17867e-05	salivary glue protein Sgs-3
si:dkey-103j14.5	1.26336	2.2605	5.21274e-09	3.47321e-07	isoaspartyl peptidase/L-asparaginase
si:dkey-183c6.9	-1.84883	3.68092	2.55811e-06	4.55563e-05	tripartite motif-containing protein 34A
si:dkey-264d12.5	-1.38374	2.16445	8.79337e-08	3.0193e-06	plectin
slc25a37	-1.81116	6.07996	2.90986e-08	1.30148e-06	solute carrier family 25 member 37
slc38a5b	-1.45937	2.64641	1.85268e-06	3.46464e-05	solute carrier family 38 member 5b
slc39a4	-1.6271	1.95879	4.20075e-12	1.60938e-09	solute carrier family 39 member 4
spaca4l	-1.37114	5.0809	0.000223037	0.00162204	sperm acrosome associated 4 like
sr-bi	1.25331	5.03732	8.40959e-11	1.51149e-08	scavenger receptor class B type I
sst6	-1.30186	-1.18165	1.0442e-05	0.000141678	somatostatin 6
stoml3b	1.35185	4.79793	4.44522e-16	1.29431e-12	stomatin (EPB72)-like 3b
tfa	1.65499	5.5632	4.04321e-07	1.02193e-05	transferrin-a
tfr1a	-1.71211	8.62655	8.84097e-08	3.02247e-06	transferrin receptor 1a
thbs3a	1.4146	2.04709	2.95115e-09	2.2033e-07	thrombospondin 3a
tmod4	-2.02441	6.36324	1.27726e-06	2.57767e-05	tropomodulin 4 (muscle)
traf4a	-1.33147	1.85283	6.63798e-05	0.000625698	tnf receptor-associated factor 4a
wnk4a	-1.35699	2.57985	0.00128825	0.00657146	WNK lysine deficient protein kinase 4a
wnt2ba	1.30759	3.10992	9.13014e-07	1.96774e-05	wingless-type MMTV integration site family, member 2Ba
wu:fj16a03	1.97842	1.29507	7.12731e-11	1.33888e-08	uncharacterized LOC106576749
zbtb18	-1.29945	4.49301	1.51488e-08	7.72483e-07	zinc finger and BTB domain containing 18
zgc:113223	2.5598	1.97231	8.0476e-15	1.17161e-11	tetraspanin
zgc:136472	-1.42298	3.28315	2.71684e-06	4.78123e-05	uncharacterized LOC123733133
zgc:56231	1.96496	1.57058	6.56654e-06	9.68582e-05	uncharacterized LOC106590219

## Sheet: All_fams_HK_T20CvsT10C_GO
ID	Term	GOGroups	Ontology Source	Term PValue	Term PValue Corrected with Benjamini-Hochberg	Group PValue	Group PValue Corrected with Benjamini-Hochberg	GOLevels	% Associated Genes	Nr. Genes	Associated Genes Found
GO:0000041	transition metal ion transport	Group00	GO_BiologicalProcess-EBI-UniProt-GOA-ACAP-ARAP_01.05.2024_00h00	0.00046978	0.00100362	0.00046978	0.00109615	[7]	4.4586	7	[LOC106600953, LOC123741664, hamp, slc25a37, slc39a4, tfa, tfr1a]
GO:0005751	mitochondrial respiratory chain complex IV	Group01	GO_CellularComponent-EBI-UniProt-GOA-ACAP-ARAP_01.05.2024_00h00	0.000527808	0.00103362	0.000527808	0.00100763	[4, 5, 6, 7, 8, 9, 10]	9.30233	4	[LOC106561622, LOC106579596, LOC106606889, LOC106609490]
GO:0031721	hemoglobin alpha binding	Group02	GO_MolecularFunction-EBI-UniProt-GOA-ACAP-ARAP_01.05.2024_00h00	5.2217e-06	2.72689e-05	5.2217e-06	1.8276e-05	[4]	28.5714	4	[LOC106601074, LOC106607236, LOC106607371, LOC106607380]
GO:0033209	tumor necrosis factor-mediated signaling pathway	Group03	GO_BiologicalProcess-EBI-UniProt-GOA-ACAP-ARAP_01.05.2024_00h00	0.00374703	0.00517971	0.00374703	0.00562054	[5, 6, 7]	8.33333	3	[LOC106563020, hdr, traf4a]
GO:0098560	cytoplasmic side of late endosome membrane	Group04	GO_CellularComponent-EBI-UniProt-GOA-ACAP-ARAP_01.05.2024_00h00	0.000480646	0.000982189	0.000480646	0.00100936	[5, 6, 7, 8, 9, 10]	16.6667	3	[LOC106564308, LOC106591603, LOC106591717]
GO:0006096	glycolytic process	Group05	GO_BiologicalProcess-EBI-UniProt-GOA-ACAP-ARAP_01.05.2024_00h00	0.00459528	0.0059994	0.00459528	0.0064334	[4, 5, 7, 8, 9, 10, 11, 12]	5.19481	4	[LOC100136417, LOC100194624, gapdh, pk]
KEGG:00980	Metabolism of xenobiotics by cytochrome P450	Group06	KEGG_01.05.2024	0.0168261	0.0183913	0.0168261	0.0185973	[-1]	4.83871	3	[LOC106575060, LOC106587215, LOC106590880]
GO:0008009	chemokine activity	Group07	GO_BiologicalProcess-EBI-UniProt-GOA-ACAP-ARAP_01.05.2024_00h00	0.0206513	0.0211002	0.0206513	0.0216839	[5, 6, 7]	4.47761	3	[LOC106561115, LOC106600447, cxl10]
GO:0008519	ammonium transmembrane transporter activity	Group08	GO_BiologicalProcess-EBI-UniProt-GOA-ACAP-ARAP_01.05.2024_00h00	0.000480646	0.000982189	0.000480646	0.00100936	[6, 8]	16.6667	3	[LOC100196095, LOC106600435, rhd]
GO:0015106	bicarbonate transmembrane transporter activity	Group09	GO_BiologicalProcess-EBI-UniProt-GOA-ACAP-ARAP_01.05.2024_00h00	0.01474	0.0164948	0.01474	0.0171967	[5, 7]	5.08475	3	[LOC100380859, LOC106606856, slc39a4]
GO:0016702	oxidoreductase activity, acting on single donors with incorporation of molecular oxygen, incorporation of two atoms of oxygen	Group10	GO_MolecularFunction-EBI-UniProt-GOA-ACAP-ARAP_01.05.2024_00h00	0.0140793	0.0161397	0.0140793	0.0173921	[4]	5.17241	3	[LOC106577031, LOC106590602, cdo1]
GO:0030239	myofibril assembly	Group11	GO_BiologicalProcess-EBI-UniProt-GOA-ACAP-ARAP_01.05.2024_00h00	0.00624986	0.00753188	0.00624986	0.00820294	[4, 5, 6, 7, 8]	4.7619	4	[LOC106569441, LOC106580917, LOC106589620, tmod4]
GO:0009408	response to heat	Group12	GO_BiologicalProcess-EBI-UniProt-GOA-ACAP-ARAP_01.05.2024_00h00	0.00793334	0.00932168	0.00268214	0.00433269	[3, 4]	6.38298	3	[LOC106608136, dnaja, hs90a]
GO:0140662	ATP-dependent protein folding chaperone	Group12	GO_BiologicalProcess-EBI-UniProt-GOA-ACAP-ARAP_01.05.2024_00h00	0.00361346	0.00514645	0.00268214	0.00433269	[4, 7, 8, 9]	5.55556	4	[LOC106608136, hs90a, hsc70, hsp7c]
KEGG:00380	Tryptophan metabolism	Group13	KEGG_01.05.2024	0.0267413	0.0267413	0.0277186	0.0277186	[-1]	4.05405	3	[LOC106564824, LOC106577031, LOC106586175]
KEGG:00630	Glyoxylate and dicarboxylate metabolism	Group13	KEGG_01.05.2024	0.0190688	0.0199163	0.0277186	0.0277186	[-1]	4.61538	3	[LOC106564824, LOC106586175, glyctk]
KEGG:00860	Porphyrin metabolism	Group14	KEGG_01.05.2024	1.04708e-05	4.92129e-05	2.20643e-06	1.5445e-05	[-1]	8.13953	7	[LOC106600953, LOC106605668, alad, dcup, fech, hem4, hmbsa]
GO:0006783	heme biosynthetic process	Group14	GO_BiologicalProcess-EBI-UniProt-GOA-ACAP-ARAP_01.05.2024_00h00	1.64927e-07	1.10737e-06	2.20643e-06	1.5445e-05	[4, 7]	20.6897	6	[LOC106605668, LOC123729220, dcup, fech, hem4, hmbsa]
GO:0005506	iron ion binding	Group15	GO_MolecularFunction-EBI-UniProt-GOA-ACAP-ARAP_01.05.2024_00h00	6.01744e-07	3.53525e-06	6.01744e-07	6.31831e-06	[7]	4.96183	13	[LOC106584291, LOC106589227, LOC106592262, LOC106594777, LOC106600953, LOC106601071, LOC106601072, LOC106601077, LOC106607373, LOC106607375, LOC106611226, LOC123741664, cdo1]
GO:0008198	ferrous iron binding	Group15	GO_MolecularFunction-EBI-UniProt-GOA-ACAP-ARAP_01.05.2024_00h00	0.000804313	0.0013501	6.01744e-07	6.31831e-06	[8]	8.33333	4	[LOC106600953, LOC106611226, LOC123741664, cdo1]
KEGG:00910	Nitrogen metabolism	Group16	KEGG_01.05.2024	0.000236509	0.000617552	0.000625866	0.00109527	[-1]	11.4286	4	[LOC106568872, LOC106590208, ca6, cahz]
GO:0016836	hydro-lyase activity	Group16	GO_MolecularFunction-EBI-UniProt-GOA-ACAP-ARAP_01.05.2024_00h00	0.00209619	0.0031781	0.000625866	0.00109527	[4]	4.85437	5	[LOC106568872, LOC106590208, ca6, cahz, hem4]
GO:0015670	carbon dioxide transport	Group16	GO_BiologicalProcess-EBI-UniProt-GOA-ACAP-ARAP_01.05.2024_00h00	3.51844e-05	0.000137806	0.000625866	0.00109527	[5, 6]	37.5	3	[LOC106590208, LOC106600435, cahz]
GO:0004866	endopeptidase inhibitor activity	Group17	GO_MolecularFunction-EBI-UniProt-GOA-ACAP-ARAP_01.05.2024_00h00	0.00036373	0.000854765	0.00036373	0.000954791	[5]	4.0404	8	[LOC100195750, LOC106567105, LOC106571140, LOC106581278, LOC106589915, LOC106590538, LOC106613072, LOC123727133]
GO:0004867	serine-type endopeptidase inhibitor activity	Group17	GO_MolecularFunction-EBI-UniProt-GOA-ACAP-ARAP_01.05.2024_00h00	0.00325425	0.00477968	0.00036373	0.000954791	[6]	4.38596	5	[LOC106567105, LOC106571140, LOC106581278, LOC106613072, LOC123727133]
GO:0004869	cysteine-type endopeptidase inhibitor activity	Group17	GO_MolecularFunction-EBI-UniProt-GOA-ACAP-ARAP_01.05.2024_00h00	0.0014547	0.00227903	0.00036373	0.000954791	[6]	11.5385	3	[LOC100195750, LOC106589915, LOC106590538]
KEGG:00260	Glycine, serine and threonine metabolism	Group18	KEGG_01.05.2024	0.0267413	0.0267413	0.000188865	0.000566596	[-1]	4.05405	3	[LOC100194731, LOC106601268, glyctk]
KEGG:00350	Tyrosine metabolism	Group18	KEGG_01.05.2024	0.0183038	0.0195518	0.000188865	0.000566596	[-1]	4.6875	3	[LOC100194731, LOC106590602, LOC106601268]
KEGG:00410	beta-Alanine metabolism	Group18	KEGG_01.05.2024	0.000206909	0.000648313	0.000188865	0.000566596	[-1]	8.06452	5	[LOC100194731, LOC106569508, LOC106594092, LOC106601268, gadl1]
KEGG:00430	Taurine and hypotaurine metabolism	Group18	KEGG_01.05.2024	0.000294275	0.000727943	0.000188865	0.000566596	[-1]	10.8108	4	[LOC106569508, LOC106594092, cdo1, gadl1]
GO:0016830	carbon-carbon lyase activity	Group18	GO_MolecularFunction-EBI-UniProt-GOA-ACAP-ARAP_01.05.2024_00h00	0.000891482	0.00144482	0.000188865	0.000566596	[3]	5.88235	5	[LOC100194624, LOC106569508, LOC106594092, dcup, gadl1]
GO:0034381	plasma lipoprotein particle clearance	Group19	GO_BiologicalProcess-EBI-UniProt-GOA-ACAP-ARAP_01.05.2024_00h00	0.000134698	0.000452199	2.62768e-06	1.37953e-05	[2, 3, 4]	25	3	[LOC106577511, apoc1, sr-bi]
GO:0031406	carboxylic acid binding	Group19	GO_MolecularFunction-EBI-UniProt-GOA-ACAP-ARAP_01.05.2024_00h00	0.000683234	0.00118933	2.62768e-06	1.37953e-05	[4, 5]	4.95868	6	[LOC106577511, LOC106586618, LOC106611226, apoc1, ftcd, ret7]
GO:0034385	triglyceride-rich plasma lipoprotein particle	Group19	GO_CellularComponent-EBI-UniProt-GOA-ACAP-ARAP_01.05.2024_00h00	0.000220005	0.000646265	2.62768e-06	1.37953e-05	[4, 5]	21.4286	3	[LOC106577511, apoc1, apoeb]
GO:0004859	phospholipase inhibitor activity	Group19	GO_MolecularFunction-EBI-UniProt-GOA-ACAP-ARAP_01.05.2024_00h00	0.000403126	0.000902235	2.62768e-06	1.37953e-05	[5]	17.6471	3	[LOC106575194, LOC106577511, apoc1]
GO:0005504	fatty acid binding	Group19	GO_MolecularFunction-EBI-UniProt-GOA-ACAP-ARAP_01.05.2024_00h00	0.00470509	0.00597674	2.62768e-06	1.37953e-05	[3, 6, 7]	7.69231	3	[LOC106577511, apoc1, ret7]
GO:0015918	sterol transport	Group19	GO_BiologicalProcess-EBI-UniProt-GOA-ACAP-ARAP_01.05.2024_00h00	0.000223159	0.00061697	2.62768e-06	1.37953e-05	[5, 6]	7.93651	5	[LOC106577511, abcg4a, apoc1, gramd1ba, sr-bi]
GO:0043177	organic acid binding	Group20	GO_MolecularFunction-EBI-UniProt-GOA-ACAP-ARAP_01.05.2024_00h00	2.07121e-21	1.94694e-20	9.4874e-22	1.99235e-20	[3]	14.4654	23	[LOC100136576, LOC106577511, LOC106586618, LOC106594777, LOC106595268, LOC106601051, LOC106601071, LOC106601072, LOC106601074, LOC106601077, LOC106607236, LOC106607371, LOC106607372, LOC106607373, LOC106607375, LOC106607380, LOC106611226, LOC123723657, LOC123724067, apoc1, ftcd, hba, ret7]
GO:0015669	gas transport	Group20	GO_BiologicalProcess-EBI-UniProt-GOA-ACAP-ARAP_01.05.2024_00h00	2.08066e-27	9.77911e-26	9.4874e-22	1.99235e-20	[4]	35.7143	20	[LOC100136576, LOC106590208, LOC106594777, LOC106595268, LOC106600435, LOC106601051, LOC106601071, LOC106601072, LOC106601074, LOC106601077, LOC106607236, LOC106607371, LOC106607372, LOC106607373, LOC106607375, LOC106607380, LOC123723657, LOC123724067, cahz, hba]
GO:0020037	heme binding	Group20	GO_MolecularFunction-EBI-UniProt-GOA-ACAP-ARAP_01.05.2024_00h00	1.1118e-17	8.70909e-17	9.4874e-22	1.99235e-20	[4]	9.26641	24	[LOC100136576, LOC106564824, LOC106564853, LOC106577031, LOC106584291, LOC106586175, LOC106592262, LOC106594777, LOC106595268, LOC106601051, LOC106601071, LOC106601072, LOC106601074, LOC106601077, LOC106602731, LOC106607236, LOC106607371, LOC106607372, LOC106607373, LOC106607375, LOC106607380, LOC123723657, LOC123724067, hba]
GO:0042744	hydrogen peroxide catabolic process	Group20	GO_BiologicalProcess-EBI-UniProt-GOA-ACAP-ARAP_01.05.2024_00h00	1.60758e-26	3.7778e-25	9.4874e-22	1.99235e-20	[4, 5]	37.2549	19	[LOC100136576, LOC106564824, LOC106586175, LOC106594777, LOC106595268, LOC106601051, LOC106601071, LOC106601072, LOC106601074, LOC106601077, LOC106607236, LOC106607371, LOC106607372, LOC106607373, LOC106607375, LOC106607380, LOC123723657, LOC123724067, hba]
GO:0005344	oxygen carrier activity	Group20	GO_BiologicalProcess-EBI-UniProt-GOA-ACAP-ARAP_01.05.2024_00h00	2.07371e-23	3.24881e-22	9.4874e-22	1.99235e-20	[6]	35.4167	17	[LOC100136576, LOC106594777, LOC106595268, LOC106601051, LOC106601071, LOC106601072, LOC106601074, LOC106601077, LOC106607236, LOC106607371, LOC106607372, LOC106607373, LOC106607375, LOC106607380, LOC123723657, LOC123724067, hba]
GO:0004601	peroxidase activity	Group20	GO_BiologicalProcess-EBI-UniProt-GOA-ACAP-ARAP_01.05.2024_00h00	3.82775e-23	4.49761e-22	9.4874e-22	1.99235e-20	[5, 8]	23.2558	20	[LOC100136576, LOC106564824, LOC106564853, LOC106586175, LOC106594777, LOC106595268, LOC106601051, LOC106601071, LOC106601072, LOC106601074, LOC106601077, LOC106607236, LOC106607371, LOC106607372, LOC106607373, LOC106607375, LOC106607380, LOC123723657, LOC123724067, hba]
GO:0001909	leukocyte mediated cytotoxicity	Group21	GO_BiologicalProcess-EBI-UniProt-GOA-ACAP-ARAP_01.05.2024_00h00	0.000576643	0.00108409	2.82094e-06	1.1848e-05	[3, 4]	9.09091	4	[LOC106567642, LOC106577762, LOC106577765, LOC106588291]
GO:0031640	killing of cells of another organism	Group21	GO_BiologicalProcess-EBI-UniProt-GOA-ACAP-ARAP_01.05.2024_00h00	2.16756e-05	9.26138e-05	2.82094e-06	1.1848e-05	[3, 4]	12.8205	5	[LOC106577762, LOC106577765, LOC106587409, lyz, nkl]
GO:0002449	lymphocyte mediated immunity	Group21	GO_BiologicalProcess-EBI-UniProt-GOA-ACAP-ARAP_01.05.2024_00h00	7.1906e-05	0.000259968	2.82094e-06	1.1848e-05	[4]	7.5	6	[LOC106563698, LOC106567642, LOC106577762, LOC106577765, LOC106583003, LOC106588291]
GO:0002460	adaptive immune response based on somatic recombination of immune receptors built from immunoglobulin superfamily domains	Group21	GO_BiologicalProcess-EBI-UniProt-GOA-ACAP-ARAP_01.05.2024_00h00	0.00418339	0.0056177	2.82094e-06	1.1848e-05	[4]	5.33333	4	[LOC106563698, LOC106577762, LOC106577765, LOC106583003]
GO:0009617	response to bacterium	Group21	GO_BiologicalProcess-EBI-UniProt-GOA-ACAP-ARAP_01.05.2024_00h00	0.000678049	0.0012257	2.82094e-06	1.1848e-05	[3, 5]	4.19162	7	[LOC106563698, LOC106564853, LOC106587409, hamp, lyz, nkl, tfa]
GO:0002706	regulation of lymphocyte mediated immunity	Group21	GO_BiologicalProcess-EBI-UniProt-GOA-ACAP-ARAP_01.05.2024_00h00	0.00541859	0.00670195	2.82094e-06	1.1848e-05	[5, 6]	7.31707	3	[LOC106567642, LOC106583003, LOC106588291]

## Sheet: All_fams_SK_T20CvsT10C_DEGs
SYMBOL	logFC	logCPM	PValue	FDR	GENENAME
agbl2	1.40469	3.3391	2.33311e-21	1.37541e-18	AGBL carboxypeptidase 2
ampd1	2.20041	2.9604	0.00576653	0.0208074	adenosine monophosphate deaminase 1
apoc1	-1.89876	6.88088	1.12462e-06	1.77983e-05	Apolipoprotein C-I
asal	-2.38334	4.52846	0.00130061	0.00620476	Mannose-specific lectin
bag2	1.47907	1.60437	7.71764e-08	1.77549e-06	BCL2 associated athanogene 2
bco2a	1.35888	1.97112	0.000372203	0.00224758	beta-carotene oxygenase 2a
c1qtnf6a	-2.51758	4.98593	9.08277e-08	2.04955e-06	C1q and TNF related 6a
c7b	1.41511	7.32228	3.29524e-18	1.19545e-15	complement component 7b
calca	1.72558	3.54732	1.8915e-25	1.83659e-22	calcitonin/calcitonin-related polypeptide, alpha
calcoco1a	-1.52369	4.74868	1.41531e-30	2.74845e-27	calcium binding and coiled-coil domain 1a
ccdc174	-1.6847	3.88985	7.13739e-30	1.30904e-26	coiled-coil domain containing 174
ccr9a	-1.28088	5.10523	1.7402e-11	1.18942e-09	chemokine (C-C motif) receptor 9a
ciarta	-1.66507	2.89408	1.78095e-23	1.33624e-20	circadian associated repressor of transcription a
col10a1a	-1.78299	6.82226	9.99143e-05	0.000764242	collagen, type X, alpha 1a
col10a1b	-1.71009	9.8453	3.48771e-06	4.67288e-05	collagen, type X, alpha 1b
col1a1b	-1.77633	13.5087	2.18454e-08	5.90648e-07	collagen, type I, alpha 1b
colgalt2b	1.43318	3.52509	3.20833e-16	7.51181e-14	collagen beta(1-O)galactosyltransferase 2b
creb3l3a	-2.20836	1.10389	6.31566e-09	2.03811e-07	cAMP responsive element binding protein 3-like 3a
cssa29h11orf65	-2.0684	3.08256	2.05278e-15	3.98637e-13	chromosome ssa29 C11orf65 homolog
cxl10	2.2875	1.11553	1.26397e-18	4.96754e-16	C-X-C motif chemokine 10
dnaja	2.48517	3.73855	1.01859e-27	1.24544e-24	DnaJ heat shock protein family (Hsp40) member A
dnajc3a	1.30646	4.07693	1.01937e-18	4.10394e-16	DnaJ (Hsp40) homolog, subfamily C, member 3a
dnm3a	1.25536	-1.20249	3.62861e-05	0.000332754	dynamin 3a
doc2a	-1.56287	2.54914	1.20257e-05	0.000132115	double C2-like domains, alpha
epb41a	-1.30579	1.47209	3.64353e-12	3.05289e-10	erythrocyte membrane protein band 4.1a
epgn	-1.54721	4.11292	9.81525e-11	5.52954e-09	Epigen
exoc3l2a	-1.32507	1.09996	7.42717e-06	8.83261e-05	exocyst complex component 3-like 2a
gadl1	1.5421	3.42241	0.000162151	0.00113823	glutamate decarboxylase like 1
gda	-1.39812	1.72848	4.25375e-11	2.63469e-09	guanine deaminase
hba	-1.45066	1.62018	0.000239797	0.00157009	hemoglobin subunit alpha
hmgb3	-3.63173	5.60376	9.7791e-58	3.22838e-53	High mobility group protein B3
hmgb3a	-2.10104	6.13283	3.86594e-40	2.1271e-36	high mobility group box 3a
hp	1.33669	6.01386	0.00123883	0.00597305	haptoglobin
hs90a	1.51833	4.48552	2.33643e-12	2.07345e-10	Heat shock protein HSP 90-alpha
hsc70	1.79988	4.73677	5.20597e-07	9.16612e-06	heat shock cognate 70
ier3	1.41508	5.05344	3.1351e-12	2.68132e-10	immediate early response 3
k1c20	-2.26359	5.46945	1.07139e-11	7.89506e-10	Keratin, type I cytoskeletal 20
kif17	-1.43374	1.89487	9.39677e-21	5.00347e-18	kinesin family member 17
lepr2	-1.25021	2.58349	1.55963e-09	6.2944e-08	leptin receptor 2
lincr	1.33413	2.73147	0.00016679	0.00116633	E3 ubiquitin-protein ligase LINCR
LOC100136393	-1.59333	-1.10393	2.15237e-08	5.83385e-07	peroxisome proliferator activated receptor gamma
LOC100136446	1.47011	7.88015	8.48981e-11	4.824e-09	C type lectin receptor A
LOC100136447	2.11536	5.06015	1.92898e-13	2.36733e-11	C type lectin receptor B
LOC100136569	2.72885	2.07431	0.000524894	0.00298507	fast myotomal muscle troponin-I
LOC100136926	-2.18776	3.92762	7.87034e-13	8.04407e-11	cytochrome P450 1A
LOC100194707	1.37553	2.89226	0.0157196	0.0462935	beta-taxilin
LOC100194731	1.70145	4.06915	1.71937e-14	2.65219e-12	primary amine oxidase, liver isozyme
LOC100195755	4.14507	2.64196	5.05813e-27	5.56613e-24	complement component 1, q subcomponent-like 2
LOC100286414	1.272	5.92934	1.82401e-08	5.06022e-07	fibromodulin
LOC106560267	-2.0925	1.81164	8.81561e-18	2.99443e-15	ras-like protein family member 11B
LOC106560689	1.97681	1.92818	1.42524e-07	2.9836e-06	serine/threonine-protein phosphatase with EF-hands 2
LOC106561199	1.69913	-1.0842	2.83486e-07	5.49186e-06	zinc finger protein 239-like
LOC106561282	-1.27225	1.88476	6.38336e-07	1.09302e-05	cilia- and flagella-associated protein 44
LOC106561363	1.53383	1.46997	1.97407e-15	3.85621e-13	probable polypeptide N-acetylgalactosaminyltransferase 8
LOC106561429	1.45976	-1.31887	1.14825e-06	1.812e-05	uncharacterized LOC106561429
LOC106561638	1.9212	-1.22692	5.77917e-11	3.42527e-09	fibroblast growth factor 4B-like
LOC106561895	-2.50761	7.26433	9.39294e-07	1.52132e-05	collagen alpha-1(X) chain-like
LOC106562411	1.64913	-1.03886	1.16885e-08	3.49522e-07	tropomyosin alpha-1 chain-like
LOC106562734	-1.77859	2.0124	3.64182e-18	1.30682e-15	proprotein convertase subtilisin/kexin type 6-like
LOC106563387	2.20973	1.91609	8.92942e-19	3.63935e-16	uncharacterized LOC106563387
LOC106563389	-1.25484	5.19769	7.69535e-17	2.03237e-14	period circadian protein homolog 1
LOC106563404	1.89502	1.84778	1.61214e-14	2.52235e-12	uncharacterized LOC106563404
LOC106563467	2.70924	3.02419	0.000542536	0.00307059	heat shock protein beta-11
LOC106563764	-1.78337	-1.09731	6.37715e-07	1.09255e-05	uncharacterized LOC106563764
LOC106564378	-1.28675	4.10147	1.40409e-07	2.95431e-06	complement C1q tumor necrosis factor-related protein 1-like
LOC106564397	1.25105	1.56435	2.24531e-12	2.01974e-10	zinc finger protein 2 homolog
LOC106564532	-1.99996	2.03537	2.78693e-15	5.25743e-13	nuclear factor interleukin-3-regulated protein
LOC106564982	3.22377	3.53655	7.5732e-09	2.38791e-07	uncharacterized LOC106564982
LOC106564984	3.01994	3.25044	1.17926e-08	3.52315e-07	uncharacterized LOC106564984
LOC106565129	1.2585	2.3978	1.91553e-28	2.74945e-25	zinc finger and SCAN domain-containing protein 22
LOC106565343	-1.2507	2.04981	0.00493533	0.018299	sodium- and chloride-dependent GABA transporter 2
LOC106565512	1.31641	1.73022	1.13481e-07	2.45501e-06	polymeric immunoglobulin receptor-like
LOC106565751	-1.30595	1.50093	2.7094e-08	7.11578e-07	BMP/retinoic acid-inducible neural-specific protein 1
LOC106565797	1.36956	1.25978	0.000540568	0.00306155	opioid growth factor receptor-like
LOC106565878	-1.41659	3.29781	8.04409e-09	2.51239e-07	plexin-A2-like
LOC106566192	1.51653	2.18066	5.73017e-05	0.000483811	ceramide synthase 5-like
LOC106566333	1.52624	-1.11874	0.00030697	0.00191823	uncharacterized LOC106566333
LOC106566390	2.09008	3.20301	1.7692e-15	3.47658e-13	aerolysin-like protein
LOC106566391	2.35804	2.85733	0.000110057	0.000828958	aerolysin-like protein
LOC106566399	-1.60336	6.0762	7.6711e-09	2.41417e-07	matrix metalloproteinase-9-like
LOC106566838	-1.36812	7.20401	3.50518e-05	0.000323231	biglycan-like
LOC106566882	-1.48249	1.97684	2.03419e-11	1.37331e-09	gamma-aminobutyric acid receptor subunit delta-like
LOC106566950	1.45844	4.6378	8.00107e-06	9.37329e-05	angiopoietin-related protein 7-like
LOC106567034	1.56785	3.33659	1.00311e-14	1.6154e-12	complement C1q-like protein 4
LOC106567151	-2.13148	4.88271	1.47713e-15	2.96388e-13	transmembrane protein 269
LOC106567289	1.28466	2.58074	0.000807202	0.00423322	suppressor of cytokine signaling 2-like
LOC106567416	-3.42876	3.79903	2.20423e-10	1.13848e-08	thymosin beta-11
LOC106567915	1.49726	1.25226	1.39994e-09	5.72693e-08	uncharacterized LOC106567915
LOC106568146	2.22615	3.4004	0.00025304	0.00163668	heat shock protein beta-11
LOC106568345	-1.35394	2.8699	2.14371e-15	4.11456e-13	arrestin domain-containing protein 3-like
LOC106568383	1.58156	1.10754	7.5553e-17	2.01148e-14	MORN repeat-containing protein 5
LOC106568403	1.34512	1.89808	6.55909e-20	3.04979e-17	uncharacterized LOC106568403
LOC106569153	-1.72611	4.54937	1.5197e-11	1.06292e-09	forkhead box protein Q1
LOC106569441	1.52912	1.70275	1.24177e-11	8.95076e-10	putative leucine-rich repeat-containing protein DDB_G0290503
LOC106569524	-2.51722	9.97503	5.48308e-48	9.05064e-44	elongation factor 2
LOC106569547	-2.01557	-1.01289	6.82849e-11	3.96882e-09	voltage-dependent calcium channel beta subunit-associated regulatory protein
LOC106570080	2.54604	3.00956	0.000729346	0.0039059	homocysteine-responsive endoplasmic reticulum-resident ubiquitin-like domain member 2 protein
LOC106570104	-1.50648	2.63416	0.0155544	0.0458768	protein S100-A1
LOC106570183	-1.74119	3.92615	2.57133e-41	1.69775e-37	protein Jumonji
LOC106570320	1.31265	1.56688	0.000892714	0.00458077	basic leucine zipper and W2 domain-containing protein 2
LOC106570457	1.40935	3.69124	4.68687e-20	2.27541e-17	tissue factor pathway inhibitor 2
LOC106570460	-1.42128	12.8093	7.82726e-07	1.2985e-05	collagen alpha-2(I) chain
LOC106570535	-2.20027	-1.03982	3.13472e-15	5.81386e-13	raftlin-like
LOC106571102	1.56933	1.42691	0.01049	0.0335796	ryanodine receptor 3
LOC106571140	-1.27094	8.16349	2.40688e-05	0.000235711	papilin-like
LOC106571490	-1.33983	4.55114	9.20788e-11	5.22302e-09	serine protease 23-like
LOC106572039	-2.16594	3.94455	5.00553e-10	2.36068e-08	biglycan-like
LOC106572048	1.37904	-1.05399	5.95396e-05	0.000500402	uncharacterized LOC106572048
LOC106572353	-1.55425	4.72586	3.67476e-11	2.31076e-09	complement factor H
LOC106572690	-1.46789	2.70847	1.05641e-05	0.000118745	tachykinin-3-like
LOC106573346	1.87932	-1.30606	6.97485e-09	2.22905e-07	1-aminocyclopropane-1-carboxylate synthase-like protein 1
LOC106573600	-1.66387	4.4461	9.35824e-47	1.02981e-42	cold-inducible RNA-binding protein B
LOC106573649	-1.54165	2.84239	9.13545e-16	1.94573e-13	protein NDRG4
LOC106574241	3.86003	2.8714	6.97757e-11	4.04834e-09	desmin
LOC106574371	1.74641	6.4006	4.93422e-10	2.34042e-08	phospholipase A2 inhibitor 31 kDa subunit
LOC106574652	1.57236	2.13061	5.07143e-15	8.67478e-13	uncharacterized LOC106574652
LOC106575139	-1.69519	1.56881	1.50521e-22	1.03524e-19	transmembrane protease serine 3
LOC106575194	2.05225	4.50763	2.07125e-06	2.97945e-05	phospholipase A2 inhibitor 31 kDa subunit-like
LOC106575629	-2.84557	2.34584	9.28788e-08	2.08676e-06	intermediate filament protein ON3-like
LOC106575940	-2.27463	4.84484	3.16328e-09	1.12896e-07	cytochrome P450 27C1
LOC106577083	-1.49712	-1.18648	3.47319e-05	0.000320908	uncharacterized LOC106577083
LOC106577171	-1.57168	1.02393	9.89306e-05	0.000758476	myelin and lymphocyte protein-like
LOC106577236	-2.10713	2.71967	2.06207e-06	2.97012e-05	lysyl oxidase homolog 4-like
LOC106577395	-1.33641	3.93245	2.23783e-07	4.46121e-06	DNA damage-inducible transcript 4 protein-like
LOC106577511	2.44083	4.00167	1.65676e-07	3.41841e-06	apolipoprotein C-I
LOC106577556	1.42463	1.81461	5.03193e-07	8.90719e-06	eukaryotic translation initiation factor 5A-1
LOC106577565	-1.3805	6.18793	3.08864e-08	7.97227e-07	carboxypeptidase Z
LOC106577579	-1.67345	2.76753	8.5904e-05	0.000673942	NLR family CARD domain-containing protein 3-like
LOC106577634	-1.63516	3.02068	0.000263305	0.0016895	uncharacterized LOC106577634
LOC106577652	-1.53157	3.80671	2.20429e-12	1.9937e-10	uncharacterized LOC106577652
LOC106577653	-1.7721	2.89732	1.29854e-07	2.76573e-06	IgGFc-binding protein
LOC106577833	-2.68181	2.16176	2.48628e-20	1.24363e-17	interleukin-8-like
LOC106577835	1.33233	1.20058	1.2613e-06	1.96262e-05	uncharacterized LOC106577835
LOC106577902	1.81443	-1.06303	0.000217105	0.00144706	E3 ubiquitin-protein ligase TRIM7-like
LOC106577986	-1.31579	-1.14115	1.13542e-06	1.79433e-05	C-type mannose receptor 2
LOC106577990	-2.4455	-1.06748	2.35139e-08	6.29574e-07	E3 ubiquitin-protein ligase TRIM39-like
LOC106578109	-1.45513	1.61145	5.10791e-05	0.000441318	sodium/calcium exchanger 1-like
LOC106578259	-1.43507	2.09483	1.35616e-10	7.43704e-09	attractin-like
LOC106578921	1.74701	1.65222	2.27709e-26	2.34918e-23	alpha-synuclein-like
LOC106579029	-1.68286	1.93487	7.50029e-08	1.73031e-06	delta-1-pyrroline-5-carboxylate synthase
LOC106579089	-1.35992	5.98701	1.6964e-06	2.52609e-05	alpha-tectorin
LOC106579330	1.36893	1.20206	1.40712e-15	2.88529e-13	homeobox protein MOX-1-like
LOC106579373	4.60883	1.74373	1.48136e-15	2.96388e-13	sodium- and chloride-dependent transporter XTRP3-like
LOC106579919	1.78766	-1.04486	4.08257e-09	1.39233e-07	aromatic-L-amino-acid decarboxylase
LOC106580142	-2.24917	1.21832	1.60824e-08	4.56123e-07	hyaluronan and proteoglycan link protein 1-like
LOC106580182	1.70444	1.48716	0.00181289	0.00814826	thioredoxin-interacting protein-like
LOC106580807	-2.03643	2.91333	4.24886e-17	1.21972e-14	semaphorin-7A
LOC106580885	-1.37333	1.92776	2.97771e-09	1.07907e-07	delta and Notch-like epidermal growth factor-related receptor
LOC106581008	-1.66391	11.7115	2.32357e-10	1.19372e-08	periostin-like
LOC106581219	-1.62173	1.19959	0.000106923	0.000809045	collagenase 3
LOC106581278	2.91712	9.07679	4.49469e-27	5.11666e-24	serpin H1-like
LOC106581655	-1.36596	1.02662	3.14075e-10	1.56153e-08	P2Y purinoceptor 8
LOC106581733	-2.81793	3.88204	1.38186e-08	4.03353e-07	uncharacterized LOC106581733
LOC106582471	1.25311	5.37478	6.48887e-29	1.07109e-25	heterogeneous nuclear ribonucleoprotein A3-like
LOC106582861	-2.21644	1.331	6.80582e-11	3.96262e-09	leucine-rich repeat neuronal protein 1
LOC106582903	-1.34836	1.42676	3.03234e-06	4.15208e-05	extracellular sulfatase Sulf-2-like
LOC106583044	1.40086	1.39591	0.000165868	0.00116062	sodium/hydrogen exchanger 3
LOC106583102	-1.45992	5.59134	5.23054e-14	7.37931e-12	microfibril associated protein 2
LOC106583170	1.96639	1.92612	2.21168e-11	1.48102e-09	sodium channel protein type 8 subunit alpha-like
LOC106583171	1.46412	1.52457	9.32935e-09	2.84912e-07	cytochrome P450 1B1-like
LOC106583443	-2.53696	-1.2345	6.50737e-12	5.07867e-10	inter-alpha-trypsin inhibitor heavy chain H3
LOC106583526	2.27779	-1.52583	4.60936e-11	2.81734e-09	probable G-protein coupled receptor
LOC106583612	1.45589	3.50538	1.93614e-10	1.0178e-08	uncharacterized LOC106583612
LOC106583694	-2.26731	3.37536	1.08385e-34	3.25284e-31	deoxyribonuclease-1-like
LOC106584237	1.65109	1.02753	1.1292e-17	3.61925e-15	ral guanine nucleotide dissociation stimulator-like 1
LOC106584323	1.45402	5.45237	3.37858e-25	2.93519e-22	calreticulin
LOC106584458	1.75335	-1.28424	1.48843e-08	4.28402e-07	uncharacterized LOC106584458
LOC106584765	-1.38036	4.56144	1.97266e-07	4.0002e-06	CD81 antigen
LOC106584915	1.4303	1.11146	1.4305e-13	1.81635e-11	protein adenylyltransferase FICD-like
LOC106585164	-1.57624	2.82028	1.49112e-13	1.88606e-11	A disintegrin and metalloproteinase with thrombospondin motifs 12
LOC106585295	1.33283	1.61697	3.87748e-15	6.95691e-13	group 3 secretory phospholipase A2
LOC106585764	-2.12242	5.7724	0.000237265	0.0015566	hyaluronan and proteoglycan link protein 1-like
LOC106585888	1.62451	2.40584	8.19753e-10	3.61315e-08	radiation-inducible immediate-early gene IEX-1
LOC106585899	-1.57433	8.173	7.64456e-06	9.03554e-05	protein-lysine 6-oxidase
LOC106586393	-1.44076	-1.0942	7.5074e-06	8.91197e-05	voltage-dependent L-type calcium channel subunit beta-4
LOC106586560	1.63681	-1.33734	8.9926e-09	2.75782e-07	uncharacterized LOC106586560
LOC106586814	-1.3612	1.66534	2.19542e-12	1.99114e-10	epidermal growth factor-like protein 6
LOC106588186	-1.43286	3.37668	3.71118e-15	6.7317e-13	uncharacterized LOC106588186
LOC106588217	-1.55683	5.56325	0.00026325	0.00168948	sperm acrosome membrane-associated protein 4
LOC106588256	3.83491	1.17465	4.74609e-07	8.49689e-06	uncharacterized LOC106588256
LOC106588536	-1.80372	3.0184	0.000213983	0.0014303	uncharacterized LOC106588536
LOC106588581	-1.50724	5.03798	1.37307e-30	2.74845e-27	protein Jumonji-like
LOC106588939	-1.55428	13.0637	2.25694e-08	6.08727e-07	collagen alpha-2(I) chain
LOC106588975	1.37054	1.81143	3.03892e-17	8.9575e-15	uncharacterized LOC106588975
LOC106589096	-1.50781	-1.00188	6.29689e-06	7.67083e-05	sodium-dependent neutral amino acid transporter B(0)AT1-like
LOC106589100	-1.54163	2.1163	0.000125795	0.000926566	uncharacterized LOC106589100
LOC106589211	-1.47999	-1.07777	5.16726e-07	9.11741e-06	kinesin-like protein KIF19
LOC106589224	2.02103	-1.23968	8.23328e-07	1.36107e-05	leucine-rich repeat-containing protein 18-like
LOC106589511	-1.55297	5.25149	0.00110261	0.00544509	WAP, Kazal, immunoglobulin, Kunitz and NTR domain-containing protein 2-like
LOC106589591	-1.62398	1.34336	2.78593e-09	1.02594e-07	nuclear factor interleukin-3-regulated protein-like
LOC106589861	-1.36483	4.7678	4.44393e-07	8.02996e-06	hepatic leukemia factor
LOC106590189	-1.6165	2.64475	2.26254e-09	8.68317e-08	C-C chemokine receptor type 9
LOC106590508	-1.44682	4.32903	5.87968e-22	3.7328e-19	uncharacterized LOC106590508
LOC106590674	-1.35319	1.1134	0.000246168	0.00160322	peptidase inhibitor 15-A
LOC106590954	1.28677	1.35997	3.86057e-18	1.35584e-15	zinc finger protein 2
LOC106591053	1.63158	4.3336	2.16812e-10	1.12364e-08	microfibril-associated glycoprotein 4
LOC106591112	-2.46386	5.39545	5.02502e-25	4.14728e-22	uncharacterized LOC106591112
LOC106591183	1.55863	5.97717	6.01791e-40	2.83813e-36	small EDRK-rich factor 2
LOC106591216	-1.90568	3.37343	5.66816e-21	3.17158e-18	testican-2-like
LOC106591219	1.66785	1.38858	1.49296e-08	4.29329e-07	clarin-3-like
LOC106591949	1.27677	2.50524	1.99151e-06	2.88485e-05	guanine nucleotide-binding protein G(I)/G(S)/G(O) subunit gamma-13
LOC106592262	-1.72639	1.09161	4.30879e-13	4.85481e-11	cytochrome P450 4F3
LOC106592456	1.77078	7.37594	5.70309e-05	0.000482018	uncharacterized LOC106592456
LOC106592479	-1.32566	5.57489	1.74965e-05	0.000180504	DNA damage-inducible transcript 4 protein
LOC106592522	-2.33454	1.32314	2.70207e-29	4.69492e-26	ectonucleoside triphosphate diphosphohydrolase 1-like
LOC106592833	1.41536	3.94619	0.00607384	0.0216891	aerolysin-like protein
LOC106592979	-1.29054	2.58346	0.000331628	0.00204483	ectonucleoside triphosphate diphosphohydrolase 5 (inactive)
LOC106593002	-2.08236	2.37508	9.65012e-37	3.98224e-33	monocarboxylate transporter 7-like
LOC106594081	1.53324	2.47693	1.06788e-08	3.21954e-07	high-affinity choline transporter 1-like
LOC106594092	1.25299	1.3407	0.00964577	0.0314629	acidic amino acid decarboxylase GADL1
LOC106594300	1.37023	3.45832	5.102e-28	6.73729e-25	gastrula zinc finger protein XlCGF26.1-like
LOC106595084	1.34074	-1.35941	1.45938e-08	4.22107e-07	oocyte zinc finger protein XlCOF6-like
LOC106595311	-1.93547	6.62127	3.87689e-08	9.77752e-07	IgGFc-binding protein
LOC106596868	-1.91001	2.78151	1.97959e-17	6.22403e-15	uncharacterized LOC106596868
LOC106597028	-1.58502	-1.21745	2.98187e-05	0.000282307	uncharacterized LOC106597028
LOC106597323	1.78987	1.91289	9.01223e-17	2.3348e-14	highly reducing polyketide synthase cm3B-like
LOC106597668	-1.28451	3.20761	0.000646105	0.00353553	zymogen granule membrane protein 16-like
LOC106597797	-1.29264	1.50886	0.000557597	0.00313808	collagen alpha-2(V) chain-like
LOC106598879	1.51267	2.38605	3.61003e-09	1.25056e-07	hemagglutinin/amebocyte aggregation factor-like
LOC106599090	-1.2708	2.06259	1.96514e-09	7.64932e-08	plexin domain-containing protein 2-like
LOC106599098	-1.53113	1.13322	1.81326e-05	0.000185846	prostaglandin G/H synthase 2
LOC106599162	-2.17904	2.11034	5.68049e-13	6.06893e-11	cytochrome P450 7A1-like
LOC106599270	-2.33082	1.94099	1.25623e-15	2.59199e-13	uncharacterized LOC106599270
LOC106599563	-4.29431	1.54804	1.25657e-10	6.93698e-09	serotransferrin-2-like
LOC106599631	1.29249	-1.04745	5.62787e-05	0.000476514	uncharacterized LOC106599631
LOC106599786	1.50443	1.31976	4.54011e-10	2.16281e-08	piRNA biogenesis protein EXD1
LOC106599799	-2.03476	-1.00167	2.34574e-08	6.29574e-07	uncharacterized LOC106599799
LOC106599956	1.61961	1.45755	8.4624e-10	3.71996e-08	hemagglutinin/amebocyte aggregation factor-like
LOC106599968	3.03478	6.70643	5.63892e-09	1.8395e-07	uncharacterized LOC106599968
LOC106600391	-2.87233	-1.15447	6.69309e-22	4.16904e-19	uncharacterized LOC106600391
LOC106600509	-1.41573	2.23652	0.00607938	0.0216995	alcohol dehydrogenase 1-like
LOC106600595	-1.27443	6.24256	0.000191183	0.00130565	ornithine decarboxylase 1
LOC106600814	1.59764	5.09063	0.000485396	0.00279878	keratin, type I cytoskeletal 13-like
LOC106600852	-1.3527	13.1869	2.43847e-06	3.44464e-05	collagen alpha-1(I) chain
LOC106601011	-2.08093	6.59722	5.34044e-25	4.3001e-22	peptidyl-prolyl cis-trans isomerase FKBP10
LOC106601072	-1.36565	4.91591	0.000151215	0.00107449	hemoglobin subunit alpha
LOC106601074	-1.3783	5.27284	0.000231679	0.00152572	hemoglobin subunit beta-1
LOC106601077	-1.44173	4.89927	4.82531e-05	0.000420644	hemoglobin subunit alpha-like
LOC106601268	1.78884	2.14441	6.20401e-08	1.46925e-06	membrane primary amine oxidase-like
LOC106601525	-1.25023	5.92608	2.52302e-36	9.25473e-33	serine and arginine rich splicing factor 2b
LOC106601768	-1.28705	-1.08816	7.01783e-07	1.18204e-05	meteorin-like protein
LOC106601777	-1.46192	1.3335	5.48679e-08	1.32506e-06	uncharacterized LOC106601777
LOC106601904	-2.02685	2.00537	8.6366e-06	0.000100001	Ig lambda chain C region-like
LOC106601909	1.42814	2.75682	1.57879e-05	0.000165304	mannose-binding protein-like
LOC106601989	-1.39938	3.36116	1.02622e-09	4.3658e-08	monocarboxylate transporter 4
LOC106602653	1.68502	4.60468	2.2595e-05	0.000222931	mucin-5AC-like
LOC106602669	-1.44678	3.24441	3.77636e-08	9.55318e-07	mucin-2
LOC106602737	-1.5641	5.65089	6.76163e-05	0.000554588	tropomyosin-1
LOC106602739	1.33268	4.50335	2.29607e-11	1.53131e-09	SPARC-like protein 1
LOC106602853	-1.47265	1.28804	3.59136e-07	6.69807e-06	F-box only protein 40
LOC106602906	-1.29437	5.24607	3.96852e-06	5.20847e-05	fos-related antigen 2
LOC106604401	1.3125	2.38132	1.29152e-05	0.000140438	SH2 domain-containing protein 4A-like
LOC106604686	-1.74677	2.27367	3.26884e-09	1.15416e-07	cystine/glutamate transporter
LOC106604762	2.57153	6.69973	7.1336e-35	2.35502e-31	tetraspanin-7
LOC106604935	1.38705	5.11644	1.42057e-11	1.00855e-09	C-X-C motif chemokine 14
LOC106604943	1.25651	1.86815	2.87126e-24	2.25688e-21	nucleotide exchange factor SIL1-like
LOC106605086	-1.70921	5.4856	3.83342e-08	9.6825e-07	GTP cyclohydrolase 1
LOC106605097	-1.34613	1.28024	5.67766e-13	6.06893e-11	tetratricopeptide repeat protein 7A-like
LOC106605100	1.39518	1.73983	7.40915e-17	1.9886e-14	zinc finger and SCAN domain-containing protein 2-like
LOC106605165	-1.72709	1.44854	2.54972e-25	2.33816e-22	D(2) dopamine receptor A-like
LOC106605239	-1.25836	1.74622	0.00483271	0.0179887	sialic acid-binding Ig-like lectin 5
LOC106605517	1.87645	-1.14308	2.80584e-08	7.32825e-07	sodium- and chloride-dependent transporter XTRP3-like
LOC106605585	-1.55153	3.44123	0.000908685	0.00464443	IgGFc-binding protein-like
LOC106605636	-1.45946	2.42535	0.00486093	0.0180714	alpha-tectorin-like
LOC106605663	1.25966	-1.20558	1.96312e-06	2.84747e-05	TYRO protein tyrosine kinase-binding protein-like
LOC106605695	-3.58151	3.18465	2.04301e-16	4.85223e-14	meprin A subunit beta
LOC106605775	1.48225	3.82245	4.00878e-09	1.37142e-07	beta-2-glycoprotein 1-like
LOC106605821	-1.3014	2.15921	8.88904e-18	2.99443e-15	isochorismatase domain-containing protein 2
LOC106606226	1.60628	1.22403	1.79356e-14	2.74123e-12	medium-chain acyl-CoA ligase ACSF2, mitochondrial-like
LOC106606686	1.40612	2.1854	8.54697e-12	6.41275e-10	TBC1 domain family member 16-like
LOC106606704	1.71436	2.87894	1.11701e-08	3.35846e-07	uncharacterized LOC106606704
LOC106606820	-1.52754	6.35727	1.73979e-09	6.87029e-08	migration and invasion enhancer 1-like
LOC106606838	1.40333	2.97098	0.000808058	0.00423502	uncharacterized LOC106606838
LOC106607235	-1.29048	1.76144	8.70173e-13	8.79812e-11	dynein axonemal assembly factor 8-like
LOC106607371	-1.45005	3.94537	0.00304276	0.0124226	hemoglobin subunit beta-1
LOC106607372	-1.28585	5.31307	0.00366813	0.0144025	hemoglobin subunit beta-like
LOC106607373	-1.54982	3.18776	0.001723	0.00781126	hemoglobin subunit alpha-like
LOC106607380	-1.65574	1.04644	1.97317e-05	0.000198962	hemoglobin subunit beta-1
LOC106607946	-1.3336	5.79929	1.84777e-06	2.70393e-05	serine protease 23-like
LOC106607974	1.40906	3.08358	6.29406e-09	2.0344e-07	uncharacterized LOC106607974
LOC106607987	2.70719	1.97401	3.89166e-06	5.12263e-05	ankyrin repeat and SOCS box protein 2-like
LOC106608136	1.61854	3.77082	7.66862e-19	3.16455e-16	heat shock protein HSP 90-alpha
LOC106608166	-1.41426	3.66129	7.35098e-19	3.07187e-16	GTPase IMAP family member 7
LOC106608840	-2.08792	1.29443	7.52047e-08	1.73375e-06	ankyrin repeat and IBR domain-containing protein 1
LOC106608853	1.49934	1.53448	1.63992e-11	1.13025e-09	homeobox and leucine zipper protein Homez
LOC106609148	1.77537	-1.13546	2.3506e-08	6.29574e-07	probable vesicular acetylcholine transporter-B
LOC106609359	-1.48241	6.33862	7.49775e-09	2.36638e-07	gelsolin-like
LOC106609418	2.46913	3.55541	1.47286e-11	1.03675e-09	putative ferric-chelate reductase 1
LOC106609498	-1.42128	1.5187	3.12715e-09	1.1197e-07	pleiotrophin-A
LOC106609931	-2.09388	2.07079	0.000476706	0.00275806	uncharacterized protein DDB_G0283357-like
LOC106609956	1.28552	1.48363	4.32132e-07	7.84276e-06	uncharacterized LOC106609956
LOC106609988	1.27577	2.20951	4.20806e-08	1.05084e-06	atrial natriuretic peptide receptor 1-like
LOC106610423	1.67503	2.79984	1.81329e-12	1.68626e-10	CD209 antigen-like protein C
LOC106610810	1.45754	3.3577	4.3187e-09	1.46831e-07	polyadenylate-binding protein 4-like
LOC106611339	1.80209	2.05248	1.59688e-11	1.10985e-09	pancreatic secretory granule membrane major glycoprotein GP2-like
LOC106611408	-1.48498	1.63034	7.70472e-15	1.25919e-12	NHS-like protein 1
LOC106611589	-1.62724	4.86832	8.3502e-06	9.70652e-05	leukocyte cell-derived chemotaxin-2
LOC106611713	1.51868	4.92626	4.7691e-13	5.2833e-11	cytochrome b-245 heavy chain-like
LOC106612490	-1.84156	5.02153	0.00233318	0.0100189	FBJ murine osteosarcoma viral oncogene homolog B
LOC106613072	2.46342	5.66133	6.12442e-28	7.77636e-25	serpin H1
LOC106613230	1.48044	1.89189	3.24194e-14	4.69413e-12	cysteine and histidine-rich domain-containing protein 1-like
LOC106613702	-1.40761	5.66669	3.5792e-07	6.68327e-06	C-C motif chemokine 17
LOC106613740	-1.37966	3.85008	6.19926e-32	1.70547e-28	cold-inducible RNA-binding protein B
LOC106614019	1.32326	1.35013	1.84617e-13	2.27416e-11	39S ribosomal protein L55, mitochondrial-like
LOC123723718	-1.69677	5.53299	0.00464807	0.0174245	protein fosB-like
LOC123723832	-2.16251	-1.23584	6.02981e-15	1.00536e-12	uncharacterized LOC123723832
LOC123723835	1.26991	-1.02488	9.26872e-05	0.000718788	E3 ubiquitin-protein ligase RNF186-like
LOC123723853	1.70338	3.38181	0.00026237	0.00168514	aerolysin-like protein
LOC123723860	1.49219	-1.12588	5.254e-10	2.46378e-08	gastrula zinc finger protein XlCGF17.1-like
LOC123724119	1.36578	-1.14622	1.02892e-07	2.2585e-06	NACHT, LRR and PYD domains-containing protein 1 homolog
LOC123724424	1.32263	2.20237	4.65786e-09	1.56589e-07	phospholipase A and acyltransferase 4-like
LOC123725628	2.66924	1.56052	4.4424e-08	1.09855e-06	uncharacterized LOC123725628
LOC123727742	1.45094	2.54703	1.16091e-30	2.55501e-27	oocyte zinc finger protein XlCOF6-like
LOC123728082	-1.61667	1.94841	1.43605e-15	2.92643e-13	otoancorin-like
LOC123729813	-1.50711	2.49667	4.33059e-08	1.07736e-06	uncharacterized LOC123729813
LOC123730749	1.63532	1.20225	8.08343e-08	1.84933e-06	uncharacterized LOC123730749
LOC123730763	-1.34577	1.07702	0.011202	0.0354328	serum amyloid A-5 protein-like
LOC123736411	1.58211	2.00299	7.02711e-06	8.42054e-05	uncharacterized LOC123736411
LOC123741703	-1.29155	5.21078	9.95847e-21	5.2184e-18	tubulin beta-4B chain-like
LOC123741731	1.46953	-1.38459	3.64046e-07	6.77084e-06	keratin-associated protein 5-5-like
LOC123742517	-1.54659	1.97383	0.000588584	0.00327893	secretory phospholipase A2 receptor-like
LOC123742560	-1.72288	1.01866	0.000384375	0.00230465	mucin-2-like
LOC123742602	-1.33078	-1.41205	4.88248e-07	8.68923e-06	small nucleolar RNA SNORD65
LOC123743715	-1.34981	4.12078	3.26718e-06	4.41023e-05	uncharacterized LOC123743715
LOC123743771	1.3074	1.16147	9.7584e-07	1.57225e-05	uncharacterized LOC123743771
LOC123744600	1.59739	4.23983	1.20752e-12	1.16903e-10	uncharacterized LOC123744600
LOC123744686	-1.45192	-1.30612	3.997e-05	0.000359349	uncharacterized LOC123744686
mgarpa	1.72364	2.70859	4.70127e-16	1.04163e-13	mitochondria localized glutamic acid rich protein a
mmp13	-1.51155	6.02432	2.33382e-05	0.00022951	Collagenase 3
mmp9	-2.56856	5.53803	1.04076e-11	7.68652e-10	matrix metalloproteinase 9
nar4	1.91313	1.70232	6.86249e-10	3.09496e-08	Ecto-ADP-ribosyltransferase 4
neto2b	-1.31192	-1.41375	2.48242e-05	0.000241675	neuropilin (NRP) and tolloid (TLL)-like 2b
nos2b	1.70635	4.9546	0.000944612	0.00479245	nitric oxide synthase 2b, inducible
npy8ar	-1.37203	1.07143	2.41339e-05	0.000236279	neuropeptide Y receptor Y8a
nr4a3	-1.37285	3.41816	2.95827e-07	5.68459e-06	nuclear receptor subfamily 4, group A, member 3
ntd5	1.45951	5.59776	8.27067e-10	3.64053e-08	ntl-dependent gene 5
p4ha3	-1.38406	1.74347	4.42542e-08	1.09517e-06	prolyl 4-hydroxylase, alpha polypeptide III
pcolcea	-1.51934	6.29161	3.67655e-09	1.2696e-07	procollagen C-endopeptidase enhancer a
pcsk2	-1.47556	2.86477	9.41974e-07	1.52438e-05	proprotein convertase subtilisin/kexin type 2
per1b	-1.3793	4.74629	8.74136e-13	8.79812e-11	period circadian clock 1b
per3	1.58098	2.7765	2.52578e-23	1.85297e-20	period circadian clock 3
phex	-1.58377	2.5139	2.57565e-09	9.66248e-08	phosphate regulating endopeptidase homolog, X-linked
pi15a	-1.57638	2.30178	3.08214e-05	0.000289393	peptidase inhibitor 15a
pkd2l1	1.41021	1.32386	4.82965e-11	2.93409e-09	polycystic kidney disease 2-like 1
pknox2	-1.27247	3.28595	0.000264317	0.00169468	pbx/knotted 1 homeobox 2
plekhh1	-1.27513	1.34329	7.11877e-05	0.00057842	pleckstrin homology domain containing, family H (with MyTH4 domain) member 1
plvapb	1.30793	3.9209	0.000462183	0.00268628	plasmalemma vesicle associated protein b
popdc2	1.34565	2.03002	1.06521e-19	4.88412e-17	popeye domain containing 2
ppa5	-1.96547	1.57232	2.97634e-07	5.70933e-06	Tartrate-resistant acid phosphatase type 5
prmt2	1.41331	3.97182	2.49927e-21	1.44752e-18	protein arginine methyltransferase 2
prss35	-1.57221	4.46632	6.48512e-07	1.107e-05	serine protease 35
ptn	-1.315	2.0311	3.34811e-11	2.1577e-09	pleiotrophin
rem2	-1.56281	-1.00768	8.06945e-07	1.33666e-05	RAS (RAD and GEM)-like GTP binding 2
rn182	-1.51439	1.98934	0.000428566	0.00252197	RING finger protein 182
rxrga	-1.56328	1.46211	0.000208721	0.00140151	retinoid x receptor, gamma a
shha	1.29581	-1.34069	0.000779988	0.00411996	sonic hedgehog signaling molecule a
si:ch211-106n13.3	-1.69875	2.77564	0.000159724	0.00112478	vWFA and Collagen domain-containing protein
si:ch211-132f19.7	1.36708	-1.05681	4.64642e-06	5.92922e-05	adenylate cyclase type 8
si:ch211-153f2.3	1.5425	1.21021	3.51695e-06	4.70632e-05	uncharacterized si:ch211-153f2.3
si:ch211-180f4.1	-1.69233	-1.21734	3.88889e-08	9.80029e-07	uncharacterized LOC106566497
si:ch211-194m7.8	1.50908	4.59993	2.77882e-17	8.2646e-15	olfactomedin-4
si:ch73-49p17.1	-1.60493	2.38826	8.43361e-09	2.61672e-07	protein LBH
si:dkey-16n15.6	2.19786	-1.12904	4.32696e-06	5.57822e-05	organic solute transporter subunit alpha
si:dkey-61l1.4	-1.6693	1.2565	1.53446e-06	2.32159e-05	collagen alpha-1(I) chain
si:dkeyp-97e7.9	-1.4564	1.41517	3.13296e-13	3.64184e-11	DEP domain-containing mTOR-interacting protein
spp1	-1.46444	4.82333	1.92998e-05	0.000195443	secreted phosphoprotein 1
srsf2b	-1.41945	6.60329	4.07557e-42	3.36367e-38	serine and arginine rich splicing factor 2b
tfa	-2.90274	4.54916	9.21494e-08	2.07229e-06	transferrin-a
trim108	-1.31302	3.20456	2.82135e-11	1.84074e-09	tripartite motif containing 108
xlkd1	1.65135	1.9683	2.04456e-12	1.86972e-10	Lymphatic vessel endothelial hyaluronic acid receptor 1
zgc:112271	1.51694	4.10969	7.34642e-19	3.07187e-16	BolA-like protein 2
zgc:136930	2.55294	3.49722	3.77326e-15	6.80691e-13	thread biopolymer filament subunit gamma
zgc:163014	-1.34788	-1.39406	6.73848e-05	0.000553101	uncharacterized LOC106611033

## Sheet: All_fams_SK_T20CvsT10C_GO
ID	Term	GOGroups	Ontology Source	Term PValue	Term PValue Corrected with Benjamini-Hochberg	Group PValue	Group PValue Corrected with Benjamini-Hochberg	GOLevels	% Associated Genes	Nr. Genes	Associated Genes Found
GO:0030198	extracellular matrix organization	Group00	GO_BiologicalProcess-EBI-UniProt-GOA-ACAP-ARAP_01.05.2024_00h00	1.44729e-12	3.32876e-11	1.44729e-12	1.30256e-11	[5]	5.53936	19	[LOC106566399, LOC106570460, LOC106571140, LOC106577236, LOC106581008, LOC106581219, LOC106581278, LOC106582903, LOC106585164, LOC106585899, LOC106588939, LOC106591053, LOC106599956, LOC106600852, LOC106613072, col1a1b, mmp13, mmp9, si:dkey-61l1.4]
GO:0048026	positive regulation of mRNA splicing, via spliceosome	Group01	GO_BiologicalProcess-EBI-UniProt-GOA-ACAP-ARAP_01.05.2024_00h00	1.62147e-05	3.39034e-05	1.62147e-05	2.4322e-05	[6, 7, 8, 9, 10, 11, 12, 13]	16.6667	4	[LOC106573600, LOC106601525, LOC106613740, srsf2b]
GO:0051781	positive regulation of cell division	Group02	GO_BiologicalProcess-EBI-UniProt-GOA-ACAP-ARAP_01.05.2024_00h00	0.00189154	0.00189154	0.00189154	0.00189154	[3, 4, 5]	7.89474	3	[LOC106561638, LOC106609498, ptn]
GO:0005587	collagen type IV trimer	Group03	GO_CellularComponent-EBI-UniProt-GOA-ACAP-ARAP_01.05.2024_00h00	0.000237823	0.000364661	0.000237823	0.000305772	[4, 6, 7, 8, 9]	15.7895	3	[LOC106570460, LOC106588939, col1a1b]
GO:0008009	chemokine activity	Group04	GO_BiologicalProcess-EBI-UniProt-GOA-ACAP-ARAP_01.05.2024_00h00	0.000941171	0.00108235	0.000941171	0.00105882	[5, 6, 7]	5.97015	4	[LOC106577833, LOC106604935, LOC106613702, cxl10]
GO:0001222	transcription corepressor binding	Group05	GO_MolecularFunction-EBI-UniProt-GOA-ACAP-ARAP_01.05.2024_00h00	1.4486e-05	3.33177e-05	0.000237823	0.000305772	[5]	37.5	3	[LOC106563389, per1b, per3]
GO:0043153	entrainment of circadian clock by photoperiod	Group05	GO_BiologicalProcess-EBI-UniProt-GOA-ACAP-ARAP_01.05.2024_00h00	0.000237823	0.000364661	0.000237823	0.000305772	[4, 5, 6]	15.7895	3	[LOC106563389, per1b, per3]
GO:0009408	response to heat	Group06	GO_BiologicalProcess-EBI-UniProt-GOA-ACAP-ARAP_01.05.2024_00h00	1.3191e-05	3.37104e-05	9.42132e-06	1.69584e-05	[3, 4]	10.6383	5	[LOC106563467, LOC106568146, LOC106608136, dnaja, hs90a]
GO:0050821	protein stabilization	Group06	GO_BiologicalProcess-EBI-UniProt-GOA-ACAP-ARAP_01.05.2024_00h00	0.00136746	0.00149769	9.42132e-06	1.69584e-05	[4]	8.82353	3	[LOC106608136, bag2, hs90a]
GO:1905953	negative regulation of lipid localization	Group07	GO_BiologicalProcess-EBI-UniProt-GOA-ACAP-ARAP_01.05.2024_00h00	0.000372595	0.000535606	3.95101e-06	8.88976e-06	[2, 3, 4, 5]	13.6364	3	[LOC100136393, LOC106577511, apoc1]
GO:0004859	phospholipase inhibitor activity	Group07	GO_MolecularFunction-EBI-UniProt-GOA-ACAP-ARAP_01.05.2024_00h00	3.76319e-06	1.08192e-05	3.95101e-06	8.88976e-06	[5]	23.5294	4	[LOC106574371, LOC106575194, LOC106577511, apoc1]
KEGG:00350	Tyrosine metabolism	Group08	KEGG_01.05.2024	0.000792055	0.000958803	1.53553e-08	4.60659e-08	[-1]	6.25	4	[LOC100194731, LOC106579919, LOC106600509, LOC106601268]
KEGG:00360	Phenylalanine metabolism	Group08	KEGG_01.05.2024	0.00148857	0.00155624	1.53553e-08	4.60659e-08	[-1]	8.57143	3	[LOC100194731, LOC106579919, LOC106601268]
KEGG:00410	beta-Alanine metabolism	Group08	KEGG_01.05.2024	0.000702443	0.000897566	1.53553e-08	4.60659e-08	[-1]	6.45161	4	[LOC100194731, LOC106594092, LOC106601268, gadl1]
GO:0016641	oxidoreductase activity, acting on the CH-NH2 group of donors, oxygen as acceptor	Group08	GO_MolecularFunction-EBI-UniProt-GOA-ACAP-ARAP_01.05.2024_00h00	8.45806e-05	0.000149643	1.53553e-08	4.60659e-08	[4]	11.1111	4	[LOC100194731, LOC106577236, LOC106585899, LOC106601268]
GO:0016831	carboxy-lyase activity	Group08	GO_MolecularFunction-EBI-UniProt-GOA-ACAP-ARAP_01.05.2024_00h00	0.000385842	0.000522021	1.53553e-08	4.60659e-08	[4]	7.54717	4	[LOC106579919, LOC106594092, LOC106600595, gadl1]
GO:0030199	collagen fibril organization	Group08	GO_BiologicalProcess-EBI-UniProt-GOA-ACAP-ARAP_01.05.2024_00h00	1.62266e-05	3.1101e-05	1.53553e-08	4.60659e-08	[5, 6]	10.2041	5	[LOC106577236, LOC106581278, LOC106585899, LOC106599956, LOC106613072]
GO:0072593	reactive oxygen species metabolic process	Group09	GO_BiologicalProcess-EBI-UniProt-GOA-ACAP-ARAP_01.05.2024_00h00	1.60748e-08	5.28173e-08	1.32523e-09	5.96355e-09	[3]	9.18367	9	[LOC106601072, LOC106601074, LOC106601077, LOC106607371, LOC106607372, LOC106607373, LOC106607380, LOC106611713, hba]
GO:1990748	cellular detoxification	Group09	GO_BiologicalProcess-EBI-UniProt-GOA-ACAP-ARAP_01.05.2024_00h00	2.13202e-09	9.8073e-09	1.32523e-09	5.96355e-09	[2, 5]	9.34579	10	[LOC106599098, LOC106600509, LOC106601072, LOC106601074, LOC106601077, LOC106607371, LOC106607372, LOC106607373, LOC106607380, hba]
GO:0020037	heme binding	Group09	GO_MolecularFunction-EBI-UniProt-GOA-ACAP-ARAP_01.05.2024_00h00	1.84475e-09	1.06073e-08	1.32523e-09	5.96355e-09	[4]	5.40541	14	[LOC100136926, LOC106575940, LOC106592262, LOC106599098, LOC106599162, LOC106601072, LOC106601074, LOC106601077, LOC106607371, LOC106607372, LOC106607373, LOC106607380, hba, nos2b]
GO:0031721	hemoglobin alpha binding	Group09	GO_MolecularFunction-EBI-UniProt-GOA-ACAP-ARAP_01.05.2024_00h00	9.14952e-05	0.000150314	1.32523e-09	5.96355e-09	[4]	21.4286	3	[LOC106601074, LOC106607371, LOC106607380]
GO:0042744	hydrogen peroxide catabolic process	Group09	GO_BiologicalProcess-EBI-UniProt-GOA-ACAP-ARAP_01.05.2024_00h00	1.34833e-09	1.03372e-08	1.32523e-09	5.96355e-09	[4, 5]	15.6863	8	[LOC106601072, LOC106601074, LOC106601077, LOC106607371, LOC106607372, LOC106607373, LOC106607380, hba]
GO:0005344	oxygen carrier activity	Group09	GO_BiologicalProcess-EBI-UniProt-GOA-ACAP-ARAP_01.05.2024_00h00	8.12483e-10	9.34356e-09	1.32523e-09	5.96355e-09	[6]	16.6667	8	[LOC106601072, LOC106601074, LOC106601077, LOC106607371, LOC106607372, LOC106607373, LOC106607380, hba]
GO:0004601	peroxidase activity	Group09	GO_BiologicalProcess-EBI-UniProt-GOA-ACAP-ARAP_01.05.2024_00h00	5.02453e-09	1.92607e-08	1.32523e-09	5.96355e-09	[5, 8]	10.4651	9	[LOC106599098, LOC106601072, LOC106601074, LOC106601077, LOC106607371, LOC106607372, LOC106607373, LOC106607380, hba]

## Sheet: HK&SK_T20CvsT10C_DEGs
SYMBOL		logFC	logCPM	PValue	FDR	GENENAME		logFC	logCPM	PValue	FDR	GENENAME
LOC106575194	All_fams_HK_T20CvsT10C	4.35014	3.76227	1.28612e-11	3.4998e-09	phospholipase A2 inhibitor 31 kDa subunit-like	All_fams_SK_T20CvsT10C	2.05225	4.50763	2.07125e-06	2.97945e-05	phospholipase A2 inhibitor 31 kDa subunit-like
LOC106577511	All_fams_HK_T20CvsT10C	3.64897	1.55612	1.77868e-20	5.17899e-16	apolipoprotein C-I	All_fams_SK_T20CvsT10C	2.44083	4.00167	1.65676e-07	3.41841e-06	apolipoprotein C-I
LOC106581278	All_fams_HK_T20CvsT10C	3.61908	6.02924	9.20846e-16	1.91516e-12	serpin H1-like	All_fams_SK_T20CvsT10C	2.91712	9.07679	4.49469e-27	5.11666e-24	serpin H1-like
LOC106613072	All_fams_HK_T20CvsT10C	3.00018	2.35235	6.70386e-16	1.62664e-12	serpin H1	All_fams_SK_T20CvsT10C	2.46342	5.66133	6.12442e-28	7.77636e-25	serpin H1
LOC106563404	All_fams_HK_T20CvsT10C	2.85138	2.76096	6.8556e-12	2.21794e-09	uncharacterized LOC106563404	All_fams_SK_T20CvsT10C	1.89502	1.84778	1.61214e-14	2.52235e-12	uncharacterized LOC106563404
LOC100194731	All_fams_HK_T20CvsT10C	2.68402	1.31337	2.4881e-12	1.09767e-09	primary amine oxidase, liver isozyme	All_fams_SK_T20CvsT10C	1.70145	4.06915	1.71937e-14	2.65219e-12	primary amine oxidase, liver isozyme
LOC106571140	All_fams_HK_T20CvsT10C	2.415	1.57367	7.76224e-08	2.74955e-06	papilin-like	All_fams_SK_T20CvsT10C	-1.27094	8.16349	2.40688e-05	0.000235711	papilin-like
apoc1	All_fams_HK_T20CvsT10C	2.15593	1.31681	1.42001e-09	1.23055e-07	Apolipoprotein C-I	All_fams_SK_T20CvsT10C	-1.89876	6.88088	1.12462e-06	1.77983e-05	Apolipoprotein C-I
LOC106563387	All_fams_HK_T20CvsT10C	2.15329	3.98419	3.25393e-07	8.63951e-06	uncharacterized LOC106563387	All_fams_SK_T20CvsT10C	2.20973	1.91609	8.92942e-19	3.63935e-16	uncharacterized LOC106563387
LOC106599631	All_fams_HK_T20CvsT10C	2.0784	2.07225	9.19989e-08	3.12207e-06	uncharacterized LOC106599631	All_fams_SK_T20CvsT10C	1.29249	-1.04745	5.62787e-05	0.000476514	uncharacterized LOC106599631
LOC106604762	All_fams_HK_T20CvsT10C	2.01826	2.66526	1.12909e-17	8.21892e-14	tetraspanin-7	All_fams_SK_T20CvsT10C	2.57153	6.69973	7.1336e-35	2.35502e-31	tetraspanin-7
LOC106608136	All_fams_HK_T20CvsT10C	1.88481	5.12075	3.53842e-10	4.3656e-08	heat shock protein HSP 90-alpha	All_fams_SK_T20CvsT10C	1.61854	3.77082	7.66862e-19	3.16455e-16	heat shock protein HSP 90-alpha
LOC106601268	All_fams_HK_T20CvsT10C	1.86074	1.24294	1.89804e-10	2.74951e-08	membrane primary amine oxidase-like	All_fams_SK_T20CvsT10C	1.78884	2.14441	6.20401e-08	1.46925e-06	membrane primary amine oxidase-like
LOC106606686	All_fams_HK_T20CvsT10C	1.85074	1.30956	1.81839e-10	2.67618e-08	TBC1 domain family member 16-like	All_fams_SK_T20CvsT10C	1.40612	2.1854	8.54697e-12	6.41275e-10	TBC1 domain family member 16-like
cxl10	All_fams_HK_T20CvsT10C	1.82065	2.1849	6.84907e-11	1.30343e-08	C-X-C motif chemokine 10	All_fams_SK_T20CvsT10C	2.2875	1.11553	1.26397e-18	4.96754e-16	C-X-C motif chemokine 10
hs90a	All_fams_HK_T20CvsT10C	1.67078	4.65476	9.57062e-09	5.46986e-07	Heat shock protein HSP 90-alpha	All_fams_SK_T20CvsT10C	1.51833	4.48552	2.33643e-12	2.07345e-10	Heat shock protein HSP 90-alpha
tfa	All_fams_HK_T20CvsT10C	1.65499	5.5632	4.04321e-07	1.02193e-05	transferrin-a	All_fams_SK_T20CvsT10C	-2.90274	4.54916	9.21494e-08	2.07229e-06	transferrin-a
si:ch211-194m7.8	All_fams_HK_T20CvsT10C	1.6358	6.61726	6.80915e-15	1.10146e-11	olfactomedin-4	All_fams_SK_T20CvsT10C	1.50908	4.59993	2.77882e-17	8.2646e-15	olfactomedin-4
LOC106569441	All_fams_HK_T20CvsT10C	1.62549	3.3392	5.81253e-08	2.16701e-06	putative leucine-rich repeat-containing protein DDB_G0290503	All_fams_SK_T20CvsT10C	1.52912	1.70275	1.24177e-11	8.95076e-10	putative leucine-rich repeat-containing protein DDB_G0290503
LOC106584915	All_fams_HK_T20CvsT10C	1.56972	2.00109	1.47203e-10	2.31681e-08	protein adenylyltransferase FICD-like	All_fams_SK_T20CvsT10C	1.4303	1.11146	1.4305e-13	1.81635e-11	protein adenylyltransferase FICD-like
LOC106599786	All_fams_HK_T20CvsT10C	1.51354	1.61895	5.70556e-13	3.25743e-10	piRNA biogenesis protein EXD1	All_fams_SK_T20CvsT10C	1.50443	1.31976	4.54011e-10	2.16281e-08	piRNA biogenesis protein EXD1
LOC106578921	All_fams_HK_T20CvsT10C	1.49217	1.18299	4.87026e-11	1.0202e-08	alpha-synuclein-like	All_fams_SK_T20CvsT10C	1.74701	1.65222	2.27709e-26	2.34918e-23	alpha-synuclein-like
LOC123724424	All_fams_HK_T20CvsT10C	1.46252	1.85383	7.70772e-09	4.65613e-07	phospholipase A and acyltransferase 4-like	All_fams_SK_T20CvsT10C	1.32263	2.20237	4.65786e-09	1.56589e-07	phospholipase A and acyltransferase 4-like
LOC106594092	All_fams_HK_T20CvsT10C	1.40105	4.31932	1.53054e-06	2.96506e-05	acidic amino acid decarboxylase GADL1	All_fams_SK_T20CvsT10C	1.25299	1.3407	0.00964577	0.0314629	acidic amino acid decarboxylase GADL1
gadl1	All_fams_HK_T20CvsT10C	1.39438	6.60024	3.36413e-09	2.42282e-07	glutamate decarboxylase like 1	All_fams_SK_T20CvsT10C	1.5421	3.42241	0.000162151	0.00113823	glutamate decarboxylase like 1
dnaja	All_fams_HK_T20CvsT10C	1.37553	4.24521	9.58059e-08	3.20641e-06	DnaJ heat shock protein family (Hsp40) member A	All_fams_SK_T20CvsT10C	2.48517	3.73855	1.01859e-27	1.24544e-24	DnaJ heat shock protein family (Hsp40) member A
prmt2	All_fams_HK_T20CvsT10C	1.3735	4.01186	1.85356e-09	1.51796e-07	protein arginine methyltransferase 2	All_fams_SK_T20CvsT10C	1.41331	3.97182	2.49927e-21	1.44752e-18	protein arginine methyltransferase 2
LOC106591183	All_fams_HK_T20CvsT10C	1.34613	5.60022	1.05195e-11	3.0029e-09	small EDRK-rich factor 2	All_fams_SK_T20CvsT10C	1.55863	5.97717	6.01791e-40	2.83813e-36	small EDRK-rich factor 2
LOC100136446	All_fams_HK_T20CvsT10C	1.32404	7.09122	2.48669e-09	1.92056e-07	C type lectin receptor A	All_fams_SK_T20CvsT10C	1.47011	7.88015	8.48981e-11	4.824e-09	C type lectin receptor A
LOC106567289	All_fams_HK_T20CvsT10C	1.28981	-1.24068	0.0055668	0.0209878	suppressor of cytokine signaling 2-like	All_fams_SK_T20CvsT10C	1.28466	2.58074	0.000807202	0.00423322	suppressor of cytokine signaling 2-like
LOC106601909	All_fams_HK_T20CvsT10C	1.28232	1.51407	0.000533527	0.00326523	mannose-binding protein-like	All_fams_SK_T20CvsT10C	1.42814	2.75682	1.57879e-05	0.000165304	mannose-binding protein-like
hsc70	All_fams_HK_T20CvsT10C	1.28164	6.49223	0.00334981	0.014019	heat shock cognate 70	All_fams_SK_T20CvsT10C	1.79988	4.73677	5.20597e-07	9.16612e-06	heat shock cognate 70
LOC106567151	All_fams_HK_T20CvsT10C	-1.28053	5.2165	5.50155e-09	3.64065e-07	transmembrane protein 269	All_fams_SK_T20CvsT10C	-2.13148	4.88271	1.47713e-15	2.96388e-13	transmembrane protein 269
LOC106589591	All_fams_HK_T20CvsT10C	-1.29239	1.99153	6.61924e-11	1.27637e-08	nuclear factor interleukin-3-regulated protein-like	All_fams_SK_T20CvsT10C	-1.62398	1.34336	2.78593e-09	1.02594e-07	nuclear factor interleukin-3-regulated protein-like
LOC106607372	All_fams_HK_T20CvsT10C	-1.29564	11.1619	0.011553	0.0373062	hemoglobin subunit beta-like	All_fams_SK_T20CvsT10C	-1.28585	5.31307	0.00366813	0.0144025	hemoglobin subunit beta-like
LOC106561282	All_fams_HK_T20CvsT10C	-1.31307	3.33555	5.80849e-05	0.000561693	cilia- and flagella-associated protein 44	All_fams_SK_T20CvsT10C	-1.27225	1.88476	6.38336e-07	1.09302e-05	cilia- and flagella-associated protein 44
LOC106592262	All_fams_HK_T20CvsT10C	-1.32562	6.97394	5.42564e-08	2.07321e-06	cytochrome P450 4F3	All_fams_SK_T20CvsT10C	-1.72639	1.09161	4.30879e-13	4.85481e-11	cytochrome P450 4F3
LOC106594081	All_fams_HK_T20CvsT10C	-1.33291	1.54276	0.000282562	0.00195843	high-affinity choline transporter 1-like	All_fams_SK_T20CvsT10C	1.53324	2.47693	1.06788e-08	3.21954e-07	high-affinity choline transporter 1-like
ccdc174	All_fams_HK_T20CvsT10C	-1.34484	4.65181	6.93748e-12	2.21977e-09	coiled-coil domain containing 174	All_fams_SK_T20CvsT10C	-1.6847	3.88985	7.13739e-30	1.30904e-26	coiled-coil domain containing 174
LOC106593002	All_fams_HK_T20CvsT10C	-1.41671	4.26443	3.31895e-18	4.8319e-14	monocarboxylate transporter 7-like	All_fams_SK_T20CvsT10C	-2.08236	2.37508	9.65012e-37	3.98224e-33	monocarboxylate transporter 7-like
LOC106607373	All_fams_HK_T20CvsT10C	-1.51014	9.94433	0.00867211	0.0296577	hemoglobin subunit alpha-like	All_fams_SK_T20CvsT10C	-1.54982	3.18776	0.001723	0.00781126	hemoglobin subunit alpha-like
LOC106607371	All_fams_HK_T20CvsT10C	-1.53555	9.88003	0.00543899	0.02061	hemoglobin subunit beta-1	All_fams_SK_T20CvsT10C	-1.45005	3.94537	0.00304276	0.0124226	hemoglobin subunit beta-1
LOC106607380	All_fams_HK_T20CvsT10C	-1.61304	6.26417	0.00167949	0.00811769	hemoglobin subunit beta-1	All_fams_SK_T20CvsT10C	-1.65574	1.04644	1.97317e-05	0.000198962	hemoglobin subunit beta-1
hmgb3	All_fams_HK_T20CvsT10C	-1.62532	4.70012	2.28817e-05	0.000267354	High mobility group protein B3	All_fams_SK_T20CvsT10C	-3.63173	5.60376	9.7791e-58	3.22838e-53	High mobility group protein B3
LOC106601074	All_fams_HK_T20CvsT10C	-1.78408	11.1389	0.000117884	0.000982656	hemoglobin subunit beta-1	All_fams_SK_T20CvsT10C	-1.3783	5.27284	0.000231679	0.00152572	hemoglobin subunit beta-1
LOC106601077	All_fams_HK_T20CvsT10C	-1.90858	11.1507	3.43313e-05	0.000369274	hemoglobin subunit alpha-like	All_fams_SK_T20CvsT10C	-1.44173	4.89927	4.82531e-05	0.000420644	hemoglobin subunit alpha-like
LOC106601072	All_fams_HK_T20CvsT10C	-2.0076	11.1344	1.8788e-05	0.000226335	hemoglobin subunit alpha	All_fams_SK_T20CvsT10C	-1.36565	4.91591	0.000151215	0.00107449	hemoglobin subunit alpha
LOC106577579	All_fams_HK_T20CvsT10C	-2.19677	2.76609	7.33396e-10	7.49274e-08	NLR family CARD domain-containing protein 3-like	All_fams_SK_T20CvsT10C	-1.67345	2.76753	8.5904e-05	0.000673942	NLR family CARD domain-containing protein 3-like
hba	All_fams_HK_T20CvsT10C	-2.63751	7.84412	3.19796e-07	8.57412e-06	hemoglobin subunit alpha	All_fams_SK_T20CvsT10C	-1.45066	1.62018	0.000239797	0.00157009	hemoglobin subunit alpha

## Sheet: HK&SK_T20CvsT10C_GO
ID	Term	GOGroups	Functional theme (using leading GO terms )	Ontology Source	Term PValue	Term PValue Corrected with Benjamini-Hochberg	Group PValue	Group PValue Corrected with Benjamini-Hochberg	GOLevels	% Associated Genes	Nr. Genes	Associated Genes Found
GO:0055102	lipase inhibitor activity	Group0		GO_MolecularFunction-EBI-UniProt-GOA-ACAP-ARAP_01.05.2024_00h00	6.49229e-07	8.11537e-07	6.49229e-07	8.65639e-07	[4]	17.6471	3	[LOC106575194, LOC106577511, apoc1]
GO:0004859	phospholipase inhibitor activity	Group0	Metabolism and enzymatic function	GO_MolecularFunction-EBI-UniProt-GOA-ACAP-ARAP_01.05.2024_00h00	6.49229e-07	8.11537e-07	6.49229e-07	8.65639e-07	[5]	17.6471	3	[LOC106575194, LOC106577511, apoc1]
KEGG:00410	beta-Alanine metabolism	Group1	Metabolism and enzymatic function	KEGG_01.05.2024	4.85114e-07	6.46818e-07	1.85822e-07	3.71645e-07	[-1]	6.45161	4	[LOC100194731, LOC106594092, LOC106601268, gadl1]
GO:0005507	copper ion binding	Group1		GO_MolecularFunction-EBI-UniProt-GOA-ACAP-ARAP_01.05.2024_00h00	4.22052e-05	4.44265e-05	1.85822e-07	3.71645e-07	[7]	4.54545	3	[LOC100194731, LOC106578921, LOC106601268]
GO:0140662	ATP-dependent protein folding chaperone	Group2		GO_BiologicalProcess-EBI-UniProt-GOA-ACAP-ARAP_01.05.2024_00h00	5.47748e-05	5.47748e-05	7.07484e-06	7.07484e-06	[4, 7, 8, 9]	4.16667	3	[LOC106608136, hs90a, hsc70]
GO:0009408	response to heat	Group2	Signal transduction and immune response	GO_BiologicalProcess-EBI-UniProt-GOA-ACAP-ARAP_01.05.2024_00h00	1.5157e-05	1.78318e-05	7.07484e-06	7.07484e-06	[3, 4]	6.38298	3	[LOC106608136, dnaja, hs90a]
GO:0009266	response to temperature stimulus	Group2		GO_BiologicalProcess-EBI-UniProt-GOA-ACAP-ARAP_01.05.2024_00h00	3.01319e-05	3.34799e-05	7.07484e-06	7.07484e-06	[3]	5.08475	3	[LOC106608136, dnaja, hs90a]
GO:0016209	antioxidant activity	Group3		GO_BiologicalProcess-EBI-UniProt-GOA-ACAP-ARAP_01.05.2024_00h00	1.12386e-13	2.24773e-13	1.60027e-12	6.40109e-12	[4, 7]	7.84314	8	[LOC106601072, LOC106601074, LOC106601077, LOC106607371, LOC106607372, LOC106607373, LOC106607380, hba]
GO:0072562	blood microparticle	Group3		GO_CellularComponent-EBI-UniProt-GOA-ACAP-ARAP_01.05.2024_00h00	4.39008e-15	1.46336e-14	1.60027e-12	6.40109e-12	[2, 3, 4]	11.5942	8	[LOC106601072, LOC106601074, LOC106601077, LOC106607371, LOC106607372, LOC106607373, LOC106607380, hba]
GO:1990748	cellular detoxification	Group3		GO_BiologicalProcess-EBI-UniProt-GOA-ACAP-ARAP_01.05.2024_00h00	1.66435e-13	3.02608e-13	1.60027e-12	6.40109e-12	[2, 5]	7.47664	8	[LOC106601072, LOC106601074, LOC106601077, LOC106607371, LOC106607372, LOC106607373, LOC106607380, hba]
GO:0098869	cellular oxidant detoxification	Group3		GO_BiologicalProcess-EBI-UniProt-GOA-ACAP-ARAP_01.05.2024_00h00	1.12386e-13	2.24773e-13	1.60027e-12	6.40109e-12	[3, 6]	7.84314	8	[LOC106601072, LOC106601074, LOC106601077, LOC106607371, LOC106607372, LOC106607373, LOC106607380, hba]
GO:0097237	cellular response to toxic substance	Group3		GO_BiologicalProcess-EBI-UniProt-GOA-ACAP-ARAP_01.05.2024_00h00	1.66435e-13	3.02608e-13	1.60027e-12	6.40109e-12	[4]	7.47664	8	[LOC106601072, LOC106601074, LOC106601077, LOC106607371, LOC106607372, LOC106607373, LOC106607380, hba]
GO:0098754	detoxification	Group3		GO_BiologicalProcess-EBI-UniProt-GOA-ACAP-ARAP_01.05.2024_00h00	3.96939e-13	6.61564e-13	1.60027e-12	6.40109e-12	[1, 4]	6.72269	8	[LOC106601072, LOC106601074, LOC106601077, LOC106607371, LOC106607372, LOC106607373, LOC106607380, hba]
GO:0015669	gas transport	Group3		GO_BiologicalProcess-EBI-UniProt-GOA-ACAP-ARAP_01.05.2024_00h00	7.52952e-16	3.01181e-15	1.60027e-12	6.40109e-12	[4]	14.2857	8	[LOC106601072, LOC106601074, LOC106601077, LOC106607371, LOC106607372, LOC106607373, LOC106607380, hba]
GO:0031720	haptoglobin binding	Group3		GO_MolecularFunction-EBI-UniProt-GOA-ACAP-ARAP_01.05.2024_00h00	2.62661e-17	5.25321e-16	1.60027e-12	6.40109e-12	[3]	21.0526	8	[LOC106601072, LOC106601074, LOC106601077, LOC106607371, LOC106607372, LOC106607373, LOC106607380, hba]
GO:0031721	hemoglobin alpha binding	Group3		GO_MolecularFunction-EBI-UniProt-GOA-ACAP-ARAP_01.05.2024_00h00	3.48265e-07	4.97522e-07	1.60027e-12	6.40109e-12	[4]	21.4286	3	[LOC106601074, LOC106607371, LOC106607380]
GO:0030492	hemoglobin binding	Group3		GO_MolecularFunction-EBI-UniProt-GOA-ACAP-ARAP_01.05.2024_00h00	3.48265e-07	4.97522e-07	1.60027e-12	6.40109e-12	[3]	21.4286	3	[LOC106601074, LOC106607371, LOC106607380]
GO:0005833	hemoglobin complex	Group3	Molecular transport and localization	GO_CellularComponent-EBI-UniProt-GOA-ACAP-ARAP_01.05.2024_00h00	2.62661e-17	5.25321e-16	1.60027e-12	6.40109e-12	[2, 3, 4, 5]	21.0526	8	[LOC106601072, LOC106601074, LOC106601077, LOC106607371, LOC106607372, LOC106607373, LOC106607380, hba]
GO:0042744	hydrogen peroxide catabolic process	Group3		GO_BiologicalProcess-EBI-UniProt-GOA-ACAP-ARAP_01.05.2024_00h00	3.38764e-16	2.25842e-15	1.60027e-12	6.40109e-12	[4, 5]	15.6863	8	[LOC106601072, LOC106601074, LOC106601077, LOC106607371, LOC106607372, LOC106607373, LOC106607380, hba]
GO:0042743	hydrogen peroxide metabolic process	Group3		GO_BiologicalProcess-EBI-UniProt-GOA-ACAP-ARAP_01.05.2024_00h00	3.38764e-16	2.25842e-15	1.60027e-12	6.40109e-12	[4]	15.6863	8	[LOC106601072, LOC106601074, LOC106601077, LOC106607371, LOC106607372, LOC106607373, LOC106607380, hba]
GO:0043177	organic acid binding	Group3		GO_MolecularFunction-EBI-UniProt-GOA-ACAP-ARAP_01.05.2024_00h00	6.94126e-16	3.47063e-15	1.60027e-12	6.40109e-12	[3]	6.28931	10	[LOC106577511, LOC106601072, LOC106601074, LOC106601077, LOC106607371, LOC106607372, LOC106607373, LOC106607380, apoc1, hba]
GO:0016684	oxidoreductase activity, acting on peroxide as acceptor	Group3		GO_MolecularFunction-EBI-UniProt-GOA-ACAP-ARAP_01.05.2024_00h00	6.26141e-14	1.56535e-13	1.60027e-12	6.40109e-12	[3]	8.42105	8	[LOC106601072, LOC106601074, LOC106601077, LOC106607371, LOC106607372, LOC106607373, LOC106607380, hba]
GO:0019825	oxygen binding	Group3		GO_MolecularFunction-EBI-UniProt-GOA-ACAP-ARAP_01.05.2024_00h00	2.01195e-16	2.01195e-15	1.60027e-12	6.40109e-12	[3]	16.6667	8	[LOC106601072, LOC106601074, LOC106601077, LOC106607371, LOC106607372, LOC106607373, LOC106607380, hba]
GO:0005344	oxygen carrier activity	Group3		GO_BiologicalProcess-EBI-UniProt-GOA-ACAP-ARAP_01.05.2024_00h00	2.01195e-16	2.01195e-15	1.60027e-12	6.40109e-12	[6]	16.6667	8	[LOC106601072, LOC106601074, LOC106601077, LOC106607371, LOC106607372, LOC106607373, LOC106607380, hba]
GO:0015671	oxygen transport	Group3		GO_BiologicalProcess-EBI-UniProt-GOA-ACAP-ARAP_01.05.2024_00h00	2.01195e-16	2.01195e-15	1.60027e-12	6.40109e-12	[5]	16.6667	8	[LOC106601072, LOC106601074, LOC106601077, LOC106607371, LOC106607372, LOC106607373, LOC106607380, hba]
GO:0004601	peroxidase activity	Group3		GO_BiologicalProcess-EBI-UniProt-GOA-ACAP-ARAP_01.05.2024_00h00	2.75137e-14	7.86106e-14	1.60027e-12	6.40109e-12	[5, 8]	9.30233	8	[LOC106601072, LOC106601074, LOC106601077, LOC106607371, LOC106607372, LOC106607373, LOC106607380, hba]
GO:0072593	reactive oxygen species metabolic process	Group3		GO_BiologicalProcess-EBI-UniProt-GOA-ACAP-ARAP_01.05.2024_00h00	8.08855e-14	1.79746e-13	1.60027e-12	6.40109e-12	[3]	8.16327	8	[LOC106601072, LOC106601074, LOC106601077, LOC106607371, LOC106607372, LOC106607373, LOC106607380, hba]
GO:0009636	response to toxic substance	Group3		GO_BiologicalProcess-EBI-UniProt-GOA-ACAP-ARAP_01.05.2024_00h00	8.15459e-13	1.25455e-12	1.60027e-12	6.40109e-12	[3]	6.15385	8	[LOC106601072, LOC106601074, LOC106601077, LOC106607371, LOC106607372, LOC106607373, LOC106607380, hba]
