# Supplementary material for: Family-based transcriptomic profiling of Atlantic salmon skin and head kidney in response to Lepeophtheirus salmonis infestation under physiological and elevated temperatures
Source: Comp Immunol Rep. 2026 Apr 22;10:200285. doi: 10.1016/j.cirep.2026.200285 (PMC13142024; doi:10.1016/j.cirep.2026.200285)
Supplement: Supplementary file 21 [file mmc20.xlsx]

## Sheet: File Summary
Supplementary Data File 20. List of DEGs shared between head kidney and skin samples, along with their associated enriched GO terms and KEGG pathways, based on comparisons of all families parasitized with adult stages of sea lice (T20A vs. T10A) under elevated (20 °C) versus normal (10 °C) temperature conditions in either tissue
All_fams_HK_T20AvsT10A_DEGs: temperature-responsive DEGs based on comparison of head kideny samples from all adult-infected families at 20 °C versus 10 °C (T20A vs. T10A)
All_fams_HK_T20AvsT10A_GO: GO terms and KEGG pathways enriched based on temperature-responsive DEGs based on comparison of head kideny samples from all adult-infected families at 20 °C versus 10 °C (T20A vs. T10A)
All_fams_SK_T20AvsT10A_DEGs: temperature-responsive DEGs based on comparison of skin samples from all adult-infected families at 20 °C versus 10 °C (T20A vs. T10A)
All_fams_SK_T20AvsT10A_GO: GO terms and KEGG pathways enriched based on temperature-responsive DEGs based on comparison of skin samples from all adult-infected families at 20 °C versus 10 °C (T20A vs. T10A)
HK&SK_T20AvsT10A_DEGs: temperature-responsive DEGs shared between both the head kidney and skin of adult-infected families (T20A vs. T10A)
HK&SK_T20AvsT10A_GO: GO terms and KEGG pathways enriched based on temperature-responsive DEGs shared between both the head kidney and skin of adult-infected families (T20A vs. T10A), along with the classification of leading GO terms (shown in grey) into functional categories

## Sheet: All_fams_HK_T20AvsT10A_DEGs
SYMBOL	logFC	logCPM	PValue	FDR	GENENAME
LOC100136453	6.53208	3.20856	2.14579e-26	3.42142e-24	cathelicidin
LOC106575194	6.38357	6.00547	1.39342e-30	3.90948e-28	phospholipase A2 inhibitor 31 kDa subunit-like
LOC106567034	5.67089	1.01956	3.87674e-58	9.42662e-55	complement C1q-like protein 4
atp2a1l	5.35637	1.60285	2.73173e-11	4.89692e-10	ATPase sarcoplasmic/endoplasmic reticulum Ca2+ transporting 1, like
LOC106579293	5.25709	4.66393	2.07524e-45	1.8923e-42	chondroadherin-like
LOC106561543	5.23831	-1.24851	1.12247e-37	5.84868e-35	leucine-rich repeat-containing G-protein coupled receptor 5
LOC100194731	4.81938	2.89761	1.02587e-33	3.78911e-31	primary amine oxidase, liver isozyme
LOC106581278	4.77129	6.53024	8.0619e-155	2.3524e-150	serpin H1-like
LOC106601036	4.76644	1.53232	1.12039e-23	1.30246e-21	meiosis-specific coiled-coil domain-containing protein MEIOC-like
cdo1	4.32227	2.90768	3.4248e-18	1.83699e-16	cysteine dioxygenase type 1
LOC106569488	4.27264	1.96139	4.44053e-13	1.08597e-11	uncharacterized LOC106569488
LOC106563404	4.23564	4.44886	1.48211e-23	1.69594e-21	uncharacterized LOC106563404
LOC106577511	4.17644	2.43024	9.10899e-32	2.7978e-29	apolipoprotein C-I
LOC106562102	4.15463	1.18744	4.85915e-14	1.37522e-12	protein-methionine sulfoxide oxidase mical2b
LOC106613362	4.06628	-1.26586	2.12194e-28	4.42258e-26	uncharacterized LOC106613362
ca6	3.91209	3.21772	2.16422e-27	4.02227e-25	carbonic anhydrase VI
LOC106590199	3.90766	2.10395	2.17916e-68	9.08366e-65	ADP-ribosyl cyclase/cyclic ADP-ribose hydrolase 1
hs90a	3.90535	6.11829	2.55739e-32	8.47978e-30	Heat shock protein HSP 90-alpha
LOC106613072	3.84297	2.97757	6.70897e-95	9.78805e-91	serpin H1
LOC106600447	3.77808	2.76433	4.58168e-20	3.14562e-18	C-C motif chemokine 4-like
apoeb	3.65837	2.73312	1.02525e-26	1.70947e-24	apolipoprotein Eb
LOC106567323	3.60872	2.81774	4.76088e-43	3.47294e-40	POU domain, class 5, transcription factor 1
LOC106563387	3.56179	4.87176	3.46206e-31	1.01019e-28	uncharacterized LOC106563387
LOC100136583	3.5222	1.06111	6.68799e-15	2.16351e-13	pentraxin
LOC106574553	3.49562	1.96148	1.58312e-19	1.00203e-17	2-oxoglutarate receptor 1-like
LOC106561813	3.47086	-1.18553	4.23754e-23	4.47997e-21	plakophilin-3
LOC106563402	3.44701	1.25857	2.8446e-15	9.82281e-14	uncharacterized LOC106563402
glyctk	3.42171	1.05472	7.63371e-37	3.48037e-34	glycerate kinase
LOC106579570	3.40983	3.43414	2.79056e-08	2.75739e-07	regulating synaptic membrane exocytosis protein 2
LOC106598879	3.39672	1.60905	1.97813e-14	5.90182e-13	hemagglutinin/amebocyte aggregation factor-like
LOC100195750	3.3854	3.24549	8.61968e-41	5.35135e-38	salarin
LOC106613202	3.37459	1.69927	2.7626e-37	1.36627e-34	tumor necrosis factor receptor superfamily member 19L-like
LOC106598140	3.35905	3.35903	4.8675e-19	2.94666e-17	tumor necrosis factor receptor superfamily member 11B-like
LOC123731986	3.35577	4.94968	2.26111e-18	1.23092e-16	uncharacterized LOC123731986
gramd1ba	3.29799	3.04536	2.52697e-92	2.45782e-88	GRAM domain containing 1Ba
LOC106608552	3.27187	1.68298	7.3568e-27	1.25535e-24	protein S100-P
LOC106599477	3.21673	1.29069	3.9224e-09	4.602e-08	vasoactive intestinal polypeptide receptor 2
LOC106608136	3.20996	5.81669	1.46152e-66	4.26458e-63	heat shock protein HSP 90-alpha
acod1	3.17407	3.29346	1.28574e-18	7.3132e-17	aconitate decarboxylase 1
LOC106575116	3.17096	3.69282	6.1665e-57	1.28523e-53	A disintegrin and metalloproteinase with thrombospondin motifs 5
LOC106613235	3.16349	2.11756	5.8716e-19	3.52525e-17	F-BAR and double SH3 domains protein 2
LOC106583309	3.1523	-1.10106	4.04422e-22	3.75816e-20	ranBP-type and C3HC4-type zinc finger-containing protein 1
LOC106580355	3.10789	-1.05893	2.2425e-26	3.53696e-24	membrane-associated phosphatidylinositol transfer protein 2
LOC106561914	3.07072	3.3936	1.01461e-36	4.3537e-34	kinesin-like protein KIFC3
LOC123744600	3.05316	1.46797	2.20954e-22	2.12079e-20	uncharacterized LOC123744600
LOC106574253	3.03194	2.32709	3.86027e-11	6.69671e-10	tumor necrosis factor receptor superfamily member 11B-like
LOC106569443	3.02695	3.982	5.41494e-23	5.56347e-21	matrix metalloproteinase-14-like
LOC106578165	3.02072	1.29743	7.06719e-21	5.34232e-19	coronin-2A
LOC106572830	2.96695	2.21907	1.84885e-28	3.88112e-26	transcription factor AP-1
LOC106570995	2.95195	-1.41551	9.88238e-20	6.43656e-18	kinesin-like protein KIF3C
hsp7c	2.9518	5.67166	1.27953e-48	1.43598e-45	Heat shock cognate 71 kDa protein
LOC106570833	2.92359	1.98038	4.50363e-29	1.05129e-26	titin-like
LOC106606686	2.88877	1.9704	3.09582e-53	4.75437e-50	TBC1 domain family member 16-like
LOC106608947	2.88251	4.65144	2.79316e-13	7.10564e-12	plasminogen activator inhibitor 1-like
LOC106573607	2.86877	3.89758	1.96182e-17	9.2329e-16	follistatin-related protein 3
LOC106568395	2.86552	1.77082	5.53221e-19	3.32834e-17	sorting nexin-18
ret7	2.80724	4.22603	2.86965e-21	2.31949e-19	Retinoid-binding protein 7
LOC106601034	2.80315	6.10658	7.1782e-26	1.04205e-23	complement C1q-like protein 2
tl/lrr	2.79129	1.35373	2.41403e-12	5.19462e-11	toll-like leucine-rich repeat
cxl10	2.78344	3.17779	1.89536e-19	1.1868e-17	C-X-C motif chemokine 10
LOC106561094	2.77935	1.94891	2.20549e-18	1.20739e-16	creatine kinase U-type, mitochondrial-like
hamp	2.77878	2.75566	6.02677e-12	1.20449e-10	hepcidin antimicrobial peptide
apoc1	2.76132	1.32335	1.5834e-20	1.14645e-18	Apolipoprotein C-I
LOC123743134	2.74681	1.53353	6.55424e-32	2.05641e-29	uncharacterized LOC123743134
LOC106604762	2.74262	3.28392	2.32576e-30	6.34237e-28	tetraspanin-7
LOC123724000	2.74147	5.23442	2.1896e-16	8.89839e-15	uncharacterized LOC123724000
zgc:113223	2.72842	2.31108	3.05261e-26	4.73788e-24	tetraspanin
LOC106568560	2.7046	1.51153	3.14643e-31	9.27369e-29	transcription factor AP-1-like
LOC106583432	2.69982	2.06528	1.29452e-16	5.48228e-15	interferon-induced protein 44-like
LOC106599631	2.65651	3.05382	1.3153e-11	2.49216e-10	uncharacterized LOC106599631
LOC106570080	2.65633	1.07987	0.000169593	0.000681921	homocysteine-responsive endoplasmic reticulum-resident ubiquitin-like domain member 2 protein
LOC106569441	2.65192	4.19013	1.52647e-30	4.20196e-28	putative leucine-rich repeat-containing protein DDB_G0290503
LOC106608256	2.64875	1.09232	1.39818e-18	7.93726e-17	formin
LOC106571140	2.64665	1.27934	2.49503e-06	1.57991e-05	papilin-like
LOC106601018	2.63555	2.24241	1.00028e-23	1.16749e-21	heat shock 70 kDa protein-like
atp1b1a	2.62095	2.75176	1.60664e-10	2.46479e-09	ATPase Na+/K+ transporting subunit beta 1a
LOC106565406	2.61681	3.10138	1.12702e-17	5.54559e-16	nuclear receptor subfamily 4 group A member 1-like
LOC106569490	2.61239	4.38518	3.02003e-31	9.0847e-29	SH2 domain-containing protein 1A
hsc70	2.60687	6.46514	5.87627e-22	5.30847e-20	heat shock cognate 70
arhgef17	2.59959	3.27177	6.52459e-26	9.56689e-24	Rho guanine nucleotide exchange factor 17
LOC106587655	2.59014	3.72841	2.63757e-07	2.11375e-06	thrombospondin-1-like
dpt	2.56751	3.9777	4.90957e-15	1.61871e-13	dermatopontin
LOC106588972	2.56084	4.8955	7.6432e-42	5.31002e-39	CCN family member 4-like
LOC106597323	2.54892	1.76393	1.07834e-12	2.47171e-11	highly reducing polyketide synthase cm3B-like
LOC106563108	2.54716	1.07447	0.000181723	0.000724485	corticotropin-releasing factor-binding protein-like
abca12	2.53664	-1.42261	1.36322e-17	6.61854e-16	ATP-binding cassette, sub-family A (ABC1), member 12
LOC106566409	2.51865	3.02135	4.08136e-27	7.26159e-25	myelin transcription factor 1
LOC100136447	2.50457	1.16017	9.74112e-15	3.10302e-13	C type lectin receptor B
LOC106570220	2.49361	1.17615	1.93273e-16	7.88744e-15	CMP-N-acetylneuraminate-beta-galactosamide-alpha-2,3-sialyltransferase 1-like
LOC106605534	2.49223	3.25672	9.44498e-33	3.16776e-30	matrilin-2-like
LOC106571900	2.48647	1.11765	1.20234e-20	8.81485e-19	fibulin-2-like
LOC106592457	2.44941	3.62953	1.09051e-28	2.35703e-26	serine/threonine-protein kinase 10-like
LOC106576408	2.43513	4.706	2.8795e-33	1.02465e-30	sodium-coupled neutral amino acid transporter 4
LOC106605168	2.43167	6.15372	1.01495e-20	7.53569e-19	sialoadhesin
LOC106607322	2.41915	2.92341	1.11911e-09	1.45779e-08	uncharacterized LOC106607322
LOC123732568	2.40791	3.61806	6.20597e-07	4.52597e-06	E3 ubiquitin/ISG15 ligase TRIM25-like
LOC106567948	2.40632	2.36183	5.47508e-23	5.60523e-21	diacylglycerol O-acyltransferase 2
iigp1	2.40552	2.62713	1.90193e-14	5.69779e-13	Interferon-inducible GTPase 1
LOC106567571	2.40293	2.99633	6.39247e-20	4.28795e-18	H-2 class II histocompatibility antigen, A-Q alpha chain
aplp2	2.39448	4.76155	2.89232e-13	7.32596e-12	amyloid beta (A4) precursor-like protein 2
LOC106578921	2.39153	1.35939	9.37784e-31	2.70927e-28	alpha-synuclein-like
LOC106608116	2.3876	3.31897	2.63564e-25	3.66217e-23	visinin-like protein 1
LOC106608631	2.3855	4.37511	2.2671e-26	3.55654e-24	putative GPI-anchored protein pfl2
naalad2	2.37818	-1.22752	7.58999e-14	2.07951e-12	N-acetylated alpha-linked acidic dipeptidase 2
dnaja	2.37647	4.70613	1.21056e-36	5.04615e-34	DnaJ heat shock protein family (Hsp40) member A
LOC100136446	2.36967	8.39951	7.29009e-19	4.27967e-17	C type lectin receptor A
jun	2.36874	3.3579	3.95294e-12	8.16297e-11	Jun proto-oncogene, AP-1 transcription factor subunit
kif1c	2.36701	1.4778	1.14391e-12	2.61176e-11	kinesin family member 1C
LOC106570506	2.35654	1.30914	1.98794e-12	4.33205e-11	potassium voltage-gated channel subfamily KQT member 4-like
LOC106583596	2.33038	1.60228	6.62997e-19	3.95112e-17	CD209 antigen-like
LOC106611743	2.32739	4.77488	2.33604e-23	2.5722e-21	vascular endothelial growth factor receptor kdr-like
LOC106613792	2.31571	3.71711	1.38106e-08	1.45009e-07	SHC-transforming protein 2
LOC106588252	2.30302	2.7126	9.16153e-05	0.000395275	Ig kappa-b4 chain C region-like
ptprfa	2.29665	1.32143	1.79688e-15	6.39404e-14	protein tyrosine phosphatase receptor type Fa
LOC123743398	2.2937	1.21562	1.05381e-18	6.02921e-17	CGG triplet repeat-binding protein 1-like
l1cama	2.28402	1.04167	7.5717e-11	1.24121e-09	L1 cell adhesion molecule, paralog a
LOC106584580	2.27247	2.05526	6.14657e-11	1.02662e-09	tripartite motif-containing protein 16-like
LOC106590128	2.27079	2.25589	2.98162e-15	1.02354e-13	plexin domain-containing protein 2
LOC106580393	2.27026	1.38481	4.77364e-21	3.73432e-19	prosaposin
LOC106570335	2.26979	2.96175	3.32785e-07	2.60331e-06	NACHT, LRR and PYD domains-containing protein 12-like
LOC106590529	2.26494	3.49158	3.01372e-11	5.33924e-10	lipocalin-like
LOC106571387	2.26468	1.45907	9.15948e-11	1.46929e-09	nephrocan-like
LOC106600191	2.26159	1.65104	8.38368e-10	1.12266e-08	sialoadhesin-like
map3k7cl	2.25495	-1.25389	1.05234e-14	3.31959e-13	map3k7 C-terminal like
LOC106598866	2.25126	2.26238	4.55293e-08	4.32621e-07	CMRF-35-like molecule 4
LOC106592420	2.2509	2.05478	2.54353e-08	2.52871e-07	coiled-coil and C2 domain-containing protein 1A-like
LOC106571739	2.24814	2.0897	8.57048e-33	2.9421e-30	bone morphogenetic protein 2-like
LOC106581923	2.23825	1.1478	3.94893e-12	8.16047e-11	NGFI-A-binding protein 1-like
LOC106583957	2.2355	4.6963	6.12438e-21	4.7276e-19	transmembrane 4 L6 family member 1
LOC106571856	2.23218	4.5077	1.44747e-19	9.22179e-18	sodium- and chloride-dependent taurine transporter-like
cfap54	2.2293	4.29335	1.33182e-37	6.81774e-35	cilia and flagella associated protein 54
si:dkey-103j14.5	2.22846	2.85426	1.10094e-36	4.65571e-34	isoaspartyl peptidase/L-asparaginase
LOC106598617	2.22637	2.67091	1.99251e-11	3.64283e-10	regulator of G-protein signaling 5
LOC106586140	2.22328	4.84187	1.39741e-11	2.63575e-10	solute carrier family 40 member 1
LOC106568872	2.22192	2.0227	1.2297e-26	2.03871e-24	carbonic anhydrase-related protein
il1r2	2.20694	1.80438	8.01597e-09	8.86313e-08	interleukin-1 receptor type II
LOC106612809	2.19674	3.79219	1.84736e-23	2.07324e-21	uncharacterized LOC106612809
LOC123731872	2.1929	1.15627	2.9e-21	2.3311e-19	caspase-14-like
LOC106589414	2.19021	1.48389	8.97063e-29	1.96808e-26	inactive ubiquitin carboxyl-terminal hydrolase 54
LOC106606905	2.1784	1.66868	1.66877e-07	1.39659e-06	neurexophilin-1-like
LOC106589129	2.17631	-1.08364	2.54738e-06	1.61061e-05	protein spire homolog 1-like
m17	2.17434	4.88125	5.10381e-22	4.65387e-20	IL-6 subfamily cytokine M17
LOC106606284	2.17425	1.40332	1.84739e-14	5.57447e-13	serine/threonine-protein kinase LMTK1-like
LOC106560843	2.17268	2.49966	3.17761e-23	3.4088e-21	guanine nucleotide-binding protein G(o) subunit alpha
LOC106591964	2.1708	-1.0145	4.00596e-07	3.06919e-06	immunoglobulin-like domain-containing receptor 2
LOC106589084	2.16061	1.03926	8.14543e-10	1.09578e-08	hippocalcin-like protein 1
LOC106599208	2.15086	2.13483	5.05333e-25	6.85819e-23	protein jagged-2
chordc1b	2.15019	2.8225	5.99828e-13	1.4311e-11	cysteine and histidine-rich domain (CHORD) containing 1b
LOC106576303	2.14444	2.01013	2.22473e-24	2.78606e-22	uncharacterized LOC106576303
LOC106598868	2.13966	-1.15183	6.28766e-11	1.04839e-09	CMRF35-like molecule 6
LOC106582693	2.1386	3.04614	1.3171e-14	4.07114e-13	protein TASOR
LOC106590934	2.13772	4.62566	3.59983e-10	5.19483e-09	uncharacterized LOC106590934
LOC106573648	2.1313	7.33385	9.33659e-46	9.08108e-43	olfactomedin-4-like
LOC106578511	2.13095	3.60695	1.14269e-10	1.79454e-09	putative ferric-chelate reductase 1
LOC106580394	2.13019	3.01811	1.12984e-09	1.46915e-08	L-serine dehydratase/L-threonine deaminase
gadl1	2.12953	7.43297	2.48196e-08	2.47424e-07	glutamate decarboxylase like 1
pln	2.126	-1.05957	1.95558e-08	1.99168e-07	phospholamban
LOC106563566	2.12306	2.08151	6.41639e-22	5.7255e-20	adhesion G-protein coupled receptor G2
LOC106590602	2.11657	2.31417	1.89623e-22	1.83212e-20	homogentisate 1,2-dioxygenase
LOC106580347	2.11565	2.78198	7.40385e-44	5.53941e-41	smoothelin-like
LOC106577762	2.11522	2.95291	3.37039e-24	4.06383e-22	perforin-1
LOC106583526	2.1138	-1.07641	1.21891e-12	2.76999e-11	probable G-protein coupled receptor
LOC106574723	2.11213	3.82287	2.64046e-11	4.74714e-10	gamma-aminobutyric acid type B receptor subunit 2
LOC100136449	2.1041	1.46681	3.10204e-13	7.81645e-12	interleukin-1 beta
wnt2ba	2.09726	3.98992	1.55495e-13	4.11349e-12	wingless-type MMTV integration site family, member 2Ba
LOC106594092	2.08663	5.23643	1.304e-05	6.979e-05	acidic amino acid decarboxylase GADL1
LOC106599020	2.08116	3.30508	8.58995e-19	4.96329e-17	transcription factor jun-D
tlr7	2.07124	2.88613	8.17613e-12	1.59473e-10	toll-like receptor 7
LOC106581982	2.06621	1.1385	3.80436e-20	2.64303e-18	UDP-glucuronic acid decarboxylase 1-like
fgf10a	2.06079	1.97963	1.97041e-21	1.61957e-19	fibroblast growth factor 10a
LOC106570386	2.05921	1.49141	1.07977e-20	7.95989e-19	endoribonuclease ZC3H12A
LOC100196483	2.0581	2.35271	1.57625e-29	3.86499e-27	ATPase, Cu++ transporting, alpha polypeptide
saa5	2.05567	1.28584	1.31392e-07	1.12365e-06	Serum amyloid A-5 protein
LOC106577894	2.05482	4.84849	4.63128e-54	7.94918e-51	uncharacterized LOC106577894
LOC106584204	2.05051	2.10747	5.60636e-20	3.77801e-18	serine/threonine-protein kinase Nek1-like
LOC106582002	2.04888	2.84162	4.08099e-09	4.76889e-08	papilin-like
LOC106612600	2.03676	4.03642	6.97455e-21	5.28598e-19	WD repeat-containing protein 20-like
LOC106593115	2.03211	1.10278	8.41468e-07	5.94797e-06	fascin
LOC123727883	2.02813	2.80546	8.375e-23	8.39773e-21	uncharacterized LOC123727883
LOC106582154	2.02804	3.73976	2.39227e-19	1.4789e-17	interphotoreceptor matrix proteoglycan 2
LOC106577031	2.02527	1.96684	5.41733e-13	1.30315e-11	indoleamine 2,3-dioxygenase 2
LOC106561157	2.02242	1.4804	5.21444e-12	1.05296e-10	ras-specific guanine nucleotide-releasing factor 2
LOC106571384	2.02189	3.0027	8.2449e-23	8.29579e-21	F-box protein
LOC106565750	2.01977	2.87276	1.33269e-10	2.07174e-09	endoglin-like
bag2	2.01886	-1.21357	7.76605e-08	7.00048e-07	BCL2 associated athanogene 2
si:ch211-171b20.3	2.01503	1.35739	1.0655e-16	4.5587e-15	uncharacterized si:ch211-171b20.3
LOC106601268	2.01262	1.35029	1.08557e-15	4.00959e-14	membrane primary amine oxidase-like
LOC106605545	2.00593	1.45846	3.82467e-20	2.65083e-18	xylose isomerase-like
LOC100380644	2.00355	4.78539	8.56202e-28	1.65451e-25	calcium/calmodulin-dependent protein kinase type II delta chain
LOC106608811	2.00071	2.49835	1.76484e-09	2.20541e-08	perforin-1-like
enog	2.00016	-1.28093	8.22894e-11	1.3347e-09	Gamma-enolase
LOC106613695	1.99443	4.71654	1.26024e-12	2.84397e-11	lipoprotein lipase
LOC123729158	1.98782	1.34677	6.02414e-25	8.10038e-23	uncharacterized LOC123729158
si:ch211-194m7.8	1.9828	7.14536	2.53384e-20	1.79454e-18	olfactomedin-4
LOC106582172	1.98243	1.32199	3.79247e-22	3.55822e-20	pleckstrin homology domain-containing family G member 3
slc12a3	1.9788	-1.44089	2.48839e-12	5.33888e-11	solute carrier family 12 member 3
LOC106580924	1.96711	4.14529	1.59046e-06	1.05585e-05	sortilin-related receptor
LOC106607153	1.96621	4.91551	1.2234e-07	1.05458e-06	interferon-induced very large GTPase 1
LOC106594314	1.96608	2.25149	2.1214e-23	2.35363e-21	serine/threonine-protein kinase LMTK1-like
rfesd	1.96491	3.07893	6.31936e-12	1.25694e-10	Rieske (Fe-S) domain containing
LOC106590538	1.96435	1.30518	1.00976e-05	5.54975e-05	lipocalin
LOC106561189	1.96215	4.20327	1.62948e-28	3.47055e-26	FERM domain-containing protein 4A-like
LOC106572379	1.95952	2.28398	2.08954e-20	1.49073e-18	uncharacterized LOC106572379
LOC106564215	1.95441	1.50548	3.28084e-11	5.77044e-10	tumor necrosis factor ligand superfamily member 14-like
LOC106601354	1.94945	3.06987	2.67876e-18	1.4448e-16	uncharacterized LOC106601354
LOC106583398	1.94882	1.13945	2.45074e-05	0.000122533	uncharacterized LOC106583398
LOC106580852	1.94694	2.15895	2.52189e-14	7.40305e-13	leucine-rich repeat and immunoglobulin-like domain-containing nogo receptor-interacting protein 1
LOC106573787	1.93539	1.18945	1.45348e-09	1.84717e-08	fatty acid 2-hydroxylase-like
LOC106605869	1.93264	2.12293	4.24185e-09	4.92726e-08	gamma-aminobutyric acid type B receptor subunit 2-like
per3	1.93171	3.34109	2.31358e-26	3.61005e-24	period circadian clock 3
LOC106606711	1.92792	-1.44304	1.02333e-07	8.9696e-07	ras guanyl-releasing protein 3-like
LOC106595289	1.92507	4.53399	4.69803e-29	1.08797e-26	POU domain, class 2, transcription factor 2
LOC106578401	1.92248	-1.07924	5.01619e-09	5.75796e-08	uncharacterized LOC106578401
LOC123730763	1.91127	1.99798	1.91318e-06	1.24609e-05	serum amyloid A-5 protein-like
LOC106590206	1.91111	1.86777	1.73388e-19	1.09272e-17	RALY RNA binding protein like
plin1	1.90942	2.4338	1.96054e-11	3.58661e-10	perilipin 1
LOC106607180	1.90405	3.44545	5.37584e-26	8.09197e-24	serine/threonine-protein kinase WNK4
LOC106591335	1.89983	2.12169	1.19032e-07	1.02839e-06	uncharacterized LOC106591335
LOC123737577	1.89332	-1.42835	1.60087e-13	4.22298e-12	glutamic acid-rich protein-like
LOC106576425	1.89225	1.60816	2.92275e-09	3.50525e-08	protein FAM180A-like
LOC106607745	1.89197	6.13454	3.44828e-49	4.02469e-46	ankyrin-3-like
LOC106585251	1.88869	3.40878	8.69358e-06	4.85958e-05	nodal homolog
fabp2	1.88707	4.34084	6.83969e-13	1.61469e-11	fatty acid binding protein 2, intestinal
LOC106560797	1.88559	2.24595	1.47576e-12	3.30476e-11	procathepsin L-like
LOC106578704	1.8831	1.83071	7.17955e-29	1.62397e-26	collectin-12
LOC106579300	1.88191	4.19977	2.72667e-06	1.71728e-05	helicase SRCAP-like
LOC106605399	1.88142	3.72305	3.93263e-14	1.12832e-12	dynein axonemal heavy chain 5
LOC106585958	1.87501	1.02159	5.96519e-11	1.00034e-09	PDZ domain-containing protein 2
si:dkey-24p1.1	1.87129	5.85948	3.62208e-11	6.31354e-10	uncharacterized LOC106582456
LOC100380740	1.86697	5.20674	5.58814e-15	1.8239e-13	perilipin-2
LOC123732089	1.86555	-1.05662	6.47925e-08	5.93589e-07	uncharacterized LOC123732089
LOC106594610	1.86178	1.86079	1.39604e-14	4.28339e-13	uncharacterized LOC106594610
LOC123730937	1.86124	2.26971	5.27327e-07	3.92923e-06	uncharacterized LOC123730937
lyz	1.8612	10.633	4.11666e-22	3.81333e-20	lysozyme
LOC106563433	1.85833	2.38784	2.4633e-09	2.98863e-08	vegetative cell wall protein gp1-like
LOC100380625	1.85789	7.23928	5.90876e-22	5.32135e-20	spectrin beta chain, non-erythrocytic 1
ddx6	1.84744	2.97865	5.75223e-07	4.24278e-06	DEAD (Asp-Glu-Ala-Asp) box helicase 6
LOC106603990	1.84741	1.29137	1.34731e-11	2.54454e-10	serine/threonine-protein kinase TAO1-B-like
LOC106602581	1.84213	6.04713	3.7323e-15	1.25322e-13	lectin
LOC123739485	1.83874	3.78644	4.31643e-30	1.11459e-27	annexin A5-like
LOC106566727	1.83152	1.89532	1.50404e-09	1.90562e-08	RNA-binding protein 38-like
LOC106589772	1.83145	8.97384	6.40523e-12	1.27228e-10	stromal cell-derived factor 1
LOC123743762	1.8281	-1.31382	4.63848e-06	2.76668e-05	uncharacterized LOC123743762
LOC106568819	1.82645	1.79311	3.43601e-10	4.98307e-09	nuclear receptor coactivator 2-like
LOC106591806	1.82535	2.09344	3.33476e-15	1.13409e-13	Krueppel-like factor 13
LOC106563436	1.82512	6.71551	8.20984e-10	1.10292e-08	interleukin-13 receptor subunit alpha-2-like
LOC106571291	1.8239	-1.17637	3.06893e-09	3.66851e-08	uncharacterized LOC106571291
wu:fj16a03	1.82034	1.67528	9.98515e-10	1.31895e-08	uncharacterized LOC106576749
kcne4	1.81986	1.36129	2.07799e-08	2.10023e-07	potassium voltage-gated channel, Isk-related family, member 4
LOC106565119	1.81581	3.60544	2.05303e-11	3.74301e-10	uncharacterized LOC106565119
LOC106611709	1.80887	1.03802	1.52968e-13	4.05033e-12	uncharacterized LOC106611709
LOC106560519	1.80848	2.78418	2.6699e-30	7.14726e-28	AP-1 complex subunit mu-2
LOC106603657	1.80667	2.6551	6.13654e-15	1.98953e-13	uncharacterized LOC106603657
chd3	1.80536	2.73179	1.83748e-11	3.39126e-10	chromodomain helicase DNA binding protein 3
LOC106586805	1.80333	1.61404	4.28304e-06	2.5768e-05	C-X-C chemokine receptor type 1-like
hspb6l	1.79883	2.81982	1.13996e-13	3.06854e-12	small heat shock protein-like
LOC106578379	1.79647	1.41907	5.62667e-11	9.47377e-10	methionine-R-sulfoxide reductase B2, mitochondrial
hecd2	1.79609	4.338	3.48115e-13	8.67433e-12	Probable E3 ubiquitin-protein ligase HECTD2
LOC123742453	1.7909	1.22133	6.88128e-15	2.21866e-13	uncharacterized LOC123742453
LOC106579798	1.7908	1.5156	3.33582e-19	2.04487e-17	potassium channel subfamily T member 1
LOC106570615	1.79039	3.71187	4.12063e-07	3.1426e-06	pumilio homolog 1-like
mpp2b	1.77949	1.24816	2.47901e-15	8.63185e-14	MAGUK p55 scaffold protein 2b
ak5	1.77945	1.65429	7.41758e-18	3.77727e-16	adenylate kinase 5
LOC106571323	1.77892	1.46676	6.30392e-08	5.79527e-07	dermatan-sulfate epimerase-like
LOC123731554	1.77369	3.41246	7.30414e-19	4.27967e-17	uncharacterized LOC123731554
LOC106577765	1.77094	1.77154	1.67715e-18	9.39303e-17	perforin-1-like
LOC123730403	1.76712	1.39105	7.8317e-06	4.43128e-05	uncharacterized LOC123730403
c7b	1.76269	7.60897	8.71346e-22	7.52219e-20	complement component 7b
LOC106600212	1.76131	1.38309	7.44981e-12	1.46877e-10	C-X-C chemokine receptor type 4
LOC123739055	1.76081	-1.02619	9.13154e-06	5.06846e-05	GTPase IMAP family member 8-like
angl4	1.75543	3.5133	1.14804e-12	2.61914e-11	Angiopoietin-related protein 4
LOC106604483	1.75188	4.68925	5.46122e-22	4.96279e-20	cytokine-dependent hematopoietic cell linker
zgc:56231	1.74873	2.0874	1.33908e-05	7.14968e-05	uncharacterized LOC106590219
LOC123728782	1.74448	3.1517	7.61923e-13	1.78859e-11	signaling mucin HKR1-like
LOC106568288	1.74408	3.50021	1.8736e-24	2.36666e-22	Rab interacting lysosomal protein like 1
cssa17h15orf48	1.7429	1.0707	1.12525e-09	1.46448e-08	chromosome ssa17 C15orf48 homolog
LOC123743421	1.74254	4.78816	2.97796e-17	1.37927e-15	perforin-1-like
popdc2	1.74046	1.98791	1.00063e-21	8.58747e-20	popeye domain containing 2
LOC106608972	1.73999	2.77525	6.77177e-44	5.3151e-41	TOX high mobility group box family member 4-B
LOC106612400	1.73931	5.20703	2.7701e-27	5.08356e-25	G-protein coupled receptor 4-like
LOC106576023	1.73869	3.39951	3.62858e-14	1.04623e-12	proline and serine-rich protein 2-like
LOC106599561	1.7351	2.825	3.70829e-18	1.97814e-16	uncharacterized LOC106599561
LOC106611747	1.73413	3.33528	1.03996e-13	2.81923e-12	ligand of Numb protein X 2
LOC100194498	1.73139	3.18383	3.3644e-17	1.54842e-15	insulin-like growth factor binding protein 4
LOC123741795	1.72711	1.00771	3.11127e-05	0.000151332	NLR family CARD domain-containing protein 3-like
cc2d1a	1.72419	1.22038	0.000131205	0.000543348	coiled-coil and C2 domain containing 1A
LOC106578738	1.72373	1.2851	1.5764e-14	4.79143e-13	kelch domain-containing protein 3
LOC106608548	1.72213	3.43022	7.87803e-18	4.00476e-16	C-C motif chemokine 4
usp13	1.7189	2.04078	3.55573e-08	3.44923e-07	ubiquitin specific peptidase 13
LOC123724424	1.71619	2.3691	3.17662e-12	6.6684e-11	phospholipase A and acyltransferase 4-like
LOC106605842	1.71377	1.65531	1.94982e-15	6.9046e-14	uncharacterized LOC106605842
slc6a6	1.70833	7.81836	6.83391e-22	6.07947e-20	solute carrier family 6 (neurotransmitter transporter, taurine), member 6
si:dkey-126g1.9	1.70724	1.57126	1.72908e-18	9.66527e-17	uncharacterized si:dkey-126g1.9
LOC123732499	1.70704	1.73191	0.00257211	0.00730784	annexin A5-like
LOC106606489	1.7059	3.91142	3.62512e-12	7.53401e-11	adenylate cyclase type 9
LOC106565009	1.70373	4.19724	4.59269e-17	2.08414e-15	calpain-2 catalytic subunit-like
LOC100136439	1.69991	4.99035	2.34186e-05	0.000117795	cathelicidin antimicrobial peptide
LOC123723867	1.69991	-1.07173	0.000140527	0.000577045	uncharacterized LOC123723867
gipc3	1.69288	-1.26337	1.18853e-08	1.2657e-07	GIPC PDZ domain containing family, member 3
mtmr8	1.69214	2.30563	6.9283e-06	3.97649e-05	myotubularin related protein 8
LOC106577540	1.69097	1.59889	8.95907e-08	7.96516e-07	mitogen-activated protein kinase kinase kinase 11
LOC106565402	1.69076	2.41263	9.99215e-37	4.35166e-34	acyl-coenzyme A thioesterase 1-like
LOC106595901	1.68724	3.16202	3.3369e-09	3.96932e-08	protein kinase C beta type
LOC106573925	1.68633	-1.1026	8.26456e-07	5.8532e-06	beta-chimaerin-like
LOC106564782	1.68448	3.53307	2.02727e-25	2.84392e-23	EGF-containing fibulin-like extracellular matrix protein 1
LOC106584665	1.68418	2.51652	5.00681e-13	1.20939e-11	tripartite motif-containing protein 16-like
LOC123728245	1.6838	3.78911	2.17332e-06	1.39497e-05	immunoglobulin kappa variable 4-1-like
LOC106578972	1.68259	1.13735	5.06654e-11	8.61017e-10	myoferlin
LOC106582403	1.68241	3.11093	1.85337e-17	8.77915e-16	rho-related GTP-binding protein RhoE
LOC106600621	1.68172	4.16528	1.52221e-17	7.35373e-16	zinc finger protein 567-like
LOC106568168	1.68171	1.89743	7.23239e-07	5.19149e-06	rapamycin-insensitive companion of mTOR-like
LOC106605682	1.68091	1.49386	2.51418e-12	5.38233e-11	basal cell adhesion molecule
ckm2	1.67888	3.75383	5.98326e-17	2.67769e-15	creatine kinase-2
LOC106613856	1.67785	1.6337	7.2522e-14	2.0039e-12	tetratricopeptide repeat protein 39C
LOC106584727	1.6773	1.24685	5.11266e-18	2.66873e-16	tight junction protein ZO-1
LOC123743047	1.67344	1.13492	1.96508e-22	1.89237e-20	zinc finger protein 595-like
LOC106595773	1.67144	1.64197	6.75336e-21	5.17208e-19	brain-specific angiogenesis inhibitor 1-associated protein 2-like protein 2
LOC106567569	1.6711	1.63478	6.56412e-08	6.00045e-07	hepatocyte cell adhesion molecule
LOC106601824	1.67091	4.29072	1.74181e-15	6.22845e-14	parvalbumin, thymic CPV3
zgc:101540	1.66999	1.80168	6.28142e-17	2.78549e-15	hsFATP2a_ACSVL_like domain-containing protein
LOC106594520	1.66871	3.2825	4.67653e-08	4.43185e-07	protein kinase C beta type
npdc1	1.66279	3.32153	2.37117e-10	3.52103e-09	neural proliferation, differentiation and control, 1
LOC106581370	1.6596	1.59575	8.73113e-11	1.40677e-09	uncharacterized LOC106581370
LOC106574976	1.65948	1.69257	9.82849e-06	5.41718e-05	bone morphogenetic protein receptor type-2
LOC106597066	1.6568	2.60444	1.01551e-11	1.95587e-10	CD276 antigen homolog
tdrd6	1.65558	-1.2662	1.60999e-05	8.43407e-05	tudor domain containing 6
LOC106577150	1.65546	-1.09919	2.06183e-10	3.09317e-09	protein FAM13A
LOC123723899	1.65455	2.63789	3.2171e-07	2.52615e-06	erythroid membrane-associated protein-like
LOC106598738	1.65449	1.69012	9.32931e-11	1.49243e-09	CMRF35-like molecule 5
rp2	1.6492	2.96311	1.23757e-06	8.45692e-06	RP2 activator of ARL3 GTPase
LOC106575217	1.64792	1.82767	7.42216e-13	1.74795e-11	NGFI-A-binding protein 1-like
LOC106609079	1.64653	3.48292	6.74222e-19	4.00675e-17	C-Jun-amino-terminal kinase-interacting protein 4-like
LOC106585738	1.64516	3.36636	1.24222e-14	3.86839e-13	long-chain-fatty-acid--CoA ligase ACSBG2-like
LOC106590915	1.64361	1.78454	1.29728e-11	2.4596e-10	neurotrypsin
LOC106570498	1.64241	2.84405	2.23169e-18	1.21717e-16	tubulointerstitial nephritis antigen-like
LOC123744260	1.64145	3.41105	2.15409e-07	1.7621e-06	centromere-associated protein E-like
LOC106586828	1.63996	5.69752	3.00568e-28	6.17624e-26	tissue factor pathway inhibitor
LOC106589543	1.63993	3.6752	3.45972e-12	7.21595e-11	transmembrane protein 184B-like
LOC106566685	1.63801	2.35795	1.2607e-15	4.60978e-14	voltage-dependent L-type calcium channel subunit alpha-1D-like
LOC123743114	1.63781	1.68461	3.04202e-07	2.40442e-06	uncharacterized LOC123743114
LOC106579515	1.63697	2.92725	4.53397e-15	1.50337e-13	protein shisa-2
LOC106568372	1.63614	2.64704	5.23635e-11	8.86262e-10	C3a anaphylatoxin chemotactic receptor
LOC106599343	1.63564	2.36775	2.95724e-11	5.24554e-10	cadherin-18-like
LOC123729213	1.63332	-1.12658	4.05081e-07	3.09744e-06	TLC domain-containing protein 5-like
c25ha	1.63238	1.08539	9.89653e-10	1.30799e-08	Cholesterol 25-hydroxylase-like protein A
LOC106567915	1.63128	1.13863	1.78651e-12	3.92534e-11	uncharacterized LOC106567915
LOC106566711	1.62935	2.9006	1.51029e-15	5.42718e-14	glutaminase kidney isoform, mitochondrial
LOC106590013	1.62838	1.40058	3.66817e-05	0.000175321	kelch domain-containing protein 3-like
LOC106563106	1.62611	-1.23046	1.55305e-08	1.61961e-07	zinc-binding protein A33-like
clm7	1.62514	2.62818	4.6847e-13	1.13912e-11	CMRF35-like molecule 7
abch1	1.62351	1.59995	2.47009e-06	1.5665e-05	ATP-binding cassette, sub-family H, member 1
LOC106584987	1.62181	2.20523	2.05119e-06	1.32532e-05	chemerin-like receptor 1
map4k5	1.62018	2.97927	4.30681e-05	0.00020178	mitogen-activated protein kinase kinase kinase kinase 5
LOC106603991	1.61403	-1.21961	2.48395e-08	2.47538e-07	zinc finger protein 271-like
LOC106584997	1.61315	2.29612	0.00043853	0.00155403	ATPase MORC2A-like
LOC106601479	1.60738	2.10274	1.78656e-19	1.12108e-17	zinc finger protein 239-like
LOC106604706	1.60717	2.69784	2.55453e-08	2.53792e-07	cationic amino acid transporter 3
LOC106612646	1.60336	1.31003	1.03409e-09	1.35856e-08	cylicin-1
tfa	1.6028	5.53995	1.96217e-07	1.61948e-06	transferrin-a
LOC106589417	1.60248	5.08954	8.09201e-09	8.93467e-08	neuronal-specific septin-3
LOC106600604	1.6022	1.63855	1.61686e-11	3.01652e-10	zinc finger E-box-binding homeobox 1
LOC106565557	1.60167	4.62093	4.7011e-23	4.88161e-21	6-phosphofructo-2-kinase/fructose-2,6-bisphosphatase 4
LOC106599585	1.60045	1.64247	3.66811e-08	3.5488e-07	chromodomain-helicase-DNA-binding protein 7-like
ppb	1.59789	7.21497	4.8944e-17	2.21416e-15	Alkaline phosphatase
LOC106605616	1.59596	2.77051	8.54994e-08	7.63633e-07	zinc finger and BTB domain-containing protein 16-like
LOC106592621	1.59582	2.40371	2.02672e-15	7.14222e-14	calcium-regulated heat stable protein 1
kcnq3	1.59525	1.29734	2.90484e-12	6.1644e-11	potassium voltage-gated channel, KQT-like subfamily, member 3
LOC106577370	1.59393	-1.0911	3.22623e-05	0.00015648	rho GTPase-activating protein SYDE1-like
LOC106571805	1.59345	1.08295	2.28603e-16	9.25159e-15	long-chain fatty acid transport protein 6
LOC106605283	1.59315	1.25582	3.06203e-07	2.41805e-06	uncharacterized LOC106605283
LOC106582401	1.59143	5.40382	2.42967e-17	1.13433e-15	protein mono-ADP-ribosyltransferase PARP14
stoml3b	1.59115	5.24337	2.62992e-22	2.49963e-20	stomatin (EPB72)-like 3b
elk4	1.59085	1.48007	1.17199e-08	1.24946e-07	ETS transcription factor ELK4
mustn1a	1.58801	1.16278	2.14034e-07	1.75183e-06	musculoskeletal, embryonic nuclear protein 1a
LOC106610731	1.5877	-1.4511	0.000192995	0.000763373	protein GREB1
sr-bi	1.5873	5.26825	1.78858e-17	8.54156e-16	scavenger receptor class B type I
LOC106565529	1.58512	4.56324	8.70178e-35	3.34091e-32	rho guanine nucleotide exchange factor 25-like
LOC106574953	1.58287	1.57826	2.07958e-10	3.11659e-09	zinc finger protein OZF
si:ch211-105f12.2	1.58156	2.86533	2.85695e-14	8.35299e-13	RIMS-binding protein 2-like
LOC106606799	1.5811	2.93091	3.62127e-12	7.53136e-11	uncharacterized serine-rich protein C215.13-like
LOC123723732	1.58098	-1.28713	0.000118385	0.00049646	protein FAM163A-like
LOC106591183	1.58041	5.87448	7.31324e-29	1.64148e-26	small EDRK-rich factor 2
LOC123728800	1.57763	1.09487	2.36756e-07	1.91897e-06	ABC transporter G family member 20-like
LOC106573899	1.57251	4.31767	4.61289e-09	5.33068e-08	syndecan-2
LOC106603109	1.57086	6.34758	1.29601e-10	2.01795e-09	interleukin-13 receptor subunit alpha-2-like
tnr5	1.57053	5.27728	1.62017e-12	3.59505e-11	Tumor necrosis factor receptor superfamily member 5
LOC106588291	1.56963	3.96723	1.24833e-13	3.34789e-12	C-type lectin domain family 4 member E-like
sdf1	1.569	4.26684	7.4781e-06	4.25182e-05	Stromal cell-derived factor 1
LOC106589303	1.56556	1.0325	3.33778e-10	4.84543e-09	ETS translocation variant 4-like
LOC106581497	1.56189	2.94958	0.0130491	0.0296381	immunoglobulin superfamily member 10-like
cldn5a	1.56124	2.84053	1.62143e-13	4.27002e-12	claudin 5a
LOC106568827	1.56109	4.15051	1.63599e-16	6.81949e-15	protein phosphatase 1 regulatory subunit 26-like
LOC106599786	1.5591	1.88663	1.79537e-21	1.47986e-19	piRNA biogenesis protein EXD1
LOC106575441	1.55907	2.96879	8.20413e-37	3.6271e-34	arabinogalactan protein 1-like
LOC106575543	1.55849	3.82563	2.87245e-09	3.4506e-08	uncharacterized LOC106575543
LOC106612894	1.55586	2.01487	1.7574e-09	2.19705e-08	neurobeachin-like
baiap2l1a	1.55519	-1.32961	3.94135e-08	3.79178e-07	BAR/IMD domain containing adaptor protein 2 like 1a
LOC106594277	1.55495	2.95223	4.54483e-11	7.77337e-10	TBC1 domain family member 1
LOC106611720	1.5543	3.95073	7.02761e-18	3.58494e-16	four and a half LIM domains protein 1
LOC106572912	1.55397	-1.22667	0.000242664	0.000930569	laminin subunit alpha-5
LOC106613504	1.55395	-1.11056	0.000111267	0.000469713	thromboxane A2 receptor-like
LOC106600509	1.55135	4.02332	1.10668e-12	2.53268e-11	alcohol dehydrogenase 1-like
arid4b	1.55062	1.71501	4.68925e-06	2.79468e-05	AT-rich interaction domain 4B
LOC106600156	1.55019	1.78172	4.73205e-19	2.87659e-17	endothelin receptor type B-like
LOC106579241	1.548	5.89015	2.37343e-11	4.28819e-10	uncharacterized LOC106579241
fabp7b	1.54795	2.43541	1.08758e-08	1.16543e-07	fatty acid binding protein 7, brain, b
LOC106605689	1.54706	5.67417	1.4667e-14	4.48136e-13	apolipoprotein Eb
LOC106568735	1.5459	1.32289	9.76364e-15	3.1068e-13	beta-1,3-galactosyltransferase 2-like
LOC106574850	1.54518	2.42165	2.70838e-13	6.90198e-12	long-chain specific acyl-CoA dehydrogenase, mitochondrial-like
LOC106602832	1.54396	-1.09245	0.000263992	0.00100117	fibroin heavy chain-like
LOC106574435	1.5439	3.52899	5.86993e-15	1.90521e-13	nck-associated protein 5-like
LOC123732719	1.54388	1.51147	4.65824e-08	4.41738e-07	selection and upkeep of intraepithelial T-cells protein 5-like
LOC123741664	1.54352	2.23099	0.000150961	0.000613956	ferritin, middle subunit-like
LOC106603838	1.54338	1.97627	5.10993e-20	3.47558e-18	prolyl 4-hydroxylase subunit alpha-2
cfap43	1.54292	3.29417	0.000750376	0.00248161	cilia and flagella associated protein 43
LOC106582459	1.54256	1.98282	8.30104e-07	5.87761e-06	chemerin-like receptor 2
LOC106570315	1.54159	5.28574	8.86828e-15	2.83115e-13	adseverin
LOC106605994	1.5395	2.14118	3.94053e-13	9.71121e-12	ninein-like protein
LOC123732747	1.53919	-1.06308	0.000380363	0.00137648	uncharacterized LOC123732747
stat1b	1.53758	1.28701	2.3362e-05	0.000117551	signal transducer and activator of transcription 1b
LOC106567511	1.53746	2.13241	1.06205e-13	2.87472e-12	serine/threonine-protein kinase 10
ptger2b	1.53655	1.51393	4.61239e-11	7.87968e-10	prostaglandin E receptor 2b (subtype EP2)
LOC106584116	1.53545	2.16572	5.67161e-13	1.35838e-11	pre-mRNA 3'-end-processing factor FIP1
LOC106582353	1.5349	1.02598	1.2413e-14	3.86839e-13	nuclear matrix constituent protein 1-like
LOC106605147	1.53295	-1.22961	8.36546e-06	4.69415e-05	sodium/hydrogen exchanger 1
LOC106608853	1.53104	1.012	6.11968e-16	2.35265e-14	homeobox and leucine zipper protein Homez
LOC106582526	1.53074	5.54425	2.51313e-20	1.7842e-18	fibronectin-like
LOC106565346	1.53025	8.7832	1.0481e-05	5.73564e-05	peptidyl-prolyl cis-trans isomerase FKBP5
LOC106569491	1.528	1.62213	4.06265e-13	9.98686e-12	C-X-C chemokine receptor type 4-like
LOC123731750	1.52613	-1.11969	0.00306421	0.00850881	E3 ubiquitin-protein ligase RNF216-like
LOC106609408	1.5255	1.38294	7.89946e-10	1.06466e-08	protein lin-7 homolog A
LOC106605095	1.52524	-1.02149	1.15061e-05	6.23929e-05	calsyntenin-3-like
LOC100136369	1.52523	1.13178	1.86273e-11	3.42703e-10	rod-like opsin
kel	1.52408	5.11602	3.33197e-07	2.60583e-06	Kell metallo-endopeptidase (Kell blood group)
LOC106599406	1.52386	1.01572	3.23451e-05	0.000156829	alpha-2-macroglobulin-like
rps6kal	1.52252	1.49921	4.03588e-05	0.000190771	ribosomal protein S6 kinase a, like
plaat1l	1.52251	5.79049	2.40732e-09	2.9268e-08	phospholipase A and acyltransferase 1-like
ptgdsa	1.5205	3.40357	6.62925e-14	1.84048e-12	prostaglandin D2 synthase a
fabp7	1.52028	3.94673	1.023e-09	1.34702e-08	fatty acid-binding protein, brain
LOC123731819	1.52003	-1.58952	7.75654e-05	0.000340599	glypican-5-like
LOC106580796	1.51996	1.37171	1.57178e-07	1.32399e-06	sodium-dependent serotonin transporter
LOC106613699	1.51868	5.41476	3.39191e-13	8.47368e-12	40S ribosomal protein S27-like
LOC106574706	1.51802	1.98594	1.40675e-09	1.79012e-08	collagen alpha-1(XVIII) chain
LOC106612116	1.51752	3.28268	0.000100773	0.000429956	PH and SEC7 domain-containing protein 2
LOC106572396	1.51717	1.32913	6.56559e-10	9.00693e-09	hook microtubule tethering protein 3
LOC106570356	1.51601	4.735	8.35522e-06	4.68931e-05	serine/threonine-protein kinase Sgk1
LOC106582617	1.51592	2.49596	8.98204e-09	9.8344e-08	adenosine receptor A1-like
pou2af1	1.51574	6.05203	9.626e-20	6.28361e-18	POU class 2 homeobox associating factor 1
LOC106572328	1.51538	-1.10431	1.14172e-07	9.91198e-07	forkhead box protein P1-B-like
LOC106590309	1.5128	-1.15223	7.0903e-07	5.09827e-06	bucky ball-like
LOC106603880	1.51277	2.31106	3.23787e-12	6.79208e-11	transcription factor COE1-A
LOC106565802	1.51022	1.17903	1.19055e-07	1.02839e-06	dysbindin
LOC106601909	1.50953	1.68209	1.80734e-05	9.35872e-05	mannose-binding protein-like
LOC123733388	1.50931	1.56643	1.31785e-06	8.93851e-06	uncharacterized LOC123733388
LOC106573687	1.50888	2.53507	5.60825e-10	7.78882e-09	c-Maf inducing protein
LOC106561056	1.50716	-1.42603	4.72315e-06	2.81311e-05	ras-related protein Rab-19-like
LOC106606884	1.50608	3.99009	3.97015e-13	9.77594e-12	perforin-1
tspan18	1.50355	1.68023	4.8724e-15	1.6101e-13	tetraspanin 18
LOC106572671	1.5029	1.53255	4.24645e-07	3.22843e-06	indian hedgehog protein-like
LOC106561685	1.50073	2.64849	9.87592e-14	2.68564e-12	FYVE, RhoGEF and PH domain-containing protein 6
LOC106608647	1.50058	5.37109	9.82422e-17	4.22181e-15	perilipin-2
LOC123733430	1.50054	2.29907	0.00360891	0.00980213	immunoglobulin heavy variable 3-74-like
LOC106600345	1.50012	4.51804	2.72052e-47	2.83507e-44	heterogeneous nuclear ribonucleoprotein C-like
LOC106563033	1.49952	2.22776	1.03557e-08	1.11667e-07	proteinase-activated receptor 3-like
LOC106566066	1.4995	-1.13463	4.68285e-07	3.53168e-06	macrophage-stimulating protein receptor-like
LOC106579989	1.49891	1.99393	7.28363e-07	5.22185e-06	adhesion G-protein coupled receptor D2-like
lonrf1	1.49825	1.57383	5.52678e-15	1.80791e-13	LON peptidase N-terminal domain and ring finger 1
LOC106602948	1.49726	1.94623	1.34453e-19	8.60351e-18	high mobility group protein B3
LOC106568558	1.49716	5.94791	9.97521e-31	2.8536e-28	TEK tyrosine kinase, endothelial
LOC106572181	1.49663	1.11565	3.0147e-12	6.35591e-11	tumor necrosis factor receptor superfamily member 6B-like
LOC106565512	1.49255	5.0929	3.72194e-05	0.000177542	polymeric immunoglobulin receptor-like
LOC106566345	1.49253	1.30799	3.11731e-13	7.84814e-12	methyl-CpG-binding protein 2-like
LOC106575599	1.49217	3.03916	1.01905e-16	4.37276e-15	tensin
LOC106599065	1.49029	2.18818	1.81014e-06	1.18613e-05	flagellar attachment zone protein 1-like
LOC106607929	1.48867	3.61604	9.45918e-20	6.18855e-18	potassium channel subfamily K member 2
LOC106563420	1.48775	3.1891	1.44887e-21	1.20791e-19	chordin-like protein 2
LOC106584411	1.48726	2.18613	2.87423e-24	3.52383e-22	mesoderm induction early response protein 2-like
LOC106600953	1.48314	4.38287	1.28838e-08	1.3611e-07	ferritin, middle subunit-like
LOC106571541	1.48112	3.8306	2.22283e-24	2.78606e-22	C-type lectin domain family 11 member A-like
LOC106613013	1.48101	7.1408	4.81199e-12	9.7642e-11	heat shock cognate 70 kDa protein-like
bhlhe40	1.48053	5.48048	1.84362e-29	4.48292e-27	basic helix-loop-helix family, member e40
ef2	1.47939	8.35678	2.81032e-24	3.46598e-22	Elongation factor 2
LOC123743179	1.47748	1.76853	2.50598e-21	2.04823e-19	uncharacterized LOC123743179
LOC106586999	1.4767	4.45748	4.02822e-12	8.30668e-11	adhesion G-protein coupled receptor G1
LOC106592354	1.47642	2.35409	4.2024e-05	0.000197523	NLR family CARD domain-containing protein 3-like
cssa17h12orf56	1.47567	3.67177	9.71571e-11	1.54493e-09	chromosome ssa17 C12orf56 homolog
LOC106594652	1.47514	3.35281	1.0821e-09	1.414e-08	TBC1 domain family member 1-like
marcksl1b	1.47493	2.45546	3.46279e-12	7.2172e-11	MARCKS-like 1b
LOC106570634	1.47344	1.24533	4.79899e-10	6.75819e-09	syndecan-3-like
LOC106587663	1.47329	2.68229	2.88185e-07	2.29377e-06	protein FAM214A
atf6	1.47176	4.53672	1.6935e-07	1.41589e-06	activating transcription factor 6
LOC106564266	1.47081	1.91028	1.68632e-10	2.57619e-09	scavenger receptor class F member 2-like
txlnbb	1.46971	1.51481	3.73945e-12	7.74954e-11	taxilin beta b
f10	1.46902	2.42375	3.92057e-14	1.12597e-12	coagulation factor X
LOC106601476	1.4686	1.65935	2.90675e-15	1.00019e-13	zinc finger protein OZF
LOC106596219	1.46742	1.30496	6.19084e-05	0.0002792	butyrophilin subfamily 3 member A2-like
pe2r4	1.46721	3.99172	1.4968e-23	1.69942e-21	Prostaglandin E2 receptor EP4 subtype
LOC106577526	1.46671	1.98826	4.21601e-09	4.90115e-08	uncharacterized LOC106577526
LOC106588129	1.4664	2.97697	2.0715e-05	0.000105801	FH1/FH2 domain-containing protein 1-like
LOC123727282	1.46556	2.70219	3.17228e-23	3.4088e-21	calcium-binding and coiled-coil domain-containing protein 2-like
hs3st1	1.46547	2.5423	7.41875e-23	7.54257e-21	heparan sulfate (glucosamine) 3-O-sulfotransferase 1
LOC106569170	1.46501	2.39254	1.05518e-05	5.77008e-05	desmocollin-2
LOC106583211	1.46397	1.70756	1.83642e-11	3.39126e-10	scm-like with four MBT domains protein 1
LOC106583638	1.46384	-1.33947	3.58157e-05	0.000171801	cytosolic 10-formyltetrahydrofolate dehydrogenase
LOC106591770	1.463	1.1009	2.68619e-05	0.000132983	trinucleotide repeat-containing gene 18 protein-like
LOC123728200	1.46252	-1.27677	3.0466e-05	0.000148809	uncharacterized LOC123728200
rbp4	1.46012	4.69754	6.86158e-11	1.1377e-09	retinol binding protein 4, plasma
LOC106606387	1.45803	-1.23011	1.06854e-08	1.14798e-07	protein HID1-like
LOC106572865	1.45615	4.46964	5.53875e-06	3.25153e-05	sortilin
rcn3	1.45311	4.61908	1.64318e-34	6.14697e-32	reticulocalbin 3, EF-hand calcium binding domain
LOC106586818	1.4528	1.52211	2.05372e-11	3.74301e-10	NGFI-A-binding protein 1
rsrp1	1.45191	8.7138	1.36004e-23	1.56856e-21	arginine/serine-rich protein 1
LOC106581931	1.4515	2.24036	3.8289e-14	1.10181e-12	tissue factor pathway inhibitor-like
LOC123724411	1.45139	-1.14549	2.12252e-05	0.000108086	KN motif and ankyrin repeat domain-containing protein 2-like
LOC123724006	1.4506	1.72076	3.50551e-05	0.000168485	protein capicua homolog
LOC106593105	1.45056	3.9642	3.33861e-11	5.86852e-10	transducin-like enhancer protein 1
letm1	1.45024	1.33699	1.16028e-05	6.28355e-05	leucine zipper-EF-hand containing transmembrane protein 1
LOC106602216	1.44942	3.07872	2.71635e-15	9.41336e-14	uncharacterized LOC106602216
LOC106593746	1.4488	1.21791	5.75063e-06	3.35931e-05	fibrinogen alpha-1 chain-like
LOC123743384	1.44876	3.04901	0.00169663	0.00508381	uncharacterized LOC123743384
disc1	1.44832	2.80139	1.47184e-10	2.27231e-09	DISC1 scaffold protein
tmeff2a	1.44817	3.68481	3.54716e-15	1.19518e-13	transmembrane protein with EGF-like and two follistatin-like domains 2a
LOC123724452	1.44749	-1.21922	2.61665e-05	0.000129871	uncharacterized LOC123724452
LOC106604146	1.44737	5.11152	1.03438e-20	7.66045e-19	transforming growth factor-beta-induced protein ig-h3-like
LOC106560290	1.44634	2.81907	4.62509e-32	1.46691e-29	UDP-N-acetylhexosamine pyrophosphorylase-like
LOC106602618	1.44623	2.68239	7.1886e-16	2.7455e-14	zinc finger protein 528-like
LOC106602030	1.4462	3.7282	1.04355e-06	7.23102e-06	toll-like receptor 13
LOC106578645	1.44604	1.99565	1.23537e-07	1.06239e-06	uncharacterized LOC106578645
LOC106564859	1.44596	1.64216	4.28377e-08	4.09421e-07	N-acetyllactosaminide beta-1,3-N-acetylglucosaminyltransferase 2
LOC123743215	1.44508	1.40099	5.29879e-20	3.58732e-18	succinate dehydrogenase [ubiquinone] flavoprotein subunit, mitochondrial-like
anxa5b	1.44327	4.67536	1.46909e-19	9.33914e-18	annexin A5b
LOC106581859	1.4419	7.67664	6.25653e-14	1.74032e-12	integrin beta-2-like
LOC106565493	1.43988	-1.15928	1.02878e-08	1.11057e-07	probable G-protein coupled receptor 25
LOC123724416	1.43982	-1.29905	1.64e-06	1.08561e-05	uncharacterized LOC123724416
LOC106564387	1.43943	1.42771	8.75557e-07	6.15463e-06	interleukin-2 receptor subunit beta-like
LOC106604759	1.43911	4.12108	1.80703e-10	2.74621e-09	serum amyloid P-component-like
LOC106580425	1.43616	6.87514	2.70647e-07	2.1633e-06	tissue-type plasminogen activator
LOC106595801	1.43565	2.78844	2.95694e-05	0.000144961	large neutral amino acids transporter small subunit 1-like
par-2	1.43526	1.70923	9.47854e-11	1.51133e-09	proteinase-activated receptor-2a
LOC106569465	1.43479	1.41934	2.06532e-12	4.4806e-11	endothelin receptor type B-like
LOC106581353	1.43463	4.93122	2.80666e-11	5.00583e-10	lysophosphatidic acid receptor 6-like
mecp2	1.43394	1.70371	2.0175e-19	1.25788e-17	methyl CpG binding protein 2
LOC106564890	1.43255	-1.38037	5.04445e-07	3.77029e-06	caspase recruitment domain-containing protein 14
LOC100380652	1.4323	1.21158	1.75882e-07	1.46421e-06	peptidase inhibitor 16
LOC106579690	1.4316	2.79009	4.1352e-13	1.01566e-11	serine/threonine-protein kinase 17A
LOC106574818	1.43108	1.53442	1.42814e-14	4.37729e-13	transmembrane protein 116-like
LOC106565999	1.43049	4.39653	6.88394e-21	5.25043e-19	high mobility group protein HMGI-C
dapk1	1.42886	1.42795	2.80867e-05	0.000138413	death-associated protein kinase 1
LOC106605029	1.42839	-1.18186	3.59712e-05	0.000172349	kelch-like protein 32
LOC106590850	1.42833	3.10147	2.38023e-13	6.14083e-12	synaptogyrin-1
LOC106587976	1.42551	1.42612	4.61941e-17	2.09301e-15	uncharacterized LOC106587976
LOC106606334	1.42497	1.40716	9.37091e-11	1.49584e-09	inositol 1,4,5-trisphosphate receptor-interacting protein-like 2
par2	1.42322	2.63677	2.71674e-10	4.00362e-09	Proteinase-activated receptor 2
LOC106571855	1.42237	4.3165	6.428e-18	3.31383e-16	glutamate receptor-interacting protein 2-like
LOC106608642	1.42134	1.04372	9.82535e-05	0.000420187	CD276 antigen-like
LOC106568912	1.42056	2.77543	2.98737e-08	2.93398e-07	nucleoprotein TPR
LOC106577851	1.41982	2.68447	1.81701e-11	3.36811e-10	uncharacterized LOC106577851
prmt2	1.41888	3.78981	2.70037e-20	1.90324e-18	protein arginine methyltransferase 2
LOC106582292	1.41732	3.39869	1.54468e-07	1.30455e-06	zinc finger protein Helios-like
LOC106612293	1.41695	5.6866	8.01045e-22	6.99811e-20	serine/arginine-rich splicing factor 2-like
LOC106612562	1.4166	1.35328	8.35299e-10	1.11958e-08	histone-lysine N-methyltransferase MECOM-like
LOC106572638	1.4161	3.37631	2.70726e-11	4.86048e-10	protein diaphanous homolog 1
LOC106561385	1.41541	3.3876	3.05797e-13	7.7254e-12	tetraspanin-9
LOC106561987	1.415	4.76174	1.85778e-17	8.78578e-16	cadherin-5-like
LOC106594845	1.41451	5.41503	9.39768e-21	6.99528e-19	protein unc-93 homolog B1-like
xpo1b	1.41413	6.69435	4.78248e-13	1.16096e-11	exportin 1 (CRM1 homolog, yeast) b
scn4bb	1.41337	1.50207	5.82441e-06	3.39697e-05	sodium channel, voltage-gated, type IV, beta b
LOC106570485	1.41237	1.66582	1.2466e-09	1.60453e-08	protein lifeguard 1-like
LOC106593320	1.41171	4.73182	6.73061e-20	4.4941e-18	NACHT, LRR and PYD domains-containing protein 12
LOC106566728	1.41064	2.47353	3.52733e-09	4.17034e-08	nuclear receptor coactivator 3-like
LOC106562755	1.40938	1.21548	6.115e-05	0.000276421	ras-related protein Rab-11A-like
LOC106572511	1.40917	4.13674	7.2601e-19	4.27102e-17	integrin alpha-5-like
LOC106575583	1.40742	1.27996	3.30444e-18	1.77897e-16	zinc finger protein 239-like
si:dkey-22o22.2	1.40733	3.51168	3.99914e-09	4.68262e-08	neural-cadherin
LOC106562827	1.40634	3.08368	1.21098e-09	1.56559e-08	glutathione S-transferase theta-3
LOC106574652	1.40585	2.28169	3.54267e-15	1.19505e-13	uncharacterized LOC106574652
LOC106578347	1.40418	1.72029	1.22837e-07	1.05793e-06	uncharacterized LOC106578347
LOC106572000	1.40371	4.22695	4.0084e-16	1.5763e-14	uncharacterized LOC106572000
LOC123723932	1.40322	2.88742	4.52312e-15	1.50148e-13	gastrula zinc finger protein XlCGF17.1-like
LOC123732659	1.40283	1.18464	7.96052e-05	0.000348716	uncharacterized LOC123732659
LOC106613694	1.40263	3.56933	1.07963e-05	5.89162e-05	lipoprotein lipase
LOC106565962	1.40126	1.62071	0.000130132	0.000539596	forkhead box protein J3
LOC106565450	1.40096	3.14297	2.00526e-06	1.29968e-05	G-protein coupled receptor 182
LOC106561678	1.4004	-1.08466	3.99193e-08	3.83538e-07	probable G-protein coupled receptor 21
LOC106581769	1.4	-1.27113	2.22874e-06	1.42709e-05	calcium-binding mitochondrial carrier protein Aralar1
p2ry12	1.39909	1.89549	2.96139e-07	2.34938e-06	purinergic receptor P2Y12
mapk8ip2	1.39867	2.52338	3.48961e-10	5.05828e-09	mitogen-activated protein kinase 8 interacting protein 2
bcl6aa	1.39823	3.97387	1.32881e-13	3.55068e-12	BCL6A transcription repressor a
f2r	1.39784	4.94599	1.41869e-06	9.52851e-06	coagulation factor II (thrombin) receptor
LOC123740277	1.39719	-1.27294	2.35051e-06	1.49619e-05	uncharacterized LOC123740277
LOC106599076	1.39643	3.45816	0.0136254	0.0307436	uncharacterized LOC106599076
LOC123743476	1.39608	1.17482	6.48994e-10	8.91572e-09	uncharacterized LOC123743476
LOC106583599	1.39342	5.41117	4.38404e-26	6.73274e-24	myosin regulatory light polypeptide 9
LOC123729661	1.39295	-1.30245	1.55782e-06	1.03661e-05	uncharacterized LOC123729661
LOC106576191	1.39293	1.22858	7.3529e-07	5.26633e-06	complement decay-accelerating factor
LOC106580977	1.39263	2.94415	2.03156e-07	1.67077e-06	neurobeachin
LOC106561115	1.39179	3.28459	1.62481e-08	1.68421e-07	C-C motif chemokine 4-like
LOC106561553	1.39145	-1.00432	6.17891e-07	4.50849e-06	hepatocyte growth factor receptor-like
LOC123723702	1.39107	1.72576	0.000655459	0.0022024	uncharacterized LOC123723702
LOC106585260	1.38797	2.63031	9.09912e-29	1.98137e-26	phosphofurin acidic cluster sorting protein 2
LOC106598988	1.38751	1.64424	5.77475e-05	0.000262586	uncharacterized LOC106598988
LOC106597466	1.38734	1.31426	8.77481e-07	6.16611e-06	chemokine XC receptor 1
LOC106582844	1.38722	5.14412	2.10416e-13	5.47214e-12	band 4.1-like protein 1
LOC106565661	1.38682	1.59849	2.15847e-10	3.22654e-09	S-adenosylhomocysteine hydrolase-like protein 1
si:dkey-43k4.5	1.3868	1.39019	2.82816e-05	0.000139209	potassium voltage-gated channel subfamily S member 2
slc26a6	1.38541	1.02961	1.05325e-08	1.13363e-07	solute carrier family 26 member 6
LOC106583410	1.3837	1.38204	4.77872e-09	5.50486e-08	proton channel OTOP1
slc6a6b	1.38332	6.98992	1.56578e-16	6.54556e-15	solute carrier family 6 member 6b
LOC106564610	1.38314	1.68485	6.19627e-08	5.7089e-07	gamma-aminobutyric acid receptor subunit rho-1
LOC106580661	1.38304	-1.21351	1.13846e-05	6.17802e-05	uncharacterized LOC106580661
LOC106584026	1.38259	2.1207	2.42953e-09	2.95134e-08	dedicator of cytokinesis protein 7
LOC106574518	1.38246	1.90179	8.34103e-26	1.20487e-23	zinc finger protein 2-like
LOC106594515	1.38232	1.68158	6.6446e-07	4.82056e-06	keratin, type I cytoskeletal 9-like
LOC106568602	1.38224	1.48194	6.62291e-09	7.43841e-08	disabled homolog 2-interacting protein-like
LOC106610954	1.38139	3.39922	5.90996e-14	1.65337e-12	tumor necrosis factor alpha-induced protein 2-like
LOC100194624	1.38014	2.99908	0.00235938	0.0067743	aldolase a, fructose-bisphosphate 1
LOC106595639	1.37989	4.42081	1.55199e-12	3.46219e-11	E3 ubiquitin-protein ligase TRIM21-like
LOC106564265	1.37883	2.40526	9.52308e-18	4.76628e-16	dnaJ homolog subfamily B member 1
LOC123724421	1.37824	1.71783	1.32886e-11	2.51458e-10	uncharacterized LOC123724421
LOC106571102	1.37671	-1.14118	7.15945e-05	0.000317776	ryanodine receptor 3
LOC106610446	1.37556	4.43621	7.2295e-10	9.81161e-09	CD209 antigen-like protein A
LOC106585137	1.37458	3.52099	2.43008e-16	9.78033e-15	leukocyte surface antigen CD53-like
LOC106606469	1.37271	1.04611	4.41324e-08	4.2083e-07	arf-GAP with dual PH domain-containing protein 1-like
herc2	1.37228	5.00193	6.50341e-05	0.000291808	HECT and RLD domain containing E3 ubiquitin protein ligase 2
LOC106601621	1.37114	2.18654	0.00037592	0.00136227	B-cell receptor CD22-like
LOC106562568	1.37088	2.61445	8.01248e-13	1.87187e-11	hydroxycarboxylic acid receptor 2-like
nek7	1.37003	2.37942	3.24669e-09	3.87148e-08	NIMA related kinase 7
pxk	1.36954	1.29177	1.28404e-05	6.88476e-05	PX domain containing serine/threonine kinase
LOC106571519	1.36885	2.05529	2.24392e-06	1.4346e-05	E3 ubiquitin-protein ligase RNF217
LOC106563910	1.36788	2.20644	6.78009e-05	0.000302687	ferroxidase HEPHL1-like
LOC106608163	1.36746	4.76022	1.56856e-14	4.77257e-13	thrombospondin-1
LOC106570622	1.3662	1.08338	0.019811	0.0423553	scavenger receptor cysteine-rich type 1 protein M130-like
LOC106578340	1.36533	2.05997	1.82926e-08	1.87415e-07	B-cell receptor CD22
LOC106566182	1.3653	7.33716	3.29398e-13	8.24315e-12	sodium- and chloride-dependent taurine transporter
LOC106584692	1.36408	2.1823	3.72186e-05	0.000177542	zinc finger protein 609-like
LOC106608166	1.36351	4.30383	3.00742e-27	5.48459e-25	GTPase IMAP family member 7
LOC106583822	1.36252	1.36398	1.07272e-06	7.41203e-06	MAP kinase-activated protein kinase 2
LOC106592162	1.36226	1.5848	7.32099e-06	4.17144e-05	insulin-like growth factor 1 receptor
LOC106611880	1.36223	2.76406	1.36709e-12	3.07322e-11	uncharacterized LOC106611880
LOC106569613	1.36213	1.97557	7.34179e-09	8.16722e-08	uncharacterized LOC106569613
rffl	1.36147	2.27185	1.10418e-07	9.60897e-07	ring finger and FYVE-like domain containing E3 ubiquitin protein ligase
LOC106587124	1.36139	2.94314	1.22531e-14	3.82389e-13	CD59 molecule (CD59 blood group)
atxn1a	1.36132	2.35649	2.37269e-15	8.29133e-14	ataxin 1a
tlr2	1.36122	3.00501	4.79429e-05	0.000222052	toll-like receptor 2
xk	1.35945	1.72202	5.91734e-07	4.34261e-06	X-linked Kx blood group (McLeod syndrome)
LOC106590088	1.35659	2.66035	8.5445e-10	1.14367e-08	cytochrome b5
LOC100286734	1.3564	1.41096	7.60541e-11	1.24324e-09	activating transcription factor 3
stab1	1.35614	9.52078	1.85727e-15	6.59287e-14	stabilin 1
traf2b	1.35537	2.32786	6.21107e-08	5.72074e-07	Tnf receptor-associated factor 2b
LOC106574497	1.35535	5.43241	1.0089e-07	8.85373e-07	phospholipid phosphatase 2-like
LOC106577760	1.35445	3.11462	1.31387e-09	1.68368e-08	GRB10-interacting GYF protein 1-like
LOC106611215	1.35402	1.00208	3.08159e-06	1.916e-05	ovarian cancer G-protein coupled receptor 1-like
LOC123732092	1.35352	-1.06077	5.60654e-05	0.000255934	golgin candidate 4-like
LOC106589915	1.35151	1.06166	1.85912e-08	1.90008e-07	cystatin
LOC106609762	1.34731	1.57721	1.40792e-06	9.47019e-06	plexin-A4
LOC106571998	1.34729	5.27065	1.88712e-13	4.94293e-12	NAD kinase
LOC123726171	1.34508	2.2901	8.23126e-05	0.000359048	rab11 family-interacting protein 1-like
LOC106584915	1.3448	2.49375	4.68748e-11	8.00328e-10	protein adenylyltransferase FICD-like
LOC106577375	1.3436	5.58897	1.94299e-09	2.40945e-08	B-cell antigen receptor complex-associated protein alpha chain-like
LOC106593526	1.34261	1.28188	5.31384e-07	3.95542e-06	Kv channel-interacting protein 2
LOC106567680	1.34098	3.15852	7.8539e-13	1.84071e-11	GTPase IMAP family member 8-like
LOC106593728	1.33959	1.04452	1.64102e-13	4.31769e-12	phosphoribosyl pyrophosphate synthase-associated protein 2
pde4ba	1.33919	4.13596	1.30074e-07	1.1127e-06	phosphodiesterase 4B, cAMP-specific a
LOC106593723	1.33883	3.30316	3.67298e-05	0.000175493	bromodomain-containing protein 4
LOC123743406	1.33868	2.93648	0.000299188	0.00111665	Ig heavy chain V region 914-like
LOC106582756	1.33761	4.35701	1.02689e-14	3.25337e-13	macrophage-stimulating protein receptor
slc25a47a	1.33715	-1.11479	9.67875e-06	5.3407e-05	solute carrier family 25 member 47a
LOC106583151	1.3371	-1.09062	0.00025719	0.000979257	uncharacterized LOC106583151
LOC106595097	1.33696	3.54333	4.43032e-08	4.2232e-07	phospholipid-transporting ATPase IH
LOC106605348	1.33679	4.1394	7.11792e-06	4.07004e-05	PR domain zinc finger protein 1
LOC106601682	1.33651	1.35825	0.00126734	0.00392983	Ig heavy chain V region 6.96-like
mia3	1.33283	4.00575	1.13189e-05	6.14922e-05	MIA SH3 domain ER export factor 3
LOC106570596	1.33183	-1.01071	0.000103773	0.000441722	SLIT-ROBO Rho GTPase-activating protein 3-like
LOC106566301	1.33141	3.34649	0.000344558	0.00126352	arginine-glutamic acid dipeptide repeats protein-like
LOC106583171	1.33093	1.43862	7.30754e-07	5.23512e-06	cytochrome P450 1B1-like
LOC106599852	1.3304	1.49761	6.37611e-11	1.0619e-09	mitochondrial potassium channel ATP-binding subunit
coro1ca	1.33013	4.193	1.12748e-13	3.04044e-12	coronin, actin binding protein, 1Ca
LOC106598872	1.32966	2.90166	5.27924e-13	1.27098e-11	CMRF35-like molecule 1
tnfl6	1.32835	-1.04265	4.51037e-06	2.69744e-05	Tumor necrosis factor ligand superfamily member 6
LOC106586829	1.32736	1.02004	5.12911e-05	0.000236359	calcitonin gene-related peptide type 1 receptor-like
LOC106573833	1.32719	7.00384	1.09677e-13	2.96321e-12	sphingosine 1-phosphate receptor 4
LOC106568945	1.32638	4.06049	1.87816e-14	5.64396e-13	transcription factor jun-D
LOC106580366	1.32549	1.75842	8.6689e-07	6.10239e-06	leucine-rich repeat-containing protein 43
LOC106608118	1.32464	3.53846	4.22618e-14	1.20543e-12	serine/threonine-protein kinase MRCK alpha
LOC106594300	1.32447	3.20668	6.29144e-13	1.49737e-11	gastrula zinc finger protein XlCGF26.1-like
LOC106609978	1.32422	5.71449	1.41356e-06	9.50157e-06	RING finger protein 24
LOC106565384	1.32389	1.63488	4.06226e-09	4.7508e-08	voltage-gated hydrogen channel 1
spata13	1.32378	2.38729	3.71528e-08	3.59205e-07	spermatogenesis associated 13
LOC106602588	1.3213	1.34754	0.000404808	0.00145216	vacuolar protein sorting-associated protein 37C-like
LOC123729261	1.32048	4.39626	5.69014e-15	1.84892e-13	G-protein coupled receptor 4-like
LOC106562488	1.32025	3.34946	2.3936e-06	1.52105e-05	protein FAM214A-like
LOC106613814	1.32006	2.07221	4.14633e-14	1.18463e-12	signal-transducing adaptor protein 2
LOC106588881	1.31886	1.43751	1.48522e-06	9.93746e-06	butyrophilin subfamily 3 member A2
LOC123741611	1.31758	-1.30142	1.36573e-05	7.27597e-05	uncharacterized LOC123741611
vcanb	1.31737	3.53606	2.28566e-07	1.86034e-06	versican b
LOC106603370	1.3161	4.61456	5.97107e-12	1.19499e-10	unconventional myosin-Ic
LOC106593413	1.31592	-1.0228	4.49301e-05	0.000209327	uncharacterized LOC106593413
LOC106564541	1.315	4.82153	8.81233e-07	6.18857e-06	neuronal-specific septin-3-like
LOC106574402	1.3149	3.75901	3.23623e-15	1.10187e-13	motile sperm domain-containing protein 2-like
rasa3	1.3144	2.26573	6.24738e-05	0.000281707	RAS p21 protein activator 3
LOC106591299	1.31426	1.17243	5.47479e-06	3.21685e-05	butyrophilin-like protein 2
LOC106565008	1.31414	1.32884	1.74623e-10	2.66074e-09	calpain-1 catalytic subunit-like
LOC106607775	1.31399	3.24249	2.05009e-11	3.74301e-10	gap junction alpha-1 protein
LOC106579329	1.31344	2.41018	4.92342e-11	8.38649e-10	thyroid hormone receptor alpha-like
LOC106584983	1.31233	3.3587	1.93435e-14	5.78897e-13	WSC domain-containing protein 2
LOC106564602	1.31182	5.2591	2.2385e-10	3.33758e-09	B-cell lymphoma/leukemia 11A-like
LOC106589098	1.31169	2.22694	1.53666e-06	1.0237e-05	stromal membrane-associated protein 2
LOC106607214	1.31139	4.8316	7.58676e-09	8.41406e-08	intercellular adhesion molecule 1
LOC106605673	1.31104	7.26812	2.47651e-11	4.4689e-10	B-cell antigen receptor complex-associated protein alpha chain-like
inpp	1.31057	4.07532	1.23283e-12	2.79292e-11	Inositol polyphosphate 1-phosphatase
LOC106572045	1.30969	2.14916	4.99379e-08	4.70348e-07	properdin-like
LOC106596197	1.30826	1.08724	2.4323e-08	2.43055e-07	gasdermin-E-like
LOC123744716	1.30783	3.66337	4.3701e-13	1.07066e-11	uncharacterized LOC123744716
LOC106578614	1.30776	3.81101	6.21611e-26	9.16061e-24	dnaJ homolog subfamily B member 6-like
serpinh1a	1.30581	4.36975	2.30443e-16	9.31314e-15	serpin peptidase inhibitor, clade H (heat shock protein 47), member 1a
LOC106613636	1.30438	1.31358	7.81092e-06	4.4221e-05	microtubule-associated serine/threonine-protein kinase 3
tmeff1a	1.30367	3.26864	8.22802e-09	9.0564e-08	transmembrane protein with EGF-like and two follistatin-like domains 1a
LOC106610395	1.30281	-1.28313	5.74803e-07	4.24075e-06	uncharacterized LOC106610395
si:dkey-9i23.16	1.30236	4.95558	8.66318e-11	1.39736e-09	uncharacterized LOC106602587
LOC106572086	1.30214	4.1499	1.21074e-17	5.93749e-16	DNA-binding protein inhibitor ID-1
LOC106580215	1.30083	1.38203	7.84493e-07	5.58038e-06	leucine-rich repeat-containing protein 75B-like
LOC106613059	1.3002	1.54312	4.20982e-10	5.98919e-09	leucine zipper putative tumor suppressor 2 homolog
LOC106563113	1.29927	-1.12552	8.86533e-07	6.2213e-06	toll-like receptor 8
LOC106599672	1.2991	1.49035	2.07902e-09	2.55857e-08	uncharacterized LOC106599672
LOC106580653	1.29874	-1.00448	2.41862e-07	1.9571e-06	uncharacterized LOC106580653
LOC106560351	1.29814	1.82846	3.0463e-13	7.7026e-12	protein tweety homolog 2-like
rpz5	1.2981	2.23524	6.37961e-11	1.0619e-09	rapunzel 5
LOC106563255	1.29765	4.6084	3.33045e-16	1.32577e-14	endothelial differentiation-related factor 1 homolog
ifngr2a	1.29647	2.79265	3.84367e-09	4.51325e-08	interferon gamma receptor 2a
LOC106571981	1.29638	6.97625	2.25146e-39	1.34072e-36	serine/arginine-rich splicing factor 6
si:ch1073-126c3.2	1.29532	2.40159	0.000112817	0.000475915	uncharacterized LOC106608805
LOC106590221	1.2951	1.4124	5.31899e-16	2.06113e-14	hypoxanthine-guanine phosphoribosyltransferase
LOC106613505	1.29504	1.55751	1.48765e-05	7.86572e-05	uncharacterized LOC106613505
junb	1.29118	4.06509	1.09228e-13	2.95382e-12	jun B proto-oncogene
LOC106599909	1.29066	3.40321	3.83084e-16	1.51054e-14	interferon regulatory factor 4-like
LOC106572357	1.29032	2.41249	7.82862e-07	5.57014e-06	uncharacterized LOC106572357
LOC106573839	1.2887	2.81259	9.48047e-05	0.000407289	toll-like receptor 12
LOC106587200	1.28756	1.2952	0.000927974	0.00299628	polypeptide N-acetylgalactosaminyltransferase 18
LOC106571492	1.2868	4.06198	2.67017e-18	1.44283e-16	terminal nucleotidyltransferase 5A-like
si:ch211-183d21.1	1.28667	2.46388	7.15044e-14	1.97765e-12	uncharacterized si:ch211-183d21.1
LOC106579390	1.28614	5.73143	2.11491e-18	1.16436e-16	nucleotide-binding oligomerization domain-containing protein 1-like
si:dkey-262k9.2	1.28558	2.31771	1.26231e-12	2.84645e-11	uncharacterized si:dkey-262k9.2
LOC106608076	1.28539	4.03419	4.5029e-27	7.96303e-25	nascent polypeptide-associated complex subunit alpha, muscle-specific form
dhcr24	1.28471	2.03888	3.77825e-06	2.3045e-05	24-dehydrocholesterol reductase
LOC106602958	1.28343	1.04059	2.7085e-11	4.86048e-10	phosphatidylinositol-binding clathrin assembly protein
fkbp5	1.28335	3.15123	0.00030612	0.00113903	FKBP prolyl isomerase 5
nfil3-4	1.27943	1.11731	5.30647e-07	3.95195e-06	nuclear factor, interleukin 3 regulated, member 4
LOC106590626	1.27841	1.69471	6.27736e-09	7.09125e-08	procollagen C-endopeptidase enhancer 2-like
LOC106585411	1.27773	2.34155	3.45057e-11	6.05074e-10	probable G-protein coupled receptor 21
LOC106605149	1.27665	3.40627	9.61978e-12	1.85768e-10	protein argonaute-1
LOC106606203	1.27462	1.94713	5.46942e-07	4.06397e-06	ras-related C3 botulinum toxin substrate 3-like
LOC106572778	1.27321	2.03714	3.84172e-05	0.00018251	polypyrimidine tract-binding protein 3
LOC106593568	1.273	4.18397	6.0656e-06	3.52496e-05	GTPase IMAP family member 4-like
LOC106584160	1.27273	2.87281	3.091e-13	7.79536e-12	bromodomain testis-specific protein-like
sele	1.27237	1.51241	0.000450918	0.00159097	selectin E
LOC106578526	1.27211	2.42997	1.0352e-14	3.2726e-13	matrix metalloproteinase-16
LOC106609700	1.27085	2.74569	5.27373e-08	4.94321e-07	ras-related protein Rab-8B
LOC106598436	1.27054	4.431	1.75622e-07	1.46246e-06	tyrosine-protein kinase JAK1
LOC106588304	1.26785	6.99407	3.55425e-07	2.7597e-06	Ig kappa chain V region Mem5-like
LOC106599027	1.26785	4.7693	1.44775e-06	9.70899e-06	complement C1q-like protein 2
LOC106591342	1.26743	2.42804	4.62457e-09	5.34205e-08	B-cell receptor CD22-like
LOC106589983	1.26666	2.34265	4.13365e-06	2.49671e-05	ribonuclease inhibitor-like
LOC106601232	1.26598	-1.17528	6.4271e-06	3.70992e-05	galectin-2-like
LOC100136502	1.26264	4.33104	8.04144e-10	1.08229e-08	CD4-like protein
LOC106570620	1.25989	1.3671	7.80699e-08	7.02436e-07	receptor-transporting protein 3-like
cav1	1.25904	3.55911	1.32123e-12	2.9747e-11	caveolin 1
LOC106607440	1.25711	3.2585	3.51854e-09	4.16163e-08	interleukin-3 receptor class 2 subunit beta
LOC106585070	1.25649	1.0559	9.98684e-06	5.49201e-05	solute carrier family 23 member 2-like
LOC106612891	1.25584	3.60937	1.55702e-20	1.13016e-18	uncharacterized LOC106612891
ttyh1	1.2553	-1.20329	1.07057e-06	7.3989e-06	tweety family member 1
LOC106560623	1.25525	1.05852	4.97648e-10	6.98455e-09	angiomotin-like 2a
LOC106580860	1.25377	2.47845	9.06006e-09	9.90496e-08	sushi domain-containing protein 6-like
LOC123724052	1.25345	2.62829	6.32885e-06	3.65754e-05	GTPase IMAP family member 8-like
rflna	1.2518	1.08593	1.2656e-10	1.97586e-09	refilin A
opn4xa	1.25128	-1.40144	0.000124992	0.00052102	opsin 4xa
k1143	-1.2506	2.79379	2.16317e-05	0.000109868	K1143 protein
LOC106605032	-1.25065	-1.0656	3.61435e-05	0.000173146	NADP-dependent malic enzyme
LOC106563386	-1.25116	1.7337	3.43522e-06	2.11335e-05	transmembrane protein 88-like
LOC106608192	-1.25334	2.70499	6.31665e-07	4.59749e-06	fos-related antigen 2
LOC106572360	-1.25528	3.40683	8.38061e-12	1.63238e-10	transcription factor E2F1
LOC106607809	-1.25606	1.02406	1.05375e-12	2.42296e-11	exostosin-1
tnr6	-1.25669	3.91189	1.09322e-16	4.6636e-15	Tumor necrosis factor receptor superfamily member 6
LOC106563789	-1.258	5.43996	3.67142e-07	2.8416e-06	uncharacterized LOC106563789
LOC106586243	-1.25894	1.38496	2.01505e-08	2.04654e-07	N-chimaerin-like
LOC106590995	-1.25944	2.2079	1.49229e-09	1.8932e-08	pachytene checkpoint protein 2 homolog
LOC106585972	-1.26062	1.36933	9.27021e-06	5.13859e-05	atrial natriuretic peptide receptor 3-like
LOC106564824	-1.26298	3.27803	5.72095e-07	4.22505e-06	catalase
LOC106563936	-1.26304	2.86444	1.48018e-12	3.31214e-11	uncharacterized LOC106563936
rabl2	-1.26356	3.00331	6.84179e-09	7.66066e-08	RAB, member of RAS oncogene family-like 2
LOC106566033	-1.26441	3.43543	8.29067e-14	2.26511e-12	uncharacterized LOC106566033
slc46a3	-1.26755	3.57268	7.48603e-14	2.06209e-12	solute carrier family 46 member 3
LOC106604765	-1.26972	7.62084	1.78166e-14	5.39286e-13	tubulin beta-4B chain
LOC106568245	-1.27296	2.79967	1.4335e-10	2.21664e-09	armadillo repeat protein deleted in velo-cardio-facial syndrome
LOC106605537	-1.27337	3.08547	9.93672e-20	6.45754e-18	tRNA (guanine(10)-N2)-methyltransferase homolog
LOC106598892	-1.27378	-1.5466	6.80738e-05	0.000303813	uncharacterized LOC106598892
spon2b	-1.27395	1.25121	2.45954e-07	1.98636e-06	spondin 2b, extracellular matrix protein
LOC106592099	-1.27469	4.28413	5.50726e-09	6.28702e-08	collagen alpha-1(XI) chain-like
LOC123727834	-1.27534	1.7857	6.75055e-08	6.16122e-07	uncharacterized LOC123727834
LOC106580626	-1.27585	1.39869	0.00115928	0.00363726	protein PAXX
LOC106568387	-1.27683	2.27404	9.68627e-09	1.05108e-07	toll-like receptor 8
fancl	-1.27716	4.70592	3.50767e-29	8.25406e-27	FA complementation group L
LOC106561282	-1.27762	3.28609	3.47668e-08	3.37815e-07	cilia- and flagella-associated protein 44
serb	-1.2811	3.81151	1.29304e-07	1.10677e-06	Phosphoserine phosphatase
LOC106583734	-1.28158	4.85606	4.33746e-15	1.44302e-13	nuclear factor 7, brain-like
LOC106610502	-1.28429	5.83719	0.000174822	0.000700596	collagen alpha-1(I) chain
LOC106563786	-1.28446	4.1889	2.46548e-10	3.65364e-09	uncharacterized LOC106563786
LOC100194546	-1.2853	1.56514	1.827e-09	2.27549e-08	DNA-damage-inducible transcript 4-like
LOC123724386	-1.28604	4.50517	1.05872e-10	1.66896e-09	nicotinamide riboside kinase 2-like
LOC106588652	-1.2862	5.95857	2.68427e-13	6.85253e-12	uncharacterized LOC106588652
nudt18	-1.28687	5.2211	1.78233e-22	1.73355e-20	nudix (nucleoside diphosphate linked moiety X)-type motif 18
LOC106579371	-1.2885	4.95475	0.0236216	0.0492049	phenylethanolamine N-methyltransferase
frrs1b	-1.28867	4.18467	3.26977e-11	5.75792e-10	ferric-chelate reductase 1b
LOC106567543	-1.28954	1.25517	1.54003e-09	1.94699e-08	myotonin-protein kinase
LOC106583386	-1.2909	5.29719	1.84589e-11	3.40462e-10	cell division cycle-associated protein 3-like
LOC106563632	-1.29144	1.2362	0.00537622	0.0138739	carbonyl reductase [NADPH] 1-like
LOC106610034	-1.292	-1.33738	0.00019067	0.000755199	sporozoite surface protein 2-like
LOC106562416	-1.29324	1.73009	3.74664e-08	3.61757e-07	72 kDa type IV collagenase
LOC106583166	-1.29413	4.51285	3.10001e-32	1.00506e-29	protein OSCP1
LOC106575781	-1.29456	7.32538	4.52651e-18	2.3798e-16	tubulin alpha chain
soat1	-1.29565	2.84741	9.53087e-19	5.48523e-17	sterol O-acyltransferase 1
LOC106573916	-1.29683	4.78028	1.15342e-06	7.92833e-06	interferon-induced protein 44-like
gins4	-1.29725	5.0739	2.9074e-09	3.48972e-08	GINS complex subunit 4 (Sld5 homolog)
LOC106561009	-1.29779	1.21105	1.6352e-12	3.62014e-11	voltage-dependent calcium channel subunit alpha-2/delta-4
arl4a	-1.29805	3.75534	1.09758e-08	1.17484e-07	ADP-ribosylation factor-like 4a
LOC106600765	-1.30064	1.58277	0.010928	0.0255013	ferritin, middle subunit-like
LOC106589676	-1.30108	2.58529	5.73299e-17	2.57359e-15	uncharacterized LOC106589676
LOC106587102	-1.30283	1.49138	8.51729e-13	1.98029e-11	protein kinase C and casein kinase II substrate protein 3
LOC106584450	-1.30361	3.77371	5.17655e-12	1.04675e-10	DNA-directed RNA polymerase, mitochondrial
LOC106564499	-1.30414	1.29579	5.97179e-17	2.67666e-15	cyclin-dependent kinase 4 inhibitor D-like
nfixb	-1.30777	2.04918	9.29027e-06	5.14776e-05	nuclear factor I/Xb
LOC106583769	-1.30826	4.67231	7.11594e-11	1.17774e-09	uncharacterized LOC106583769
ptgis	-1.3087	1.86457	3.10649e-15	1.06292e-13	prostaglandin I2 (prostacyclin) synthase
LOC106572252	-1.30891	1.90707	7.87976e-16	2.97059e-14	tyrosine-protein kinase Srms
LOC106582334	-1.3092	-1.12863	1.23854e-05	6.6641e-05	diacylglycerol kinase beta-like
LOC106603196	-1.30947	2.08898	1.42308e-10	2.20404e-09	calphotin-like
LOC106587253	-1.31175	1.69356	4.44378e-13	1.08597e-11	putative solute carrier family 22 member 31
LOC106576811	-1.31671	2.74203	2.86457e-13	7.27461e-12	lysophosphatidylserine lipase ABHD12-like
LOC106578486	-1.31672	3.97064	5.8841e-09	6.68323e-08	ATP-binding cassette sub-family D member 3-like
gbp	-1.31689	3.83109	1.52654e-10	2.35179e-09	glycogen synthase kinase binding protein
bida	-1.31778	4.86954	1.05531e-14	3.32535e-13	BH3 interacting domain death agonist
tyrp-1	-1.3179	1.50231	0.00842235	0.0204184	tyrosinase-related protein 1
LOC106602007	-1.31935	3.73621	1.02629e-14	3.25337e-13	4-aminobutyrate aminotransferase, mitochondrial
LOC106565072	-1.32102	3.32425	1.30222e-17	6.35408e-16	vesicle-associated membrane protein-associated protein B
LOC106594462	-1.32367	6.48935	6.456e-10	8.88583e-09	ictacalcin
LOC123743481	-1.32403	2.23734	1.3027e-09	1.6721e-08	uncharacterized protein KIAA0408-like
LOC106613676	-1.32498	3.48917	2.04516e-10	3.07132e-09	nicotinamide riboside kinase 2
LOC106574073	-1.32902	-1.22532	9.49642e-08	8.36896e-07	uncharacterized protein KIAA1614
LOC106566598	-1.33046	4.7323	5.14529e-10	7.2071e-09	40S ribosomal protein S23
LOC106587947	-1.33109	2.20847	8.4338e-13	1.964e-11	CD82 antigen-like
LOC106568979	-1.33222	6.14334	6.0403e-26	8.9467e-24	metal-response element-binding transcription factor 2-like
LOC106572346	-1.33265	1.77772	1.74645e-07	1.45474e-06	UHRF1-binding protein 1
LOC106577203	-1.334	-1.18291	1.28049e-06	8.71551e-06	potassium voltage-gated channel subfamily H member 1
LOC106561101	-1.33465	-1.00055	0.000210994	0.000823075	aggrecan core protein-like
hdr	-1.3366	5.90794	3.1767e-13	7.97015e-12	hematopoietic death receptor
LOC106582184	-1.33727	1.71203	3.6924e-06	2.25777e-05	thrombospondin type-1 domain-containing protein 7A-like
LOC106566651	-1.33803	2.09541	2.32818e-11	4.21165e-10	embryonic polyadenylate-binding protein-like
LOC106588826	-1.3386	1.47255	9.42412e-07	6.58177e-06	collagen alpha-2(VIII) chain-like
traf4a	-1.34268	1.20402	8.53681e-07	6.02699e-06	tnf receptor-associated factor 4a
LOC106568389	-1.34358	1.11983	8.20267e-16	3.08435e-14	progestin and adipoQ receptor family member 3-like
LOC106562106	-1.34556	3.83685	1.24818e-20	9.12795e-19	aryl hydrocarbon receptor nuclear translocator-like protein 1
nattl	-1.34579	7.77287	2.79471e-06	1.75483e-05	Natterin-like protein
btbd11b	-1.34686	1.22489	1.15708e-14	3.62259e-13	BTB (POZ) domain containing 11b
LOC123741925	-1.34825	-1.37514	4.19852e-05	0.000197372	small nucleolar RNA SNORA81
LOC106575822	-1.3493	4.87116	4.4628e-12	9.15583e-11	glutathione S-transferase LANCL1-like
dhys	-1.35125	5.80279	1.30409e-36	5.35945e-34	Deoxyhypusine synthase
LOC106561493	-1.35493	1.09425	2.07538e-06	1.33977e-05	neuron navigator 2-like
LOC106607946	-1.35872	2.51601	3.43269e-07	2.67528e-06	serine protease 23-like
LOC123729355	-1.36258	-1.32961	1.4745e-08	1.5432e-07	small nucleolar RNA SNORD15
rn151	-1.36295	2.78212	7.53078e-07	5.37789e-06	RING finger protein 151
LOC106587261	-1.36296	2.97256	3.45616e-11	6.05689e-10	arf-GAP with dual PH domain-containing protein 2-like
mtf2	-1.36407	5.45889	2.43319e-41	1.61359e-38	metal response element binding transcription factor 2
LOC123742504	-1.36687	2.28841	1.80923e-08	1.85494e-07	uncharacterized LOC123742504
LOC106613798	-1.36805	1.69612	8.16539e-11	1.32734e-09	transducin-like enhancer protein 1
LOC106574849	-1.37008	5.21331	2.88088e-20	2.0207e-18	glutathione S-transferase LANCL1
mx2	-1.37311	3.52859	0.000266353	0.00100895	myxovirus resistance 2
LOC106607863	-1.37359	3.0287	1.3108e-20	9.56194e-19	ENAH actin regulator
LOC106580785	-1.37473	1.25263	1.80546e-07	1.50004e-06	sodium-dependent lysophosphatidylcholine symporter 1-B
LOC106564734	-1.37636	2.78619	2.51488e-21	2.04977e-19	zinc finger and BTB domain-containing protein 45
LOC106595604	-1.37882	1.54376	4.69371e-12	9.56409e-11	protocadherin-20
LOC106603116	-1.37923	3.66108	2.08013e-13	5.4193e-12	latent-transforming growth factor beta-binding protein 3-like
LOC106563565	-1.3813	5.43914	9.4688e-09	1.03055e-07	carbonyl reductase [NADPH] 1
LOC106604928	-1.38238	-1.07989	2.69774e-05	0.000133487	kinase non-catalytic C-lobe domain-containing protein 1
LOC106596683	-1.38649	3.54295	9.26676e-17	3.99992e-15	nectin-4-like
mapk12a	-1.3874	3.53987	2.37722e-19	1.47272e-17	mitogen-activated protein kinase 12a
LOC106568959	-1.38801	1.7197	2.80887e-06	1.76258e-05	small conductance calcium-activated potassium channel protein 2
snai	-1.38935	2.281	8.40907e-13	1.95981e-11	snail homolog Sna
LOC123743418	-1.39341	1.49941	1.35544e-06	9.16421e-06	tubulin beta-4B chain-like
LOC123727583	-1.39545	1.33685	1.65511e-11	3.08591e-10	small nucleolar RNA SNORD94
LOC106571775	-1.39555	-1.37694	5.89382e-06	3.43455e-05	opsin-5
LOC106580320	-1.39575	3.13476	3.54278e-20	2.46718e-18	sodium- and chloride-dependent GABA transporter ine-like
LOC106566871	-1.39698	6.37089	1.33769e-26	2.20522e-24	probable pleckstrin homology domain-containing family N member 1
nupr1b	-1.39844	3.66906	7.20327e-22	6.34998e-20	nuclear protein 1b
LOC106563020	-1.40057	3.1198	9.15524e-09	9.98959e-08	TNF receptor-associated factor 2-like
mt2	-1.40133	6.55776	3.24365e-11	5.71536e-10	metallothionein 2
LOC106563618	-1.40427	2.77424	4.14501e-25	5.65174e-23	M-phase inducer phosphatase 1-B-like
LOC106601613	-1.40435	5.64132	3.49962e-15	1.18326e-13	tubulin beta-4B chain-like
LOC100196663	-1.40454	5.99939	1.24981e-29	3.1438e-27	adenosine kinase a
ska1	-1.40479	2.91268	6.89165e-21	5.25043e-19	spindle and kinetochore associated complex subunit 1
LOC106610689	-1.40562	3.35158	5.98928e-19	3.58852e-17	delta-like protein D
LOC100194714	-1.4063	2.7426	2.82445e-15	9.77634e-14	tumor protein p53-inducible nuclear protein 2
LOC106564732	-1.40674	-1.43366	1.20801e-06	8.27235e-06	delta-like protein A
abcd4	-1.40947	3.92321	1.20826e-21	1.0131e-19	ATP-binding cassette, sub-family D (ALD), member 4
porcnl	-1.40979	3.09599	1.48993e-15	5.37389e-14	porcupine O-acyltransferase like
scamp5a	-1.40997	3.34396	7.58727e-16	2.87518e-14	secretory carrier membrane protein 5a
LOC100195405	-1.41578	3.98596	8.44583e-27	1.4328e-24	cyclin E2
LOC106563307	-1.4163	5.94652	1.6523e-08	1.71148e-07	delta-aminolevulinic acid dehydratase
mbd3a	-1.41681	2.92543	3.04845e-24	3.70628e-22	methyl-CpG binding domain protein 3a
LOC106590421	-1.41716	-1.45036	9.10586e-07	6.37935e-06	uncharacterized LOC106590421
LOC123725270	-1.42474	-1.0333	7.3555e-07	5.2669e-06	small nucleolar RNA SNORA19
LOC106571284	-1.42658	1.33152	1.30179e-06	8.83782e-06	small integral membrane protein 8
LOC100136484	-1.42878	6.3675	4.42729e-17	2.01221e-15	glutathione S-transferase P
LOC106585400	-1.42886	-1.12624	5.99829e-05	0.00027165	tetratricopeptide repeat protein 16
LOC123728829	-1.43015	1.78144	2.42971e-14	7.1685e-13	small nucleolar RNA SNORD30
snx7	-1.43138	4.59586	3.39529e-18	1.82451e-16	sorting nexin 7
LOC106611007	-1.43426	-1.04447	6.31227e-07	4.59545e-06	fibulin-7-like
LOC106570460	-1.4343	5.26861	4.54214e-07	3.43177e-06	collagen alpha-2(I) chain
LOC106610449	-1.43644	4.30119	9.23448e-10	1.22926e-08	C-type lectin domain family 4 member E-like
LOC106573600	-1.43647	4.36135	7.69394e-29	1.71375e-26	cold-inducible RNA-binding protein B
LOC106610657	-1.43662	4.91814	8.51889e-39	4.87397e-36	rho GTPase-activating protein 27-like
LOC106580600	-1.43991	2.96505	1.25769e-18	7.16758e-17	steroidogenic acute regulatory protein, mitochondrial-like
cirbpb	-1.4402	8.53976	1.23656e-45	1.16392e-42	cold inducible RNA binding protein b
LOC106560556	-1.44197	-1.24245	6.31996e-05	0.000284621	protein odr-4 homolog
LOC106574092	-1.44199	6.29946	2.20951e-35	8.71232e-33	E3 ubiquitin-protein ligase UHRF1
LOC106567574	-1.44298	2.31428	1.51832e-07	1.28303e-06	ubiquitin carboxyl-terminal hydrolase 2
LOC106608859	-1.44525	8.94124	1.95506e-12	4.26997e-11	thioredoxin
LOC106568887	-1.44537	5.39118	3.27359e-11	5.76116e-10	uncharacterized LOC106568887
cryz	-1.44539	2.257	8.39704e-15	2.68659e-13	crystallin, zeta (quinone reductase)
LOC106611569	-1.44692	2.75027	1.86918e-18	1.04085e-16	probable carboxypeptidase X1
LOC106582605	-1.45152	2.31003	3.70298e-10	5.3305e-09	voltage-dependent calcium channel subunit alpha-2/delta-2
LOC106580313	-1.45657	4.88524	1.88571e-26	3.03995e-24	coronin, actin binding protein, 1Ca
LOC106611899	-1.45909	2.05573	1.22756e-09	1.58492e-08	wolframin
cdn2d	-1.46091	1.10846	1.99566e-17	9.37703e-16	Cyclin-dependent kinase 4 inhibitor D
LOC106587380	-1.46449	3.80961	8.19912e-36	3.27729e-33	AFG3-like protein 1
LOC106610147	-1.4724	1.72596	8.15138e-18	4.12933e-16	protein tweety homolog 2-like
LOC106568262	-1.47482	2.34887	1.55452e-09	1.96446e-08	uncharacterized LOC106568262
lgi2a	-1.47588	-1.13424	3.03206e-05	0.000148236	leucine-rich repeat LGI family, member 2a
LOC106601525	-1.47689	6.5833	4.86044e-44	3.93952e-41	serine and arginine rich splicing factor 2b
il4/13a	-1.47774	1.53369	1.46353e-12	3.2799e-11	interleukin 4/13A
LOC106563588	-1.47862	7.01234	1.09288e-15	4.03148e-14	diamine acetyltransferase 1
LOC106580549	-1.47921	1.37991	3.22716e-17	1.4876e-15	patatin-like phospholipase domain-containing protein 7
LOC106607436	-1.48035	1.03793	7.19226e-10	9.77471e-09	dynein axonemal light chain 4-like
LOC106588370	-1.48059	1.92396	2.78928e-17	1.29599e-15	ATPase family AAA domain-containing protein 2
LOC106579714	-1.4808	-1.2035	0.000424962	0.00151459	extracellular sulfatase Sulf-1-like
fech	-1.48545	6.71683	1.67506e-10	2.56033e-09	ferrochelatase
LOC106574277	-1.48601	-1.13146	1.92954e-09	2.39482e-08	ankyrin repeat domain-containing protein SOWAHC-like
fgf11a	-1.48649	1.0923	1.45044e-07	1.23209e-06	fibroblast growth factor 11a
LOC106566696	-1.48945	1.55963	3.77543e-13	9.32796e-12	uncharacterized LOC106566696
LOC106581106	-1.48945	1.39251	1.33576e-09	1.70873e-08	uncharacterized LOC106581106
LOC106567001	-1.48983	-1.14242	2.68922e-06	1.69443e-05	sodium channel protein type 8 subunit alpha-like
LOC123743813	-1.49351	-1.13512	0.000260095	0.000988834	uncharacterized LOC123743813
LOC106581194	-1.49608	4.30142	9.06299e-24	1.06204e-21	cytosolic 5'-nucleotidase 3
LOC106613587	-1.49843	-1.32787	5.8671e-08	5.43998e-07	antithrombin-III-like
pi15a	-1.49901	1.14667	0.000200782	0.000789252	peptidase inhibitor 15a
LOC123730532	-1.50165	1.36791	1.63427e-10	2.5006e-09	uncharacterized LOC123730532
LOC106574039	-1.50214	3.7443	1.10548e-07	9.6174e-07	T-cell acute lymphocytic leukemia protein 1 homolog
cdca3	-1.50322	5.79317	1.01293e-15	3.76036e-14	cell division cycle associated 3
ppargc1a	-1.50601	-1.07388	8.93268e-06	4.97512e-05	peroxisome proliferator-activated receptor gamma, coactivator 1 alpha
LOC106571978	-1.5078	3.68187	1.94802e-27	3.66717e-25	serine/threonine-protein kinase Sgk2
LOC106585763	-1.51097	2.02469	1.27848e-10	1.99384e-09	mucin-19
mmp9	-1.5125	12.1526	1.81483e-10	2.7552e-09	matrix metalloproteinase 9
LOC106586211	-1.51261	3.24448	1.36512e-20	9.93336e-19	D-3-phosphoglycerate dehydrogenase
LOC106581060	-1.51291	-1.16652	1.00464e-07	8.81901e-07	claudin-4
LOC106591275	-1.51336	2.21219	8.24674e-14	2.25522e-12	CMRF35-like molecule 5
LOC106579914	-1.51613	1.48997	1.22342e-17	5.98963e-16	adhesion G-protein coupled receptor D1
LOC106567805	-1.51792	3.07488	1.57756e-12	3.51118e-11	SH3 domain-binding glutamic acid-rich-like protein
LOC106575119	-1.52114	6.24906	1.31732e-41	8.9391e-39	sodium- and chloride-dependent GABA transporter 2
LOC106610853	-1.5215	3.06552	3.34298e-20	2.33921e-18	adenylosuccinate synthetase isozyme 2
LOC106610785	-1.52401	1.98543	1.82716e-09	2.27549e-08	AT-rich interactive domain-containing protein 1B
LOC106604948	-1.52799	5.77019	3.94829e-11	6.81699e-10	uncharacterized LOC106604948
LOC106567151	-1.53476	5.49571	1.77284e-16	7.3311e-15	transmembrane protein 269
LOC106577200	-1.53691	6.13614	5.392e-23	5.55947e-21	voltage-dependent anion-selective channel protein 2
LOC106576681	-1.53746	6.50865	1.12956e-47	1.22072e-44	core histone macro-H2A.2
tieg3	-1.53975	4.0938	3.1705e-10	4.62097e-09	Transforming growth factor-beta-inducible early growth response protein 3
pif1	-1.54297	2.09625	5.98478e-26	8.90969e-24	PIF1 5'-to-3' DNA helicase homolog (S. cerevisiae)
map2	-1.5445	-1.08861	3.76571e-05	0.000179366	microtubule-associated protein 2
LOC106577570	-1.5449	2.19746	3.22708e-10	4.6964e-09	regulator of G-protein signaling 12
LOC106613019	-1.54525	1.14023	1.64732e-14	4.99141e-13	uncharacterized LOC106613019
LOC106597100	-1.54533	1.88857	4.58156e-05	0.00021318	probable E3 ubiquitin-protein ligase HERC3
srsf2b	-1.54655	7.26708	9.48162e-51	1.25756e-47	serine and arginine rich splicing factor 2b
LOC106590406	-1.54715	2.92404	8.6467e-22	7.48671e-20	alanine aminotransferase 2-like
LOC106573466	-1.55086	4.382	6.15085e-07	4.49363e-06	uncharacterized LOC106573466
LOC123728193	-1.55147	3.26904	4.24067e-15	1.41254e-13	nectin-4-like
LOC106604912	-1.56125	-1.24073	1.7319e-07	1.44427e-06	ras-GEF domain-containing family member 1C-like
ppox	-1.56772	5.28137	1.54388e-16	6.46327e-15	protoporphyrinogen oxidase
LOC106604560	-1.56819	-1.21959	5.61929e-07	4.16261e-06	uncharacterized LOC106604560
LOC106601362	-1.5703	6.31274	1.33752e-10	2.07814e-09	erythropoietin receptor
LOC106569075	-1.57447	2.63457	2.28226e-16	9.24916e-15	tenascin-R
LOC106583093	-1.57472	3.80656	1.30369e-09	1.6721e-08	cadherin EGF LAG seven-pass G-type receptor 2-like
LOC106562189	-1.57543	3.3758	1.23176e-09	1.58962e-08	sulfotransferase 2B1
igsf9a	-1.57691	1.48379	1.78929e-22	1.73455e-20	immunoglobulin superfamily, member 9a
bik	-1.57735	1.12422	1.34251e-08	1.41266e-07	BCL2 interacting killer
LOC106570598	-1.5779	4.03825	8.2993e-05	0.000361873	fatty acid-binding protein, heart
tsnaxip1	-1.57996	1.47728	4.56631e-19	2.78164e-17	translin-associated factor X interacting protein 1
LOC106571401	-1.58205	-1.12206	6.64692e-08	6.07044e-07	E3 ubiquitin-protein ligase TRIM9-like
LOC106577057	-1.58258	3.49708	4.74076e-18	2.48796e-16	dnaJ homolog subfamily C member 9
LOC106574165	-1.5845	1.61293	2.03812e-12	4.43147e-11	calmodulin-regulated spectrin-associated protein 2
LOC106610022	-1.58642	2.10585	0.00135621	0.00417875	meiotic nuclear division protein 1 homolog
LOC106566787	-1.58655	3.19942	2.02827e-27	3.79378e-25	suppressor APC domain-containing protein 2
LOC106608992	-1.58774	2.93992	4.48869e-11	7.68184e-10	purine nucleoside phosphorylase-like
LOC106613740	-1.59023	4.00293	1.43106e-36	5.79955e-34	cold-inducible RNA-binding protein B
LOC106563443	-1.59074	1.0624	2.70626e-11	4.86048e-10	leucine-rich repeat neuronal protein 4-like
LOC106569508	-1.59289	3.66847	2.23962e-10	3.33758e-09	glutamate decarboxylase 1-like
LOC106573846	-1.59422	1.27331	3.2817e-09	3.90844e-08	tubulin alpha-1A chain
LOC106611945	-1.59468	3.74666	6.0233e-11	1.00835e-09	ras-GEF domain-containing family member 1C
smtnl	-1.59647	1.6361	1.77523e-17	8.49173e-16	smoothelin, like
tnfrsf21	-1.59802	5.04323	1.09771e-19	7.10204e-18	tumor necrosis factor receptor superfamily, member 21
LOC106594777	-1.60007	1.0049	6.90888e-05	0.000307731	hemoglobin subunit alpha-4
LOC106589462	-1.60098	4.55467	7.23278e-19	4.26354e-17	nuclear prelamin A recognition factor
LOC106598404	-1.60116	1.01325	1.45993e-07	1.23866e-06	low-density lipoprotein receptor-related protein 8-like
shroom2a	-1.60361	1.1564	2.39174e-13	6.16507e-12	shroom family member 2a
ccdc174	-1.60685	4.53786	6.84915e-24	8.09115e-22	coiled-coil domain containing 174
LOC106580477	-1.60817	-1.34444	3.46479e-06	2.12796e-05	dyslexia-associated protein KIAA0319-like
LOC106581229	-1.60869	1.69076	7.8732e-05	0.000345254	beta-galactosidase-1-like protein 2
LOC106593002	-1.6176	4.41759	2.61369e-20	1.84661e-18	monocarboxylate transporter 7-like
LOC106586175	-1.61779	5.97562	3.54212e-09	4.18613e-08	catalase
ass1	-1.62288	3.68285	4.60214e-13	1.11998e-11	argininosuccinate synthase 1
LOC106609055	-1.62686	2.79319	4.4186e-12	9.07321e-11	ras-related protein Rab-38
LOC123743181	-1.62787	3.65753	1.95422e-13	5.10495e-12	protein FAM171A1-like
rgcc	-1.62852	4.2387	1.03118e-09	1.35535e-08	regulator of cell cycle
LOC106562417	-1.63219	1.44408	3.60357e-06	2.20644e-05	sodium-dependent noradrenaline transporter-like
LOC106582663	-1.63272	1.25086	4.24169e-13	1.04007e-11	transcription factor Sp7-like
LOC106563160	-1.63596	2.24987	3.51742e-16	1.3983e-14	syntaxin-2
LOC123742592	-1.6363	1.73451	3.58715e-16	1.42214e-14	small nucleolar RNA SNORA8
LOC123723999	-1.63704	3.47575	2.95999e-08	2.911e-07	complement decay-accelerating factor-like
LOC106608653	-1.63711	3.43758	3.56137e-41	2.30927e-38	coronin-1B-like
LOC100286622	-1.64451	2.45979	6.4472e-28	1.27975e-25	fatty-acid amide hydrolase 1
LOC106565680	-1.64591	2.11104	9.29946e-08	8.22192e-07	phosphatidylinositol glycan anchor biosynthesis, class Q
cpox	-1.64907	6.14938	1.27563e-25	1.81569e-23	coproporphyrinogen oxidase
LOC106560819	-1.65705	1.8532	0.000235058	0.000904371	N-terminal EF-hand calcium-binding protein 2-like
hddc3	-1.65992	3.12436	6.12314e-12	1.2204e-10	HD domain containing 3
LOC106575585	-1.66454	-1.50964	2.97596e-06	1.85625e-05	zinc finger protein 239-like
LOC106602333	-1.66595	5.68884	5.97085e-08	5.52739e-07	hemogen-like
LOC106561361	-1.66625	2.31565	1.06181e-21	9.03281e-20	RAD51-associated protein 1-like
LOC123729693	-1.67568	-1.30029	1.52717e-05	8.05663e-05	uncharacterized LOC123729693
LOC106573598	-1.67594	1.70627	3.55065e-18	1.89752e-16	chromatin target of PRMT1 protein
LOC106608986	-1.67721	2.45842	1.76689e-21	1.46052e-19	protein NDRG2
LOC123732677	-1.67786	1.02915	2.09768e-05	0.000107007	ATP synthase subunit f, mitochondrial-like
LOC106584098	-1.67911	1.24598	1.43653e-19	9.17211e-18	fasciculation and elongation protein zeta-2
LOC106613897	-1.68286	2.40023	5.7901e-11	9.71531e-10	cyclin-dependent kinase 4 inhibitor C
LOC123742934	-1.68457	-1.28357	2.18951e-08	2.20302e-07	uncharacterized LOC123742934
crip2	-1.68893	1.23665	1.67529e-08	1.73099e-07	cysteine-rich protein 2
LOC123742515	-1.68936	1.66689	1.51596e-17	7.34222e-16	uncharacterized LOC123742515
sat1a.2	-1.69283	7.93308	1.32024e-12	2.9747e-11	spermidine/spermine N1-acetyltransferase 1a, duplicate 2
acpl2	-1.69324	-1.20341	3.92404e-09	4.60207e-08	acid phosphatase-like 2
ror2	-1.70149	2.18232	1.90482e-15	6.75342e-14	receptor tyrosine kinase-like orphan receptor 2
pk	-1.7016	3.06476	1.40026e-05	7.43959e-05	pyruvate kinase
LOC100380859	-1.70173	7.18288	3.24849e-07	2.54707e-06	band 3 anion exchange protein
LOC106583003	-1.70698	4.76144	1.71972e-07	1.43576e-06	complement decay-accelerating factor
LOC123727581	-1.71036	-1.28303	6.47826e-09	7.29279e-08	small nucleolar RNA SNORD94
hmgb3a	-1.71121	5.56414	3.2383e-25	4.43617e-23	high mobility group box 3a
LOC106601432	-1.7114	2.30716	3.78603e-10	5.43931e-09	matrix-remodeling-associated protein 7
LOC106612300	-1.71394	5.72507	8.50701e-25	1.10815e-22	glutamine amidotransferase-like class 1 domain-containing protein 3, mitochondrial
LOC106585580	-1.72058	4.36632	3.67763e-22	3.4616e-20	uncharacterized LOC106585580
LOC106587654	-1.72148	4.04829	1.98169e-23	2.20701e-21	uncharacterized LOC106587654
LOC106577862	-1.72328	3.37154	4.55501e-16	1.77451e-14	amyloid beta precursor like protein 1
si:ch73-344o19.1	-1.72842	2.52941	4.61721e-10	6.5274e-09	salivary glue protein Sgs-3
LOC106587299	-1.7293	3.57076	5.34566e-55	1.03987e-51	SHC SH2 domain-binding protein 1
LOC106602627	-1.73342	6.5513	5.00506e-10	7.02128e-09	spectrin beta chain, erythrocytic
LOC106572596	-1.73523	-1.13162	2.98485e-07	2.36674e-06	nck-associated protein 5-like
ankhb	-1.74377	1.24337	6.49486e-17	2.87577e-15	ANKH inorganic pyrophosphate transport regulator b
LOC106605821	-1.74579	2.68615	1.06202e-19	6.88635e-18	isochorismatase domain-containing protein 2
LOC106563498	-1.74907	4.41263	6.31544e-22	5.65271e-20	pyruvate carboxylase, mitochondrial
LOC106585716	-1.7546	2.11939	1.45323e-30	4.03845e-28	protein FAM219A-like
LOC106592571	-1.75472	1.44702	1.46778e-15	5.30054e-14	GTP-binding protein Rheb
ldhb	-1.76438	5.8968	1.0506e-30	2.97627e-28	L-lactate dehydrogenase B chain
LOC106575139	-1.76695	1.23045	4.4288e-32	1.42009e-29	transmembrane protease serine 3
LOC106561008	-1.77264	1.13637	3.16404e-22	2.99752e-20	AFG3-like protein 1
LOC106606856	-1.77448	7.2625	1.80147e-07	1.49801e-06	band 3 anion exchange protein
bbc3	-1.78052	3.46135	6.68361e-10	9.14303e-09	BCL2 binding component 3
LOC106581773	-1.78612	5.52386	6.06077e-14	1.68909e-12	glutamate decarboxylase 1
LOC106603287	-1.79307	2.65936	5.40124e-11	9.12581e-10	galectin-9
LOC106568016	-1.79739	2.68416	1.96231e-29	4.69331e-27	histone-lysine N-methyltransferase NSD3-like
LOC106578688	-1.79774	4.70786	2.36749e-18	1.28642e-16	carcinoembryonic antigen-related cell adhesion molecule 5
LOC106572144	-1.80038	2.93465	9.60431e-17	4.13339e-15	synaptonemal complex protein 2
LOC106579629	-1.81729	-1.14031	8.68286e-05	0.000377188	bone morphogenetic protein 7-like
LOC106560653	-1.81763	4.80663	4.50368e-13	1.09877e-11	L-selectin
gal3st1a	-1.81907	2.49373	7.33159e-09	8.16209e-08	galactose-3-O-sulfotransferase 1a
LOC106613756	-1.81985	4.90327	8.88453e-35	3.36678e-32	spindlin-Z
LOC106611696	-1.82008	1.06601	2.4064e-16	9.69837e-15	FERM and PDZ domain-containing protein 1-like
LOC106580318	-1.82411	1.3152	1.18699e-11	2.26227e-10	uncharacterized LOC106580318
LOC106568937	-1.8242	1.34886	5.25436e-16	2.03879e-14	SPRY domain-containing SOCS box protein 4
LOC106590752	-1.83552	4.63926	4.09618e-21	3.2479e-19	nuclear factor 1 X-type-like
LOC106564567	-1.83821	7.29701	7.50104e-17	3.27654e-15	peroxiredoxin-1
LOC106607757	-1.83996	2.65257	3.10163e-05	0.000150938	enoyl-[acyl-carrier-protein] reductase, mitochondrial
LOC106600435	-1.84931	4.05451	2.76753e-06	1.73964e-05	aquaporin FA-CHIP
iqcb1	-1.84941	2.01744	1.36655e-15	4.95336e-14	IQ motif containing B1
LOC106595268	-1.85066	7.69659	7.52725e-05	0.000331747	hemoglobin subunit beta-like
nua4l	-1.8514	2.60724	7.78021e-08	7.00891e-07	NADH dehydrogenase 1 alpha subcomplex subunit 4-like 2
s10a5	-1.85319	2.06671	4.57897e-10	6.48276e-09	S100-A5
LOC106591444	-1.8532	1.87224	2.74375e-09	3.30826e-08	plastin-1
LOC106564863	-1.86193	1.92242	2.44197e-30	6.59761e-28	protocadherin Fat 4
LOC106613563	-1.86197	-1.14011	2.13184e-06	1.37146e-05	FRAS1-related extracellular matrix protein 1-like
LOC106566852	-1.87019	4.63143	1.54824e-26	2.53799e-24	von Willebrand factor A domain-containing protein 1
LOC123741703	-1.87296	4.22663	1.6511e-25	2.33872e-23	tubulin beta-4B chain-like
spaca4l	-1.87344	4.32171	1.49722e-09	1.8978e-08	sperm acrosome associated 4 like
LOC106579322	-1.87493	5.03563	8.77613e-07	6.16611e-06	uncharacterized LOC106579322
LOC106587138	-1.87803	3.08983	4.69205e-27	8.24755e-25	two pore channel protein 2
LOC106587245	-1.88955	1.97632	9.48705e-13	2.19005e-11	rhomboid-related protein 3-like
LOC106573187	-1.89312	3.11412	8.20369e-17	3.56214e-15	bcl-2-like protein 13
zgc:136472	-1.89532	2.88592	5.45004e-15	1.78481e-13	uncharacterized LOC123733133
LOC106565220	-1.89598	2.55036	6.31512e-37	2.97208e-34	leucine-rich repeat extensin-like protein 5
LOC106610216	-1.89827	1.31392	7.62445e-16	2.88552e-14	FRAS1-related extracellular matrix protein 2-like
LOC106612366	-1.89839	1.71425	1.82703e-38	1.00587e-35	coagulation factor IX
LOC123743561	-1.89962	-1.30269	1.18441e-09	1.53245e-08	uncharacterized LOC123743561
plac8l1	-1.90275	1.39818	1.20104e-14	3.75214e-13	PLAC8 like 1
LOC123726943	-1.90278	-1.16235	9.01679e-09	9.86505e-08	small nucleolar RNA snR60/Z15/Z230/Z193/J17
cpeb1a	-1.90418	-1.30928	3.83771e-11	6.66323e-10	cytoplasmic polyadenylation element binding protein 1a
apln	-1.90697	1.84986	5.47942e-21	4.24095e-19	apelin
LOC106585384	-1.9108	3.78061	1.46831e-24	1.87091e-22	flavin reductase (NADPH)-like
myo1hb	-1.91199	4.99585	4.02716e-23	4.28863e-21	myosin IHb
LOC106590399	-1.91347	3.47902	2.28244e-44	1.93876e-41	myb-related protein A
hem4	-1.91692	4.79438	3.62339e-13	8.99803e-12	Uroporphyrinogen-III synthase
LOC123725319	-1.92188	-1.16198	1.21491e-08	1.29003e-07	small nucleolar RNA SNORD49
tspo	-1.92342	6.29626	1.36795e-13	3.64859e-12	translocator protein
alad	-1.92556	4.28322	4.23794e-12	8.72065e-11	aminolevulinate dehydratase
tmtc2b	-1.94014	1.56126	1.01888e-26	1.70862e-24	transmembrane O-mannosyltransferase targeting cadherins 2b
LOC106599491	-1.94346	1.64779	3.83036e-17	1.75733e-15	frizzled-8-like
LOC106589388	-1.9446	2.17179	1.33504e-15	4.85726e-14	AMSH-like protease
LOC106572471	-1.94794	1.98461	1.38533e-38	7.77355e-36	XK-related protein 7
si:dkey-264d12.5	-1.95834	2.31669	4.34575e-16	1.69979e-14	plectin
LOC123729209	-1.96071	2.89574	0.000181466	0.000723954	neurogranin-like
LOC106588678	-1.96123	1.07145	2.99806e-28	6.17624e-26	uncharacterized protein KIAA0895-like
LOC106589657	-1.96254	7.54737	2.35163e-37	1.18307e-34	ATP-binding cassette, sub-family B (MDR/TAP), member 10
LOC106613952	-1.96464	2.82184	1.86998e-29	4.50943e-27	mucin-2
apbp2	-1.9734	2.75154	3.07557e-23	3.33613e-21	Amyloid protein-binding protein 2
LOC106592998	-1.97465	3.71816	6.28384e-08	5.78046e-07	transmembrane protein 26
LOC123726941	-1.97535	1.43092	1.10071e-16	4.68871e-15	small nucleolar RNA SNORD74
LOC106592262	-1.98163	6.51289	8.88609e-24	1.04551e-21	cytochrome P450 4F3
LOC106583559	-1.99086	1.26659	7.58934e-14	2.07951e-12	sodium- and chloride-dependent GABA transporter 2
LOC106565308	-1.99315	1.92765	1.0158e-05	5.57669e-05	sodium- and chloride-dependent neutral and basic amino acid transporter B(0+)-like
LOC106610275	-1.99567	5.9006	3.10052e-10	4.52802e-09	hemogen-like
LOC106588334	-1.99773	5.23994	3.64734e-30	9.5023e-28	acidic leucine-rich nuclear phosphoprotein 32 family member E
LOC123743635	-1.99876	-1.14928	3.72573e-13	9.22861e-12	small nucleolar RNA SNORD94
aqp1	-2.01054	5.96049	3.1076e-07	2.44874e-06	Aquaporin-1
LOC123724067	-2.01385	8.89181	1.93886e-06	1.26169e-05	hemoglobin subunit beta-like
LOC106589802	-2.01421	3.20528	5.53894e-26	8.28825e-24	MAPK regulated corepressor interacting protein 2
LOC106585515	-2.01563	-1.0541	4.14435e-09	4.83519e-08	rasGAP-activating-like protein 1
LOC106584065	-2.02096	3.86166	1.21349e-08	1.28898e-07	rhophilin-1-like
LOC106586572	-2.02265	-1.24182	1.43099e-10	2.21447e-09	uncharacterized LOC106586572
prf1.3	-2.02987	5.27827	5.50564e-08	5.13912e-07	perforin 1.3
tmem14ca	-2.0305	6.10236	2.62485e-17	1.22349e-15	transmembrane protein 14Ca
LOC100196095	-2.03075	5.75301	3.89713e-11	6.74862e-10	Rhesus blood group, B glycoprotein
pcdh20	-2.03493	-1.01849	1.72895e-05	9.00234e-05	protocadherin 20
LOC123726268	-2.04193	1.62154	9.3628e-18	4.69411e-16	small nucleolar RNA SNORA8
LOC106562888	-2.05322	2.59715	1.98799e-15	7.02272e-14	neutral amino acid transporter A-like
LOC106601011	-2.06007	3.55572	1.05548e-44	9.33265e-42	peptidyl-prolyl cis-trans isomerase FKBP10
LOC106564353	-2.06056	3.10969	2.2241e-05	0.000112629	antimicrobial peptide NK-lysin-like
hsd17b2	-2.07411	1.07364	3.07037e-23	3.33613e-21	hydroxysteroid (17-beta) dehydrogenase 2
cerk	-2.07581	2.43308	7.5292e-11	1.23632e-09	ceramide kinase
LOC123726188	-2.08612	7.53663	1.28677e-46	1.29471e-43	aerolysin-like protein
LOC106605049	-2.08707	2.22241	2.59012e-32	8.49181e-30	terminal nucleotidyltransferase 5A-like
LOC106587573	-2.0905	1.53942	5.22972e-27	9.02947e-25	arylamine N-acetyltransferase, pineal gland isozyme NAT-10
LOC106583442	-2.09429	2.77313	1.07926e-11	2.07182e-10	uncharacterized LOC106583442
LOC106602245	-2.09844	3.38971	1.67114e-26	2.72415e-24	C-type lectin domain family 4 member M-like
col1a1b	-2.11154	6.32208	2.66422e-13	6.81327e-12	collagen, type I, alpha 1b
LOC106589946	-2.11435	4.6231	2.44883e-23	2.68626e-21	nuclear factor 1 X-type
LOC106608328	-2.11899	1.45804	2.12116e-18	1.1656e-16	E3 ubiquitin-protein ligase RNF19A-like
gjz1	-2.1216	2.6727	6.54021e-07	4.74955e-06	gap junction protein zeta 1
lce	-2.13508	1.2787	0.000432008	0.00153502	Low choriolytic enzyme
LOC106600318	-2.14081	7.13614	1.57743e-05	8.28285e-05	hemoglobin subunit beta-like
LOC106577627	-2.14112	-1.14602	2.36177e-15	8.26308e-14	phospholipid-transporting ATPase ABCA1
gp9	-2.14157	3.45344	7.00401e-14	1.93899e-12	glycoprotein IX (platelet)
LOC106575220	-2.14343	5.0118	6.24149e-11	1.04188e-09	uncharacterized LOC106575220
cdk6	-2.14525	3.35348	7.82147e-53	1.14111e-49	cyclin dependent kinase 6
LOC106565566	-2.14637	2.11217	1.78967e-16	7.3758e-15	myosin-IIIb-like
LOC106594007	-2.15135	7.13422	1.07473e-17	5.31518e-16	ictacalcin
slc39a4	-2.17046	1.8085	3.51735e-28	7.17711e-26	solute carrier family 39 member 4
cited4b	-2.1751	1.74358	2.75963e-33	1.00654e-30	Cbp/p300-interacting transactivator, with Glu/Asp-rich carboxy-terminal domain, 4b
LOC106566743	-2.17591	3.52264	1.84236e-14	5.56505e-13	dysbindin-like
LOC106591603	-2.1823	2.88022	3.33032e-08	3.25545e-07	lipopolysaccharide-induced tumor necrosis factor-alpha factor homolog
creb3l1	-2.18272	1.03524	1.79394e-17	8.55319e-16	cAMP responsive element binding protein 3-like 1
LOC106581816	-2.18462	1.70806	4.80545e-21	3.74915e-19	uncharacterized protein C7orf57-like
LOC106603618	-2.18951	2.5301	1.06859e-17	5.29377e-16	uncharacterized LOC106603618
LOC123726779	-2.19458	-1.4183	6.31366e-09	7.12675e-08	uncharacterized LOC123726779
LOC106605668	-2.2272	4.38904	1.87422e-08	1.91216e-07	protoporphyrinogen oxidase-like
LOC106590880	-2.22977	2.33629	6.1051e-08	5.63202e-07	microsomal glutathione S-transferase 1-like
si:ch1073-184j22.1	-2.24639	1.54409	2.38383e-12	5.13342e-11	erythroferrone
LOC106570431	-2.27143	1.09248	1.17806e-14	3.68431e-13	uncharacterized LOC106570431
hmbsa	-2.27196	6.00805	6.63507e-19	3.95112e-17	hydroxymethylbilane synthase a
LOC123730776	-2.27242	-1.45828	4.53944e-12	9.28216e-11	proline-rich protein 33-like
LOC106582285	-2.28277	2.4177	4.67838e-24	5.59469e-22	KAT8 regulatory NSL complex subunit 1-like
sst6	-2.29451	-1.05441	8.90822e-12	1.72828e-10	somatostatin 6
LOC106576768	-2.30107	1.72397	1.63193e-21	1.35278e-19	rho-related GTP-binding protein RhoQ
LOC123726212	-2.31553	-1.17149	2.19073e-09	2.68134e-08	uncharacterized LOC123726212
kif21a	-2.34231	1.99389	1.47941e-22	1.45346e-20	kinesin family member 21A
LOC100196543	-2.34466	4.89454	1.7723e-16	7.3311e-15	equilibrative nucleoside transporter 1
LOC106561148	-2.35189	1.60648	3.42426e-19	2.09468e-17	alpha-2,8-sialyltransferase 8B
LOC106575727	-2.35834	1.51514	1.0167e-21	8.69981e-20	prolactin receptor
LOC106610624	-2.35909	-1.44962	7.55946e-11	1.23996e-09	extracellular tyrosine-protein kinase PKDCC-like
LOC106604707	-2.36303	3.58346	9.20847e-33	3.12435e-30	serine protease 23
cahz	-2.37238	7.98339	1.9193e-11	3.52221e-10	carbonic anhydrase
LOC106563161	-2.37936	1.01293	1.50085e-16	6.30388e-15	RIMS-binding protein 2
LOC100136576	-2.38236	10.4693	3.97912e-09	4.66105e-08	beta globin
LOC106566873	-2.39103	2.80243	2.32553e-44	1.93876e-41	uncharacterized LOC106566873
LOC100194720	-2.40398	1.89522	4.90186e-10	6.88976e-09	uncharacterized LOC100194720
LOC106564308	-2.41357	3.63652	3.15623e-13	7.92561e-12	lipopolysaccharide-induced tumor necrosis factor-alpha factor homolog
LOC123728639	-2.42397	-1.61409	5.29166e-15	1.73684e-13	uncharacterized LOC123728639
LOC106610340	-2.44042	1.2338	7.95161e-22	6.96757e-20	lymphoid enhancer-binding factor 1
LOC106589620	-2.44279	3.59614	2.40157e-13	6.18494e-12	Kruppel-like factor 1
LOC106593670	-2.44308	3.85098	6.98528e-37	3.23529e-34	phosphatidylinositol N-acetylglucosaminyltransferase subunit Q-like
LOC106587137	-2.45578	5.17531	4.13098e-18	2.18762e-16	G1/S-specific cyclin-D1
LOC106564529	-2.46894	3.64727	2.13563e-12	4.62625e-11	Kruppel-like factor 1
nuak2	-2.48171	1.01293	2.68335e-29	6.36565e-27	NUAK family, SNF1-like kinase, 2
LOC123723657	-2.50303	10.012	1.66477e-08	1.72318e-07	hemoglobin subunit beta-like
LOC106564846	-2.50329	4.68133	1.84925e-11	3.40868e-10	prosaposin
tfr1a	-2.5038	8.31547	1.90612e-26	3.05598e-24	transferrin receptor 1a
LOC123730955	-2.53208	4.09281	5.64476e-18	2.93598e-16	piggyBac transposable element-derived protein 4-like
LOC106601076	-2.55503	7.018	2.82893e-09	3.40674e-08	hemoglobin subunit alpha-4
LOC106594081	-2.55666	1.76611	4.68891e-13	1.1392e-11	high-affinity choline transporter 1-like
LOC106598235	-2.55956	1.56882	2.86114e-09	3.43985e-08	collagen alpha-4(IV) chain
LOC100217346	-2.5701	5.6223	7.09676e-16	2.71397e-14	Kruppel-like factor 4
LOC106562111	-2.57443	2.05771	5.17161e-24	6.15928e-22	lymphatic vessel endothelial hyaluronic acid receptor 1
apoob	-2.57546	7.00333	5.80376e-41	3.68148e-38	apolipoprotein O, b
LOC100286606	-2.5791	1.23079	3.37938e-27	6.0495e-25	cysteine-rich protein 2
LOC106569038	-2.58127	1.22926	2.27787e-21	1.86702e-19	myb-related protein A-like
LOC106562989	-2.58634	6.34479	9.12543e-52	1.26796e-48	tubulin alpha chain, testis-specific-like
LOC106562991	-2.59206	1.58849	2.39366e-17	1.1211e-15	tubulin alpha chain, testis-specific
LOC106601072	-2.61667	9.83629	2.81432e-09	3.39055e-08	hemoglobin subunit alpha
LOC106563235	-2.61705	4.28269	2.38076e-27	4.39672e-25	zinc finger protein Gfi-1b-like
LOC106601051	-2.69688	2.88427	2.81688e-08	2.77588e-07	hemoglobin subunit beta-like
LOC106607375	-2.71141	9.16563	2.84567e-09	3.42407e-08	hemoglobin subunit alpha-4
LOC106607372	-2.71142	9.71133	3.24034e-08	3.17175e-07	hemoglobin subunit beta-like
LOC100136584	-2.71353	10.2332	9.65063e-11	1.53709e-09	beta-globin
LOC106565269	-2.72907	2.57438	1.60732e-14	4.88033e-13	helicase with zinc finger domain 2
LOC106566570	-2.76714	-1.03355	8.01066e-15	2.56578e-13	EMILIN-3
hba	-2.77086	6.61005	3.86928e-08	3.72736e-07	hemoglobin subunit alpha
LOC106601071	-2.77092	8.6668	1.98863e-09	2.46082e-08	hemoglobin subunit alpha-4
dcup	-2.78764	6.11774	1.70565e-26	2.76495e-24	Uroporphyrinogen decarboxylase
LOC123744602	-2.80483	-1.62172	8.11997e-22	7.07262e-20	uncharacterized LOC123744602
LOC106577689	-2.82351	2.79041	1.51e-72	7.34336e-69	prostaglandin D2 receptor 2
LOC106599289	-2.87147	1.08129	1.48921e-23	1.69741e-21	serine/threonine-protein kinase 17A
LOC106582920	-2.87282	1.28686	7.11841e-28	1.40343e-25	inositol hexakisphosphate kinase 2-like
rhd	-2.89066	5.42478	8.21855e-20	5.42555e-18	Rh blood group, D antigen
tmem200a	-2.89528	-1.40109	3.6188e-16	1.43274e-14	transmembrane protein 200A
LOC106601074	-2.90168	10.0473	8.37923e-11	1.35757e-09	hemoglobin subunit beta-1
LOC106569524	-2.91331	9.38115	8.22839e-68	3.0012e-64	elongation factor 2
LOC106601077	-2.91508	10.0632	6.25597e-12	1.24518e-10	hemoglobin subunit alpha-like
tmod4	-2.93724	5.52444	5.46051e-16	2.11316e-14	tropomodulin 4 (muscle)
slc25a37	-2.95293	5.56495	1.38653e-29	3.45791e-27	solute carrier family 25 member 37
LOC106602257	-2.96546	1.91317	6.04795e-12	1.20624e-10	CD209 antigen-like protein C
LOC106593551	-2.96864	2.67839	7.18875e-32	2.23149e-29	T cell receptor alpha variable 17-like
LOC106564374	-2.98651	2.66777	7.54604e-16	2.86328e-14	uncharacterized LOC106564374
LOC106569932	-3.0242	4.94353	1.07937e-25	1.54387e-23	ATPase family AAA domain-containing protein 2
LOC106591983	-3.04282	1.32994	9.2144e-28	1.76886e-25	putative pre-mRNA-splicing factor ATP-dependent RNA helicase DHX32
LOC106611162	-3.05699	4.87786	1.06519e-25	1.53109e-23	uncharacterized LOC106611162
LOC106607236	-3.09796	5.3818	3.78314e-09	4.45114e-08	hemoglobin subunit beta-1
LOC106564853	-3.10406	5.24262	7.37433e-17	3.23086e-15	eosinophil peroxidase-like
LOC106575060	-3.11463	3.05838	2.80672e-14	8.21438e-13	microsomal glutathione S-transferase 1-like
LOC123729220	-3.11501	6.4228	3.10379e-19	1.9147e-17	porphobilinogen deaminase-like
LOC106607371	-3.15182	8.47592	1.68514e-09	2.11124e-08	hemoglobin subunit beta-1
LOC106609456	-3.20279	4.82184	1.07182e-49	1.35976e-46	mitogen-activated protein kinase 11-like
LOC106572477	-3.2137	5.23445	1.15633e-65	3.06732e-62	tubulin alpha-8 chain
LOC106603195	-3.31597	2.50978	9.68155e-11	1.54034e-09	XK-related protein 5-like
LOC106580917	-3.32738	5.5673	7.12762e-20	4.73752e-18	tropomodulin-4-like
LOC106607373	-3.32986	8.51657	1.37187e-09	1.75108e-08	hemoglobin subunit alpha-like
LOC106590208	-3.36955	3.25529	8.27044e-20	5.44748e-18	carbonic anhydrase 1-like
LOC106565270	-3.41816	1.30143	2.28245e-22	2.18359e-20	stathmin-3-like
LOC106580836	-3.43419	2.15757	3.79467e-57	8.51728e-54	golgin subfamily A member 6-like protein 22
mybpc2a	-3.51409	1.16648	6.6234e-25	8.86533e-23	myosin binding protein Ca
LOC123743182	-3.75078	3.56154	6.89759e-87	5.03162e-83	chromatin target of PRMT1 protein-like
LOC106607380	-3.8194	5.44859	5.33957e-15	1.7506e-13	hemoglobin subunit beta-1
nmt1b	-3.8703	5.5153	2.5675e-13	6.58322e-12	N-myristoyltransferase 1b
LOC106588656	-3.89588	1.62366	7.66402e-11	1.25142e-09	alpha-internexin
hmgb3	-4.34657	4.48283	1.12298e-84	6.5535e-81	High mobility group protein B3
LOC106571909	-4.63399	2.53608	3.93772e-11	6.80277e-10	troponin C, slow skeletal and cardiac muscles
LOC106566742	-4.68846	1.91074	5.39567e-42	3.84001e-39	cadherin-like protein 26
LOC106585833	-4.69265	9.05726	7.40574e-16	2.8137e-14	histone H1

## Sheet: All_fams_HK_T20AvsT10A_GO
ID	Term	GOGroups	Ontology Source	Term PValue	Term PValue Corrected with Benjamini-Hochberg	Group PValue	Group PValue Corrected with Benjamini-Hochberg	GOLevels	% Associated Genes	Nr. Genes	Associated Genes Found
GO:0030198	extracellular matrix organization	Group00	GO_BiologicalProcess-EBI-UniProt-GOA-ACAP-ARAP_01.05.2024_00h00	0.000556417	0.00235131	0.000556417	0.00123379	[5]	5.53936	19	[LOC106562416, LOC106569443, LOC106570460, LOC106571140, LOC106574706, LOC106575116, LOC106578526, LOC106579714, LOC106581278, LOC106582002, LOC106592099, LOC106598235, LOC106604146, LOC106610502, LOC106613072, col1a1b, dpt, mmp9, serpinh1a]
GO:0031721	hemoglobin alpha binding	Group01	GO_MolecularFunction-EBI-UniProt-GOA-ACAP-ARAP_01.05.2024_00h00	0.000250536	0.0013396	0.000250536	0.000638866	[4]	28.5714	4	[LOC106601074, LOC106607236, LOC106607371, LOC106607380]
GO:0051897	positive regulation of phosphatidylinositol 3-kinase/protein kinase B signal transduction	Group02	GO_BiologicalProcess-EBI-UniProt-GOA-ACAP-ARAP_01.05.2024_00h00	0.0142467	0.025392	0.0142467	0.0172995	[5, 6, 7, 8, 9]	13.6364	3	[LOC106568168, LOC106568558, LOC106592162]
KEGG:00350	Tyrosine metabolism	Group03	KEGG_01.05.2024	0.00389003	0.00970656	0.00389003	0.00551088	[-1]	9.375	6	[LOC100194731, LOC106579371, LOC106590602, LOC106600509, LOC106601268, tyrp-1]
GO:0042742	defense response to bacterium	Group04	GO_BiologicalProcess-EBI-UniProt-GOA-ACAP-ARAP_01.05.2024_00h00	0.0151887	0.0265296	0.0151887	0.0180145	[4, 5, 6]	8.06452	5	[LOC106564353, LOC106564853, hamp, lyz, tfa]
KEGG:03260	Virion	Group05	KEGG_01.05.2024	0.00184911	0.00563333	0.00184911	0.00314349	[-1]	27.2727	3	[LOC100136502, LOC106569491, LOC106600212]
KEGG:03320	PPAR signaling pathway	Group06	KEGG_01.05.2024	1.13339e-05	0.000114211	1.13339e-05	4.44639e-05	[-1]	9.45946	14	[LOC100380740, LOC106570598, LOC106571805, LOC106585738, LOC106605032, LOC106608647, LOC106613694, LOC106613695, angl4, fabp2, fabp7, fabp7b, plin1, zgc:101540]
KEGG:04010	MAPK signaling pathway	Group07	KEGG_01.05.2024	0.00184252	0.00567931	0.00184252	0.0032403	[-1]	4.10783	32	[LOC100136449, LOC106561009, LOC106561157, LOC106561553, LOC106563020, LOC106565406, LOC106566685, LOC106568558, LOC106568560, LOC106568945, LOC106572830, LOC106577540, LOC106582605, LOC106583822, LOC106594520, LOC106601018, LOC106603990, LOC106606203, LOC106606711, LOC106609456, LOC106611743, LOC106612562, LOC106613013, elk4, fgf10a, hsc70, jun, mapk12a, mapk8ip2, tnfl6, tnr6, traf2b]
KEGG:04148	Efferocytosis	Group08	KEGG_01.05.2024	0.0184084	0.0309167	0.0184084	0.021337	[-1]	4.13625	17	[LOC100380644, LOC106570356, LOC106572471, LOC106577627, LOC106583822, LOC106587655, LOC106601362, LOC106606203, LOC106608163, LOC106609456, atp2a1l, c25ha, mapk12a, p2ry12, pe2r4, ptger2b, stab1]
KEGG:04210	Apoptosis	Group09	KEGG_01.05.2024	6.62523e-06	7.547e-05	6.62523e-06	3.37887e-05	[-1]	6.61157	24	[LOC106560797, LOC106562989, LOC106562991, LOC106563020, LOC106565008, LOC106565009, LOC106568560, LOC106568602, LOC106572477, LOC106572830, LOC106573846, LOC106575781, LOC106577762, LOC106577765, LOC106606884, LOC106607440, LOC106608811, bida, hdr, jun, prf1.3, tnfl6, tnr6, traf2b]
KEGG:04217	Necroptosis	Group10	KEGG_01.05.2024	0.00199396	0.00593656	0.00199396	0.00328038	[-1]	5.08475	18	[LOC100136449, LOC100380644, LOC106563020, LOC106565008, LOC106565009, LOC106576681, LOC106577200, LOC106598436, LOC106600765, LOC106600953, LOC106608136, bida, hdr, hs90a, ifngr2a, tnfl6, tnr6, traf2b]
KEGG:04672	Intestinal immune network for IgA production	Group11	KEGG_01.05.2024	9.89688e-05	0.000617377	9.89688e-05	0.000296907	[-1]	11.3924	9	[LOC106565512, LOC106567571, LOC106569491, LOC106576191, LOC106589772, LOC106600212, clm7, sdf1, tnr5]
GO:0004869	cysteine-type endopeptidase inhibitor activity	Group12	GO_MolecularFunction-EBI-UniProt-GOA-ACAP-ARAP_01.05.2024_00h00	0.0224476	0.0360814	0.0224476	0.024358	[6]	11.5385	3	[LOC100195750, LOC106589915, LOC106590538]
GO:0004900	erythropoietin receptor activity	Group13	GO_BiologicalProcess-EBI-UniProt-GOA-ACAP-ARAP_01.05.2024_00h00	1.29052e-05	0.000120756	1.29052e-05	4.70118e-05	[6, 7, 8]	100	3	[LOC106563436, LOC106601362, LOC106603109]
GO:0004954	prostanoid receptor activity	Group14	GO_BiologicalProcess-EBI-UniProt-GOA-ACAP-ARAP_01.05.2024_00h00	0.0142467	0.025392	0.0142467	0.0172995	[6, 7, 8]	13.6364	3	[LOC106613504, pe2r4, ptger2b]
GO:0005615	extracellular space	Group15	GO_CellularComponent-EBI-UniProt-GOA-ACAP-ARAP_01.05.2024_00h00	9.59039e-11	3.14085e-09	9.59039e-11	4.8911e-09	[2, 3]	4.55741	104	[LOC100136449, LOC100136576, LOC100136583, LOC100194498, LOC100195750, LOC100380652, LOC106560797, LOC106561101, LOC106561115, LOC106562416, LOC106563108, LOC106563420, LOC106564853, LOC106565750, LOC106569443, LOC106570460, LOC106570498, LOC106570622, LOC106571387, LOC106571739, LOC106572671, LOC106573607, LOC106573648, LOC106574706, LOC106577511, LOC106578526, LOC106579293, LOC106579629, LOC106…
GO:0009308	amine metabolic process	Group16	GO_BiologicalProcess-EBI-UniProt-GOA-ACAP-ARAP_01.05.2024_00h00	0.0231061	0.0366897	0.0231061	0.0245502	[4]	7.24638	5	[LOC100194731, LOC106563588, LOC106577031, LOC106601268, sat1a.2]
GO:0009408	response to heat	Group17	GO_BiologicalProcess-EBI-UniProt-GOA-ACAP-ARAP_01.05.2024_00h00	0.024261	0.0376117	0.024261	0.0247462	[3, 4]	8.51064	4	[LOC106608136, dnaja, hs90a, hspb6l]
GO:0030169	low-density lipoprotein particle binding	Group18	GO_MolecularFunction-EBI-UniProt-GOA-ACAP-ARAP_01.05.2024_00h00	0.00309468	0.00818997	0.00309468	0.00464202	[5]	23.0769	3	[LOC100136583, LOC106604759, sr-bi]
GO:0051261	protein depolymerization	Group19	GO_BiologicalProcess-EBI-UniProt-GOA-ACAP-ARAP_01.05.2024_00h00	0.00718779	0.0148283	0.00718779	0.0089409	[6]	5.58376	11	[LOC100380625, LOC106565270, LOC106570315, LOC106572596, LOC106574165, LOC106574435, LOC106580917, LOC106602627, LOC106613013, hsp7c, tmod4]
GO:0005229	intracellularly calcium-gated chloride channel activity	Group20	GO_BiologicalProcess-EBI-UniProt-GOA-ACAP-ARAP_01.05.2024_00h00	0.0273276	0.0406809	0.0273276	0.0273276	[8, 9, 10, 11, 12]	10.7143	3	[LOC106560351, LOC106610147, ttyh1]
GO:0072320	volume-sensitive chloride channel activity	Group20	GO_BiologicalProcess-EBI-UniProt-GOA-ACAP-ARAP_01.05.2024_00h00	0.00387036	0.00975033	0.0273276	0.0273276	[8, 9, 10, 11]	21.4286	3	[LOC106560351, LOC106610147, ttyh1]
KEGG:04115	p53 signaling pathway	Group21	KEGG_01.05.2024	0.0100748	0.0194088	0.0204086	0.0226269	[-1]	5.58659	10	[LOC100195405, LOC106587137, LOC106587655, LOC106587947, LOC106608163, LOC106608947, bida, cdk6, hdr, tnr6]
GO:0016525	negative regulation of angiogenesis	Group21	GO_BiologicalProcess-EBI-UniProt-GOA-ACAP-ARAP_01.05.2024_00h00	0.0327255	0.0465982	0.0204086	0.0226269	[4, 5, 6, 7, 8, 9, 10, 11]	10	3	[LOC106587655, LOC106608163, LOC106608947]
KEGG:04145	Phagosome	Group22	KEGG_01.05.2024	0.000360229	0.001716	0.00361114	0.00526195	[-1]	5.74018	19	[LOC106560797, LOC106562989, LOC106562991, LOC106567571, LOC106572477, LOC106572511, LOC106573846, LOC106575781, LOC106578704, LOC106581859, LOC106587655, LOC106601613, LOC106601909, LOC106604765, LOC106606203, LOC106608163, sr-bi, tfr1a, tlr2]
KEGG:04540	Gap junction	Group22	KEGG_01.05.2024	0.0326743	0.0467797	0.00361114	0.00526195	[-1]	4.45344	11	[LOC106562989, LOC106562991, LOC106572477, LOC106573846, LOC106575781, LOC106584727, LOC106594520, LOC106601613, LOC106604765, LOC106606489, LOC106607775]
GO:0071214	cellular response to abiotic stimulus	Group23	GO_BiologicalProcess-EBI-UniProt-GOA-ACAP-ARAP_01.05.2024_00h00	0.0235252	0.0369078	0.0235252	0.0244854	[3, 4]	6.38298	6	[LOC100136369, LOC106561678, LOC106571775, LOC106585411, LOC106611215, opn4xa]
GO:0007602	phototransduction	Group23	GO_BiologicalProcess-EBI-UniProt-GOA-ACAP-ARAP_01.05.2024_00h00	0.0286389	0.0419184	0.0235252	0.0244854	[3, 4, 5, 6]	6.84932	5	[LOC100136369, LOC106561678, LOC106571775, LOC106585411, opn4xa]
GO:0008020	G protein-coupled photoreceptor activity	Group23	GO_BiologicalProcess-EBI-UniProt-GOA-ACAP-ARAP_01.05.2024_00h00	0.0271843	0.0406988	0.0235252	0.0244854	[5, 6, 7]	6.94444	5	[LOC100136369, LOC106561678, LOC106571775, LOC106585411, opn4xa]
KEGG:04510	Focal adhesion	Group24	KEGG_01.05.2024	0.00299779	0.00809713	0.00222698	0.00354925	[-1]	4.44015	23	[LOC106561553, LOC106565009, LOC106568560, LOC106569075, LOC106570460, LOC106572511, LOC106572830, LOC106572912, LOC106579293, LOC106582526, LOC106583599, LOC106587137, LOC106587655, LOC106594520, LOC106598235, LOC106606203, LOC106608163, LOC106610502, LOC106611743, LOC106613792, cav1, col1a1b, jun]
KEGG:04512	ECM-receptor interaction	Group24	KEGG_01.05.2024	0.000877214	0.00314836	0.00222698	0.00354925	[-1]	6.56566	13	[LOC106569075, LOC106570460, LOC106572511, LOC106572912, LOC106579293, LOC106582526, LOC106587655, LOC106598235, LOC106608163, LOC106610502, LOC106613563, col1a1b, gp9]
GO:0005587	collagen type IV trimer	Group24	GO_CellularComponent-EBI-UniProt-GOA-ACAP-ARAP_01.05.2024_00h00	0.000883489	0.00312803	0.00222698	0.00354925	[4, 6, 7, 8, 9]	21.0526	4	[LOC106570460, LOC106598235, LOC106610502, col1a1b]
GO:0009925	basal plasma membrane	Group25	GO_CellularComponent-EBI-UniProt-GOA-ACAP-ARAP_01.05.2024_00h00	0.0102107	0.019527	0.00617709	0.00787578	[3, 4, 5]	5.31401	11	[LOC100196543, LOC100380859, LOC106561553, LOC106566066, LOC106579390, LOC106582756, LOC106586140, LOC106593320, LOC106605147, LOC106606856, LOC106609408]
GO:0048732	gland development	Group25	GO_BiologicalProcess-EBI-UniProt-GOA-ACAP-ARAP_01.05.2024_00h00	0.00625068	0.0135345	0.00617709	0.00787578	[4]	10	5	[LOC106561553, LOC106566066, LOC106582756, fgf10a, snx7]
GO:0005008	hepatocyte growth factor receptor activity	Group25	GO_BiologicalProcess-EBI-UniProt-GOA-ACAP-ARAP_01.05.2024_00h00	0.000124563	0.000725232	0.00617709	0.00787578	[7, 8, 9]	60	3	[LOC106561553, LOC106566066, LOC106582756]
GO:0006623	protein targeting to vacuole	Group26	GO_BiologicalProcess-EBI-UniProt-GOA-ACAP-ARAP_01.05.2024_00h00	0.0244184	0.037413	0.00495309	0.00647712	[5, 6, 7, 8]	7.14286	5	[LOC106580924, LOC106602588, LOC106603116, LOC106613013, hsp7c]
GO:0140662	ATP-dependent protein folding chaperone	Group26	GO_BiologicalProcess-EBI-UniProt-GOA-ACAP-ARAP_01.05.2024_00h00	0.0069281	0.014406	0.00495309	0.00647712	[4, 7, 8, 9]	8.33333	6	[LOC106601018, LOC106608136, LOC106613013, hs90a, hsc70, hsp7c]
GO:0006622	protein targeting to lysosome	Group26	GO_BiologicalProcess-EBI-UniProt-GOA-ACAP-ARAP_01.05.2024_00h00	0.0125189	0.0226204	0.00495309	0.00647712	[6, 7, 8, 9]	14.2857	3	[LOC106580924, LOC106613013, hsp7c]
GO:0051241	negative regulation of multicellular organismal process	Group27	GO_BiologicalProcess-EBI-UniProt-GOA-ACAP-ARAP_01.05.2024_00h00	0.0230778	0.0368681	0.0194592	0.0220538	[2, 3, 4]	4.54545	12	[LOC106563108, LOC106565512, LOC106577511, LOC106587655, LOC106603287, LOC106608163, LOC106608947, anxa5b, apoc1, pln1, rflna, tnfrsf21]
GO:0051051	negative regulation of transport	Group27	GO_BiologicalProcess-EBI-UniProt-GOA-ACAP-ARAP_01.05.2024_00h00	0.0103721	0.019692	0.0194592	0.0220538	[2, 3, 4, 5]	6.86275	7	[LOC106563108, LOC106577511, LOC106607180, apoc1, hamp, pln1, pxk]
GO:0043271	negative regulation of monoatomic ion transport	Group27	GO_BiologicalProcess-EBI-UniProt-GOA-ACAP-ARAP_01.05.2024_00h00	0.00573934	0.0126362	0.0194592	0.0220538	[3, 4, 5, 6]	12.9032	4	[LOC106607180, hamp, pln1, pxk]
KEGG:04620	Toll-like receptor signaling pathway	Group28	KEGG_01.05.2024	0.000274548	0.00143863	0.00118481	0.00223797	[-1]	6.47773	16	[LOC100136449, LOC106563113, LOC106568387, LOC106568560, LOC106572830, LOC106598436, LOC106606203, LOC106608548, LOC106609456, cxl10, jun, mapk12a, tl/lrr, tlr2, tlr7, tnr5]
KEGG:04621	NOD-like receptor signaling pathway	Group28	KEGG_01.05.2024	0.0196035	0.0323026	0.00118481	0.00223797	[-1]	4.18848	16	[LOC100136449, LOC106563020, LOC106568560, LOC106572830, LOC106577200, LOC106579390, LOC106595901, LOC106598436, LOC106608136, LOC106608859, LOC106609456, hs90a, jun, mapk12a, nek7, traf2b]
KEGG:04912	GnRH signaling pathway	Group28	KEGG_01.05.2024	0.0197153	0.0322838	0.00118481	0.00223797	[-1]	4.65116	12	[LOC100380644, LOC106562416, LOC106566685, LOC106568560, LOC106569443, LOC106572830, LOC106594520, LOC106595901, LOC106606489, LOC106609456, jun, mapk12a]
KEGG:05132	Salmonella infection	Group28	KEGG_01.05.2024	0.00338539	0.0086958	0.00118481	0.00223797	[-1]	4.16025	27	[LOC100136449, LOC106562989, LOC106562991, LOC106563020, LOC106568395, LOC106568560, LOC106572477, LOC106572830, LOC106573846, LOC106575781, LOC106579390, LOC106583599, LOC106588129, LOC106601613, LOC106604765, LOC106606203, LOC106608136, LOC106608859, LOC106609456, LOC106610340, hdr, hs90a, jun, mapk12a, tl/lrr, tlr2, traf2b]
GO:0005539	glycosaminoglycan binding	Group29	GO_MolecularFunction-EBI-UniProt-GOA-ACAP-ARAP_01.05.2024_00h00	6.8225e-06	7.4479e-05	1.04224e-05	4.42954e-05	[3]	8.03571	18	[LOC106561101, LOC106562111, LOC106565750, LOC106577862, LOC106579714, LOC106582154, LOC106582526, LOC106585763, LOC106586999, LOC106587655, LOC106588972, LOC106599208, LOC106608163, LOC106613694, LOC106613695, aplp2, stab1, vcanb]
GO:0008201	heparin binding	Group29	GO_MolecularFunction-EBI-UniProt-GOA-ACAP-ARAP_01.05.2024_00h00	0.00108423	0.0036419	1.04224e-05	4.42954e-05	[3, 4]	7.14286	11	[LOC106577862, LOC106582154, LOC106582526, LOC106586999, LOC106587655, LOC106588972, LOC106599208, LOC106608163, LOC106613694, LOC106613695, aplp2]
GO:0005540	hyaluronic acid binding	Group29	GO_MolecularFunction-EBI-UniProt-GOA-ACAP-ARAP_01.05.2024_00h00	0.00197245	0.00594003	1.04224e-05	4.42954e-05	[4]	10.7143	6	[LOC106561101, LOC106562111, LOC106582154, LOC106585763, stab1, vcanb]
GO:0001501	skeletal system development	Group29	GO_BiologicalProcess-EBI-UniProt-GOA-ACAP-ARAP_01.05.2024_00h00	0.0304548	0.0438415	1.04224e-05	4.42954e-05	[4, 5]	4.8913	9	[LOC106561101, LOC106569443, LOC106571739, LOC106578526, LOC106585763, LOC106610624, mustn1a, rflna, vcanb]
GO:0072534	perineuronal net	Group29	GO_CellularComponent-EBI-UniProt-GOA-ACAP-ARAP_01.05.2024_00h00	0.0327255	0.0465982	1.04224e-05	4.42954e-05	[6, 7, 8]	10	3	[LOC106561101, LOC106585763, vcanb]
KEGG:00480	Glutathione metabolism	Group30	KEGG_01.05.2024	0.0293948	0.0427858	0.00460591	0.00634869	[-1]	6.06061	6	[LOC100136484, LOC106562827, LOC106574849, LOC106575060, LOC106575822, LOC106590880]
KEGG:00980	Metabolism of xenobiotics by cytochrome P450	Group30	KEGG_01.05.2024	0.00061612	0.00256228	0.00460591	0.00634869	[-1]	11.2903	7	[LOC100136484, LOC106562827, LOC106563565, LOC106563632, LOC106575060, LOC106590880, LOC106600509]
KEGG:00982	Drug metabolism	Group30	KEGG_01.05.2024	0.0108077	0.0200825	0.00460591	0.00634869	[-1]	8.77193	5	[LOC100136484, LOC106562827, LOC106575060, LOC106590880, LOC106600509]
GO:0016765	transferase activity, transferring alkyl or aryl (other than methyl) groups	Group30	GO_MolecularFunction-EBI-UniProt-GOA-ACAP-ARAP_01.05.2024_00h00	0.00389202	0.00961991	0.00460591	0.00634869	[3]	8.23529	7	[LOC100136484, LOC106562827, LOC106575060, LOC106590880, LOC123729220, dhys, hmbsa]
GO:0004364	glutathione transferase activity	Group30	GO_MolecularFunction-EBI-UniProt-GOA-ACAP-ARAP_01.05.2024_00h00	0.00257864	0.00718727	0.00460591	0.00634869	[4]	16	4	[LOC100136484, LOC106562827, LOC106575060, LOC106590880]
KEGG:00860	Porphyrin metabolism	Group31	KEGG_01.05.2024	8.15875e-07	1.336e-05	1.47698e-06	9.41576e-06	[-1]	13.9535	12	[LOC106563307, LOC106563910, LOC106600765, LOC106600953, LOC106605668, alad, cpox, dcup, fech, hem4, hmbsa, ppox]
GO:0016627	oxidoreductase activity, acting on the CH-CH group of donors	Group31	GO_MolecularFunction-EBI-UniProt-GOA-ACAP-ARAP_01.05.2024_00h00	0.0175889	0.029924	1.47698e-06	9.41576e-06	[3]	6.81818	6	[LOC106585384, LOC106605668, LOC106607757, cpox, dhcr24, ppox]
GO:0046148	pigment biosynthetic process	Group31	GO_BiologicalProcess-EBI-UniProt-GOA-ACAP-ARAP_01.05.2024_00h00	2.83759e-08	6.75862e-07	1.47698e-06	9.41576e-06	[3]	21.1538	11	[LOC106563307, LOC106589657, LOC106605668, LOC123729220, cpox, dcup, fech, hem4, hmbsa, ppox, tyrp-1]
GO:0016634	oxidoreductase activity, acting on the CH-CH group of donors, oxygen as acceptor	Group31	GO_MolecularFunction-EBI-UniProt-GOA-ACAP-ARAP_01.05.2024_00h00	0.000975044	0.00336134	1.47698e-06	9.41576e-06	[4]	33.3333	3	[LOC106605668, cpox, ppox]
GO:0006782	protoporphyrinogen IX biosynthetic process	Group31	GO_BiologicalProcess-EBI-UniProt-GOA-ACAP-ARAP_01.05.2024_00h00	9.78265e-10	2.56305e-08	1.47698e-06	9.41576e-06	[5, 7, 8]	50	8	[LOC106563307, LOC106605668, LOC123729220, cpox, dcup, hem4, hmbsa, ppox]
KEGG:00250	Alanine, aspartate and glutamate metabolism	Group32	KEGG_01.05.2024	0.00110252	0.00365645	1.20787e-07	1.54003e-06	[-1]	9.09091	8	[LOC106566711, LOC106569508, LOC106581773, LOC106590406, LOC106602007, LOC106610853, ass1, si:dkey-103j14.5]
GO:0044248	cellular catabolic process	Group32	GO_BiologicalProcess-EBI-UniProt-GOA-ACAP-ARAP_01.05.2024_00h00	7.42784e-07	1.2974e-05	1.20787e-07	1.54003e-06	[3]	5.16274	46	[LOC100136576, LOC100194714, LOC100286622, LOC106564567, LOC106564824, LOC106566711, LOC106576811, LOC106577031, LOC106578486, LOC106580394, LOC106583638, LOC106586175, LOC106590406, LOC106590602, LOC106592262, LOC106594777, LOC106595268, LOC106600318, LOC106600509, LOC106601051, LOC106601071, LOC106601072, LOC106601074, LOC106601076, LOC106601077, LOC106602007, LOC106604146, LOC106607236, LOC106…
GO:0044282	small molecule catabolic process	Group32	GO_BiologicalProcess-EBI-UniProt-GOA-ACAP-ARAP_01.05.2024_00h00	0.00490842	0.0110863	1.20787e-07	1.54003e-06	[3]	4.77528	17	[LOC100286622, LOC106566711, LOC106577031, LOC106578486, LOC106580394, LOC106583638, LOC106590406, LOC106590602, LOC106592262, LOC106600509, LOC106602007, LOC106605689, abcd4, apoeb, cdo1, si:dkey-103j14.5, zgc:101540]
GO:0009063	amino acid catabolic process	Group32	GO_BiologicalProcess-EBI-UniProt-GOA-ACAP-ARAP_01.05.2024_00h00	0.0231656	0.0365627	1.20787e-07	1.54003e-06	[4]	5.44218	8	[LOC106566711, LOC106577031, LOC106580394, LOC106590406, LOC106590602, LOC106602007, cdo1, si:dkey-103j14.5]
GO:0046395	carboxylic acid catabolic process	Group32	GO_BiologicalProcess-EBI-UniProt-GOA-ACAP-ARAP_01.05.2024_00h00	0.00731014	0.0149629	1.20787e-07	1.54003e-06	[5, 6]	4.96454	14	[LOC100286622, LOC106566711, LOC106577031, LOC106578486, LOC106580394, LOC106583638, LOC106590406, LOC106590602, LOC106592262, LOC106602007, abcd4, cdo1, si:dkey-103j14.5, zgc:101540]
GO:0019955	cytokine binding	Group33	GO_MolecularFunction-EBI-UniProt-GOA-ACAP-ARAP_01.05.2024_00h00	0.0237714	0.0370721	2.95525e-07	2.15311e-06	[3]	5.11364	9	[LOC106563420, LOC106564387, LOC106565493, LOC106565750, LOC106569491, LOC106586805, LOC106597466, LOC106600212, il1r2]
GO:0140375	immune receptor activity	Group33	GO_MolecularFunction-EBI-UniProt-GOA-ACAP-ARAP_01.05.2024_00h00	0.000105128	0.000640549	2.95525e-07	2.15311e-06	[3]	6.77291	17	[LOC106563436, LOC106564387, LOC106565493, LOC106568372, LOC106569491, LOC106575727, LOC106576191, LOC106577689, LOC106582459, LOC106584987, LOC106586805, LOC106597466, LOC106600212, LOC106601362, LOC106603109, LOC106607440, il1r2]
GO:0060326	cell chemotaxis	Group33	GO_BiologicalProcess-EBI-UniProt-GOA-ACAP-ARAP_01.05.2024_00h00	0.003961	0.00960909	2.95525e-07	2.15311e-06	[4, 5]	5.76923	12	[LOC100136449, LOC106561115, LOC106565493, LOC106569491, LOC106586805, LOC106589772, LOC106597466, LOC106600212, LOC106600447, LOC106608548, cxl10, f10]
GO:0019221	cytokine-mediated signaling pathway	Group33	GO_BiologicalProcess-EBI-UniProt-GOA-ACAP-ARAP_01.05.2024_00h00	2.01093e-05	0.000150532	2.95525e-07	2.15311e-06	[4, 5, 6]	6.50888	22	[LOC100136449, LOC100136502, LOC106563020, LOC106563436, LOC106564387, LOC106565493, LOC106569491, LOC106575727, LOC106576191, LOC106586805, LOC106597466, LOC106598436, LOC106600212, LOC106601362, LOC106603109, LOC106607440, hdr, il1r2, m17, tnr6, traf2b, traf4a]
GO:0004896	cytokine receptor activity	Group33	GO_BiologicalProcess-EBI-UniProt-GOA-ACAP-ARAP_01.05.2024_00h00	0.00234556	0.00675314	2.95525e-07	2.15311e-06	[5, 6, 7]	5.88235	13	[LOC106563436, LOC106564387, LOC106565493, LOC106569491, LOC106575727, LOC106576191, LOC106586805, LOC106597466, LOC106600212, LOC106601362, LOC106603109, LOC106607440, il1r2]
GO:0045321	leukocyte activation	Group34	GO_BiologicalProcess-EBI-UniProt-GOA-ACAP-ARAP_01.05.2024_00h00	0.00265008	0.00730865	0.000116509	0.000330108	[2, 3]	5.57769	14	[LOC100136449, LOC100136502, LOC106564567, LOC106565512, LOC106577375, LOC106577762, LOC106577765, LOC106590199, LOC106603287, LOC106606884, LOC106608811, prf1.3, tnfrsf21, tnr5]
GO:0042127	regulation of cell population proliferation	Group34	GO_BiologicalProcess-EBI-UniProt-GOA-ACAP-ARAP_01.05.2024_00h00	0.000841948	0.00306376	0.000116509	0.000330108	[3, 4]	4.90405	23	[LOC100136449, LOC106561101, LOC106565512, LOC106568560, LOC106568945, LOC106572830, LOC106574253, LOC106585763, LOC106590199, LOC106598140, LOC106599020, LOC106603287, LOC106608552, cav1, cdk6, fgf10a, jun, junb, m17, nupr1b, tnfrsf21, tnr5, vcanb]
GO:0046651	lymphocyte proliferation	Group34	GO_BiologicalProcess-EBI-UniProt-GOA-ACAP-ARAP_01.05.2024_00h00	0.0184979	0.030869	0.000116509	0.000330108	[4, 5]	6.74157	6	[LOC100136449, LOC106565512, LOC106590199, LOC106603287, tnfrsf21, tnr5]
GO:0050670	regulation of lymphocyte proliferation	Group34	GO_BiologicalProcess-EBI-UniProt-GOA-ACAP-ARAP_01.05.2024_00h00	0.0167111	0.0286164	0.000116509	0.000330108	[5, 6, 7]	6.89655	6	[LOC100136449, LOC106565512, LOC106590199, LOC106603287, tnfrsf21, tnr5]
GO:0030888	regulation of B cell proliferation	Group34	GO_BiologicalProcess-EBI-UniProt-GOA-ACAP-ARAP_01.05.2024_00h00	0.0273276	0.0406809	0.000116509	0.000330108	[6, 7, 8]	10.7143	3	[LOC106590199, tnfrsf21, tnr5]
GO:0009611	response to wounding	Group35	GO_BiologicalProcess-EBI-UniProt-GOA-ACAP-ARAP_01.05.2024_00h00	0.00234755	0.00668542	0.00252499	0.00390226	[3]	6.15385	12	[LOC106563033, LOC106581931, LOC106583599, LOC106586828, LOC106608947, LOC106612366, f10, f2r, fgf10a, m17, par-2, par2]
GO:0050878	regulation of body fluid levels	Group35	GO_BiologicalProcess-EBI-UniProt-GOA-ACAP-ARAP_01.05.2024_00h00	0.000408713	0.00184626	0.00252499	0.00390226	[3]	8.0292	11	[LOC106563033, LOC106581931, LOC106583599, LOC106586828, LOC106600435, LOC106612366, aqp1, f10, f2r, par-2, par2]
GO:0007596	blood coagulation	Group35	GO_BiologicalProcess-EBI-UniProt-GOA-ACAP-ARAP_01.05.2024_00h00	0.00150818	0.00481883	0.00252499	0.00390226	[3, 5]	7.89474	9	[LOC106563033, LOC106581931, LOC106583599, LOC106586828, LOC106612366, f10, f2r, par-2, par2]
GO:0015057	thrombin-activated receptor activity	Group35	GO_BiologicalProcess-EBI-UniProt-GOA-ACAP-ARAP_01.05.2024_00h00	0.000335298	0.00162682	0.00252499	0.00390226	[5, 6, 7, 8, 9]	26.6667	4	[LOC106563033, f2r, par-2, par2]
GO:0035025	positive regulation of Rho protein signal transduction	Group35	GO_BiologicalProcess-EBI-UniProt-GOA-ACAP-ARAP_01.05.2024_00h00	0.0301418	0.0436306	0.00252499	0.00390226	[6, 7, 8, 9, 10]	6.75676	5	[LOC106563033, LOC106581353, f2r, par-2, par2]
KEGG:00910	Nitrogen metabolism	Group36	KEGG_01.05.2024	0.00887154	0.0174763	6.20369e-05	0.000197743	[-1]	11.4286	4	[LOC106568872, LOC106590208, ca6, cahz]
GO:0016836	hydro-lyase activity	Group36	GO_MolecularFunction-EBI-UniProt-GOA-ACAP-ARAP_01.05.2024_00h00	0.00300335	0.00802935	6.20369e-05	0.000197743	[4]	7.76699	8	[LOC106563307, LOC106568872, LOC106590208, ca6, cahz, enog, hem4, ptgis]
GO:0004089	carbonate dehydratase activity	Group36	GO_MolecularFunction-EBI-UniProt-GOA-ACAP-ARAP_01.05.2024_00h00	0.00394784	0.00966667	6.20369e-05	0.000197743	[5]	14.2857	4	[LOC106568872, LOC106590208, ca6, cahz]
GO:0031526	brush border membrane	Group36	GO_CellularComponent-EBI-UniProt-GOA-ACAP-ARAP_01.05.2024_00h00	0.0142467	0.025392	6.20369e-05	0.000197743	[4, 5, 6]	13.6364	3	[LOC106600435, aqp1, fabp2]
GO:0015670	carbon dioxide transport	Group36	GO_BiologicalProcess-EBI-UniProt-GOA-ACAP-ARAP_01.05.2024_00h00	1.96108e-05	0.000151118	6.20369e-05	0.000197743	[5, 6]	50	4	[LOC106590208, LOC106600435, aqp1, cahz]
GO:0008519	ammonium transmembrane transporter activity	Group36	GO_BiologicalProcess-EBI-UniProt-GOA-ACAP-ARAP_01.05.2024_00h00	0.000710639	0.00269837	6.20369e-05	0.000197743	[6, 8]	22.2222	4	[LOC100196095, LOC106600435, aqp1, rhd]
GO:0004857	enzyme inhibitor activity	Group37	GO_MolecularFunction-EBI-UniProt-GOA-ACAP-ARAP_01.05.2024_00h00	0.000628776	0.00253445	0.000563121	0.00119663	[3]	5.22388	21	[LOC100195750, LOC106568827, LOC106570498, LOC106571140, LOC106575194, LOC106577511, LOC106581278, LOC106581931, LOC106582002, LOC106586828, LOC106588334, LOC106589915, LOC106590538, LOC106608947, LOC106613072, LOC106613587, angl4, aplp2, apoc1, pi15a, serpinh1a]
GO:0061134	peptidase regulator activity	Group37	GO_MolecularFunction-EBI-UniProt-GOA-ACAP-ARAP_01.05.2024_00h00	0.000127246	0.000724749	0.000563121	0.00119663	[3]	6.66667	17	[LOC100195750, LOC106560797, LOC106570498, LOC106571140, LOC106581278, LOC106581931, LOC106582002, LOC106586828, LOC106589915, LOC106590538, LOC106590626, LOC106608947, LOC106613072, LOC106613587, aplp2, pi15a, serpinh1a]
GO:0030414	peptidase inhibitor activity	Group37	GO_MolecularFunction-EBI-UniProt-GOA-ACAP-ARAP_01.05.2024_00h00	0.000221138	0.00123272	0.000563121	0.00119663	[4]	6.88073	15	[LOC100195750, LOC106570498, LOC106571140, LOC106581278, LOC106581931, LOC106582002, LOC106586828, LOC106589915, LOC106590538, LOC106608947, LOC106613072, LOC106613587, aplp2, pi15a, serpinh1a]
GO:0004866	endopeptidase inhibitor activity	Group37	GO_MolecularFunction-EBI-UniProt-GOA-ACAP-ARAP_01.05.2024_00h00	0.000877214	0.00314836	0.000563121	0.00119663	[5]	6.56566	13	[LOC100195750, LOC106571140, LOC106581278, LOC106581931, LOC106582002, LOC106586828, LOC106589915, LOC106590538, LOC106608947, LOC106613072, LOC106613587, aplp2, serpinh1a]
GO:0030199	collagen fibril organization	Group37	GO_BiologicalProcess-EBI-UniProt-GOA-ACAP-ARAP_01.05.2024_00h00	0.0277899	0.0409042	0.000563121	0.00119663	[5, 6]	8.16327	4	[LOC106581278, LOC106613072, dpt, serpinh1a]
GO:0004867	serine-type endopeptidase inhibitor activity	Group37	GO_MolecularFunction-EBI-UniProt-GOA-ACAP-ARAP_01.05.2024_00h00	0.00036698	0.00171694	0.000563121	0.00119663	[6]	8.77193	10	[LOC106571140, LOC106581278, LOC106581931, LOC106582002, LOC106586828, LOC106608947, LOC106613072, LOC106613587, aplp2, serpinh1a]
GO:0002682	regulation of immune system process	Group38	GO_BiologicalProcess-EBI-UniProt-GOA-ACAP-ARAP_01.05.2024_00h00	0.000673918	0.00259657	0.000673918	0.00137479	[2, 3]	4.66321	27	[LOC100136449, LOC106563113, LOC106565512, LOC106568372, LOC106568387, LOC106569490, LOC106573839, LOC106577375, LOC106577689, LOC106582459, LOC106583003, LOC106583822, LOC106584987, LOC106588291, LOC106588881, LOC106590199, LOC106594845, LOC106599065, LOC106602030, LOC106603287, LOC106608642, c7b, f10, tlr2, tlr7, tnfrsf21, tnr5]
GO:0002684	positive regulation of immune system process	Group38	GO_BiologicalProcess-EBI-UniProt-GOA-ACAP-ARAP_01.05.2024_00h00	0.000309056	0.00155717	0.000673918	0.00137479	[2, 3, 4]	5.17241	24	[LOC100136449, LOC106563113, LOC106565512, LOC106568372, LOC106568387, LOC106573839, LOC106577375, LOC106577689, LOC106582459, LOC106583003, LOC106583822, LOC106584987, LOC106588291, LOC106588881, LOC106590199, LOC106594845, LOC106599065, LOC106602030, LOC106608642, c7b, f10, tlr2, tlr7, tnr5]
GO:0050776	regulation of immune response	Group38	GO_BiologicalProcess-EBI-UniProt-GOA-ACAP-ARAP_01.05.2024_00h00	0.000469678	0.00208569	0.000673918	0.00137479	[3, 4]	5.34351	21	[LOC106563113, LOC106568372, LOC106568387, LOC106569490, LOC106573839, LOC106577375, LOC106577689, LOC106582459, LOC106583003, LOC106583822, LOC106584987, LOC106588291, LOC106588881, LOC106594845, LOC106599065, LOC106602030, LOC106608642, c7b, tlr2, tlr7, tnr5]
GO:0002253	activation of immune response	Group38	GO_BiologicalProcess-EBI-UniProt-GOA-ACAP-ARAP_01.05.2024_00h00	4.86437e-05	0.000326786	0.000673918	0.00137479	[2, 4, 5, 6]	6.49351	20	[LOC106563113, LOC106568372, LOC106568387, LOC106573839, LOC106577375, LOC106577689, LOC106582459, LOC106583003, LOC106583822, LOC106584987, LOC106588291, LOC106588881, LOC106594845, LOC106599065, LOC106602030, LOC106608642, c7b, tlr2, tlr7, tnr5]
GO:0002757	immune response-activating signaling pathway	Group38	GO_BiologicalProcess-EBI-UniProt-GOA-ACAP-ARAP_01.05.2024_00h00	1.74775e-05	0.000143097	0.000673918	0.00137479	[3, 4, 5, 6, 7]	7.5	18	[LOC106563113, LOC106568372, LOC106568387, LOC106573839, LOC106577375, LOC106577689, LOC106582459, LOC106583822, LOC106584987, LOC106588291, LOC106588881, LOC106594845, LOC106599065, LOC106602030, LOC106608642, tlr2, tlr7, tnr5]
GO:0002768	immune response-regulating cell surface receptor signaling pathway	Group38	GO_BiologicalProcess-EBI-UniProt-GOA-ACAP-ARAP_01.05.2024_00h00	0.0129302	0.0232035	0.000673918	0.00137479	[4, 5, 6]	5.37634	10	[LOC106568372, LOC106577375, LOC106577689, LOC106582459, LOC106584987, LOC106588291, LOC106588881, LOC106599065, LOC106608642, tnr5]
GO:0004875	complement receptor activity	Group38	GO_BiologicalProcess-EBI-UniProt-GOA-ACAP-ARAP_01.05.2024_00h00	0.00509203	0.0114027	0.000673918	0.00137479	[6, 7, 8, 9, 10]	13.3333	4	[LOC106568372, LOC106577689, LOC106582459, LOC106584987]
GO:0098754	detoxification	Group39	GO_BiologicalProcess-EBI-UniProt-GOA-ACAP-ARAP_01.05.2024_00h00	5.61102e-17	2.94018e-15	1.29271e-07	1.31857e-06	[1, 4]	21.0084	25	[LOC100136576, LOC106564567, LOC106564824, LOC106564853, LOC106586175, LOC106594777, LOC106595268, LOC106600318, LOC106600509, LOC106601051, LOC106601071, LOC106601072, LOC106601074, LOC106601076, LOC106601077, LOC106607236, LOC106607371, LOC106607372, LOC106607373, LOC106607375, LOC106607380, LOC123723657, LOC123724067, hba, mt2]
GO:0070887	cellular response to chemical stimulus	Group39	GO_BiologicalProcess-EBI-UniProt-GOA-ACAP-ARAP_01.05.2024_00h00	5.22142e-08	1.05232e-06	1.29271e-07	1.31857e-06	[3]	4.64356	71	[LOC100136449, LOC100136502, LOC100136576, LOC106560843, LOC106561115, LOC106561543, LOC106563020, LOC106563108, LOC106563436, LOC106564387, LOC106564567, LOC106564824, LOC106564853, LOC106565406, LOC106565493, LOC106565512, LOC106566728, LOC106568819, LOC106569491, LOC106569524, LOC106570080, LOC106575727, LOC106576191, LOC106579329, LOC106585515, LOC106586175, LOC106586805, LOC106589772, LOC106…
GO:0020037	heme binding	Group39	GO_MolecularFunction-EBI-UniProt-GOA-ACAP-ARAP_01.05.2024_00h00	6.66086e-10	1.93905e-08	1.29271e-07	1.31857e-06	[4]	10.0386	26	[LOC100136576, LOC106564824, LOC106564853, LOC106577031, LOC106586175, LOC106590088, LOC106592262, LOC106594777, LOC106595268, LOC106600318, LOC106601051, LOC106601071, LOC106601072, LOC106601074, LOC106601076, LOC106601077, LOC106607236, LOC106607371, LOC106607372, LOC106607373, LOC106607375, LOC106607380, LOC123723657, LOC123724067, hba, ptgis]
GO:0034097	response to cytokine	Group39	GO_BiologicalProcess-EBI-UniProt-GOA-ACAP-ARAP_01.05.2024_00h00	6.14126e-06	7.31368e-05	1.29271e-07	1.31857e-06	[4]	6.32603	26	[LOC100136449, LOC100136502, LOC106563020, LOC106563436, LOC106564387, LOC106565493, LOC106569491, LOC106569524, LOC106575727, LOC106576191, LOC106583822, LOC106586805, LOC106597466, LOC106598436, LOC106600212, LOC106601362, LOC106603109, LOC106607440, hdr, il1r2, m17, mx2, tnr5, tnr6, traf2b, traf4a]
GO:0042744	hydrogen peroxide catabolic process	Group39	GO_BiologicalProcess-EBI-UniProt-GOA-ACAP-ARAP_01.05.2024_00h00	9.32505e-23	1.22158e-20	1.29271e-07	1.31857e-06	[4, 5]	43.1373	22	[LOC100136576, LOC106564567, LOC106564824, LOC106586175, LOC106594777, LOC106595268, LOC106600318, LOC106601051, LOC106601071, LOC106601072, LOC106601074, LOC106601076, LOC106601077, LOC106607236, LOC106607371, LOC106607372, LOC106607373, LOC106607375, LOC106607380, LOC123723657, LOC123724067, hba]
GO:0019221	cytokine-mediated signaling pathway	Group39	GO_BiologicalProcess-EBI-UniProt-GOA-ACAP-ARAP_01.05.2024_00h00	2.01093e-05	0.000150532	1.29271e-07	1.31857e-06	[4, 5, 6]	6.50888	22	[LOC100136449, LOC100136502, LOC106563020, LOC106563436, LOC106564387, LOC106565493, LOC106569491, LOC106575727, LOC106576191, LOC106586805, LOC106597466, LOC106598436, LOC106600212, LOC106601362, LOC106603109, LOC106607440, hdr, il1r2, m17, tnr6, traf2b, traf4a]
GO:0004601	peroxidase activity	Group39	GO_BiologicalProcess-EBI-UniProt-GOA-ACAP-ARAP_01.05.2024_00h00	3.04597e-18	1.99511e-16	1.29271e-07	1.31857e-06	[5, 8]	26.7442	23	[LOC100136576, LOC106564567, LOC106564824, LOC106564853, LOC106586175, LOC106594777, LOC106595268, LOC106600318, LOC106601051, LOC106601071, LOC106601072, LOC106601074, LOC106601076, LOC106601077, LOC106607236, LOC106607371, LOC106607372, LOC106607373, LOC106607375, LOC106607380, LOC123723657, LOC123724067, hba]
KEGG:04216	Ferroptosis	Group40	KEGG_01.05.2024	0.00648388	0.0136998	0.00164944	0.00300433	[-1]	6.83761	8	[LOC106563588, LOC106577200, LOC106586140, LOC106600765, LOC106600953, sat1a.2, tfa, tfr1a]
GO:0006879	intracellular iron ion homeostasis	Group40	GO_BiologicalProcess-EBI-UniProt-GOA-ACAP-ARAP_01.05.2024_00h00	0.00281049	0.00767029	0.00164944	0.00300433	[4, 6]	10	6	[LOC106600765, LOC106600953, LOC123741664, frrs1b, hamp, tfr1a]
GO:0006880	intracellular sequestering of iron ion	Group40	GO_BiologicalProcess-EBI-UniProt-GOA-ACAP-ARAP_01.05.2024_00h00	0.0248227	0.0378113	0.00164944	0.00300433	[4, 5, 6, 8]	11.1111	3	[LOC106600765, LOC106600953, LOC123741664]
GO:0000041	transition metal ion transport	Group40	GO_BiologicalProcess-EBI-UniProt-GOA-ACAP-ARAP_01.05.2024_00h00	0.00412128	0.00964085	0.00164944	0.00300433	[7]	6.36943	10	[LOC100196483, LOC106586140, LOC106600765, LOC106600953, LOC123741664, hamp, slc25a37, slc39a4, tfa, tfr1a]
GO:0034755	iron ion transmembrane transport	Group40	GO_BiologicalProcess-EBI-UniProt-GOA-ACAP-ARAP_01.05.2024_00h00	0.0180878	0.0305742	0.00164944	0.00300433	[5, 7, 9]	12.5	3	[LOC106586140, hamp, slc25a37]
GO:0006826	iron ion transport	Group40	GO_BiologicalProcess-EBI-UniProt-GOA-ACAP-ARAP_01.05.2024_00h00	0.000811551	0.00303752	0.00164944	0.00300433	[8]	9.52381	8	[LOC106586140, LOC106600765, LOC106600953, LOC123741664, hamp, slc25a37, tfa, tfr1a]
GO:0008198	ferrous iron binding	Group40	GO_MolecularFunction-EBI-UniProt-GOA-ACAP-ARAP_01.05.2024_00h00	0.0259894	0.0391335	0.00164944	0.00300433	[8]	8.33333	4	[LOC106600765, LOC106600953, LOC123741664, cdo1]
GO:0019955	cytokine binding	Group41	GO_MolecularFunction-EBI-UniProt-GOA-ACAP-ARAP_01.05.2024_00h00	0.0237714	0.0370721	0.000198745	0.000533472	[3]	5.11364	9	[LOC106563420, LOC106564387, LOC106565493, LOC106565750, LOC106569491, LOC106586805, LOC106597466, LOC106600212, il1r2]
GO:0006935	chemotaxis	Group41	GO_BiologicalProcess-EBI-UniProt-GOA-ACAP-ARAP_01.05.2024_00h00	0.00556463	0.0123554	0.000198745	0.000533472	[3, 4]	4.83384	16	[LOC100136449, LOC106561115, LOC106565493, LOC106569491, LOC106582459, LOC106585958, LOC106586805, LOC106589772, LOC106597466, LOC106599208, LOC106600212, LOC106600447, LOC106608548, cxl10, f10, fgf10a]
GO:0005126	cytokine receptor binding	Group41	GO_MolecularFunction-EBI-UniProt-GOA-ACAP-ARAP_01.05.2024_00h00	0.00401813	0.00957046	0.000198745	0.000533472	[4]	5.32319	14	[LOC100136449, LOC106561115, LOC106563020, LOC106564215, LOC106565750, LOC106589772, LOC106598436, LOC106600447, LOC106608548, cxl10, m17, tnfl6, traf2b, traf4a]
GO:0060326	cell chemotaxis	Group41	GO_BiologicalProcess-EBI-UniProt-GOA-ACAP-ARAP_01.05.2024_00h00	0.003961	0.00960909	0.000198745	0.000533472	[4, 5]	5.76923	12	[LOC100136449, LOC106561115, LOC106565493, LOC106569491, LOC106586805, LOC106589772, LOC106597466, LOC106600212, LOC106600447, LOC106608548, cxl10, f10]
GO:0030595	leukocyte chemotaxis	Group41	GO_BiologicalProcess-EBI-UniProt-GOA-ACAP-ARAP_01.05.2024_00h00	0.0271843	0.0406988	0.000198745	0.000533472	[3, 5, 6]	6.94444	5	[LOC100136449, LOC106561115, LOC106586805, LOC106608548, f10]
GO:0005164	tumor necrosis factor receptor binding	Group41	GO_MolecularFunction-EBI-UniProt-GOA-ACAP-ARAP_01.05.2024_00h00	0.00864343	0.0171559	0.000198745	0.000533472	[6]	9.25926	5	[LOC106563020, LOC106564215, tnfl6, traf2b, traf4a]
GO:0008009	chemokine activity	Group41	GO_BiologicalProcess-EBI-UniProt-GOA-ACAP-ARAP_01.05.2024_00h00	0.0206204	0.033349	0.000198745	0.000533472	[5, 6, 7]	7.46269	5	[LOC106561115, LOC106589772, LOC106600447, LOC106608548, cxl10]
GO:0071356	cellular response to tumor necrosis factor	Group41	GO_BiologicalProcess-EBI-UniProt-GOA-ACAP-ARAP_01.05.2024_00h00	0.00133859	0.0043839	0.000198745	0.000533472	[6]	11.5385	6	[LOC106563020, hdr, tnr5, tnr6, traf2b, traf4a]
KEGG:04060	Cytokine-cytokine receptor interaction	Group42	KEGG_01.05.2024	1.80343e-06	2.7794e-05	2.44918e-10	6.24542e-09	[-1]	6.09037	31	[LOC100136449, LOC100136502, LOC106563436, LOC106564387, LOC106569491, LOC106571739, LOC106572181, LOC106574253, LOC106576191, LOC106579629, LOC106585251, LOC106586805, LOC106589772, LOC106597466, LOC106598140, LOC106600212, LOC106601362, LOC106603109, LOC106607440, LOC106608548, LOC106613202, cxl10, hdr, ifngr2a, il1r2, m17, sdf1, tnfl6, tnfrsf21, tnr5, tnr6]
GO:0098552	side of membrane	Group42	GO_CellularComponent-EBI-UniProt-GOA-ACAP-ARAP_01.05.2024_00h00	1.60892e-05	0.00013598	2.44918e-10	6.24542e-09	[2, 3]	5.08475	36	[LOC100136446, LOC100136502, LOC106560843, LOC106563020, LOC106563436, LOC106564308, LOC106564387, LOC106565493, LOC106565512, LOC106569491, LOC106572511, LOC106575727, LOC106577375, LOC106586805, LOC106587124, LOC106588291, LOC106588881, LOC106591603, LOC106597466, LOC106599065, LOC106600212, LOC106600435, LOC106601362, LOC106602257, LOC106603109, LOC106607440, LOC106608642, LOC106610446, LOC106…
GO:0019955	cytokine binding	Group42	GO_MolecularFunction-EBI-UniProt-GOA-ACAP-ARAP_01.05.2024_00h00	0.0237714	0.0370721	2.44918e-10	6.24542e-09	[3]	5.11364	9	[LOC106563420, LOC106564387, LOC106565493, LOC106565750, LOC106569491, LOC106586805, LOC106597466, LOC106600212, il1r2]
GO:0070887	cellular response to chemical stimulus	Group42	GO_BiologicalProcess-EBI-UniProt-GOA-ACAP-ARAP_01.05.2024_00h00	5.22142e-08	1.05232e-06	2.44918e-10	6.24542e-09	[3]	4.64356	71	[LOC100136449, LOC100136502, LOC100136576, LOC106560843, LOC106561115, LOC106561543, LOC106563020, LOC106563108, LOC106563436, LOC106564387, LOC106564567, LOC106564824, LOC106564853, LOC106565406, LOC106565493, LOC106565512, LOC106566728, LOC106568819, LOC106569491, LOC106569524, LOC106570080, LOC106575727, LOC106576191, LOC106579329, LOC106585515, LOC106586175, LOC106586805, LOC106589772, LOC106…
GO:0140375	immune receptor activity	Group42	GO_MolecularFunction-EBI-UniProt-GOA-ACAP-ARAP_01.05.2024_00h00	0.000105128	0.000640549	2.44918e-10	6.24542e-09	[3]	6.77291	17	[LOC106563436, LOC106564387, LOC106565493, LOC106568372, LOC106569491, LOC106575727, LOC106576191, LOC106577689, LOC106582459, LOC106584987, LOC106586805, LOC106597466, LOC106600212, LOC106601362, LOC106603109, LOC106607440, il1r2]
GO:0009897	external side of plasma membrane	Group42	GO_CellularComponent-EBI-UniProt-GOA-ACAP-ARAP_01.05.2024_00h00	3.95991e-06	5.18748e-05	2.44918e-10	6.24542e-09	[3, 4]	6.33803	27	[LOC100136446, LOC100136502, LOC106563436, LOC106564387, LOC106565493, LOC106565512, LOC106569491, LOC106572511, LOC106575727, LOC106577375, LOC106586805, LOC106588291, LOC106588881, LOC106597466, LOC106599065, LOC106600212, LOC106601362, LOC106602257, LOC106603109, LOC106607440, LOC106608642, LOC106610446, LOC106610449, hdr, tfr1a, tnr5, tnr6]
GO:0034097	response to cytokine	Group42	GO_BiologicalProcess-EBI-UniProt-GOA-ACAP-ARAP_01.05.2024_00h00	6.14126e-06	7.31368e-05	2.44918e-10	6.24542e-09	[4]	6.32603	26	[LOC100136449, LOC100136502, LOC106563020, LOC106563436, LOC106564387, LOC106565493, LOC106569491, LOC106569524, LOC106575727, LOC106576191, LOC106583822, LOC106586805, LOC106597466, LOC106598436, LOC106600212, LOC106601362, LOC106603109, LOC106607440, hdr, il1r2, m17, mx2, tnr5, tnr6, traf2b, traf4a]
GO:0019221	cytokine-mediated signaling pathway	Group42	GO_BiologicalProcess-EBI-UniProt-GOA-ACAP-ARAP_01.05.2024_00h00	2.01093e-05	0.000150532	2.44918e-10	6.24542e-09	[4, 5, 6]	6.50888	22	[LOC100136449, LOC100136502, LOC106563020, LOC106563436, LOC106564387, LOC106565493, LOC106569491, LOC106575727, LOC106576191, LOC106586805, LOC106597466, LOC106598436, LOC106600212, LOC106601362, LOC106603109, LOC106607440, hdr, il1r2, m17, tnr6, traf2b, traf4a]
GO:0004896	cytokine receptor activity	Group42	GO_BiologicalProcess-EBI-UniProt-GOA-ACAP-ARAP_01.05.2024_00h00	0.00234556	0.00675314	2.44918e-10	6.24542e-09	[5, 6, 7]	5.88235	13	[LOC106563436, LOC106564387, LOC106565493, LOC106569491, LOC106575727, LOC106576191, LOC106586805, LOC106597466, LOC106600212, LOC106601362, LOC106603109, LOC106607440, il1r2]
GO:0051240	positive regulation of multicellular organismal process	Group43	GO_BiologicalProcess-EBI-UniProt-GOA-ACAP-ARAP_01.05.2024_00h00	0.0142982	0.0253117	6.6498e-06	3.08309e-05	[2, 3, 4]	4.17633	18	[LOC100136439, LOC100136449, LOC100136453, LOC106561101, LOC106563113, LOC106565512, LOC106568387, LOC106568558, LOC106579714, LOC106585763, LOC106590199, LOC106605095, LOC106609762, LOC106613504, f2r, tlr7, tnr5, vcanb]
GO:0050776	regulation of immune response	Group43	GO_BiologicalProcess-EBI-UniProt-GOA-ACAP-ARAP_01.05.2024_00h00	0.000469678	0.00208569	6.6498e-06	3.08309e-05	[3, 4]	5.34351	21	[LOC106563113, LOC106568372, LOC106568387, LOC106569490, LOC106573839, LOC106577375, LOC106577689, LOC106582459, LOC106583003, LOC106583822, LOC106584987, LOC106588291, LOC106588881, LOC106594845, LOC106599065, LOC106602030, LOC106608642, c7b, tlr2, tlr7, tnr5]
GO:0001816	cytokine production	Group43	GO_BiologicalProcess-EBI-UniProt-GOA-ACAP-ARAP_01.05.2024_00h00	0.000317455	0.00156931	6.6498e-06	3.08309e-05	[2, 6]	7.74194	12	[LOC100136439, LOC100136453, LOC106563113, LOC106568387, LOC106579714, LOC106588881, LOC106591603, LOC106599065, LOC106603287, LOC106608642, tlr7, tnr5]
GO:0002253	activation of immune response	Group43	GO_BiologicalProcess-EBI-UniProt-GOA-ACAP-ARAP_01.05.2024_00h00	4.86437e-05	0.000326786	6.6498e-06	3.08309e-05	[2, 4, 5, 6]	6.49351	20	[LOC106563113, LOC106568372, LOC106568387, LOC106573839, LOC106577375, LOC106577689, LOC106582459, LOC106583003, LOC106583822, LOC106584987, LOC106588291, LOC106588881, LOC106594845, LOC106599065, LOC106602030, LOC106608642, c7b, tlr2, tlr7, tnr5]
GO:0002757	immune response-activating signaling pathway	Group43	GO_BiologicalProcess-EBI-UniProt-GOA-ACAP-ARAP_01.05.2024_00h00	1.74775e-05	0.000143097	6.6498e-06	3.08309e-05	[3, 4, 5, 6, 7]	7.5	18	[LOC106563113, LOC106568372, LOC106568387, LOC106573839, LOC106577375, LOC106577689, LOC106582459, LOC106583822, LOC106584987, LOC106588291, LOC106588881, LOC106594845, LOC106599065, LOC106602030, LOC106608642, tlr2, tlr7, tnr5]
GO:0001817	regulation of cytokine production	Group43	GO_BiologicalProcess-EBI-UniProt-GOA-ACAP-ARAP_01.05.2024_00h00	0.000317455	0.00156931	6.6498e-06	3.08309e-05	[3, 4, 6, 7, 8]	7.74194	12	[LOC100136439, LOC100136453, LOC106563113, LOC106568387, LOC106579714, LOC106588881, LOC106591603, LOC106599065, LOC106603287, LOC106608642, tlr7, tnr5]
GO:0001819	positive regulation of cytokine production	Group43	GO_BiologicalProcess-EBI-UniProt-GOA-ACAP-ARAP_01.05.2024_00h00	0.00442674	0.0100853	6.6498e-06	3.08309e-05	[3, 4, 5, 6, 7, 8, 9]	8.04598	7	[LOC100136439, LOC100136453, LOC106563113, LOC106568387, LOC106579714, tlr7, tnr5]
GO:0010628	positive regulation of gene expression	Group43	GO_BiologicalProcess-EBI-UniProt-GOA-ACAP-ARAP_01.05.2024_00h00	1.87676e-05	0.000149004	6.6498e-06	3.08309e-05	[5, 6, 7, 8]	6.73077	21	[LOC100136439, LOC100136449, LOC100136453, LOC106563113, LOC106568387, LOC106571492, LOC106573600, LOC106579714, LOC106589620, LOC106601036, LOC106601525, LOC106603287, LOC106605049, LOC106612293, LOC106613740, cirbpb, fgf10a, pe2r4, srsf2b, tlr7, tnr5]
GO:1903313	positive regulation of mRNA metabolic process	Group43	GO_BiologicalProcess-EBI-UniProt-GOA-ACAP-ARAP_01.05.2024_00h00	0.0243492	0.0375265	6.6498e-06	3.08309e-05	[5, 6, 7, 8, 9]	5.78512	7	[LOC106570386, LOC106573600, LOC106601525, LOC106612293, LOC106613740, cirbpb, srsf2b]
GO:0048026	positive regulation of mRNA splicing, via spliceosome	Group43	GO_BiologicalProcess-EBI-UniProt-GOA-ACAP-ARAP_01.05.2024_00h00	1.54634e-05	0.000135047	6.6498e-06	3.08309e-05	[6, 7, 8, 9, 10, 11, 12, 13]	25	6	[LOC106573600, LOC106601525, LOC106612293, LOC106613740, cirbpb, srsf2b]
KEGG:00250	Alanine, aspartate and glutamate metabolism	Group44	KEGG_01.05.2024	0.00110252	0.00365645	0.00054372	0.00126044	[-1]	9.09091	8	[LOC106566711, LOC106569508, LOC106581773, LOC106590406, LOC106602007, LOC106610853, ass1, si:dkey-103j14.5]
KEGG:00260	Glycine, serine and threonine metabolism	Group44	KEGG_01.05.2024	0.00789909	0.0159197	0.00054372	0.00126044	[-1]	8.10811	6	[LOC100194731, LOC106580394, LOC106586211, LOC106601268, glyctk, serb]
KEGG:00410	beta-Alanine metabolism	Group44	KEGG_01.05.2024	0.00061612	0.00256228	0.00054372	0.00126044	[-1]	11.2903	7	[LOC100194731, LOC106569508, LOC106581773, LOC106594092, LOC106601268, LOC106602007, gadl1]
KEGG:00430	Taurine and hypotaurine metabolism	Group44	KEGG_01.05.2024	0.00165089	0.00521123	0.00054372	0.00126044	[-1]	13.5135	5	[LOC106569508, LOC106581773, LOC106594092, cdo1, gadl1]
GO:0016830	carbon-carbon lyase activity	Group44	GO_MolecularFunction-EBI-UniProt-GOA-ACAP-ARAP_01.05.2024_00h00	0.00389202	0.00961991	0.00054372	0.00126044	[3]	8.23529	7	[LOC100194624, LOC106569508, LOC106581773, LOC106581982, LOC106594092, dcup, gadl1]
GO:0008652	amino acid biosynthetic process	Group44	GO_BiologicalProcess-EBI-UniProt-GOA-ACAP-ARAP_01.05.2024_00h00	0.0273645	0.0405056	0.00054372	0.00126044	[4]	5.64516	7	[LOC106566711, LOC106569508, LOC106580394, LOC106581773, LOC106586211, ass1, serb]
GO:0009063	amino acid catabolic process	Group44	GO_BiologicalProcess-EBI-UniProt-GOA-ACAP-ARAP_01.05.2024_00h00	0.0231656	0.0365627	0.00054372	0.00126044	[4]	5.44218	8	[LOC106566711, LOC106577031, LOC106580394, LOC106590406, LOC106590602, LOC106602007, cdo1, si:dkey-103j14.5]
GO:0016053	organic acid biosynthetic process	Group44	GO_BiologicalProcess-EBI-UniProt-GOA-ACAP-ARAP_01.05.2024_00h00	0.00751639	0.0152659	0.00054372	0.00126044	[4]	4.67836	16	[LOC106566711, LOC106569508, LOC106573787, LOC106580394, LOC106581773, LOC106586211, LOC106597323, LOC106607757, LOC106613694, LOC106613695, ass1, cdo1, hem4, ptgis, serb, zgc:101540]
GO:0030170	pyridoxal phosphate binding	Group44	GO_MolecularFunction-EBI-UniProt-GOA-ACAP-ARAP_01.05.2024_00h00	0.0109095	0.0201287	0.00054372	0.00126044	[4, 5]	6.79612	7	[LOC106569508, LOC106580394, LOC106581773, LOC106590406, LOC106594092, LOC106602007, gadl1]
GO:0170041	non-proteinogenic amino acid metabolic process	Group44	GO_BiologicalProcess-EBI-UniProt-GOA-ACAP-ARAP_01.05.2024_00h00	0.0161881	0.028088	0.00054372	0.00126044	[4, 6]	7.93651	5	[LOC106569508, LOC106577031, LOC106581773, LOC106602007, ass1]
GO:0009448	gamma-aminobutyric acid metabolic process	Group44	GO_BiologicalProcess-EBI-UniProt-GOA-ACAP-ARAP_01.05.2024_00h00	0.00309468	0.00818997	0.00054372	0.00126044	[5, 7]	23.0769	3	[LOC106569508, LOC106581773, LOC106602007]
GO:0009069	serine family amino acid metabolic process	Group44	GO_BiologicalProcess-EBI-UniProt-GOA-ACAP-ARAP_01.05.2024_00h00	0.0166788	0.028749	0.00054372	0.00126044	[5, 6, 7, 8]	9.52381	4	[LOC106580394, LOC106586211, cdo1, serb]
GO:0097006	regulation of plasma lipoprotein particle levels	Group45	GO_BiologicalProcess-EBI-UniProt-GOA-ACAP-ARAP_01.05.2024_00h00	0.000371056	0.00170556	0.000319472	0.000775862	[2, 3]	18.5185	5	[LOC106577511, LOC106613694, LOC106613695, apoc1, sr-bi]
GO:0034381	plasma lipoprotein particle clearance	Group45	GO_BiologicalProcess-EBI-UniProt-GOA-ACAP-ARAP_01.05.2024_00h00	0.0024226	0.00682497	0.000319472	0.000775862	[2, 3, 4]	25	3	[LOC106577511, apoc1, sr-bi]
GO:0006869	lipid transport	Group45	GO_BiologicalProcess-EBI-UniProt-GOA-ACAP-ARAP_01.05.2024_00h00	0.00174452	0.00544124	0.000319472	0.000775862	[4, 5]	4.6371	23	[LOC106570598, LOC106571805, LOC106572471, LOC106577511, LOC106577627, LOC106578486, LOC106580355, LOC106580600, LOC106580785, LOC106595097, LOC106603195, LOC106605689, abca12, abcd4, apoc1, apoeb, fabp2, gramd1ba, rbp4, ret7, soat1, sr-bi, zgc:101540]
GO:0034385	triglyceride-rich plasma lipoprotein particle	Group45	GO_CellularComponent-EBI-UniProt-GOA-ACAP-ARAP_01.05.2024_00h00	1.18557e-05	0.000115045	0.000319472	0.000775862	[4, 5]	35.7143	5	[LOC106577511, LOC106605689, LOC106613695, apoc1, apoeb]
GO:0004859	phospholipase inhibitor activity	Group45	GO_MolecularFunction-EBI-UniProt-GOA-ACAP-ARAP_01.05.2024_00h00	0.00686144	0.0143816	0.000319472	0.000775862	[5]	17.6471	3	[LOC106575194, LOC106577511, apoc1]
GO:0015850	organic hydroxy compound transport	Group45	GO_BiologicalProcess-EBI-UniProt-GOA-ACAP-ARAP_01.05.2024_00h00	0.0116616	0.0213659	0.000319472	0.000775862	[5]	5.21327	11	[LOC106562417, LOC106577511, LOC106580600, LOC106580796, LOC106600435, apoc1, aqp1, gramd1ba, rbp4, soat1, sr-bi]
GO:0005504	fatty acid binding	Group45	GO_MolecularFunction-EBI-UniProt-GOA-ACAP-ARAP_01.05.2024_00h00	0.00209808	0.00617637	0.000319472	0.000775862	[3, 6, 7]	12.8205	5	[LOC106570598, LOC106577511, apoc1, fabp2, ret7]
GO:0006639	acylglycerol metabolic process	Group45	GO_BiologicalProcess-EBI-UniProt-GOA-ACAP-ARAP_01.05.2024_00h00	0.0253277	0.0383575	0.000319472	0.000775862	[5, 6]	5.7377	7	[LOC106567948, LOC106576811, LOC106577511, LOC106582334, LOC106613694, LOC106613695, apoc1]
GO:0015918	sterol transport	Group45	GO_BiologicalProcess-EBI-UniProt-GOA-ACAP-ARAP_01.05.2024_00h00	0.00359541	0.00914562	0.000319472	0.000775862	[5, 6]	9.52381	6	[LOC106577511, LOC106580600, apoc1, gramd1ba, soat1, sr-bi]
GO:0034361	very-low-density lipoprotein particle	Group45	GO_CellularComponent-EBI-UniProt-GOA-ACAP-ARAP_01.05.2024_00h00	0.00184911	0.00563333	0.000319472	0.000775862	[5, 6]	27.2727	3	[LOC106577511, LOC106613695, apoc1]
GO:0043524	negative regulation of neuron apoptotic process	Group45	GO_BiologicalProcess-EBI-UniProt-GOA-ACAP-ARAP_01.05.2024_00h00	0.0202027	0.0328764	0.000319472	0.000775862	[5, 6, 7]	12	3	[LOC106605689, apoeb, m17]
GO:0015908	fatty acid transport	Group45	GO_BiologicalProcess-EBI-UniProt-GOA-ACAP-ARAP_01.05.2024_00h00	0.00887565	0.0173539	0.000319472	0.000775862	[5, 6, 8]	7.07071	7	[LOC106570598, LOC106571805, LOC106578486, abcd4, fabp2, ret7, zgc:101540]
GO:0051240	positive regulation of multicellular organismal process	Group46	GO_BiologicalProcess-EBI-UniProt-GOA-ACAP-ARAP_01.05.2024_00h00	0.0142982	0.0253117	2.38325e-07	2.02576e-06	[2, 3, 4]	4.17633	18	[LOC100136439, LOC100136449, LOC100136453, LOC106561101, LOC106563113, LOC106565512, LOC106568387, LOC106568558, LOC106579714, LOC106585763, LOC106590199, LOC106605095, LOC106609762, LOC106613504, f2r, tlr7, tnr5, vcanb]
GO:0001816	cytokine production	Group46	GO_BiologicalProcess-EBI-UniProt-GOA-ACAP-ARAP_01.05.2024_00h00	0.000317455	0.00156931	2.38325e-07	2.02576e-06	[2, 6]	7.74194	12	[LOC100136439, LOC100136453, LOC106563113, LOC106568387, LOC106579714, LOC106588881, LOC106591603, LOC106599065, LOC106603287, LOC106608642, tlr7, tnr5]
GO:0032103	positive regulation of response to external stimulus	Group46	GO_BiologicalProcess-EBI-UniProt-GOA-ACAP-ARAP_01.05.2024_00h00	0.000622012	0.00254636	2.38325e-07	2.02576e-06	[3, 4, 5]	7.18563	12	[LOC106563113, LOC106568387, LOC106573839, LOC106583822, LOC106588291, LOC106594845, LOC106602030, f10, m17, tlr2, tlr7, tnr5]
GO:0032635	interleukin-6 production	Group46	GO_BiologicalProcess-EBI-UniProt-GOA-ACAP-ARAP_01.05.2024_00h00	0.00309468	0.00818997	2.38325e-07	2.02576e-06	[3, 7]	23.0769	3	[LOC106563113, LOC106568387, tlr7]
GO:0045087	innate immune response	Group46	GO_BiologicalProcess-EBI-UniProt-GOA-ACAP-ARAP_01.05.2024_00h00	0.000662098	0.0025891	2.38325e-07	2.02576e-06	[3, 5, 6, 7]	5.45977	19	[LOC100136439, LOC100136453, LOC100136583, LOC106563113, LOC106568387, LOC106569524, LOC106573839, LOC106579390, LOC106583822, LOC106588291, LOC106593320, LOC106594845, LOC106602030, LOC106604759, c7b, mx2, tlr2, tlr7, tnr5]
GO:0001817	regulation of cytokine production	Group46	GO_BiologicalProcess-EBI-UniProt-GOA-ACAP-ARAP_01.05.2024_00h00	0.000317455	0.00156931	2.38325e-07	2.02576e-06	[3, 4, 6, 7, 8]	7.74194	12	[LOC100136439, LOC100136453, LOC106563113, LOC106568387, LOC106579714, LOC106588881, LOC106591603, LOC106599065, LOC106603287, LOC106608642, tlr7, tnr5]
GO:0051607	defense response to virus	Group46	GO_BiologicalProcess-EBI-UniProt-GOA-ACAP-ARAP_01.05.2024_00h00	0.00144783	0.00468309	2.38325e-07	2.02576e-06	[4, 5, 6, 7]	7.35294	10	[LOC106563113, LOC106568387, LOC106577762, LOC106577765, LOC106606884, LOC106608811, mx2, prf1.3, tlr7, tnr5]
GO:0001819	positive regulation of cytokine production	Group46	GO_BiologicalProcess-EBI-UniProt-GOA-ACAP-ARAP_01.05.2024_00h00	0.00442674	0.0100853	2.38325e-07	2.02576e-06	[3, 4, 5, 6, 7, 8, 9]	8.04598	7	[LOC100136439, LOC100136453, LOC106563113, LOC106568387, LOC106579714, tlr7, tnr5]
GO:0010628	positive regulation of gene expression	Group46	GO_BiologicalProcess-EBI-UniProt-GOA-ACAP-ARAP_01.05.2024_00h00	1.87676e-05	0.000149004	2.38325e-07	2.02576e-06	[5, 6, 7, 8]	6.73077	21	[LOC100136439, LOC100136449, LOC100136453, LOC106563113, LOC106568387, LOC106571492, LOC106573600, LOC106579714, LOC106589620, LOC106601036, LOC106601525, LOC106603287, LOC106605049, LOC106612293, LOC106613740, cirbpb, fgf10a, pe2r4, srsf2b, tlr7, tnr5]
GO:0032755	positive regulation of interleukin-6 production	Group46	GO_BiologicalProcess-EBI-UniProt-GOA-ACAP-ARAP_01.05.2024_00h00	0.000975044	0.00336134	2.38325e-07	2.02576e-06	[4, 5, 6, 7, 8, 9, 10]	33.3333	3	[LOC106563113, LOC106568387, tlr7]
GO:0002758	innate immune response-activating signaling pathway	Group46	GO_BiologicalProcess-EBI-UniProt-GOA-ACAP-ARAP_01.05.2024_00h00	3.80319e-05	0.000269307	2.38325e-07	2.02576e-06	[4, 5, 6, 7, 8, 9, 10, 11]	11.4943	10	[LOC106563113, LOC106568387, LOC106573839, LOC106583822, LOC106588291, LOC106594845, LOC106602030, tlr2, tlr7, tnr5]
GO:0002224	toll-like receptor signaling pathway	Group46	GO_BiologicalProcess-EBI-UniProt-GOA-ACAP-ARAP_01.05.2024_00h00	7.94118e-06	8.32236e-05	2.38325e-07	2.02576e-06	[6, 7, 8, 9, 10, 11, 12, 13]	15.5172	9	[LOC106563113, LOC106568387, LOC106573839, LOC106583822, LOC106594845, LOC106602030, tlr2, tlr7, tnr5]
GO:0098754	detoxification	Group47	GO_BiologicalProcess-EBI-UniProt-GOA-ACAP-ARAP_01.05.2024_00h00	5.61102e-17	2.94018e-15	4.16661e-09	7.08323e-08	[1, 4]	21.0084	25	[LOC100136576, LOC106564567, LOC106564824, LOC106564853, LOC106586175, LOC106594777, LOC106595268, LOC106600318, LOC106600509, LOC106601051, LOC106601071, LOC106601072, LOC106601074, LOC106601076, LOC106601077, LOC106607236, LOC106607371, LOC106607372, LOC106607373, LOC106607375, LOC106607380, LOC123723657, LOC123724067, hba, mt2]
GO:0043177	organic acid binding	Group47	GO_MolecularFunction-EBI-UniProt-GOA-ACAP-ARAP_01.05.2024_00h00	6.64985e-14	2.48894e-12	4.16661e-09	7.08323e-08	[3]	15.7233	25	[LOC100136576, LOC106570598, LOC106577511, LOC106594777, LOC106595268, LOC106600318, LOC106601051, LOC106601071, LOC106601072, LOC106601074, LOC106601076, LOC106601077, LOC106603838, LOC106607236, LOC106607371, LOC106607372, LOC106607373, LOC106607375, LOC106607380, LOC123723657, LOC123724067, apoc1, fabp2, hba, ret7]
GO:0044248	cellular catabolic process	Group47	GO_BiologicalProcess-EBI-UniProt-GOA-ACAP-ARAP_01.05.2024_00h00	7.42784e-07	1.2974e-05	4.16661e-09	7.08323e-08	[3]	5.16274	46	[LOC100136576, LOC100194714, LOC100286622, LOC106564567, LOC106564824, LOC106566711, LOC106576811, LOC106577031, LOC106578486, LOC106580394, LOC106583638, LOC106586175, LOC106590406, LOC106590602, LOC106592262, LOC106594777, LOC106595268, LOC106600318, LOC106600509, LOC106601051, LOC106601071, LOC106601072, LOC106601074, LOC106601076, LOC106601077, LOC106602007, LOC106604146, LOC106607236, LOC106…
GO:0044282	small molecule catabolic process	Group47	GO_BiologicalProcess-EBI-UniProt-GOA-ACAP-ARAP_01.05.2024_00h00	0.00490842	0.0110863	4.16661e-09	7.08323e-08	[3]	4.77528	17	[LOC100286622, LOC106566711, LOC106577031, LOC106578486, LOC106580394, LOC106583638, LOC106590406, LOC106590602, LOC106592262, LOC106600509, LOC106602007, LOC106605689, abcd4, apoeb, cdo1, si:dkey-103j14.5, zgc:101540]
GO:0070887	cellular response to chemical stimulus	Group47	GO_BiologicalProcess-EBI-UniProt-GOA-ACAP-ARAP_01.05.2024_00h00	5.22142e-08	1.05232e-06	4.16661e-09	7.08323e-08	[3]	4.64356	71	[LOC100136449, LOC100136502, LOC100136576, LOC106560843, LOC106561115, LOC106561543, LOC106563020, LOC106563108, LOC106563436, LOC106564387, LOC106564567, LOC106564824, LOC106564853, LOC106565406, LOC106565493, LOC106565512, LOC106566728, LOC106568819, LOC106569491, LOC106569524, LOC106570080, LOC106575727, LOC106576191, LOC106579329, LOC106585515, LOC106586175, LOC106586805, LOC106589772, LOC106…
GO:0072562	blood microparticle	Group47	GO_CellularComponent-EBI-UniProt-GOA-ACAP-ARAP_01.05.2024_00h00	8.39498e-17	3.66581e-15	4.16661e-09	7.08323e-08	[2, 3, 4]	28.9855	20	[LOC100136576, LOC106594777, LOC106595268, LOC106600318, LOC106601018, LOC106601051, LOC106601071, LOC106601072, LOC106601074, LOC106601076, LOC106601077, LOC106607236, LOC106607371, LOC106607372, LOC106607373, LOC106607375, LOC106607380, LOC123723657, LOC123724067, hba]
GO:0015669	gas transport	Group47	GO_BiologicalProcess-EBI-UniProt-GOA-ACAP-ARAP_01.05.2024_00h00	3.97507e-23	1.04147e-20	4.16661e-09	7.08323e-08	[4]	41.0714	23	[LOC100136576, LOC106590208, LOC106594777, LOC106595268, LOC106600318, LOC106600435, LOC106601051, LOC106601071, LOC106601072, LOC106601074, LOC106601076, LOC106601077, LOC106607236, LOC106607371, LOC106607372, LOC106607373, LOC106607375, LOC106607380, LOC123723657, LOC123724067, aqp1, cahz, hba]
GO:0020037	heme binding	Group47	GO_MolecularFunction-EBI-UniProt-GOA-ACAP-ARAP_01.05.2024_00h00	6.66086e-10	1.93905e-08	4.16661e-09	7.08323e-08	[4]	10.0386	26	[LOC100136576, LOC106564824, LOC106564853, LOC106577031, LOC106586175, LOC106590088, LOC106592262, LOC106594777, LOC106595268, LOC106600318, LOC106601051, LOC106601071, LOC106601072, LOC106601074, LOC106601076, LOC106601077, LOC106607236, LOC106607371, LOC106607372, LOC106607373, LOC106607375, LOC106607380, LOC123723657, LOC123724067, hba, ptgis]
GO:0042744	hydrogen peroxide catabolic process	Group47	GO_BiologicalProcess-EBI-UniProt-GOA-ACAP-ARAP_01.05.2024_00h00	9.32505e-23	1.22158e-20	4.16661e-09	7.08323e-08	[4, 5]	43.1373	22	[LOC100136576, LOC106564567, LOC106564824, LOC106586175, LOC106594777, LOC106595268, LOC106600318, LOC106601051, LOC106601071, LOC106601072, LOC106601074, LOC106601076, LOC106601077, LOC106607236, LOC106607371, LOC106607372, LOC106607373, LOC106607375, LOC106607380, LOC123723657, LOC123724067, hba]
GO:0046395	carboxylic acid catabolic process	Group47	GO_BiologicalProcess-EBI-UniProt-GOA-ACAP-ARAP_01.05.2024_00h00	0.00731014	0.0149629	4.16661e-09	7.08323e-08	[5, 6]	4.96454	14	[LOC100286622, LOC106566711, LOC106577031, LOC106578486, LOC106580394, LOC106583638, LOC106590406, LOC106590602, LOC106592262, LOC106602007, abcd4, cdo1, si:dkey-103j14.5, zgc:101540]
GO:0005344	oxygen carrier activity	Group47	GO_BiologicalProcess-EBI-UniProt-GOA-ACAP-ARAP_01.05.2024_00h00	5.66825e-19	4.95027e-17	4.16661e-09	7.08323e-08	[6]	39.5833	19	[LOC100136576, LOC106594777, LOC106595268, LOC106600318, LOC106601051, LOC106601071, LOC106601072, LOC106601074, LOC106601076, LOC106601077, LOC106607236, LOC106607371, LOC106607372, LOC106607373, LOC106607375, LOC106607380, LOC123723657, LOC123724067, hba]
GO:0004601	peroxidase activity	Group47	GO_BiologicalProcess-EBI-UniProt-GOA-ACAP-ARAP_01.05.2024_00h00	3.04597e-18	1.99511e-16	4.16661e-09	7.08323e-08	[5, 8]	26.7442	23	[LOC100136576, LOC106564567, LOC106564824, LOC106564853, LOC106586175, LOC106594777, LOC106595268, LOC106600318, LOC106601051, LOC106601071, LOC106601072, LOC106601074, LOC106601076, LOC106601077, LOC106607236, LOC106607371, LOC106607372, LOC106607373, LOC106607375, LOC106607380, LOC123723657, LOC123724067, hba]
GO:0005506	iron ion binding	Group47	GO_MolecularFunction-EBI-UniProt-GOA-ACAP-ARAP_01.05.2024_00h00	0.000525353	0.00229404	4.16661e-09	7.08323e-08	[7]	6.10687	16	[LOC106573787, LOC106592262, LOC106594777, LOC106600765, LOC106600953, LOC106601071, LOC106601072, LOC106601076, LOC106601077, LOC106603838, LOC106607373, LOC106607375, LOC123741664, c25ha, cdo1, ptgis]
KEGG:02010	ABC transporters	Group48	KEGG_01.05.2024	0.0271843	0.0406988	0.000694184	0.00136167	[-1]	6.94444	5	[LOC106577627, LOC106578486, LOC106589657, abca12, abcd4]
GO:0010876	lipid localization	Group48	GO_BiologicalProcess-EBI-UniProt-GOA-ACAP-ARAP_01.05.2024_00h00	0.000989718	0.00336761	0.000694184	0.00136167	[3]	4.68165	25	[LOC100380740, LOC106570598, LOC106571805, LOC106572471, LOC106577511, LOC106577627, LOC106578486, LOC106580355, LOC106580600, LOC106580785, LOC106595097, LOC106603195, LOC106605689, LOC106608647, abca12, abcd4, apoc1, apoeb, fabp2, gramd1ba, rbp4, ret7, soat1, sr-bi, zgc:101540]
GO:0006869	lipid transport	Group48	GO_BiologicalProcess-EBI-UniProt-GOA-ACAP-ARAP_01.05.2024_00h00	0.00174452	0.00544124	0.000694184	0.00136167	[4, 5]	4.6371	23	[LOC106570598, LOC106571805, LOC106572471, LOC106577511, LOC106577627, LOC106578486, LOC106580355, LOC106580600, LOC106580785, LOC106595097, LOC106603195, LOC106605689, abca12, abcd4, apoc1, apoeb, fabp2, gramd1ba, rbp4, ret7, soat1, sr-bi, zgc:101540]
GO:0032365	intracellular lipid transport	Group48	GO_BiologicalProcess-EBI-UniProt-GOA-ACAP-ARAP_01.05.2024_00h00	0.0195026	0.0323397	0.000694184	0.00136167	[4, 5, 6]	9.09091	4	[LOC106578486, LOC106580600, abcd4, gramd1ba]
GO:0005504	fatty acid binding	Group48	GO_MolecularFunction-EBI-UniProt-GOA-ACAP-ARAP_01.05.2024_00h00	0.00209808	0.00617637	0.000694184	0.00136167	[3, 6, 7]	12.8205	5	[LOC106570598, LOC106577511, apoc1, fabp2, ret7]
GO:0005319	lipid transporter activity	Group48	GO_BiologicalProcess-EBI-UniProt-GOA-ACAP-ARAP_01.05.2024_00h00	0.00636485	0.0135577	0.000694184	0.00136167	[5, 6]	5.42986	12	[LOC106571805, LOC106577627, LOC106578486, LOC106580355, LOC106580600, LOC106580785, LOC106595097, abca12, abcd4, gramd1ba, rbp4, zgc:101540]
GO:0015918	sterol transport	Group48	GO_BiologicalProcess-EBI-UniProt-GOA-ACAP-ARAP_01.05.2024_00h00	0.00359541	0.00914562	0.000694184	0.00136167	[5, 6]	9.52381	6	[LOC106577511, LOC106580600, apoc1, gramd1ba, soat1, sr-bi]
GO:0170055	lipid transmembrane transporter activity	Group48	GO_BiologicalProcess-EBI-UniProt-GOA-ACAP-ARAP_01.05.2024_00h00	0.00331769	0.00860627	0.000694184	0.00136167	[4, 6, 7]	9.67742	6	[LOC106571805, LOC106578486, LOC106580785, abcd4, rbp4, zgc:101540]
GO:0046942	carboxylic acid transport	Group48	GO_BiologicalProcess-EBI-UniProt-GOA-ACAP-ARAP_01.05.2024_00h00	0.0106672	0.0201064	0.000694184	0.00136167	[6]	4.09357	21	[LOC106562888, LOC106565308, LOC106566182, LOC106570598, LOC106571805, LOC106571856, LOC106575119, LOC106576408, LOC106578486, LOC106581769, LOC106583559, LOC106593002, LOC106595801, LOC106604706, abcd4, fabp2, ret7, slc26a6, slc6a6, slc6a6b, zgc:101540]
GO:0015908	fatty acid transport	Group48	GO_BiologicalProcess-EBI-UniProt-GOA-ACAP-ARAP_01.05.2024_00h00	0.00887565	0.0173539	0.000694184	0.00136167	[5, 6, 8]	7.07071	7	[LOC106570598, LOC106571805, LOC106578486, abcd4, fabp2, ret7, zgc:101540]
GO:0015718	monocarboxylic acid transport	Group48	GO_BiologicalProcess-EBI-UniProt-GOA-ACAP-ARAP_01.05.2024_00h00	0.000282354	0.00145052	0.000694184	0.00136167	[7]	7.03518	14	[LOC106566182, LOC106570598, LOC106571805, LOC106571856, LOC106575119, LOC106578486, LOC106583559, LOC106593002, abcd4, fabp2, ret7, slc6a6, slc6a6b, zgc:101540]
GO:0015909	long-chain fatty acid transport	Group48	GO_BiologicalProcess-EBI-UniProt-GOA-ACAP-ARAP_01.05.2024_00h00	0.01244	0.0226338	0.000694184	0.00136167	[6, 7, 9]	8.47458	5	[LOC106570598, LOC106571805, LOC106578486, abcd4, zgc:101540]
GO:0042760	very long-chain fatty acid catabolic process	Group48	GO_BiologicalProcess-EBI-UniProt-GOA-ACAP-ARAP_01.05.2024_00h00	0.00686144	0.0143816	0.000694184	0.00136167	[6, 7, 8, 9]	17.6471	3	[LOC106578486, abcd4, zgc:101540]
GO:0008028	monocarboxylic acid transmembrane transporter activity	Group48	GO_BiologicalProcess-EBI-UniProt-GOA-ACAP-ARAP_01.05.2024_00h00	9.45623e-05	0.000604276	0.000694184	0.00136167	[6, 8, 9]	9.48276	11	[LOC106566182, LOC106571805, LOC106571856, LOC106575119, LOC106578486, LOC106583559, LOC106593002, abcd4, slc6a6, slc6a6b, zgc:101540]
GO:0045321	leukocyte activation	Group49	GO_BiologicalProcess-EBI-UniProt-GOA-ACAP-ARAP_01.05.2024_00h00	0.00265008	0.00730865	2.21382e-05	7.52698e-05	[2, 3]	5.57769	14	[LOC100136449, LOC100136502, LOC106564567, LOC106565512, LOC106577375, LOC106577762, LOC106577765, LOC106590199, LOC106603287, LOC106606884, LOC106608811, prf1.3, tnfrsf21, tnr5]
GO:0002250	adaptive immune response	Group49	GO_BiologicalProcess-EBI-UniProt-GOA-ACAP-ARAP_01.05.2024_00h00	0.00407557	0.0096198	2.21382e-05	7.52698e-05	[3]	6.81818	9	[LOC106577762, LOC106577765, LOC106583003, LOC106606884, LOC106608811, c7b, prf1.3, tnfrsf21, tnr5]
GO:0009988	cell-cell recognition	Group49	GO_BiologicalProcess-EBI-UniProt-GOA-ACAP-ARAP_01.05.2024_00h00	0.00604654	0.0132016	2.21382e-05	7.52698e-05	[3]	8.57143	6	[LOC106577762, LOC106577765, LOC106606884, LOC106608811, prf1.3, spaca4l]
GO:0051707	response to other organism	Group49	GO_BiologicalProcess-EBI-UniProt-GOA-ACAP-ARAP_01.05.2024_00h00	1.53076e-05	0.000138296	2.21382e-05	7.52698e-05	[2, 4]	5.38721	32	[LOC100136439, LOC100136449, LOC100136453, LOC100136583, LOC106563113, LOC106564353, LOC106564853, LOC106565512, LOC106568387, LOC106569524, LOC106573839, LOC106577762, LOC106577765, LOC106579390, LOC106583822, LOC106588291, LOC106593320, LOC106594845, LOC106602030, LOC106604759, LOC106606884, LOC106608811, c7b, hamp, iigp1, lyz, mx2, prf1.3, tfa, tlr2, tlr7, tnr5]
GO:0001909	leukocyte mediated cytotoxicity	Group49	GO_BiologicalProcess-EBI-UniProt-GOA-ACAP-ARAP_01.05.2024_00h00	0.000543963	0.00233637	2.21382e-05	7.52698e-05	[3, 4]	13.6364	6	[LOC106577762, LOC106577765, LOC106588291, LOC106606884, LOC106608811, prf1.3]
GO:0031640	killing of cells of another organism	Group49	GO_BiologicalProcess-EBI-UniProt-GOA-ACAP-ARAP_01.05.2024_00h00	2.89686e-06	4.21654e-05	2.21382e-05	7.52698e-05	[3, 4]	20.5128	8	[LOC106564353, LOC106577762, LOC106577765, LOC106606884, LOC106608811, c7b, lyz, prf1.3]
GO:0046930	pore complex	Group49	GO_CellularComponent-EBI-UniProt-GOA-ACAP-ARAP_01.05.2024_00h00	3.99482e-05	0.000275432	2.21382e-05	7.52698e-05	[3, 4]	21.4286	6	[LOC106577200, LOC106577762, LOC106577765, LOC106606884, LOC106608811, c7b]
GO:0002449	lymphocyte mediated immunity	Group49	GO_BiologicalProcess-EBI-UniProt-GOA-ACAP-ARAP_01.05.2024_00h00	0.000109215	0.000650324	2.21382e-05	7.52698e-05	[4]	11.25	9	[LOC106577762, LOC106577765, LOC106583003, LOC106588291, LOC106606884, LOC106608811, c7b, prf1.3, tnr5]
GO:0098542	defense response to other organism	Group49	GO_BiologicalProcess-EBI-UniProt-GOA-ACAP-ARAP_01.05.2024_00h00	3.68757e-06	5.08496e-05	2.21382e-05	7.52698e-05	[3, 4, 5]	5.98802	30	[LOC100136439, LOC100136453, LOC100136583, LOC106563113, LOC106564353, LOC106564853, LOC106568387, LOC106569524, LOC106573839, LOC106577762, LOC106577765, LOC106579390, LOC106583822, LOC106588291, LOC106593320, LOC106594845, LOC106602030, LOC106604759, LOC106606884, LOC106608811, c7b, hamp, iigp1, lyz, mx2, prf1.3, tfa, tlr2, tlr7, tnr5]
GO:0046651	lymphocyte proliferation	Group49	GO_BiologicalProcess-EBI-UniProt-GOA-ACAP-ARAP_01.05.2024_00h00	0.0184979	0.030869	2.21382e-05	7.52698e-05	[4, 5]	6.74157	6	[LOC100136449, LOC106565512, LOC106590199, LOC106603287, tnfrsf21, tnr5]
GO:0002456	T cell mediated immunity	Group49	GO_BiologicalProcess-EBI-UniProt-GOA-ACAP-ARAP_01.05.2024_00h00	0.000239721	0.00130847	2.21382e-05	7.52698e-05	[5]	15.7895	6	[LOC106577762, LOC106577765, LOC106583003, LOC106606884, LOC106608811, prf1.3]
GO:0032635	interleukin-6 production	Group49	GO_BiologicalProcess-EBI-UniProt-GOA-ACAP-ARAP_01.05.2024_00h00	0.00309468	0.00818997	2.21382e-05	7.52698e-05	[3, 7]	23.0769	3	[LOC106563113, LOC106568387, tlr7]
GO:0140546	defense response to symbiont	Group49	GO_BiologicalProcess-EBI-UniProt-GOA-ACAP-ARAP_01.05.2024_00h00	3.29138e-05	0.000239539	2.21382e-05	7.52698e-05	[4, 5, 6]	5.73951	26	[LOC100136439, LOC100136453, LOC100136583, LOC106563113, LOC106564353, LOC106568387, LOC106569524, LOC106573839, LOC106577762, LOC106577765, LOC106579390, LOC106583822, LOC106588291, LOC106593320, LOC106594845, LOC106602030, LOC106604759, LOC106606884, LOC106608811, c7b, mx2, prf1.3, tfa, tlr2, tlr7, tnr5]
GO:0051607	defense response to virus	Group49	GO_BiologicalProcess-EBI-UniProt-GOA-ACAP-ARAP_01.05.2024_00h00	0.00144783	0.00468309	2.21382e-05	7.52698e-05	[4, 5, 6, 7]	7.35294	10	[LOC106563113, LOC106568387, LOC106577762, LOC106577765, LOC106606884, LOC106608811, mx2, prf1.3, tlr7, tnr5]
GO:0001819	positive regulation of cytokine production	Group49	GO_BiologicalProcess-EBI-UniProt-GOA-ACAP-ARAP_01.05.2024_00h00	0.00442674	0.0100853	2.21382e-05	7.52698e-05	[3, 4, 5, 6, 7, 8, 9]	8.04598	7	[LOC100136439, LOC100136453, LOC106563113, LOC106568387, LOC106579714, tlr7, tnr5]
GO:0050670	regulation of lymphocyte proliferation	Group49	GO_BiologicalProcess-EBI-UniProt-GOA-ACAP-ARAP_01.05.2024_00h00	0.0167111	0.0286164	2.21382e-05	7.52698e-05	[5, 6, 7]	6.89655	6	[LOC100136449, LOC106565512, LOC106590199, LOC106603287, tnfrsf21, tnr5]
GO:0032755	positive regulation of interleukin-6 production	Group49	GO_BiologicalProcess-EBI-UniProt-GOA-ACAP-ARAP_01.05.2024_00h00	0.000975044	0.00336134	2.21382e-05	7.52698e-05	[4, 5, 6, 7, 8, 9, 10]	33.3333	3	[LOC106563113, LOC106568387, tlr7]
GO:0002224	toll-like receptor signaling pathway	Group49	GO_BiologicalProcess-EBI-UniProt-GOA-ACAP-ARAP_01.05.2024_00h00	7.94118e-06	8.32236e-05	2.21382e-05	7.52698e-05	[6, 7, 8, 9, 10, 11, 12, 13]	15.5172	9	[LOC106563113, LOC106568387, LOC106573839, LOC106583822, LOC106594845, LOC106602030, tlr2, tlr7, tnr5]
GO:0015378	sodium:chloride symporter activity	Group50	GO_BiologicalProcess-EBI-UniProt-GOA-ACAP-ARAP_01.05.2024_00h00	4.31251e-06	5.38037e-05	0.00472179	0.00633714	[8, 9, 10, 11, 12]	16.6667	9	[LOC106562417, LOC106566182, LOC106571856, LOC106575119, LOC106580796, LOC106583559, slc12a3, slc6a6, slc6a6b]
GO:0072348	sulfur compound transport	Group50	GO_BiologicalProcess-EBI-UniProt-GOA-ACAP-ARAP_01.05.2024_00h00	0.0301418	0.0436306	0.00472179	0.00633714	[4]	6.75676	5	[LOC106566182, LOC106571856, slc26a6, slc6a6, slc6a6b]
GO:0098661	inorganic anion transmembrane transport	Group50	GO_BiologicalProcess-EBI-UniProt-GOA-ACAP-ARAP_01.05.2024_00h00	0.00439326	0.0100968	0.00472179	0.00633714	[4, 5, 6]	5.10204	15	[LOC106560351, LOC106562417, LOC106564610, LOC106566182, LOC106571856, LOC106575119, LOC106580796, LOC106583559, LOC106610147, ankhb, slc12a3, slc26a6, slc6a6, slc6a6b, ttyh1]
GO:1901682	sulfur compound transmembrane transporter activity	Group50	GO_BiologicalProcess-EBI-UniProt-GOA-ACAP-ARAP_01.05.2024_00h00	0.0206204	0.033349	0.00472179	0.00633714	[4, 6]	7.46269	5	[LOC106566182, LOC106571856, slc26a6, slc6a6, slc6a6b]
GO:0170055	lipid transmembrane transporter activity	Group50	GO_BiologicalProcess-EBI-UniProt-GOA-ACAP-ARAP_01.05.2024_00h00	0.00331769	0.00860627	0.00472179	0.00633714	[4, 6, 7]	9.67742	6	[LOC106571805, LOC106578486, LOC106580785, abcd4, rbp4, zgc:101540]
GO:0008509	monoatomic anion transmembrane transporter activity	Group50	GO_BiologicalProcess-EBI-UniProt-GOA-ACAP-ARAP_01.05.2024_00h00	0.00095741	0.00334455	0.00472179	0.00633714	[5, 7]	5.59211	17	[LOC100380859, LOC106560351, LOC106562417, LOC106564610, LOC106566182, LOC106571856, LOC106575119, LOC106577200, LOC106580796, LOC106583559, LOC106606856, LOC106610147, slc12a3, slc26a6, slc6a6, slc6a6b, ttyh1]
GO:0015103	inorganic anion transmembrane transporter activity	Group50	GO_BiologicalProcess-EBI-UniProt-GOA-ACAP-ARAP_01.05.2024_00h00	0.00221891	0.00645949	0.00472179	0.00633714	[5, 7]	5.16717	17	[LOC100380859, LOC106560351, LOC106562417, LOC106564610, LOC106566182, LOC106571856, LOC106575119, LOC106580796, LOC106583559, LOC106606856, LOC106610147, ankhb, slc12a3, slc26a6, slc6a6, slc6a6b, ttyh1]
GO:0015291	secondary active transmembrane transporter activity	Group50	GO_BiologicalProcess-EBI-UniProt-GOA-ACAP-ARAP_01.05.2024_00h00	0.0063422	0.0136201	0.00472179	0.00633714	[5, 7]	4.23077	22	[LOC100380859, LOC106562417, LOC106562888, LOC106565308, LOC106566182, LOC106571856, LOC106575119, LOC106580320, LOC106580785, LOC106580796, LOC106583559, LOC106594081, LOC106605147, LOC106606856, ankhb, letm1, slc12a3, slc25a47a, slc26a6, slc39a4, slc6a6, slc6a6b]
GO:0046942	carboxylic acid transport	Group50	GO_BiologicalProcess-EBI-UniProt-GOA-ACAP-ARAP_01.05.2024_00h00	0.0106672	0.0201064	0.00472179	0.00633714	[6]	4.09357	21	[LOC106562888, LOC106565308, LOC106566182, LOC106570598, LOC106571805, LOC106571856, LOC106575119, LOC106576408, LOC106578486, LOC106581769, LOC106583559, LOC106593002, LOC106595801, LOC106604706, abcd4, fabp2, ret7, slc26a6, slc6a6, slc6a6b, zgc:101540]
GO:0015908	fatty acid transport	Group50	GO_BiologicalProcess-EBI-UniProt-GOA-ACAP-ARAP_01.05.2024_00h00	0.00887565	0.0173539	0.00472179	0.00633714	[5, 6, 8]	7.07071	7	[LOC106570598, LOC106571805, LOC106578486, abcd4, fabp2, ret7, zgc:101540]
GO:0046943	carboxylic acid transmembrane transporter activity	Group50	GO_BiologicalProcess-EBI-UniProt-GOA-ACAP-ARAP_01.05.2024_00h00	0.00959277	0.0186171	0.00472179	0.00633714	[5, 7, 8]	4.35835	18	[LOC106562888, LOC106565308, LOC106566182, LOC106571805, LOC106571856, LOC106575119, LOC106576408, LOC106578486, LOC106581769, LOC106583559, LOC106593002, LOC106595801, LOC106604706, abcd4, slc26a6, slc6a6, slc6a6b, zgc:101540]
GO:0015108	chloride transmembrane transporter activity	Group50	GO_BiologicalProcess-EBI-UniProt-GOA-ACAP-ARAP_01.05.2024_00h00	0.00401813	0.00957046	0.00472179	0.00633714	[6, 7, 8]	5.32319	14	[LOC106560351, LOC106562417, LOC106564610, LOC106566182, LOC106571856, LOC106575119, LOC106580796, LOC106583559, LOC106610147, slc12a3, slc26a6, slc6a6, slc6a6b, ttyh1]
GO:0015293	symporter activity	Group50	GO_BiologicalProcess-EBI-UniProt-GOA-ACAP-ARAP_01.05.2024_00h00	0.0042588	0.00987438	0.00472179	0.00633714	[6, 8]	5.11945	15	[LOC106562417, LOC106562888, LOC106565308, LOC106566182, LOC106571856, LOC106575119, LOC106580320, LOC106580785, LOC106580796, LOC106583559, LOC106594081, slc12a3, slc39a4, slc6a6, slc6a6b]
GO:0015718	monocarboxylic acid transport	Group50	GO_BiologicalProcess-EBI-UniProt-GOA-ACAP-ARAP_01.05.2024_00h00	0.000282354	0.00145052	0.00472179	0.00633714	[7]	7.03518	14	[LOC106566182, LOC106570598, LOC106571805, LOC106571856, LOC106575119, LOC106578486, LOC106583559, LOC106593002, abcd4, fabp2, ret7, slc6a6, slc6a6b, zgc:101540]
GO:0015909	long-chain fatty acid transport	Group50	GO_BiologicalProcess-EBI-UniProt-GOA-ACAP-ARAP_01.05.2024_00h00	0.01244	0.0226338	0.00472179	0.00633714	[6, 7, 9]	8.47458	5	[LOC106570598, LOC106571805, LOC106578486, abcd4, zgc:101540]
GO:0015294	solute:monoatomic cation symporter activity	Group50	GO_BiologicalProcess-EBI-UniProt-GOA-ACAP-ARAP_01.05.2024_00h00	0.00396269	0.009525	0.00472179	0.00633714	[6, 7, 8, 9]	5.53191	13	[LOC106562417, LOC106565308, LOC106566182, LOC106571856, LOC106575119, LOC106580785, LOC106580796, LOC106583559, LOC106594081, slc12a3, slc39a4, slc6a6, slc6a6b]
GO:0042760	very long-chain fatty acid catabolic process	Group50	GO_BiologicalProcess-EBI-UniProt-GOA-ACAP-ARAP_01.05.2024_00h00	0.00686144	0.0143816	0.00472179	0.00633714	[6, 7, 8, 9]	17.6471	3	[LOC106578486, abcd4, zgc:101540]
GO:0008028	monocarboxylic acid transmembrane transporter activity	Group50	GO_BiologicalProcess-EBI-UniProt-GOA-ACAP-ARAP_01.05.2024_00h00	9.45623e-05	0.000604276	0.00472179	0.00633714	[6, 8, 9]	9.48276	11	[LOC106566182, LOC106571805, LOC106571856, LOC106575119, LOC106578486, LOC106583559, LOC106593002, abcd4, slc6a6, slc6a6b, zgc:101540]
GO:0005343	organic acid:sodium symporter activity	Group50	GO_BiologicalProcess-EBI-UniProt-GOA-ACAP-ARAP_01.05.2024_00h00	0.00318357	0.00834096	0.00472179	0.00633714	[5, 7, 8, 9, 10, 11]	8.53659	7	[LOC106565308, LOC106566182, LOC106571856, LOC106575119, LOC106583559, slc6a6, slc6a6b]
GO:0005283	amino acid:sodium symporter activity	Group50	GO_BiologicalProcess-EBI-UniProt-GOA-ACAP-ARAP_01.05.2024_00h00	0.000820872	0.00302913	0.00472179	0.00633714	[6, 8, 9, 10, 11]	10.7692	7	[LOC106565308, LOC106566182, LOC106571856, LOC106575119, LOC106583559, slc6a6, slc6a6b]
GO:0005369	taurine:sodium symporter activity	Group50	GO_BiologicalProcess-EBI-UniProt-GOA-ACAP-ARAP_01.05.2024_00h00	3.02112e-07	5.65382e-06	0.00472179	0.00633714	[6, 7, 8, 9, 10, 11, 12]	100	4	[LOC106566182, LOC106571856, slc6a6, slc6a6b]
GO:0002682	regulation of immune system process	Group51	GO_BiologicalProcess-EBI-UniProt-GOA-ACAP-ARAP_01.05.2024_00h00	0.000673918	0.00259657	1.89565e-06	1.0742e-05	[2, 3]	4.66321	27	[LOC100136449, LOC106563113, LOC106565512, LOC106568372, LOC106568387, LOC106569490, LOC106573839, LOC106577375, LOC106577689, LOC106582459, LOC106583003, LOC106583822, LOC106584987, LOC106588291, LOC106588881, LOC106590199, LOC106594845, LOC106599065, LOC106602030, LOC106603287, LOC106608642, c7b, f10, tlr2, tlr7, tnfrsf21, tnr5]
GO:0002684	positive regulation of immune system process	Group51	GO_BiologicalProcess-EBI-UniProt-GOA-ACAP-ARAP_01.05.2024_00h00	0.000309056	0.00155717	1.89565e-06	1.0742e-05	[2, 3, 4]	5.17241	24	[LOC100136449, LOC106563113, LOC106565512, LOC106568372, LOC106568387, LOC106573839, LOC106577375, LOC106577689, LOC106582459, LOC106583003, LOC106583822, LOC106584987, LOC106588291, LOC106588881, LOC106590199, LOC106594845, LOC106599065, LOC106602030, LOC106608642, c7b, f10, tlr2, tlr7, tnr5]
GO:0006952	defense response	Group51	GO_BiologicalProcess-EBI-UniProt-GOA-ACAP-ARAP_01.05.2024_00h00	5.14689e-08	1.12374e-06	1.89565e-06	1.0742e-05	[3]	5.7398	45	[LOC100136439, LOC100136449, LOC100136453, LOC100136583, LOC106562568, LOC106563113, LOC106564353, LOC106564853, LOC106565406, LOC106568372, LOC106568387, LOC106569524, LOC106573839, LOC106577689, LOC106577762, LOC106577765, LOC106579390, LOC106582459, LOC106582526, LOC106583822, LOC106584987, LOC106588291, LOC106589772, LOC106593320, LOC106594845, LOC106596683, LOC106602030, LOC106604759, LOC106…
GO:0048584	positive regulation of response to stimulus	Group51	GO_BiologicalProcess-EBI-UniProt-GOA-ACAP-ARAP_01.05.2024_00h00	0.000656236	0.00260506	1.89565e-06	1.0742e-05	[2, 3, 4]	4.00381	42	[LOC100136502, LOC106560797, LOC106563020, LOC106563033, LOC106563113, LOC106568168, LOC106568372, LOC106568387, LOC106568558, LOC106573839, LOC106577375, LOC106577689, LOC106579714, LOC106581353, LOC106582459, LOC106583003, LOC106583309, LOC106583822, LOC106584987, LOC106588291, LOC106588881, LOC106592162, LOC106594845, LOC106599065, LOC106602030, LOC106608552, LOC106608642, bida, c7b, f10, f2r,…
GO:0051707	response to other organism	Group51	GO_BiologicalProcess-EBI-UniProt-GOA-ACAP-ARAP_01.05.2024_00h00	1.53076e-05	0.000138296	1.89565e-06	1.0742e-05	[2, 4]	5.38721	32	[LOC100136439, LOC100136449, LOC100136453, LOC100136583, LOC106563113, LOC106564353, LOC106564853, LOC106565512, LOC106568387, LOC106569524, LOC106573839, LOC106577762, LOC106577765, LOC106579390, LOC106583822, LOC106588291, LOC106593320, LOC106594845, LOC106602030, LOC106604759, LOC106606884, LOC106608811, c7b, hamp, iigp1, lyz, mx2, prf1.3, tfa, tlr2, tlr7, tnr5]
GO:0031640	killing of cells of another organism	Group51	GO_BiologicalProcess-EBI-UniProt-GOA-ACAP-ARAP_01.05.2024_00h00	2.89686e-06	4.21654e-05	1.89565e-06	1.0742e-05	[3, 4]	20.5128	8	[LOC106564353, LOC106577762, LOC106577765, LOC106606884, LOC106608811, c7b, lyz, prf1.3]
GO:0032101	regulation of response to external stimulus	Group51	GO_BiologicalProcess-EBI-UniProt-GOA-ACAP-ARAP_01.05.2024_00h00	0.0148517	0.0261151	1.89565e-06	1.0742e-05	[3, 4]	4.2394	17	[LOC106562568, LOC106563113, LOC106568387, LOC106573839, LOC106583822, LOC106588291, LOC106594845, LOC106596683, LOC106602030, LOC106608947, f10, f2r, m17, pe2r4, tlr2, tlr7, tnr5]
GO:0050776	regulation of immune response	Group51	GO_BiologicalProcess-EBI-UniProt-GOA-ACAP-ARAP_01.05.2024_00h00	0.000469678	0.00208569	1.89565e-06	1.0742e-05	[3, 4]	5.34351	21	[LOC106563113, LOC106568372, LOC106568387, LOC106569490, LOC106573839, LOC106577375, LOC106577689, LOC106582459, LOC106583003, LOC106583822, LOC106584987, LOC106588291, LOC106588881, LOC106594845, LOC106599065, LOC106602030, LOC106608642, c7b, tlr2, tlr7, tnr5]
GO:0080134	regulation of response to stress	Group51	GO_BiologicalProcess-EBI-UniProt-GOA-ACAP-ARAP_01.05.2024_00h00	0.00833461	0.0166692	1.89565e-06	1.0742e-05	[3, 4]	4.4226	18	[LOC106562568, LOC106563113, LOC106568387, LOC106573839, LOC106583822, LOC106588291, LOC106594845, LOC106596683, LOC106602030, LOC106608947, f2r, hdr, m17, pe2r4, tlr2, tlr7, tnr5, tnr6]
GO:0001816	cytokine production	Group51	GO_BiologicalProcess-EBI-UniProt-GOA-ACAP-ARAP_01.05.2024_00h00	0.000317455	0.00156931	1.89565e-06	1.0742e-05	[2, 6]	7.74194	12	[LOC100136439, LOC100136453, LOC106563113, LOC106568387, LOC106579714, LOC106588881, LOC106591603, LOC106599065, LOC106603287, LOC106608642, tlr7, tnr5]
GO:0002449	lymphocyte mediated immunity	Group51	GO_BiologicalProcess-EBI-UniProt-GOA-ACAP-ARAP_01.05.2024_00h00	0.000109215	0.000650324	1.89565e-06	1.0742e-05	[4]	11.25	9	[LOC106577762, LOC106577765, LOC106583003, LOC106588291, LOC106606884, LOC106608811, c7b, prf1.3, tnr5]
GO:0006954	inflammatory response	Group51	GO_BiologicalProcess-EBI-UniProt-GOA-ACAP-ARAP_01.05.2024_00h00	6.35321e-05	0.000416135	1.89565e-06	1.0742e-05	[4]	6.36943	20	[LOC100136449, LOC106562568, LOC106563113, LOC106565406, LOC106568372, LOC106568387, LOC106573839, LOC106577689, LOC106582459, LOC106582526, LOC106583822, LOC106584987, LOC106596683, LOC106602030, LOC106613504, m17, pe2r4, ptger2b, tlr2, tlr7]
GO:0032103	positive regulation of response to external stimulus	Group51	GO_BiologicalProcess-EBI-UniProt-GOA-ACAP-ARAP_01.05.2024_00h00	0.000622012	0.00254636	1.89565e-06	1.0742e-05	[3, 4, 5]	7.18563	12	[LOC106563113, LOC106568387, LOC106573839, LOC106583822, LOC106588291, LOC106594845, LOC106602030, f10, m17, tlr2, tlr7, tnr5]
GO:0098542	defense response to other organism	Group51	GO_BiologicalProcess-EBI-UniProt-GOA-ACAP-ARAP_01.05.2024_00h00	3.68757e-06	5.08496e-05	1.89565e-06	1.0742e-05	[3, 4, 5]	5.98802	30	[LOC100136439, LOC100136453, LOC100136583, LOC106563113, LOC106564353, LOC106564853, LOC106568387, LOC106569524, LOC106573839, LOC106577762, LOC106577765, LOC106579390, LOC106583822, LOC106588291, LOC106593320, LOC106594845, LOC106602030, LOC106604759, LOC106606884, LOC106608811, c7b, hamp, iigp1, lyz, mx2, prf1.3, tfa, tlr2, tlr7, tnr5]
GO:0002253	activation of immune response	Group51	GO_BiologicalProcess-EBI-UniProt-GOA-ACAP-ARAP_01.05.2024_00h00	4.86437e-05	0.000326786	1.89565e-06	1.0742e-05	[2, 4, 5, 6]	6.49351	20	[LOC106563113, LOC106568372, LOC106568387, LOC106573839, LOC106577375, LOC106577689, LOC106582459, LOC106583003, LOC106583822, LOC106584987, LOC106588291, LOC106588881, LOC106594845, LOC106599065, LOC106602030, LOC106608642, c7b, tlr2, tlr7, tnr5]
GO:0031347	regulation of defense response	Group51	GO_BiologicalProcess-EBI-UniProt-GOA-ACAP-ARAP_01.05.2024_00h00	0.010756	0.0201291	1.89565e-06	1.0742e-05	[4, 5]	4.88722	13	[LOC106562568, LOC106563113, LOC106568387, LOC106573839, LOC106583822, LOC106588291, LOC106594845, LOC106596683, LOC106602030, pe2r4, tlr2, tlr7, tnr5]
GO:0002757	immune response-activating signaling pathway	Group51	GO_BiologicalProcess-EBI-UniProt-GOA-ACAP-ARAP_01.05.2024_00h00	1.74775e-05	0.000143097	1.89565e-06	1.0742e-05	[3, 4, 5, 6, 7]	7.5	18	[LOC106563113, LOC106568372, LOC106568387, LOC106573839, LOC106577375, LOC106577689, LOC106582459, LOC106583822, LOC106584987, LOC106588291, LOC106588881, LOC106594845, LOC106599065, LOC106602030, LOC106608642, tlr2, tlr7, tnr5]
GO:0002768	immune response-regulating cell surface receptor signaling pathway	Group51	GO_BiologicalProcess-EBI-UniProt-GOA-ACAP-ARAP_01.05.2024_00h00	0.0129302	0.0232035	1.89565e-06	1.0742e-05	[4, 5, 6]	5.37634	10	[LOC106568372, LOC106577375, LOC106577689, LOC106582459, LOC106584987, LOC106588291, LOC106588881, LOC106599065, LOC106608642, tnr5]
GO:0032635	interleukin-6 production	Group51	GO_BiologicalProcess-EBI-UniProt-GOA-ACAP-ARAP_01.05.2024_00h00	0.00309468	0.00818997	1.89565e-06	1.0742e-05	[3, 7]	23.0769	3	[LOC106563113, LOC106568387, tlr7]
GO:0140546	defense response to symbiont	Group51	GO_BiologicalProcess-EBI-UniProt-GOA-ACAP-ARAP_01.05.2024_00h00	3.29138e-05	0.000239539	1.89565e-06	1.0742e-05	[4, 5, 6]	5.73951	26	[LOC100136439, LOC100136453, LOC100136583, LOC106563113, LOC106564353, LOC106568387, LOC106569524, LOC106573839, LOC106577762, LOC106577765, LOC106579390, LOC106583822, LOC106588291, LOC106593320, LOC106594845, LOC106602030, LOC106604759, LOC106606884, LOC106608811, c7b, mx2, prf1.3, tfa, tlr2, tlr7, tnr5]
GO:0045087	innate immune response	Group51	GO_BiologicalProcess-EBI-UniProt-GOA-ACAP-ARAP_01.05.2024_00h00	0.000662098	0.0025891	1.89565e-06	1.0742e-05	[3, 5, 6, 7]	5.45977	19	[LOC100136439, LOC100136453, LOC100136583, LOC106563113, LOC106568387, LOC106569524, LOC106573839, LOC106579390, LOC106583822, LOC106588291, LOC106593320, LOC106594845, LOC106602030, LOC106604759, c7b, mx2, tlr2, tlr7, tnr5]
GO:0001817	regulation of cytokine production	Group51	GO_BiologicalProcess-EBI-UniProt-GOA-ACAP-ARAP_01.05.2024_00h00	0.000317455	0.00156931	1.89565e-06	1.0742e-05	[3, 4, 6, 7, 8]	7.74194	12	[LOC100136439, LOC100136453, LOC106563113, LOC106568387, LOC106579714, LOC106588881, LOC106591603, LOC106599065, LOC106603287, LOC106608642, tlr7, tnr5]
GO:0051607	defense response to virus	Group51	GO_BiologicalProcess-EBI-UniProt-GOA-ACAP-ARAP_01.05.2024_00h00	0.00144783	0.00468309	1.89565e-06	1.0742e-05	[4, 5, 6, 7]	7.35294	10	[LOC106563113, LOC106568387, LOC106577762, LOC106577765, LOC106606884, LOC106608811, mx2, prf1.3, tlr7, tnr5]
GO:0001819	positive regulation of cytokine production	Group51	GO_BiologicalProcess-EBI-UniProt-GOA-ACAP-ARAP_01.05.2024_00h00	0.00442674	0.0100853	1.89565e-06	1.0742e-05	[3, 4, 5, 6, 7, 8, 9]	8.04598	7	[LOC100136439, LOC100136453, LOC106563113, LOC106568387, LOC106579714, tlr7, tnr5]
GO:0032755	positive regulation of interleukin-6 production	Group51	GO_BiologicalProcess-EBI-UniProt-GOA-ACAP-ARAP_01.05.2024_00h00	0.000975044	0.00336134	1.89565e-06	1.0742e-05	[4, 5, 6, 7, 8, 9, 10]	33.3333	3	[LOC106563113, LOC106568387, tlr7]
GO:0002758	innate immune response-activating signaling pathway	Group51	GO_BiologicalProcess-EBI-UniProt-GOA-ACAP-ARAP_01.05.2024_00h00	3.80319e-05	0.000269307	1.89565e-06	1.0742e-05	[4, 5, 6, 7, 8, 9, 10, 11]	11.4943	10	[LOC106563113, LOC106568387, LOC106573839, LOC106583822, LOC106588291, LOC106594845, LOC106602030, tlr2, tlr7, tnr5]
GO:0002224	toll-like receptor signaling pathway	Group51	GO_BiologicalProcess-EBI-UniProt-GOA-ACAP-ARAP_01.05.2024_00h00	7.94118e-06	8.32236e-05	1.89565e-06	1.0742e-05	[6, 7, 8, 9, 10, 11, 12, 13]	15.5172	9	[LOC106563113, LOC106568387, LOC106573839, LOC106583822, LOC106594845, LOC106602030, tlr2, tlr7, tnr5]

## Sheet: All_fams_SK_T20AvsT10A_DEGs
SYMBOL	logFC	logCPM	PValue	FDR	GENENAME
LOC106561075	7.06336	3.13882	1.63446e-17	2.92826e-15	pro-adrenomedullin
LOC106564757	6.99044	6.20735	1.26491e-14	1.33627e-12	keratin, type I cytoskeletal 19-like
LOC106592799	5.67135	5.30741	5.28043e-06	5.37982e-05	uncharacterized LOC106592799
hamp	5.2727	4.53304	4.01232e-07	5.79545e-06	hepcidin antimicrobial peptide
LOC106591807	5.06476	6.33882	5.55378e-06	5.61351e-05	uncharacterized LOC106591807
LOC106570042	4.93793	7.4896	2.09762e-32	2.67761e-29	uncharacterized LOC106570042
obscnb	4.92169	4.50287	1.10514e-20	3.41989e-18	obscurin, cytoskeletal calmodulin and titin-interacting RhoGEF b
cxl10	4.84987	2.20445	3.94132e-20	1.09769e-17	C-X-C motif chemokine 10
lepb2	4.79717	3.82005	1.17061e-20	3.58628e-18	leptin B2
LOC100195755	4.65041	3.69652	7.98384e-13	5.45966e-11	complement component 1, q subcomponent-like 2
meltf	4.41296	1.01969	3.84353e-18	7.79803e-16	melanotransferrin
LOC106608232	4.40139	1.13059	2.26337e-12	1.41929e-10	uncharacterized LOC106608232
LOC106569488	4.17277	1.63532	1.45686e-20	4.33324e-18	uncharacterized LOC106569488
LOC106581278	4.15757	7.81697	2.6613e-109	2.7177e-105	serpin H1-like
LOC106576947	4.08818	1.92962	2.65056e-09	7.2762e-08	tumor necrosis factor receptor superfamily member 4
lincr	3.87627	4.83806	1.43419e-14	1.48439e-12	E3 ubiquitin-protein ligase LINCR
LOC123744293	3.8337	1.05403	4.44121e-06	4.64372e-05	erythroblast NAD(P)(+)--arginine ADP-ribosyltransferase-like
LOC106613072	3.74349	4.8545	5.97541e-71	3.66125e-67	serpin H1
colgalt2b	3.6065	3.46797	2.53955e-18	5.35744e-16	collagen beta(1-O)galactosyltransferase 2b
hs90a	3.59319	7.11578	2.13449e-31	2.51509e-28	Heat shock protein HSP 90-alpha
LOC106578921	3.56244	1.56632	8.7215e-39	2.05532e-35	alpha-synuclein-like
LOC106590303	3.53644	2.36415	1.28134e-09	3.82978e-08	trypsin-3-like
LOC106608136	3.48505	4.86278	4.615e-48	1.57095e-44	heat shock protein HSP 90-alpha
LOC106586860	3.46636	3.25909	6.97524e-15	7.74596e-13	uncharacterized protein C21orf62
LOC106577511	3.45601	3.73561	1.15731e-08	2.61278e-07	apolipoprotein C-I
LOC100194731	3.39666	3.20936	9.05362e-21	2.83027e-18	primary amine oxidase, liver isozyme
LOC106594015	3.39338	2.43209	7.43407e-12	3.94031e-10	thrombin-like enzyme cerastocytin
LOC106600814	3.27825	11.7347	1.11284e-13	9.36618e-12	keratin, type I cytoskeletal 13-like
LOC106567252	3.26649	4.36162	6.04492e-18	1.19479e-15	collagen alpha-1(I) chain
arhgef28a	3.1943	3.28386	6.76333e-21	2.1361e-18	Rho guanine nucleotide exchange factor (GEF) 28a
LOC106588492	3.16095	5.48649	1.54973e-16	2.31598e-14	PR domain zinc finger protein 1
LOC123727882	3.14733	1.59895	9.05828e-12	4.72759e-10	uncharacterized LOC123727882
LOC106608947	3.13069	5.07851	2.39967e-12	1.48819e-10	plasminogen activator inhibitor 1-like
xlkd1	3.12799	2.7348	9.01913e-23	3.58844e-20	Lymphatic vessel endothelial hyaluronic acid receptor 1
thbs4a	3.06758	5.99531	1.13145e-07	1.91284e-06	thrombospondin 4a
LOC106605517	3.06286	2.64923	1.05126e-05	9.69742e-05	sodium- and chloride-dependent transporter XTRP3-like
LOC106601909	3.03854	2.26717	5.12937e-09	1.28806e-07	mannose-binding protein-like
LOC106603107	3.0303	1.77406	1.01585e-11	5.25702e-10	calpain-5-like
LOC106594092	2.95679	5.14489	1.5946e-08	3.43304e-07	acidic amino acid decarboxylase GADL1
LOC106563387	2.94878	1.76373	2.73064e-26	1.64031e-23	uncharacterized LOC106563387
esm1	2.9111	1.74686	5.76771e-24	2.88523e-21	endothelial cell-specific molecule 1
LOC106585888	2.88438	3.26687	9.45883e-24	4.5997e-21	radiation-inducible immediate-early gene IEX-1
lgals3b	2.84647	7.16591	8.93542e-25	4.88831e-22	lectin, galactoside binding soluble 3b
cfap251	2.82822	-1.13268	1.36119e-18	3.00011e-16	cilia and flagella associated protein 251
il11a	2.81121	1.30525	6.29429e-08	1.14713e-06	interleukin 11a
LOC106574265	2.78373	1.20801	4.39736e-29	3.5452e-26	H-2 class II histocompatibility antigen, A-Q alpha chain
LOC106612582	2.77875	1.49458	0.0002514	0.00146368	vitamin K-dependent protein S
LOC106564832	2.75701	1.30147	3.70555e-12	2.14195e-10	nidogen-1-like
gadl1	2.75603	7.44728	1.3802e-07	2.2943e-06	glutamate decarboxylase like 1
dnaja	2.75181	5.38938	3.35567e-40	9.34584e-37	DnaJ heat shock protein family (Hsp40) member A
LOC106583433	2.75007	1.38362	0.000380714	0.00206801	interferon-induced protein 44
plvapb	2.74378	1.82149	9.81886e-05	0.000663748	plasmalemma vesicle associated protein b
LOC106604762	2.72922	4.60407	4.03505e-27	2.57537e-24	tetraspanin-7
LOC106562147	2.69573	3.9064	7.21373e-06	7.072e-05	cartilage intermediate layer protein 1-like
LOC106605775	2.68181	2.37249	2.45235e-12	1.50791e-10	beta-2-glycoprotein 1-like
LOC106579293	2.67755	4.03967	1.00369e-08	2.31371e-07	chondroadherin-like
LOC106568508	2.67702	-1.44158	2.60373e-18	5.42639e-16	macrophage mannose receptor 1
LOC106600447	2.65622	3.3802	7.61507e-15	8.42221e-13	C-C motif chemokine 4-like
LOC106560296	2.65215	5.61592	5.08881e-06	5.20363e-05	regulator of G-protein signaling 5
LOC106582581	2.62276	4.22228	0.000298689	0.00169425	collagen alpha-2(VI) chain
LOC106580806	2.61753	2.62036	5.77673e-13	4.12532e-11	limbic system-associated membrane protein
LOC123725639	2.61092	1.96363	1.34533e-11	6.73456e-10	RING-H2 finger protein ATL7-like
LOC106565802	2.59657	3.96097	8.75612e-11	3.54362e-09	dysbindin
LOC106572390	2.58662	3.73581	6.41528e-16	8.3279e-14	tumor necrosis factor receptor superfamily member 9-like
LOC106579596	2.57135	3.68681	1.95987e-16	2.85917e-14	cytochrome c oxidase subunit 4 isoform 1, mitochondrial
LOC106613202	2.56771	1.38494	1.29892e-20	3.90136e-18	tumor necrosis factor receptor superfamily member 19L-like
LOC106574458	2.5577	4.75492	1.1803e-13	9.85277e-12	nuclear receptor subfamily 4, group A, member 3
insl5a	2.53097	1.12261	1.55661e-06	1.87527e-05	insulin-like 5a
LOC106579991	2.50998	1.2974	5.23081e-07	7.30406e-06	metalloreductase STEAP4-like
LOC106578162	2.49029	1.15357	1.41682e-24	7.48375e-22	broad substrate specificity ATP-binding cassette transporter ABCG2-like
LOC106564502	2.48414	5.89894	8.86368e-31	9.26867e-28	volume-regulated anion channel subunit LRRC8C-like
LOC106599637	2.46019	1.83951	2.35352e-05	0.000194157	uncharacterized LOC106599637
tsn16	2.45822	-1.09052	1.3417e-10	5.21628e-09	Tetraspanin-16
atp1b3b	2.4559	1.54547	1.50039e-10	5.79645e-09	ATPase Na+/K+ transporting subunit beta 3b
LOC106572191	2.43492	4.96202	1.52259e-05	0.00013404	angiopoietin-related protein 7-like
LOC100136453	2.43488	12.2622	8.56704e-11	3.47629e-09	cathelicidin
LOC106601034	2.42961	3.66427	3.14958e-07	4.72067e-06	complement C1q-like protein 2
LOC106599956	2.42178	1.94898	5.55302e-13	3.98413e-11	hemagglutinin/amebocyte aggregation factor-like
LOC106599561	2.42024	2.22296	1.13587e-18	2.57024e-16	uncharacterized LOC106599561
LOC106611736	2.41472	4.59781	9.97471e-14	8.5359e-12	transcription factor Sox-3
si:dkeyp-50d11.2	2.4071	-1.00623	5.94162e-09	1.46796e-07	calpain-1 catalytic subunit
LOC106585972	2.40533	1.41902	3.36886e-14	3.19531e-12	atrial natriuretic peptide receptor 3-like
LOC106602739	2.37842	3.41769	3.91288e-08	7.51567e-07	SPARC-like protein 1
LOC106572278	2.37706	1.86977	1.28128e-08	2.84239e-07	semaphorin-3B
LOC106600893	2.36626	-1.16216	4.1646e-11	1.82761e-09	modulator of macroautophagy TMEM150B
LOC106591603	2.36509	1.30265	7.9608e-08	1.4163e-06	lipopolysaccharide-induced tumor necrosis factor-alpha factor homolog
LOC106591053	2.36069	4.39247	3.27828e-13	2.51713e-11	microfibril-associated glycoprotein 4
LOC106564957	2.35203	9.15237	1.62504e-16	2.41674e-14	keratin, type I cytoskeletal 13-like
ier3	2.31238	6.17348	1.04096e-16	1.60255e-14	immediate early response 3
LOC123744212	2.30296	1.56442	8.32024e-09	1.97138e-07	GTPase IMAP family member 9-like
LOC106569171	2.30032	4.41539	5.95778e-21	1.90128e-18	cadherin-2-like
nr4a3	2.28713	6.06297	1.87206e-13	1.49355e-11	nuclear receptor subfamily 4, group A, member 3
LOC106574319	2.27855	1.42991	1.38245e-11	6.86431e-10	tubulin beta-4B chain-like
LOC106590538	2.27679	5.49947	1.56079e-10	5.99953e-09	lipocalin
prmt2	2.27007	3.64178	3.98226e-71	3.05001e-67	protein arginine methyltransferase 2
LOC106609956	2.26986	3.77651	1.51243e-33	2.10613e-30	uncharacterized LOC106609956
c7a	2.25534	5.05659	1.16165e-18	2.59769e-16	complement component 7a
LOC106600880	2.24971	2.64545	3.64243e-23	1.57168e-20	beta-1,4-mannosyl-glycoprotein 4-beta-N-acetylglucosaminyltransferase-like
mmrn2a	2.23593	4.06755	5.17222e-20	1.40227e-17	multimerin 2a
LOC106598879	2.23464	1.97104	3.35771e-07	4.98385e-06	hemagglutinin/amebocyte aggregation factor-like
LOC100195750	2.22924	3.36269	8.04232e-06	7.73578e-05	salarin
LOC106608791	2.20797	-1.28112	3.50528e-08	6.80531e-07	uncharacterized LOC106608791
LOC100380740	2.18774	5.33655	4.83332e-09	1.22375e-07	perilipin-2
LOC106570689	2.18703	5.42176	7.51287e-07	9.96382e-06	MARCKS-related protein 1-B
LOC106568672	2.1828	1.0384	1.52307e-15	1.86643e-13	uncharacterized LOC106568672
zgc:113425	2.1805	2.89187	2.10997e-33	2.81048e-30	uncharacterized LOC106604692
LOC106601491	2.17926	1.28699	1.64419e-07	2.67648e-06	E3 ubiquitin-protein ligase RNF186-like
LOC106601740	2.16351	1.47266	2.19864e-07	3.48462e-06	NADPH oxidase organizer 1-like
LOC106561363	2.16257	1.75367	3.14289e-27	2.04863e-24	probable polypeptide N-acetylgalactosaminyltransferase 8
LOC106567034	2.15951	2.53351	3.05514e-17	5.2289e-15	complement C1q-like protein 4
LOC106586722	2.15932	1.9524	3.22142e-10	1.12661e-08	nuclear receptor subfamily 0 group B member 1
LOC106565344	2.15233	2.5121	0.00181997	0.00764224	sodium- and chloride-dependent GABA transporter 2
LOC106577782	2.14742	1.35003	2.55204e-09	7.04999e-08	uncharacterized LOC106577782
LOC106570254	2.14637	1.03291	7.32078e-11	3.01857e-09	endothelin-2
LOC106596611	2.14309	4.29562	0.00393055	0.014409	tetraspanin-8-like
LOC106578540	2.14209	2.2313	4.47841e-05	0.000338099	cAMP-responsive element modulator-like
ntd5	2.13594	4.01805	1.01285e-12	6.73094e-11	ntl-dependent gene 5
LOC106567086	2.12609	1.65892	2.08172e-09	5.89423e-08	probable Bax inhibitor 1
LOC106567624	2.11005	1.96851	2.31054e-12	1.44166e-10	exocyst complex component 3-like
LOC106563404	2.08543	1.08213	2.28949e-09	6.39972e-08	uncharacterized LOC106563404
LOC106587287	2.0806	2.76412	1.7504e-08	3.71624e-07	cadherin-5
LOC106591125	2.0751	5.39244	1.35573e-16	2.05615e-14	serine/threonine-protein kinase Sgk1
LOC106570352	2.07494	1.53914	2.37402e-06	2.68335e-05	XK-related protein 8-like
LOC123724424	2.06855	1.60906	8.18599e-10	2.59077e-08	phospholipase A and acyltransferase 4-like
LOC106608647	2.06188	4.65981	1.82356e-08	3.85553e-07	perilipin-2
LOC106608855	2.06162	1.69537	4.10234e-22	1.49618e-19	dehydrogenase/reductase SDR family member 4
LOC106590133	2.0608	5.70974	6.57458e-17	1.05254e-14	mannose receptor C-type 1
LOC106565529	2.05962	3.2346	2.46155e-18	5.23694e-16	rho guanine nucleotide exchange factor 25-like
LOC106581414	2.05414	1.66864	4.50001e-16	6.04659e-14	NADPH oxidase 4
LOC106604584	2.04877	2.87136	2.74536e-12	1.66013e-10	stonustoxin subunit beta-like
LOC106573607	2.04619	4.71886	5.55667e-08	1.02304e-06	follistatin-related protein 3
dpt	2.04468	4.92441	1.86473e-10	6.98385e-09	dermatopontin
LOC106613695	2.04464	4.431	0.000206122	0.00123456	lipoprotein lipase
LOC106611887	2.04346	1.79835	2.77181e-16	3.91323e-14	inward rectifier potassium channel 2-like
trpn1	2.03421	1.03877	6.59644e-17	1.05254e-14	transient receptor potential cation channel, subfamily N, member 1
LOC106583432	2.03362	5.15871	2.71303e-05	0.000220001	interferon-induced protein 44-like
LOC106609392	2.03038	1.28186	0.000360137	0.0019794	probable polypeptide N-acetylgalactosaminyltransferase 8
LOC106569613	2.02823	3.60623	1.69904e-07	2.75845e-06	uncharacterized LOC106569613
LOC106586525	2.00271	6.20963	6.85419e-18	1.33748e-15	protein FAM83B
cdo1	2.00099	5.20573	0.00219386	0.00890104	cysteine dioxygenase type 1
LOC106566192	2.00041	3.15351	0.00014579	0.000920719	ceramide synthase 5-like
LOC106569995	1.99485	1.13993	3.76189e-09	9.86724e-08	tyrosine-protein kinase STYK1-like
stab2	1.99059	4.24822	1.67092e-22	6.4073e-20	stabilin 2
LOC106574469	1.97964	1.49733	0.000714369	0.00348106	neutral cholesterol ester hydrolase 1
LOC106572181	1.97857	5.02057	6.97456e-08	1.25542e-06	tumor necrosis factor receptor superfamily member 6B-like
LOC106587473	1.97505	3.9766	0.00329279	0.0124504	plakophilin-3-like
LOC106602034	1.94998	3.31268	4.84995e-08	9.05441e-07	pulmonary surfactant-associated protein D-like
ct054	1.93993	3.00928	4.10814e-11	1.80829e-09	CT054 protein
LOC106581604	1.93696	4.1633	1.28814e-18	2.85967e-16	EH domain-containing protein 2
LOC106571348	1.93468	6.85911	8.8277e-10	2.76812e-08	elongation of very long chain fatty acids protein 7-like
LOC106584144	1.93265	2.62889	5.04882e-06	5.16446e-05	regulator of G-protein signaling 5-like
tba1a	1.93261	5.86317	1.08814e-39	2.77802e-36	Tubulin alpha-1A chain
LOC106570078	1.93024	4.24262	7.61148e-13	5.22837e-11	lymphotoxin-alpha
LOC106575196	1.92226	1.89115	2.49766e-11	1.16113e-09	anosmin-1-like
il8	1.92065	1.35813	0.000436466	0.00232226	interleukin 8
LOC106567318	1.91975	2.30295	1.02979e-12	6.81398e-11	tumor necrosis factor receptor superfamily member 6B
LOC123742399	1.91779	2.52657	0.0110992	0.0335472	up-regulator of cell proliferation-like
hsp90b1	1.91551	3.8986	2.17923e-24	1.13157e-21	heat shock protein 90, beta (grp94), member 1
inpp4aa	1.90259	2.94293	2.58576e-14	2.50688e-12	inositol polyphosphate-4-phosphatase type I Aa
LOC106602965	1.89779	-1.02117	8.0038e-10	2.53572e-08	zinc finger protein ZIC 3
LOC106565807	1.8976	2.03943	1.91538e-08	4.03019e-07	inositol hexakisphosphate kinase 2
bco2a	1.88911	1.12833	3.67957e-09	9.68449e-08	beta-carotene oxygenase 2a
LOC106585048	1.88416	6.90947	4.72713e-21	1.55721e-18	septin-5
c7b	1.88269	7.22505	4.63189e-13	3.3948e-11	complement component 7b
nostrin	1.88246	1.42685	9.3275e-08	1.62086e-06	nitric oxide synthase trafficking
LOC106570457	1.88018	4.19169	1.73847e-14	1.76357e-12	tissue factor pathway inhibitor 2
f2r	1.87908	2.12326	1.40336e-13	1.14603e-11	coagulation factor II (thrombin) receptor
LOC106561987	1.87771	2.55852	3.15379e-08	6.21347e-07	cadherin-5-like
LOC106591183	1.86509	5.26519	3.5621e-57	1.81881e-53	small EDRK-rich factor 2
LOC123730763	1.86454	5.32863	0.00772329	0.0248933	serum amyloid A-5 protein-like
ifngr2a	1.84222	1.34708	5.69538e-18	1.14003e-15	interferon gamma receptor 2a
LOC100136446	1.84169	8.57145	1.94385e-06	2.26148e-05	C type lectin receptor A
LOC106607214	1.84003	4.56054	8.98529e-09	2.09927e-07	intercellular adhesion molecule 1
LOC106600778	1.83308	7.75494	0.000292424	0.00166271	cell wall protein IFF6
LOC106604105	1.82868	4.59844	2.69048e-07	4.12747e-06	dual specificity phosphatase 1
acta2	1.82122	3.67707	9.73812e-10	3.01046e-08	actin alpha 2, smooth muscle
LOC106566391	1.81862	3.28	0.00660898	0.0219459	aerolysin-like protein
LOC123725002	1.81661	1.22372	0.000355264	0.0019577	18S ribosomal RNA
LOC106612385	1.80791	5.49677	2.80101e-14	2.70699e-12	suppressor of cytokine signaling 3-like
LOC106588430	1.80372	1.63431	2.14208e-11	1.01744e-09	E3 SUMO-protein ligase CBX4-like
saa5	1.80229	3.94486	0.00356119	0.0132871	Serum amyloid A-5 protein
rn138	1.79455	3.32093	2.56906e-14	2.49859e-12	E3 ubiquitin-protein ligase RNF138
LOC106567494	1.79199	1.99732	1.36418e-08	2.99163e-07	protein sprouty homolog 4
pcolce2b	1.79123	4.64628	3.75016e-10	1.28945e-08	procollagen C-endopeptidase enhancer 2b
LOC106578009	1.78992	9.52434	8.20894e-06	7.87379e-05	urokinase plasminogen activator surface receptor-like
LOC123744663	1.78942	3.53572	2.48247e-11	1.15935e-09	matrix-remodeling-associated protein 5
LOC106607816	1.78833	6.60848	6.82419e-30	6.149e-27	clusterin-like
paca	1.786	1.35849	0.00152241	0.00660632	Glucagon family neuropeptides
LOC123733386	1.78336	1.02725	0.00377407	0.0139271	C-type lectin domain family 4 member F-like
pln	1.78215	1.40143	9.156e-10	2.85354e-08	phospholamban
si:ch211-237l4.6	1.78169	2.05211	2.50257e-07	3.89775e-06	uncharacterized LOC106577779
cacnb2a	1.77828	1.49579	1.10694e-10	4.35331e-09	calcium channel, voltage-dependent, beta 2a
LOC106606216	1.77615	2.53377	3.52031e-12	2.06211e-10	jmjC domain-containing protein 8
LOC106608812	1.77263	1.18566	5.83345e-06	5.86715e-05	endonuclease domain-containing 1 protein
LOC106561047	1.76999	-1.17218	3.66946e-06	3.91972e-05	ATP-sensitive inward rectifier potassium channel 11-like
LOC106577163	1.76875	4.0531	0.00460097	0.0163654	myelin and lymphocyte protein-like
LOC123723853	1.76621	4.09449	0.0015546	0.00672506	aerolysin-like protein
LOC106604712	1.76488	2.69713	5.40612e-08	9.96521e-07	fos-related antigen 1
LOC106564855	1.75827	2.16362	2.59541e-10	9.32999e-09	E3 ubiquitin-protein ligase pellino homolog 1-like
LOC106587910	1.75808	4.14164	1.64149e-29	1.43682e-26	CDGSH iron-sulfur domain-containing protein 3, mitochondrial
LOC106588493	1.75759	7.34702	1.42573e-15	1.75416e-13	uncharacterized LOC106588493
LOC106579373	1.75023	4.97992	0.00215519	0.00876801	sodium- and chloride-dependent transporter XTRP3-like
LOC106592621	1.74743	4.51921	4.90674e-18	9.88967e-16	calcium-regulated heat stable protein 1
ifm5	1.74187	5.79722	1.81162e-06	2.12728e-05	Interferon-induced transmembrane protein 5
LOC106605015	1.73892	4.44719	1.09292e-08	2.49314e-07	vascular endothelial growth factor A-A
LOC106594081	1.73781	3.21062	8.7826e-07	1.14014e-05	high-affinity choline transporter 1-like
nfasca	1.73712	1.7415	1.22053e-07	2.04553e-06	neurofascin homolog (chicken) a
LOC106590529	1.73481	8.42883	8.7965e-09	2.06219e-07	lipocalin-like
LOC106608829	1.73141	2.74615	1.12567e-11	5.74765e-10	transmembrane protein 88
hsc70	1.73073	3.47467	1.33497e-15	1.66253e-13	heat shock cognate 70
mslna	1.72819	8.97824	1.44006e-17	2.62605e-15	mesothelin a
LOC106564107	1.72674	2.60988	8.29358e-08	1.46783e-06	vascular cell adhesion protein 1
LOC106566390	1.72641	4.05252	9.65935e-06	9.04819e-05	aerolysin-like protein
LOC106601490	1.72495	-1.35524	0.000811741	0.00387783	E3 ubiquitin-protein ligase RNF186-like
LOC106605312	1.71909	2.49457	1.00363e-05	9.33712e-05	nestin-like
LOC106604401	1.71842	5.57811	4.63958e-09	1.1835e-07	SH2 domain-containing protein 4A-like
slc9a2	1.71799	6.26365	1.71894e-12	1.1017e-10	solute carrier family 9 member 2
LOC106568372	1.71635	1.57429	1.33297e-14	1.39375e-12	C3a anaphylatoxin chemotactic receptor
LOC106580346	1.71631	8.88446	1.46442e-07	2.41204e-06	S-adenosylmethionine synthase
LOC106583289	1.71338	1.5754	0.00020994	0.0012535	insulin-like growth factor-binding protein 6
LOC123727338	1.71185	7.25113	6.507e-08	1.18168e-06	membrane cofactor protein-like
LOC106563620	1.70979	-1.35572	6.4455e-07	8.72193e-06	GDNF family receptor alpha-4-like
LOC106560903	1.70648	3.65632	8.50767e-07	1.11195e-05	protein spire homolog 2-like
LOC106578511	1.70202	2.70255	0.000150123	0.000945358	putative ferric-chelate reductase 1
loxe3	1.70175	5.88494	1.44687e-05	0.00012837	Epidermis-type lipoxygenase 3
adamts1	1.69839	5.13587	9.70093e-07	1.24247e-05	ADAM metallopeptidase with thrombospondin type 1 motif, 1
LOC106586464	1.69438	4.40253	2.95024e-06	3.23723e-05	integrin alpha 4
LOC106571856	1.69405	7.03304	1.30891e-09	3.89317e-08	sodium- and chloride-dependent taurine transporter-like
LOC106611743	1.69402	3.89398	5.37205e-19	1.26599e-16	vascular endothelial growth factor receptor kdr-like
LOC106603698	1.6938	1.76599	2.29269e-12	1.43344e-10	protein phosphatase 1 regulatory subunit 14A
LOC106563358	1.69366	4.91016	9.86285e-05	0.000666134	C-C motif chemokine 19-like
LOC106591335	1.6924	2.25273	8.91858e-09	2.08731e-07	uncharacterized LOC106591335
LOC106611713	1.69121	7.65093	2.00141e-07	3.20519e-06	cytochrome b-245 heavy chain-like
vwf	1.68831	5.23138	3.64677e-11	1.62152e-09	von Willebrand factor
LOC123730524	1.67778	1.6236	5.88672e-10	1.9317e-08	LIM domain only protein 7-like
LOC106560379	1.67752	7.46009	1.95512e-05	0.000166012	GDP-L-fucose synthase
LOC106574559	1.67355	1.23291	2.36206e-10	8.60451e-09	xin actin-binding repeat-containing protein 2-like
LOC106606647	1.67242	4.71314	7.31041e-11	3.01835e-09	NADPH oxidase organizer 1-like
LOC106612293	1.67201	5.49233	2.11051e-37	4.04111e-34	serine/arginine-rich splicing factor 2-like
LOC106603538	1.66716	4.16918	4.41238e-14	4.07162e-12	diacylglycerol O-acyltransferase 2-like
LOC106590437	1.66676	-1.36199	1.07379e-05	9.87002e-05	transgelin-3
LOC106580131	1.66639	1.45045	5.53716e-07	7.64128e-06	uncharacterized LOC106580131
stab1	1.66601	4.89671	1.69357e-34	2.47068e-31	stabilin 1
clus	1.66434	7.15356	1.21062e-14	1.2878e-12	Clusterin
LOC106574652	1.65372	1.91955	2.41264e-12	1.49311e-10	uncharacterized LOC106574652
LOC106606540	1.65325	2.66998	4.76099e-06	4.91434e-05	lipopolysaccharide-induced tumor necrosis factor-alpha factor homolog
LOC123731554	1.65115	2.1756	9.14592e-10	2.8533e-08	uncharacterized LOC123731554
LOC106580895	1.64986	2.08233	5.1929e-09	1.30188e-07	synaptosomal-associated protein 25-like
LOC106581433	1.648	4.69602	2.20294e-11	1.04311e-09	pentraxin-related protein PTX3
LOC106608338	1.64539	-1.17136	0.000155076	0.000969976	transcription factor Sox-7
LOC106607561	1.64476	1.46102	0.0062238	0.0209139	rho-associated protein kinase 2
LOC106608965	1.64326	1.16332	1.43343e-05	0.000127399	E3 ubiquitin-protein ligase TRIM39-like
slc6a6	1.64309	8.46654	1.73449e-09	5.03675e-08	solute carrier family 6 (neurotransmitter transporter, taurine), member 6
LOC106565750	1.64026	2.67009	1.92006e-08	4.03727e-07	endoglin-like
LOC106563255	1.63254	3.86793	2.55316e-18	5.35744e-16	endothelial differentiation-related factor 1 homolog
thbd	1.63221	5.23224	1.60401e-05	0.000140121	thrombomodulin
LOC106584280	1.63219	6.0021	4.34529e-12	2.45161e-10	transcription factor AP-1
LOC106587407	1.63197	2.21613	0.0164221	0.0460257	uncharacterized LOC106587407
LOC106593100	1.63072	-1.09302	1.8822e-05	0.000160935	myosin heavy chain, fast skeletal muscle-like
LOC106613013	1.63068	7.90919	4.81879e-20	1.31811e-17	heat shock cognate 70 kDa protein-like
LOC106566973	1.62734	9.5195	3.4819e-10	1.20397e-08	keratin, type II cytoskeletal 8
LOC106571382	1.62717	1.48898	2.53527e-09	7.01631e-08	cardiac phospholamban-like
si:dkey-103j14.5	1.62488	2.24565	2.18514e-19	5.4872e-17	isoaspartyl peptidase/L-asparaginase
aqp3b	1.62377	3.81414	5.30968e-07	7.38193e-06	aquaporin 3b
fgfp1	1.62264	7.00958	1.12614e-07	1.90798e-06	Fibroblast growth factor-binding protein 1
LOC106591469	1.61959	1.42881	2.50116e-10	9.04671e-09	vascular endothelial growth factor receptor 1
LOC106575680	1.61916	2.34126	0.00142575	0.00625866	atypical chemokine receptor 3
LOC106584116	1.61665	-1.12038	1.14227e-08	2.58263e-07	pre-mRNA 3'-end-processing factor FIP1
LOC106576175	1.61653	2.73847	5.64729e-19	1.32069e-16	condensin-2 complex subunit H2-like
LOC106596213	1.61336	3.39693	6.63337e-06	6.58522e-05	macrophage mannose receptor 1-like
LOC106580421	1.6041	3.76072	3.61911e-20	1.0172e-17	arrestin domain-containing protein 3
LOC106565406	1.60343	3.96099	7.29517e-09	1.75552e-07	nuclear receptor subfamily 4 group A member 1-like
LOC106603148	1.59783	3.02454	3.86547e-09	1.01043e-07	guanine nucleotide-binding protein G(I)/G(S)/G(O) subunit gamma-3
LOC106603838	1.5957	2.35151	2.35081e-09	6.55318e-08	prolyl 4-hydroxylase subunit alpha-2
LOC106612343	1.59431	2	5.02643e-12	2.7796e-10	ATP-binding cassette sub-family C member 5-like
LOC106577897	1.5935	6.90337	0.00123862	0.00554932	plasminogen activator inhibitor 1
jun	1.59232	4.27927	2.10118e-16	3.05079e-14	Jun proto-oncogene, AP-1 transcription factor subunit
LOC106597692	1.59218	2.09224	3.89194e-17	6.48008e-15	pleckstrin homology-like domain family A member 1
LOC106604317	1.59217	3.1306	0.000593866	0.00300772	proheparin-binding EGF-like growth factor
ctgf	1.59123	3.58461	2.06013e-08	4.29933e-07	connective tissue growth factor
LOC106576709	1.59052	3.08206	2.48978e-09	6.89665e-08	synuclein
LOC106611283	1.5867	2.11513	2.42799e-13	1.89755e-11	cysteine-rich protein 2
cssa24h9orf116	1.58599	-1.03175	1.50342e-05	0.000132696	chromosome ssa24 open reading frame, human C9orf116
LOC106565966	1.58299	1.53934	7.46851e-16	9.57345e-14	kazrin
LOC106577692	1.58026	4.69177	5.06207e-12	2.79426e-10	cornifelin homolog B
igfbp6	1.57779	4.11898	8.84773e-05	0.000605443	IGF binding protein 6
LOC106574763	1.57756	1.72668	2.071e-08	4.30735e-07	rho-related GTP-binding protein RhoE
LOC106579279	1.57619	3.59895	2.3524e-08	4.80133e-07	peroxiredoxin-like 2A
LOC106609235	1.57173	5.69328	5.10238e-12	2.81145e-10	suppressor APC domain-containing protein 1
arhgef17	1.56603	3.41181	1.9312e-09	5.50879e-08	Rho guanine nucleotide exchange factor 17
LOC106601778	1.5618	4.64636	1.06182e-07	1.81423e-06	uncharacterized LOC106601778
LOC106606991	1.561	1.8863	5.5091e-09	1.37217e-07	sphingosine kinase 1
LOC106583599	1.55765	4.73291	3.71769e-11	1.64827e-09	myosin regulatory light polypeptide 9
xpnpep2	1.55488	1.38661	1.23634e-08	2.76067e-07	X-prolyl aminopeptidase (aminopeptidase P) 2, membrane-bound
clic2	1.55311	3.24469	1.05748e-10	4.18026e-09	chloride intracellular channel 2
LOC106561934	1.55307	3.92388	4.03553e-36	6.86847e-33	gamma-butyrobetaine dioxygenase
LOC106565443	1.54868	5.72528	2.42718e-07	3.79189e-06	matrix metalloproteinase-19
LOC106586629	1.54744	4.37353	0.00023991	0.00140426	sodium/myo-inositol cotransporter-like
LOC106570356	1.54529	4.43708	1.05217e-05	9.69742e-05	serine/threonine-protein kinase Sgk1
LOC106583660	1.54509	3.16846	4.36558e-09	1.12107e-07	CD276 antigen
LOC106605534	1.54386	1.22479	0.00233945	0.00938843	matrilin-2-like
cld5	1.54262	1.61387	4.86008e-08	9.05677e-07	Claudin-5
LOC106611398	1.53931	1.63305	4.17068e-08	7.93621e-07	prostaglandin E2 receptor EP1 subtype-like
si:dkey-112a7.4	1.53874	3.07591	3.31413e-10	1.15377e-08	uncharacterized si:dkey-112a7.4
LOC106602948	1.5373	1.38724	1.67066e-23	7.41772e-21	high mobility group protein B3
LOC106586280	1.53507	1.2972	0.000142303	0.000903731	glycophorin-C-like
LOC106597066	1.53497	2.66041	3.11271e-10	1.09736e-08	CD276 antigen homolog
LOC106583069	1.53065	2.1477	5.17598e-08	9.56979e-07	uncharacterized protein C6orf132-like
si:dkey-34d22.1	1.52637	2.12149	0.000160037	0.000997123	discoidin, CUB and LCCL domain-containing protein 1
lce	1.52558	1.34079	0.0138713	0.0401173	Low choriolytic enzyme
fstl3	1.52399	4.6373	0.000938215	0.00438895	follistatin-like 3 (secreted glycoprotein)
LOC106606301	1.52349	-1.16076	1.06913e-06	1.35683e-05	protein HID1
LOC106587204	1.52313	3.11497	3.52464e-09	9.3389e-08	pro-adrenomedullin
soat1	1.52288	6.52065	1.05994e-08	2.42512e-07	sterol O-acyltransferase 1
kif1c	1.52107	3.45247	1.45344e-16	2.19347e-14	kinesin family member 1C
cndp1	1.52036	3.75773	0.000104341	0.000698862	Beta-Ala-His dipeptidase
LOC106612839	1.51691	3.05596	2.97267e-11	1.3518e-09	TLC domain-containing protein 2-like
LOC106564720	1.51585	2.28504	9.31864e-05	0.000633709	C-X-C motif chemokine 11-like
LOC106567172	1.51414	-1.29721	0.000369051	0.00201933	bridging integrator 2-like
LOC106580330	1.51336	1.19378	4.83062e-10	1.62449e-08	atrial natriuretic peptide receptor 1-like
igfbp-6b2	1.51324	3.06203	0.0135991	0.0394714	insulin-like growth factor binding protein 6 paralog B2
LOC106563802	1.51316	5.55583	5.23236e-10	1.74617e-08	leukemia inhibitory factor receptor
LOC123744744	1.51012	3.34446	0.00222403	0.00900546	heat shock cognate 70 kDa protein-like
LOC106606431	1.50781	7.87926	0.000132903	0.000853587	metalloproteinase inhibitor 2
LOC106575381	1.50584	3.78847	0.000269386	0.00154955	cytokine receptor-like factor 1
LOC106590554	1.50579	6.93078	1.29337e-05	0.000116471	uncharacterized LOC106590554
LOC106612167	1.50283	1.70635	0.000846786	0.00401892	stanniocalcin-2
LOC106607337	1.50191	3.40954	9.84121e-06	9.18353e-05	transcription factor MafK-like
trib3	1.49964	5.6967	4.4244e-12	2.49165e-10	tribbles pseudokinase 3
LOC106596550	1.4981	-1.2648	2.26298e-06	2.57919e-05	ankyrin repeat and SOCS box protein 2
leg4	1.49207	1.38714	0.0014743	0.0064395	Galectin-4
LOC106586738	1.48842	2.64833	3.25884e-05	0.000258379	collagen alpha-1(XVII) chain
LOC106567101	1.48804	2.85115	2.68121e-07	4.11737e-06	CCN family member 5
LOC106609348	1.48594	3.21125	3.49251e-20	9.90708e-18	podocalyxin
LOC123744681	1.48359	1.76501	0.00264307	0.0103998	phosphoethanolamine N-methyltransferase 3-like
LOC106562526	1.48308	4.14248	1.08299e-06	1.37101e-05	lactadherin
LOC106612111	1.47858	4.28536	1.04447e-05	9.64097e-05	DNA damage-inducible transcript 4-like protein
LOC106586200	1.47634	3.48943	1.66905e-05	0.000145017	polypeptide N-acetylgalactosaminyltransferase 3
LOC106578980	1.47559	4.97583	5.64346e-15	6.33308e-13	protein phosphatase 1 regulatory subunit 3C-B
LOC106589322	1.4753	3.17823	2.22759e-08	4.58049e-07	delta-1-pyrroline-5-carboxylate synthase
tmem243	1.47507	1.97084	8.79775e-09	2.06219e-07	transmembrane protein 243
typh	1.47402	2.96242	8.89812e-15	9.70116e-13	Thymidine phosphorylase
LOC106578597	1.47021	5.04582	2.7846e-05	0.000225149	uroplakin-1a-like
tspan11	1.47006	2.21651	7.17234e-12	3.82142e-10	tetraspanin 11
LOC106568558	1.46687	4.11212	5.89131e-11	2.48261e-09	TEK tyrosine kinase, endothelial
LOC106569628	1.46542	3.94869	1.78626e-07	2.89082e-06	tropomyosin alpha-1 chain
LOC106606571	1.46457	2.35061	1.58511e-23	7.14136e-21	far upstream element-binding protein 2-like
LOC106567991	1.46095	5.25888	9.86066e-10	3.04221e-08	flotillin-2a
angl4	1.45636	6.01801	2.66139e-07	4.09515e-06	Angiopoietin-related protein 4
LOC106609978	1.45617	4.92019	3.81666e-12	2.20202e-10	RING finger protein 24
asal	1.45113	9.71602	0.015939	0.0448688	Mannose-specific lectin
phlda1	1.44822	1.77829	9.53292e-13	6.398e-11	pleckstrin homology-like domain, family A, member 1
LOC100136447	1.44742	5.67953	7.83515e-05	0.000546285	C type lectin receptor B
LOC106595384	1.44705	1.94893	3.20896e-12	1.89057e-10	calcium-regulated heat stable protein 1-like
LOC106601915	1.44522	5.066	8.06824e-08	1.43209e-06	suppressor of cytokine signaling 3-like
LOC106574936	1.44505	3.43354	6.17203e-12	3.32899e-10	uncharacterized LOC106574936
fgl2	1.44478	6.61939	1.08828e-09	3.32409e-08	fibrinogen-like 2
LOC106600973	1.44404	2.90013	1.63802e-07	2.66928e-06	beta-1,4-mannosyl-glycoprotein 4-beta-N-acetylglucosaminyltransferase-like
tpm2	1.44272	2.17934	0.000459297	0.00242311	tropomyosin 2 (beta)
LOC106563790	1.44167	4.94979	0.00083829	0.00398477	uncharacterized LOC106563790
LOC106567948	1.44137	3.87512	4.84854e-09	1.22659e-07	diacylglycerol O-acyltransferase 2
ddt4l	1.44107	6.97505	4.63863e-05	0.000348791	DNA-damage-inducible transcript 4-like protein
LOC123729234	1.43884	-1.09563	1.4924e-05	0.000131762	WD repeat-containing protein 87-like
LOC106566242	1.43871	3.59615	1.21565e-12	7.94088e-11	repetitive organellar protein-like
LOC106596553	1.4379	-1.06737	9.58729e-05	0.000650246	sodium/glucose cotransporter 5
setd7	1.43604	5.70015	1.45683e-38	3.18797e-35	SET domain containing 7, histone lysine methyltransferase
LOC106587816	1.43492	5.80166	6.79304e-06	6.72195e-05	lactadherin-like
LOC106592833	1.43286	4.35444	0.0124057	0.0366961	aerolysin-like protein
LOC106598334	1.42998	3.7441	5.06956e-05	0.000375692	dispanin subfamily A member 2b-like
tgfbr2l	1.42834	2.77825	1.08556e-08	2.48003e-07	transforming growth factor beta receptor-like
sfrs1	1.42665	5.38845	3.19024e-17	5.39979e-15	Splicing factor, arginine/serine-rich 1
LOC106583652	1.42619	1.35534	1.42086e-05	0.000126502	stathmin-3
LOC106605221	1.42594	2.32743	9.1892e-13	6.21458e-11	E3 ubiquitin-protein ligase RNF183
per3	1.42556	1.14279	1.74401e-10	6.55575e-09	period circadian clock 3
LOC106562111	1.4235	3.38738	1.74133e-06	2.06054e-05	lymphatic vessel endothelial hyaluronic acid receptor 1
LOC106565174	1.42109	7.72834	8.79224e-14	7.58758e-12	hyaluronidase-2-like
LOC123743428	1.42068	1.38276	0.00491907	0.0173	calponin-1-like
LOC106578680	1.41528	3.31956	2.11969e-14	2.0948e-12	CYFIP-related Rac1 interactor B-like
adgrl4	1.41476	4.37603	4.89684e-14	4.45162e-12	adhesion G protein-coupled receptor L4
LOC106597308	1.41091	2.87319	7.24443e-05	0.000509856	CCN family member 2-like
LOC106570043	1.40809	4.66428	8.30267e-05	0.000573918	PR domain zinc finger protein 1-like
LOC106565226	1.40794	14.1356	2.94414e-07	4.46518e-06	keratin, type II cytoskeletal 8
LOC106605088	1.40717	6.05095	0.00097462	0.00452675	C-type lectin domain family 4 member E
sh3bgrl2	1.40526	1.20743	1.09006e-08	2.48845e-07	SH3 domain binding glutamate-rich protein like 2
LOC100195293	1.40499	6.00929	1.92233e-14	1.91209e-12	fibulin 1
zgc:85777	1.40413	4.31875	2.68856e-16	3.83101e-14	isovaleryl Coenzyme A dehydrogenase
tmem176	1.40335	2.95161	8.87241e-08	1.55323e-06	transmembrane protein 176
LOC106602387	1.4025	1.65085	4.69457e-09	1.19454e-07	scrapie-responsive protein 1
LOC106579224	1.40242	-1.21457	1.63524e-06	1.95199e-05	G-protein coupled estrogen receptor 1
LOC106594530	1.4022	-1.03991	0.00387402	0.0142461	ADP-ribosylation factor-like protein 6
LOC106608972	1.40159	2.67289	2.24087e-25	1.29531e-22	TOX high mobility group box family member 4-B
LOC106563373	1.40001	2.59027	5.30748e-16	7.06956e-14	extensin
LOC106609304	1.39983	1.62611	3.95919e-07	5.73221e-06	cadherin-like and PC-esterase domain-containing protein 1
LOC106561364	1.39946	5.44423	2.67325e-05	0.000217063	Krueppel-like factor 4
igfbp1a	1.39938	3.16733	6.5444e-06	6.51802e-05	insulin-like growth factor binding protein 1a
im:7136398	1.39485	3.32477	6.35515e-12	3.41573e-10	schwannomin-interacting protein 1
LOC106586893	1.39449	1.98819	0.000858342	0.00406809	C-X-C motif chemokine 11
ahsa1a	1.39417	6.09318	3.35637e-16	4.61102e-14	AHA1, activator of heat shock protein ATPase homolog 1a
LOC106567924	1.39367	6.30502	0.00207959	0.00851287	collagenase 3
LOC106590915	1.39286	1.3079	4.05325e-11	1.79361e-09	neurotrypsin
LOC106577783	1.38968	2.88124	1.44384e-07	2.38583e-06	putative E3 ubiquitin-protein ligase ARI6
LOC106603057	1.38942	7.6694	0.000180784	0.00110373	lipocalin
LOC106608683	1.38865	1.23469	2.25799e-13	1.77374e-11	equilibrative nucleoside transporter 2-like
map1lc3c	1.38859	-1.3233	0.000639783	0.0031899	microtubule-associated protein 1 light chain 3 gamma
LOC100136477	1.38738	5.80112	1.8615e-09	5.3448e-08	peroxisome proliferator-activated receptor gamma coactivator 1-beta
LOC106604726	1.38734	1.42755	0.000140958	0.000896532	vascular endothelial growth factor receptor kdr-like
LOC106599105	1.38612	6.3459	0.000184981	0.00112442	arginase-2, mitochondrial
LOC106585349	1.38553	8.52137	6.76032e-05	0.000480531	annexin A1-like
c6	1.38517	6.49901	1.07032e-10	4.22555e-09	complement component 6
LOC106562114	1.38493	2.90657	1.78554e-08	3.78559e-07	pro-adrenomedullin
txn	1.38473	7.42521	4.42157e-06	4.62634e-05	thioredoxin
fosl1a	1.38336	4.74131	0.00115186	0.00521017	FOS like 1, AP-1 transcription factor subunit a
LOC106568407	1.38257	6.06444	5.44536e-07	7.53836e-06	phospholipid phosphatase 1
LOC106561976	1.38169	1.40676	0.00391974	0.0143759	GTP-binding protein RAD-like
LOC100286404	1.38166	1.79252	1.31117e-09	3.89611e-08	Krueppel-like factor 2
LOC106568963	1.38042	4.50917	1.71289e-08	3.64671e-07	plasmalemma vesicle-associated protein-like
LOC106612116	1.38009	4.09667	8.18389e-07	1.07514e-05	PH and SEC7 domain-containing protein 2
LOC106590030	1.38008	5.01718	6.7397e-09	1.64131e-07	heme oxygenase
LOC106568957	1.37861	3.63081	1.38876e-06	1.69391e-05	angiopoietin-related protein 4-like
LOC106563402	1.37782	8.27429	0.00629484	0.0211156	uncharacterized LOC106563402
LOC106572486	1.37724	1.5772	4.95291e-07	6.96363e-06	transmembrane protein 198-like
LOC106571981	1.37651	6.80376	1.76204e-27	1.1996e-24	serine/arginine-rich splicing factor 6
LOC106606429	1.37606	5.15679	8.15728e-08	1.44622e-06	suppressor of cytokine signaling 3-like
LOC106581291	1.37297	2.80086	6.60218e-07	8.90249e-06	CD83 antigen-like
osgn1	1.37081	3.79674	4.42596e-23	1.88324e-20	oxidative stress induced growth inhibitor 1
LOC106572379	1.369	2.84755	8.70781e-15	9.52758e-13	uncharacterized LOC106572379
LOC106586935	1.36821	-1.30854	6.17398e-05	0.000443484	neuropilin-2
LOC106582666	1.36778	3.65539	9.93826e-10	3.05999e-08	DNA damage-inducible transcript 3 protein-like
LOC106583687	1.36734	2.37713	9.10493e-05	0.000620691	protein APCDD1-like
dusp1	1.36658	5.36521	0.00027002	0.00155261	dual specificity phosphatase 1
dse	1.36515	6.51595	2.6261e-16	3.77714e-14	dermatan sulfate epimerase
plk2b	1.36453	2.96294	4.95307e-12	2.75394e-10	polo-like kinase 2b (Drosophila)
serpinh1a	1.36428	6.45985	2.54616e-12	1.55697e-10	serpin peptidase inhibitor, clade H (heat shock protein 47), member 1a
LOC106564266	1.36412	4.1273	1.07377e-06	1.36102e-05	scavenger receptor class F member 2-like
LOC106568392	1.36085	3.73821	5.86485e-05	0.000424363	ras-GEF domain-containing family member 1B-B-like
LOC106573071	1.36008	1.5747	2.46688e-14	2.41455e-12	lamina-associated polypeptide 2-like
LOC106578163	1.3595	2.72687	5.83264e-20	1.56745e-17	tyrosine-protein kinase Tec
LOC106603590	1.35733	2.59043	6.7081e-13	4.71351e-11	protein sprouty homolog 3
dusp23b	1.35702	1.99434	1.97362e-05	0.000167444	dual specificity phosphatase 23b
il17a/f1	1.35549	-1.12297	0.000511906	0.00265765	interleukin 17a/f1
ddr2l	1.35427	4.81306	2.28124e-11	1.07355e-09	discoidin domain receptor family, member 2, like
jam2a	1.35099	4.35245	2.65163e-16	3.79604e-14	junctional adhesion molecule 2a
LOC106572601	1.35093	-1.14669	7.14682e-05	0.00050416	tubulin alpha chain
LOC106580605	1.34973	3.22127	1.45731e-06	1.76816e-05	PR domain zinc finger protein 1
LOC106580096	1.34837	2.64137	0.000462495	0.00243902	small G protein signaling modulator 1
LOC106607256	1.34653	-1.03516	0.000197685	0.00119125	gap junction gamma-1 protein-like
LOC123728113	1.34412	1.06511	1.81241e-05	0.000155706	inactive serine protease PAMR1-like
rbp4	1.3441	9.4528	2.02035e-05	0.000171029	retinol binding protein 4, plasma
syu	1.3429	3.7648	1.04873e-07	1.79792e-06	Synuclein
LOC106567105	1.3422	1.87217	2.46756e-05	0.000202508	inter-alpha-trypsin inhibitor heavy chain H6
LOC106578046	1.34142	2.61229	0.000144635	0.000914737	intermediate conductance calcium-activated potassium channel protein 4-like
LOC106609045	1.33672	2.70347	1.51249e-10	5.83523e-09	protein Shroom4-like
LOC106568560	1.334	2.82297	0.000501615	0.00261218	transcription factor AP-1-like
LOC106599708	1.33176	8.73545	2.53935e-10	9.174e-09	desmocollin-2
LOC106598934	1.33044	3.8968	4.1263e-08	7.85663e-07	growth arrest and DNA damage-inducible protein GADD45 alpha
LOC106576226	1.32999	3.14323	4.96449e-13	3.62124e-11	podocalyxin
LOC106589469	1.32985	3.54751	2.39688e-10	8.71064e-09	39S ribosomal protein L38, mitochondrial
si:ch211-222l21.1	1.32931	6.77207	1.5801e-17	2.84753e-15	parathymosin
LOC106590589	1.32912	1.71429	4.4927e-09	1.15082e-07	arylamine N-acetyltransferase, pineal gland isozyme NAT-10-like
LOC106567641	1.32811	7.21659	4.89816e-07	6.90249e-06	heat shock cognate 70 kDa protein
LOC106584117	1.32795	4.98791	3.23263e-08	6.34839e-07	platelet-derived growth factor receptor, alpha polypeptide
LOC106566021	1.32752	-1.3145	0.000132021	0.000849168	protein phosphatase 1 regulatory subunit 12B-like
LOC100846972	1.32617	2.37382	1.22743e-09	3.67941e-08	estrogen receptor beta 2
LOC106609985	1.32564	3.23674	4.0209e-05	0.00030912	uncharacterized LOC106609985
LOC106599020	1.3256	4.74376	4.98705e-09	1.25851e-07	transcription factor jun-D
LOC106601131	1.32453	2.18517	1.54062e-08	3.32617e-07	protein Wnt-9b-like
LOC106604545	1.32389	3.66609	2.49678e-06	2.80394e-05	LIM and calponin homology domains-containing protein 1-like
LOC123729312	1.3238	-1.11712	4.16031e-05	0.000318081	uncharacterized LOC123729312
LOC106569974	1.3226	1.29844	2.87529e-07	4.37809e-06	sodium/potassium-transporting ATPase subunit alpha-3-like
LOC106583399	1.32224	4.2757	2.31757e-24	1.18335e-21	endophilin-A3-like
epm2a	1.32184	1.49194	2.77452e-12	1.66995e-10	EPM2A glucan phosphatase, laforin
LOC106608725	1.32078	4.60262	5.72997e-12	3.11247e-10	uncharacterized LOC106608725
LOC106608163	1.32063	6.13201	5.75427e-05	0.000417869	thrombospondin-1
LOC106585942	1.32054	-1.04296	0.00179915	0.00757749	uncharacterized LOC106585942
LOC106563110	1.31867	2.5302	1.29886e-05	0.000116863	caspase-7
fhl2a	1.31823	1.63738	0.00119697	0.00538558	four and a half LIM domains 2a
pecam1b	1.31657	2.74186	5.98593e-10	1.95715e-08	platelet and endothelial cell adhesion molecule 1b
sting1	1.31068	4.83299	7.49183e-06	7.28746e-05	stimulator of interferon response cGAMP interactor 1
LOC106575773	1.31037	2.93525	7.99435e-17	1.24957e-14	protein Hikeshi
LOC106603200	1.31021	1.91939	2.14037e-08	4.43057e-07	transmembrane protein 88-like
LOC106569781	1.30821	2.07544	1.13692e-08	2.57329e-07	transcription and mRNA export factor ENY2
ef2	1.30819	8.85105	3.0696e-16	4.26158e-14	Elongation factor 2
LOC106586223	1.30745	3.22035	1.72798e-10	6.50348e-09	calcium-binding mitochondrial carrier protein Aralar1
LOC106575303	1.30653	1.77911	1.2708e-05	0.00011454	xin actin-binding repeat-containing protein 2-like
LOC106606975	1.30502	3.46849	5.55307e-10	1.83918e-08	Na(+)/H(+) exchange regulatory cofactor NHE-RF1-like
LOC106609893	1.30452	2.85817	0.00522736	0.0181797	membrane-spanning 4-domains subfamily A member 12-like
LOC106570822	1.30377	1.4241	7.93915e-08	1.41409e-06	protein FAM189A2-like
LOC106607441	1.30366	1.54999	3.99007e-05	0.000307135	uncharacterized LOC106607441
LOC106598937	1.30264	5.54589	5.88932e-16	7.74357e-14	cytochrome b-c1 complex subunit 6, mitochondrial
LOC106562827	1.30254	3.57957	9.13024e-07	1.18073e-05	glutathione S-transferase theta-3
LOC100380667	1.30145	1.0084	5.83257e-08	1.0687e-06	cytoplasmic dynein 1 intermediate chain 1
crld2	1.30046	6.36331	1.09371e-07	1.86461e-06	Cysteine-rich secretory protein LCCL domain-containing 2
LOC106572480	1.2979	7.00806	1.51912e-05	0.000133774	CCAAT/enhancer-binding protein beta-like
LOC106564367	1.29787	5.31839	1.01143e-18	2.31241e-16	aspartate aminotransferase, cytoplasmic-like
LOC106562045	1.29541	3.75952	1.02036e-09	3.12909e-08	coiled-coil domain-containing protein 102A-like
LOC106572749	1.29498	4.23972	4.81797e-07	6.80513e-06	tensin-2-like
LOC123723840	1.2949	3.02021	7.33419e-07	9.76125e-06	interleukin-1 receptor-like 2
LOC106568731	1.29449	1.34017	0.000135594	0.000867234	regulator of G-protein signaling 5
m4a15	1.2936	4.95229	2.64171e-06	2.93655e-05	Membrane-spanning 4-domains subfamily A member 15
chd3	1.29216	2.13665	5.11956e-07	7.15574e-06	chromodomain helicase DNA binding protein 3
LOC106567247	1.29033	2.5893	4.01887e-10	1.3726e-08	semaphorin-3F-like
hnrnpdl	1.28941	5.47734	2.26996e-30	2.1732e-27	heterogeneous nuclear ribonucleoprotein D-like
LOC106561310	1.28833	1.46096	2.98267e-05	0.000239207	inactive serine protease PAMR1
noto	1.28798	1.59587	3.46904e-06	3.72642e-05	notochord homeobox
LOC106610475	1.28734	1.94443	8.85799e-05	0.000605879	thymosin beta-b
LOC106583344	1.28715	3.54199	2.8858e-07	4.39152e-06	probable nuclear hormone receptor HR38
LOC106583085	1.28564	2.42504	5.37405e-06	5.4643e-05	cyclin-dependent kinase inhibitor 1-like
LOC106562055	1.28539	5.6659	6.80402e-13	4.75909e-11	G1/S-specific cyclin-D1-like
LOC106597323	1.28255	2.31948	0.000316736	0.0017772	highly reducing polyketide synthase cm3B-like
irf-1	1.28229	6.84698	7.80232e-06	7.53093e-05	interferon regulatory factor 1
LOC106580005	1.28228	1.59164	5.39074e-07	7.47289e-06	CCN family member 1-like
LOC106578021	1.28211	5.27287	3.18557e-11	1.43731e-09	purine nucleoside phosphorylase-like
LOC106563492	1.28093	3.70512	0.00267444	0.0105017	dual specificity protein phosphatase 4
LOC106610161	1.28092	1.16288	3.81012e-05	0.000295063	vascular endothelial growth factor C
LOC106607312	1.27954	5.24596	1.30384e-05	0.000117242	receptor activity-modifying protein 1-like
LOC123723668	1.27941	2.58158	0.000353863	0.00195192	interferon-induced protein 44-like
LOC100380852	1.27924	3.25228	1.09122e-06	1.37802e-05	ectonucleotide pyrophosphatase/phosphodiesterase family member 1
zc3h15	1.27761	3.39709	2.28438e-05	0.000189147	zinc finger CCCH-type containing 15
LOC106599011	1.27599	5.55451	4.0745e-06	4.31179e-05	gamma-interferon-inducible lysosomal thiol reductase-like
robo4	1.27592	2.53724	3.44805e-12	2.02596e-10	roundabout, axon guidance receptor, homolog 4 (Drosophila)
LOC106579330	1.2754	1.12382	4.2979e-06	4.517e-05	homeobox protein MOX-1-like
si:dkeyp-61b2.1	1.27374	-1.22644	9.9643e-06	9.27861e-05	tumor necrosis factor receptor superfamily member 21
LOC106579249	1.27364	1.01103	5.99627e-07	8.18271e-06	cytochrome c oxidase subunit 6B1
ptges	1.27338	4.77687	2.07293e-07	3.30762e-06	prostaglandin E synthase
LOC100380677	1.27198	2.95996	2.58632e-08	5.2231e-07	receptor-type tyrosine-protein phosphatase beta
LOC106605545	1.27185	1.39943	3.67768e-10	1.26595e-08	xylose isomerase-like
LOC100195685	1.27102	2.62703	4.67081e-07	6.62784e-06	serine/threonine-protein kinase SIK2
LOC106580153	1.27099	6.92271	3.6166e-12	2.10243e-10	aquaporin-3-like
LOC106611876	1.26917	4.06563	2.94698e-08	5.86638e-07	platelet-derived growth factor receptor beta
LOC106584915	1.26783	1.98011	2.77254e-12	1.66995e-10	protein adenylyltransferase FICD-like
LOC106585437	1.26768	2.57976	1.39851e-07	2.31969e-06	CCN family member 1-like
LOC106607562	1.26682	2.95515	0.000583201	0.00296547	sine oculis-binding protein homolog
LOC106593883	1.2643	7.82429	2.06329e-23	9.03012e-21	extracellular matrix protein 1
LOC106577470	1.26407	2.41501	1.60931e-06	1.92664e-05	B-cell lymphoma 3 protein-like
gask1b	1.26391	3.4392	2.99308e-12	1.78397e-10	golgi associated kinase 1B
LOC106612682	1.26374	1.24337	3.01728e-06	3.29898e-05	cytochrome c oxidase subunit 7A2, mitochondrial
nar4	1.26327	3.10759	8.30087e-06	7.94456e-05	Ecto-ADP-ribosyltransferase 4
LOC106565981	1.26265	3.87433	2.17865e-12	1.37053e-10	hyaluronidase-2
LOC106568400	1.26203	2.36647	3.07786e-06	3.35087e-05	integrin alpha-1-like
LOC106569998	1.26131	5.60341	1.80259e-19	4.56399e-17	cytochrome c oxidase subunit 6B1
LOC106589387	1.26081	3.83707	1.62995e-06	1.94831e-05	actin, aortic smooth muscle
mcm3l	1.25996	-1.04579	0.000455359	0.0024069	MCM3 minichromosome maintenance deficient 3 (S. cerevisiae), like
adamtsl7	1.25867	1.28552	0.000950753	0.00443946	ADAMTS-like 7
ifi44	1.25801	4.31311	0.000786507	0.00378145	Interferon-induced protein 44
LOC106573635	1.25772	5.50178	2.8013e-07	4.27607e-06	large neutral amino acids transporter small subunit 1
LOC123728738	1.2573	2.37585	9.95041e-05	0.000671012	dedicator of cytokinesis protein 11-like
esama	1.25641	3.05398	1.55448e-09	4.55288e-08	endothelial cell adhesion molecule a
LOC106580183	1.25604	4.59742	0.00560418	0.0192326	cysteine dioxygenase type 1-like
atp1b1a	1.25566	3.57598	7.46409e-07	9.90771e-06	ATPase Na+/K+ transporting subunit beta 1a
LOC106587371	1.25413	4.57597	5.34614e-05	0.000392768	interferon regulatory factor 8-like
LOC106584025	1.2534	2.45504	0.000504477	0.00262486	KN motif and ankyrin repeat domain-containing protein 4
LOC106587124	1.25212	4.9919	1.85892e-10	6.97061e-09	CD59 molecule (CD59 blood group)
mns1	1.25188	1.43267	2.05136e-08	4.28394e-07	meiosis-specific nuclear structural 1
LOC106584182	1.2516	2.85005	2.54795e-10	9.1834e-09	vascular endothelial growth factor A-A
LOC106590481	1.25134	3.71779	0.00361237	0.0134307	diamine acetyltransferase 1-like
LOC106578269	1.25049	5.00668	1.40212e-07	2.32442e-06	uncharacterized LOC106578269
LOC106603656	-1.25469	3.18742	2.80749e-07	4.28125e-06	DNA (cytosine-5)-methyltransferase 3A-like
LOC106608126	-1.25552	2.90405	3.96478e-09	1.03199e-07	bcl-2-like protein 11
anks1b	-1.25565	5.31418	6.62301e-14	5.90051e-12	ankyrin repeat and sterile alpha motif domain containing 1B
LOC106587948	-1.25758	4.64383	1.68623e-14	1.72198e-12	tumor protein p53-inducible protein 11-like
LOC106583102	-1.26149	3.6231	9.80685e-09	2.27264e-07	microfibril associated protein 2
tsnaxip1	-1.26151	2.11368	1.35307e-19	3.51293e-17	translin-associated factor X interacting protein 1
LOC106576726	-1.26188	-1.31926	8.62314e-05	0.000592993	uncharacterized LOC106576726
LOC106572352	-1.26252	1.17996	0.00254599	0.0100891	signal peptide, CUB and EGF-like domain-containing protein 3
LOC106572006	-1.26326	2.79483	0.000822333	0.00392237	rho guanine nucleotide exchange factor 19
LOC106612794	-1.26485	1.25143	8.47727e-10	2.67191e-08	transcriptional adapter 2-alpha-like
LOC106610794	-1.26751	3.38271	6.99732e-05	0.000495538	serine/threonine-protein kinase D3-like
LOC106584384	-1.26788	1.6049	7.38695e-05	0.000518695	procollagen galactosyltransferase 2
ileu	-1.26893	2.36499	0.00722484	0.0236121	Leukocyte elastase inhibitor
slc25a18	-1.26907	2.66631	1.87233e-14	1.87761e-12	solute carrier family 25 member 18
LOC106566844	-1.26982	2.39161	3.65765e-15	4.22852e-13	lysosomal amino acid transporter 1 homolog
acot11a	-1.271	1.42189	3.39968e-06	3.65833e-05	acyl-CoA thioesterase 11a
neurl1aa	-1.27184	3.19013	0.000115581	0.000759535	neuralized E3 ubiquitin protein ligase 1Aa
LOC106590189	-1.27304	1.42189	8.7829e-07	1.14014e-05	C-C chemokine receptor type 9
LOC106600976	-1.27433	1.16859	4.35135e-05	0.00032997	guanine nucleotide-binding protein G(I)/G(S)/G(O) subunit gamma-T2-like
LOC106578707	-1.27448	3.45032	1.52442e-05	0.000134163	plexin domain-containing protein 2
LOC106586623	-1.27496	4.8547	2.33171e-17	4.05334e-15	immunoglobulin superfamily member 3
LOC123732091	-1.27543	-1.14992	2.51908e-07	3.91351e-06	uncharacterized LOC123732091
LOC106563985	-1.27634	2.25227	1.01044e-11	5.23786e-10	transcription factor RFX3-like
LOC106577415	-1.27708	2.30291	5.54557e-17	8.9891e-15	exocyst complex component 6-like
LOC123742443	-1.27752	1.95033	2.6821e-09	7.3365e-08	uncharacterized LOC123742443
glipr2	-1.27854	5.11401	5.88917e-10	1.9317e-08	GLI pathogenesis-related 2
LOC106580912	-1.27868	6.99704	1.74682e-15	2.11524e-13	alpha-endosulfine
LOC106586679	-1.27952	2.51162	2.62649e-05	0.000213776	synaptotagmin-like protein 5
LOC106571869	-1.2797	1.79218	1.91626e-09	5.47369e-08	proline-rich transmembrane protein 3
LOC106612509	-1.28149	3.95741	6.63143e-06	6.58522e-05	transcobalamin-1-like
LOC106590669	-1.28297	-1.14249	9.3919e-05	0.000638266	retinol dehydrogenase 10-A
wu:fb55g09	-1.28413	4.82953	1.53126e-11	7.54205e-10	CL012 protein
LOC106608057	-1.28504	-1.32621	1.01319e-05	9.40323e-05	GDNF-inducible zinc finger protein 1
sox14	-1.28742	1.03668	2.31891e-06	2.63119e-05	SRY-box transcription factor 14
LOC106570398	-1.29028	2.83089	4.77715e-11	2.06131e-09	protein SCAI-like
LOC106584756	-1.29037	6.60814	0.010026	0.0308835	zymogen granule membrane protein 16-like
LOC106595027	-1.2927	1.47157	1.4588e-05	0.000129317	immunoglobulin-like domain-containing receptor 1
LOC106568345	-1.29623	2.29937	6.89294e-09	1.67066e-07	arrestin domain-containing protein 3-like
LOC106588820	-1.29767	2.65845	0.000175241	0.00107524	Y+L amino acid transporter 1
fadsd5	-1.2994	5.79699	3.22755e-11	1.44984e-09	delta-5 fatty acyl desaturase
LOC106595828	-1.30152	2.67693	0.0107704	0.0327345	zymogen granule membrane protein 16-like
LOC106581219	-1.30266	4.4394	0.00325571	0.0123366	collagenase 3
LOC106600699	-1.30604	4.51441	4.26625e-13	3.18007e-11	transient receptor potential cation channel subfamily M member 4-like
LOC106568268	-1.30837	1.16939	2.09658e-05	0.000176507	hypermethylated in cancer 2 protein
LOC106566613	-1.30855	1.39658	4.03427e-10	1.37632e-08	uncharacterized LOC106566613
LOC106576444	-1.30897	2.65583	3.38674e-11	1.51248e-09	ankyrin repeat and sterile alpha motif domain-containing protein 1B
LOC106601071	-1.30927	1.62508	0.0127841	0.0375291	hemoglobin subunit alpha-4
LOC106578757	-1.30963	3.95978	3.64028e-16	4.97873e-14	zinc finger MIZ domain-containing protein 1-like
LOC106613892	-1.30978	-1.32947	8.51329e-06	8.12249e-05	cytosolic carboxypeptidase 6
LOC106575210	-1.31058	3.58841	1.50456e-14	1.55198e-12	double-stranded RNA-specific editase 1-like
LOC106572505	-1.31081	1.21897	2.6031e-06	2.901e-05	uncharacterized LOC106572505
LOC106613996	-1.31094	2.18293	0.000417837	0.00223752	sphingosine 1-phosphate receptor 4-like
LOC106589304	-1.3122	2.23409	0.00670106	0.0222203	thyroid hormone receptor alpha
LOC106581661	-1.31327	-1.04372	0.000242714	0.00141823	C-X-C chemokine receptor type 1
vwa11	-1.31493	5.49108	6.91637e-08	1.24714e-06	von Willebrand factor A domain containing 11
LOC106566742	-1.31679	7.02111	6.05963e-06	6.07209e-05	cadherin-like protein 26
LOC106579862	-1.31682	1.00814	6.96752e-09	1.68498e-07	ectonucleoside triphosphate diphosphohydrolase 4-like
LOC106573095	-1.3172	1.61094	0.000397608	0.00214569	cytochrome c oxidase subunit 8B, mitochondrial
LOC106583694	-1.31774	1.98598	3.13257e-06	3.40076e-05	deoxyribonuclease-1-like
porcnl	-1.31821	3.63163	8.12678e-26	4.78792e-23	porcupine O-acyltransferase like
LOC106581822	-1.31848	1.23556	0.0037152	0.0137562	glycerol-3-phosphate dehydrogenase, mitochondrial
cavin2a	-1.31863	5.31993	0.000583819	0.00296812	caveolae associated protein 2a
LOC106583145	-1.31995	2.13012	9.15692e-06	8.63971e-05	collagen alpha-1(VII) chain
LOC106589897	-1.32018	6.91301	0.000317833	0.00178205	tryptase
LOC100380727	-1.32107	5.80356	2.11004e-10	7.82011e-09	transketolase
LOC106569513	-1.32193	4.08973	7.31234e-08	1.3093e-06	receptor-type tyrosine-protein phosphatase S
LOC106575739	-1.32259	1.41878	9.8206e-07	1.25674e-05	coagulation factor VII
znf362a	-1.32267	2.94835	4.16413e-14	3.87363e-12	zinc finger protein 362a
LOC106610748	-1.32288	2.52243	0.00107522	0.00491793	frizzled-3-like
LOC106561459	-1.32341	1.27304	0.000479538	0.00251388	ras association domain-containing protein 10
LOC100196274	-1.32346	5.79442	3.08024e-08	6.08616e-07	microfibrillar-associated protein 2
LOC106591367	-1.32628	1.29292	0.00203187	0.00835884	ABC transporter G family member 23-like
LOC106601105	-1.32985	3.1516	6.40985e-09	1.56847e-07	ubiquitin carboxyl-terminal hydrolase 31
LOC106581100	-1.33208	4.102	6.25463e-11	2.6213e-09	homeobox protein BarH-like 2
LOC106613840	-1.33473	5.06365	8.60686e-18	1.63776e-15	DNA-binding protein RFX2-like
LOC100195610	-1.33476	1.45702	2.22934e-07	3.52416e-06	pleckstrin
LOC106610984	-1.33551	2.53046	1.30153e-12	8.4542e-11	uncharacterized LOC106610984
LOC106613110	-1.34191	5.01179	0.00148875	0.00649153	collagenase 3-like
LOC106569062	-1.34616	2.30909	1.84629e-07	2.97962e-06	T-cell receptor alpha chain C region
LOC106613022	-1.34703	1.10818	1.98116e-06	2.29643e-05	rho GTPase-activating protein 32
LOC106566974	-1.34877	11.8724	0.00376183	0.0138953	keratin, type II cytoskeletal cochleal
LOC106592407	-1.35047	2.16154	4.21264e-07	6.05056e-06	4-aminobutyrate aminotransferase, mitochondrial
zmp:0000000951	-1.35121	1.74938	9.0613e-07	1.1728e-05	uncharacterized zmp:0000000951
LOC106565794	-1.35126	5.20597	4.51258e-20	1.24547e-17	protein kinase C-binding protein 1-like
LOC106581917	-1.3524	1.46328	2.1265e-11	1.01318e-09	toll-like receptor 8
LOC106582685	-1.35365	-1.06431	0.000401988	0.00216514	copine-5
il12rb1	-1.35413	2.96691	2.06168e-05	0.000174047	interleukin 12 receptor subunit beta 1
LOC106586459	-1.35492	4.34366	0.000757689	0.00366167	neurofilament heavy polypeptide-like
capn12	-1.3573	4.50548	1.20264e-09	3.61218e-08	calpain 12
LOC106605821	-1.35773	2.28544	1.72456e-09	5.01744e-08	isochorismatase domain-containing protein 2
LOC106604324	-1.35908	1.33737	0.00122186	0.00548225	solute carrier family 25 member 53
fadsd6	-1.35961	1.65675	2.05727e-11	9.84791e-10	delta-6 fatty acyl desaturase
si:dkeyp-118h9.7	-1.36009	5.39027	0.000101332	0.000680838	sacsin
faim2	-1.36066	1.15823	3.95827e-06	4.20186e-05	Fas apoptotic inhibitory molecule 2
catk	-1.36104	8.1561	1.12267e-07	1.9055e-06	Cathepsin K
LOC106580076	-1.36134	5.19842	4.0738e-06	4.31179e-05	calphotin
LOC106609175	-1.36417	1.63366	7.92566e-18	1.51757e-15	DENN domain-containing protein 11
LOC106568492	-1.36767	3.12568	4.70928e-10	1.58717e-08	zinc finger and BTB domain-containing protein 7C
LOC123723654	-1.36883	3.74224	4.93824e-08	9.16342e-07	insulin-like growth factor-binding protein 2-A
LOC106588062	-1.36996	1.08088	7.01801e-05	0.000496774	A-kinase anchor protein 13
LOC106568196	-1.37044	4.77364	5.85776e-12	3.17625e-10	proline dehydrogenase 1, mitochondrial-like
LOC106567525	-1.37214	3.40696	0.000400924	0.00216093	uncharacterized LOC106567525
LOC106599042	-1.37646	1.11716	2.44505e-11	1.14711e-09	SPRY domain-containing SOCS box protein 4-like
tfa	-1.37731	5.0659	0.000353122	0.00194923	transferrin-a
LOC106589839	-1.37766	6.42022	4.72585e-08	8.8443e-07	metalloproteinase inhibitor 2
LOC106573526	-1.379	1.37245	1.35969e-08	2.98606e-07	uncharacterized LOC106573526
LOC106589400	-1.38103	1.7674	0.00206652	0.0084684	tartrate-resistant acid phosphatase type 5-like
LOC106577537	-1.3824	2.76976	1.53621e-09	4.50799e-08	ependymin
si:ch1073-13h15.3	-1.3844	1.6564	4.24038e-07	6.08469e-06	inactive all-trans-retinol 13,14-reductase
LOC123726932	-1.38695	-1.09174	1.79747e-06	2.11391e-05	small nucleolar RNA SNORD55/SNORD39
LOC106568759	-1.39029	4.92166	1.56679e-19	4.03363e-17	UDP-N-acetylglucosamine transporter-like
npl	-1.39133	4.8877	2.48007e-15	2.9564e-13	N-acetylneuraminate pyruvate lyase (dihydrodipicolinate synthase)
acsl2	-1.39136	4.43997	2.34182e-17	4.05334e-15	acyl-CoA synthetase long chain family member 2
LOC106585114	-1.3935	1.01828	0.000239084	0.0014005	calcium-activated potassium channel subunit alpha-1
LOC106608865	-1.39697	2.79421	0.0022386	0.0090501	dual specificity testis-specific protein kinase 2-like
LOC106573783	-1.39734	2.38174	1.80366e-17	3.19404e-15	rho GTPase-activating protein 45-like
LOC106609201	-1.4008	4.00003	3.66543e-11	1.62745e-09	prosaposin receptor GPR37-like
LOC106571891	-1.40087	1.2913	6.30124e-09	1.54807e-07	uncharacterized LOC106571891
cd3e	-1.40113	2.39475	3.39023e-08	6.61969e-07	CD3e molecule
LOC106581733	-1.40256	10.2178	0.000517721	0.00268314	uncharacterized LOC106581733
LOC106589682	-1.40311	-1.32983	0.000145637	0.000920136	mitochondrial cardiolipin hydrolase
LOC106579714	-1.40437	1.28522	6.70583e-07	9.02238e-06	extracellular sulfatase Sulf-1-like
LOC123742377	-1.40452	5.87028	4.21003e-07	6.04964e-06	testis-specific gene A8 protein-like
LOC106562892	-1.40534	1.33006	5.59834e-07	7.70834e-06	pro-neuregulin-1, membrane-bound isoform-like
LOC100195737	-1.40626	1.20713	6.42055e-13	4.53226e-11	arylsulfatase A
msx2b	-1.41057	1.79345	0.00353262	0.0131966	muscle segment homeobox 2b
ephx5	-1.41242	3.30323	1.77162e-06	2.08752e-05	epoxide hydrolase 5
LOC106564216	-1.41407	-1.19751	1.60505e-06	1.92305e-05	adhesion G protein-coupled receptor E5-like
LOC106606015	-1.41605	1.71434	0.00200955	0.00828924	protein S100-A1
LOC106577419	-1.41824	4.58861	7.30085e-17	1.15293e-14	cytochrome P450 4F3-like
LOC106606469	-1.41894	1.36465	1.24086e-08	2.76674e-07	arf-GAP with dual PH domain-containing protein 1-like
pe2r4	-1.42242	1.56575	6.26612e-07	8.51304e-06	Prostaglandin E2 receptor EP4 subtype
LOC106579494	-1.42262	2.49846	2.29894e-06	2.6124e-05	C-C motif chemokine 20
LOC106568365	-1.42279	5.83951	9.5788e-13	6.40734e-11	mucin-5AC-like
LOC106583450	-1.42287	2.79403	3.30416e-07	4.91867e-06	uncharacterized LOC106583450
LOC106613740	-1.42417	2.65793	4.13585e-15	4.72783e-13	cold-inducible RNA-binding protein B
LOC106569508	-1.42425	6.40527	5.69159e-05	0.00041447	glutamate decarboxylase 1-like
LOC106583317	-1.42451	2.94042	3.75685e-07	5.47772e-06	voltage-gated hydrogen channel 1
klf2a	-1.4271	6.08798	4.11444e-11	1.80847e-09	Kruppel-like factor 2a
LOC106573839	-1.42766	-1.08914	1.57261e-05	0.000137811	toll-like receptor 12
LOC106597639	-1.43057	-1.15475	0.000333913	0.00185759	CMRF35-like molecule 5
LOC106588652	-1.43098	5.17768	8.2171e-28	5.99379e-25	uncharacterized LOC106588652
fhl1b	-1.43531	6.51016	2.81111e-22	1.05026e-19	four and a half LIM domains 1b
LOC106571140	-1.43586	5.15933	0.00038687	0.00209476	papilin-like
tmem178	-1.43592	-1.16787	1.7863e-05	0.000153895	transmembrane protein 178
LOC106603974	-1.43615	5.79499	1.14571e-07	1.93495e-06	uncharacterized LOC106603974
LOC106591291	-1.43719	7.05714	1.43838e-05	0.000127765	deoxynucleoside triphosphate triphosphohydrolase SAMHD1
LOC106576244	-1.4384	1.75316	1.92419e-12	1.22556e-10	mitogen-activated protein kinase 11
LOC106563748	-1.43905	1.77102	4.52952e-11	1.95998e-09	mitogen-activated protein kinase kinase kinase kinase 2
LOC106562250	-1.44456	4.2851	0.00591085	0.0200404	ammonium transporter Rh type C-like
LOC106581773	-1.44536	2.30171	2.13057e-11	1.01354e-09	glutamate decarboxylase 1
LOC106585480	-1.44561	4.80183	1.37467e-06	1.68012e-05	collagen alpha-1(VI) chain-like
LOC106573397	-1.44579	-1.01081	0.00150071	0.00653436	ETS homologous factor-like
LOC106591416	-1.44888	1.3022	1.78923e-05	0.000154104	A disintegrin and metalloproteinase with thrombospondin motifs 17-like
LOC106574270	-1.4501	2.92914	2.97898e-08	5.92246e-07	immunoglobulin superfamily member 10
hmgb3a	-1.45382	5.6977	2.62094e-09	7.20136e-08	high mobility group box 3a
LOC106581766	-1.45606	1.94185	4.17777e-10	1.41896e-08	homeobox protein Dlx2a
LOC106590605	-1.45923	3.63507	0.0122086	0.0362003	serine-rich adhesin for platelets
LOC106608496	-1.46059	2.61243	0.00372035	0.013767	mucin-2-like
LOC106607744	-1.4607	5.30756	1.21944e-35	1.96624e-32	TGF-beta-activated kinase 1 and MAP3K7-binding protein 2
LOC106613638	-1.46157	1.30127	1.02389e-11	5.28679e-10	kelch-like protein 26
LOC106612657	-1.4643	3.56262	2.05118e-06	2.36418e-05	large neutral amino acids transporter small subunit 4-like
tuba5	-1.46473	5.89677	6.69428e-13	4.71351e-11	tubulin alpha 5
LOC106604000	-1.46739	1.20796	0.000190639	0.00115469	arachidonate 5-lipoxygenase-activating protein
LOC106581008	-1.46773	8.14073	0.000416058	0.00222994	periostin-like
aldob	-1.46936	3.63059	1.39816e-06	1.7045e-05	aldolase b, fructose-bisphosphate
LOC106597797	-1.47054	-1.07544	0.000268277	0.00154456	collagen alpha-2(V) chain-like
LOC106612081	-1.47469	1.64287	1.99872e-12	1.25993e-10	uncharacterized LOC106612081
LOC106582383	-1.48079	3.13704	2.38667e-08	4.85836e-07	rab3 GTPase-activating protein catalytic subunit
LOC106609541	-1.482	2.39535	0.0113563	0.0341728	Ig kappa-b4 chain C region-like
sesn1	-1.48944	5.88219	2.28e-08	4.666e-07	sestrin 1
LOC106579340	-1.48971	2.0556	4.52298e-05	0.000341044	formin-like protein 1
LOC106573576	-1.49043	-1.12868	3.21005e-07	4.79722e-06	phosphatidylinositol 4-phosphate 5-kinase type-1 gamma
LOC106571106	-1.49656	4.58923	1.41988e-06	1.72685e-05	B-cell lymphoma/leukemia 11B
LOC106610795	-1.49709	5.49455	1.99041e-10	7.41828e-09	glutaminyl-peptide cyclotransferase-like
LOC106573401	-1.50161	-1.0249	1.53479e-05	0.000134921	transcription factor Maf-like
klf11a	-1.50478	2.68285	1.72301e-14	1.75369e-12	Kruppel-like factor 11a
LOC106609317	-1.50638	-1.036	0.00106516	0.00488143	tubulin--tyrosine ligase-like protein 12
LOC100500786	-1.50821	2.35518	0.00119548	0.00537967	arginase-1
ctsbb	-1.5094	-1.33573	6.61504e-05	0.00047108	cathepsin Bb
LOC106601312	-1.51321	-1.14493	9.29998e-06	8.75851e-05	volume-regulated anion channel subunit LRRC8D-like
LOC106583220	-1.51406	2.22258	4.86896e-05	0.000362792	receptor tyrosine-protein kinase erbB-3
zgc:73226	-1.515	1.41007	8.64571e-08	1.52028e-06	uncharacterized LOC106562007
nt5d1	-1.51605	1.40932	8.72451e-10	2.74137e-08	5-nucleotidase domain-containing protein 1
LOC106589785	-1.51822	2.06359	8.97161e-11	3.6165e-09	glycerophosphodiester phosphodiesterase 1
si:dkey-248g15.3	-1.52089	10.2431	1.33032e-17	2.45516e-15	probable H/ACA ribonucleoprotein complex subunit 1
LOC106585965	-1.52178	1.69513	0.00308581	0.011803	integrin alpha-2
LOC106574849	-1.52219	4.59111	2.73452e-30	2.53863e-27	glutathione S-transferase LANCL1
LOC106592611	-1.5233	2.39247	3.28789e-08	6.44863e-07	GTPase IMAP family member 7
ndrg2	-1.52466	5.45012	4.53686e-13	3.33313e-11	NDRG family member 2
LOC106611417	-1.52568	1.76357	4.97385e-11	2.13416e-09	T-cell receptor beta-2 chain C region-like
lypd2	-1.53526	1.48707	3.15729e-05	0.000251303	Ly6/PLAUR domain-containing protein 2
LOC123727472	-1.53812	1.03237	1.07669e-07	1.83762e-06	transcription factor SOX-4-like
epb41l4a	-1.54023	1.82313	1.8592e-06	2.17897e-05	erythrocyte membrane protein band 4.1 like 4A
LOC106597302	-1.54027	1.26247	0.00799293	0.0255927	Ig kappa-b4 chain C region-like
LOC106561817	-1.54242	3.28093	0.000134685	0.000862862	intestinal mucin-like protein
LOC106590245	-1.54706	2.50137	0.00166158	0.00709893	C-C chemokine receptor type 3-like
wu:fc50b12	-1.54829	2.05907	5.46457e-07	7.55472e-06	Death domain-containing protein
fkbp10b	-1.55008	5.48167	4.24167e-27	2.652e-24	FKBP prolyl isomerase 10b
myripb	-1.55345	1.66873	0.00681814	0.0225451	myosin VIIA and Rab interacting protein b
LOC106608989	-1.55465	1.72903	4.04909e-08	7.72884e-07	SLAM family member 9
LOC106604244	-1.55492	-1.23772	4.65783e-06	4.82901e-05	ras-related protein Rab-9B-like
bhmt	-1.56277	3.19442	8.39707e-12	4.41042e-10	betaine-homocysteine methyltransferase
LOC106598796	-1.56426	4.83566	0.00107324	0.00491108	deoxyribonuclease gamma
il17d	-1.57075	3.87062	0.000342484	0.00189769	interleukin 17D
LOC106582934	-1.57546	1.22563	1.14711e-05	0.00010453	cannabinoid receptor 2-like
LOC106581115	-1.57658	2.25463	0.000139567	0.000888753	tumor necrosis factor receptor superfamily member 19-like
LOC106582684	-1.57855	-1.10331	8.99742e-09	2.09935e-07	beta-1,3-galactosyltransferase 6
LOC106569063	-1.57961	1.09563	1.48084e-06	1.79245e-05	uncharacterized LOC106569063
LOC106568907	-1.58069	-1.00874	1.10792e-05	0.000101411	olfactomedin-like protein 2B
klhl24a	-1.58201	3.5561	4.84496e-06	4.99429e-05	kelch-like family member 24a
col10a1b	-1.58442	7.16658	7.33024e-06	7.16558e-05	collagen, type X, alpha 1b
LOC106587278	-1.58714	2.43257	2.36993e-14	2.32709e-12	skin secretory protein xP2
LOC106571619	-1.58755	1.26402	6.88157e-09	1.66923e-07	caspase recruitment domain-containing protein 8-like
LOC106611013	-1.58779	2.37003	8.98441e-12	4.69704e-10	uncharacterized LOC106611013
LOC106565220	-1.58885	2.23465	2.87073e-18	5.9424e-16	leucine-rich repeat extensin-like protein 5
LOC106597100	-1.59174	1.60383	0.00749277	0.0242994	probable E3 ubiquitin-protein ligase HERC3
LOC106564971	-1.59264	-1.00453	1.20576e-06	1.49735e-05	myeloid-associated differentiation marker-like
LOC106575822	-1.59463	3.86011	4.66637e-23	1.95573e-20	glutathione S-transferase LANCL1-like
LOC106570477	-1.60655	2.36761	1.5214e-11	7.50555e-10	protein naked cuticle homolog 2-like
LOC106605154	-1.60977	2.93085	1.93777e-06	2.25725e-05	uncharacterized LOC106605154
LOC106589904	-1.61111	6.16075	2.5659e-12	1.56592e-10	uncharacterized LOC106589904
LOC106604291	-1.6196	-1.25225	1.44551e-07	2.38731e-06	serine/threonine-protein kinase ATG1-like
pih1d2	-1.62352	-1.14942	8.37866e-07	1.09649e-05	PIH1 domain containing 2
LOC106562991	-1.62364	1.12038	5.91692e-10	1.93665e-08	tubulin alpha chain, testis-specific
LOC106589100	-1.62435	1.83561	8.41884e-13	5.74431e-11	uncharacterized LOC106589100
LOC106608246	-1.62645	5.96599	1.04724e-13	8.91204e-12	B-cell lymphoma/leukemia 11B
calcoco1a	-1.62894	2.81066	6.98956e-12	3.73053e-10	calcium binding and coiled-coil domain 1a
kcnn1a	-1.63085	1.17296	5.73719e-10	1.88791e-08	potassium intermediate/small conductance calcium-activated channel, subfamily N, member 1a
mmp11b	-1.6309	2.45453	2.76396e-05	0.000223835	matrix metallopeptidase 11b
LOC106608653	-1.63173	4.5661	2.73444e-29	2.32701e-26	coronin-1B-like
LOC106567710	-1.63678	-1.01099	1.67066e-05	0.000145116	Meckel syndrome type 1 protein homolog
LOC106582518	-1.63727	6.28795	1.74518e-09	5.06302e-08	integrin alpha-V
LOC106604246	-1.6375	4.13063	1.47911e-08	3.21071e-07	zinc finger protein 185-like
LOC106611554	-1.63964	1.89776	1.22576e-10	4.79595e-09	follistatin-related protein 5
LOC106605319	-1.64563	4.24644	1.98992e-08	4.16416e-07	ammonium transporter Rh type B
LOC106587654	-1.64602	1.73224	1.04523e-08	2.39863e-07	uncharacterized LOC106587654
LOC106600019	-1.64821	1.79321	3.31315e-14	3.15223e-12	signal-transducing adaptor protein 2-like
mmp9	-1.649	8.3058	0.00012598	0.000817177	matrix metalloproteinase 9
LOC106605689	-1.64975	10.1012	1.20928e-10	4.74359e-09	apolipoprotein Eb
LOC106578696	-1.65263	5.07895	0.000187646	0.00113836	carcinoembryonic antigen-related cell adhesion molecule 20
LOC106562362	-1.65439	1.42443	4.81064e-11	2.07284e-09	tripartite motif-containing protein 66
LOC106602888	-1.65813	6.08959	3.12031e-11	1.40994e-09	uncharacterized LOC106602888
celsr1a	-1.66273	3.93639	2.48892e-14	2.42836e-12	cadherin EGF LAG seven-pass G-type receptor 1a
sema3fb	-1.66753	1.45951	3.36224e-10	1.16919e-08	sema domain, immunoglobulin domain (Ig), short basic domain, secreted, (semaphorin) 3Fb
LOC106579759	-1.66814	3.95145	1.67314e-22	6.4073e-20	glycogenin-1
LOC106568700	-1.67173	4.41933	6.63226e-54	2.90266e-50	uncharacterized LOC106568700
LOC106573476	-1.67321	4.83757	2.0134e-10	7.49482e-09	proteoglycan 4
LOC106570377	-1.67432	1.05447	1.94514e-09	5.54339e-08	Na(+)/H(+) exchanger beta
LOC101448021	-1.67668	2.77094	4.82201e-09	1.2219e-07	GSK-3-binding protein
LOC106592810	-1.6777	-1.32152	3.49535e-05	0.000273801	basement membrane-specific heparan sulfate proteoglycan core protein-like
LOC106581205	-1.68712	2.28105	1.01307e-07	1.7469e-06	uncharacterized LOC106581205
LOC106576384	-1.68772	2.05635	0.000962374	0.00448189	Ig kappa-b4 chain C region-like
LOC106586970	-1.68847	-1.01663	1.13199e-07	1.91284e-06	nucleus accumbens-associated protein 2
LOC106568853	-1.6889	4.70321	3.70274e-15	4.26456e-13	glypican-5-like
LOC106580503	-1.69545	3.43334	6.52941e-10	2.10507e-08	zinc finger protein 703
LOC106589861	-1.6997	2.04881	6.11652e-07	8.33566e-06	hepatic leukemia factor
LOC106595664	-1.7023	2.27715	2.58386e-06	2.88529e-05	trichohyalin-like
ddx19a	-1.70855	1.79415	1.50047e-16	2.25336e-14	DEAD-box helicase 19a
LOC106605440	-1.71668	2.47041	5.44771e-08	1.00358e-06	uncharacterized LOC106605440
LOC106563812	-1.72324	4.75791	2.67942e-07	4.11668e-06	claudin-4
LOC106584797	-1.72632	2.06006	2.67996e-08	5.38735e-07	acyl-CoA Delta-6 desaturase
LOC106561496	-1.72638	6.62631	1.46356e-09	4.31132e-08	AMP deaminase 3
LOC106567344	-1.73191	-1.30897	8.30899e-09	1.97023e-07	dnaJ homolog subfamily C member 5
LOC106594559	-1.73611	4.97866	0.000361433	0.00198545	barrier-to-autointegration factor
LOC106585146	-1.73724	2.43773	1.8238e-09	5.26121e-08	patatin-like phospholipase domain-containing protein 7
LOC106597010	-1.74292	2.63464	5.64881e-05	0.000411782	intestinal mucin-like protein
LOC123726230	-1.74385	1.33161	4.69007e-14	4.2891e-12	uncharacterized LOC123726230
LOC106590355	-1.74653	1.09254	1.32395e-05	0.000118946	uncharacterized LOC106590355
LOC106591313	-1.75244	1.16428	5.27977e-17	8.60377e-15	4-hydroxy-2-oxoglutarate aldolase, mitochondrial-like
dyl2	-1.75718	2.95251	1.14413e-16	1.74386e-14	Dynein light chain 2, cytoplasmic
fam149a	-1.75767	-1.14557	5.98504e-07	8.17114e-06	family with sequence similarity 149 member A
rtn1a	-1.76475	4.09883	1.03353e-23	4.87126e-21	reticulon 1a
LOC106599141	-1.76576	2.99741	8.31332e-12	4.37607e-10	calponin-3-like
si:ch211-252f13.5	-1.76928	1.49648	2.26425e-07	3.57013e-06	uncharacterized si:ch211-252f13.5
LOC123741703	-1.77592	5.13771	1.60649e-27	1.11855e-24	tubulin beta-4B chain-like
flt3	-1.77654	2.36543	2.75146e-10	9.813e-09	fms related receptor tyrosine kinase 3
LOC106590453	-1.78654	1.52228	9.40654e-13	6.34755e-11	receptor-type tyrosine-protein kinase FLT3
LOC106571874	-1.79336	1.80202	7.87289e-07	1.03918e-05	cytosolic sulfotransferase 1-like
prss35	-1.79512	1.44623	2.44889e-07	3.81997e-06	serine protease 35
LOC106588537	-1.7962	1.39955	3.00204e-10	1.06447e-08	C-C chemokine receptor type 7-like
LOC106569606	-1.80418	6.49315	1.19671e-23	5.472e-21	Krueppel-like factor 2
sema5a	-1.8064	2.6757	4.84718e-25	2.69997e-22	sema domain, seven thrombospondin repeats (type 1 and type 1-like), transmembrane domain (TM) and short cytoplasmic domain, (semaphorin) 5A
LOC106607091	-1.80977	-1.11015	4.62255e-06	4.79406e-05	regulating synaptic membrane exocytosis protein 1
LOC106598067	-1.81178	1.76669	9.84995e-19	2.26889e-16	serum paraoxonase/arylesterase 2
LOC106564524	-1.81612	1.88017	7.12505e-11	2.95777e-09	uncharacterized LOC106564524
LOC106607180	-1.81706	1.63724	7.23279e-12	3.84027e-10	serine/threonine-protein kinase WNK4
LOC123723743	-1.82056	1.22405	5.90445e-11	2.48474e-09	uncharacterized LOC123723743
LOC106603589	-1.82312	5.2003	1.40388e-06	1.71012e-05	protein POF1B-like
LOC106612793	-1.82491	2.28364	2.63514e-11	1.21765e-09	dual specificity protein phosphatase 14
tieg3	-1.8267	3.02414	3.03964e-07	4.58505e-06	Transforming growth factor-beta-inducible early growth response protein 3
LOC106601077	-1.82997	3.52592	0.000295043	0.00167605	hemoglobin subunit alpha-like
LOC123742432	-1.83081	1.81138	1.93672e-06	2.25688e-05	uncharacterized LOC123742432
LOC100136584	-1.84095	3.89393	0.000309643	0.0017454	beta-globin
apbp2	-1.84198	2.04446	3.35433e-19	8.28737e-17	Amyloid protein-binding protein 2
LOC106580762	-1.84675	-1.27604	1.213e-10	4.75209e-09	ras-related protein Rab-1A-like
LOC106586421	-1.86172	3.87298	4.00811e-14	3.75512e-12	sterol 26-hydroxylase, mitochondrial-like
LOC106569623	-1.8624	2.12976	7.95613e-06	7.66973e-05	bone morphogenetic protein 2-like
LOC106572946	-1.86305	1.52357	7.09713e-14	6.26046e-12	IQ motif and SEC7 domain-containing protein 1-like
LOC106601072	-1.86314	3.38947	0.000375428	0.00204655	hemoglobin subunit alpha
LOC106600935	-1.86699	2.64668	1.43522e-06	1.74413e-05	homeobox protein Dlx4a
LOC106611586	-1.8701	2.48264	2.47675e-10	8.96899e-09	elongation of very long chain fatty acids protein 6
LOC123741908	-1.87279	1.55699	0.00214155	0.00871988	carbonic anhydrase 4-like
LOC106604525	-1.87508	2.57386	1.4923e-08	3.23325e-07	platelet-derived growth factor C
LOC106602669	-1.89106	2.43065	0.000732468	0.00355455	mucin-2
LOC100194624	-1.89223	1.32753	0.000126933	0.000821674	aldolase a, fructose-bisphosphate 1
LOC106605585	-1.894	2.65636	5.25821e-07	7.32896e-06	IgGFc-binding protein-like
slc6a11a	-1.90061	4.59748	7.23843e-16	9.3175e-14	solute carrier family 6 member 11a
LOC106569780	-1.9033	1.5384	1.18571e-11	6.03411e-10	T-cell differentiation antigen CD6
anxa14	-1.90337	1.62227	8.04823e-08	1.42937e-06	annexin A14
LOC106575663	-1.91024	2.25904	1.16929e-14	1.25225e-12	uncharacterized LOC106575663
LOC106606942	-1.91107	3.27785	4.35063e-14	4.02677e-12	transmembrane protein 220
si:ch73-74h11.1	-1.91201	2.07095	0.00262206	0.0103397	desmoglein-2
LOC106588536	-1.9133	1.64334	0.012448	0.0367821	uncharacterized LOC106588536
LOC106612968	-1.92554	4.45062	6.01913e-07	8.20659e-06	homeobox protein BarH-like 2
LOC106566399	-1.92883	8.49845	1.49979e-06	1.81325e-05	matrix metalloproteinase-9-like
slc7a2	-1.92977	1.86462	2.91127e-11	1.32921e-09	solute carrier family 7 member 2
LOC106571324	-1.93823	8.03935	1.88408e-05	0.000161051	collagen alpha-1(X) chain-like
LOC106607375	-1.93899	2.92689	0.000537312	0.00276907	hemoglobin subunit alpha-4
LOC106590208	-1.94252	3.10774	2.10452e-05	0.000176932	carbonic anhydrase 1-like
ankef1a	-1.94343	2.33342	1.19119e-10	4.67862e-09	ankyrin repeat and EF-hand domain containing 1a
LOC106587983	-1.9435	1.21755	4.90114e-09	1.23785e-07	tumor protein p53-inducible protein 11-like
ccl25a	-1.94692	7.19756	0.00299438	0.0115246	chemokine (C-C motif) ligand 25a
tekt1	-1.94867	1.26416	1.85468e-09	5.3302e-08	tektin 1
LOC106608166	-1.94922	2.36211	6.19587e-12	3.33597e-10	GTPase IMAP family member 7
LOC106561100	-1.96449	1.06286	1.08391e-13	9.14785e-12	hyaluronan and proteoglycan link protein 3-like
tgfb5	-1.97015	1.4957	1.51069e-09	4.43734e-08	transforming growth factor, beta 5
LOC106607946	-1.97547	1.75839	2.84842e-05	0.000229522	serine protease 23-like
LOC100194560	-1.97593	2.9687	1.73298e-07	2.80909e-06	MID1 interacting G12-like protein
LOC106602007	-1.98452	4.26782	1.61095e-20	4.74549e-18	4-aminobutyrate aminotransferase, mitochondrial
col1a1b	-1.9883	9.86938	6.57276e-10	2.11294e-08	collagen, type I, alpha 1b
LOC106605086	-1.99187	2.98195	3.20101e-07	4.78839e-06	GTP cyclohydrolase 1
LOC106601614	-1.99428	1.13102	0.000184614	0.00112286	tubulin beta-4B chain-like
LOC106561282	-1.99477	1.33794	9.437e-13	6.35411e-11	cilia- and flagella-associated protein 44
LOC106582973	-1.99688	1.6725	9.55082e-32	1.1704e-28	draxin-B-like
LOC106592921	-2.00668	2.06671	2.36238e-07	3.70388e-06	calmodulin-regulated spectrin-associated protein 3
LOC106579844	-2.00902	-1.29293	7.06756e-10	2.2625e-08	C-C chemokine receptor type 5-like
LOC106593002	-2.03277	2.33533	3.18415e-16	4.39412e-14	monocarboxylate transporter 7-like
LOC106611671	-2.03468	1.52591	2.35003e-10	8.5709e-09	calcium-activated potassium channel subunit alpha-1-like
LOC106610505	-2.04298	4.96912	1.67171e-13	1.35131e-11	von Willebrand factor A domain-containing protein 7
LOC106562989	-2.04581	6.16925	3.31653e-25	1.88158e-22	tubulin alpha chain, testis-specific-like
rhbg	-2.0577	2.83048	2.86963e-07	4.37166e-06	Rh family B glycoprotein
LOC106589418	-2.06262	5.68478	4.47347e-19	1.07913e-16	uncharacterized LOC106589418
LOC106601074	-2.06566	3.55828	8.76442e-05	0.000600955	hemoglobin subunit beta-1
LOC106586420	-2.0669	1.19431	1.78096e-11	8.66058e-10	sterol 26-hydroxylase, mitochondrial-like
LOC106592730	-2.06825	2.27509	7.19062e-08	1.28901e-06	GTPase IMAP family member 7
LOC106584765	-2.07215	1.741	3.69605e-12	2.1405e-10	CD81 antigen
LOC106607277	-2.08045	5.77727	5.18018e-46	1.587e-42	peptidyl-prolyl cis-trans isomerase FKBP10
ftcd	-2.09051	1.48067	1.59334e-12	1.02765e-10	formimidoyltransferase cyclodeaminase
LOC123743761	-2.09678	1.10831	7.86831e-15	8.67099e-13	uncharacterized LOC123743761
LOC106609963	-2.11085	1.50684	8.36798e-08	1.47844e-06	double C2-like domain-containing protein beta
LOC106597038	-2.11986	1.36114	9.05474e-05	0.000617957	NACHT, LRR and PYD domains-containing protein 12-like
LOC106607372	-2.13024	3.46437	0.000177967	0.00109022	hemoglobin subunit beta-like
LOC106600954	-2.13618	3.16371	9.31789e-16	1.17474e-13	ferritin, middle subunit-like
chrna10a	-2.13739	1.92949	2.46101e-12	1.50791e-10	cholinergic receptor, nicotinic, alpha 10a
hsd17b3	-2.14191	2.99816	0.000606701	0.00305806	hydroxysteroid (17-beta) dehydrogenase 3
LOC106561958	-2.16836	1.4064	1.00084e-24	5.37925e-22	prothrombin-like
LOC123731456	-2.18126	4.04835	5.39616e-11	2.30246e-09	uncharacterized LOC123731456
LOC106603059	-2.19321	4.20863	0.000114529	0.000753748	uncharacterized LOC106603059
creb3l3a	-2.19743	1.53638	8.74622e-05	0.000599976	cAMP responsive element binding protein 3-like 3a
LOC106613702	-2.22178	2.1745	3.64591e-06	3.89728e-05	C-C motif chemokine 17
LOC106590406	-2.22321	2.33585	2.49658e-11	1.16113e-09	alanine aminotransferase 2-like
LOC106612175	-2.26137	-1.3142	5.21162e-12	2.85113e-10	uncharacterized LOC106612175
kif17	-2.26434	1.29239	9.70948e-20	2.54239e-17	kinesin family member 17
LOC106588217	-2.2713	4.28608	3.07188e-15	3.59199e-13	sperm acrosome membrane-associated protein 4
LOC106607373	-2.29027	1.63724	0.000153158	0.000959857	hemoglobin subunit alpha-like
LOC106561895	-2.30135	3.68078	9.07879e-08	1.58483e-06	collagen alpha-1(X) chain-like
LOC106589658	-2.30241	-1.03866	3.53806e-07	5.21366e-06	actin, alpha skeletal muscle 2-like
LOC106584654	-2.31739	3.85431	1.60048e-12	1.03009e-10	creatine kinase S-type, mitochondrial
LOC106601011	-2.3209	4.69332	2.51385e-35	3.85071e-32	peptidyl-prolyl cis-trans isomerase FKBP10
LOC106612809	-2.3254	1.78601	1.54565e-14	1.58902e-12	uncharacterized LOC106612809
LOC106595068	-2.32611	2.8647	5.79258e-06	5.8318e-05	intestinal mucin-like protein
cfap206	-2.33388	2.54488	2.68423e-28	2.05585e-25	cilia and flagella associated protein 206
LOC123729672	-2.36634	4.41836	5.08833e-05	0.000376571	deoxyribonuclease gamma-like
dpyl5	-2.37112	1.08663	4.01682e-19	9.84474e-17	Dihydropyrimidinase-related protein 5
LOC106566838	-2.37162	3.56839	3.24379e-07	4.83821e-06	biglycan-like
bmcc1	-2.39355	-1.32263	2.41932e-16	3.49615e-14	BNIP2 motif-containing molecule at the C-terminal region 1
LOC106566581	-2.39839	2.17169	1.11422e-36	2.00796e-33	uncharacterized LOC106566581
LOC106601505	-2.42499	1.29512	2.54262e-10	9.17498e-09	transmembrane protein 220-like
LOC106564734	-2.47383	1.56702	2.87331e-20	8.2268e-18	zinc finger and BTB domain-containing protein 45
LOC106570708	-2.51433	1.05682	2.76716e-05	0.000224034	gap junction beta-4 protein-like
LOC106599407	-2.52207	3.85134	1.40862e-06	1.71521e-05	deoxyribonuclease gamma-like
LOC106600145	-2.53438	2.40325	1.97147e-38	4.02654e-35	ephrin type-A receptor 4-like
LOC106596271	-2.60315	1.53729	1.31075e-06	1.61205e-05	C-C motif chemokine 20
LOC106594684	-2.6208	4.3146	3.74285e-05	0.000290456	keratin, type I cytoskeletal 9-like
LOC106591112	-2.62143	5.55222	2.63417e-22	9.96303e-20	uncharacterized LOC106591112
LOC106585698	-2.62381	6.31125	1.38983e-08	3.04135e-07	fibrous sheath CABYR-binding protein
LOC123743182	-2.62434	-1.18583	1.21608e-13	1.01239e-11	chromatin target of PRMT1 protein-like
LOC106601958	-2.64215	1.34823	3.87011e-14	3.6594e-12	actin, non-muscle 6.2
LOC106592691	-2.65146	4.96024	8.16868e-05	0.000565933	keratin, type I cytoskeletal 9
LOC106580807	-2.66101	1.73399	8.99468e-15	9.77166e-13	semaphorin-7A
LOC106599270	-2.6619	2.51411	1.70685e-18	3.68247e-16	uncharacterized LOC106599270
slc16a3b	-2.67102	2.33858	4.1231e-28	3.08086e-25	solute carrier family 16 member 3b
LOC106567151	-2.7429	1.97751	1.04395e-13	8.9088e-12	transmembrane protein 269
col11a1a	-2.77797	2.02649	1.43347e-08	3.13014e-07	collagen, type XI, alpha 1a
LOC106610015	-2.78378	1.38114	0.000100214	0.000675002	nematocyst expressed protein 3-like
LOC106577652	-2.8019	1.1974	1.19418e-08	2.67825e-07	uncharacterized LOC106577652
LOC106569153	-2.80315	3.5981	3.10788e-18	6.39014e-16	forkhead box protein Q1
nppc	-2.84484	2.2077	2.71869e-06	3.01011e-05	natriuretic peptide C
apoc1	-2.84485	3.98556	1.14376e-23	5.30912e-21	Apolipoprotein C-I
LOC106607371	-2.84691	2.03022	4.70922e-06	4.87304e-05	hemoglobin subunit beta-1
LOC106578841	-2.8621	-1.10859	4.85521e-19	1.16206e-16	cadherin-related family member 1-like
LOC106585590	-2.88761	1.96068	2.56994e-05	0.000209786	long-chain-fatty-acid--CoA ligase 1
LOC106569486	-2.98634	2.27694	5.83901e-24	2.88523e-21	carbonic anhydrase 4
LOC106594115	-2.99439	1.73593	6.43274e-09	1.57281e-07	von Willebrand factor A domain-containing protein 7-like
LOC106573600	-3.01177	4.00937	4.5111e-129	1.382e-124	cold-inducible RNA-binding protein B
LOC123732481	-3.05985	1.11904	1.16513e-09	3.51509e-08	uncharacterized LOC123732481
LOC106611445	-3.11117	3.81293	3.45199e-12	2.02596e-10	deoxyribonuclease gamma
c1qtnf6a	-3.17456	1.11043	3.9872e-12	2.27895e-10	C1q and TNF related 6a
LOC106592262	-3.24296	1.48551	1.09423e-27	7.79603e-25	cytochrome P450 4F3
gda	-3.30763	2.05519	1.42315e-17	2.61075e-15	guanine deaminase
nattl	-3.31992	1.45076	2.64268e-19	6.58221e-17	Natterin-like protein
LOC123723709	-3.37776	4.68522	1.16236e-09	3.51183e-08	deoxyribonuclease gamma-like
LOC106599162	-3.55582	1.94714	4.09017e-22	1.49618e-19	cytochrome P450 7A1-like
LOC123743715	-3.56298	1.80528	1.43027e-21	4.97928e-19	uncharacterized LOC123743715
LOC106605695	-3.75171	2.29084	7.15303e-18	1.38696e-15	meprin A subunit beta
LOC106602737	-3.75316	1.93013	1.34132e-06	1.647e-05	tropomyosin-1
LOC106569524	-3.76842	10.1776	1.1321e-120	1.7341e-116	elongation factor 2
LOC106589459	-3.78303	1.66115	1.62399e-26	9.9505e-24	bestrophin-2
col10a1a	-3.85369	2.32361	4.89633e-10	1.64298e-08	collagen, type X, alpha 1a
hmgb3	-3.87021	3.98061	2.55849e-28	2.0098e-25	High mobility group protein B3
LOC106585899	-4.23847	4.19901	1.20917e-07	2.02871e-06	protein-lysine 6-oxidase
LOC100136926	-4.29019	1.79522	3.59112e-17	6.01188e-15	cytochrome P450 1A

## Sheet: All_fams_SK_T20AvsT10A_GO
ID	Term	GOGroups	Ontology Source	Term PValue	Term PValue Corrected with Benjamini-Hochberg	Group PValue	Group PValue Corrected with Benjamini-Hochberg	GOLevels	% Associated Genes	Nr. Genes	Associated Genes Found
GO:0048592	eye morphogenesis	Group00	GO_BiologicalProcess-EBI-UniProt-GOA-ACAP-ARAP_01.05.2024_00h00	0.0109969	0.0167645	0.0109969	0.0148781	[5, 6, 7, 8]	12	3	[LOC100196274, LOC106583102, kif17]
GO:0051180	vitamin transport	Group01	GO_BiologicalProcess-EBI-UniProt-GOA-ACAP-ARAP_01.05.2024_00h00	0.0350517	0.0408624	0.0350517	0.036645	[4]	6.06061	4	[LOC106578162, LOC106612509, ct054, rbp4]
KEGG:04010	MAPK signaling pathway	Group02	KEGG_01.05.2024	3.52984e-05	0.000226325	3.52984e-05	0.000108248	[-1]	4.10783	32	[LOC106563492, LOC106563748, LOC106565406, LOC106567641, LOC106568558, LOC106568560, LOC106576244, LOC106582666, LOC106583220, LOC106583344, LOC106584117, LOC106584182, LOC106584280, LOC106590453, LOC106591469, LOC106598934, LOC106604105, LOC106604525, LOC106604726, LOC106605015, LOC106607744, LOC106610161, LOC106611743, LOC106611876, LOC106613013, cacnb2a, dusp1, flt3, hsc70, jun, tgfb5, tgfbr2l]
GO:0035250	UDP-galactosyltransferase activity	Group03	GO_MolecularFunction-EBI-UniProt-GOA-ACAP-ARAP_01.05.2024_00h00	0.0384875	0.0439282	0.0384875	0.0393428	[5, 6]	7.5	3	[LOC106582684, LOC106584384, colgalt2b]
KEGG:04068	FoxO signaling pathway	Group04	KEGG_01.05.2024	0.00418791	0.00748331	0.00418791	0.00642146	[-1]	4.08719	15	[LOC100286404, LOC106562055, LOC106569606, LOC106570356, LOC106576244, LOC106583085, LOC106591125, LOC106598934, LOC106608126, LOC106613996, klf2a, plk2b, setd7, tgfb5, tgfbr2l]
KEGG:04148	Efferocytosis	Group05	KEGG_01.05.2024	0.00211682	0.00475739	0.00211682	0.00389495	[-1]	4.13625	17	[LOC100500786, LOC106562526, LOC106563492, LOC106570352, LOC106570356, LOC106572480, LOC106576244, LOC106582518, LOC106591125, LOC106599105, LOC106603656, LOC106606991, LOC106608163, pe2r4, pecam1b, stab1, stab2]
KEGG:04216	Ferroptosis	Group06	KEGG_01.05.2024	0.00652992	0.0108666	0.00652992	0.00938676	[-1]	5.98291	7	[LOC106585590, LOC106590030, LOC106590481, LOC106600954, acsl2, map1lc3c, tfa]
KEGG:04371	Apelin signaling pathway	Group07	KEGG_01.05.2024	0.00408503	0.0073598	0.00408503	0.0064797	[-1]	4.09836	15	[LOC100286404, LOC106562055, LOC106569606, LOC106570377, LOC106577897, LOC106589387, LOC106597308, LOC106600976, LOC106603148, LOC106606991, LOC106608947, acta2, ctgf, klf2a, map1lc3c]
KEGG:05132	Salmonella infection	Group08	KEGG_01.05.2024	0.00027236	0.00104166	0.00027236	0.00069603	[-1]	4.00616	26	[LOC100380667, LOC106562989, LOC106562991, LOC106568560, LOC106572601, LOC106574319, LOC106576226, LOC106576244, LOC106583599, LOC106584280, LOC106601614, LOC106604244, LOC106606015, LOC106607561, LOC106607744, LOC106608136, LOC106609348, anxa14, dyl2, hs90a, hsp90b1, il8, jun, tba1a, tuba5, txnb]
GO:0004869	cysteine-type endopeptidase inhibitor activity	Group09	GO_MolecularFunction-EBI-UniProt-GOA-ACAP-ARAP_01.05.2024_00h00	0.0122614	0.0183081	0.0122614	0.016115	[6]	11.5385	3	[LOC100195750, LOC106590538, LOC106603057]
GO:0005160	transforming growth factor beta receptor binding	Group10	GO_MolecularFunction-EBI-UniProt-GOA-ACAP-ARAP_01.05.2024_00h00	0.0122614	0.0183081	0.0122614	0.016115	[5]	11.5385	3	[LOC106565750, tgfb5, tgfbr2l]
GO:0005227	calcium-activated cation channel activity	Group11	GO_BiologicalProcess-EBI-UniProt-GOA-ACAP-ARAP_01.05.2024_00h00	0.00217155	0.0048306	0.00217155	0.00384198	[8, 9, 10, 11, 12]	10.2041	5	[LOC106578046, LOC106585114, LOC106600699, LOC106611671, kcnn1a]
GO:0005615	extracellular space	Group12	GO_CellularComponent-EBI-UniProt-GOA-ACAP-ARAP_01.05.2024_00h00	1.10604e-22	2.41116e-20	1.10604e-22	5.08777e-21	[2, 3]	5.08326	116	[LOC100195750, LOC106561075, LOC106561100, LOC106561817, LOC106561958, LOC106562114, LOC106562147, LOC106562892, LOC106563358, LOC106564720, LOC106565226, LOC106565443, LOC106565750, LOC106566399, LOC106566838, LOC106566973, LOC106566974, LOC106567252, LOC106567924, LOC106568907, LOC106568957, LOC106569623, LOC106569780, LOC106570254, LOC106570457, LOC106572191, LOC106572352, LOC106573607, LOC106…
GO:0005902	microvillus	Group13	GO_CellularComponent-EBI-UniProt-GOA-ACAP-ARAP_01.05.2024_00h00	0.0244813	0.0304967	0.0244813	0.0274668	[5]	6.77966	4	[LOC100136926, LOC106576226, LOC106606975, LOC106609348]
GO:0008519	ammonium transmembrane transporter activity	Group14	GO_BiologicalProcess-EBI-UniProt-GOA-ACAP-ARAP_01.05.2024_00h00	0.00429761	0.0076169	0.00429761	0.0063771	[6, 8]	16.6667	3	[LOC106562250, LOC106605319, rhbg]
GO:0016893	endonuclease activity, active with either ribo- or deoxyribonucleic acids and producing 5'-phosphomonoesters	Group15	GO_MolecularFunction-EBI-UniProt-GOA-ACAP-ARAP_01.05.2024_00h00	0.0171793	0.023554	0.0171793	0.021358	[6]	7.54717	4	[LOC106583694, LOC106589682, LOC106598796, LOC106611445]
GO:0030199	collagen fibril organization	Group16	GO_BiologicalProcess-EBI-UniProt-GOA-ACAP-ARAP_01.05.2024_00h00	0.000294239	0.00110593	0.000294239	0.00067675	[5, 6]	12.2449	6	[LOC106581278, LOC106585899, LOC106599956, LOC106613072, dpt, serpinh1a]
GO:0030203	glycosaminoglycan metabolic process	Group17	GO_BiologicalProcess-EBI-UniProt-GOA-ACAP-ARAP_01.05.2024_00h00	0.028081	0.0338214	0.028081	0.0300402	[5]	5.49451	5	[LOC106565174, LOC106565981, LOC106567105, LOC106582684, dse]
GO:0045121	membrane raft	Group18	GO_CellularComponent-EBI-UniProt-GOA-ACAP-ARAP_01.05.2024_00h00	0.018118	0.0245324	0.018118	0.0219323	[4]	5.40541	6	[LOC106567991, LOC106568407, LOC106576226, LOC106609348, cavin2a, tgfbr2l]
GO:0048026	positive regulation of mRNA splicing, via spliceosome	Group19	GO_BiologicalProcess-EBI-UniProt-GOA-ACAP-ARAP_01.05.2024_00h00	0.00981145	0.0153877	0.00981145	0.0136766	[6, 7, 8, 9, 10, 11, 12, 13]	12.5	3	[LOC106573600, LOC106612293, LOC106613740]
GO:0071376	cellular response to corticotropin-releasing hormone stimulus	Group20	GO_BiologicalProcess-EBI-UniProt-GOA-ACAP-ARAP_01.05.2024_00h00	0.0150307	0.0215572	0.018124	0.021377	[6, 7]	10.7143	3	[LOC106565406, LOC106574458, LOC106583344]
GO:0035259	nuclear glucocorticoid receptor binding	Group20	GO_MolecularFunction-EBI-UniProt-GOA-ACAP-ARAP_01.05.2024_00h00	0.0122614	0.0183081	0.018124	0.021377	[7]	11.5385	3	[LOC106565406, LOC106574458, LOC106583344]
GO:0090287	regulation of cellular response to growth factor stimulus	Group21	GO_BiologicalProcess-EBI-UniProt-GOA-ACAP-ARAP_01.05.2024_00h00	0.0202262	0.0265621	0.0202262	0.0232601	[3, 4, 5]	4.79452	7	[LOC106565750, LOC106567494, LOC106573607, LOC106579714, LOC106603590, LOC106611554, fstl3]
GO:0040037	negative regulation of fibroblast growth factor receptor signaling pathway	Group21	GO_BiologicalProcess-EBI-UniProt-GOA-ACAP-ARAP_01.05.2024_00h00	0.00429761	0.0076169	0.0202262	0.0232601	[4, 5, 6, 7, 8, 9, 10]	16.6667	3	[LOC106567494, LOC106579714, LOC106603590]
GO:0004197	cysteine-type endopeptidase activity	Group22	GO_MolecularFunction-EBI-UniProt-GOA-ACAP-ARAP_01.05.2024_00h00	0.0263769	0.0323043	0.0263769	0.028889	[5]	4.95868	6	[LOC106563110, LOC106603107, capn12, catk, ctsbb, si:dkeyp-50d11.2]
GO:0004198	calcium-dependent cysteine-type endopeptidase activity	Group22	GO_MolecularFunction-EBI-UniProt-GOA-ACAP-ARAP_01.05.2024_00h00	0.0384875	0.0439282	0.0263769	0.028889	[6]	7.5	3	[LOC106603107, capn12, si:dkeyp-50d11.2]
KEGG:04260	Cardiac muscle contraction	Group23	KEGG_01.05.2024	0.000620564	0.00190539	0.001047	0.00218918	[-1]	5.43933	13	[LOC106569628, LOC106569974, LOC106569998, LOC106570377, LOC106573095, LOC106579249, LOC106579596, LOC106598937, LOC106612682, atp1b1a, atp1b3b, cacnb2a, tpm2]
GO:0070069	cytochrome complex	Group23	GO_CellularComponent-EBI-UniProt-GOA-ACAP-ARAP_01.05.2024_00h00	0.00198296	0.00459879	0.001047	0.00218918	[3]	8.57143	6	[LOC106569998, LOC106573095, LOC106579249, LOC106579596, LOC106598937, LOC106612682]
GO:0031012	extracellular matrix	Group24	GO_CellularComponent-EBI-UniProt-GOA-ACAP-ARAP_01.05.2024_00h00	1.15584e-10	6.29933e-09	1.33445e-12	3.06924e-11	[3, 4]	5.14632	51	[LOC100196274, LOC106561100, LOC106561817, LOC106561958, LOC106564832, LOC106565443, LOC106566399, LOC106567101, LOC106567252, LOC106567924, LOC106568853, LOC106568957, LOC106571140, LOC106572191, LOC106580005, LOC106581008, LOC106581219, LOC106582581, LOC106583102, LOC106583145, LOC106585437, LOC106585480, LOC106585899, LOC106586738, LOC106589839, LOC106591053, LOC106591416, LOC106593883, LOC106…
GO:0062023	collagen-containing extracellular matrix	Group24	GO_CellularComponent-EBI-UniProt-GOA-ACAP-ARAP_01.05.2024_00h00	3.175e-05	0.000216297	1.33445e-12	3.06924e-11	[4, 5]	4.49251	27	[LOC100196274, LOC106561100, LOC106561958, LOC106564832, LOC106567252, LOC106568853, LOC106568957, LOC106572191, LOC106582581, LOC106583102, LOC106583145, LOC106585480, LOC106585899, LOC106586738, LOC106591053, LOC106593883, LOC106605534, LOC106608163, angl4, anxa14, col11a1a, col1a1b, fgl2, leg4, lgals3b, pcolce2b, thbs4a]
GO:0030198	extracellular matrix organization	Group24	GO_BiologicalProcess-EBI-UniProt-GOA-ACAP-ARAP_01.05.2024_00h00	1.0066e-10	7.31464e-09	1.33445e-12	3.06924e-11	[5]	8.16327	28	[LOC100195293, LOC106565443, LOC106566399, LOC106567252, LOC106567924, LOC106571140, LOC106579714, LOC106581008, LOC106581219, LOC106581278, LOC106582581, LOC106583145, LOC106585480, LOC106585899, LOC106586738, LOC106591053, LOC106591416, LOC106599956, LOC106613072, LOC106613110, adamts1, adamtsl7, col11a1a, col1a1b, dpt, mmp11b, mmp9, serpinh1a]
KEGG:04510	Focal adhesion	Group25	KEGG_01.05.2024	2.22169e-06	2.84899e-05	2.50322e-08	1.64498e-07	[-1]	5.21236	27	[LOC106562055, LOC106568400, LOC106568560, LOC106573576, LOC106579293, LOC106582518, LOC106582581, LOC106583599, LOC106584117, LOC106584182, LOC106584280, LOC106585480, LOC106585965, LOC106586464, LOC106591469, LOC106604525, LOC106604726, LOC106605015, LOC106607561, LOC106608163, LOC106610161, LOC106611743, LOC106611876, col1a1b, jun, thbs4a, vwf]
KEGG:04512	ECM-receptor interaction	Group25	KEGG_01.05.2024	0.00133868	0.0033544	2.50322e-08	1.64498e-07	[-1]	5.55556	11	[LOC106568400, LOC106579293, LOC106582518, LOC106582581, LOC106585480, LOC106585965, LOC106586464, LOC106608163, col1a1b, thbs4a, vwf]
KEGG:04820	Cytoskeleton in muscle cells	Group25	KEGG_01.05.2024	2.96924e-06	3.23647e-05	2.50322e-08	1.64498e-07	[-1]	4.82315	30	[LOC106561496, LOC106564832, LOC106566838, LOC106567252, LOC106568400, LOC106569628, LOC106569974, LOC106574559, LOC106575303, LOC106579340, LOC106582518, LOC106582581, LOC106583599, LOC106585480, LOC106585965, LOC106586464, LOC106589658, LOC106593100, LOC106599708, LOC106608163, atp1b1a, atp1b3b, col11a1a, col1a1b, fhl1b, fhl2a, obscnb, si:ch73-74h11.1, thbs4a, tpm2]
KEGG:04145	Phagosome	Group26	KEGG_01.05.2024	6.1554e-05	0.000344071	0.00119004	0.00238007	[-1]	5.43807	18	[LOC100380667, LOC106562989, LOC106562991, LOC106568508, LOC106572601, LOC106574265, LOC106574319, LOC106582518, LOC106585965, LOC106590133, LOC106596213, LOC106601614, LOC106601909, LOC106602034, LOC106608163, tba1a, thbs4a, tuba5]
KEGG:04540	Gap junction	Group26	KEGG_01.05.2024	0.0185088	0.0247541	0.00119004	0.00238007	[-1]	4.04858	10	[LOC106562989, LOC106562991, LOC106572601, LOC106574319, LOC106584117, LOC106601614, LOC106604525, LOC106611876, tba1a, tuba5]
GO:0048008	platelet-derived growth factor receptor signaling pathway	Group26	GO_BiologicalProcess-EBI-UniProt-GOA-ACAP-ARAP_01.05.2024_00h00	0.00363136	0.00688379	0.00119004	0.00238007	[6, 7, 8]	17.6471	3	[LOC106584117, LOC106604525, LOC106611876]
GO:0051051	negative regulation of transport	Group27	GO_BiologicalProcess-EBI-UniProt-GOA-ACAP-ARAP_01.05.2024_00h00	0.00308451	0.00622615	0.00028281	0.000684697	[2, 3, 4, 5]	6.86275	7	[LOC106571382, LOC106577511, LOC106607180, apoc1, hamp, lgals3b, pln1]
GO:0043271	negative regulation of monoatomic ion transport	Group27	GO_BiologicalProcess-EBI-UniProt-GOA-ACAP-ARAP_01.05.2024_00h00	0.00254597	0.00533674	0.00028281	0.000684697	[3, 4, 5, 6]	12.9032	4	[LOC106571382, LOC106607180, hamp, pln1]
GO:0002027	regulation of heart rate	Group27	GO_BiologicalProcess-EBI-UniProt-GOA-ACAP-ARAP_01.05.2024_00h00	0.000676518	0.00199299	0.00028281	0.000684697	[3, 6, 7]	13.1579	5	[LOC106561075, LOC106562114, LOC106571382, LOC106587204, pln1]
GO:0019955	cytokine binding	Group28	GO_MolecularFunction-EBI-UniProt-GOA-ACAP-ARAP_01.05.2024_00h00	0.00184836	0.0043798	0.00192702	0.00369346	[3]	5.68182	10	[LOC106563802, LOC106565750, LOC106575381, LOC106575680, LOC106579844, LOC106581661, LOC106588537, LOC106590189, LOC106590245, tgfbr2l]
GO:0019956	chemokine binding	Group28	GO_MolecularFunction-EBI-UniProt-GOA-ACAP-ARAP_01.05.2024_00h00	0.00653415	0.0107912	0.00192702	0.00369346	[4]	6.74157	6	[LOC106575680, LOC106579844, LOC106581661, LOC106588537, LOC106590189, LOC106590245]
GO:0016493	C-C chemokine receptor activity	Group28	GO_BiologicalProcess-EBI-UniProt-GOA-ACAP-ARAP_01.05.2024_00h00	0.0162888	0.0229095	0.00192702	0.00369346	[6, 7, 8, 9]	6.32911	5	[LOC106579844, LOC106581661, LOC106588537, LOC106590189, LOC106590245]
GO:0031424	keratinization	Group29	GO_BiologicalProcess-EBI-UniProt-GOA-ACAP-ARAP_01.05.2024_00h00	0.00363136	0.00688379	0.000560393	0.00122753	[2, 6, 7, 8]	17.6471	3	[LOC106565226, LOC106566973, LOC106566974]
GO:0005882	intermediate filament	Group29	GO_CellularComponent-EBI-UniProt-GOA-ACAP-ARAP_01.05.2024_00h00	0.000463103	0.00150681	0.000560393	0.00122753	[6, 7]	6.32184	11	[LOC106564757, LOC106564957, LOC106565226, LOC106566973, LOC106566974, LOC106586525, LOC106592691, LOC106594684, LOC106600778, LOC106600814, LOC106605312]
GO:0045095	keratin filament	Group29	GO_CellularComponent-EBI-UniProt-GOA-ACAP-ARAP_01.05.2024_00h00	0.00907811	0.0143408	0.000560393	0.00122753	[7, 8]	9.09091	4	[LOC106565226, LOC106566973, LOC106566974, LOC106586525]
GO:0002250	adaptive immune response	Group30	GO_BiologicalProcess-EBI-UniProt-GOA-ACAP-ARAP_01.05.2024_00h00	0.0379847	0.0438131	0.06809	0.06809	[3]	4.54545	6	[LOC106574265, LOC106578163, c6, c7a, c7b, si:dkeyp-61b2.1]
GO:0031640	killing of cells of another organism	Group30	GO_BiologicalProcess-EBI-UniProt-GOA-ACAP-ARAP_01.05.2024_00h00	0.0360869	0.0418455	0.06809	0.06809	[3, 4]	7.69231	3	[c6, c7a, c7b]
GO:0005579	membrane attack complex	Group30	GO_CellularComponent-EBI-UniProt-GOA-ACAP-ARAP_01.05.2024_00h00	0.000957871	0.00267713	0.06809	0.06809	[4, 5]	27.2727	3	[c6, c7a, c7b]
GO:0006958	complement activation, classical pathway	Group30	GO_BiologicalProcess-EBI-UniProt-GOA-ACAP-ARAP_01.05.2024_00h00	0.0109969	0.0167645	0.06809	0.06809	[4, 5, 6, 7, 8]	12	3	[c6, c7a, c7b]
GO:0016064	immunoglobulin mediated immune response	Group30	GO_BiologicalProcess-EBI-UniProt-GOA-ACAP-ARAP_01.05.2024_00h00	0.00981948	0.0152903	0.06809	0.06809	[6]	8.88889	4	[c6, c7a, c7b, si:dkeyp-61b2.1]
GO:0009790	embryo development	Group31	GO_BiologicalProcess-EBI-UniProt-GOA-ACAP-ARAP_01.05.2024_00h00	0.00272542	0.0056585	0.00236834	0.00403496	[3, 4]	4.60993	13	[LOC100196274, LOC106563492, LOC106564971, LOC106579330, LOC106581766, LOC106583102, LOC106584117, LOC106600935, LOC106604105, LOC106607561, dusp1, msx2b, ptges]
GO:0007369	gastrulation	Group31	GO_BiologicalProcess-EBI-UniProt-GOA-ACAP-ARAP_01.05.2024_00h00	0.000596599	0.00185798	0.00236834	0.00403496	[4, 5, 6]	13.5135	5	[LOC106563492, LOC106564971, LOC106604105, dusp1, ptges]
GO:0004725	protein tyrosine phosphatase activity	Group31	GO_MolecularFunction-EBI-UniProt-GOA-ACAP-ARAP_01.05.2024_00h00	0.0193627	0.0257382	0.00236834	0.00403496	[4, 7]	4.22535	9	[LOC100380677, LOC106563492, LOC106569513, LOC106572749, LOC106604105, LOC106612793, dusp1, dusp23b, epm2a]
GO:0001706	endoderm formation	Group31	GO_BiologicalProcess-EBI-UniProt-GOA-ACAP-ARAP_01.05.2024_00h00	0.00202659	0.00460205	0.00236834	0.00403496	[4, 5, 6, 7, 8]	21.4286	3	[LOC106563492, LOC106604105, dusp1]
GO:0017017	MAP kinase tyrosine/serine/threonine phosphatase activity	Group31	GO_MolecularFunction-EBI-UniProt-GOA-ACAP-ARAP_01.05.2024_00h00	0.00225037	0.0049058	0.00236834	0.00403496	[5, 8]	13.3333	4	[LOC106563492, LOC106604105, LOC106612793, dusp1]
GO:0015171	amino acid transmembrane transporter activity	Group32	GO_BiologicalProcess-EBI-UniProt-GOA-ACAP-ARAP_01.05.2024_00h00	0.0109271	0.0167754	0.0148422	0.018965	[4, 6, 7]	4.02685	12	[LOC106565344, LOC106571856, LOC106573635, LOC106579373, LOC106586223, LOC106588820, LOC106605517, LOC106612657, slc25a18, slc6a11a, slc6a6, slc7a2]
GO:0015179	L-amino acid transmembrane transporter activity	Group32	GO_BiologicalProcess-EBI-UniProt-GOA-ACAP-ARAP_01.05.2024_00h00	0.0154901	0.0219275	0.0148422	0.018965	[5, 6, 7, 8, 9]	4.67836	8	[LOC106573635, LOC106579373, LOC106586223, LOC106588820, LOC106605517, LOC106612657, slc25a18, slc7a2]
GO:0015718	monocarboxylic acid transport	Group32	GO_BiologicalProcess-EBI-UniProt-GOA-ACAP-ARAP_01.05.2024_00h00	0.0342398	0.0403475	0.0148422	0.018965	[7]	4.0201	8	[LOC106565344, LOC106571856, LOC106585590, LOC106593002, acsl2, slc16a3b, slc6a11a, slc6a6]
GO:0008028	monocarboxylic acid transmembrane transporter activity	Group32	GO_BiologicalProcess-EBI-UniProt-GOA-ACAP-ARAP_01.05.2024_00h00	0.0219867	0.0281947	0.0148422	0.018965	[6, 8, 9]	5.17241	6	[LOC106565344, LOC106571856, LOC106593002, slc16a3b, slc6a11a, slc6a6]
GO:0005332	gamma-aminobutyric acid:sodium:chloride symporter activity	Group32	GO_BiologicalProcess-EBI-UniProt-GOA-ACAP-ARAP_01.05.2024_00h00	0.00321498	0.00642995	0.0148422	0.018965	[6, 7, 8, 9, 10, 11, 12, 13]	12.1212	4	[LOC106565344, LOC106571856, slc6a11a, slc6a6]
GO:0005539	glycosaminoglycan binding	Group33	GO_MolecularFunction-EBI-UniProt-GOA-ACAP-ARAP_01.05.2024_00h00	5.49691e-08	1.7119e-06	1.91428e-08	1.46761e-07	[3]	8.48214	19	[LOC106561100, LOC106562111, LOC106565750, LOC106567101, LOC106579714, LOC106580005, LOC106584182, LOC106585437, LOC106597308, LOC106604317, LOC106605015, LOC106605775, LOC106608163, LOC106613695, ctgf, ntd5, stab1, stab2, xlkd1]
GO:0050839	cell adhesion molecule binding	Group33	GO_MolecularFunction-EBI-UniProt-GOA-ACAP-ARAP_01.05.2024_00h00	8.97703e-05	0.000444771	1.91428e-08	1.46761e-07	[3]	4.38596	25	[LOC100380677, LOC106561987, LOC106564107, LOC106566742, LOC106567101, LOC106568400, LOC106569171, LOC106578841, LOC106580005, LOC106581008, LOC106581604, LOC106582518, LOC106585437, LOC106585965, LOC106586464, LOC106587287, LOC106587473, LOC106597308, LOC106599708, LOC106607214, anxa14, ctgf, esama, esm1, nfasca]
GO:0005178	integrin binding	Group33	GO_MolecularFunction-EBI-UniProt-GOA-ACAP-ARAP_01.05.2024_00h00	0.000150786	0.000657427	1.91428e-08	1.46761e-07	[3, 4]	6.70391	12	[LOC106564107, LOC106567101, LOC106568400, LOC106580005, LOC106582518, LOC106585437, LOC106585965, LOC106586464, LOC106597308, LOC106607214, ctgf, esm1]
GO:0008201	heparin binding	Group33	GO_MolecularFunction-EBI-UniProt-GOA-ACAP-ARAP_01.05.2024_00h00	3.54977e-05	0.0002211	1.91428e-08	1.46761e-07	[3, 4]	7.79221	12	[LOC106567101, LOC106580005, LOC106584182, LOC106585437, LOC106597308, LOC106604317, LOC106605015, LOC106605775, LOC106608163, LOC106613695, ctgf, ntd5]
GO:0005540	hyaluronic acid binding	Group33	GO_MolecularFunction-EBI-UniProt-GOA-ACAP-ARAP_01.05.2024_00h00	0.00390959	0.0072228	1.91428e-08	1.46761e-07	[4]	8.92857	5	[LOC106561100, LOC106562111, stab1, stab2, xlkd1]
GO:0045296	cadherin binding	Group33	GO_MolecularFunction-EBI-UniProt-GOA-ACAP-ARAP_01.05.2024_00h00	0.00359685	0.00687818	1.91428e-08	1.46761e-07	[4]	5.18135	10	[LOC100380677, LOC106561987, LOC106566742, LOC106569171, LOC106578841, LOC106581604, LOC106587287, LOC106587473, LOC106599708, anxa14]
GO:0004857	enzyme inhibitor activity	Group34	GO_MolecularFunction-EBI-UniProt-GOA-ACAP-ARAP_01.05.2024_00h00	7.80719e-07	1.70197e-05	6.03374e-07	2.77552e-06	[3]	5.97015	24	[LOC100195750, LOC106566021, LOC106567105, LOC106568957, LOC106570457, LOC106571140, LOC106575196, LOC106577511, LOC106577897, LOC106581278, LOC106583085, LOC106583145, LOC106589839, LOC106590538, LOC106603057, LOC106603698, LOC106605775, LOC106606431, LOC106608947, LOC106613072, angl4, anxa14, apoc1, serpinh1a]
GO:0061134	peptidase regulator activity	Group34	GO_MolecularFunction-EBI-UniProt-GOA-ACAP-ARAP_01.05.2024_00h00	1.80844e-06	2.816e-05	6.03374e-07	2.77552e-06	[3]	7.05882	18	[LOC100195293, LOC100195750, LOC106567105, LOC106570457, LOC106571140, LOC106575196, LOC106577897, LOC106581278, LOC106583145, LOC106589839, LOC106590538, LOC106603057, LOC106605775, LOC106606431, LOC106608947, LOC106613072, pcolce2b, serpinh1a]
GO:0030414	peptidase inhibitor activity	Group34	GO_MolecularFunction-EBI-UniProt-GOA-ACAP-ARAP_01.05.2024_00h00	4.06556e-06	4.22043e-05	6.03374e-07	2.77552e-06	[4]	7.33945	16	[LOC100195750, LOC106567105, LOC106570457, LOC106571140, LOC106575196, LOC106577897, LOC106581278, LOC106583145, LOC106589839, LOC106590538, LOC106603057, LOC106605775, LOC106606431, LOC106608947, LOC106613072, serpinh1a]
GO:0004866	endopeptidase inhibitor activity	Group34	GO_MolecularFunction-EBI-UniProt-GOA-ACAP-ARAP_01.05.2024_00h00	2.43334e-05	0.000171118	6.03374e-07	2.77552e-06	[5]	7.07071	14	[LOC100195750, LOC106567105, LOC106570457, LOC106571140, LOC106577897, LOC106581278, LOC106583145, LOC106589839, LOC106590538, LOC106603057, LOC106606431, LOC106608947, LOC106613072, serpinh1a]
GO:0004867	serine-type endopeptidase inhibitor activity	Group34	GO_MolecularFunction-EBI-UniProt-GOA-ACAP-ARAP_01.05.2024_00h00	0.000299786	0.00110768	6.03374e-07	2.77552e-06	[6]	7.89474	9	[LOC106567105, LOC106570457, LOC106571140, LOC106577897, LOC106581278, LOC106583145, LOC106608947, LOC106613072, serpinh1a]
GO:0045861	negative regulation of proteolysis	Group34	GO_BiologicalProcess-EBI-UniProt-GOA-ACAP-ARAP_01.05.2024_00h00	0.00359046	0.00692674	6.03374e-07	2.77552e-06	[5, 6, 7]	11.7647	4	[LOC106577897, LOC106589839, LOC106606431, LOC106608947]
GO:0019838	growth factor binding	Group35	GO_MolecularFunction-EBI-UniProt-GOA-ACAP-ARAP_01.05.2024_00h00	1.4392e-06	2.61454e-05	8.45054e-05	0.000242953	[3]	9.03226	14	[LOC106565750, LOC106583220, LOC106583289, LOC106584117, LOC106590453, LOC106604726, LOC106611743, LOC106611876, fgfp1, flt3, igfbp-6b2, igfbp1a, igfbp6, tgfbr2l]
GO:0004713	protein tyrosine kinase activity	Group35	GO_MolecularFunction-EBI-UniProt-GOA-ACAP-ARAP_01.05.2024_00h00	0.00615318	0.0103984	8.45054e-05	0.000242953	[4, 6]	4.18006	13	[LOC106568558, LOC106569995, LOC106578163, LOC106583220, LOC106584117, LOC106590453, LOC106591469, LOC106600145, LOC106604726, LOC106611743, LOC106611876, ddr2l, flt3]
GO:0019199	transmembrane receptor protein kinase activity	Group35	GO_MolecularFunction-EBI-UniProt-GOA-ACAP-ARAP_01.05.2024_00h00	8.01211e-05	0.000406195	8.45054e-05	0.000242953	[4, 6]	6.0241	15	[LOC106565750, LOC106568558, LOC106569995, LOC106583220, LOC106584117, LOC106588217, LOC106590453, LOC106591469, LOC106600145, LOC106604726, LOC106611743, LOC106611876, ddr2l, flt3, tgfbr2l]
GO:0031994	insulin-like growth factor I binding	Group35	GO_MolecularFunction-EBI-UniProt-GOA-ACAP-ARAP_01.05.2024_00h00	0.000676047	0.00201888	8.45054e-05	0.000242953	[5]	18.1818	4	[LOC106583289, igfbp-6b2, igfbp1a, igfbp6]
GO:0031995	insulin-like growth factor II binding	Group35	GO_MolecularFunction-EBI-UniProt-GOA-ACAP-ARAP_01.05.2024_00h00	0.000676047	0.00201888	8.45054e-05	0.000242953	[5]	18.1818	4	[LOC106583289, igfbp-6b2, igfbp1a, igfbp6]
GO:0007169	cell surface receptor protein tyrosine kinase signaling pathway	Group35	GO_BiologicalProcess-EBI-UniProt-GOA-ACAP-ARAP_01.05.2024_00h00	7.58947e-05	0.00039393	8.45054e-05	0.000242953	[5, 6, 7]	4.19162	28	[LOC106567494, LOC106568558, LOC106569995, LOC106576444, LOC106579714, LOC106583220, LOC106583289, LOC106584117, LOC106584182, LOC106586525, LOC106590453, LOC106591469, LOC106600145, LOC106603590, LOC106604317, LOC106604525, LOC106604726, LOC106605015, LOC106610161, LOC106611743, LOC106611876, anks1b, ddr2l, esm1, flt3, igfbp-6b2, igfbp1a, igfbp6]
GO:0048009	insulin-like growth factor receptor signaling pathway	Group35	GO_BiologicalProcess-EBI-UniProt-GOA-ACAP-ARAP_01.05.2024_00h00	0.00907811	0.0143408	8.45054e-05	0.000242953	[6, 7, 8]	9.09091	4	[LOC106583289, igfbp-6b2, igfbp1a, igfbp6]
GO:0051093	negative regulation of developmental process	Group36	GO_BiologicalProcess-EBI-UniProt-GOA-ACAP-ARAP_01.05.2024_00h00	0.00217937	0.00479901	1.63332e-07	9.39157e-07	[2, 3, 4]	5.55556	10	[LOC100380852, LOC106567247, LOC106572278, LOC106577897, LOC106580807, LOC106608163, LOC106608947, sema3fb, sema5a, tmem178]
GO:0007596	blood coagulation	Group36	GO_BiologicalProcess-EBI-UniProt-GOA-ACAP-ARAP_01.05.2024_00h00	0.0203781	0.0266014	1.63332e-07	9.39157e-07	[3, 5]	5.26316	6	[LOC106561958, LOC106570457, LOC106575739, LOC106578163, LOC106583599, f2r]
GO:0042060	wound healing	Group36	GO_BiologicalProcess-EBI-UniProt-GOA-ACAP-ARAP_01.05.2024_00h00	0.0210156	0.0272702	1.63332e-07	9.39157e-07	[4]	4.41989	8	[LOC106561958, LOC106570457, LOC106575739, LOC106577897, LOC106578163, LOC106583599, LOC106608947, f2r]
GO:0004866	endopeptidase inhibitor activity	Group36	GO_MolecularFunction-EBI-UniProt-GOA-ACAP-ARAP_01.05.2024_00h00	2.43334e-05	0.000171118	1.63332e-07	9.39157e-07	[5]	7.07071	14	[LOC100195750, LOC106567105, LOC106570457, LOC106571140, LOC106577897, LOC106581278, LOC106583145, LOC106589839, LOC106590538, LOC106603057, LOC106606431, LOC106608947, LOC106613072, serpinh1a]
GO:0061041	regulation of wound healing	Group36	GO_BiologicalProcess-EBI-UniProt-GOA-ACAP-ARAP_01.05.2024_00h00	0.00254597	0.00533674	1.63332e-07	9.39157e-07	[5, 6]	12.9032	4	[LOC106561958, LOC106577897, LOC106608947, f2r]
GO:0045861	negative regulation of proteolysis	Group36	GO_BiologicalProcess-EBI-UniProt-GOA-ACAP-ARAP_01.05.2024_00h00	0.00359046	0.00692674	1.63332e-07	9.39157e-07	[5, 6, 7]	11.7647	4	[LOC106577897, LOC106589839, LOC106606431, LOC106608947]
GO:0045765	regulation of angiogenesis	Group36	GO_BiologicalProcess-EBI-UniProt-GOA-ACAP-ARAP_01.05.2024_00h00	0.000126913	0.000564633	1.63332e-07	9.39157e-07	[4, 5, 6, 7, 8, 9, 10]	10	8	[LOC106568558, LOC106577897, LOC106584182, LOC106605015, LOC106608163, LOC106608947, LOC106610161, si:dkeyp-61b2.1]
GO:0016525	negative regulation of angiogenesis	Group36	GO_BiologicalProcess-EBI-UniProt-GOA-ACAP-ARAP_01.05.2024_00h00	0.018124	0.024389	1.63332e-07	9.39157e-07	[4, 5, 6, 7, 8, 9, 10, 11]	10	3	[LOC106577897, LOC106608163, LOC106608947]
KEGG:04270	Vascular smooth muscle contraction	Group37	KEGG_01.05.2024	0.00324029	0.00642167	0.00308779	0.0050728	[-1]	4.34783	14	[LOC106561075, LOC106562114, LOC106570254, LOC106580330, LOC106583599, LOC106585114, LOC106587204, LOC106589387, LOC106603698, LOC106607312, LOC106607561, LOC106611671, acta2, nppc]
GO:0043271	negative regulation of monoatomic ion transport	Group37	GO_BiologicalProcess-EBI-UniProt-GOA-ACAP-ARAP_01.05.2024_00h00	0.00254597	0.00533674	0.00308779	0.0050728	[3, 4, 5, 6]	12.9032	4	[LOC106571382, LOC106607180, hamp, pln1]
GO:1903522	regulation of blood circulation	Group37	GO_BiologicalProcess-EBI-UniProt-GOA-ACAP-ARAP_01.05.2024_00h00	0.0282846	0.0338793	0.00308779	0.0050728	[4, 5]	4.87805	6	[LOC106561075, LOC106562114, LOC106570254, LOC106571382, LOC106587204, pln1]
GO:0003073	regulation of systemic arterial blood pressure	Group37	GO_BiologicalProcess-EBI-UniProt-GOA-ACAP-ARAP_01.05.2024_00h00	0.0334036	0.039576	0.00308779	0.0050728	[4, 6]	6.15385	4	[LOC106561075, LOC106562114, LOC106570254, LOC106587204]
GO:0031700	adrenomedullin receptor binding	Group37	GO_MolecularFunction-EBI-UniProt-GOA-ACAP-ARAP_01.05.2024_00h00	6.31387e-05	0.000344106	0.00308779	0.0050728	[5]	60	3	[LOC106561075, LOC106562114, LOC106587204]
GO:0002027	regulation of heart rate	Group37	GO_BiologicalProcess-EBI-UniProt-GOA-ACAP-ARAP_01.05.2024_00h00	0.000676518	0.00199299	0.00308779	0.0050728	[3, 6, 7]	13.1579	5	[LOC106561075, LOC106562114, LOC106571382, LOC106587204, pln1]
GO:0010460	positive regulation of heart rate	Group37	GO_BiologicalProcess-EBI-UniProt-GOA-ACAP-ARAP_01.05.2024_00h00	0.00303233	0.00617803	0.00308779	0.0050728	[4, 5, 6, 7, 8]	18.75	3	[LOC106561075, LOC106562114, LOC106587204]
GO:1990410	adrenomedullin receptor signaling pathway	Group37	GO_BiologicalProcess-EBI-UniProt-GOA-ACAP-ARAP_01.05.2024_00h00	6.31387e-05	0.000344106	0.00308779	0.0050728	[5, 6, 7]	60	3	[LOC106561075, LOC106562114, LOC106587204]
GO:0009408	response to heat	Group38	GO_BiologicalProcess-EBI-UniProt-GOA-ACAP-ARAP_01.05.2024_00h00	0.00180107	0.00431464	0.000222775	0.000602803	[3, 4]	10.6383	5	[LOC106575773, LOC106608136, dnaja, hs90a, hsp90b1]
GO:0044306	neuron projection terminus	Group38	GO_CellularComponent-EBI-UniProt-GOA-ACAP-ARAP_01.05.2024_00h00	0.0228222	0.0289258	0.000222775	0.000602803	[2, 5]	5.12821	6	[LOC106567641, LOC106576709, LOC106578921, LOC106602387, LOC106613013, syu]
GO:0034605	cellular response to heat	Group38	GO_BiologicalProcess-EBI-UniProt-GOA-ACAP-ARAP_01.05.2024_00h00	0.00161465	0.00391104	0.000222775	0.000602803	[4, 5]	23.0769	3	[LOC106575773, LOC106608136, hs90a]
GO:0005776	autophagosome	Group38	GO_CellularComponent-EBI-UniProt-GOA-ACAP-ARAP_01.05.2024_00h00	0.0171156	0.0236152	0.000222775	0.000602803	[4, 5, 6]	6.25	5	[LOC106567641, LOC106600893, LOC106613013, map1lc3c, sting1]
GO:0000421	autophagosome membrane	Group38	GO_CellularComponent-EBI-UniProt-GOA-ACAP-ARAP_01.05.2024_00h00	0.0315259	0.0375554	0.000222775	0.000602803	[5, 6, 7]	8.10811	3	[LOC106600893, map1lc3c, sting1]
GO:0072318	clathrin coat disassembly	Group38	GO_BiologicalProcess-EBI-UniProt-GOA-ACAP-ARAP_01.05.2024_00h00	0.00584	0.00994625	0.000222775	0.000602803	[4, 6, 8]	15	3	[LOC106567641, LOC106583399, LOC106613013]
GO:0005507	copper ion binding	Group38	GO_MolecularFunction-EBI-UniProt-GOA-ACAP-ARAP_01.05.2024_00h00	0.00785863	0.0125969	0.000222775	0.000602803	[7]	7.57576	5	[LOC100194731, LOC106576709, LOC106578921, LOC106585899, syu]
GO:0140662	ATP-dependent protein folding chaperone	Group38	GO_BiologicalProcess-EBI-UniProt-GOA-ACAP-ARAP_01.05.2024_00h00	0.00229008	0.00494295	0.000222775	0.000602803	[4, 7, 8, 9]	8.33333	6	[LOC106567641, LOC106608136, LOC106613013, hs90a, hsc70, hsp90b1]
GO:1903136	cuprous ion binding	Group38	GO_MolecularFunction-EBI-UniProt-GOA-ACAP-ARAP_01.05.2024_00h00	0.000214874	0.000851681	0.000222775	0.000602803	[8]	42.8571	3	[LOC106576709, LOC106578921, syu]
GO:0009636	response to toxic substance	Group39	GO_BiologicalProcess-EBI-UniProt-GOA-ACAP-ARAP_01.05.2024_00h00	3.50078e-05	0.000231264	1.02387e-08	9.41961e-08	[3]	8.46154	11	[LOC106598067, LOC106601071, LOC106601072, LOC106601074, LOC106601077, LOC106604000, LOC106607371, LOC106607372, LOC106607373, LOC106607375, ephx5]
GO:0016684	oxidoreductase activity, acting on peroxide as acceptor	Group39	GO_MolecularFunction-EBI-UniProt-GOA-ACAP-ARAP_01.05.2024_00h00	1.18323e-05	9.21231e-05	1.02387e-08	9.41961e-08	[3]	10.5263	10	[LOC106601071, LOC106601072, LOC106601074, LOC106601077, LOC106604000, LOC106607371, LOC106607372, LOC106607373, LOC106607375, sesn1]
GO:0043177	organic acid binding	Group39	GO_MolecularFunction-EBI-UniProt-GOA-ACAP-ARAP_01.05.2024_00h00	1.01252e-05	8.48959e-05	1.02387e-08	9.41961e-08	[3]	8.1761	13	[LOC106577511, LOC106601071, LOC106601072, LOC106601074, LOC106601077, LOC106603838, LOC106607371, LOC106607372, LOC106607373, LOC106607375, apoc1, ftcd, sesn1]
GO:0046906	tetrapyrrole binding	Group39	GO_MolecularFunction-EBI-UniProt-GOA-ACAP-ARAP_01.05.2024_00h00	5.45711e-05	0.000321527	1.02387e-08	9.41961e-08	[3]	5.94796	16	[LOC100136926, LOC106577419, LOC106586420, LOC106586421, LOC106590030, LOC106592262, LOC106599162, LOC106601071, LOC106601072, LOC106601074, LOC106601077, LOC106607371, LOC106607372, LOC106607373, LOC106607375, LOC106612509]
GO:0072562	blood microparticle	Group39	GO_CellularComponent-EBI-UniProt-GOA-ACAP-ARAP_01.05.2024_00h00	4.38199e-05	0.000265354	1.02387e-08	9.41961e-08	[2, 3, 4]	11.5942	8	[LOC106601071, LOC106601072, LOC106601074, LOC106601077, LOC106607371, LOC106607372, LOC106607373, LOC106607375]
GO:0072593	reactive oxygen species metabolic process	Group39	GO_BiologicalProcess-EBI-UniProt-GOA-ACAP-ARAP_01.05.2024_00h00	3.82389e-08	1.38935e-06	1.02387e-08	9.41961e-08	[3]	13.2653	13	[LOC106581414, LOC106601071, LOC106601072, LOC106601074, LOC106601077, LOC106601740, LOC106606647, LOC106607371, LOC106607372, LOC106607373, LOC106607375, LOC106611713, il8]
GO:0015669	gas transport	Group39	GO_BiologicalProcess-EBI-UniProt-GOA-ACAP-ARAP_01.05.2024_00h00	9.15007e-07	1.81338e-05	1.02387e-08	9.41961e-08	[4]	16.0714	9	[LOC106590208, LOC106601071, LOC106601072, LOC106601074, LOC106601077, LOC106607371, LOC106607372, LOC106607373, LOC106607375]
GO:0042744	hydrogen peroxide catabolic process	Group39	GO_BiologicalProcess-EBI-UniProt-GOA-ACAP-ARAP_01.05.2024_00h00	4.48316e-06	4.4424e-05	1.02387e-08	9.41961e-08	[4, 5]	15.6863	8	[LOC106601071, LOC106601072, LOC106601074, LOC106601077, LOC106607371, LOC106607372, LOC106607373, LOC106607375]
GO:0042554	superoxide anion generation	Group39	GO_BiologicalProcess-EBI-UniProt-GOA-ACAP-ARAP_01.05.2024_00h00	0.000345449	0.00123456	1.02387e-08	9.41961e-08	[5]	15.1515	5	[LOC106581414, LOC106601740, LOC106606647, LOC106611713, il8]
GO:0005344	oxygen carrier activity	Group39	GO_BiologicalProcess-EBI-UniProt-GOA-ACAP-ARAP_01.05.2024_00h00	2.79105e-06	3.20237e-05	1.02387e-08	9.41961e-08	[6]	16.6667	8	[LOC106601071, LOC106601072, LOC106601074, LOC106601077, LOC106607371, LOC106607372, LOC106607373, LOC106607375]
GO:0005506	iron ion binding	Group39	GO_MolecularFunction-EBI-UniProt-GOA-ACAP-ARAP_01.05.2024_00h00	2.65296e-06	3.21302e-05	1.02387e-08	9.41961e-08	[7]	6.87023	18	[LOC100136926, LOC106561934, LOC106577419, LOC106580183, LOC106586420, LOC106586421, LOC106589400, LOC106592262, LOC106599162, LOC106600954, LOC106601071, LOC106601072, LOC106601077, LOC106603838, LOC106607373, LOC106607375, cdo1, loxe3]
KEGG:04060	Cytokine-cytokine receptor interaction	Group40	KEGG_01.05.2024	1.59999e-06	2.68306e-05	2.66031e-07	1.35971e-06	[-1]	5.30452	27	[LOC106563358, LOC106563802, LOC106567318, LOC106569623, LOC106572181, LOC106572390, LOC106575680, LOC106576947, LOC106579494, LOC106579844, LOC106581115, LOC106581661, LOC106588537, LOC106590189, LOC106596271, LOC106613202, LOC106613702, cxl10, ifngr2a, il11a, il12rb1, il17a/f1, il17d, il8, lepb2, tgfb5, tgfbr2l]
GO:0016477	cell migration	Group40	GO_BiologicalProcess-EBI-UniProt-GOA-ACAP-ARAP_01.05.2024_00h00	5.43603e-06	4.93773e-05	2.66031e-07	1.35971e-06	[3]	4.09664	39	[LOC106563358, LOC106564720, LOC106565750, LOC106567247, LOC106568558, LOC106568853, LOC106568963, LOC106572278, LOC106576226, LOC106579340, LOC106579494, LOC106579844, LOC106580807, LOC106581661, LOC106584182, LOC106586525, LOC106586893, LOC106588537, LOC106590189, LOC106590245, LOC106596271, LOC106600447, LOC106604525, LOC106605015, LOC106608653, LOC106609348, LOC106610161, LOC106610475, LOC106…
GO:0050900	leukocyte migration	Group40	GO_BiologicalProcess-EBI-UniProt-GOA-ACAP-ARAP_01.05.2024_00h00	0.00331138	0.00644537	2.66031e-07	1.35971e-06	[2, 4]	6.10687	8	[LOC106568963, LOC106581661, LOC106584182, LOC106605015, LOC106610161, il8, lgals3b, plvapb]
GO:0006935	chemotaxis	Group40	GO_BiologicalProcess-EBI-UniProt-GOA-ACAP-ARAP_01.05.2024_00h00	4.39442e-11	4.78992e-09	2.66031e-07	1.35971e-06	[3, 4]	8.45921	28	[LOC106562892, LOC106563358, LOC106564720, LOC106567247, LOC106572278, LOC106575680, LOC106579494, LOC106579844, LOC106580807, LOC106581661, LOC106584117, LOC106584182, LOC106586893, LOC106588537, LOC106590189, LOC106590245, LOC106596271, LOC106600447, LOC106605015, LOC106610161, LOC106611876, LOC106613702, ccl25a, cxl10, il8, lgals3b, sema3fb, sema5a]
GO:0001664	G protein-coupled receptor binding	Group40	GO_MolecularFunction-EBI-UniProt-GOA-ACAP-ARAP_01.05.2024_00h00	0.000460751	0.00154529	2.66031e-07	1.35971e-06	[4]	4.7619	17	[LOC106561075, LOC106562114, LOC106563358, LOC106564720, LOC106570254, LOC106579494, LOC106586893, LOC106587204, LOC106596271, LOC106600447, LOC106601131, LOC106605312, LOC106613702, ccl25a, cxl10, il8, insl5a]
GO:0005126	cytokine receptor binding	Group40	GO_MolecularFunction-EBI-UniProt-GOA-ACAP-ARAP_01.05.2024_00h00	1.1135e-05	8.99049e-05	2.66031e-07	1.35971e-06	[4]	6.46388	17	[LOC106563358, LOC106564720, LOC106565750, LOC106579494, LOC106584182, LOC106586893, LOC106596271, LOC106600447, LOC106605015, LOC106605312, LOC106610161, LOC106613702, ccl25a, cxl10, il8, tgfb5, tgfbr2l]
GO:0048018	receptor ligand activity	Group40	GO_BiologicalProcess-EBI-UniProt-GOA-ACAP-ARAP_01.05.2024_00h00	7.75965e-07	1.87956e-05	2.66031e-07	1.35971e-06	[3, 4, 5]	4.63918	36	[LOC106561075, LOC106562114, LOC106562892, LOC106563358, LOC106564720, LOC106567247, LOC106569623, LOC106570254, LOC106572278, LOC106579494, LOC106580807, LOC106584182, LOC106586893, LOC106587204, LOC106596271, LOC106600447, LOC106601131, LOC106604317, LOC106604525, LOC106605015, LOC106610161, LOC106612167, LOC106613702, ccl25a, cxl10, il11a, il17a/f1, il17d, il8, insl5a, nppc, osgn1, paca, sema3…
GO:0050920	regulation of chemotaxis	Group40	GO_BiologicalProcess-EBI-UniProt-GOA-ACAP-ARAP_01.05.2024_00h00	0.00146606	0.00363184	2.66031e-07	1.35971e-06	[3, 4, 5]	6.95652	8	[LOC106567247, LOC106572278, LOC106580807, LOC106584182, LOC106605015, LOC106610161, sema3fb, sema5a]
GO:0097529	myeloid leukocyte migration	Group40	GO_BiologicalProcess-EBI-UniProt-GOA-ACAP-ARAP_01.05.2024_00h00	0.00365211	0.00686345	2.66031e-07	1.35971e-06	[3, 5]	7.59494	6	[LOC106581661, LOC106584182, LOC106605015, LOC106610161, il8, lgals3b]
GO:0030334	regulation of cell migration	Group40	GO_BiologicalProcess-EBI-UniProt-GOA-ACAP-ARAP_01.05.2024_00h00	0.00103139	0.00284613	2.66031e-07	1.35971e-06	[4, 5]	4.42708	17	[LOC106567247, LOC106568558, LOC106568963, LOC106572278, LOC106580807, LOC106584182, LOC106586525, LOC106604525, LOC106605015, LOC106610161, LOC106610475, LOC106611876, il8, plvapb, sema3fb, sema5a, si:dkeyp-61b2.1]
GO:0060326	cell chemotaxis	Group40	GO_BiologicalProcess-EBI-UniProt-GOA-ACAP-ARAP_01.05.2024_00h00	2.91009e-09	1.2688e-07	2.66031e-07	1.35971e-06	[4, 5]	9.61539	20	[LOC106563358, LOC106564720, LOC106579494, LOC106579844, LOC106581661, LOC106584182, LOC106586893, LOC106588537, LOC106590189, LOC106590245, LOC106596271, LOC106600447, LOC106605015, LOC106610161, LOC106611876, LOC106613702, ccl25a, cxl10, il8, lgals3b]
GO:0005125	cytokine activity	Group40	GO_BiologicalProcess-EBI-UniProt-GOA-ACAP-ARAP_01.05.2024_00h00	0.000178816	0.000749651	2.66031e-07	1.35971e-06	[4, 5, 6]	5.36913	16	[LOC106563358, LOC106564720, LOC106569623, LOC106579494, LOC106586893, LOC106596271, LOC106600447, LOC106601131, LOC106613702, ccl25a, cxl10, il11a, il17a/f1, il17d, il8, tgfb5]
GO:0042379	chemokine receptor binding	Group40	GO_MolecularFunction-EBI-UniProt-GOA-ACAP-ARAP_01.05.2024_00h00	6.14605e-08	1.6748e-06	2.66031e-07	1.35971e-06	[5]	15.942	11	[LOC106563358, LOC106564720, LOC106579494, LOC106586893, LOC106596271, LOC106600447, LOC106605312, LOC106613702, ccl25a, cxl10, il8]
KEGG:00120	Primary bile acid biosynthesis	Group41	KEGG_01.05.2024	0.0272883	0.0330492	2.7308e-06	9.66282e-06	[-1]	8.57143	3	[LOC106586420, LOC106586421, LOC106599162]
GO:0042445	hormone metabolic process	Group41	GO_BiologicalProcess-EBI-UniProt-GOA-ACAP-ARAP_01.05.2024_00h00	0.0345449	0.0404881	2.7308e-06	9.66282e-06	[2, 4]	4.65116	6	[LOC100136926, LOC106567948, LOC106586420, LOC106586421, LOC106590669, LOC106603538]
GO:0120254	olefinic compound metabolic process	Group41	GO_BiologicalProcess-EBI-UniProt-GOA-ACAP-ARAP_01.05.2024_00h00	1.94116e-06	2.82116e-05	2.7308e-06	9.66282e-06	[3]	10.3448	12	[LOC100136926, LOC106567948, LOC106577419, LOC106586420, LOC106586421, LOC106590669, LOC106592262, LOC106603538, bco2a, ephx5, fadsd5, loxe3]
GO:0008207	C21-steroid hormone metabolic process	Group41	GO_BiologicalProcess-EBI-UniProt-GOA-ACAP-ARAP_01.05.2024_00h00	0.0136058	0.0200409	2.7308e-06	9.66282e-06	[2, 3, 5]	11.1111	3	[LOC100136926, LOC106586420, LOC106586421]
GO:0006066	alcohol metabolic process	Group41	GO_BiologicalProcess-EBI-UniProt-GOA-ACAP-ARAP_01.05.2024_00h00	0.00792311	0.0126076	2.7308e-06	9.66282e-06	[3, 4]	4.04984	13	[LOC106565807, LOC106567948, LOC106586420, LOC106586421, LOC106586629, LOC106589785, LOC106590669, LOC106599162, LOC106603538, LOC106605086, LOC106605689, LOC106606991, soat1]
GO:0006775	fat-soluble vitamin metabolic process	Group41	GO_BiologicalProcess-EBI-UniProt-GOA-ACAP-ARAP_01.05.2024_00h00	0.000561389	0.00177366	2.7308e-06	9.66282e-06	[4]	19.0476	4	[LOC106577419, LOC106586420, LOC106586421, LOC106592262]
GO:1901568	fatty acid derivative metabolic process	Group41	GO_BiologicalProcess-EBI-UniProt-GOA-ACAP-ARAP_01.05.2024_00h00	0.000453517	0.00154479	2.7308e-06	9.66282e-06	[4]	11.3208	6	[LOC106571348, LOC106577419, LOC106585590, LOC106592262, LOC106611586, acsl2]
GO:0019751	polyol metabolic process	Group41	GO_BiologicalProcess-EBI-UniProt-GOA-ACAP-ARAP_01.05.2024_00h00	0.00202394	0.00464441	2.7308e-06	9.66282e-06	[4, 5]	6.61157	8	[LOC106565807, LOC106567948, LOC106586420, LOC106586421, LOC106586629, LOC106603538, LOC106605086, LOC106606991]
GO:0034308	primary alcohol metabolic process	Group41	GO_BiologicalProcess-EBI-UniProt-GOA-ACAP-ARAP_01.05.2024_00h00	0.00281617	0.00579174	2.7308e-06	9.66282e-06	[4, 5]	8	6	[LOC106567948, LOC106586420, LOC106586421, LOC106589785, LOC106590669, LOC106603538]
GO:0046173	polyol biosynthetic process	Group41	GO_BiologicalProcess-EBI-UniProt-GOA-ACAP-ARAP_01.05.2024_00h00	0.0154891	0.0220694	2.7308e-06	9.66282e-06	[5, 6]	6.41026	5	[LOC106565807, LOC106586420, LOC106586421, LOC106605086, LOC106606991]
GO:0006690	icosanoid metabolic process	Group41	GO_BiologicalProcess-EBI-UniProt-GOA-ACAP-ARAP_01.05.2024_00h00	0.00388711	0.00724266	2.7308e-06	9.66282e-06	[6]	7.5	6	[LOC106577419, LOC106592262, LOC106604000, ephx5, loxe3, ptges]
GO:0001676	long-chain fatty acid metabolic process	Group41	GO_BiologicalProcess-EBI-UniProt-GOA-ACAP-ARAP_01.05.2024_00h00	0.00108112	0.00290969	2.7308e-06	9.66282e-06	[5, 6, 8]	8.23529	7	[LOC106577419, LOC106585590, LOC106592262, acsl2, ephx5, fadsd5, loxe3]
GO:0033559	unsaturated fatty acid metabolic process	Group41	GO_BiologicalProcess-EBI-UniProt-GOA-ACAP-ARAP_01.05.2024_00h00	1.18323e-05	9.21231e-05	2.7308e-06	9.66282e-06	[5, 6, 8]	10.5263	10	[LOC106571348, LOC106577419, LOC106584797, LOC106592262, LOC106611586, ephx5, fadsd5, fadsd6, loxe3, ptges]
GO:0006641	triglyceride metabolic process	Group41	GO_BiologicalProcess-EBI-UniProt-GOA-ACAP-ARAP_01.05.2024_00h00	0.0226614	0.02889	2.7308e-06	9.66282e-06	[6, 7]	5.81395	5	[LOC106567948, LOC106577511, LOC106603538, LOC106613695, apoc1]
GO:0019369	arachidonic acid metabolic process	Group41	GO_BiologicalProcess-EBI-UniProt-GOA-ACAP-ARAP_01.05.2024_00h00	0.00647947	0.0108656	2.7308e-06	9.66282e-06	[4, 6, 7, 9]	10	4	[LOC106577419, LOC106592262, ephx5, loxe3]
GO:0006691	leukotriene metabolic process	Group41	GO_BiologicalProcess-EBI-UniProt-GOA-ACAP-ARAP_01.05.2024_00h00	0.00202659	0.00460205	2.7308e-06	9.66282e-06	[7]	21.4286	3	[LOC106577419, LOC106592262, LOC106604000]
GO:0001523	retinoid metabolic process	Group41	GO_BiologicalProcess-EBI-UniProt-GOA-ACAP-ARAP_01.05.2024_00h00	0.0194374	0.0256809	2.7308e-06	9.66282e-06	[7, 8]	7.27273	4	[LOC106567948, LOC106590669, LOC106603538, bco2a]
KEGG:00220	Arginine biosynthesis	Group42	KEGG_01.05.2024	0.0114174	0.0171655	2.8157e-05	9.25158e-05	[-1]	8.51064	4	[LOC100500786, LOC106564367, LOC106590406, LOC106599105]
KEGG:00250	Alanine, aspartate and glutamate metabolism	Group42	KEGG_01.05.2024	0.00132542	0.00335977	2.8157e-05	9.25158e-05	[-1]	7.95455	7	[LOC106564367, LOC106569508, LOC106581773, LOC106590406, LOC106592407, LOC106602007, si:dkey-103j14.5]
KEGG:00410	beta-Alanine metabolism	Group42	KEGG_01.05.2024	1.98723e-05	0.000149385	2.8157e-05	9.25158e-05	[-1]	12.9032	8	[LOC100194731, LOC106569508, LOC106581773, LOC106592407, LOC106594092, LOC106602007, cndp1, gadl1]
KEGG:00430	Taurine and hypotaurine metabolism	Group42	KEGG_01.05.2024	5.91449e-05	0.000339305	2.8157e-05	9.25158e-05	[-1]	16.2162	6	[LOC106569508, LOC106580183, LOC106581773, LOC106594092, cdo1, gadl1]
KEGG:00650	Butanoate metabolism	Group42	KEGG_01.05.2024	0.00359046	0.00692674	2.8157e-05	9.25158e-05	[-1]	11.7647	4	[LOC106569508, LOC106581773, LOC106592407, LOC106602007]
KEGG:00770	Pantothenate and CoA biosynthesis	Group42	KEGG_01.05.2024	0.0252917	0.0311502	2.8157e-05	9.25158e-05	[-1]	8.82353	3	[LOC100380852, LOC106594092, gadl1]
GO:0006520	amino acid metabolic process	Group42	GO_BiologicalProcess-EBI-UniProt-GOA-ACAP-ARAP_01.05.2024_00h00	0.00249154	0.00532506	2.8157e-05	9.25158e-05	[3]	4.18848	16	[LOC100500786, LOC106564367, LOC106568196, LOC106569508, LOC106580183, LOC106581773, LOC106588820, LOC106589322, LOC106590406, LOC106592407, LOC106599105, LOC106602007, bhmt, cdo1, ftcd, si:dkey-103j14.5]
GO:0016830	carbon-carbon lyase activity	Group42	GO_MolecularFunction-EBI-UniProt-GOA-ACAP-ARAP_01.05.2024_00h00	0.000194192	0.000783959	2.8157e-05	9.25158e-05	[3]	9.41177	8	[LOC100194624, LOC106569508, LOC106581773, LOC106591313, LOC106594092, aldob, gadl1, npl]
GO:0019842	vitamin binding	Group42	GO_MolecularFunction-EBI-UniProt-GOA-ACAP-ARAP_01.05.2024_00h00	9.51433e-05	0.000450896	2.8157e-05	9.25158e-05	[3]	6.59898	13	[LOC100380727, LOC106564367, LOC106569508, LOC106581773, LOC106590406, LOC106592407, LOC106594092, LOC106602007, LOC106603838, LOC106612509, ftcd, gadl1, rbp4]
GO:0008483	transaminase activity	Group42	GO_MolecularFunction-EBI-UniProt-GOA-ACAP-ARAP_01.05.2024_00h00	0.0122754	0.0182043	2.8157e-05	9.25158e-05	[4]	8.33333	4	[LOC106564367, LOC106590406, LOC106592407, LOC106602007]
GO:0009063	amino acid catabolic process	Group42	GO_BiologicalProcess-EBI-UniProt-GOA-ACAP-ARAP_01.05.2024_00h00	0.00185246	0.00434233	2.8157e-05	9.25158e-05	[4]	6.12245	9	[LOC100500786, LOC106568196, LOC106580183, LOC106590406, LOC106592407, LOC106599105, LOC106602007, cdo1, si:dkey-103j14.5]
GO:0016831	carboxy-lyase activity	Group42	GO_MolecularFunction-EBI-UniProt-GOA-ACAP-ARAP_01.05.2024_00h00	0.0171793	0.023554	2.8157e-05	9.25158e-05	[4]	7.54717	4	[LOC106569508, LOC106581773, LOC106594092, gadl1]
GO:0016832	aldehyde-lyase activity	Group42	GO_MolecularFunction-EBI-UniProt-GOA-ACAP-ARAP_01.05.2024_00h00	0.00429761	0.0076169	2.8157e-05	9.25158e-05	[4]	16.6667	3	[LOC100194624, LOC106591313, aldob]
GO:0030170	pyridoxal phosphate binding	Group42	GO_MolecularFunction-EBI-UniProt-GOA-ACAP-ARAP_01.05.2024_00h00	0.000715844	0.00205334	2.8157e-05	9.25158e-05	[4, 5]	7.76699	8	[LOC106564367, LOC106569508, LOC106581773, LOC106590406, LOC106592407, LOC106594092, LOC106602007, gadl1]
GO:0000096	sulfur amino acid metabolic process	Group42	GO_BiologicalProcess-EBI-UniProt-GOA-ACAP-ARAP_01.05.2024_00h00	0.021544	0.0277905	2.8157e-05	9.25158e-05	[4, 6]	9.375	3	[LOC106580183, bhmt, cdo1]
GO:0170041	non-proteinogenic amino acid metabolic process	Group42	GO_BiologicalProcess-EBI-UniProt-GOA-ACAP-ARAP_01.05.2024_00h00	0.00114682	0.00304887	2.8157e-05	9.25158e-05	[4, 6]	9.52381	6	[LOC100500786, LOC106569508, LOC106581773, LOC106592407, LOC106599105, LOC106602007]
GO:0006525	arginine metabolic process	Group42	GO_BiologicalProcess-EBI-UniProt-GOA-ACAP-ARAP_01.05.2024_00h00	0.00671977	0.0110144	2.8157e-05	9.25158e-05	[5, 7]	14.2857	3	[LOC100500786, LOC106588820, LOC106599105]
GO:0009448	gamma-aminobutyric acid metabolic process	Group42	GO_BiologicalProcess-EBI-UniProt-GOA-ACAP-ARAP_01.05.2024_00h00	7.55351e-05	0.000401626	2.8157e-05	9.25158e-05	[5, 7]	30.7692	4	[LOC106569508, LOC106581773, LOC106592407, LOC106602007]
KEGG:00220	Arginine biosynthesis	Group43	KEGG_01.05.2024	0.0114174	0.0171655	1.83594e-06	7.03776e-06	[-1]	8.51064	4	[LOC100500786, LOC106564367, LOC106590406, LOC106599105]
KEGG:00250	Alanine, aspartate and glutamate metabolism	Group43	KEGG_01.05.2024	0.00132542	0.00335977	1.83594e-06	7.03776e-06	[-1]	7.95455	7	[LOC106564367, LOC106569508, LOC106581773, LOC106590406, LOC106592407, LOC106602007, si:dkey-103j14.5]
KEGG:00270	Cysteine and methionine metabolism	Group43	KEGG_01.05.2024	0.0174044	0.0237135	1.83594e-06	7.03776e-06	[-1]	5.45455	6	[LOC106564367, LOC106580183, LOC106580346, LOC106603656, bhmt, cdo1]
KEGG:00330	Arginine and proline metabolism	Group43	KEGG_01.05.2024	2.03508e-05	0.000147882	1.83594e-06	7.03776e-06	[-1]	9.90099	10	[LOC100500786, LOC106564367, LOC106568196, LOC106584654, LOC106589322, LOC106590481, LOC106591313, LOC106599105, LOC106603838, cndp1]
GO:0006520	amino acid metabolic process	Group43	GO_BiologicalProcess-EBI-UniProt-GOA-ACAP-ARAP_01.05.2024_00h00	0.00249154	0.00532506	1.83594e-06	7.03776e-06	[3]	4.18848	16	[LOC100500786, LOC106564367, LOC106568196, LOC106569508, LOC106580183, LOC106581773, LOC106588820, LOC106589322, LOC106590406, LOC106592407, LOC106599105, LOC106602007, bhmt, cdo1, ftcd, si:dkey-103j14.5]
GO:0019842	vitamin binding	Group43	GO_MolecularFunction-EBI-UniProt-GOA-ACAP-ARAP_01.05.2024_00h00	9.51433e-05	0.000450896	1.83594e-06	7.03776e-06	[3]	6.59898	13	[LOC100380727, LOC106564367, LOC106569508, LOC106581773, LOC106590406, LOC106592407, LOC106594092, LOC106602007, LOC106603838, LOC106612509, ftcd, gadl1, rbp4]
GO:0044282	small molecule catabolic process	Group43	GO_BiologicalProcess-EBI-UniProt-GOA-ACAP-ARAP_01.05.2024_00h00	0.00122497	0.00321739	1.83594e-06	7.03776e-06	[3]	4.49438	16	[LOC100500786, LOC106568196, LOC106577419, LOC106580183, LOC106590406, LOC106591313, LOC106592262, LOC106592407, LOC106599105, LOC106599162, LOC106602007, LOC106605689, cdo1, ftcd, npl, si:dkey-103j14.5]
GO:0008483	transaminase activity	Group43	GO_MolecularFunction-EBI-UniProt-GOA-ACAP-ARAP_01.05.2024_00h00	0.0122754	0.0182043	1.83594e-06	7.03776e-06	[4]	8.33333	4	[LOC106564367, LOC106590406, LOC106592407, LOC106602007]
GO:0009063	amino acid catabolic process	Group43	GO_BiologicalProcess-EBI-UniProt-GOA-ACAP-ARAP_01.05.2024_00h00	0.00185246	0.00434233	1.83594e-06	7.03776e-06	[4]	6.12245	9	[LOC100500786, LOC106568196, LOC106580183, LOC106590406, LOC106592407, LOC106599105, LOC106602007, cdo1, si:dkey-103j14.5]
GO:0030170	pyridoxal phosphate binding	Group43	GO_MolecularFunction-EBI-UniProt-GOA-ACAP-ARAP_01.05.2024_00h00	0.000715844	0.00205334	1.83594e-06	7.03776e-06	[4, 5]	7.76699	8	[LOC106564367, LOC106569508, LOC106581773, LOC106590406, LOC106592407, LOC106594092, LOC106602007, gadl1]
GO:0000096	sulfur amino acid metabolic process	Group43	GO_BiologicalProcess-EBI-UniProt-GOA-ACAP-ARAP_01.05.2024_00h00	0.021544	0.0277905	1.83594e-06	7.03776e-06	[4, 6]	9.375	3	[LOC106580183, bhmt, cdo1]
GO:0019752	carboxylic acid metabolic process	Group43	GO_BiologicalProcess-EBI-UniProt-GOA-ACAP-ARAP_01.05.2024_00h00	2.19849e-06	2.99545e-05	1.83594e-06	7.03776e-06	[5]	4.2061	40	[LOC100194624, LOC100500786, LOC106564367, LOC106568196, LOC106569508, LOC106571348, LOC106577419, LOC106580183, LOC106581773, LOC106584797, LOC106585590, LOC106588820, LOC106589322, LOC106590406, LOC106591313, LOC106592262, LOC106592407, LOC106594092, LOC106597323, LOC106599105, LOC106599162, LOC106602007, LOC106604000, LOC106611586, LOC106613695, acot11a, acsl2, aldob, bhmt, cdo1, dse, ephx5, f…
GO:0170039	proteinogenic amino acid metabolic process	Group43	GO_BiologicalProcess-EBI-UniProt-GOA-ACAP-ARAP_01.05.2024_00h00	0.00326501	0.00641237	1.83594e-06	7.03776e-06	[4, 6]	4.95496	11	[LOC100500786, LOC106564367, LOC106568196, LOC106580183, LOC106589322, LOC106590406, LOC106599105, bhmt, cdo1, ftcd, si:dkey-103j14.5]
GO:0170041	non-proteinogenic amino acid metabolic process	Group43	GO_BiologicalProcess-EBI-UniProt-GOA-ACAP-ARAP_01.05.2024_00h00	0.00114682	0.00304887	1.83594e-06	7.03776e-06	[4, 6]	9.52381	6	[LOC100500786, LOC106569508, LOC106581773, LOC106592407, LOC106599105, LOC106602007]
GO:1901605	alpha-amino acid metabolic process	Group43	GO_BiologicalProcess-EBI-UniProt-GOA-ACAP-ARAP_01.05.2024_00h00	0.00448794	0.00782696	1.83594e-06	7.03776e-06	[4, 6]	4.5283	12	[LOC100500786, LOC106564367, LOC106568196, LOC106580183, LOC106588820, LOC106589322, LOC106590406, LOC106599105, bhmt, cdo1, ftcd, si:dkey-103j14.5]
GO:0046395	carboxylic acid catabolic process	Group43	GO_BiologicalProcess-EBI-UniProt-GOA-ACAP-ARAP_01.05.2024_00h00	0.000952678	0.00269719	1.83594e-06	7.03776e-06	[5, 6]	4.96454	14	[LOC100500786, LOC106568196, LOC106577419, LOC106580183, LOC106590406, LOC106591313, LOC106592262, LOC106592407, LOC106599105, LOC106602007, cdo1, ftcd, npl, si:dkey-103j14.5]
GO:0006525	arginine metabolic process	Group43	GO_BiologicalProcess-EBI-UniProt-GOA-ACAP-ARAP_01.05.2024_00h00	0.00671977	0.0110144	1.83594e-06	7.03776e-06	[5, 7]	14.2857	3	[LOC100500786, LOC106588820, LOC106599105]
GO:0170040	proteinogenic amino acid catabolic process	Group43	GO_BiologicalProcess-EBI-UniProt-GOA-ACAP-ARAP_01.05.2024_00h00	0.00402284	0.00730817	1.83594e-06	7.03776e-06	[5, 6, 7]	6.54206	7	[LOC100500786, LOC106568196, LOC106580183, LOC106590406, LOC106599105, cdo1, si:dkey-103j14.5]
GO:0009064	glutamine family amino acid metabolic process	Group43	GO_BiologicalProcess-EBI-UniProt-GOA-ACAP-ARAP_01.05.2024_00h00	0.00653415	0.0107912	1.83594e-06	7.03776e-06	[5, 6, 7, 8]	6.74157	6	[LOC100500786, LOC106568196, LOC106589322, LOC106599105, ftcd, si:dkey-103j14.5]
GO:0170035	L-amino acid catabolic process	Group43	GO_BiologicalProcess-EBI-UniProt-GOA-ACAP-ARAP_01.05.2024_00h00	0.00445327	0.00782913	1.83594e-06	7.03776e-06	[6, 7, 8]	6.42202	7	[LOC100500786, LOC106568196, LOC106580183, LOC106590406, LOC106599105, cdo1, si:dkey-103j14.5]
GO:0009065	glutamine family amino acid catabolic process	Group43	GO_BiologicalProcess-EBI-UniProt-GOA-ACAP-ARAP_01.05.2024_00h00	0.00399463	0.00731789	1.83594e-06	7.03776e-06	[6, 7, 8, 9]	11.4286	4	[LOC100500786, LOC106568196, LOC106599105, si:dkey-103j14.5]
KEGG:00592	alpha-Linolenic acid metabolism	Group44	KEGG_01.05.2024	0.0435259	0.049164	7.40866e-07	3.09817e-06	[-1]	7.14286	3	[LOC106584797, fadsd5, fadsd6]
KEGG:01040	Biosynthesis of unsaturated fatty acids	Group44	KEGG_01.05.2024	0.010018	0.0154888	7.40866e-07	3.09817e-06	[-1]	7.14286	5	[LOC106571348, LOC106584797, LOC106611586, fadsd5, fadsd6]
KEGG:03320	PPAR signaling pathway	Group44	KEGG_01.05.2024	4.62568e-06	4.38434e-05	7.40866e-07	3.09817e-06	[-1]	8.78378	13	[LOC100380740, LOC106568957, LOC106584797, LOC106585590, LOC106586420, LOC106586421, LOC106599162, LOC106608647, LOC106613695, acsl2, angl4, fadsd5, fadsd6]
GO:0006520	amino acid metabolic process	Group44	GO_BiologicalProcess-EBI-UniProt-GOA-ACAP-ARAP_01.05.2024_00h00	0.00249154	0.00532506	7.40866e-07	3.09817e-06	[3]	4.18848	16	[LOC100500786, LOC106564367, LOC106568196, LOC106569508, LOC106580183, LOC106581773, LOC106588820, LOC106589322, LOC106590406, LOC106592407, LOC106599105, LOC106602007, bhmt, cdo1, ftcd, si:dkey-103j14.5]
GO:0044282	small molecule catabolic process	Group44	GO_BiologicalProcess-EBI-UniProt-GOA-ACAP-ARAP_01.05.2024_00h00	0.00122497	0.00321739	7.40866e-07	3.09817e-06	[3]	4.49438	16	[LOC100500786, LOC106568196, LOC106577419, LOC106580183, LOC106590406, LOC106591313, LOC106592262, LOC106592407, LOC106599105, LOC106599162, LOC106602007, LOC106605689, cdo1, ftcd, npl, si:dkey-103j14.5]
GO:0044283	small molecule biosynthetic process	Group44	GO_BiologicalProcess-EBI-UniProt-GOA-ACAP-ARAP_01.05.2024_00h00	0.000530527	0.00170081	7.40866e-07	3.09817e-06	[3]	4.04218	23	[LOC106564367, LOC106565807, LOC106569508, LOC106571348, LOC106580183, LOC106581773, LOC106584797, LOC106586420, LOC106586421, LOC106589322, LOC106597323, LOC106599162, LOC106604000, LOC106605086, LOC106606991, LOC106611586, LOC106613695, bhmt, cdo1, fadsd5, fadsd6, loxe3, ptges]
GO:0120254	olefinic compound metabolic process	Group44	GO_BiologicalProcess-EBI-UniProt-GOA-ACAP-ARAP_01.05.2024_00h00	1.94116e-06	2.82116e-05	7.40866e-07	3.09817e-06	[3]	10.3448	12	[LOC100136926, LOC106567948, LOC106577419, LOC106586420, LOC106586421, LOC106590669, LOC106592262, LOC106603538, bco2a, ephx5, fadsd5, loxe3]
GO:0016053	organic acid biosynthetic process	Group44	GO_BiologicalProcess-EBI-UniProt-GOA-ACAP-ARAP_01.05.2024_00h00	9.31735e-05	0.000451374	7.40866e-07	3.09817e-06	[4]	5.26316	18	[LOC106564367, LOC106569508, LOC106571348, LOC106580183, LOC106581773, LOC106584797, LOC106589322, LOC106597323, LOC106599162, LOC106604000, LOC106611586, LOC106613695, bhmt, cdo1, fadsd5, fadsd6, loxe3, ptges]
GO:1901568	fatty acid derivative metabolic process	Group44	GO_BiologicalProcess-EBI-UniProt-GOA-ACAP-ARAP_01.05.2024_00h00	0.000453517	0.00154479	7.40866e-07	3.09817e-06	[4]	11.3208	6	[LOC106571348, LOC106577419, LOC106585590, LOC106592262, LOC106611586, acsl2]
GO:0019752	carboxylic acid metabolic process	Group44	GO_BiologicalProcess-EBI-UniProt-GOA-ACAP-ARAP_01.05.2024_00h00	2.19849e-06	2.99545e-05	7.40866e-07	3.09817e-06	[5]	4.2061	40	[LOC100194624, LOC100500786, LOC106564367, LOC106568196, LOC106569508, LOC106571348, LOC106577419, LOC106580183, LOC106581773, LOC106584797, LOC106585590, LOC106588820, LOC106589322, LOC106590406, LOC106591313, LOC106592262, LOC106592407, LOC106594092, LOC106597323, LOC106599105, LOC106599162, LOC106602007, LOC106604000, LOC106611586, LOC106613695, acot11a, acsl2, aldob, bhmt, cdo1, dse, ephx5, f…
GO:0170039	proteinogenic amino acid metabolic process	Group44	GO_BiologicalProcess-EBI-UniProt-GOA-ACAP-ARAP_01.05.2024_00h00	0.00326501	0.00641237	7.40866e-07	3.09817e-06	[4, 6]	4.95496	11	[LOC100500786, LOC106564367, LOC106568196, LOC106580183, LOC106589322, LOC106590406, LOC106599105, bhmt, cdo1, ftcd, si:dkey-103j14.5]
GO:1901605	alpha-amino acid metabolic process	Group44	GO_BiologicalProcess-EBI-UniProt-GOA-ACAP-ARAP_01.05.2024_00h00	0.00448794	0.00782696	7.40866e-07	3.09817e-06	[4, 6]	4.5283	12	[LOC100500786, LOC106564367, LOC106568196, LOC106580183, LOC106588820, LOC106589322, LOC106590406, LOC106599105, bhmt, cdo1, ftcd, si:dkey-103j14.5]
GO:0046394	carboxylic acid biosynthetic process	Group44	GO_BiologicalProcess-EBI-UniProt-GOA-ACAP-ARAP_01.05.2024_00h00	0.000712172	0.00207005	7.40866e-07	3.09817e-06	[5, 6]	4.73373	16	[LOC106564367, LOC106569508, LOC106571348, LOC106581773, LOC106584797, LOC106589322, LOC106597323, LOC106599162, LOC106604000, LOC106611586, LOC106613695, bhmt, fadsd5, fadsd6, loxe3, ptges]
GO:0046395	carboxylic acid catabolic process	Group44	GO_BiologicalProcess-EBI-UniProt-GOA-ACAP-ARAP_01.05.2024_00h00	0.000952678	0.00269719	7.40866e-07	3.09817e-06	[5, 6]	4.96454	14	[LOC100500786, LOC106568196, LOC106577419, LOC106580183, LOC106590406, LOC106591313, LOC106592262, LOC106592407, LOC106599105, LOC106602007, cdo1, ftcd, npl, si:dkey-103j14.5]
GO:0006690	icosanoid metabolic process	Group44	GO_BiologicalProcess-EBI-UniProt-GOA-ACAP-ARAP_01.05.2024_00h00	0.00388711	0.00724266	7.40866e-07	3.09817e-06	[6]	7.5	6	[LOC106577419, LOC106592262, LOC106604000, ephx5, loxe3, ptges]
GO:0032787	monocarboxylic acid metabolic process	Group44	GO_BiologicalProcess-EBI-UniProt-GOA-ACAP-ARAP_01.05.2024_00h00	0.000152936	0.000653727	7.40866e-07	3.09817e-06	[6]	4.23729	25	[LOC100194624, LOC106569508, LOC106571348, LOC106577419, LOC106581773, LOC106584797, LOC106585590, LOC106591313, LOC106592262, LOC106592407, LOC106597323, LOC106599162, LOC106602007, LOC106611586, LOC106613695, acot11a, acsl2, aldob, dse, ephx5, fadsd5, fadsd6, ftcd, loxe3, ptges]
GO:0001676	long-chain fatty acid metabolic process	Group44	GO_BiologicalProcess-EBI-UniProt-GOA-ACAP-ARAP_01.05.2024_00h00	0.00108112	0.00290969	7.40866e-07	3.09817e-06	[5, 6, 8]	8.23529	7	[LOC106577419, LOC106585590, LOC106592262, acsl2, ephx5, fadsd5, loxe3]
GO:0033559	unsaturated fatty acid metabolic process	Group44	GO_BiologicalProcess-EBI-UniProt-GOA-ACAP-ARAP_01.05.2024_00h00	1.18323e-05	9.21231e-05	7.40866e-07	3.09817e-06	[5, 6, 8]	10.5263	10	[LOC106571348, LOC106577419, LOC106584797, LOC106592262, LOC106611586, ephx5, fadsd5, fadsd6, loxe3, ptges]
GO:0019369	arachidonic acid metabolic process	Group44	GO_BiologicalProcess-EBI-UniProt-GOA-ACAP-ARAP_01.05.2024_00h00	0.00647947	0.0108656	7.40866e-07	3.09817e-06	[4, 6, 7, 9]	10	4	[LOC106577419, LOC106592262, ephx5, loxe3]
GO:0072330	monocarboxylic acid biosynthetic process	Group44	GO_BiologicalProcess-EBI-UniProt-GOA-ACAP-ARAP_01.05.2024_00h00	0.00359685	0.00687818	7.40866e-07	3.09817e-06	[6, 7]	5.18135	10	[LOC106571348, LOC106584797, LOC106597323, LOC106599162, LOC106611586, LOC106613695, fadsd5, fadsd6, loxe3, ptges]
GO:0006636	unsaturated fatty acid biosynthetic process	Group44	GO_BiologicalProcess-EBI-UniProt-GOA-ACAP-ARAP_01.05.2024_00h00	0.000408567	0.00141377	7.40866e-07	3.09817e-06	[6, 7, 8, 9]	11.5385	6	[LOC106571348, LOC106584797, LOC106611586, fadsd5, fadsd6, ptges]
GO:0035338	long-chain fatty-acyl-CoA biosynthetic process	Group44	GO_BiologicalProcess-EBI-UniProt-GOA-ACAP-ARAP_01.05.2024_00h00	0.000461248	0.00152351	7.40866e-07	3.09817e-06	[6, 7, 8, 9, 10, 11, 12, 13]	20	4	[LOC106571348, LOC106585590, LOC106611586, acsl2]
KEGG:00270	Cysteine and methionine metabolism	Group45	KEGG_01.05.2024	0.0174044	0.0237135	9.04957e-09	1.0407e-07	[-1]	5.45455	6	[LOC106564367, LOC106580183, LOC106580346, LOC106603656, bhmt, cdo1]
KEGG:00430	Taurine and hypotaurine metabolism	Group45	KEGG_01.05.2024	5.91449e-05	0.000339305	9.04957e-09	1.0407e-07	[-1]	16.2162	6	[LOC106569508, LOC106580183, LOC106581773, LOC106594092, cdo1, gadl1]
KEGG:01040	Biosynthesis of unsaturated fatty acids	Group45	KEGG_01.05.2024	0.010018	0.0154888	9.04957e-09	1.0407e-07	[-1]	7.14286	5	[LOC106571348, LOC106584797, LOC106611586, fadsd5, fadsd6]
KEGG:03320	PPAR signaling pathway	Group45	KEGG_01.05.2024	4.62568e-06	4.38434e-05	9.04957e-09	1.0407e-07	[-1]	8.78378	13	[LOC100380740, LOC106568957, LOC106584797, LOC106585590, LOC106586420, LOC106586421, LOC106599162, LOC106608647, LOC106613695, acsl2, angl4, fadsd5, fadsd6]
GO:0043604	amide biosynthetic process	Group45	GO_BiologicalProcess-EBI-UniProt-GOA-ACAP-ARAP_01.05.2024_00h00	0.0380543	0.0436623	9.04957e-09	1.0407e-07	[3]	4.19162	7	[LOC100500786, LOC106566192, LOC106571348, LOC106585590, LOC106599105, LOC106611586, acsl2]
GO:1905952	regulation of lipid localization	Group45	GO_BiologicalProcess-EBI-UniProt-GOA-ACAP-ARAP_01.05.2024_00h00	0.000123294	0.000559962	9.04957e-09	1.0407e-07	[3, 4]	14.2857	6	[LOC100380740, LOC106577511, LOC106585590, LOC106608647, acsl2, apoc1]
GO:1905954	positive regulation of lipid localization	Group45	GO_BiologicalProcess-EBI-UniProt-GOA-ACAP-ARAP_01.05.2024_00h00	0.0002369	0.000922217	9.04957e-09	1.0407e-07	[2, 3, 4, 5]	23.5294	4	[LOC100380740, LOC106585590, LOC106608647, acsl2]
GO:0016702	oxidoreductase activity, acting on single donors with incorporation of molecular oxygen, incorporation of two atoms of oxygen	Group45	GO_MolecularFunction-EBI-UniProt-GOA-ACAP-ARAP_01.05.2024_00h00	0.0231534	0.029176	9.04957e-09	1.0407e-07	[4]	6.89655	4	[LOC106580183, bco2a, cdo1, loxe3]
GO:0044272	sulfur compound biosynthetic process	Group45	GO_BiologicalProcess-EBI-UniProt-GOA-ACAP-ARAP_01.05.2024_00h00	0.0164998	0.0230574	9.04957e-09	1.0407e-07	[4]	4.62428	8	[LOC106571348, LOC106580183, LOC106580346, LOC106585590, LOC106611586, acsl2, bhmt, cdo1]
GO:1901568	fatty acid derivative metabolic process	Group45	GO_BiologicalProcess-EBI-UniProt-GOA-ACAP-ARAP_01.05.2024_00h00	0.000453517	0.00154479	9.04957e-09	1.0407e-07	[4]	11.3208	6	[LOC106571348, LOC106577419, LOC106585590, LOC106592262, LOC106611586, acsl2]
GO:0034385	triglyceride-rich plasma lipoprotein particle	Group45	GO_CellularComponent-EBI-UniProt-GOA-ACAP-ARAP_01.05.2024_00h00	0.000104185	0.000483243	9.04957e-09	1.0407e-07	[4, 5]	28.5714	4	[LOC106577511, LOC106605689, LOC106613695, apoc1]
GO:0034764	positive regulation of transmembrane transport	Group45	GO_BiologicalProcess-EBI-UniProt-GOA-ACAP-ARAP_01.05.2024_00h00	0.0150307	0.0215572	9.04957e-09	1.0407e-07	[3, 4, 5, 6]	10.7143	3	[LOC106585590, LOC106607180, acsl2]
GO:0000096	sulfur amino acid metabolic process	Group45	GO_BiologicalProcess-EBI-UniProt-GOA-ACAP-ARAP_01.05.2024_00h00	0.021544	0.0277905	9.04957e-09	1.0407e-07	[4, 6]	9.375	3	[LOC106580183, bhmt, cdo1]
GO:0004859	phospholipase inhibitor activity	Group45	GO_MolecularFunction-EBI-UniProt-GOA-ACAP-ARAP_01.05.2024_00h00	0.00363136	0.00688379	9.04957e-09	1.0407e-07	[5]	17.6471	3	[LOC106577511, anxa14, apoc1]
GO:0032368	regulation of lipid transport	Group45	GO_BiologicalProcess-EBI-UniProt-GOA-ACAP-ARAP_01.05.2024_00h00	0.000300093	0.00109034	9.04957e-09	1.0407e-07	[4, 5, 6]	22.2222	4	[LOC106577511, LOC106585590, acsl2, apoc1]
GO:0170039	proteinogenic amino acid metabolic process	Group45	GO_BiologicalProcess-EBI-UniProt-GOA-ACAP-ARAP_01.05.2024_00h00	0.00326501	0.00641237	9.04957e-09	1.0407e-07	[4, 6]	4.95496	11	[LOC100500786, LOC106564367, LOC106568196, LOC106580183, LOC106589322, LOC106590406, LOC106599105, bhmt, cdo1, ftcd, si:dkey-103j14.5]
GO:1901605	alpha-amino acid metabolic process	Group45	GO_BiologicalProcess-EBI-UniProt-GOA-ACAP-ARAP_01.05.2024_00h00	0.00448794	0.00782696	9.04957e-09	1.0407e-07	[4, 6]	4.5283	12	[LOC100500786, LOC106564367, LOC106568196, LOC106580183, LOC106588820, LOC106589322, LOC106590406, LOC106599105, bhmt, cdo1, ftcd, si:dkey-103j14.5]
GO:0001676	long-chain fatty acid metabolic process	Group45	GO_BiologicalProcess-EBI-UniProt-GOA-ACAP-ARAP_01.05.2024_00h00	0.00108112	0.00290969	9.04957e-09	1.0407e-07	[5, 6, 8]	8.23529	7	[LOC106577419, LOC106585590, LOC106592262, acsl2, ephx5, fadsd5, loxe3]
GO:0033559	unsaturated fatty acid metabolic process	Group45	GO_BiologicalProcess-EBI-UniProt-GOA-ACAP-ARAP_01.05.2024_00h00	1.18323e-05	9.21231e-05	9.04957e-09	1.0407e-07	[5, 6, 8]	10.5263	10	[LOC106571348, LOC106577419, LOC106584797, LOC106592262, LOC106611586, ephx5, fadsd5, fadsd6, loxe3, ptges]
GO:0006641	triglyceride metabolic process	Group45	GO_BiologicalProcess-EBI-UniProt-GOA-ACAP-ARAP_01.05.2024_00h00	0.0226614	0.02889	9.04957e-09	1.0407e-07	[6, 7]	5.81395	5	[LOC106567948, LOC106577511, LOC106603538, LOC106613695, apoc1]
GO:0072330	monocarboxylic acid biosynthetic process	Group45	GO_BiologicalProcess-EBI-UniProt-GOA-ACAP-ARAP_01.05.2024_00h00	0.00359685	0.00687818	9.04957e-09	1.0407e-07	[6, 7]	5.18135	10	[LOC106571348, LOC106584797, LOC106597323, LOC106599162, LOC106611586, LOC106613695, fadsd5, fadsd6, loxe3, ptges]
GO:0006691	leukotriene metabolic process	Group45	GO_BiologicalProcess-EBI-UniProt-GOA-ACAP-ARAP_01.05.2024_00h00	0.00202659	0.00460205	9.04957e-09	1.0407e-07	[7]	21.4286	3	[LOC106577419, LOC106592262, LOC106604000]
GO:0001523	retinoid metabolic process	Group45	GO_BiologicalProcess-EBI-UniProt-GOA-ACAP-ARAP_01.05.2024_00h00	0.0194374	0.0256809	9.04957e-09	1.0407e-07	[7, 8]	7.27273	4	[LOC106567948, LOC106590669, LOC106603538, bco2a]
GO:0008198	ferrous iron binding	Group45	GO_MolecularFunction-EBI-UniProt-GOA-ACAP-ARAP_01.05.2024_00h00	0.0122754	0.0182043	9.04957e-09	1.0407e-07	[8]	8.33333	4	[LOC106580183, LOC106589400, LOC106600954, cdo1]
GO:0035338	long-chain fatty-acyl-CoA biosynthetic process	Group45	GO_BiologicalProcess-EBI-UniProt-GOA-ACAP-ARAP_01.05.2024_00h00	0.000461248	0.00152351	9.04957e-09	1.0407e-07	[6, 7, 8, 9, 10, 11, 12, 13]	20	4	[LOC106571348, LOC106585590, LOC106611586, acsl2]
GO:0048843	negative regulation of axon extension involved in axon guidance	Group46	GO_BiologicalProcess-EBI-UniProt-GOA-ACAP-ARAP_01.05.2024_00h00	0.0147159	0.0213871	1.57085e-09	2.40864e-08	[4, 5, 6, 7, 8, 9, 10, 11, 12, 13, 14, 15, 16]	6.49351	5	[LOC106567247, LOC106572278, LOC106580807, sema3fb, sema5a]
GO:0048846	axon extension involved in axon guidance	Group46	GO_BiologicalProcess-EBI-UniProt-GOA-ACAP-ARAP_01.05.2024_00h00	0.0147159	0.0213871	1.57085e-09	2.40864e-08	[6, 7, 8, 9, 10, 11, 12, 13, 14]	6.49351	5	[LOC106567247, LOC106572278, LOC106580807, sema3fb, sema5a]
GO:0016477	cell migration	Group46	GO_BiologicalProcess-EBI-UniProt-GOA-ACAP-ARAP_01.05.2024_00h00	5.43603e-06	4.93773e-05	1.57085e-09	2.40864e-08	[3]	4.09664	39	[LOC106563358, LOC106564720, LOC106565750, LOC106567247, LOC106568558, LOC106568853, LOC106568963, LOC106572278, LOC106576226, LOC106579340, LOC106579494, LOC106579844, LOC106580807, LOC106581661, LOC106584182, LOC106586525, LOC106586893, LOC106588537, LOC106590189, LOC106590245, LOC106596271, LOC106600447, LOC106604525, LOC106605015, LOC106608653, LOC106609348, LOC106610161, LOC106610475, LOC106…
GO:0048646	anatomical structure formation involved in morphogenesis	Group46	GO_BiologicalProcess-EBI-UniProt-GOA-ACAP-ARAP_01.05.2024_00h00	0.000181214	0.000745369	1.57085e-09	2.40864e-08	[2, 3, 4]	4.57516	21	[LOC100380677, LOC106563492, LOC106568558, LOC106575680, LOC106577897, LOC106582518, LOC106583599, LOC106584182, LOC106604105, LOC106604726, LOC106605015, LOC106607312, LOC106608163, LOC106608947, LOC106610161, LOC106611743, LOC106611876, LOC106613202, dusp1, esm1, si:dkeyp-61b2.1]
GO:0050900	leukocyte migration	Group46	GO_BiologicalProcess-EBI-UniProt-GOA-ACAP-ARAP_01.05.2024_00h00	0.00331138	0.00644537	1.57085e-09	2.40864e-08	[2, 4]	6.10687	8	[LOC106568963, LOC106581661, LOC106584182, LOC106605015, LOC106610161, il8, lgals3b, plvapb]
GO:0051093	negative regulation of developmental process	Group46	GO_BiologicalProcess-EBI-UniProt-GOA-ACAP-ARAP_01.05.2024_00h00	0.00217937	0.00479901	1.57085e-09	2.40864e-08	[2, 3, 4]	5.55556	10	[LOC100380852, LOC106567247, LOC106572278, LOC106577897, LOC106580807, LOC106608163, LOC106608947, sema3fb, sema5a, tmem178]
GO:0051241	negative regulation of multicellular organismal process	Group46	GO_BiologicalProcess-EBI-UniProt-GOA-ACAP-ARAP_01.05.2024_00h00	0.00153359	0.00375644	1.57085e-09	2.40864e-08	[2, 3, 4]	4.92424	13	[LOC106567247, LOC106571382, LOC106572278, LOC106577511, LOC106577897, LOC106580807, LOC106608163, LOC106608947, apoc1, pln1, sema3fb, sema5a, tmem178]
GO:0006935	chemotaxis	Group46	GO_BiologicalProcess-EBI-UniProt-GOA-ACAP-ARAP_01.05.2024_00h00	4.39442e-11	4.78992e-09	1.57085e-09	2.40864e-08	[3, 4]	8.45921	28	[LOC106562892, LOC106563358, LOC106564720, LOC106567247, LOC106572278, LOC106575680, LOC106579494, LOC106579844, LOC106580807, LOC106581661, LOC106584117, LOC106584182, LOC106586893, LOC106588537, LOC106590189, LOC106590245, LOC106596271, LOC106600447, LOC106605015, LOC106610161, LOC106611876, LOC106613702, ccl25a, cxl10, il8, lgals3b, sema3fb, sema5a]
GO:0032101	regulation of response to external stimulus	Group46	GO_BiologicalProcess-EBI-UniProt-GOA-ACAP-ARAP_01.05.2024_00h00	0.000635382	0.0019238	1.57085e-09	2.40864e-08	[3, 4]	4.48878	18	[LOC106561958, LOC106567247, LOC106572278, LOC106573839, LOC106577897, LOC106580807, LOC106581917, LOC106584182, LOC106591291, LOC106605015, LOC106608947, LOC106610161, f2r, pe2r4, sema3fb, sema5a, si:dkeyp-61b2.1, sting1]
GO:0001667	ameboidal-type cell migration	Group46	GO_BiologicalProcess-EBI-UniProt-GOA-ACAP-ARAP_01.05.2024_00h00	0.0150023	0.021659	1.57085e-09	2.40864e-08	[4]	4.70588	8	[LOC106567247, LOC106568558, LOC106572278, LOC106580807, ptges, sema3fb, sema5a, si:dkeyp-61b2.1]
GO:0001935	endothelial cell proliferation	Group46	GO_BiologicalProcess-EBI-UniProt-GOA-ACAP-ARAP_01.05.2024_00h00	0.00770698	0.0124453	1.57085e-09	2.40864e-08	[4]	9.52381	4	[LOC106568558, LOC106584182, LOC106605015, LOC106610161]
GO:0032102	negative regulation of response to external stimulus	Group46	GO_BiologicalProcess-EBI-UniProt-GOA-ACAP-ARAP_01.05.2024_00h00	0.0170221	0.0236358	1.57085e-09	2.40864e-08	[3, 4, 5]	4.5977	8	[LOC106567247, LOC106572278, LOC106577897, LOC106580807, LOC106608947, pe2r4, sema3fb, sema5a]
GO:0032103	positive regulation of response to external stimulus	Group46	GO_BiologicalProcess-EBI-UniProt-GOA-ACAP-ARAP_01.05.2024_00h00	0.0380543	0.0436623	1.57085e-09	2.40864e-08	[3, 4, 5]	4.19162	7	[LOC106573839, LOC106581917, LOC106584182, LOC106605015, LOC106610161, si:dkeyp-61b2.1, sting1]
GO:0045596	negative regulation of cell differentiation	Group46	GO_BiologicalProcess-EBI-UniProt-GOA-ACAP-ARAP_01.05.2024_00h00	0.0142421	0.0208374	1.57085e-09	2.40864e-08	[3, 4, 5]	5.14706	7	[LOC100380852, LOC106567247, LOC106572278, LOC106580807, sema3fb, sema5a, tmem178]
GO:0050920	regulation of chemotaxis	Group46	GO_BiologicalProcess-EBI-UniProt-GOA-ACAP-ARAP_01.05.2024_00h00	0.00146606	0.00363184	1.57085e-09	2.40864e-08	[3, 4, 5]	6.95652	8	[LOC106567247, LOC106572278, LOC106580807, LOC106584182, LOC106605015, LOC106610161, sema3fb, sema5a]
GO:0097529	myeloid leukocyte migration	Group46	GO_BiologicalProcess-EBI-UniProt-GOA-ACAP-ARAP_01.05.2024_00h00	0.00365211	0.00686345	1.57085e-09	2.40864e-08	[3, 5]	7.59494	6	[LOC106581661, LOC106584182, LOC106605015, LOC106610161, il8, lgals3b]
GO:0030308	negative regulation of cell growth	Group46	GO_BiologicalProcess-EBI-UniProt-GOA-ACAP-ARAP_01.05.2024_00h00	0.00689295	0.0112139	1.57085e-09	2.40864e-08	[3, 4, 5, 6]	6.66667	6	[LOC106567247, LOC106572278, LOC106580807, osgn1, sema3fb, sema5a]
GO:0030334	regulation of cell migration	Group46	GO_BiologicalProcess-EBI-UniProt-GOA-ACAP-ARAP_01.05.2024_00h00	0.00103139	0.00284613	1.57085e-09	2.40864e-08	[4, 5]	4.42708	17	[LOC106567247, LOC106568558, LOC106568963, LOC106572278, LOC106580807, LOC106584182, LOC106586525, LOC106604525, LOC106605015, LOC106610161, LOC106610475, LOC106611876, il8, plvapb, sema3fb, sema5a, si:dkeyp-61b2.1]
GO:0048762	mesenchymal cell differentiation	Group46	GO_BiologicalProcess-EBI-UniProt-GOA-ACAP-ARAP_01.05.2024_00h00	0.0245566	0.0304168	1.57085e-09	2.40864e-08	[4, 5]	5.04202	6	[LOC106565750, LOC106567247, LOC106572278, LOC106580807, sema3fb, sema5a]
GO:0050918	positive chemotaxis	Group46	GO_BiologicalProcess-EBI-UniProt-GOA-ACAP-ARAP_01.05.2024_00h00	0.00359046	0.00692674	1.57085e-09	2.40864e-08	[4, 5]	11.7647	4	[LOC106584182, LOC106605015, LOC106610161, lgals3b]
GO:0060326	cell chemotaxis	Group46	GO_BiologicalProcess-EBI-UniProt-GOA-ACAP-ARAP_01.05.2024_00h00	2.91009e-09	1.2688e-07	1.57085e-09	2.40864e-08	[4, 5]	9.61539	20	[LOC106563358, LOC106564720, LOC106579494, LOC106579844, LOC106581661, LOC106584182, LOC106586893, LOC106588537, LOC106590189, LOC106590245, LOC106596271, LOC106600447, LOC106605015, LOC106610161, LOC106611876, LOC106613702, ccl25a, cxl10, il8, lgals3b]
GO:0072359	circulatory system development	Group46	GO_BiologicalProcess-EBI-UniProt-GOA-ACAP-ARAP_01.05.2024_00h00	0.00131506	0.00337275	1.57085e-09	2.40864e-08	[4, 5]	4.00802	20	[LOC100380677, LOC106561987, LOC106568558, LOC106569171, LOC106575680, LOC106577897, LOC106582518, LOC106584182, LOC106587287, LOC106604726, LOC106605015, LOC106607312, LOC106608163, LOC106608947, LOC106610161, LOC106611743, LOC106611876, esm1, si:dkeyp-61b2.1, tgfbr2l]
GO:0030595	leukocyte chemotaxis	Group46	GO_BiologicalProcess-EBI-UniProt-GOA-ACAP-ARAP_01.05.2024_00h00	0.0112366	0.017011	1.57085e-09	2.40864e-08	[3, 5, 6]	6.94444	5	[LOC106581661, LOC106584182, LOC106605015, LOC106610161, lgals3b]
GO:0002687	positive regulation of leukocyte migration	Group46	GO_BiologicalProcess-EBI-UniProt-GOA-ACAP-ARAP_01.05.2024_00h00	0.00036717	0.00129102	1.57085e-09	2.40864e-08	[3, 4, 5, 6, 7]	11.7647	6	[LOC106568963, LOC106584182, LOC106605015, LOC106610161, il8, plvapb]
GO:0005172	vascular endothelial growth factor receptor binding	Group46	GO_MolecularFunction-EBI-UniProt-GOA-ACAP-ARAP_01.05.2024_00h00	0.00503319	0.00863964	1.57085e-09	2.40864e-08	[5]	15.7895	3	[LOC106584182, LOC106605015, LOC106610161]
GO:0045499	chemorepellent activity	Group46	GO_BiologicalProcess-EBI-UniProt-GOA-ACAP-ARAP_01.05.2024_00h00	0.0046594	0.0080615	1.57085e-09	2.40864e-08	[4, 5, 6]	7.22892	6	[LOC106562892, LOC106567247, LOC106572278, LOC106580807, sema3fb, sema5a]
GO:0001817	regulation of cytokine production	Group46	GO_BiologicalProcess-EBI-UniProt-GOA-ACAP-ARAP_01.05.2024_00h00	0.0269425	0.0328127	1.57085e-09	2.40864e-08	[3, 4, 6, 7, 8]	4.51613	7	[LOC100136453, LOC106579714, LOC106581917, LOC106583660, LOC106591603, si:dkeyp-61b2.1, sting1]
GO:0002551	mast cell chemotaxis	Group46	GO_BiologicalProcess-EBI-UniProt-GOA-ACAP-ARAP_01.05.2024_00h00	0.00249825	0.00528755	1.57085e-09	2.40864e-08	[4, 5, 6, 7]	20	3	[LOC106584182, LOC106605015, LOC106610161]
GO:0001819	positive regulation of cytokine production	Group46	GO_BiologicalProcess-EBI-UniProt-GOA-ACAP-ARAP_01.05.2024_00h00	0.023686	0.0296756	1.57085e-09	2.40864e-08	[3, 4, 5, 6, 7, 8, 9]	5.74713	5	[LOC100136453, LOC106579714, LOC106581917, si:dkeyp-61b2.1, sting1]
GO:0001938	positive regulation of endothelial cell proliferation	Group46	GO_BiologicalProcess-EBI-UniProt-GOA-ACAP-ARAP_01.05.2024_00h00	0.0109969	0.0167645	1.57085e-09	2.40864e-08	[5, 6, 7]	12	3	[LOC106584182, LOC106605015, LOC106610161]
GO:0048514	blood vessel morphogenesis	Group46	GO_BiologicalProcess-EBI-UniProt-GOA-ACAP-ARAP_01.05.2024_00h00	5.72123e-06	4.98891e-05	1.57085e-09	2.40864e-08	[4, 5, 6, 7, 8]	6.8	17	[LOC100380677, LOC106568558, LOC106569171, LOC106575680, LOC106577897, LOC106582518, LOC106584182, LOC106604726, LOC106605015, LOC106607312, LOC106608163, LOC106608947, LOC106610161, LOC106611743, LOC106611876, esm1, si:dkeyp-61b2.1]
GO:1990266	neutrophil migration	Group46	GO_BiologicalProcess-EBI-UniProt-GOA-ACAP-ARAP_01.05.2024_00h00	0.0272883	0.0330492	1.57085e-09	2.40864e-08	[5, 7]	8.57143	3	[LOC106581661, il8, lgals3b]
GO:0050930	induction of positive chemotaxis	Group46	GO_BiologicalProcess-EBI-UniProt-GOA-ACAP-ARAP_01.05.2024_00h00	0.00584	0.00994625	1.57085e-09	2.40864e-08	[5, 6, 7, 8]	15	3	[LOC106584182, LOC106605015, LOC106610161]
GO:0001755	neural crest cell migration	Group46	GO_BiologicalProcess-EBI-UniProt-GOA-ACAP-ARAP_01.05.2024_00h00	0.0412154	0.0467967	1.57085e-09	2.40864e-08	[6, 7, 8]	4.9505	5	[LOC106567247, LOC106572278, LOC106580807, sema3fb, sema5a]
GO:0038084	vascular endothelial growth factor signaling pathway	Group46	GO_BiologicalProcess-EBI-UniProt-GOA-ACAP-ARAP_01.05.2024_00h00	0.00130227	0.00337969	1.57085e-09	2.40864e-08	[6, 7, 8]	15.3846	4	[LOC106584182, LOC106591469, LOC106605015, LOC106610161]
GO:0045765	regulation of angiogenesis	Group46	GO_BiologicalProcess-EBI-UniProt-GOA-ACAP-ARAP_01.05.2024_00h00	0.000126913	0.000564633	1.57085e-09	2.40864e-08	[4, 5, 6, 7, 8, 9, 10]	10	8	[LOC106568558, LOC106577897, LOC106584182, LOC106605015, LOC106608163, LOC106608947, LOC106610161, si:dkeyp-61b2.1]
GO:0048010	vascular endothelial growth factor receptor signaling pathway	Group46	GO_BiologicalProcess-EBI-UniProt-GOA-ACAP-ARAP_01.05.2024_00h00	0.00225037	0.0049058	1.57085e-09	2.40864e-08	[6, 7, 8]	13.3333	4	[LOC106584182, LOC106591469, LOC106605015, LOC106610161]
GO:0060754	positive regulation of mast cell chemotaxis	Group46	GO_BiologicalProcess-EBI-UniProt-GOA-ACAP-ARAP_01.05.2024_00h00	0.00249825	0.00528755	1.57085e-09	2.40864e-08	[5, 6, 7, 8, 9]	20	3	[LOC106584182, LOC106605015, LOC106610161]
GO:0016525	negative regulation of angiogenesis	Group46	GO_BiologicalProcess-EBI-UniProt-GOA-ACAP-ARAP_01.05.2024_00h00	0.018124	0.024389	1.57085e-09	2.40864e-08	[4, 5, 6, 7, 8, 9, 10, 11]	10	3	[LOC106577897, LOC106608163, LOC106608947]
GO:0045766	positive regulation of angiogenesis	Group46	GO_BiologicalProcess-EBI-UniProt-GOA-ACAP-ARAP_01.05.2024_00h00	0.00107827	0.00293829	1.57085e-09	2.40864e-08	[4, 5, 6, 7, 8, 9, 10, 11]	11.9048	5	[LOC106568558, LOC106584182, LOC106605015, LOC106610161, si:dkeyp-61b2.1]

## Sheet: HK&SK_T20AvsT10A_DEGs
SYMBOL		logFC	logCPM	PValue	FDR	GENENAME		logFC	logCPM	PValue	FDR	GENENAME
LOC100136453	All_fams_HK_T20AvsT10A	6.53208	3.20856	2.14579e-26	3.42142e-24	cathelicidin	All_fams_SK_T20AvsT10A	2.43488	12.2622	8.56704e-11	3.47629e-09	cathelicidin
LOC106567034	All_fams_HK_T20AvsT10A	5.67089	1.01956	3.87674e-58	9.42662e-55	complement C1q-like protein 4	All_fams_SK_T20AvsT10A	2.15951	2.53351	3.05514e-17	5.2289e-15	complement C1q-like protein 4
LOC106579293	All_fams_HK_T20AvsT10A	5.25709	4.66393	2.07524e-45	1.8923e-42	chondroadherin-like	All_fams_SK_T20AvsT10A	2.67755	4.03967	1.00369e-08	2.31371e-07	chondroadherin-like
LOC100194731	All_fams_HK_T20AvsT10A	4.81938	2.89761	1.02587e-33	3.78911e-31	primary amine oxidase, liver isozyme	All_fams_SK_T20AvsT10A	3.39666	3.20936	9.05362e-21	2.83027e-18	primary amine oxidase, liver isozyme
LOC106581278	All_fams_HK_T20AvsT10A	4.77129	6.53024	8.0619e-155	2.3524e-150	serpin H1-like	All_fams_SK_T20AvsT10A	4.15757	7.81697	2.6613e-109	2.7177e-105	serpin H1-like
cdo1	All_fams_HK_T20AvsT10A	4.32227	2.90768	3.4248e-18	1.83699e-16	cysteine dioxygenase type 1	All_fams_SK_T20AvsT10A	2.00099	5.20573	0.00219386	0.00890104	cysteine dioxygenase type 1
LOC106569488	All_fams_HK_T20AvsT10A	4.27264	1.96139	4.44053e-13	1.08597e-11	uncharacterized LOC106569488	All_fams_SK_T20AvsT10A	4.17277	1.63532	1.45686e-20	4.33324e-18	uncharacterized LOC106569488
LOC106563404	All_fams_HK_T20AvsT10A	4.23564	4.44886	1.48211e-23	1.69594e-21	uncharacterized LOC106563404	All_fams_SK_T20AvsT10A	2.08543	1.08213	2.28949e-09	6.39972e-08	uncharacterized LOC106563404
LOC106577511	All_fams_HK_T20AvsT10A	4.17644	2.43024	9.10899e-32	2.7978e-29	apolipoprotein C-I	All_fams_SK_T20AvsT10A	3.45601	3.73561	1.15731e-08	2.61278e-07	apolipoprotein C-I
hs90a	All_fams_HK_T20AvsT10A	3.90535	6.11829	2.55739e-32	8.47978e-30	Heat shock protein HSP 90-alpha	All_fams_SK_T20AvsT10A	3.59319	7.11578	2.13449e-31	2.51509e-28	Heat shock protein HSP 90-alpha
LOC106613072	All_fams_HK_T20AvsT10A	3.84297	2.97757	6.70897e-95	9.78805e-91	serpin H1	All_fams_SK_T20AvsT10A	3.74349	4.8545	5.97541e-71	3.66125e-67	serpin H1
LOC106600447	All_fams_HK_T20AvsT10A	3.77808	2.76433	4.58168e-20	3.14562e-18	C-C motif chemokine 4-like	All_fams_SK_T20AvsT10A	2.65622	3.3802	7.61507e-15	8.42221e-13	C-C motif chemokine 4-like
LOC106563387	All_fams_HK_T20AvsT10A	3.56179	4.87176	3.46206e-31	1.01019e-28	uncharacterized LOC106563387	All_fams_SK_T20AvsT10A	2.94878	1.76373	2.73064e-26	1.64031e-23	uncharacterized LOC106563387
LOC106563402	All_fams_HK_T20AvsT10A	3.44701	1.25857	2.8446e-15	9.82281e-14	uncharacterized LOC106563402	All_fams_SK_T20AvsT10A	1.37782	8.27429	0.00629484	0.0211156	uncharacterized LOC106563402
LOC106598879	All_fams_HK_T20AvsT10A	3.39672	1.60905	1.97813e-14	5.90182e-13	hemagglutinin/amebocyte aggregation factor-like	All_fams_SK_T20AvsT10A	2.23464	1.97104	3.35771e-07	4.98385e-06	hemagglutinin/amebocyte aggregation factor-like
LOC100195750	All_fams_HK_T20AvsT10A	3.3854	3.24549	8.61968e-41	5.35135e-38	salarin	All_fams_SK_T20AvsT10A	2.22924	3.36269	8.04232e-06	7.73578e-05	salarin
LOC106613202	All_fams_HK_T20AvsT10A	3.37459	1.69927	2.7626e-37	1.36627e-34	tumor necrosis factor receptor superfamily member 19L-like	All_fams_SK_T20AvsT10A	2.56771	1.38494	1.29892e-20	3.90136e-18	tumor necrosis factor receptor superfamily member 19L-like
LOC106608136	All_fams_HK_T20AvsT10A	3.20996	5.81669	1.46152e-66	4.26458e-63	heat shock protein HSP 90-alpha	All_fams_SK_T20AvsT10A	3.48505	4.86278	4.615e-48	1.57095e-44	heat shock protein HSP 90-alpha
LOC106608947	All_fams_HK_T20AvsT10A	2.88251	4.65144	2.79316e-13	7.10564e-12	plasminogen activator inhibitor 1-like	All_fams_SK_T20AvsT10A	3.13069	5.07851	2.39967e-12	1.48819e-10	plasminogen activator inhibitor 1-like
LOC106573607	All_fams_HK_T20AvsT10A	2.86877	3.89758	1.96182e-17	9.2329e-16	follistatin-related protein 3	All_fams_SK_T20AvsT10A	2.04619	4.71886	5.55667e-08	1.02304e-06	follistatin-related protein 3
LOC106601034	All_fams_HK_T20AvsT10A	2.80315	6.10658	7.1782e-26	1.04205e-23	complement C1q-like protein 2	All_fams_SK_T20AvsT10A	2.42961	3.66427	3.14958e-07	4.72067e-06	complement C1q-like protein 2
cxl10	All_fams_HK_T20AvsT10A	2.78344	3.17779	1.89536e-19	1.1868e-17	C-X-C motif chemokine 10	All_fams_SK_T20AvsT10A	4.84987	2.20445	3.94132e-20	1.09769e-17	C-X-C motif chemokine 10
hamp	All_fams_HK_T20AvsT10A	2.77878	2.75566	6.02677e-12	1.20449e-10	hepcidin antimicrobial peptide	All_fams_SK_T20AvsT10A	5.2727	4.53304	4.01232e-07	5.79545e-06	hepcidin antimicrobial peptide
apoc1	All_fams_HK_T20AvsT10A	2.76132	1.32335	1.5834e-20	1.14645e-18	Apolipoprotein C-I	All_fams_SK_T20AvsT10A	-2.84485	3.98556	1.14376e-23	5.30912e-21	Apolipoprotein C-I
LOC106604762	All_fams_HK_T20AvsT10A	2.74262	3.28392	2.32576e-30	6.34237e-28	tetraspanin-7	All_fams_SK_T20AvsT10A	2.72922	4.60407	4.03505e-27	2.57537e-24	tetraspanin-7
LOC106568560	All_fams_HK_T20AvsT10A	2.7046	1.51153	3.14643e-31	9.27369e-29	transcription factor AP-1-like	All_fams_SK_T20AvsT10A	1.334	2.82297	0.000501615	0.00261218	transcription factor AP-1-like
LOC106583432	All_fams_HK_T20AvsT10A	2.69982	2.06528	1.29452e-16	5.48228e-15	interferon-induced protein 44-like	All_fams_SK_T20AvsT10A	2.03362	5.15871	2.71303e-05	0.000220001	interferon-induced protein 44-like
LOC106571140	All_fams_HK_T20AvsT10A	2.64665	1.27934	2.49503e-06	1.57991e-05	papilin-like	All_fams_SK_T20AvsT10A	-1.43586	5.15933	0.00038687	0.00209476	papilin-like
atp1b1a	All_fams_HK_T20AvsT10A	2.62095	2.75176	1.60664e-10	2.46479e-09	ATPase Na+/K+ transporting subunit beta 1a	All_fams_SK_T20AvsT10A	1.25566	3.57598	7.46409e-07	9.90771e-06	ATPase Na+/K+ transporting subunit beta 1a
LOC106565406	All_fams_HK_T20AvsT10A	2.61681	3.10138	1.12702e-17	5.54559e-16	nuclear receptor subfamily 4 group A member 1-like	All_fams_SK_T20AvsT10A	1.60343	3.96099	7.29517e-09	1.75552e-07	nuclear receptor subfamily 4 group A member 1-like
hsc70	All_fams_HK_T20AvsT10A	2.60687	6.46514	5.87627e-22	5.30847e-20	heat shock cognate 70	All_fams_SK_T20AvsT10A	1.73073	3.47467	1.33497e-15	1.66253e-13	heat shock cognate 70
arhgef17	All_fams_HK_T20AvsT10A	2.59959	3.27177	6.52459e-26	9.56689e-24	Rho guanine nucleotide exchange factor 17	All_fams_SK_T20AvsT10A	1.56603	3.41181	1.9312e-09	5.50879e-08	Rho guanine nucleotide exchange factor 17
dpt	All_fams_HK_T20AvsT10A	2.56751	3.9777	4.90957e-15	1.61871e-13	dermatopontin	All_fams_SK_T20AvsT10A	2.04468	4.92441	1.86473e-10	6.98385e-09	dermatopontin
LOC106597323	All_fams_HK_T20AvsT10A	2.54892	1.76393	1.07834e-12	2.47171e-11	highly reducing polyketide synthase cm3B-like	All_fams_SK_T20AvsT10A	1.28255	2.31948	0.000316736	0.0017772	highly reducing polyketide synthase cm3B-like
LOC100136447	All_fams_HK_T20AvsT10A	2.50457	1.16017	9.74112e-15	3.10302e-13	C type lectin receptor B	All_fams_SK_T20AvsT10A	1.44742	5.67953	7.83515e-05	0.000546285	C type lectin receptor B
LOC106605534	All_fams_HK_T20AvsT10A	2.49223	3.25672	9.44498e-33	3.16776e-30	matrilin-2-like	All_fams_SK_T20AvsT10A	1.54386	1.22479	0.00233945	0.00938843	matrilin-2-like
LOC106567948	All_fams_HK_T20AvsT10A	2.40632	2.36183	5.47508e-23	5.60523e-21	diacylglycerol O-acyltransferase 2	All_fams_SK_T20AvsT10A	1.44137	3.87512	4.84854e-09	1.22659e-07	diacylglycerol O-acyltransferase 2
LOC106578921	All_fams_HK_T20AvsT10A	2.39153	1.35939	9.37784e-31	2.70927e-28	alpha-synuclein-like	All_fams_SK_T20AvsT10A	3.56244	1.56632	8.7215e-39	2.05532e-35	alpha-synuclein-like
dnaja	All_fams_HK_T20AvsT10A	2.37647	4.70613	1.21056e-36	5.04615e-34	DnaJ heat shock protein family (Hsp40) member A	All_fams_SK_T20AvsT10A	2.75181	5.38938	3.35567e-40	9.34584e-37	DnaJ heat shock protein family (Hsp40) member A
LOC100136446	All_fams_HK_T20AvsT10A	2.36967	8.39951	7.29009e-19	4.27967e-17	C type lectin receptor A	All_fams_SK_T20AvsT10A	1.84169	8.57145	1.94385e-06	2.26148e-05	C type lectin receptor A
jun	All_fams_HK_T20AvsT10A	2.36874	3.3579	3.95294e-12	8.16297e-11	Jun proto-oncogene, AP-1 transcription factor subunit	All_fams_SK_T20AvsT10A	1.59232	4.27927	2.10118e-16	3.05079e-14	Jun proto-oncogene, AP-1 transcription factor subunit
kif1c	All_fams_HK_T20AvsT10A	2.36701	1.4778	1.14391e-12	2.61176e-11	kinesin family member 1C	All_fams_SK_T20AvsT10A	1.52107	3.45247	1.45344e-16	2.19347e-14	kinesin family member 1C
LOC106611743	All_fams_HK_T20AvsT10A	2.32739	4.77488	2.33604e-23	2.5722e-21	vascular endothelial growth factor receptor kdr-like	All_fams_SK_T20AvsT10A	1.69402	3.89398	5.37205e-19	1.26599e-16	vascular endothelial growth factor receptor kdr-like
LOC106590529	All_fams_HK_T20AvsT10A	2.26494	3.49158	3.01372e-11	5.33924e-10	lipocalin-like	All_fams_SK_T20AvsT10A	1.73481	8.42883	8.7965e-09	2.06219e-07	lipocalin-like
LOC106571856	All_fams_HK_T20AvsT10A	2.23218	4.5077	1.44747e-19	9.22179e-18	sodium- and chloride-dependent taurine transporter-like	All_fams_SK_T20AvsT10A	1.69405	7.03304	1.30891e-09	3.89317e-08	sodium- and chloride-dependent taurine transporter-like
si:dkey-103j14.5	All_fams_HK_T20AvsT10A	2.22846	2.85426	1.10094e-36	4.65571e-34	isoaspartyl peptidase/L-asparaginase	All_fams_SK_T20AvsT10A	1.62488	2.24565	2.18514e-19	5.4872e-17	isoaspartyl peptidase/L-asparaginase
LOC106612809	All_fams_HK_T20AvsT10A	2.19674	3.79219	1.84736e-23	2.07324e-21	uncharacterized LOC106612809	All_fams_SK_T20AvsT10A	-2.3254	1.78601	1.54565e-14	1.58902e-12	uncharacterized LOC106612809
LOC106578511	All_fams_HK_T20AvsT10A	2.13095	3.60695	1.14269e-10	1.79454e-09	putative ferric-chelate reductase 1	All_fams_SK_T20AvsT10A	1.70202	2.70255	0.000150123	0.000945358	putative ferric-chelate reductase 1
gadl1	All_fams_HK_T20AvsT10A	2.12953	7.43297	2.48196e-08	2.47424e-07	glutamate decarboxylase like 1	All_fams_SK_T20AvsT10A	2.75603	7.44728	1.3802e-07	2.2943e-06	glutamate decarboxylase like 1
pln	All_fams_HK_T20AvsT10A	2.126	-1.05957	1.95558e-08	1.99168e-07	phospholamban	All_fams_SK_T20AvsT10A	1.78215	1.40143	9.156e-10	2.85354e-08	phospholamban
LOC106594092	All_fams_HK_T20AvsT10A	2.08663	5.23643	1.304e-05	6.979e-05	acidic amino acid decarboxylase GADL1	All_fams_SK_T20AvsT10A	2.95679	5.14489	1.5946e-08	3.43304e-07	acidic amino acid decarboxylase GADL1
LOC106599020	All_fams_HK_T20AvsT10A	2.08116	3.30508	8.58995e-19	4.96329e-17	transcription factor jun-D	All_fams_SK_T20AvsT10A	1.3256	4.74376	4.98705e-09	1.25851e-07	transcription factor jun-D
saa5	All_fams_HK_T20AvsT10A	2.05567	1.28584	1.31392e-07	1.12365e-06	Serum amyloid A-5 protein	All_fams_SK_T20AvsT10A	1.80229	3.94486	0.00356119	0.0132871	Serum amyloid A-5 protein
LOC106565750	All_fams_HK_T20AvsT10A	2.01977	2.87276	1.33269e-10	2.07174e-09	endoglin-like	All_fams_SK_T20AvsT10A	1.64026	2.67009	1.92006e-08	4.03727e-07	endoglin-like
LOC106605545	All_fams_HK_T20AvsT10A	2.00593	1.45846	3.82467e-20	2.65083e-18	xylose isomerase-like	All_fams_SK_T20AvsT10A	1.27185	1.39943	3.67768e-10	1.26595e-08	xylose isomerase-like
LOC106613695	All_fams_HK_T20AvsT10A	1.99443	4.71654	1.26024e-12	2.84397e-11	lipoprotein lipase	All_fams_SK_T20AvsT10A	2.04464	4.431	0.000206122	0.00123456	lipoprotein lipase
LOC106590538	All_fams_HK_T20AvsT10A	1.96435	1.30518	1.00976e-05	5.54975e-05	lipocalin	All_fams_SK_T20AvsT10A	2.27679	5.49947	1.56079e-10	5.99953e-09	lipocalin
LOC106572379	All_fams_HK_T20AvsT10A	1.95952	2.28398	2.08954e-20	1.49073e-18	uncharacterized LOC106572379	All_fams_SK_T20AvsT10A	1.369	2.84755	8.70781e-15	9.52758e-13	uncharacterized LOC106572379
per3	All_fams_HK_T20AvsT10A	1.93171	3.34109	2.31358e-26	3.61005e-24	period circadian clock 3	All_fams_SK_T20AvsT10A	1.42556	1.14279	1.74401e-10	6.55575e-09	period circadian clock 3
LOC123730763	All_fams_HK_T20AvsT10A	1.91127	1.99798	1.91318e-06	1.24609e-05	serum amyloid A-5 protein-like	All_fams_SK_T20AvsT10A	1.86454	5.32863	0.00772329	0.0248933	serum amyloid A-5 protein-like
LOC106607180	All_fams_HK_T20AvsT10A	1.90405	3.44545	5.37584e-26	8.09197e-24	serine/threonine-protein kinase WNK4	All_fams_SK_T20AvsT10A	-1.81706	1.63724	7.23279e-12	3.84027e-10	serine/threonine-protein kinase WNK4
LOC106591335	All_fams_HK_T20AvsT10A	1.89983	2.12169	1.19032e-07	1.02839e-06	uncharacterized LOC106591335	All_fams_SK_T20AvsT10A	1.6924	2.25273	8.91858e-09	2.08731e-07	uncharacterized LOC106591335
LOC100380740	All_fams_HK_T20AvsT10A	1.86697	5.20674	5.58814e-15	1.8239e-13	perilipin-2	All_fams_SK_T20AvsT10A	2.18774	5.33655	4.83332e-09	1.22375e-07	perilipin-2
chd3	All_fams_HK_T20AvsT10A	1.80536	2.73179	1.83748e-11	3.39126e-10	chromodomain helicase DNA binding protein 3	All_fams_SK_T20AvsT10A	1.29216	2.13665	5.11956e-07	7.15574e-06	chromodomain helicase DNA binding protein 3
LOC123731554	All_fams_HK_T20AvsT10A	1.77369	3.41246	7.30414e-19	4.27967e-17	uncharacterized LOC123731554	All_fams_SK_T20AvsT10A	1.65115	2.1756	9.14592e-10	2.8533e-08	uncharacterized LOC123731554
c7b	All_fams_HK_T20AvsT10A	1.76269	7.60897	8.71346e-22	7.52219e-20	complement component 7b	All_fams_SK_T20AvsT10A	1.88269	7.22505	4.63189e-13	3.3948e-11	complement component 7b
angl4	All_fams_HK_T20AvsT10A	1.75543	3.5133	1.14804e-12	2.61914e-11	Angiopoietin-related protein 4	All_fams_SK_T20AvsT10A	1.45636	6.01801	2.66139e-07	4.09515e-06	Angiopoietin-related protein 4
LOC106608972	All_fams_HK_T20AvsT10A	1.73999	2.77525	6.77177e-44	5.3151e-41	TOX high mobility group box family member 4-B	All_fams_SK_T20AvsT10A	1.40159	2.67289	2.24087e-25	1.29531e-22	TOX high mobility group box family member 4-B
LOC106599561	All_fams_HK_T20AvsT10A	1.7351	2.825	3.70829e-18	1.97814e-16	uncharacterized LOC106599561	All_fams_SK_T20AvsT10A	2.42024	2.22296	1.13587e-18	2.57024e-16	uncharacterized LOC106599561
LOC123724424	All_fams_HK_T20AvsT10A	1.71619	2.3691	3.17662e-12	6.6684e-11	phospholipase A and acyltransferase 4-like	All_fams_SK_T20AvsT10A	2.06855	1.60906	8.18599e-10	2.59077e-08	phospholipase A and acyltransferase 4-like
slc6a6	All_fams_HK_T20AvsT10A	1.70833	7.81836	6.83391e-22	6.07947e-20	solute carrier family 6 (neurotransmitter transporter, taurine), member 6	All_fams_SK_T20AvsT10A	1.64309	8.46654	1.73449e-09	5.03675e-08	solute carrier family 6 (neurotransmitter transporter, taurine), member 6
LOC106597066	All_fams_HK_T20AvsT10A	1.6568	2.60444	1.01551e-11	1.95587e-10	CD276 antigen homolog	All_fams_SK_T20AvsT10A	1.53497	2.66041	3.11271e-10	1.09736e-08	CD276 antigen homolog
LOC106590915	All_fams_HK_T20AvsT10A	1.64361	1.78454	1.29728e-11	2.4596e-10	neurotrypsin	All_fams_SK_T20AvsT10A	1.39286	1.3079	4.05325e-11	1.79361e-09	neurotrypsin
LOC106568372	All_fams_HK_T20AvsT10A	1.63614	2.64704	5.23635e-11	8.86262e-10	C3a anaphylatoxin chemotactic receptor	All_fams_SK_T20AvsT10A	1.71635	1.57429	1.33297e-14	1.39375e-12	C3a anaphylatoxin chemotactic receptor
tfa	All_fams_HK_T20AvsT10A	1.6028	5.53995	1.96217e-07	1.61948e-06	transferrin-a	All_fams_SK_T20AvsT10A	-1.37731	5.0659	0.000353122	0.00194923	transferrin-a
LOC106592621	All_fams_HK_T20AvsT10A	1.59582	2.40371	2.02672e-15	7.14222e-14	calcium-regulated heat stable protein 1	All_fams_SK_T20AvsT10A	1.74743	4.51921	4.90674e-18	9.88967e-16	calcium-regulated heat stable protein 1
LOC106565529	All_fams_HK_T20AvsT10A	1.58512	4.56324	8.70178e-35	3.34091e-32	rho guanine nucleotide exchange factor 25-like	All_fams_SK_T20AvsT10A	2.05962	3.2346	2.46155e-18	5.23694e-16	rho guanine nucleotide exchange factor 25-like
LOC106591183	All_fams_HK_T20AvsT10A	1.58041	5.87448	7.31324e-29	1.64148e-26	small EDRK-rich factor 2	All_fams_SK_T20AvsT10A	1.86509	5.26519	3.5621e-57	1.81881e-53	small EDRK-rich factor 2
LOC106605689	All_fams_HK_T20AvsT10A	1.54706	5.67417	1.4667e-14	4.48136e-13	apolipoprotein Eb	All_fams_SK_T20AvsT10A	-1.64975	10.1012	1.20928e-10	4.74359e-09	apolipoprotein Eb
LOC106603838	All_fams_HK_T20AvsT10A	1.54338	1.97627	5.10993e-20	3.47558e-18	prolyl 4-hydroxylase subunit alpha-2	All_fams_SK_T20AvsT10A	1.5957	2.35151	2.35081e-09	6.55318e-08	prolyl 4-hydroxylase subunit alpha-2
LOC106584116	All_fams_HK_T20AvsT10A	1.53545	2.16572	5.67161e-13	1.35838e-11	pre-mRNA 3'-end-processing factor FIP1	All_fams_SK_T20AvsT10A	1.61665	-1.12038	1.14227e-08	2.58263e-07	pre-mRNA 3'-end-processing factor FIP1
LOC106612116	All_fams_HK_T20AvsT10A	1.51752	3.28268	0.000100773	0.000429956	PH and SEC7 domain-containing protein 2	All_fams_SK_T20AvsT10A	1.38009	4.09667	8.18389e-07	1.07514e-05	PH and SEC7 domain-containing protein 2
LOC106570356	All_fams_HK_T20AvsT10A	1.51601	4.735	8.35522e-06	4.68931e-05	serine/threonine-protein kinase Sgk1	All_fams_SK_T20AvsT10A	1.54529	4.43708	1.05217e-05	9.69742e-05	serine/threonine-protein kinase Sgk1
LOC106565802	All_fams_HK_T20AvsT10A	1.51022	1.17903	1.19055e-07	1.02839e-06	dysbindin	All_fams_SK_T20AvsT10A	2.59657	3.96097	8.75612e-11	3.54362e-09	dysbindin
LOC106601909	All_fams_HK_T20AvsT10A	1.50953	1.68209	1.80734e-05	9.35872e-05	mannose-binding protein-like	All_fams_SK_T20AvsT10A	3.03854	2.26717	5.12937e-09	1.28806e-07	mannose-binding protein-like
LOC106608647	All_fams_HK_T20AvsT10A	1.50058	5.37109	9.82422e-17	4.22181e-15	perilipin-2	All_fams_SK_T20AvsT10A	2.06188	4.65981	1.82356e-08	3.85553e-07	perilipin-2
LOC106602948	All_fams_HK_T20AvsT10A	1.49726	1.94623	1.34453e-19	8.60351e-18	high mobility group protein B3	All_fams_SK_T20AvsT10A	1.5373	1.38724	1.67066e-23	7.41772e-21	high mobility group protein B3
LOC106568558	All_fams_HK_T20AvsT10A	1.49716	5.94791	9.97521e-31	2.8536e-28	TEK tyrosine kinase, endothelial	All_fams_SK_T20AvsT10A	1.46687	4.11212	5.89131e-11	2.48261e-09	TEK tyrosine kinase, endothelial
LOC106572181	All_fams_HK_T20AvsT10A	1.49663	1.11565	3.0147e-12	6.35591e-11	tumor necrosis factor receptor superfamily member 6B-like	All_fams_SK_T20AvsT10A	1.97857	5.02057	6.97456e-08	1.25542e-06	tumor necrosis factor receptor superfamily member 6B-like
LOC106613013	All_fams_HK_T20AvsT10A	1.48101	7.1408	4.81199e-12	9.7642e-11	heat shock cognate 70 kDa protein-like	All_fams_SK_T20AvsT10A	1.63068	7.90919	4.81879e-20	1.31811e-17	heat shock cognate 70 kDa protein-like
ef2	All_fams_HK_T20AvsT10A	1.47939	8.35678	2.81032e-24	3.46598e-22	Elongation factor 2	All_fams_SK_T20AvsT10A	1.30819	8.85105	3.0696e-16	4.26158e-14	Elongation factor 2
LOC106564266	All_fams_HK_T20AvsT10A	1.47081	1.91028	1.68632e-10	2.57619e-09	scavenger receptor class F member 2-like	All_fams_SK_T20AvsT10A	1.36412	4.1273	1.07377e-06	1.36102e-05	scavenger receptor class F member 2-like
pe2r4	All_fams_HK_T20AvsT10A	1.46721	3.99172	1.4968e-23	1.69942e-21	Prostaglandin E2 receptor EP4 subtype	All_fams_SK_T20AvsT10A	-1.42242	1.56575	6.26612e-07	8.51304e-06	Prostaglandin E2 receptor EP4 subtype
rbp4	All_fams_HK_T20AvsT10A	1.46012	4.69754	6.86158e-11	1.1377e-09	retinol binding protein 4, plasma	All_fams_SK_T20AvsT10A	1.3441	9.4528	2.02035e-05	0.000171029	retinol binding protein 4, plasma
prmt2	All_fams_HK_T20AvsT10A	1.41888	3.78981	2.70037e-20	1.90324e-18	protein arginine methyltransferase 2	All_fams_SK_T20AvsT10A	2.27007	3.64178	3.98226e-71	3.05001e-67	protein arginine methyltransferase 2
LOC106612293	All_fams_HK_T20AvsT10A	1.41695	5.6866	8.01045e-22	6.99811e-20	serine/arginine-rich splicing factor 2-like	All_fams_SK_T20AvsT10A	1.67201	5.49233	2.11051e-37	4.04111e-34	serine/arginine-rich splicing factor 2-like
LOC106561987	All_fams_HK_T20AvsT10A	1.415	4.76174	1.85778e-17	8.78578e-16	cadherin-5-like	All_fams_SK_T20AvsT10A	1.87771	2.55852	3.15379e-08	6.21347e-07	cadherin-5-like
LOC106562827	All_fams_HK_T20AvsT10A	1.40634	3.08368	1.21098e-09	1.56559e-08	glutathione S-transferase theta-3	All_fams_SK_T20AvsT10A	1.30254	3.57957	9.13024e-07	1.18073e-05	glutathione S-transferase theta-3
LOC106574652	All_fams_HK_T20AvsT10A	1.40585	2.28169	3.54267e-15	1.19505e-13	uncharacterized LOC106574652	All_fams_SK_T20AvsT10A	1.65372	1.91955	2.41264e-12	1.49311e-10	uncharacterized LOC106574652
f2r	All_fams_HK_T20AvsT10A	1.39784	4.94599	1.41869e-06	9.52851e-06	coagulation factor II (thrombin) receptor	All_fams_SK_T20AvsT10A	1.87908	2.12326	1.40336e-13	1.14603e-11	coagulation factor II (thrombin) receptor
LOC106583599	All_fams_HK_T20AvsT10A	1.39342	5.41117	4.38404e-26	6.73274e-24	myosin regulatory light polypeptide 9	All_fams_SK_T20AvsT10A	1.55765	4.73291	3.71769e-11	1.64827e-09	myosin regulatory light polypeptide 9
LOC100194624	All_fams_HK_T20AvsT10A	1.38014	2.99908	0.00235938	0.0067743	aldolase a, fructose-bisphosphate 1	All_fams_SK_T20AvsT10A	-1.89223	1.32753	0.000126933	0.000821674	aldolase a, fructose-bisphosphate 1
LOC106606469	All_fams_HK_T20AvsT10A	1.37271	1.04611	4.41324e-08	4.2083e-07	arf-GAP with dual PH domain-containing protein 1-like	All_fams_SK_T20AvsT10A	-1.41894	1.36465	1.24086e-08	2.76674e-07	arf-GAP with dual PH domain-containing protein 1-like
LOC106608163	All_fams_HK_T20AvsT10A	1.36746	4.76022	1.56856e-14	4.77257e-13	thrombospondin-1	All_fams_SK_T20AvsT10A	1.32063	6.13201	5.75427e-05	0.000417869	thrombospondin-1
LOC106608166	All_fams_HK_T20AvsT10A	1.36351	4.30383	3.00742e-27	5.48459e-25	GTPase IMAP family member 7	All_fams_SK_T20AvsT10A	-1.94922	2.36211	6.19587e-12	3.33597e-10	GTPase IMAP family member 7
LOC106569613	All_fams_HK_T20AvsT10A	1.36213	1.97557	7.34179e-09	8.16722e-08	uncharacterized LOC106569613	All_fams_SK_T20AvsT10A	2.02823	3.60623	1.69904e-07	2.75845e-06	uncharacterized LOC106569613
LOC106587124	All_fams_HK_T20AvsT10A	1.36139	2.94314	1.22531e-14	3.82389e-13	CD59 molecule (CD59 blood group)	All_fams_SK_T20AvsT10A	1.25212	4.9919	1.85892e-10	6.97061e-09	CD59 molecule (CD59 blood group)
stab1	All_fams_HK_T20AvsT10A	1.35614	9.52078	1.85727e-15	6.59287e-14	stabilin 1	All_fams_SK_T20AvsT10A	1.66601	4.89671	1.69357e-34	2.47068e-31	stabilin 1
LOC106584915	All_fams_HK_T20AvsT10A	1.3448	2.49375	4.68748e-11	8.00328e-10	protein adenylyltransferase FICD-like	All_fams_SK_T20AvsT10A	1.26783	1.98011	2.77254e-12	1.66995e-10	protein adenylyltransferase FICD-like
LOC106609978	All_fams_HK_T20AvsT10A	1.32422	5.71449	1.41356e-06	9.50157e-06	RING finger protein 24	All_fams_SK_T20AvsT10A	1.45617	4.92019	3.81666e-12	2.20202e-10	RING finger protein 24
LOC106607214	All_fams_HK_T20AvsT10A	1.31139	4.8316	7.58676e-09	8.41406e-08	intercellular adhesion molecule 1	All_fams_SK_T20AvsT10A	1.84003	4.56054	8.98529e-09	2.09927e-07	intercellular adhesion molecule 1
serpinh1a	All_fams_HK_T20AvsT10A	1.30581	4.36975	2.30443e-16	9.31314e-15	serpin peptidase inhibitor, clade H (heat shock protein 47), member 1a	All_fams_SK_T20AvsT10A	1.36428	6.45985	2.54616e-12	1.55697e-10	serpin peptidase inhibitor, clade H (heat shock protein 47), member 1a
LOC106563255	All_fams_HK_T20AvsT10A	1.29765	4.6084	3.33045e-16	1.32577e-14	endothelial differentiation-related factor 1 homolog	All_fams_SK_T20AvsT10A	1.63254	3.86793	2.55316e-18	5.35744e-16	endothelial differentiation-related factor 1 homolog
ifngr2a	All_fams_HK_T20AvsT10A	1.29647	2.79265	3.84367e-09	4.51325e-08	interferon gamma receptor 2a	All_fams_SK_T20AvsT10A	1.84222	1.34708	5.69538e-18	1.14003e-15	interferon gamma receptor 2a
LOC106571981	All_fams_HK_T20AvsT10A	1.29638	6.97625	2.25146e-39	1.34072e-36	serine/arginine-rich splicing factor 6	All_fams_SK_T20AvsT10A	1.37651	6.80376	1.76204e-27	1.1996e-24	serine/arginine-rich splicing factor 6
LOC106573839	All_fams_HK_T20AvsT10A	1.2887	2.81259	9.48047e-05	0.000407289	toll-like receptor 12	All_fams_SK_T20AvsT10A	-1.42766	-1.08914	1.57261e-05	0.000137811	toll-like receptor 12
LOC106585972	All_fams_HK_T20AvsT10A	-1.26062	1.36933	9.27021e-06	5.13859e-05	atrial natriuretic peptide receptor 3-like	All_fams_SK_T20AvsT10A	2.40533	1.41902	3.36886e-14	3.19531e-12	atrial natriuretic peptide receptor 3-like
LOC106561282	All_fams_HK_T20AvsT10A	-1.27762	3.28609	3.47668e-08	3.37815e-07	cilia- and flagella-associated protein 44	All_fams_SK_T20AvsT10A	-1.99477	1.33794	9.437e-13	6.35411e-11	cilia- and flagella-associated protein 44
LOC106588652	All_fams_HK_T20AvsT10A	-1.2862	5.95857	2.68427e-13	6.85253e-12	uncharacterized LOC106588652	All_fams_SK_T20AvsT10A	-1.43098	5.17768	8.2171e-28	5.99379e-25	uncharacterized LOC106588652
soat1	All_fams_HK_T20AvsT10A	-1.29565	2.84741	9.53087e-19	5.48523e-17	sterol O-acyltransferase 1	All_fams_SK_T20AvsT10A	1.52288	6.52065	1.05994e-08	2.42512e-07	sterol O-acyltransferase 1
LOC106602007	All_fams_HK_T20AvsT10A	-1.31935	3.73621	1.02629e-14	3.25337e-13	4-aminobutyrate aminotransferase, mitochondrial	All_fams_SK_T20AvsT10A	-1.98452	4.26782	1.61095e-20	4.74549e-18	4-aminobutyrate aminotransferase, mitochondrial
nattl	All_fams_HK_T20AvsT10A	-1.34579	7.77287	2.79471e-06	1.75483e-05	Natterin-like protein	All_fams_SK_T20AvsT10A	-3.31992	1.45076	2.64268e-19	6.58221e-17	Natterin-like protein
LOC106575822	All_fams_HK_T20AvsT10A	-1.3493	4.87116	4.4628e-12	9.15583e-11	glutathione S-transferase LANCL1-like	All_fams_SK_T20AvsT10A	-1.59463	3.86011	4.66637e-23	1.95573e-20	glutathione S-transferase LANCL1-like
LOC106607946	All_fams_HK_T20AvsT10A	-1.35872	2.51601	3.43269e-07	2.67528e-06	serine protease 23-like	All_fams_SK_T20AvsT10A	-1.97547	1.75839	2.84842e-05	0.000229522	serine protease 23-like
LOC106574849	All_fams_HK_T20AvsT10A	-1.37008	5.21331	2.88088e-20	2.0207e-18	glutathione S-transferase LANCL1	All_fams_SK_T20AvsT10A	-1.52219	4.59111	2.73452e-30	2.53863e-27	glutathione S-transferase LANCL1
LOC106564734	All_fams_HK_T20AvsT10A	-1.37636	2.78619	2.51488e-21	2.04977e-19	zinc finger and BTB domain-containing protein 45	All_fams_SK_T20AvsT10A	-2.47383	1.56702	2.87331e-20	8.2268e-18	zinc finger and BTB domain-containing protein 45
porcnl	All_fams_HK_T20AvsT10A	-1.40979	3.09599	1.48993e-15	5.37389e-14	porcupine O-acyltransferase like	All_fams_SK_T20AvsT10A	-1.31821	3.63163	8.12678e-26	4.78792e-23	porcupine O-acyltransferase like
LOC106573600	All_fams_HK_T20AvsT10A	-1.43647	4.36135	7.69394e-29	1.71375e-26	cold-inducible RNA-binding protein B	All_fams_SK_T20AvsT10A	-3.01177	4.00937	4.5111e-129	1.382e-124	cold-inducible RNA-binding protein B
LOC106579714	All_fams_HK_T20AvsT10A	-1.4808	-1.2035	0.000424962	0.00151459	extracellular sulfatase Sulf-1-like	All_fams_SK_T20AvsT10A	-1.40437	1.28522	6.70583e-07	9.02238e-06	extracellular sulfatase Sulf-1-like
mmp9	All_fams_HK_T20AvsT10A	-1.5125	12.1526	1.81483e-10	2.7552e-09	matrix metalloproteinase 9	All_fams_SK_T20AvsT10A	-1.649	8.3058	0.00012598	0.000817177	matrix metalloproteinase 9
LOC106567151	All_fams_HK_T20AvsT10A	-1.53476	5.49571	1.77284e-16	7.3311e-15	transmembrane protein 269	All_fams_SK_T20AvsT10A	-2.7429	1.97751	1.04395e-13	8.9088e-12	transmembrane protein 269
tieg3	All_fams_HK_T20AvsT10A	-1.53975	4.0938	3.1705e-10	4.62097e-09	Transforming growth factor-beta-inducible early growth response protein 3	All_fams_SK_T20AvsT10A	-1.8267	3.02414	3.03964e-07	4.58505e-06	Transforming growth factor-beta-inducible early growth response protein 3
LOC106597100	All_fams_HK_T20AvsT10A	-1.54533	1.88857	4.58156e-05	0.00021318	probable E3 ubiquitin-protein ligase HERC3	All_fams_SK_T20AvsT10A	-1.59174	1.60383	0.00749277	0.0242994	probable E3 ubiquitin-protein ligase HERC3
LOC106590406	All_fams_HK_T20AvsT10A	-1.54715	2.92404	8.6467e-22	7.48671e-20	alanine aminotransferase 2-like	All_fams_SK_T20AvsT10A	-2.22321	2.33585	2.49658e-11	1.16113e-09	alanine aminotransferase 2-like
tsnaxip1	All_fams_HK_T20AvsT10A	-1.57996	1.47728	4.56631e-19	2.78164e-17	translin-associated factor X interacting protein 1	All_fams_SK_T20AvsT10A	-1.26151	2.11368	1.35307e-19	3.51293e-17	translin-associated factor X interacting protein 1
LOC106613740	All_fams_HK_T20AvsT10A	-1.59023	4.00293	1.43106e-36	5.79955e-34	cold-inducible RNA-binding protein B	All_fams_SK_T20AvsT10A	-1.42417	2.65793	4.13585e-15	4.72783e-13	cold-inducible RNA-binding protein B
LOC106569508	All_fams_HK_T20AvsT10A	-1.59289	3.66847	2.23962e-10	3.33758e-09	glutamate decarboxylase 1-like	All_fams_SK_T20AvsT10A	-1.42425	6.40527	5.69159e-05	0.00041447	glutamate decarboxylase 1-like
LOC106593002	All_fams_HK_T20AvsT10A	-1.6176	4.41759	2.61369e-20	1.84661e-18	monocarboxylate transporter 7-like	All_fams_SK_T20AvsT10A	-2.03277	2.33533	3.18415e-16	4.39412e-14	monocarboxylate transporter 7-like
LOC106608653	All_fams_HK_T20AvsT10A	-1.63711	3.43758	3.56137e-41	2.30927e-38	coronin-1B-like	All_fams_SK_T20AvsT10A	-1.63173	4.5661	2.73444e-29	2.32701e-26	coronin-1B-like
hmgb3a	All_fams_HK_T20AvsT10A	-1.71121	5.56414	3.2383e-25	4.43617e-23	high mobility group box 3a	All_fams_SK_T20AvsT10A	-1.45382	5.6977	2.62094e-09	7.20136e-08	high mobility group box 3a
LOC106587654	All_fams_HK_T20AvsT10A	-1.72148	4.04829	1.98169e-23	2.20701e-21	uncharacterized LOC106587654	All_fams_SK_T20AvsT10A	-1.64602	1.73224	1.04523e-08	2.39863e-07	uncharacterized LOC106587654
LOC106605821	All_fams_HK_T20AvsT10A	-1.74579	2.68615	1.06202e-19	6.88635e-18	isochorismatase domain-containing protein 2	All_fams_SK_T20AvsT10A	-1.35773	2.28544	1.72456e-09	5.01744e-08	isochorismatase domain-containing protein 2
LOC106581773	All_fams_HK_T20AvsT10A	-1.78612	5.52386	6.06077e-14	1.68909e-12	glutamate decarboxylase 1	All_fams_SK_T20AvsT10A	-1.44536	2.30171	2.13057e-11	1.01354e-09	glutamate decarboxylase 1
LOC123741703	All_fams_HK_T20AvsT10A	-1.87296	4.22663	1.6511e-25	2.33872e-23	tubulin beta-4B chain-like	All_fams_SK_T20AvsT10A	-1.77592	5.13771	1.60649e-27	1.11855e-24	tubulin beta-4B chain-like
LOC106565220	All_fams_HK_T20AvsT10A	-1.89598	2.55036	6.31512e-37	2.97208e-34	leucine-rich repeat extensin-like protein 5	All_fams_SK_T20AvsT10A	-1.58885	2.23465	2.87073e-18	5.9424e-16	leucine-rich repeat extensin-like protein 5
apbp2	All_fams_HK_T20AvsT10A	-1.9734	2.75154	3.07557e-23	3.33613e-21	Amyloid protein-binding protein 2	All_fams_SK_T20AvsT10A	-1.84198	2.04446	3.35433e-19	8.28737e-17	Amyloid protein-binding protein 2
LOC106592262	All_fams_HK_T20AvsT10A	-1.98163	6.51289	8.88609e-24	1.04551e-21	cytochrome P450 4F3	All_fams_SK_T20AvsT10A	-3.24296	1.48551	1.09423e-27	7.79603e-25	cytochrome P450 4F3
LOC106601011	All_fams_HK_T20AvsT10A	-2.06007	3.55572	1.05548e-44	9.33265e-42	peptidyl-prolyl cis-trans isomerase FKBP10	All_fams_SK_T20AvsT10A	-2.3209	4.69332	2.51385e-35	3.85071e-32	peptidyl-prolyl cis-trans isomerase FKBP10
col1a1b	All_fams_HK_T20AvsT10A	-2.11154	6.32208	2.66422e-13	6.81327e-12	collagen, type I, alpha 1b	All_fams_SK_T20AvsT10A	-1.9883	9.86938	6.57276e-10	2.11294e-08	collagen, type I, alpha 1b
lce	All_fams_HK_T20AvsT10A	-2.13508	1.2787	0.000432008	0.00153502	Low choriolytic enzyme	All_fams_SK_T20AvsT10A	1.52558	1.34079	0.0138713	0.0401173	Low choriolytic enzyme
LOC106591603	All_fams_HK_T20AvsT10A	-2.1823	2.88022	3.33032e-08	3.25545e-07	lipopolysaccharide-induced tumor necrosis factor-alpha factor homolog	All_fams_SK_T20AvsT10A	2.36509	1.30265	7.9608e-08	1.4163e-06	lipopolysaccharide-induced tumor necrosis factor-alpha factor homolog
LOC106594081	All_fams_HK_T20AvsT10A	-2.55666	1.76611	4.68891e-13	1.1392e-11	high-affinity choline transporter 1-like	All_fams_SK_T20AvsT10A	1.73781	3.21062	8.7826e-07	1.14014e-05	high-affinity choline transporter 1-like
LOC106562111	All_fams_HK_T20AvsT10A	-2.57443	2.05771	5.17161e-24	6.15928e-22	lymphatic vessel endothelial hyaluronic acid receptor 1	All_fams_SK_T20AvsT10A	1.4235	3.38738	1.74133e-06	2.06054e-05	lymphatic vessel endothelial hyaluronic acid receptor 1
LOC106562989	All_fams_HK_T20AvsT10A	-2.58634	6.34479	9.12543e-52	1.26796e-48	tubulin alpha chain, testis-specific-like	All_fams_SK_T20AvsT10A	-2.04581	6.16925	3.31653e-25	1.88158e-22	tubulin alpha chain, testis-specific-like
LOC106562991	All_fams_HK_T20AvsT10A	-2.59206	1.58849	2.39366e-17	1.1211e-15	tubulin alpha chain, testis-specific	All_fams_SK_T20AvsT10A	-1.62364	1.12038	5.91692e-10	1.93665e-08	tubulin alpha chain, testis-specific
LOC106601072	All_fams_HK_T20AvsT10A	-2.61667	9.83629	2.81432e-09	3.39055e-08	hemoglobin subunit alpha	All_fams_SK_T20AvsT10A	-1.86314	3.38947	0.000375428	0.00204655	hemoglobin subunit alpha
LOC106607375	All_fams_HK_T20AvsT10A	-2.71141	9.16563	2.84567e-09	3.42407e-08	hemoglobin subunit alpha-4	All_fams_SK_T20AvsT10A	-1.93899	2.92689	0.000537312	0.00276907	hemoglobin subunit alpha-4
LOC106607372	All_fams_HK_T20AvsT10A	-2.71142	9.71133	3.24034e-08	3.17175e-07	hemoglobin subunit beta-like	All_fams_SK_T20AvsT10A	-2.13024	3.46437	0.000177967	0.00109022	hemoglobin subunit beta-like
LOC100136584	All_fams_HK_T20AvsT10A	-2.71353	10.2332	9.65063e-11	1.53709e-09	beta-globin	All_fams_SK_T20AvsT10A	-1.84095	3.89393	0.000309643	0.0017454	beta-globin
LOC106601071	All_fams_HK_T20AvsT10A	-2.77092	8.6668	1.98863e-09	2.46082e-08	hemoglobin subunit alpha-4	All_fams_SK_T20AvsT10A	-1.30927	1.62508	0.0127841	0.0375291	hemoglobin subunit alpha-4
LOC106601074	All_fams_HK_T20AvsT10A	-2.90168	10.0473	8.37923e-11	1.35757e-09	hemoglobin subunit beta-1	All_fams_SK_T20AvsT10A	-2.06566	3.55828	8.76442e-05	0.000600955	hemoglobin subunit beta-1
LOC106569524	All_fams_HK_T20AvsT10A	-2.91331	9.38115	8.22839e-68	3.0012e-64	elongation factor 2	All_fams_SK_T20AvsT10A	-3.76842	10.1776	1.1321e-120	1.7341e-116	elongation factor 2
LOC106601077	All_fams_HK_T20AvsT10A	-2.91508	10.0632	6.25597e-12	1.24518e-10	hemoglobin subunit alpha-like	All_fams_SK_T20AvsT10A	-1.82997	3.52592	0.000295043	0.00167605	hemoglobin subunit alpha-like
LOC106607371	All_fams_HK_T20AvsT10A	-3.15182	8.47592	1.68514e-09	2.11124e-08	hemoglobin subunit beta-1	All_fams_SK_T20AvsT10A	-2.84691	2.03022	4.70922e-06	4.87304e-05	hemoglobin subunit beta-1
LOC106607373	All_fams_HK_T20AvsT10A	-3.32986	8.51657	1.37187e-09	1.75108e-08	hemoglobin subunit alpha-like	All_fams_SK_T20AvsT10A	-2.29027	1.63724	0.000153158	0.000959857	hemoglobin subunit alpha-like
LOC106590208	All_fams_HK_T20AvsT10A	-3.36955	3.25529	8.27044e-20	5.44748e-18	carbonic anhydrase 1-like	All_fams_SK_T20AvsT10A	-1.94252	3.10774	2.10452e-05	0.000176932	carbonic anhydrase 1-like
LOC123743182	All_fams_HK_T20AvsT10A	-3.75078	3.56154	6.89759e-87	5.03162e-83	chromatin target of PRMT1 protein-like	All_fams_SK_T20AvsT10A	-2.62434	-1.18583	1.21608e-13	1.01239e-11	chromatin target of PRMT1 protein-like
hmgb3	All_fams_HK_T20AvsT10A	-4.34657	4.48283	1.12298e-84	6.5535e-81	High mobility group protein B3	All_fams_SK_T20AvsT10A	-3.87021	3.98061	2.55849e-28	2.0098e-25	High mobility group protein B3
LOC106566742	All_fams_HK_T20AvsT10A	-4.68846	1.91074	5.39567e-42	3.84001e-39	cadherin-like protein 26	All_fams_SK_T20AvsT10A	-1.31679	7.02111	6.05963e-06	6.07209e-05	cadherin-like protein 26

## Sheet: HK&SK_T20AvsT10A_GO
ID	Term	GOGroups	Functional theme (using leading GO terms )	Ontology Source	Term PValue	Term PValue Corrected with Benjamini-Hochberg	Group PValue	Group PValue Corrected with Benjamini-Hochberg	GOLevels	% Associated Genes	Nr. Genes	Associated Genes Found
GO:0030199	collagen fibril organization	Group0	Cellular organization and tissue development	GO_BiologicalProcess-EBI-UniProt-GOA-ACAP-ARAP_01.05.2024_00h00	2.31322e-05	3.5161e-05	1.74426e-05	2.61639e-05	[5, 6]	8.16327	4	[LOC106581278, LOC106613072, dpt, serpinh1a]
GO:0004867	serine-type endopeptidase inhibitor activity	Group0		GO_MolecularFunction-EBI-UniProt-GOA-ACAP-ARAP_01.05.2024_00h00	4.3926e-05	5.96138e-05	1.74426e-05	2.61639e-05	[6]	4.38596	5	[LOC106571140, LOC106581278, LOC106608947, LOC106613072, serpinh1a]
GO:0048026	positive regulation of mRNA splicing, via spliceosome	Group1	Signal transduction and immune response	GO_BiologicalProcess-EBI-UniProt-GOA-ACAP-ARAP_01.05.2024_00h00	7.16487e-05	9.38846e-05	0.000102781	0.000102781	[6, 7, 8, 9, 10, 11, 12, 13]	12.5	3	[LOC106573600, LOC106612293, LOC106613740]
GO:0033120	positive regulation of RNA splicing	Group1		GO_BiologicalProcess-EBI-UniProt-GOA-ACAP-ARAP_01.05.2024_00h00	0.000102781	0.000130189	0.000102781	0.000102781	[5, 6, 7, 8, 9, 10]	11.1111	3	[LOC106573600, LOC106612293, LOC106613740]
GO:0050685	positive regulation of mRNA processing	Group1		GO_BiologicalProcess-EBI-UniProt-GOA-ACAP-ARAP_01.05.2024_00h00	7.16487e-05	9.38846e-05	0.000102781	0.000102781	[6, 7, 8, 9, 10]	12.5	3	[LOC106573600, LOC106612293, LOC106613740]
GO:0140662	ATP-dependent protein folding chaperone	Group2	Signal transduction and immune response	GO_BiologicalProcess-EBI-UniProt-GOA-ACAP-ARAP_01.05.2024_00h00	0.000105786	0.000129673	9.80407e-05	0.000117649	[4, 7, 8, 9]	5.55556	4	[LOC106608136, LOC106613013, hs90a, hsc70]
GO:0009266	response to temperature stimulus	Group2		GO_BiologicalProcess-EBI-UniProt-GOA-ACAP-ARAP_01.05.2024_00h00	0.00105588	0.00108442	9.80407e-05	0.000117649	[3]	5.08475	3	[LOC106608136, dnaja, hs90a]
GO:0009408	response to heat	Group2		GO_BiologicalProcess-EBI-UniProt-GOA-ACAP-ARAP_01.05.2024_00h00	0.000542407	0.000588899	9.80407e-05	0.000117649	[3, 4]	6.38298	3	[LOC106608136, dnaja, hs90a]
GO:0044183	protein folding chaperone	Group2		GO_BiologicalProcess-EBI-UniProt-GOA-ACAP-ARAP_01.05.2024_00h00	0.000210546	0.000235316	9.80407e-05	0.000117649	[3, 6, 7, 8]	4.65116	4	[LOC106608136, LOC106613013, hs90a, hsc70]
GO:0034385	triglyceride-rich plasma lipoprotein particle	Group3	Molecular transport and localization	GO_CellularComponent-EBI-UniProt-GOA-ACAP-ARAP_01.05.2024_00h00	1.19755e-07	3.03379e-07	2.66123e-09	7.98368e-09	[4, 5]	28.5714	4	[LOC106577511, LOC106605689, LOC106613695, apoc1]
GO:0097006	regulation of plasma lipoprotein particle levels	Group3		GO_BiologicalProcess-EBI-UniProt-GOA-ACAP-ARAP_01.05.2024_00h00	0.000102781	0.000130189	2.66123e-09	7.98368e-09	[2, 3]	11.1111	3	[LOC106577511, LOC106613695, apoc1]
GO:1990777	lipoprotein particle	Group3		GO_CellularComponent-EBI-UniProt-GOA-ACAP-ARAP_01.05.2024_00h00	2.36145e-06	4.72289e-06	2.66123e-09	7.98368e-09	[3]	14.2857	4	[LOC106577511, LOC106605689, LOC106613695, apoc1]
GO:0034358	plasma lipoprotein particle	Group3		GO_CellularComponent-EBI-UniProt-GOA-ACAP-ARAP_01.05.2024_00h00	2.36145e-06	4.72289e-06	2.66123e-09	7.98368e-09	[3, 4]	14.2857	4	[LOC106577511, LOC106605689, LOC106613695, apoc1]
GO:0051051	negative regulation of transport	Group3		GO_BiologicalProcess-EBI-UniProt-GOA-ACAP-ARAP_01.05.2024_00h00	2.57407e-05	3.76211e-05	2.66123e-09	7.98368e-09	[2, 3, 4, 5]	4.90196	5	[LOC106577511, LOC106607180, apoc1, hamp, pln1]
GO:1905952	regulation of lipid localization	Group3		GO_BiologicalProcess-EBI-UniProt-GOA-ACAP-ARAP_01.05.2024_00h00	1.24456e-05	2.05623e-05	2.66123e-09	7.98368e-09	[3, 4]	9.52381	4	[LOC100380740, LOC106577511, LOC106608647, apoc1]
[truncated: 35 more rows]
