# Supplementary material for: Family-based transcriptomic profiling of Atlantic salmon skin and head kidney in response to Lepeophtheirus salmonis infestation under physiological and elevated temperatures
Source: Comp Immunol Rep. 2026 Apr 22;10:200285. doi: 10.1016/j.cirep.2026.200285 (PMC13142024; doi:10.1016/j.cirep.2026.200285)
Supplement: Supplementary file 22 [file mmc21.xlsx]

## Sheet: File Summary
Supplementary Data File 21. List of DEGs shared between head kidney and skin samples, along with their associated enriched GO terms and KEGG pathways, derived from the interaction of DEGs identified in all families parasitized with either adult or chalimus stages of sea lice under elevated (20 °C) versus normal (10 °C) temperature conditions for each tissue (T20A vs. T10A | T20C vs. T10C).
HK_T20AvsT10A&T20CvsT10C_DEGs: temperature-responsive DEGs based on interaction of shared DEGs between head kidney samples of families infected with adult or chalimus stages of lice at 20 °C versus 10 °C (T20A vs. T10A | T20C vs. T10C)
HK_T20AvsT10A&T20CvsT10C_GO: GO terms and KEGG pathways enriched based on temperature-responsive DEGs based on shared DEGs between head kidney samples of families infected with adult or chalimus stages of lice at 20 °C versus 10 °C (T20A vs. T10A | T20C vs. T10C)
SK_T20AvsT10A&T20CvsT10C_DEGs: temperature-responsive DEGs based on shared DEGs between skin samples of families infected with adult or chalimus stages of lice at 20 °C versus 10 °C (T20A vs. T10A | T20C vs. T10C)
SK_T20AvsT10A&T20CvsT10C_GO: GO terms and KEGG pathways enriched based on temperature-responsive DEGs based on shared DEGs between skin samples of families infected with adult or chalimus stages of lice at 20 °C versus 10 °C (T20A vs. T10A | T20C vs. T10C)
HK&SK_T20AvsT10A&T20CvsT10C_DEG: temperature-responsive DEGs shared between the head kidney and skin tissues based on the interaction of DEGs present in adult-infected and chalimus-infected families (T20A vs. T10A | T20C vs. T10C)
HK&SK_T20AvsT10A&T20CvsT10C_GO: GO terms and KEGG pathways enriched based on temperature-responsive DEGs shared between the head kidney and skin tissues based on the interaction of DEGs present in adult-infected and chalimus-infected families (T20A vs. T10A | T20C vs. T10C), along with the classification of leading GO terms (shown in grey) into functional categories

## Sheet: HK_T20AvsT10A&T20CvsT10C_DEGs
SYMBOL		logFC	logCPM	PValue	FDR	GENENAME		logFC	logCPM	PValue	FDR	GENENAME
LOC106575194	All_fams_T20AvsT10A	6.38357	6.00547	1.39342e-30	3.90948e-28	phospholipase A2 inhibitor 31 kDa subunit-like	All_fams_T20CvsT10C	4.35014	3.76227	1.28612e-11	3.4998e-09	phospholipase A2 inhibitor 31 kDa subunit-like
atp2a1l	All_fams_T20AvsT10A	5.35637	1.60285	2.73173e-11	4.89692e-10	ATPase sarcoplasmic/endoplasmic reticulum Ca2+ transporting 1, like	All_fams_T20CvsT10C	-3.96816	2.94273	1.38293e-06	2.73737e-05	ATPase sarcoplasmic/endoplasmic reticulum Ca2+ transporting 1, like
LOC106579293	All_fams_T20AvsT10A	5.25709	4.66393	2.07524e-45	1.8923e-42	chondroadherin-like	All_fams_T20CvsT10C	3.24249	3.14622	1.49339e-14	1.81179e-11	chondroadherin-like
LOC100194731	All_fams_T20AvsT10A	4.81938	2.89761	1.02587e-33	3.78911e-31	primary amine oxidase, liver isozyme	All_fams_T20CvsT10C	2.68402	1.31337	2.4881e-12	1.09767e-09	primary amine oxidase, liver isozyme
LOC106581278	All_fams_T20AvsT10A	4.77129	6.53024	8.0619e-155	2.3524e-150	serpin H1-like	All_fams_T20CvsT10C	3.61908	6.02924	9.20846e-16	1.91516e-12	serpin H1-like
cdo1	All_fams_T20AvsT10A	4.32227	2.90768	3.4248e-18	1.83699e-16	cysteine dioxygenase type 1	All_fams_T20CvsT10C	3.40271	1.68646	1.47962e-14	1.81179e-11	cysteine dioxygenase type 1
LOC106563404	All_fams_T20AvsT10A	4.23564	4.44886	1.48211e-23	1.69594e-21	uncharacterized LOC106563404	All_fams_T20CvsT10C	2.85138	2.76096	6.8556e-12	2.21794e-09	uncharacterized LOC106563404
LOC106577511	All_fams_T20AvsT10A	4.17644	2.43024	9.10899e-32	2.7978e-29	apolipoprotein C-I	All_fams_T20CvsT10C	3.64897	1.55612	1.77868e-20	5.17899e-16	apolipoprotein C-I
ca6	All_fams_T20AvsT10A	3.91209	3.21772	2.16422e-27	4.02227e-25	carbonic anhydrase VI	All_fams_T20CvsT10C	1.43749	1.84916	3.74985e-08	1.55312e-06	carbonic anhydrase VI
LOC106590199	All_fams_T20AvsT10A	3.90766	2.10395	2.17916e-68	9.08366e-65	ADP-ribosyl cyclase/cyclic ADP-ribose hydrolase 1	All_fams_T20CvsT10C	2.32215	1.58864	2.62239e-09	1.99885e-07	ADP-ribosyl cyclase/cyclic ADP-ribose hydrolase 1
hs90a	All_fams_T20AvsT10A	3.90535	6.11829	2.55739e-32	8.47978e-30	Heat shock protein HSP 90-alpha	All_fams_T20CvsT10C	1.67078	4.65476	9.57062e-09	5.46986e-07	Heat shock protein HSP 90-alpha
LOC106613072	All_fams_T20AvsT10A	3.84297	2.97757	6.70897e-95	9.78805e-91	serpin H1	All_fams_T20CvsT10C	3.00018	2.35235	6.70386e-16	1.62664e-12	serpin H1
LOC106600447	All_fams_T20AvsT10A	3.77808	2.76433	4.58168e-20	3.14562e-18	C-C motif chemokine 4-like	All_fams_T20CvsT10C	1.99747	1.25785	4.48918e-06	7.12488e-05	C-C motif chemokine 4-like
apoeb	All_fams_T20AvsT10A	3.65837	2.73312	1.02525e-26	1.70947e-24	apolipoprotein Eb	All_fams_T20CvsT10C	2.53833	2.00944	4.90027e-10	5.51272e-08	apolipoprotein Eb
LOC106567323	All_fams_T20AvsT10A	3.60872	2.81774	4.76088e-43	3.47294e-40	POU domain, class 5, transcription factor 1	All_fams_T20CvsT10C	2.83556	2.24228	2.83483e-12	1.17917e-09	POU domain, class 5, transcription factor 1
LOC106563387	All_fams_T20AvsT10A	3.56179	4.87176	3.46206e-31	1.01019e-28	uncharacterized LOC106563387	All_fams_T20CvsT10C	2.15329	3.98419	3.25393e-07	8.63951e-06	uncharacterized LOC106563387
glyctk	All_fams_T20AvsT10A	3.42171	1.05472	7.63371e-37	3.48037e-34	glycerate kinase	All_fams_T20CvsT10C	1.61966	1.04779	4.2586e-06	6.84691e-05	glycerate kinase
LOC100195750	All_fams_T20AvsT10A	3.3854	3.24549	8.61968e-41	5.35135e-38	salarin	All_fams_T20CvsT10C	1.9425	2.17466	4.80797e-11	1.01445e-08	salarin
LOC106598140	All_fams_T20AvsT10A	3.35905	3.35903	4.8675e-19	2.94666e-17	tumor necrosis factor receptor superfamily member 11B-like	All_fams_T20CvsT10C	1.5054	2.05814	0.000144666	0.00115689	tumor necrosis factor receptor superfamily member 11B-like
LOC123731986	All_fams_T20AvsT10A	3.35577	4.94968	2.26111e-18	1.23092e-16	uncharacterized LOC123731986	All_fams_T20CvsT10C	1.38233	3.4992	3.89801e-05	0.000408856	uncharacterized LOC123731986
gramd1ba	All_fams_T20AvsT10A	3.29799	3.04536	2.52697e-92	2.45782e-88	GRAM domain containing 1Ba	All_fams_T20CvsT10C	2.53175	2.98345	3.32551e-10	4.17366e-08	GRAM domain containing 1Ba
LOC106608552	All_fams_T20AvsT10A	3.27187	1.68298	7.3568e-27	1.25535e-24	protein S100-P	All_fams_T20CvsT10C	2.59916	1.1853	9.57858e-11	1.66012e-08	protein S100-P
LOC106608136	All_fams_T20AvsT10A	3.20996	5.81669	1.46152e-66	4.26458e-63	heat shock protein HSP 90-alpha	All_fams_T20CvsT10C	1.88481	5.12075	3.53842e-10	4.3656e-08	heat shock protein HSP 90-alpha
acod1	All_fams_T20AvsT10A	3.17407	3.29346	1.28574e-18	7.3132e-17	aconitate decarboxylase 1	All_fams_T20CvsT10C	1.71879	1.54289	4.20025e-05	0.000434763	aconitate decarboxylase 1
LOC106575116	All_fams_T20AvsT10A	3.17096	3.69282	6.1665e-57	1.28523e-53	A disintegrin and metalloproteinase with thrombospondin motifs 5	All_fams_T20CvsT10C	1.61291	3.59783	7.45848e-08	2.6798e-06	A disintegrin and metalloproteinase with thrombospondin motifs 5
LOC106561914	All_fams_T20AvsT10A	3.07072	3.3936	1.01461e-36	4.3537e-34	kinesin-like protein KIFC3	All_fams_T20CvsT10C	1.64859	2.43104	7.85993e-10	7.86397e-08	kinesin-like protein KIFC3
LOC106569443	All_fams_T20AvsT10A	3.02695	3.982	5.41494e-23	5.56347e-21	matrix metalloproteinase-14-like	All_fams_T20CvsT10C	1.53332	2.42109	2.21902e-07	6.38452e-06	matrix metalloproteinase-14-like
LOC106572830	All_fams_T20AvsT10A	2.96695	2.21907	1.84885e-28	3.88112e-26	transcription factor AP-1	All_fams_T20CvsT10C	1.61415	1.49006	3.69575e-10	4.50247e-08	transcription factor AP-1
hsp7c	All_fams_T20AvsT10A	2.9518	5.67166	1.27953e-48	1.43598e-45	Heat shock cognate 71 kDa protein	All_fams_T20CvsT10C	1.54375	5.32863	7.97603e-09	4.7785e-07	Heat shock cognate 71 kDa protein
LOC106606686	All_fams_T20AvsT10A	2.88877	1.9704	3.09582e-53	4.75437e-50	TBC1 domain family member 16-like	All_fams_T20CvsT10C	1.85074	1.30956	1.81839e-10	2.67618e-08	TBC1 domain family member 16-like
LOC106573607	All_fams_T20AvsT10A	2.86877	3.89758	1.96182e-17	9.2329e-16	follistatin-related protein 3	All_fams_T20CvsT10C	1.39979	2.59227	1.00059e-06	2.1297e-05	follistatin-related protein 3
ret7	All_fams_T20AvsT10A	2.80724	4.22603	2.86965e-21	2.31949e-19	Retinoid-binding protein 7	All_fams_T20CvsT10C	1.9037	3.30694	1.20471e-11	3.30919e-09	Retinoid-binding protein 7
LOC106601034	All_fams_T20AvsT10A	2.80315	6.10658	7.1782e-26	1.04205e-23	complement C1q-like protein 2	All_fams_T20CvsT10C	1.8429	4.91969	3.26107e-17	1.71733e-13	complement C1q-like protein 2
cxl10	All_fams_T20AvsT10A	2.78344	3.17779	1.89536e-19	1.1868e-17	C-X-C motif chemokine 10	All_fams_T20CvsT10C	1.82065	2.1849	6.84907e-11	1.30343e-08	C-X-C motif chemokine 10
LOC106561094	All_fams_T20AvsT10A	2.77935	1.94891	2.20549e-18	1.20739e-16	creatine kinase U-type, mitochondrial-like	All_fams_T20CvsT10C	1.80084	1.0986	4.66988e-08	1.84997e-06	creatine kinase U-type, mitochondrial-like
hamp	All_fams_T20AvsT10A	2.77878	2.75566	6.02677e-12	1.20449e-10	hepcidin antimicrobial peptide	All_fams_T20CvsT10C	2.2034	1.33133	1.82904e-10	2.67618e-08	hepcidin antimicrobial peptide
apoc1	All_fams_T20AvsT10A	2.76132	1.32335	1.5834e-20	1.14645e-18	Apolipoprotein C-I	All_fams_T20CvsT10C	2.15593	1.31681	1.42001e-09	1.23055e-07	Apolipoprotein C-I
LOC106604762	All_fams_T20AvsT10A	2.74262	3.28392	2.32576e-30	6.34237e-28	tetraspanin-7	All_fams_T20CvsT10C	2.01826	2.66526	1.12909e-17	8.21892e-14	tetraspanin-7
zgc:113223	All_fams_T20AvsT10A	2.72842	2.31108	3.05261e-26	4.73788e-24	tetraspanin	All_fams_T20CvsT10C	2.5598	1.97231	8.0476e-15	1.17161e-11	tetraspanin
LOC106568560	All_fams_T20AvsT10A	2.7046	1.51153	3.14643e-31	9.27369e-29	transcription factor AP-1-like	All_fams_T20CvsT10C	1.29483	1.03663	6.08301e-07	1.42379e-05	transcription factor AP-1-like
LOC106583432	All_fams_T20AvsT10A	2.69982	2.06528	1.29452e-16	5.48228e-15	interferon-induced protein 44-like	All_fams_T20CvsT10C	1.46335	1.04582	6.02936e-05	0.000579013	interferon-induced protein 44-like
LOC106599631	All_fams_T20AvsT10A	2.65651	3.05382	1.3153e-11	2.49216e-10	uncharacterized LOC106599631	All_fams_T20CvsT10C	2.0784	2.07225	9.19989e-08	3.12207e-06	uncharacterized LOC106599631
LOC106569441	All_fams_T20AvsT10A	2.65192	4.19013	1.52647e-30	4.20196e-28	putative leucine-rich repeat-containing protein DDB_G0290503	All_fams_T20CvsT10C	1.62549	3.3392	5.81253e-08	2.16701e-06	putative leucine-rich repeat-containing protein DDB_G0290503
LOC106571140	All_fams_T20AvsT10A	2.64665	1.27934	2.49503e-06	1.57991e-05	papilin-like	All_fams_T20CvsT10C	2.415	1.57367	7.76224e-08	2.74955e-06	papilin-like
LOC106569490	All_fams_T20AvsT10A	2.61239	4.38518	3.02003e-31	9.0847e-29	SH2 domain-containing protein 1A	All_fams_T20CvsT10C	2.14054	3.85362	2.74226e-16	8.87183e-13	SH2 domain-containing protein 1A
hsc70	All_fams_T20AvsT10A	2.60687	6.46514	5.87627e-22	5.30847e-20	heat shock cognate 70	All_fams_T20CvsT10C	1.28164	6.49223	0.00334981	0.014019	heat shock cognate 70
LOC106566409	All_fams_T20AvsT10A	2.51865	3.02135	4.08136e-27	7.26159e-25	myelin transcription factor 1	All_fams_T20CvsT10C	1.66685	2.59932	1.40786e-06	2.77164e-05	myelin transcription factor 1
LOC106571900	All_fams_T20AvsT10A	2.48647	1.11765	1.20234e-20	8.81485e-19	fibulin-2-like	All_fams_T20CvsT10C	1.39091	1.01867	1.78667e-06	3.35845e-05	fibulin-2-like
LOC106576408	All_fams_T20AvsT10A	2.43513	4.706	2.8795e-33	1.02465e-30	sodium-coupled neutral amino acid transporter 4	All_fams_T20CvsT10C	1.38519	4.03269	5.88343e-13	3.26211e-10	sodium-coupled neutral amino acid transporter 4
LOC106607322	All_fams_T20AvsT10A	2.41915	2.92341	1.11911e-09	1.45779e-08	uncharacterized LOC106607322	All_fams_T20CvsT10C	1.90353	1.30079	1.34457e-07	4.22328e-06	uncharacterized LOC106607322
LOC106567948	All_fams_T20AvsT10A	2.40632	2.36183	5.47508e-23	5.60523e-21	diacylglycerol O-acyltransferase 2	All_fams_T20CvsT10C	1.3836	3.12026	9.21454e-06	0.000127807	diacylglycerol O-acyltransferase 2
LOC106567571	All_fams_T20AvsT10A	2.40293	2.99633	6.39247e-20	4.28795e-18	H-2 class II histocompatibility antigen, A-Q alpha chain	All_fams_T20CvsT10C	1.79695	1.84952	2.66934e-10	3.549e-08	H-2 class II histocompatibility antigen, A-Q alpha chain
LOC106578921	All_fams_T20AvsT10A	2.39153	1.35939	9.37784e-31	2.70927e-28	alpha-synuclein-like	All_fams_T20CvsT10C	1.49217	1.18299	4.87026e-11	1.0202e-08	alpha-synuclein-like
LOC106608116	All_fams_T20AvsT10A	2.3876	3.31897	2.63564e-25	3.66217e-23	visinin-like protein 1	All_fams_T20CvsT10C	2.00545	2.77623	3.11643e-10	3.97988e-08	visinin-like protein 1
LOC106608631	All_fams_T20AvsT10A	2.3855	4.37511	2.2671e-26	3.55654e-24	putative GPI-anchored protein pfl2	All_fams_T20CvsT10C	1.86799	4.25105	1.12088e-13	7.96016e-11	putative GPI-anchored protein pfl2
dnaja	All_fams_T20AvsT10A	2.37647	4.70613	1.21056e-36	5.04615e-34	DnaJ heat shock protein family (Hsp40) member A	All_fams_T20CvsT10C	1.37553	4.24521	9.58059e-08	3.20641e-06	DnaJ heat shock protein family (Hsp40) member A
LOC100136446	All_fams_T20AvsT10A	2.36967	8.39951	7.29009e-19	4.27967e-17	C type lectin receptor A	All_fams_T20CvsT10C	1.32404	7.09122	2.48669e-09	1.92056e-07	C type lectin receptor A
ptprfa	All_fams_T20AvsT10A	2.29665	1.32143	1.79688e-15	6.39404e-14	protein tyrosine phosphatase receptor type Fa	All_fams_T20CvsT10C	1.76555	1.52775	8.45629e-08	2.94524e-06	protein tyrosine phosphatase receptor type Fa
LOC106590128	All_fams_T20AvsT10A	2.27079	2.25589	2.98162e-15	1.02354e-13	plexin domain-containing protein 2	All_fams_T20CvsT10C	2.17102	2.38444	2.55472e-10	3.47597e-08	plexin domain-containing protein 2
LOC106590529	All_fams_T20AvsT10A	2.26494	3.49158	3.01372e-11	5.33924e-10	lipocalin-like	All_fams_T20CvsT10C	1.77361	3.98867	5.34883e-05	0.000524031	lipocalin-like
LOC106571387	All_fams_T20AvsT10A	2.26468	1.45907	9.15948e-11	1.46929e-09	nephrocan-like	All_fams_T20CvsT10C	2.30869	1.46151	9.893e-10	9.32215e-08	nephrocan-like
LOC106598866	All_fams_T20AvsT10A	2.25126	2.26238	4.55293e-08	4.32621e-07	CMRF-35-like molecule 4	All_fams_T20CvsT10C	1.53433	1.97467	0.000926645	0.00508982	CMRF-35-like molecule 4
LOC106571739	All_fams_T20AvsT10A	2.24814	2.0897	8.57048e-33	2.9421e-30	bone morphogenetic protein 2-like	All_fams_T20CvsT10C	1.43427	1.50495	1.93185e-09	1.56249e-07	bone morphogenetic protein 2-like
LOC106583957	All_fams_T20AvsT10A	2.2355	4.6963	6.12438e-21	4.7276e-19	transmembrane 4 L6 family member 1	All_fams_T20CvsT10C	1.61693	4.13787	1.05952e-08	5.88743e-07	transmembrane 4 L6 family member 1
si:dkey-103j14.5	All_fams_T20AvsT10A	2.22846	2.85426	1.10094e-36	4.65571e-34	isoaspartyl peptidase/L-asparaginase	All_fams_T20CvsT10C	1.26336	2.2605	5.21274e-09	3.47321e-07	isoaspartyl peptidase/L-asparaginase
LOC106598617	All_fams_T20AvsT10A	2.22637	2.67091	1.99251e-11	3.64283e-10	regulator of G-protein signaling 5	All_fams_T20CvsT10C	1.90835	1.52061	6.81797e-14	5.83879e-11	regulator of G-protein signaling 5
LOC106568872	All_fams_T20AvsT10A	2.22192	2.0227	1.2297e-26	2.03871e-24	carbonic anhydrase-related protein	All_fams_T20CvsT10C	1.29213	1.33825	7.05684e-07	1.59302e-05	carbonic anhydrase-related protein
LOC106612809	All_fams_T20AvsT10A	2.19674	3.79219	1.84736e-23	2.07324e-21	uncharacterized LOC106612809	All_fams_T20CvsT10C	1.56997	3.49699	1.23145e-10	2.03728e-08	uncharacterized LOC106612809
m17	All_fams_T20AvsT10A	2.17434	4.88125	5.10381e-22	4.65387e-20	IL-6 subfamily cytokine M17	All_fams_T20CvsT10C	1.79393	4.58945	3.71361e-14	3.7286e-11	IL-6 subfamily cytokine M17
LOC106560843	All_fams_T20AvsT10A	2.17268	2.49966	3.17761e-23	3.4088e-21	guanine nucleotide-binding protein G(o) subunit alpha	All_fams_T20CvsT10C	1.49912	2.22442	3.22295e-10	4.06246e-08	guanine nucleotide-binding protein G(o) subunit alpha
LOC106589084	All_fams_T20AvsT10A	2.16061	1.03926	8.14543e-10	1.09578e-08	hippocalcin-like protein 1	All_fams_T20CvsT10C	1.94048	1.09166	1.49016e-10	2.33275e-08	hippocalcin-like protein 1
LOC106576303	All_fams_T20AvsT10A	2.14444	2.01013	2.22473e-24	2.78606e-22	uncharacterized LOC106576303	All_fams_T20CvsT10C	1.47283	1.14595	2.16476e-07	6.27177e-06	uncharacterized LOC106576303
LOC106573648	All_fams_T20AvsT10A	2.1313	7.33385	9.33659e-46	9.08108e-43	olfactomedin-4-like	All_fams_T20CvsT10C	1.51264	7.34958	7.56437e-14	6.29291e-11	olfactomedin-4-like
LOC106578511	All_fams_T20AvsT10A	2.13095	3.60695	1.14269e-10	1.79454e-09	putative ferric-chelate reductase 1	All_fams_T20CvsT10C	1.36733	2.02641	4.36206e-06	6.95564e-05	putative ferric-chelate reductase 1
gadl1	All_fams_T20AvsT10A	2.12953	7.43297	2.48196e-08	2.47424e-07	glutamate decarboxylase like 1	All_fams_T20CvsT10C	1.39438	6.60024	3.36413e-09	2.42282e-07	glutamate decarboxylase like 1
LOC106590602	All_fams_T20AvsT10A	2.11657	2.31417	1.89623e-22	1.83212e-20	homogentisate 1,2-dioxygenase	All_fams_T20CvsT10C	1.27143	1.94653	3.14736e-08	1.36847e-06	homogentisate 1,2-dioxygenase
LOC106577762	All_fams_T20AvsT10A	2.11522	2.95291	3.37039e-24	4.06383e-22	perforin-1	All_fams_T20CvsT10C	1.40306	3.29211	8.1262e-07	1.78709e-05	perforin-1
LOC106574723	All_fams_T20AvsT10A	2.11213	3.82287	2.64046e-11	4.74714e-10	gamma-aminobutyric acid type B receptor subunit 2	All_fams_T20CvsT10C	1.54334	2.63895	5.57615e-11	1.11295e-08	gamma-aminobutyric acid type B receptor subunit 2
wnt2ba	All_fams_T20AvsT10A	2.09726	3.98992	1.55495e-13	4.11349e-12	wingless-type MMTV integration site family, member 2Ba	All_fams_T20CvsT10C	1.30759	3.10992	9.13014e-07	1.96774e-05	wingless-type MMTV integration site family, member 2Ba
LOC106594092	All_fams_T20AvsT10A	2.08663	5.23643	1.304e-05	6.979e-05	acidic amino acid decarboxylase GADL1	All_fams_T20CvsT10C	1.40105	4.31932	1.53054e-06	2.96506e-05	acidic amino acid decarboxylase GADL1
LOC106612600	All_fams_T20AvsT10A	2.03676	4.03642	6.97455e-21	5.28598e-19	WD repeat-containing protein 20-like	All_fams_T20CvsT10C	1.73459	3.34633	1.82988e-12	8.45724e-10	WD repeat-containing protein 20-like
LOC123727883	All_fams_T20AvsT10A	2.02813	2.80546	8.375e-23	8.39773e-21	uncharacterized LOC123727883	All_fams_T20CvsT10C	1.50658	2.05144	1.01439e-14	1.40648e-11	uncharacterized LOC123727883
LOC106577031	All_fams_T20AvsT10A	2.02527	1.96684	5.41733e-13	1.30315e-11	indoleamine 2,3-dioxygenase 2	All_fams_T20CvsT10C	1.81378	1.38975	1.99983e-13	1.35416e-10	indoleamine 2,3-dioxygenase 2
LOC106571384	All_fams_T20AvsT10A	2.02189	3.0027	8.2449e-23	8.29579e-21	F-box protein	All_fams_T20CvsT10C	1.72691	2.6399	4.53688e-10	5.23665e-08	F-box protein
si:ch211-171b20.3	All_fams_T20AvsT10A	2.01503	1.35739	1.0655e-16	4.5587e-15	uncharacterized si:ch211-171b20.3	All_fams_T20CvsT10C	1.63772	1.22028	9.30074e-06	0.000128651	uncharacterized si:ch211-171b20.3
LOC106601268	All_fams_T20AvsT10A	2.01262	1.35029	1.08557e-15	4.00959e-14	membrane primary amine oxidase-like	All_fams_T20CvsT10C	1.86074	1.24294	1.89804e-10	2.74951e-08	membrane primary amine oxidase-like
LOC106605545	All_fams_T20AvsT10A	2.00593	1.45846	3.82467e-20	2.65083e-18	xylose isomerase-like	All_fams_T20CvsT10C	1.50679	1.22248	5.55846e-10	6.06163e-08	xylose isomerase-like
LOC100380644	All_fams_T20AvsT10A	2.00355	4.78539	8.56202e-28	1.65451e-25	calcium/calmodulin-dependent protein kinase type II delta chain	All_fams_T20CvsT10C	1.26089	4.97334	1.17441e-06	2.41663e-05	calcium/calmodulin-dependent protein kinase type II delta chain
si:ch211-194m7.8	All_fams_T20AvsT10A	1.9828	7.14536	2.53384e-20	1.79454e-18	olfactomedin-4	All_fams_T20CvsT10C	1.6358	6.61726	6.80915e-15	1.10146e-11	olfactomedin-4
LOC106594314	All_fams_T20AvsT10A	1.96608	2.25149	2.1214e-23	2.35363e-21	serine/threonine-protein kinase LMTK1-like	All_fams_T20CvsT10C	1.28429	1.59826	2.61634e-06	4.64513e-05	serine/threonine-protein kinase LMTK1-like
LOC106590538	All_fams_T20AvsT10A	1.96435	1.30518	1.00976e-05	5.54975e-05	lipocalin	All_fams_T20CvsT10C	1.37951	1.31948	0.00518944	0.0198373	lipocalin
LOC106601354	All_fams_T20AvsT10A	1.94945	3.06987	2.67876e-18	1.4448e-16	uncharacterized LOC106601354	All_fams_T20CvsT10C	1.4957	2.62124	1.22538e-08	6.55873e-07	uncharacterized LOC106601354
LOC106580852	All_fams_T20AvsT10A	1.94694	2.15895	2.52189e-14	7.40305e-13	leucine-rich repeat and immunoglobulin-like domain-containing nogo receptor-interacting protein 1	All_fams_T20CvsT10C	1.26319	1.40672	2.40233e-07	6.78454e-06	leucine-rich repeat and immunoglobulin-like domain-containing nogo receptor-interacting protein 1
LOC106605869	All_fams_T20AvsT10A	1.93264	2.12293	4.24185e-09	4.92726e-08	gamma-aminobutyric acid type B receptor subunit 2-like	All_fams_T20CvsT10C	1.3702	1.20869	6.42875e-07	1.48915e-05	gamma-aminobutyric acid type B receptor subunit 2-like
LOC106590206	All_fams_T20AvsT10A	1.91111	1.86777	1.73388e-19	1.09272e-17	RALY RNA binding protein like	All_fams_T20CvsT10C	1.41743	2.29705	2.41766e-07	6.80581e-06	RALY RNA binding protein like
LOC106591335	All_fams_T20AvsT10A	1.89983	2.12169	1.19032e-07	1.02839e-06	uncharacterized LOC106591335	All_fams_T20CvsT10C	1.36025	1.43343	0.000168071	0.00130534	uncharacterized LOC106591335
LOC106585251	All_fams_T20AvsT10A	1.88869	3.40878	8.69358e-06	4.85958e-05	nodal homolog	All_fams_T20CvsT10C	1.78148	2.88011	0.000200824	0.00149856	nodal homolog
LOC106578704	All_fams_T20AvsT10A	1.8831	1.83071	7.17955e-29	1.62397e-26	collectin-12	All_fams_T20CvsT10C	1.54535	1.80184	4.74359e-12	1.70517e-09	collectin-12
lyz	All_fams_T20AvsT10A	1.8612	10.633	4.11666e-22	3.81333e-20	lysozyme	All_fams_T20CvsT10C	1.41819	10.3276	9.80407e-14	7.51224e-11	lysozyme
LOC106602581	All_fams_T20AvsT10A	1.84213	6.04713	3.7323e-15	1.25322e-13	lectin	All_fams_T20CvsT10C	1.67505	6.10705	1.19243e-09	1.07826e-07	lectin
LOC123739485	All_fams_T20AvsT10A	1.83874	3.78644	4.31643e-30	1.11459e-27	annexin A5-like	All_fams_T20CvsT10C	1.40239	3.75939	4.50683e-12	1.68238e-09	annexin A5-like
LOC106563436	All_fams_T20AvsT10A	1.82512	6.71551	8.20984e-10	1.10292e-08	interleukin-13 receptor subunit alpha-2-like	All_fams_T20CvsT10C	1.54937	6.13513	1.60919e-10	2.44035e-08	interleukin-13 receptor subunit alpha-2-like
wu:fj16a03	All_fams_T20AvsT10A	1.82034	1.67528	9.98515e-10	1.31895e-08	uncharacterized LOC106576749	All_fams_T20CvsT10C	1.97842	1.29507	7.12731e-11	1.33888e-08	uncharacterized LOC106576749
LOC106565119	All_fams_T20AvsT10A	1.81581	3.60544	2.05303e-11	3.74301e-10	uncharacterized LOC106565119	All_fams_T20CvsT10C	2.00905	3.25523	6.31365e-09	4.03146e-07	uncharacterized LOC106565119
LOC106603657	All_fams_T20AvsT10A	1.80667	2.6551	6.13654e-15	1.98953e-13	uncharacterized LOC106603657	All_fams_T20CvsT10C	1.58866	2.33203	1.43878e-10	2.27679e-08	uncharacterized LOC106603657
LOC106578379	All_fams_T20AvsT10A	1.79647	1.41907	5.62667e-11	9.47377e-10	methionine-R-sulfoxide reductase B2, mitochondrial	All_fams_T20CvsT10C	1.75963	1.21237	3.59117e-14	3.7286e-11	methionine-R-sulfoxide reductase B2, mitochondrial
LOC106577765	All_fams_T20AvsT10A	1.77094	1.77154	1.67715e-18	9.39303e-17	perforin-1-like	All_fams_T20CvsT10C	1.44244	2.19671	4.40203e-08	1.76548e-06	perforin-1-like
LOC106604483	All_fams_T20AvsT10A	1.75188	4.68925	5.46122e-22	4.96279e-20	cytokine-dependent hematopoietic cell linker	All_fams_T20CvsT10C	1.34402	4.10766	2.75671e-09	2.06874e-07	cytokine-dependent hematopoietic cell linker
zgc:56231	All_fams_T20AvsT10A	1.74873	2.0874	1.33908e-05	7.14968e-05	uncharacterized LOC106590219	All_fams_T20CvsT10C	1.96496	1.57058	6.56654e-06	9.68582e-05	uncharacterized LOC106590219
LOC106608972	All_fams_T20AvsT10A	1.73999	2.77525	6.77177e-44	5.3151e-41	TOX high mobility group box family member 4-B	All_fams_T20CvsT10C	1.30885	2.66712	6.26569e-12	2.06886e-09	TOX high mobility group box family member 4-B
LOC106599561	All_fams_T20AvsT10A	1.7351	2.825	3.70829e-18	1.97814e-16	uncharacterized LOC106599561	All_fams_T20CvsT10C	1.44521	2.16108	1.16572e-08	6.30895e-07	uncharacterized LOC106599561
LOC123724424	All_fams_T20AvsT10A	1.71619	2.3691	3.17662e-12	6.6684e-11	phospholipase A and acyltransferase 4-like	All_fams_T20CvsT10C	1.46252	1.85383	7.70772e-09	4.65613e-07	phospholipase A and acyltransferase 4-like
LOC106605842	All_fams_T20AvsT10A	1.71377	1.65531	1.94982e-15	6.9046e-14	uncharacterized LOC106605842	All_fams_T20CvsT10C	1.38852	1.00005	1.97789e-07	5.8172e-06	uncharacterized LOC106605842
LOC106565402	All_fams_T20AvsT10A	1.69076	2.41263	9.99215e-37	4.35166e-34	acyl-coenzyme A thioesterase 1-like	All_fams_T20CvsT10C	1.26598	2.4425	2.45636e-08	1.14987e-06	acyl-coenzyme A thioesterase 1-like
LOC106582403	All_fams_T20AvsT10A	1.68241	3.11093	1.85337e-17	8.77915e-16	rho-related GTP-binding protein RhoE	All_fams_T20CvsT10C	1.53174	2.7333	1.42465e-14	1.81179e-11	rho-related GTP-binding protein RhoE
LOC106613856	All_fams_T20AvsT10A	1.67785	1.6337	7.2522e-14	2.0039e-12	tetratricopeptide repeat protein 39C	All_fams_T20CvsT10C	1.25997	2.07327	4.45771e-06	7.08489e-05	tetratricopeptide repeat protein 39C
LOC106601824	All_fams_T20AvsT10A	1.67091	4.29072	1.74181e-15	6.22845e-14	parvalbumin, thymic CPV3	All_fams_T20CvsT10C	1.42309	4.16022	2.86611e-08	1.29384e-06	parvalbumin, thymic CPV3
LOC106585738	All_fams_T20AvsT10A	1.64516	3.36636	1.24222e-14	3.86839e-13	long-chain-fatty-acid--CoA ligase ACSBG2-like	All_fams_T20CvsT10C	1.34442	3.14253	2.11927e-09	1.68598e-07	long-chain-fatty-acid--CoA ligase ACSBG2-like
clm7	All_fams_T20AvsT10A	1.62514	2.62818	4.6847e-13	1.13912e-11	CMRF35-like molecule 7	All_fams_T20CvsT10C	1.31677	2.22235	3.02314e-08	1.33169e-06	CMRF35-like molecule 7
LOC106612646	All_fams_T20AvsT10A	1.60336	1.31003	1.03409e-09	1.35856e-08	cylicin-1	All_fams_T20CvsT10C	1.50521	1.54836	2.78952e-06	4.88076e-05	cylicin-1
tfa	All_fams_T20AvsT10A	1.6028	5.53995	1.96217e-07	1.61948e-06	transferrin-a	All_fams_T20CvsT10C	1.65499	5.5632	4.04321e-07	1.02193e-05	transferrin-a
kcnq3	All_fams_T20AvsT10A	1.59525	1.29734	2.90484e-12	6.1644e-11	potassium voltage-gated channel, KQT-like subfamily, member 3	All_fams_T20CvsT10C	1.63954	1.26312	3.01808e-08	1.33148e-06	potassium voltage-gated channel, KQT-like subfamily, member 3
stoml3b	All_fams_T20AvsT10A	1.59115	5.24337	2.62992e-22	2.49963e-20	stomatin (EPB72)-like 3b	All_fams_T20CvsT10C	1.35185	4.79793	4.44522e-16	1.29431e-12	stomatin (EPB72)-like 3b
sr-bi	All_fams_T20AvsT10A	1.5873	5.26825	1.78858e-17	8.54156e-16	scavenger receptor class B type I	All_fams_T20CvsT10C	1.25331	5.03732	8.40959e-11	1.51149e-08	scavenger receptor class B type I
si:ch211-105f12.2	All_fams_T20AvsT10A	1.58156	2.86533	2.85695e-14	8.35299e-13	RIMS-binding protein 2-like	All_fams_T20CvsT10C	1.2761	2.6152	1.57758e-07	4.81492e-06	RIMS-binding protein 2-like
LOC106591183	All_fams_T20AvsT10A	1.58041	5.87448	7.31324e-29	1.64148e-26	small EDRK-rich factor 2	All_fams_T20CvsT10C	1.34613	5.60022	1.05195e-11	3.0029e-09	small EDRK-rich factor 2
LOC106588291	All_fams_T20AvsT10A	1.56963	3.96723	1.24833e-13	3.34789e-12	C-type lectin domain family 4 member E-like	All_fams_T20CvsT10C	1.33755	3.16254	1.75982e-10	2.62773e-08	C-type lectin domain family 4 member E-like
cldn5a	All_fams_T20AvsT10A	1.56124	2.84053	1.62143e-13	4.27002e-12	claudin 5a	All_fams_T20CvsT10C	1.68104	2.63229	2.63409e-12	1.14473e-09	claudin 5a
LOC106599786	All_fams_T20AvsT10A	1.5591	1.88663	1.79537e-21	1.47986e-19	piRNA biogenesis protein EXD1	All_fams_T20CvsT10C	1.51354	1.61895	5.70556e-13	3.25743e-10	piRNA biogenesis protein EXD1
fabp7b	All_fams_T20AvsT10A	1.54795	2.43541	1.08758e-08	1.16543e-07	fatty acid binding protein 7, brain, b	All_fams_T20CvsT10C	2.02086	2.39227	1.03635e-12	5.28411e-10	fatty acid binding protein 7, brain, b
LOC123741664	All_fams_T20AvsT10A	1.54352	2.23099	0.000150961	0.000613956	ferritin, middle subunit-like	All_fams_T20CvsT10C	1.25363	2.13212	0.00171056	0.008227	ferritin, middle subunit-like
cfap43	All_fams_T20AvsT10A	1.54292	3.29417	0.000750376	0.00248161	cilia and flagella associated protein 43	All_fams_T20CvsT10C	1.38419	3.24171	0.0020486	0.00946812	cilia and flagella associated protein 43
fabp7	All_fams_T20AvsT10A	1.52028	3.94673	1.023e-09	1.34702e-08	fatty acid-binding protein, brain	All_fams_T20CvsT10C	1.92796	3.48386	3.53883e-17	1.71733e-13	fatty acid-binding protein, brain
LOC106582617	All_fams_T20AvsT10A	1.51592	2.49596	8.98204e-09	9.8344e-08	adenosine receptor A1-like	All_fams_T20CvsT10C	1.42489	2.0466	1.08897e-11	3.0488e-09	adenosine receptor A1-like
LOC106601909	All_fams_T20AvsT10A	1.50953	1.68209	1.80734e-05	9.35872e-05	mannose-binding protein-like	All_fams_T20CvsT10C	1.28232	1.51407	0.000533527	0.00326523	mannose-binding protein-like
LOC106572671	All_fams_T20AvsT10A	1.5029	1.53255	4.24645e-07	3.22843e-06	indian hedgehog protein-like	All_fams_T20CvsT10C	1.30833	1.75675	7.94092e-07	1.75829e-05	indian hedgehog protein-like
LOC123733430	All_fams_T20AvsT10A	1.50054	2.29907	0.00360891	0.00980213	immunoglobulin heavy variable 3-74-like	All_fams_T20CvsT10C	1.74925	2.11171	3.68508e-06	6.10691e-05	immunoglobulin heavy variable 3-74-like
LOC106600345	All_fams_T20AvsT10A	1.50012	4.51804	2.72052e-47	2.83507e-44	heterogeneous nuclear ribonucleoprotein C-like	All_fams_T20CvsT10C	1.29211	4.51245	5.1841e-12	1.81862e-09	heterogeneous nuclear ribonucleoprotein C-like
LOC106602948	All_fams_T20AvsT10A	1.49726	1.94623	1.34453e-19	8.60351e-18	high mobility group protein B3	All_fams_T20CvsT10C	1.26601	1.67701	1.74213e-09	1.45874e-07	high mobility group protein B3
LOC106600953	All_fams_T20AvsT10A	1.48314	4.38287	1.28838e-08	1.3611e-07	ferritin, middle subunit-like	All_fams_T20CvsT10C	1.29996	4.09189	4.76348e-06	7.48102e-05	ferritin, middle subunit-like
marcksl1b	All_fams_T20AvsT10A	1.47493	2.45546	3.46279e-12	7.2172e-11	MARCKS-like 1b	All_fams_T20CvsT10C	1.34466	2.26218	1.74346e-09	1.45874e-07	MARCKS-like 1b
rbp4	All_fams_T20AvsT10A	1.46012	4.69754	6.86158e-11	1.1377e-09	retinol binding protein 4, plasma	All_fams_T20CvsT10C	1.38363	4.82992	4.82714e-08	1.90192e-06	retinol binding protein 4, plasma
LOC123743384	All_fams_T20AvsT10A	1.44876	3.04901	0.00169663	0.00508381	uncharacterized LOC123743384	All_fams_T20CvsT10C	1.62144	2.47276	0.000847179	0.00473916	uncharacterized LOC123743384
LOC106602030	All_fams_T20AvsT10A	1.4462	3.7282	1.04355e-06	7.23102e-06	toll-like receptor 13	All_fams_T20CvsT10C	1.38976	3.16577	3.31792e-07	8.75072e-06	toll-like receptor 13
anxa5b	All_fams_T20AvsT10A	1.44327	4.67536	1.46909e-19	9.33914e-18	annexin A5b	All_fams_T20CvsT10C	1.26468	4.72962	5.14115e-13	2.9939e-10	annexin A5b
LOC106565493	All_fams_T20AvsT10A	1.43988	-1.15928	1.02878e-08	1.11057e-07	probable G-protein coupled receptor 25	All_fams_T20CvsT10C	1.30476	-1.01346	7.36346e-05	0.000678916	probable G-protein coupled receptor 25
LOC106587976	All_fams_T20AvsT10A	1.42551	1.42612	4.61941e-17	2.09301e-15	uncharacterized LOC106587976	All_fams_T20CvsT10C	1.25151	1.09729	4.34309e-08	1.7511e-06	uncharacterized LOC106587976
LOC106571855	All_fams_T20AvsT10A	1.42237	4.3165	6.428e-18	3.31383e-16	glutamate receptor-interacting protein 2-like	All_fams_T20CvsT10C	1.28289	4.17936	4.61567e-08	1.83099e-06	glutamate receptor-interacting protein 2-like
prmt2	All_fams_T20AvsT10A	1.41888	3.78981	2.70037e-20	1.90324e-18	protein arginine methyltransferase 2	All_fams_T20CvsT10C	1.3735	4.01186	1.85356e-09	1.51796e-07	protein arginine methyltransferase 2
LOC106561115	All_fams_T20AvsT10A	1.39179	3.28459	1.62481e-08	1.68421e-07	C-C motif chemokine 4-like	All_fams_T20CvsT10C	1.51866	3.08367	6.00908e-13	3.26211e-10	C-C motif chemokine 4-like
LOC100194624	All_fams_T20AvsT10A	1.38014	2.99908	0.00235938	0.0067743	aldolase a, fructose-bisphosphate 1	All_fams_T20CvsT10C	-1.93997	3.68049	7.2622e-05	0.00067299	aldolase a, fructose-bisphosphate 1
LOC106585137	All_fams_T20AvsT10A	1.37458	3.52099	2.43008e-16	9.78033e-15	leukocyte surface antigen CD53-like	All_fams_T20CvsT10C	1.31994	3.07408	3.95971e-11	9.13863e-09	leukocyte surface antigen CD53-like
LOC106562568	All_fams_T20AvsT10A	1.37088	2.61445	8.01248e-13	1.87187e-11	hydroxycarboxylic acid receptor 2-like	All_fams_T20CvsT10C	1.281	2.60042	2.21416e-10	3.08468e-08	hydroxycarboxylic acid receptor 2-like
LOC106570622	All_fams_T20AvsT10A	1.3662	1.08338	0.019811	0.0423553	scavenger receptor cysteine-rich type 1 protein M130-like	All_fams_T20CvsT10C	1.29285	1.11097	0.00380495	0.0155058	scavenger receptor cysteine-rich type 1 protein M130-like
LOC106578340	All_fams_T20AvsT10A	1.36533	2.05997	1.82926e-08	1.87415e-07	B-cell receptor CD22	All_fams_T20CvsT10C	1.32944	1.98632	6.87226e-09	4.2484e-07	B-cell receptor CD22
LOC106611880	All_fams_T20AvsT10A	1.36223	2.76406	1.36709e-12	3.07322e-11	uncharacterized LOC106611880	All_fams_T20CvsT10C	1.45189	2.53381	1.446e-09	1.24198e-07	uncharacterized LOC106611880
LOC106589915	All_fams_T20AvsT10A	1.35151	1.06166	1.85912e-08	1.90008e-07	cystatin	All_fams_T20CvsT10C	1.29187	1.03603	6.39504e-05	0.000607915	cystatin
LOC106584915	All_fams_T20AvsT10A	1.3448	2.49375	4.68748e-11	8.00328e-10	protein adenylyltransferase FICD-like	All_fams_T20CvsT10C	1.56972	2.00109	1.47203e-10	2.31681e-08	protein adenylyltransferase FICD-like
LOC123743406	All_fams_T20AvsT10A	1.33868	2.93648	0.000299188	0.00111665	Ig heavy chain V region 914-like	All_fams_T20CvsT10C	1.29347	2.62512	0.00157056	0.00769088	Ig heavy chain V region 914-like
ifngr2a	All_fams_T20AvsT10A	1.29647	2.79265	3.84367e-09	4.51325e-08	interferon gamma receptor 2a	All_fams_T20CvsT10C	1.27594	2.27922	5.74863e-12	1.96921e-09	interferon gamma receptor 2a
si:ch1073-126c3.2	All_fams_T20AvsT10A	1.29532	2.40159	0.000112817	0.000475915	uncharacterized LOC106608805	All_fams_T20CvsT10C	1.29528	1.54648	4.26828e-06	6.84736e-05	uncharacterized LOC106608805
LOC106591342	All_fams_T20AvsT10A	1.26743	2.42804	4.62457e-09	5.34205e-08	B-cell receptor CD22-like	All_fams_T20CvsT10C	1.30679	2.16285	4.33613e-08	1.7511e-06	B-cell receptor CD22-like
LOC106585972	All_fams_T20AvsT10A	-1.26062	1.36933	9.27021e-06	5.13859e-05	atrial natriuretic peptide receptor 3-like	All_fams_T20CvsT10C	-1.45914	1.97534	1.27398e-07	4.05849e-06	atrial natriuretic peptide receptor 3-like
LOC106564824	All_fams_T20AvsT10A	-1.26298	3.27803	5.72095e-07	4.22505e-06	catalase	All_fams_T20CvsT10C	-1.30092	4.26582	2.61866e-05	0.000298029	catalase
LOC106592099	All_fams_T20AvsT10A	-1.27469	4.28413	5.50726e-09	6.28702e-08	collagen alpha-1(XI) chain-like	All_fams_T20CvsT10C	-1.4633	4.04878	9.9679e-12	2.90235e-09	collagen alpha-1(XI) chain-like
LOC106561282	All_fams_T20AvsT10A	-1.27762	3.28609	3.47668e-08	3.37815e-07	cilia- and flagella-associated protein 44	All_fams_T20CvsT10C	-1.31307	3.33555	5.80849e-05	0.000561693	cilia- and flagella-associated protein 44
hdr	All_fams_T20AvsT10A	-1.3366	5.90794	3.1767e-13	7.97015e-12	hematopoietic death receptor	All_fams_T20CvsT10C	-1.5078	6.15398	1.35e-11	3.60624e-09	hematopoietic death receptor
LOC106566651	All_fams_T20AvsT10A	-1.33803	2.09541	2.32818e-11	4.21165e-10	embryonic polyadenylate-binding protein-like	All_fams_T20CvsT10C	-1.29677	2.47851	8.61077e-08	2.97518e-06	embryonic polyadenylate-binding protein-like
traf4a	All_fams_T20AvsT10A	-1.34268	1.20402	8.53681e-07	6.02699e-06	tnf receptor-associated factor 4a	All_fams_T20CvsT10C	-1.33147	1.85283	6.63798e-05	0.000625698	tnf receptor-associated factor 4a
rn151	All_fams_T20AvsT10A	-1.36295	2.78212	7.53078e-07	5.37789e-06	RING finger protein 151	All_fams_T20CvsT10C	-1.25931	3.30401	0.000581817	0.00350523	RING finger protein 151
LOC106568959	All_fams_T20AvsT10A	-1.38801	1.7197	2.80887e-06	1.76258e-05	small conductance calcium-activated potassium channel protein 2	All_fams_T20CvsT10C	-1.6355	2.98131	2.74723e-05	0.000309923	small conductance calcium-activated potassium channel protein 2
LOC106580320	All_fams_T20AvsT10A	-1.39575	3.13476	3.54278e-20	2.46718e-18	sodium- and chloride-dependent GABA transporter ine-like	All_fams_T20CvsT10C	-1.30232	3.24509	4.58237e-10	5.25295e-08	sodium- and chloride-dependent GABA transporter ine-like
LOC106563020	All_fams_T20AvsT10A	-1.40057	3.1198	9.15524e-09	9.98959e-08	TNF receptor-associated factor 2-like	All_fams_T20CvsT10C	-1.37457	3.40434	3.87634e-10	4.6833e-08	TNF receptor-associated factor 2-like
scamp5a	All_fams_T20AvsT10A	-1.40997	3.34396	7.58727e-16	2.87518e-14	secretory carrier membrane protein 5a	All_fams_T20CvsT10C	-1.52661	3.65167	3.7876e-12	1.49032e-09	secretory carrier membrane protein 5a
LOC106567574	All_fams_T20AvsT10A	-1.44298	2.31428	1.51832e-07	1.28303e-06	ubiquitin carboxyl-terminal hydrolase 2	All_fams_T20CvsT10C	-1.25226	2.87442	0.000691195	0.00403387	ubiquitin carboxyl-terminal hydrolase 2
LOC106579714	All_fams_T20AvsT10A	-1.4808	-1.2035	0.000424962	0.00151459	extracellular sulfatase Sulf-1-like	All_fams_T20CvsT10C	-1.54278	-1.23178	0.000979927	0.00532522	extracellular sulfatase Sulf-1-like
fech	All_fams_T20AvsT10A	-1.48545	6.71683	1.67506e-10	2.56033e-09	ferrochelatase	All_fams_T20CvsT10C	-1.33441	7.4525	9.7107e-08	3.24251e-06	ferrochelatase
LOC106574039	All_fams_T20AvsT10A	-1.50214	3.7443	1.10548e-07	9.6174e-07	T-cell acute lymphocytic leukemia protein 1 homolog	All_fams_T20CvsT10C	-1.9403	3.90309	1.21543e-08	6.53268e-07	T-cell acute lymphocytic leukemia protein 1 homolog
LOC106581060	All_fams_T20AvsT10A	-1.51291	-1.16652	1.00464e-07	8.81901e-07	claudin-4	All_fams_T20CvsT10C	-1.3943	-1.25474	2.30541e-05	0.000268937	claudin-4
LOC106591275	All_fams_T20AvsT10A	-1.51336	2.21219	8.24674e-14	2.25522e-12	CMRF35-like molecule 5	All_fams_T20CvsT10C	-1.29546	2.3323	2.88762e-08	1.29751e-06	CMRF35-like molecule 5
LOC106610785	All_fams_T20AvsT10A	-1.52401	1.98543	1.82716e-09	2.27549e-08	AT-rich interactive domain-containing protein 1B	All_fams_T20CvsT10C	-1.39312	2.15895	3.51839e-08	1.48909e-06	AT-rich interactive domain-containing protein 1B
LOC106567151	All_fams_T20AvsT10A	-1.53476	5.49571	1.77284e-16	7.3311e-15	transmembrane protein 269	All_fams_T20CvsT10C	-1.28053	5.2165	5.50155e-09	3.64065e-07	transmembrane protein 269
LOC106573466	All_fams_T20AvsT10A	-1.55086	4.382	6.15085e-07	4.49363e-06	uncharacterized LOC106573466	All_fams_T20CvsT10C	-1.84153	4.72615	2.71613e-07	7.44685e-06	uncharacterized LOC106573466
LOC106601362	All_fams_T20AvsT10A	-1.5703	6.31274	1.33752e-10	2.07814e-09	erythropoietin receptor	All_fams_T20CvsT10C	-1.33647	6.58385	5.08739e-07	1.21917e-05	erythropoietin receptor
LOC106574165	All_fams_T20AvsT10A	-1.5845	1.61293	2.03812e-12	4.43147e-11	calmodulin-regulated spectrin-associated protein 2	All_fams_T20CvsT10C	-1.74441	2.53236	2.24493e-07	6.44611e-06	calmodulin-regulated spectrin-associated protein 2
LOC106569508	All_fams_T20AvsT10A	-1.59289	3.66847	2.23962e-10	3.33758e-09	glutamate decarboxylase 1-like	All_fams_T20CvsT10C	-1.52899	3.82538	6.93508e-07	1.57272e-05	glutamate decarboxylase 1-like
LOC106611945	All_fams_T20AvsT10A	-1.59468	3.74666	6.0233e-11	1.00835e-09	ras-GEF domain-containing family member 1C	All_fams_T20CvsT10C	-1.38728	3.97791	6.499e-18	6.30772e-14	ras-GEF domain-containing family member 1C
LOC106594777	All_fams_T20AvsT10A	-1.60007	1.0049	6.90888e-05	0.000307731	hemoglobin subunit alpha-4	All_fams_T20CvsT10C	-1.63189	2.15167	9.96057e-05	0.000861257	hemoglobin subunit alpha-4
LOC106589462	All_fams_T20AvsT10A	-1.60098	4.55467	7.23278e-19	4.26354e-17	nuclear prelamin A recognition factor	All_fams_T20CvsT10C	-1.60946	4.82392	2.5055e-11	6.13047e-09	nuclear prelamin A recognition factor
ccdc174	All_fams_T20AvsT10A	-1.60685	4.53786	6.84915e-24	8.09115e-22	coiled-coil domain containing 174	All_fams_T20CvsT10C	-1.34484	4.65181	6.93748e-12	2.21977e-09	coiled-coil domain containing 174
LOC106581229	All_fams_T20AvsT10A	-1.60869	1.69076	7.8732e-05	0.000345254	beta-galactosidase-1-like protein 2	All_fams_T20CvsT10C	-1.49099	1.52739	2.61183e-05	0.00029753	beta-galactosidase-1-like protein 2
LOC106593002	All_fams_T20AvsT10A	-1.6176	4.41759	2.61369e-20	1.84661e-18	monocarboxylate transporter 7-like	All_fams_T20CvsT10C	-1.41671	4.26443	3.31895e-18	4.8319e-14	monocarboxylate transporter 7-like
LOC106586175	All_fams_T20AvsT10A	-1.61779	5.97562	3.54212e-09	4.18613e-08	catalase	All_fams_T20CvsT10C	-1.57397	7.00816	3.60199e-06	6.01004e-05	catalase
LOC106609055	All_fams_T20AvsT10A	-1.62686	2.79319	4.4186e-12	9.07321e-11	ras-related protein Rab-38	All_fams_T20CvsT10C	-1.58426	2.8929	1.87583e-07	5.56198e-06	ras-related protein Rab-38
LOC123743181	All_fams_T20AvsT10A	-1.62787	3.65753	1.95422e-13	5.10495e-12	protein FAM171A1-like	All_fams_T20CvsT10C	-1.46715	4.05184	6.06774e-12	2.05435e-09	protein FAM171A1-like
rgcc	All_fams_T20AvsT10A	-1.62852	4.2387	1.03118e-09	1.35535e-08	regulator of cell cycle	All_fams_T20CvsT10C	-1.61608	4.41246	2.41778e-09	1.8723e-07	regulator of cell cycle
LOC106582663	All_fams_T20AvsT10A	-1.63272	1.25086	4.24169e-13	1.04007e-11	transcription factor Sp7-like	All_fams_T20CvsT10C	-1.33277	1.80845	5.15267e-08	1.99508e-06	transcription factor Sp7-like
LOC123723999	All_fams_T20AvsT10A	-1.63704	3.47575	2.95999e-08	2.911e-07	complement decay-accelerating factor-like	All_fams_T20CvsT10C	-1.45977	3.36825	8.44715e-09	4.9991e-07	complement decay-accelerating factor-like
LOC106565680	All_fams_T20AvsT10A	-1.64591	2.11104	9.29946e-08	8.22192e-07	phosphatidylinositol glycan anchor biosynthesis, class Q	All_fams_T20CvsT10C	-1.3415	2.48807	1.40604e-05	0.000179324	phosphatidylinositol glycan anchor biosynthesis, class Q
LOC106602333	All_fams_T20AvsT10A	-1.66595	5.68884	5.97085e-08	5.52739e-07	hemogen-like	All_fams_T20CvsT10C	-1.59695	6.37473	1.4417e-05	0.00018291	hemogen-like
LOC123729693	All_fams_T20AvsT10A	-1.67568	-1.30029	1.52717e-05	8.05663e-05	uncharacterized LOC123729693	All_fams_T20CvsT10C	-2.18491	-1.03013	9.97986e-09	5.62057e-07	uncharacterized LOC123729693
LOC123742934	All_fams_T20AvsT10A	-1.68457	-1.28357	2.18951e-08	2.20302e-07	uncharacterized LOC123742934	All_fams_T20CvsT10C	-1.42574	-1.30329	1.15217e-06	2.37758e-05	uncharacterized LOC123742934
pk	All_fams_T20AvsT10A	-1.7016	3.06476	1.40026e-05	7.43959e-05	pyruvate kinase	All_fams_T20CvsT10C	-1.75803	3.47586	1.43693e-07	4.46256e-06	pyruvate kinase
LOC100380859	All_fams_T20AvsT10A	-1.70173	7.18288	3.24849e-07	2.54707e-06	band 3 anion exchange protein	All_fams_T20CvsT10C	-1.67966	8.2025	5.27911e-05	0.000520027	band 3 anion exchange protein
LOC106583003	All_fams_T20AvsT10A	-1.70698	4.76144	1.71972e-07	1.43576e-06	complement decay-accelerating factor	All_fams_T20CvsT10C	-1.34709	4.94434	3.54603e-06	5.92931e-05	complement decay-accelerating factor
LOC106577862	All_fams_T20AvsT10A	-1.72328	3.37154	4.55501e-16	1.77451e-14	amyloid beta precursor like protein 1	All_fams_T20CvsT10C	-1.35194	3.65752	2.54315e-07	7.07925e-06	amyloid beta precursor like protein 1
si:ch73-344o19.1	All_fams_T20AvsT10A	-1.72842	2.52941	4.61721e-10	6.5274e-09	salivary glue protein Sgs-3	All_fams_T20CvsT10C	-1.66104	3.30622	4.85766e-07	1.17867e-05	salivary glue protein Sgs-3
LOC106602627	All_fams_T20AvsT10A	-1.73342	6.5513	5.00506e-10	7.02128e-09	spectrin beta chain, erythrocytic	All_fams_T20CvsT10C	-1.76704	7.14025	1.156e-08	6.27358e-07	spectrin beta chain, erythrocytic
LOC106585716	All_fams_T20AvsT10A	-1.7546	2.11939	1.45323e-30	4.03845e-28	protein FAM219A-like	All_fams_T20CvsT10C	-1.58737	2.64448	6.04987e-13	3.26211e-10	protein FAM219A-like
LOC106606856	All_fams_T20AvsT10A	-1.77448	7.2625	1.80147e-07	1.49801e-06	band 3 anion exchange protein	All_fams_T20CvsT10C	-1.74367	8.33547	2.9591e-05	0.000329989	band 3 anion exchange protein
bbc3	All_fams_T20AvsT10A	-1.78052	3.46135	6.68361e-10	9.14303e-09	BCL2 binding component 3	All_fams_T20CvsT10C	-1.81842	3.86677	6.48749e-09	4.11539e-07	BCL2 binding component 3
LOC106572144	All_fams_T20AvsT10A	-1.80038	2.93465	9.60431e-17	4.13339e-15	synaptonemal complex protein 2	All_fams_T20CvsT10C	-1.48063	3.05001	1.51174e-10	2.35387e-08	synaptonemal complex protein 2
gal3st1a	All_fams_T20AvsT10A	-1.81907	2.49373	7.33159e-09	8.16209e-08	galactose-3-O-sulfotransferase 1a	All_fams_T20CvsT10C	-1.60845	2.88861	1.50957e-05	0.000189702	galactose-3-O-sulfotransferase 1a
LOC106590752	All_fams_T20AvsT10A	-1.83552	4.63926	4.09618e-21	3.2479e-19	nuclear factor 1 X-type-like	All_fams_T20CvsT10C	-1.5677	4.96374	4.79666e-10	5.45564e-08	nuclear factor 1 X-type-like
LOC106607757	All_fams_T20AvsT10A	-1.83996	2.65257	3.10163e-05	0.000150938	enoyl-[acyl-carrier-protein] reductase, mitochondrial	All_fams_T20CvsT10C	-1.72093	1.80166	1.15948e-05	0.000153707	enoyl-[acyl-carrier-protein] reductase, mitochondrial
LOC106600435	All_fams_T20AvsT10A	-1.84931	4.05451	2.76753e-06	1.73964e-05	aquaporin FA-CHIP	All_fams_T20CvsT10C	-1.40969	4.64614	8.80101e-05	0.00077957	aquaporin FA-CHIP
iqcb1	All_fams_T20AvsT10A	-1.84941	2.01744	1.36655e-15	4.95336e-14	IQ motif containing B1	All_fams_T20CvsT10C	-1.42354	1.90988	1.62312e-08	8.09253e-07	IQ motif containing B1
LOC106595268	All_fams_T20AvsT10A	-1.85066	7.69659	7.52725e-05	0.000331747	hemoglobin subunit beta-like	All_fams_T20CvsT10C	-1.61304	9.01012	0.000485056	0.00302947	hemoglobin subunit beta-like
LOC106591444	All_fams_T20AvsT10A	-1.8532	1.87224	2.74375e-09	3.30826e-08	plastin-1	All_fams_T20CvsT10C	-1.40126	2.1699	1.13444e-07	3.69067e-06	plastin-1
spaca4l	All_fams_T20AvsT10A	-1.87344	4.32171	1.49722e-09	1.8978e-08	sperm acrosome associated 4 like	All_fams_T20CvsT10C	-1.37114	5.0809	0.000223037	0.00162204	sperm acrosome associated 4 like
LOC106587138	All_fams_T20AvsT10A	-1.87803	3.08983	4.69205e-27	8.24755e-25	two pore channel protein 2	All_fams_T20CvsT10C	-1.4035	3.52285	4.12925e-11	9.22862e-09	two pore channel protein 2
zgc:136472	All_fams_T20AvsT10A	-1.89532	2.88592	5.45004e-15	1.78481e-13	uncharacterized LOC123733133	All_fams_T20CvsT10C	-1.42298	3.28315	2.71684e-06	4.78123e-05	uncharacterized LOC123733133
LOC106565220	All_fams_T20AvsT10A	-1.89598	2.55036	6.31512e-37	2.97208e-34	leucine-rich repeat extensin-like protein 5	All_fams_T20CvsT10C	-1.26778	2.40665	9.00178e-14	7.08391e-11	leucine-rich repeat extensin-like protein 5
LOC106610216	All_fams_T20AvsT10A	-1.89827	1.31392	7.62445e-16	2.88552e-14	FRAS1-related extracellular matrix protein 2-like	All_fams_T20CvsT10C	-1.52624	1.53992	1.75801e-08	8.66123e-07	FRAS1-related extracellular matrix protein 2-like
LOC106612366	All_fams_T20AvsT10A	-1.89839	1.71425	1.82703e-38	1.00587e-35	coagulation factor IX	All_fams_T20CvsT10C	-1.28387	2.00554	4.94728e-11	1.02893e-08	coagulation factor IX
LOC106590399	All_fams_T20AvsT10A	-1.91347	3.47902	2.28244e-44	1.93876e-41	myb-related protein A	All_fams_T20CvsT10C	-1.36006	3.51898	1.67893e-13	1.16394e-10	myb-related protein A
hem4	All_fams_T20AvsT10A	-1.91692	4.79438	3.62339e-13	8.99803e-12	Uroporphyrinogen-III synthase	All_fams_T20CvsT10C	-1.456	4.89245	1.37594e-08	7.10341e-07	Uroporphyrinogen-III synthase
alad	All_fams_T20AvsT10A	-1.92556	4.28322	4.23794e-12	8.72065e-11	aminolevulinate dehydratase	All_fams_T20CvsT10C	-1.52312	4.60153	4.12062e-08	1.67804e-06	aminolevulinate dehydratase
LOC106589388	All_fams_T20AvsT10A	-1.9446	2.17179	1.33504e-15	4.85726e-14	AMSH-like protease	All_fams_T20CvsT10C	-1.72349	2.95657	2.74671e-08	1.25354e-06	AMSH-like protease
si:dkey-264d12.5	All_fams_T20AvsT10A	-1.95834	2.31669	4.34575e-16	1.69979e-14	plectin	All_fams_T20CvsT10C	-1.38374	2.16445	8.79337e-08	3.0193e-06	plectin
LOC123729209	All_fams_T20AvsT10A	-1.96071	2.89574	0.000181466	0.000723954	neurogranin-like	All_fams_T20CvsT10C	-1.92569	3.28526	3.93364e-05	0.00041144	neurogranin-like
LOC106592998	All_fams_T20AvsT10A	-1.97465	3.71816	6.28384e-08	5.78046e-07	transmembrane protein 26	All_fams_T20CvsT10C	-2.08341	4.48694	1.06897e-08	5.9286e-07	transmembrane protein 26
LOC106592262	All_fams_T20AvsT10A	-1.98163	6.51289	8.88609e-24	1.04551e-21	cytochrome P450 4F3	All_fams_T20CvsT10C	-1.32562	6.97394	5.42564e-08	2.07321e-06	cytochrome P450 4F3
LOC106583559	All_fams_T20AvsT10A	-1.99086	1.26659	7.58934e-14	2.07951e-12	sodium- and chloride-dependent GABA transporter 2	All_fams_T20CvsT10C	-1.896	2.12572	9.97914e-06	0.000136478	sodium- and chloride-dependent GABA transporter 2
LOC106565308	All_fams_T20AvsT10A	-1.99315	1.92765	1.0158e-05	5.57669e-05	sodium- and chloride-dependent neutral and basic amino acid transporter B(0+)-like	All_fams_T20CvsT10C	-1.33723	1.88984	0.00287525	0.0124267	sodium- and chloride-dependent neutral and basic amino acid transporter B(0+)-like
LOC106610275	All_fams_T20AvsT10A	-1.99567	5.9006	3.10052e-10	4.52802e-09	hemogen-like	All_fams_T20CvsT10C	-1.47967	6.50778	5.28575e-05	0.000520126	hemogen-like
LOC123724067	All_fams_T20AvsT10A	-2.01385	8.89181	1.93886e-06	1.26169e-05	hemoglobin subunit beta-like	All_fams_T20CvsT10C	-1.92167	10.146	3.85215e-06	6.32645e-05	hemoglobin subunit beta-like
LOC106585515	All_fams_T20AvsT10A	-2.01563	-1.0541	4.14435e-09	4.83519e-08	rasGAP-activating-like protein 1	All_fams_T20CvsT10C	-1.34266	-1.0362	1.22465e-05	0.000160694	rasGAP-activating-like protein 1
LOC106584065	All_fams_T20AvsT10A	-2.02096	3.86166	1.21349e-08	1.28898e-07	rhophilin-1-like	All_fams_T20CvsT10C	-1.38679	3.93673	9.70972e-07	2.07576e-05	rhophilin-1-like
LOC106586572	All_fams_T20AvsT10A	-2.02265	-1.24182	1.43099e-10	2.21447e-09	uncharacterized LOC106586572	All_fams_T20CvsT10C	-1.30604	-1.23246	0.000166249	0.00129429	uncharacterized LOC106586572
LOC100196095	All_fams_T20AvsT10A	-2.03075	5.75301	3.89713e-11	6.74862e-10	Rhesus blood group, B glycoprotein	All_fams_T20CvsT10C	-1.55831	6.52817	4.69036e-05	0.000474363	Rhesus blood group, B glycoprotein
LOC106562888	All_fams_T20AvsT10A	-2.05322	2.59715	1.98799e-15	7.02272e-14	neutral amino acid transporter A-like	All_fams_T20CvsT10C	-1.53225	2.60096	3.897e-10	4.6888e-08	neutral amino acid transporter A-like
cerk	All_fams_T20AvsT10A	-2.07581	2.43308	7.5292e-11	1.23632e-09	ceramide kinase	All_fams_T20CvsT10C	-1.81264	2.94719	2.80707e-06	4.90302e-05	ceramide kinase
LOC106583442	All_fams_T20AvsT10A	-2.09429	2.77313	1.07926e-11	2.07182e-10	uncharacterized LOC106583442	All_fams_T20CvsT10C	-1.3295	3.28247	8.85972e-08	3.0235e-06	uncharacterized LOC106583442
LOC106602245	All_fams_T20AvsT10A	-2.09844	3.38971	1.67114e-26	2.72415e-24	C-type lectin domain family 4 member M-like	All_fams_T20CvsT10C	-1.44938	3.41074	1.57757e-10	2.41758e-08	C-type lectin domain family 4 member M-like
LOC106589946	All_fams_T20AvsT10A	-2.11435	4.6231	2.44883e-23	2.68626e-21	nuclear factor 1 X-type	All_fams_T20CvsT10C	-1.71208	5.01545	4.94906e-10	5.51272e-08	nuclear factor 1 X-type
LOC106608328	All_fams_T20AvsT10A	-2.11899	1.45804	2.12116e-18	1.1656e-16	E3 ubiquitin-protein ligase RNF19A-like	All_fams_T20CvsT10C	-1.69937	1.63903	7.58227e-08	2.70887e-06	E3 ubiquitin-protein ligase RNF19A-like
lce	All_fams_T20AvsT10A	-2.13508	1.2787	0.000432008	0.00153502	Low choriolytic enzyme	All_fams_T20CvsT10C	-1.36913	1.62312	0.00990484	0.0330127	Low choriolytic enzyme
gp9	All_fams_T20AvsT10A	-2.14157	3.45344	7.00401e-14	1.93899e-12	glycoprotein IX (platelet)	All_fams_T20CvsT10C	-1.36011	3.61303	2.27395e-06	4.13299e-05	glycoprotein IX (platelet)
LOC106575220	All_fams_T20AvsT10A	-2.14343	5.0118	6.24149e-11	1.04188e-09	uncharacterized LOC106575220	All_fams_T20CvsT10C	-2.00341	5.69844	4.97819e-08	1.94922e-06	uncharacterized LOC106575220
LOC106565566	All_fams_T20AvsT10A	-2.14637	2.11217	1.78967e-16	7.3758e-15	myosin-IIIb-like	All_fams_T20CvsT10C	-1.25838	1.99128	7.79743e-05	0.000709271	myosin-IIIb-like
slc39a4	All_fams_T20AvsT10A	-2.17046	1.8085	3.51735e-28	7.17711e-26	solute carrier family 39 member 4	All_fams_T20CvsT10C	-1.6271	1.95879	4.20075e-12	1.60938e-09	solute carrier family 39 member 4
LOC106566743	All_fams_T20AvsT10A	-2.17591	3.52264	1.84236e-14	5.56505e-13	dysbindin-like	All_fams_T20CvsT10C	-1.2578	3.4603	8.3272e-07	1.82303e-05	dysbindin-like
LOC106591603	All_fams_T20AvsT10A	-2.1823	2.88022	3.33032e-08	3.25545e-07	lipopolysaccharide-induced tumor necrosis factor-alpha factor homolog	All_fams_T20CvsT10C	-1.94613	3.81373	4.59253e-06	7.24774e-05	lipopolysaccharide-induced tumor necrosis factor-alpha factor homolog
creb3l1	All_fams_T20AvsT10A	-2.18272	1.03524	1.79394e-17	8.55319e-16	cAMP responsive element binding protein 3-like 1	All_fams_T20CvsT10C	-1.41561	1.02726	8.33627e-05	0.000747083	cAMP responsive element binding protein 3-like 1
LOC106605668	All_fams_T20AvsT10A	-2.2272	4.38904	1.87422e-08	1.91216e-07	protoporphyrinogen oxidase-like	All_fams_T20CvsT10C	-1.76897	4.71966	5.20798e-06	8.01573e-05	protoporphyrinogen oxidase-like
LOC106590880	All_fams_T20AvsT10A	-2.22977	2.33629	6.1051e-08	5.63202e-07	microsomal glutathione S-transferase 1-like	All_fams_T20CvsT10C	-1.47499	2.11828	0.000211457	0.00155676	microsomal glutathione S-transferase 1-like
si:ch1073-184j22.1	All_fams_T20AvsT10A	-2.24639	1.54409	2.38383e-12	5.13342e-11	erythroferrone	All_fams_T20CvsT10C	-2.03142	2.48491	1.23717e-07	3.94985e-06	erythroferrone
LOC106570431	All_fams_T20AvsT10A	-2.27143	1.09248	1.17806e-14	3.68431e-13	uncharacterized LOC106570431	All_fams_T20CvsT10C	-1.49391	1.31973	7.6885e-06	0.000110278	uncharacterized LOC106570431
hmbsa	All_fams_T20AvsT10A	-2.27196	6.00805	6.63507e-19	3.95112e-17	hydroxymethylbilane synthase a	All_fams_T20CvsT10C	-1.60444	6.16218	3.61746e-10	4.42561e-08	hydroxymethylbilane synthase a
LOC123730776	All_fams_T20AvsT10A	-2.27242	-1.45828	4.53944e-12	9.28216e-11	proline-rich protein 33-like	All_fams_T20CvsT10C	-2.01623	-1.52501	5.48719e-08	2.08432e-06	proline-rich protein 33-like
LOC106582285	All_fams_T20AvsT10A	-2.28277	2.4177	4.67838e-24	5.59469e-22	KAT8 regulatory NSL complex subunit 1-like	All_fams_T20CvsT10C	-1.73804	3.13842	1.8752e-09	1.52327e-07	KAT8 regulatory NSL complex subunit 1-like
sst6	All_fams_T20AvsT10A	-2.29451	-1.05441	8.90822e-12	1.72828e-10	somatostatin 6	All_fams_T20CvsT10C	-1.30186	-1.18165	1.0442e-05	0.000141678	somatostatin 6
kif21a	All_fams_T20AvsT10A	-2.34231	1.99389	1.47941e-22	1.45346e-20	kinesin family member 21A	All_fams_T20CvsT10C	-1.5931	2.30673	4.38989e-08	1.76304e-06	kinesin family member 21A
LOC100196543	All_fams_T20AvsT10A	-2.34466	4.89454	1.7723e-16	7.3311e-15	equilibrative nucleoside transporter 1	All_fams_T20CvsT10C	-1.81667	5.86462	3.24377e-07	8.62548e-06	equilibrative nucleoside transporter 1
LOC106561148	All_fams_T20AvsT10A	-2.35189	1.60648	3.42426e-19	2.09468e-17	alpha-2,8-sialyltransferase 8B	All_fams_T20CvsT10C	-1.32829	1.17653	5.57906e-07	1.31962e-05	alpha-2,8-sialyltransferase 8B
LOC106575727	All_fams_T20AvsT10A	-2.35834	1.51514	1.0167e-21	8.69981e-20	prolactin receptor	All_fams_T20CvsT10C	-1.58876	1.31806	1.30878e-08	6.86887e-07	prolactin receptor
LOC106604707	All_fams_T20AvsT10A	-2.36303	3.58346	9.20847e-33	3.12435e-30	serine protease 23	All_fams_T20CvsT10C	-1.31922	3.4605	7.31876e-09	4.4769e-07	serine protease 23
cahz	All_fams_T20AvsT10A	-2.37238	7.98339	1.9193e-11	3.52221e-10	carbonic anhydrase	All_fams_T20CvsT10C	-1.65257	8.97588	3.93395e-05	0.00041144	carbonic anhydrase
LOC100136576	All_fams_T20AvsT10A	-2.38236	10.4693	3.97912e-09	4.66105e-08	beta globin	All_fams_T20CvsT10C	-1.45305	11.562	0.000494969	0.00307686	beta globin
LOC106564308	All_fams_T20AvsT10A	-2.41357	3.63652	3.15623e-13	7.92561e-12	lipopolysaccharide-induced tumor necrosis factor-alpha factor homolog	All_fams_T20CvsT10C	-1.52983	4.12107	0.000135971	0.00110233	lipopolysaccharide-induced tumor necrosis factor-alpha factor homolog
LOC106589620	All_fams_T20AvsT10A	-2.44279	3.59614	2.40157e-13	6.18494e-12	Kruppel-like factor 1	All_fams_T20CvsT10C	-1.9683	4.49598	1.08842e-06	2.27832e-05	Kruppel-like factor 1
LOC106593670	All_fams_T20AvsT10A	-2.44308	3.85098	6.98528e-37	3.23529e-34	phosphatidylinositol N-acetylglucosaminyltransferase subunit Q-like	All_fams_T20CvsT10C	-1.64622	3.99009	8.90449e-11	1.56188e-08	phosphatidylinositol N-acetylglucosaminyltransferase subunit Q-like
LOC106587137	All_fams_T20AvsT10A	-2.45578	5.17531	4.13098e-18	2.18762e-16	G1/S-specific cyclin-D1	All_fams_T20CvsT10C	-2.0065	5.66107	5.36452e-09	3.56618e-07	G1/S-specific cyclin-D1
LOC106564529	All_fams_T20AvsT10A	-2.46894	3.64727	2.13563e-12	4.62625e-11	Kruppel-like factor 1	All_fams_T20CvsT10C	-1.85943	4.38035	1.52664e-05	0.000191188	Kruppel-like factor 1
LOC123723657	All_fams_T20AvsT10A	-2.50303	10.012	1.66477e-08	1.72318e-07	hemoglobin subunit beta-like	All_fams_T20CvsT10C	-1.7005	10.7716	5.79512e-05	0.000560959	hemoglobin subunit beta-like
tfr1a	All_fams_T20AvsT10A	-2.5038	8.31547	1.90612e-26	3.05598e-24	transferrin receptor 1a	All_fams_T20CvsT10C	-1.71211	8.62655	8.84097e-08	3.02247e-06	transferrin receptor 1a
LOC123730955	All_fams_T20AvsT10A	-2.53208	4.09281	5.64476e-18	2.93598e-16	piggyBac transposable element-derived protein 4-like	All_fams_T20CvsT10C	-1.87177	4.17812	6.86938e-09	4.2484e-07	piggyBac transposable element-derived protein 4-like
LOC106594081	All_fams_T20AvsT10A	-2.55666	1.76611	4.68891e-13	1.1392e-11	high-affinity choline transporter 1-like	All_fams_T20CvsT10C	-1.33291	1.54276	0.000282562	0.00195843	high-affinity choline transporter 1-like
LOC100217346	All_fams_T20AvsT10A	-2.5701	5.6223	7.09676e-16	2.71397e-14	Kruppel-like factor 4	All_fams_T20CvsT10C	-1.75759	6.06938	4.33599e-07	1.07631e-05	Kruppel-like factor 4
apoob	All_fams_T20AvsT10A	-2.57546	7.00333	5.80376e-41	3.68148e-38	apolipoprotein O, b	All_fams_T20CvsT10C	-1.72388	7.4783	1.26704e-08	6.74015e-07	apolipoprotein O, b
LOC106569038	All_fams_T20AvsT10A	-2.58127	1.22926	2.27787e-21	1.86702e-19	myb-related protein A-like	All_fams_T20CvsT10C	-1.66696	1.01776	2.61515e-07	7.22442e-06	myb-related protein A-like
LOC106601072	All_fams_T20AvsT10A	-2.61667	9.83629	2.81432e-09	3.39055e-08	hemoglobin subunit alpha	All_fams_T20CvsT10C	-2.0076	11.1344	1.8788e-05	0.000226335	hemoglobin subunit alpha
LOC106563235	All_fams_T20AvsT10A	-2.61705	4.28269	2.38076e-27	4.39672e-25	zinc finger protein Gfi-1b-like	All_fams_T20CvsT10C	-1.67222	4.40792	5.63899e-10	6.10374e-08	zinc finger protein Gfi-1b-like
LOC106601051	All_fams_T20AvsT10A	-2.69688	2.88427	2.81688e-08	2.77588e-07	hemoglobin subunit beta-like	All_fams_T20CvsT10C	-1.32678	3.318	0.00187046	0.00882267	hemoglobin subunit beta-like
LOC106607375	All_fams_T20AvsT10A	-2.71141	9.16563	2.84567e-09	3.42407e-08	hemoglobin subunit alpha-4	All_fams_T20CvsT10C	-1.37278	10.5877	0.00398225	0.016082	hemoglobin subunit alpha-4
LOC106607372	All_fams_T20AvsT10A	-2.71142	9.71133	3.24034e-08	3.17175e-07	hemoglobin subunit beta-like	All_fams_T20CvsT10C	-1.29564	11.1619	0.011553	0.0373062	hemoglobin subunit beta-like
LOC100136584	All_fams_T20AvsT10A	-2.71353	10.2332	9.65063e-11	1.53709e-09	beta-globin	All_fams_T20CvsT10C	-1.74537	11.183	5.30051e-05	0.000520908	beta-globin
LOC106565269	All_fams_T20AvsT10A	-2.72907	2.57438	1.60732e-14	4.88033e-13	helicase with zinc finger domain 2	All_fams_T20CvsT10C	-2.26056	3.30464	3.62877e-08	1.51809e-06	helicase with zinc finger domain 2
hba	All_fams_T20AvsT10A	-2.77086	6.61005	3.86928e-08	3.72736e-07	hemoglobin subunit alpha	All_fams_T20CvsT10C	-2.63751	7.84412	3.19796e-07	8.57412e-06	hemoglobin subunit alpha
LOC106601071	All_fams_T20AvsT10A	-2.77092	8.6668	1.98863e-09	2.46082e-08	hemoglobin subunit alpha-4	All_fams_T20CvsT10C	-1.97134	9.9749	5.0503e-05	0.000504631	hemoglobin subunit alpha-4
dcup	All_fams_T20AvsT10A	-2.78764	6.11774	1.70565e-26	2.76495e-24	Uroporphyrinogen decarboxylase	All_fams_T20CvsT10C	-1.53059	6.23644	2.48848e-06	4.45616e-05	Uroporphyrinogen decarboxylase
LOC106577689	All_fams_T20AvsT10A	-2.82351	2.79041	1.51e-72	7.34336e-69	prostaglandin D2 receptor 2	All_fams_T20CvsT10C	-1.32854	3.03351	7.6414e-09	4.6353e-07	prostaglandin D2 receptor 2
LOC106599289	All_fams_T20AvsT10A	-2.87147	1.08129	1.48921e-23	1.69741e-21	serine/threonine-protein kinase 17A	All_fams_T20CvsT10C	-1.74803	1.12169	1.03868e-09	9.66455e-08	serine/threonine-protein kinase 17A
LOC106582920	All_fams_T20AvsT10A	-2.87282	1.28686	7.11841e-28	1.40343e-25	inositol hexakisphosphate kinase 2-like	All_fams_T20CvsT10C	-1.4909	1.62758	7.69655e-06	0.000110286	inositol hexakisphosphate kinase 2-like
rhd	All_fams_T20AvsT10A	-2.89066	5.42478	8.21855e-20	5.42555e-18	Rh blood group, D antigen	All_fams_T20CvsT10C	-1.68335	5.88543	3.77188e-07	9.67629e-06	Rh blood group, D antigen
LOC106601074	All_fams_T20AvsT10A	-2.90168	10.0473	8.37923e-11	1.35757e-09	hemoglobin subunit beta-1	All_fams_T20CvsT10C	-1.78408	11.1389	0.000117884	0.000982656	hemoglobin subunit beta-1
LOC106601077	All_fams_T20AvsT10A	-2.91508	10.0632	6.25597e-12	1.24518e-10	hemoglobin subunit alpha-like	All_fams_T20CvsT10C	-1.90858	11.1507	3.43313e-05	0.000369274	hemoglobin subunit alpha-like
tmod4	All_fams_T20AvsT10A	-2.93724	5.52444	5.46051e-16	2.11316e-14	tropomodulin 4 (muscle)	All_fams_T20CvsT10C	-2.02441	6.36324	1.27726e-06	2.57767e-05	tropomodulin 4 (muscle)
slc25a37	All_fams_T20AvsT10A	-2.95293	5.56495	1.38653e-29	3.45791e-27	solute carrier family 25 member 37	All_fams_T20CvsT10C	-1.81116	6.07996	2.90986e-08	1.30148e-06	solute carrier family 25 member 37
LOC106564374	All_fams_T20AvsT10A	-2.98651	2.66777	7.54604e-16	2.86328e-14	uncharacterized LOC106564374	All_fams_T20CvsT10C	-2.41963	3.90537	9.50999e-08	3.18746e-06	uncharacterized LOC106564374
LOC106569932	All_fams_T20AvsT10A	-3.0242	4.94353	1.07937e-25	1.54387e-23	ATPase family AAA domain-containing protein 2	All_fams_T20CvsT10C	-2.39591	5.76952	5.69761e-10	6.14435e-08	ATPase family AAA domain-containing protein 2
LOC106591983	All_fams_T20AvsT10A	-3.04282	1.32994	9.2144e-28	1.76886e-25	putative pre-mRNA-splicing factor ATP-dependent RNA helicase DHX32	All_fams_T20CvsT10C	-1.76056	1.49271	5.50317e-08	2.08432e-06	putative pre-mRNA-splicing factor ATP-dependent RNA helicase DHX32
LOC106611162	All_fams_T20AvsT10A	-3.05699	4.87786	1.06519e-25	1.53109e-23	uncharacterized LOC106611162	All_fams_T20CvsT10C	-1.91629	4.40872	1.94657e-08	9.42842e-07	uncharacterized LOC106611162
LOC106607236	All_fams_T20AvsT10A	-3.09796	5.3818	3.78314e-09	4.45114e-08	hemoglobin subunit beta-1	All_fams_T20CvsT10C	-3.2593	6.338	6.3267e-10	6.74779e-08	hemoglobin subunit beta-1
LOC106564853	All_fams_T20AvsT10A	-3.10406	5.24262	7.37433e-17	3.23086e-15	eosinophil peroxidase-like	All_fams_T20CvsT10C	-1.38847	6.29459	4.94441e-05	0.000495581	eosinophil peroxidase-like
LOC106575060	All_fams_T20AvsT10A	-3.11463	3.05838	2.80672e-14	8.21438e-13	microsomal glutathione S-transferase 1-like	All_fams_T20CvsT10C	-1.83046	3.35135	3.04794e-05	0.00033724	microsomal glutathione S-transferase 1-like
LOC123729220	All_fams_T20AvsT10A	-3.11501	6.4228	3.10379e-19	1.9147e-17	porphobilinogen deaminase-like	All_fams_T20CvsT10C	-1.75787	6.48076	7.91211e-06	0.000113041	porphobilinogen deaminase-like
LOC106607371	All_fams_T20AvsT10A	-3.15182	8.47592	1.68514e-09	2.11124e-08	hemoglobin subunit beta-1	All_fams_T20CvsT10C	-1.53555	9.88003	0.00543899	0.02061	hemoglobin subunit beta-1
LOC106609456	All_fams_T20AvsT10A	-3.20279	4.82184	1.07182e-49	1.35976e-46	mitogen-activated protein kinase 11-like	All_fams_T20CvsT10C	-1.99388	5.33291	1.45728e-12	6.8438e-10	mitogen-activated protein kinase 11-like
LOC106603195	All_fams_T20AvsT10A	-3.31597	2.50978	9.68155e-11	1.54034e-09	XK-related protein 5-like	All_fams_T20CvsT10C	-2.56879	2.49663	8.35293e-08	2.92343e-06	XK-related protein 5-like
LOC106580917	All_fams_T20AvsT10A	-3.32738	5.5673	7.12762e-20	4.73752e-18	tropomodulin-4-like	All_fams_T20CvsT10C	-2.15244	6.21109	8.37448e-08	2.92725e-06	tropomodulin-4-like
LOC106607373	All_fams_T20AvsT10A	-3.32986	8.51657	1.37187e-09	1.75108e-08	hemoglobin subunit alpha-like	All_fams_T20CvsT10C	-1.51014	9.94433	0.00867211	0.0296577	hemoglobin subunit alpha-like
LOC106590208	All_fams_T20AvsT10A	-3.36955	3.25529	8.27044e-20	5.44748e-18	carbonic anhydrase 1-like	All_fams_T20CvsT10C	-2.36895	3.40113	1.29166e-10	2.08941e-08	carbonic anhydrase 1-like
LOC106565270	All_fams_T20AvsT10A	-3.41816	1.30143	2.28245e-22	2.18359e-20	stathmin-3-like	All_fams_T20CvsT10C	-1.98712	1.43798	2.97692e-06	5.15026e-05	stathmin-3-like
LOC106580836	All_fams_T20AvsT10A	-3.43419	2.15757	3.79467e-57	8.51728e-54	golgin subfamily A member 6-like protein 22	All_fams_T20CvsT10C	-2.71192	2.70302	6.35194e-16	1.62664e-12	golgin subfamily A member 6-like protein 22
mybpc2a	All_fams_T20AvsT10A	-3.51409	1.16648	6.6234e-25	8.86533e-23	myosin binding protein Ca	All_fams_T20CvsT10C	-2.45287	1.97229	3.76602e-12	1.49032e-09	myosin binding protein Ca
LOC123743182	All_fams_T20AvsT10A	-3.75078	3.56154	6.89759e-87	5.03162e-83	chromatin target of PRMT1 protein-like	All_fams_T20CvsT10C	-1.85778	3.60619	1.80105e-10	2.67557e-08	chromatin target of PRMT1 protein-like
LOC106607380	All_fams_T20AvsT10A	-3.8194	5.44859	5.33957e-15	1.7506e-13	hemoglobin subunit beta-1	All_fams_T20CvsT10C	-1.61304	6.26417	0.00167949	0.00811769	hemoglobin subunit beta-1
nmt1b	All_fams_T20AvsT10A	-3.8703	5.5153	2.5675e-13	6.58322e-12	N-myristoyltransferase 1b	All_fams_T20CvsT10C	-1.89019	5.76715	0.00035751	0.00237608	N-myristoyltransferase 1b
hmgb3	All_fams_T20AvsT10A	-4.34657	4.48283	1.12298e-84	6.5535e-81	High mobility group protein B3	All_fams_T20CvsT10C	-1.62532	4.70012	2.28817e-05	0.000267354	High mobility group protein B3
LOC106571909	All_fams_T20AvsT10A	-4.63399	2.53608	3.93772e-11	6.80277e-10	troponin C, slow skeletal and cardiac muscles	All_fams_T20CvsT10C	-2.41205	3.02882	0.00021166	0.00155786	troponin C, slow skeletal and cardiac muscles
LOC106566742	All_fams_T20AvsT10A	-4.68846	1.91074	5.39567e-42	3.84001e-39	cadherin-like protein 26	All_fams_T20CvsT10C	-2.61244	2.32763	3.03886e-08	1.33257e-06	cadherin-like protein 26
LOC106585833	All_fams_T20AvsT10A	-4.69265	9.05726	7.40574e-16	2.8137e-14	histone H1	All_fams_T20CvsT10C	-2.08375	9.50972	0.000283136	0.00196056	histone H1

## Sheet: HK_T20AvsT10A&T20CvsT10C_GO
ID	Term	GOGroups	Ontology Source	Term PValue	Term PValue Corrected with Benjamini-Hochberg	Group PValue	Group PValue Corrected with Benjamini-Hochberg	GOLevels	% Associated Genes	Nr. Genes	Associated Genes Found
GO:0004869	cysteine-type endopeptidase inhibitor activity	Group00	GO_MolecularFunction-EBI-UniProt-GOA-ACAP-ARAP_01.05.2024_00h00	0.000560172	0.000973632	0.000560172	0.00112034	[6]	11.5385	3	[LOC100195750, LOC106589915, LOC106590538]
GO:0042742	defense response to bacterium	Group01	GO_BiologicalProcess-EBI-UniProt-GOA-ACAP-ARAP_01.05.2024_00h00	0.000620161	0.00105283	0.000620161	0.00101481	[4, 5, 6]	6.45161	4	[LOC106564853, hamp, lyz, tfa]
GO:0051402	neuron apoptotic process	Group02	GO_BiologicalProcess-EBI-UniProt-GOA-ACAP-ARAP_01.05.2024_00h00	0.00262713	0.00330656	0.00262713	0.00337774	[5]	6.81818	3	[apoeb, hdr, m17]
GO:0072488	ammonium transmembrane transport	Group03	GO_BiologicalProcess-EBI-UniProt-GOA-ACAP-ARAP_01.05.2024_00h00	0.000215616	0.000414209	0.000215616	0.000485135	[5, 7]	15.7895	3	[LOC100196095, LOC106600435, rhd]
GO:0008519	ammonium transmembrane transporter activity	Group03	GO_BiologicalProcess-EBI-UniProt-GOA-ACAP-ARAP_01.05.2024_00h00	0.000182411	0.000369888	0.000215616	0.000485135	[6, 8]	16.6667	3	[LOC100196095, LOC106600435, rhd]
KEGG:00380	Tryptophan metabolism	Group04	KEGG_01.05.2024	0.0112159	0.0113716	0.00933053	0.00933053	[-1]	4.05405	3	[LOC106564824, LOC106577031, LOC106586175]
KEGG:00630	Glyoxylate and dicarboxylate metabolism	Group04	KEGG_01.05.2024	0.00787281	0.00857784	0.00933053	0.00933053	[-1]	4.61538	3	[LOC106564824, LOC106586175, glyctk]
GO:0016701	oxidoreductase activity, acting on single donors with incorporation of molecular oxygen	Group05	GO_MolecularFunction-EBI-UniProt-GOA-ACAP-ARAP_01.05.2024_00h00	0.00602161	0.00676273	0.00602161	0.00677431	[3]	5.08475	3	[LOC106577031, LOC106590602, cdo1]
GO:0016702	oxidoreductase activity, acting on single donors with incorporation of molecular oxygen, incorporation of two atoms of oxygen	Group05	GO_MolecularFunction-EBI-UniProt-GOA-ACAP-ARAP_01.05.2024_00h00	0.00574153	0.00654894	0.00602161	0.00677431	[4]	5.17241	3	[LOC106577031, LOC106590602, cdo1]
GO:0030492	hemoglobin binding	Group06	GO_MolecularFunction-EBI-UniProt-GOA-ACAP-ARAP_01.05.2024_00h00	1.40744e-06	4.28098e-06	1.40744e-06	8.44466e-06	[3]	28.5714	4	[LOC106601074, LOC106607236, LOC106607371, LOC106607380]
GO:0031721	hemoglobin alpha binding	Group06	GO_MolecularFunction-EBI-UniProt-GOA-ACAP-ARAP_01.05.2024_00h00	1.40744e-06	4.28098e-06	1.40744e-06	8.44466e-06	[4]	28.5714	4	[LOC106601074, LOC106607236, LOC106607371, LOC106607380]
GO:0042379	chemokine receptor binding	Group07	GO_MolecularFunction-EBI-UniProt-GOA-ACAP-ARAP_01.05.2024_00h00	0.00927328	0.00967071	0.00927328	0.00981877	[5]	4.34783	3	[LOC106561115, LOC106600447, cxl10]
GO:0008009	chemokine activity	Group07	GO_BiologicalProcess-EBI-UniProt-GOA-ACAP-ARAP_01.05.2024_00h00	0.00855616	0.00905218	0.00927328	0.00981877	[5, 6, 7]	4.47761	3	[LOC106561115, LOC106600447, cxl10]
GO:0055002	striated muscle cell development	Group08	GO_BiologicalProcess-EBI-UniProt-GOA-ACAP-ARAP_01.05.2024_00h00	0.00192757	0.00260579	0.00192757	0.00266894	[5, 6]	4.7619	4	[LOC106569441, LOC106580917, LOC106589620, tmod4]
GO:0030239	myofibril assembly	Group08	GO_BiologicalProcess-EBI-UniProt-GOA-ACAP-ARAP_01.05.2024_00h00	0.00192757	0.00260579	0.00192757	0.00266894	[4, 5, 6, 7, 8]	4.7619	4	[LOC106569441, LOC106580917, LOC106589620, tmod4]
GO:0034612	response to tumor necrosis factor	Group09	GO_BiologicalProcess-EBI-UniProt-GOA-ACAP-ARAP_01.05.2024_00h00	0.00422638	0.00497622	0.00422638	0.00507166	[5]	5.76923	3	[LOC106563020, hdr, traf4a]
GO:0033209	tumor necrosis factor-mediated signaling pathway	Group09	GO_BiologicalProcess-EBI-UniProt-GOA-ACAP-ARAP_01.05.2024_00h00	0.00146921	0.00214505	0.00422638	0.00507166	[5, 6, 7]	8.33333	3	[LOC106563020, hdr, traf4a]
GO:0071356	cellular response to tumor necrosis factor	Group09	GO_BiologicalProcess-EBI-UniProt-GOA-ACAP-ARAP_01.05.2024_00h00	0.00422638	0.00497622	0.00422638	0.00507166	[6]	5.76923	3	[LOC106563020, hdr, traf4a]
GO:0006879	intracellular iron ion homeostasis	Group10	GO_BiologicalProcess-EBI-UniProt-GOA-ACAP-ARAP_01.05.2024_00h00	0.000547415	0.000974666	2.70105e-05	8.10315e-05	[4, 6]	6.66667	4	[LOC106600953, LOC123741664, hamp, tfr1a]
GO:0000041	transition metal ion transport	Group10	GO_BiologicalProcess-EBI-UniProt-GOA-ACAP-ARAP_01.05.2024_00h00	6.22086e-05	0.000151374	2.70105e-05	8.10315e-05	[7]	4.4586	7	[LOC106600953, LOC123741664, hamp, slc25a37, slc39a4, tfa, tfr1a]
GO:0006826	iron ion transport	Group10	GO_BiologicalProcess-EBI-UniProt-GOA-ACAP-ARAP_01.05.2024_00h00	1.50118e-05	4.21484e-05	2.70105e-05	8.10315e-05	[8]	7.14286	6	[LOC106600953, LOC123741664, hamp, slc25a37, tfa, tfr1a]
GO:0008198	ferrous iron binding	Group10	GO_MolecularFunction-EBI-UniProt-GOA-ACAP-ARAP_01.05.2024_00h00	0.00336868	0.00403137	2.70105e-05	8.10315e-05	[8]	6.25	3	[LOC106600953, LOC123741664, cdo1]
GO:0009266	response to temperature stimulus	Group11	GO_BiologicalProcess-EBI-UniProt-GOA-ACAP-ARAP_01.05.2024_00h00	0.00602161	0.00676273	0.00162737	0.00244106	[3]	5.08475	3	[LOC106608136, dnaja, hs90a]
GO:0009408	response to heat	Group11	GO_BiologicalProcess-EBI-UniProt-GOA-ACAP-ARAP_01.05.2024_00h00	0.00317261	0.00386001	0.00162737	0.00244106	[3, 4]	6.38298	3	[LOC106608136, dnaja, hs90a]
GO:0044183	protein folding chaperone	Group11	GO_BiologicalProcess-EBI-UniProt-GOA-ACAP-ARAP_01.05.2024_00h00	0.00210096	0.00273876	0.00162737	0.00244106	[3, 6, 7, 8]	4.65116	4	[LOC106608136, hs90a, hsc70, hsp7c]
GO:0140662	ATP-dependent protein folding chaperone	Group11	GO_BiologicalProcess-EBI-UniProt-GOA-ACAP-ARAP_01.05.2024_00h00	0.0010894	0.00162299	0.00162737	0.00244106	[4, 7, 8, 9]	5.55556	4	[LOC106608136, hs90a, hsc70, hsp7c]
GO:0002443	leukocyte mediated immunity	Group12	GO_BiologicalProcess-EBI-UniProt-GOA-ACAP-ARAP_01.05.2024_00h00	0.00290243	0.00359114	0.000582242	0.00104804	[3]	4.25532	4	[LOC106577762, LOC106577765, LOC106583003, LOC106588291]
GO:0009988	cell-cell recognition	Group12	GO_BiologicalProcess-EBI-UniProt-GOA-ACAP-ARAP_01.05.2024_00h00	0.0096446	0.00991628	0.000582242	0.00104804	[3]	4.28571	3	[LOC106577762, LOC106577765, spaca4l]
GO:0141061	disruption of cell in another organism	Group12	GO_BiologicalProcess-EBI-UniProt-GOA-ACAP-ARAP_01.05.2024_00h00	0.00185485	0.0025548	0.000582242	0.00104804	[3]	7.69231	3	[LOC106577762, LOC106577765, lyz]
GO:0001909	leukocyte mediated cytotoxicity	Group12	GO_BiologicalProcess-EBI-UniProt-GOA-ACAP-ARAP_01.05.2024_00h00	0.00262713	0.00330656	0.000582242	0.00104804	[3, 4]	6.81818	3	[LOC106577762, LOC106577765, LOC106588291]
GO:0031640	killing of cells of another organism	Group12	GO_BiologicalProcess-EBI-UniProt-GOA-ACAP-ARAP_01.05.2024_00h00	0.00185485	0.0025548	0.000582242	0.00104804	[3, 4]	7.69231	3	[LOC106577762, LOC106577765, lyz]
GO:0002449	lymphocyte mediated immunity	Group12	GO_BiologicalProcess-EBI-UniProt-GOA-ACAP-ARAP_01.05.2024_00h00	0.00161095	0.00230587	0.000582242	0.00104804	[4]	5	4	[LOC106577762, LOC106577765, LOC106583003, LOC106588291]
GO:0002460	adaptive immune response based on somatic recombination of immune receptors built from immunoglobulin superfamily domains	Group12	GO_BiologicalProcess-EBI-UniProt-GOA-ACAP-ARAP_01.05.2024_00h00	0.0116303	0.0116303	0.000582242	0.00104804	[4]	4	3	[LOC106577762, LOC106577765, LOC106583003]
GO:0002456	T cell mediated immunity	Group12	GO_BiologicalProcess-EBI-UniProt-GOA-ACAP-ARAP_01.05.2024_00h00	0.00172004	0.00241467	0.000582242	0.00104804	[5]	7.89474	3	[LOC106577762, LOC106577765, LOC106583003]
KEGG:00260	Glycine, serine and threonine metabolism	Group13	KEGG_01.05.2024	0.0112159	0.0113716	6.77277e-06	3.04775e-05	[-1]	4.05405	3	[LOC100194731, LOC106601268, glyctk]
KEGG:00350	Tyrosine metabolism	Group13	KEGG_01.05.2024	0.00754369	0.00834377	6.77277e-06	3.04775e-05	[-1]	4.6875	3	[LOC100194731, LOC106590602, LOC106601268]
KEGG:00410	beta-Alanine metabolism	Group13	KEGG_01.05.2024	4.39044e-05	0.000114465	6.77277e-06	3.04775e-05	[-1]	8.06452	5	[LOC100194731, LOC106569508, LOC106594092, LOC106601268, gadl1]
KEGG:00430	Taurine and hypotaurine metabolism	Group13	KEGG_01.05.2024	8.29544e-05	0.000183505	6.77277e-06	3.04775e-05	[-1]	10.8108	4	[LOC106569508, LOC106594092, cdo1, gadl1]
GO:0016830	carbon-carbon lyase activity	Group13	GO_MolecularFunction-EBI-UniProt-GOA-ACAP-ARAP_01.05.2024_00h00	0.000198079	0.000390804	6.77277e-06	3.04775e-05	[3]	5.88235	5	[LOC100194624, LOC106569508, LOC106594092, dcup, gadl1]
GO:0009308	amine metabolic process	Group13	GO_BiologicalProcess-EBI-UniProt-GOA-ACAP-ARAP_01.05.2024_00h00	0.00927328	0.00967071	6.77277e-06	3.04775e-05	[4]	4.34783	3	[LOC100194731, LOC106577031, LOC106601268]
GO:0016831	carboxy-lyase activity	Group13	GO_MolecularFunction-EBI-UniProt-GOA-ACAP-ARAP_01.05.2024_00h00	0.000340135	0.000636664	6.77277e-06	3.04775e-05	[4]	7.54717	4	[LOC106569508, LOC106594092, dcup, gadl1]
GO:0005507	copper ion binding	Group13	GO_MolecularFunction-EBI-UniProt-GOA-ACAP-ARAP_01.05.2024_00h00	0.00821029	0.00881399	6.77277e-06	3.04775e-05	[7]	4.54545	3	[LOC100194731, LOC106578921, LOC106601268]
KEGG:00910	Nitrogen metabolism	Group14	KEGG_01.05.2024	6.64127e-05	0.000156391	6.21936e-05	0.000159926	[-1]	11.4286	4	[LOC106568872, LOC106590208, ca6, cahz]
GO:0016835	carbon-oxygen lyase activity	Group14	GO_MolecularFunction-EBI-UniProt-GOA-ACAP-ARAP_01.05.2024_00h00	0.000964594	0.00146699	6.21936e-05	0.000159926	[3]	4.16667	5	[LOC106568872, LOC106590208, ca6, cahz, hem4]
GO:0006885	regulation of pH	Group14	GO_BiologicalProcess-EBI-UniProt-GOA-ACAP-ARAP_01.05.2024_00h00	0.00219157	0.00280675	6.21936e-05	0.000159926	[2, 5]	4.5977	4	[LOC100380859, LOC106590208, LOC106606856, cahz]
GO:0016836	hydro-lyase activity	Group14	GO_MolecularFunction-EBI-UniProt-GOA-ACAP-ARAP_01.05.2024_00h00	0.000482699	0.000880926	6.21936e-05	0.000159926	[4]	4.85437	5	[LOC106568872, LOC106590208, ca6, cahz, hem4]
GO:0004089	carbonate dehydratase activity	Group14	GO_MolecularFunction-EBI-UniProt-GOA-ACAP-ARAP_01.05.2024_00h00	2.68764e-05	7.26657e-05	6.21936e-05	0.000159926	[5]	14.2857	4	[LOC106568872, LOC106590208, ca6, cahz]
GO:0019755	one-carbon compound transport	Group14	GO_BiologicalProcess-EBI-UniProt-GOA-ACAP-ARAP_01.05.2024_00h00	0.000776465	0.001206	6.21936e-05	0.000159926	[5]	10.3448	3	[LOC106590208, LOC106600435, cahz]
GO:0015670	carbon dioxide transport	Group14	GO_BiologicalProcess-EBI-UniProt-GOA-ACAP-ARAP_01.05.2024_00h00	1.31104e-05	3.82825e-05	6.21936e-05	0.000159926	[5, 6]	37.5	3	[LOC106590208, LOC106600435, cahz]
GO:0015106	bicarbonate transmembrane transporter activity	Group14	GO_BiologicalProcess-EBI-UniProt-GOA-ACAP-ARAP_01.05.2024_00h00	0.00602161	0.00676273	6.21936e-05	0.000159926	[5, 7]	5.08475	3	[LOC100380859, LOC106606856, slc39a4]
GO:0015701	bicarbonate transport	Group14	GO_BiologicalProcess-EBI-UniProt-GOA-ACAP-ARAP_01.05.2024_00h00	0.00855616	0.00905218	6.21936e-05	0.000159926	[6]	4.47761	3	[LOC100380859, LOC106606856, slc39a4]
KEGG:00860	Porphyrin metabolism	Group15	KEGG_01.05.2024	1.19414e-06	3.7901e-06	8.14825e-07	7.33342e-06	[-1]	8.13953	7	[LOC106600953, LOC106605668, alad, dcup, fech, hem4, hmbsa]
GO:0016765	transferase activity, transferring alkyl or aryl (other than methyl) groups	Group15	GO_MolecularFunction-EBI-UniProt-GOA-ACAP-ARAP_01.05.2024_00h00	0.00201298	0.00267177	8.14825e-07	7.33342e-06	[3]	4.70588	4	[LOC106575060, LOC106590880, LOC123729220, hmbsa]
GO:0046148	pigment biosynthetic process	Group15	GO_BiologicalProcess-EBI-UniProt-GOA-ACAP-ARAP_01.05.2024_00h00	8.8819e-07	2.94717e-06	8.14825e-07	7.33342e-06	[3]	11.5385	6	[LOC106605668, LOC123729220, dcup, fech, hem4, hmbsa]
GO:0033013	tetrapyrrole metabolic process	Group15	GO_BiologicalProcess-EBI-UniProt-GOA-ACAP-ARAP_01.05.2024_00h00	4.21644e-07	1.46571e-06	8.14825e-07	7.33342e-06	[4]	13.0435	6	[LOC106605668, LOC123729220, dcup, fech, hem4, hmbsa]
GO:0042168	heme metabolic process	Group15	GO_BiologicalProcess-EBI-UniProt-GOA-ACAP-ARAP_01.05.2024_00h00	1.52331e-07	5.85273e-07	8.14825e-07	7.33342e-06	[3, 6]	15.3846	6	[LOC106605668, LOC123729220, dcup, fech, hem4, hmbsa]
GO:0006778	porphyrin-containing compound metabolic process	Group15	GO_BiologicalProcess-EBI-UniProt-GOA-ACAP-ARAP_01.05.2024_00h00	1.7828e-07	6.50722e-07	8.14825e-07	7.33342e-06	[5]	15	6	[LOC106605668, LOC123729220, dcup, fech, hem4, hmbsa]
GO:0033014	tetrapyrrole biosynthetic process	Group15	GO_BiologicalProcess-EBI-UniProt-GOA-ACAP-ARAP_01.05.2024_00h00	2.90578e-08	1.24778e-07	8.14825e-07	7.33342e-06	[5]	20	6	[LOC106605668, LOC123729220, dcup, fech, hem4, hmbsa]
GO:0006783	heme biosynthetic process	Group15	GO_BiologicalProcess-EBI-UniProt-GOA-ACAP-ARAP_01.05.2024_00h00	2.33681e-08	1.06617e-07	8.14825e-07	7.33342e-06	[4, 7]	20.6897	6	[LOC106605668, LOC123729220, dcup, fech, hem4, hmbsa]
GO:0006779	porphyrin-containing compound biosynthetic process	Group15	GO_BiologicalProcess-EBI-UniProt-GOA-ACAP-ARAP_01.05.2024_00h00	2.90578e-08	1.24778e-07	8.14825e-07	7.33342e-06	[6]	20	6	[LOC106605668, LOC123729220, dcup, fech, hem4, hmbsa]
GO:0046501	protoporphyrinogen IX metabolic process	Group15	GO_BiologicalProcess-EBI-UniProt-GOA-ACAP-ARAP_01.05.2024_00h00	3.74524e-08	1.5189e-07	8.14825e-07	7.33342e-06	[6]	31.25	5	[LOC106605668, LOC123729220, dcup, hem4, hmbsa]
GO:0006782	protoporphyrinogen IX biosynthetic process	Group15	GO_BiologicalProcess-EBI-UniProt-GOA-ACAP-ARAP_01.05.2024_00h00	3.74524e-08	1.5189e-07	8.14825e-07	7.33342e-06	[5, 7, 8]	31.25	5	[LOC106605668, LOC123729220, dcup, hem4, hmbsa]
GO:0097006	regulation of plasma lipoprotein particle levels	Group16	GO_BiologicalProcess-EBI-UniProt-GOA-ACAP-ARAP_01.05.2024_00h00	0.0006273	0.00104075	8.94647e-06	3.22073e-05	[2, 3]	11.1111	3	[LOC106577511, apoc1, sr-bi]
GO:0034381	plasma lipoprotein particle clearance	Group16	GO_BiologicalProcess-EBI-UniProt-GOA-ACAP-ARAP_01.05.2024_00h00	5.05612e-05	0.000127275	8.94647e-06	3.22073e-05	[2, 3, 4]	25	3	[LOC106577511, apoc1, sr-bi]
GO:1990777	lipoprotein particle	Group16	GO_CellularComponent-EBI-UniProt-GOA-ACAP-ARAP_01.05.2024_00h00	0.00069935	0.00110984	8.94647e-06	3.22073e-05	[3]	10.7143	3	[LOC106577511, apoc1, apoeb]
GO:0034358	plasma lipoprotein particle	Group16	GO_CellularComponent-EBI-UniProt-GOA-ACAP-ARAP_01.05.2024_00h00	0.00069935	0.00110984	8.94647e-06	3.22073e-05	[3, 4]	10.7143	3	[LOC106577511, apoc1, apoeb]
GO:0055102	lipase inhibitor activity	Group16	GO_MolecularFunction-EBI-UniProt-GOA-ACAP-ARAP_01.05.2024_00h00	0.000152712	0.000327882	8.94647e-06	3.22073e-05	[4]	17.6471	3	[LOC106575194, LOC106577511, apoc1]
GO:0034385	triglyceride-rich plasma lipoprotein particle	Group16	GO_CellularComponent-EBI-UniProt-GOA-ACAP-ARAP_01.05.2024_00h00	8.28861e-05	0.000189084	8.94647e-06	3.22073e-05	[4, 5]	21.4286	3	[LOC106577511, apoc1, apoeb]
GO:0042157	lipoprotein metabolic process	Group16	GO_BiologicalProcess-EBI-UniProt-GOA-ACAP-ARAP_01.05.2024_00h00	0.000177113	0.000369406	8.94647e-06	3.22073e-05	[4, 5]	6.0241	5	[LOC106565680, LOC106577511, LOC106593670, apoc1, apoeb]
GO:0004859	phospholipase inhibitor activity	Group16	GO_MolecularFunction-EBI-UniProt-GOA-ACAP-ARAP_01.05.2024_00h00	0.000152712	0.000327882	8.94647e-06	3.22073e-05	[5]	17.6471	3	[LOC106575194, LOC106577511, apoc1]
GO:0005504	fatty acid binding	Group16	GO_MolecularFunction-EBI-UniProt-GOA-ACAP-ARAP_01.05.2024_00h00	0.00185485	0.0025548	8.94647e-06	3.22073e-05	[3, 6, 7]	7.69231	3	[LOC106577511, apoc1, ret7]
GO:0015918	sterol transport	Group16	GO_BiologicalProcess-EBI-UniProt-GOA-ACAP-ARAP_01.05.2024_00h00	0.000658989	0.00106903	8.94647e-06	3.22073e-05	[5, 6]	6.34921	4	[LOC106577511, apoc1, gramd1ba, sr-bi]
GO:0033293	monocarboxylic acid binding	Group16	GO_MolecularFunction-EBI-UniProt-GOA-ACAP-ARAP_01.05.2024_00h00	0.00336868	0.00403137	8.94647e-06	3.22073e-05	[5, 6]	6.25	3	[LOC106577511, apoc1, ret7]
GO:0030301	cholesterol transport	Group16	GO_BiologicalProcess-EBI-UniProt-GOA-ACAP-ARAP_01.05.2024_00h00	0.00470038	0.00544647	8.94647e-06	3.22073e-05	[6, 7]	5.55556	3	[LOC106577511, apoc1, sr-bi]
GO:0098754	detoxification	Group17	GO_BiologicalProcess-EBI-UniProt-GOA-ACAP-ARAP_01.05.2024_00h00	5.39179e-23	3.93601e-22	1.53341e-17	2.76015e-16	[1, 4]	16.8067	20	[LOC100136576, LOC106564824, LOC106564853, LOC106586175, LOC106594777, LOC106595268, LOC106601051, LOC106601071, LOC106601072, LOC106601074, LOC106601077, LOC106607236, LOC106607371, LOC106607372, LOC106607373, LOC106607375, LOC106607380, LOC123723657, LOC123724067, hba]
GO:0009636	response to toxic substance	Group17	GO_BiologicalProcess-EBI-UniProt-GOA-ACAP-ARAP_01.05.2024_00h00	3.45911e-22	2.10429e-21	1.53341e-17	2.76015e-16	[3]	15.3846	20	[LOC100136576, LOC106564824, LOC106564853, LOC106586175, LOC106594777, LOC106595268, LOC106601051, LOC106601071, LOC106601072, LOC106601074, LOC106601077, LOC106607236, LOC106607371, LOC106607372, LOC106607373, LOC106607375, LOC106607380, LOC123723657, LOC123724067, hba]
GO:0016684	oxidoreductase activity, acting on peroxide as acceptor	Group17	GO_MolecularFunction-EBI-UniProt-GOA-ACAP-ARAP_01.05.2024_00h00	4.29004e-25	5.21954e-24	1.53341e-17	2.76015e-16	[3]	21.0526	20	[LOC100136576, LOC106564824, LOC106564853, LOC106586175, LOC106594777, LOC106595268, LOC106601051, LOC106601071, LOC106601072, LOC106601074, LOC106601077, LOC106607236, LOC106607371, LOC106607372, LOC106607373, LOC106607375, LOC106607380, LOC123723657, LOC123724067, hba]
GO:0019825	oxygen binding	Group17	GO_MolecularFunction-EBI-UniProt-GOA-ACAP-ARAP_01.05.2024_00h00	6.89681e-26	1.00693e-24	1.53341e-17	2.76015e-16	[3]	35.4167	17	[LOC100136576, LOC106594777, LOC106595268, LOC106601051, LOC106601071, LOC106601072, LOC106601074, LOC106601077, LOC106607236, LOC106607371, LOC106607372, LOC106607373, LOC106607375, LOC106607380, LOC123723657, LOC123724067, hba]
GO:0031720	haptoglobin binding	Group17	GO_MolecularFunction-EBI-UniProt-GOA-ACAP-ARAP_01.05.2024_00h00	4.94251e-28	1.20268e-26	1.53341e-17	2.76015e-16	[3]	44.7368	17	[LOC100136576, LOC106594777, LOC106595268, LOC106601051, LOC106601071, LOC106601072, LOC106601074, LOC106601077, LOC106607236, LOC106607371, LOC106607372, LOC106607373, LOC106607375, LOC106607380, LOC123723657, LOC123724067, hba]
GO:0043177	organic acid binding	Group17	GO_MolecularFunction-EBI-UniProt-GOA-ACAP-ARAP_01.05.2024_00h00	2.21871e-20	1.24589e-19	1.53341e-17	2.76015e-16	[3]	12.5786	20	[LOC100136576, LOC106577511, LOC106594777, LOC106595268, LOC106601051, LOC106601071, LOC106601072, LOC106601074, LOC106601077, LOC106607236, LOC106607371, LOC106607372, LOC106607373, LOC106607375, LOC106607380, LOC123723657, LOC123724067, apoc1, hba, ret7]
GO:0046906	tetrapyrrole binding	Group17	GO_MolecularFunction-EBI-UniProt-GOA-ACAP-ARAP_01.05.2024_00h00	3.38649e-18	1.64809e-17	1.53341e-17	2.76015e-16	[3]	8.17844	22	[LOC100136576, LOC106564824, LOC106564853, LOC106577031, LOC106586175, LOC106592262, LOC106594777, LOC106595268, LOC106601051, LOC106601071, LOC106601072, LOC106601074, LOC106601077, LOC106607236, LOC106607371, LOC106607372, LOC106607373, LOC106607375, LOC106607380, LOC123723657, LOC123724067, hba]
GO:0072562	blood microparticle	Group17	GO_CellularComponent-EBI-UniProt-GOA-ACAP-ARAP_01.05.2024_00h00	8.6297e-23	5.72698e-22	1.53341e-17	2.76015e-16	[2, 3, 4]	24.6377	17	[LOC100136576, LOC106594777, LOC106595268, LOC106601051, LOC106601071, LOC106601072, LOC106601074, LOC106601077, LOC106607236, LOC106607371, LOC106607372, LOC106607373, LOC106607375, LOC106607380, LOC123723657, LOC123724067, hba]
GO:0072593	reactive oxygen species metabolic process	Group17	GO_BiologicalProcess-EBI-UniProt-GOA-ACAP-ARAP_01.05.2024_00h00	3.66605e-23	2.97357e-22	1.53341e-17	2.76015e-16	[3]	19.3878	19	[LOC100136576, LOC106564824, LOC106586175, LOC106594777, LOC106595268, LOC106601051, LOC106601071, LOC106601072, LOC106601074, LOC106601077, LOC106607236, LOC106607371, LOC106607372, LOC106607373, LOC106607375, LOC106607380, LOC123723657, LOC123724067, hba]
GO:0005833	hemoglobin complex	Group17	GO_CellularComponent-EBI-UniProt-GOA-ACAP-ARAP_01.05.2024_00h00	4.94251e-28	1.20268e-26	1.53341e-17	2.76015e-16	[2, 3, 4, 5]	44.7368	17	[LOC100136576, LOC106594777, LOC106595268, LOC106601051, LOC106601071, LOC106601072, LOC106601074, LOC106601077, LOC106607236, LOC106607371, LOC106607372, LOC106607373, LOC106607375, LOC106607380, LOC123723657, LOC123724067, hba]
GO:1990748	cellular detoxification	Group17	GO_BiologicalProcess-EBI-UniProt-GOA-ACAP-ARAP_01.05.2024_00h00	5.61183e-24	5.12079e-23	1.53341e-17	2.76015e-16	[2, 5]	18.6916	20	[LOC100136576, LOC106564824, LOC106564853, LOC106586175, LOC106594777, LOC106595268, LOC106601051, LOC106601071, LOC106601072, LOC106601074, LOC106601077, LOC106607236, LOC106607371, LOC106607372, LOC106607373, LOC106607375, LOC106607380, LOC123723657, LOC123724067, hba]
GO:0015669	gas transport	Group17	GO_BiologicalProcess-EBI-UniProt-GOA-ACAP-ARAP_01.05.2024_00h00	2.44137e-30	1.7822e-28	1.53341e-17	2.76015e-16	[4]	35.7143	20	[LOC100136576, LOC106590208, LOC106594777, LOC106595268, LOC106600435, LOC106601051, LOC106601071, LOC106601072, LOC106601074, LOC106601077, LOC106607236, LOC106607371, LOC106607372, LOC106607373, LOC106607375, LOC106607380, LOC123723657, LOC123724067, cahz, hba]
GO:0020037	heme binding	Group17	GO_MolecularFunction-EBI-UniProt-GOA-ACAP-ARAP_01.05.2024_00h00	1.50125e-18	7.82797e-18	1.53341e-17	2.76015e-16	[4]	8.49421	22	[LOC100136576, LOC106564824, LOC106564853, LOC106577031, LOC106586175, LOC106592262, LOC106594777, LOC106595268, LOC106601051, LOC106601071, LOC106601072, LOC106601074, LOC106601077, LOC106607236, LOC106607371, LOC106607372, LOC106607373, LOC106607375, LOC106607380, LOC123723657, LOC123724067, hba]
GO:0042743	hydrogen peroxide metabolic process	Group17	GO_BiologicalProcess-EBI-UniProt-GOA-ACAP-ARAP_01.05.2024_00h00	2.65814e-29	9.7022e-28	1.53341e-17	2.76015e-16	[4]	37.2549	19	[LOC100136576, LOC106564824, LOC106586175, LOC106594777, LOC106595268, LOC106601051, LOC106601071, LOC106601072, LOC106601074, LOC106601077, LOC106607236, LOC106607371, LOC106607372, LOC106607373, LOC106607375, LOC106607380, LOC123723657, LOC123724067, hba]
GO:0097237	cellular response to toxic substance	Group17	GO_BiologicalProcess-EBI-UniProt-GOA-ACAP-ARAP_01.05.2024_00h00	5.61183e-24	5.12079e-23	1.53341e-17	2.76015e-16	[4]	18.6916	20	[LOC100136576, LOC106564824, LOC106564853, LOC106586175, LOC106594777, LOC106595268, LOC106601051, LOC106601071, LOC106601072, LOC106601074, LOC106601077, LOC106607236, LOC106607371, LOC106607372, LOC106607373, LOC106607375, LOC106607380, LOC123723657, LOC123724067, hba]
GO:0042744	hydrogen peroxide catabolic process	Group17	GO_BiologicalProcess-EBI-UniProt-GOA-ACAP-ARAP_01.05.2024_00h00	2.65814e-29	9.7022e-28	1.53341e-17	2.76015e-16	[4, 5]	37.2549	19	[LOC100136576, LOC106564824, LOC106586175, LOC106594777, LOC106595268, LOC106601051, LOC106601071, LOC106601072, LOC106601074, LOC106601077, LOC106607236, LOC106607371, LOC106607372, LOC106607373, LOC106607375, LOC106607380, LOC123723657, LOC123724067, hba]
GO:0098869	cellular oxidant detoxification	Group17	GO_BiologicalProcess-EBI-UniProt-GOA-ACAP-ARAP_01.05.2024_00h00	2.00501e-24	2.09094e-23	1.53341e-17	2.76015e-16	[3, 6]	19.6078	20	[LOC100136576, LOC106564824, LOC106564853, LOC106586175, LOC106594777, LOC106595268, LOC106601051, LOC106601071, LOC106601072, LOC106601074, LOC106601077, LOC106607236, LOC106607371, LOC106607372, LOC106607373, LOC106607375, LOC106607380, LOC123723657, LOC123724067, hba]
GO:0015671	oxygen transport	Group17	GO_BiologicalProcess-EBI-UniProt-GOA-ACAP-ARAP_01.05.2024_00h00	6.89681e-26	1.00693e-24	1.53341e-17	2.76015e-16	[5]	35.4167	17	[LOC100136576, LOC106594777, LOC106595268, LOC106601051, LOC106601071, LOC106601072, LOC106601074, LOC106601077, LOC106607236, LOC106607371, LOC106607372, LOC106607373, LOC106607375, LOC106607380, LOC123723657, LOC123724067, hba]
GO:0016209	antioxidant activity	Group17	GO_BiologicalProcess-EBI-UniProt-GOA-ACAP-ARAP_01.05.2024_00h00	2.00501e-24	2.09094e-23	1.53341e-17	2.76015e-16	[4, 7]	19.6078	20	[LOC100136576, LOC106564824, LOC106564853, LOC106586175, LOC106594777, LOC106595268, LOC106601051, LOC106601071, LOC106601072, LOC106601074, LOC106601077, LOC106607236, LOC106607371, LOC106607372, LOC106607373, LOC106607375, LOC106607380, LOC123723657, LOC123724067, hba]
GO:0005344	oxygen carrier activity	Group17	GO_BiologicalProcess-EBI-UniProt-GOA-ACAP-ARAP_01.05.2024_00h00	6.89681e-26	1.00693e-24	1.53341e-17	2.76015e-16	[6]	35.4167	17	[LOC100136576, LOC106594777, LOC106595268, LOC106601051, LOC106601071, LOC106601072, LOC106601074, LOC106601077, LOC106607236, LOC106607371, LOC106607372, LOC106607373, LOC106607375, LOC106607380, LOC123723657, LOC123724067, hba]
GO:0004601	peroxidase activity	Group17	GO_BiologicalProcess-EBI-UniProt-GOA-ACAP-ARAP_01.05.2024_00h00	4.81882e-26	8.79434e-25	1.53341e-17	2.76015e-16	[5, 8]	23.2558	20	[LOC100136576, LOC106564824, LOC106564853, LOC106586175, LOC106594777, LOC106595268, LOC106601051, LOC106601071, LOC106601072, LOC106601074, LOC106601077, LOC106607236, LOC106607371, LOC106607372, LOC106607373, LOC106607375, LOC106607380, LOC123723657, LOC123724067, hba]

## Sheet: SK_T20AvsT10A&T20CvsT10C_DEGs
SYMBOL		logFC	logCPM	PValue	FDR	GENENAME		logFC	logCPM	PValue	FDR	GENENAME
cxl10	All_fams_T20AvsT10A	4.84987	2.20445	3.94132e-20	1.09769e-17	C-X-C motif chemokine 10	All_fams_T20CvsT10C	2.2875	1.11553	1.26397e-18	4.96754e-16	C-X-C motif chemokine 10
LOC100195755	All_fams_T20AvsT10A	4.65041	3.69652	7.98384e-13	5.45966e-11	complement component 1, q subcomponent-like 2	All_fams_T20CvsT10C	4.14507	2.64196	5.05813e-27	5.56613e-24	complement component 1, q subcomponent-like 2
LOC106581278	All_fams_T20AvsT10A	4.15757	7.81697	2.6613e-109	2.7177e-105	serpin H1-like	All_fams_T20CvsT10C	2.91712	9.07679	4.49469e-27	5.11666e-24	serpin H1-like
lincr	All_fams_T20AvsT10A	3.87627	4.83806	1.43419e-14	1.48439e-12	E3 ubiquitin-protein ligase LINCR	All_fams_T20CvsT10C	1.33413	2.73147	0.00016679	0.00116633	E3 ubiquitin-protein ligase LINCR
LOC106613072	All_fams_T20AvsT10A	3.74349	4.8545	5.97541e-71	3.66125e-67	serpin H1	All_fams_T20CvsT10C	2.46342	5.66133	6.12442e-28	7.77636e-25	serpin H1
colgalt2b	All_fams_T20AvsT10A	3.6065	3.46797	2.53955e-18	5.35744e-16	collagen beta(1-O)galactosyltransferase 2b	All_fams_T20CvsT10C	1.43318	3.52509	3.20833e-16	7.51181e-14	collagen beta(1-O)galactosyltransferase 2b
hs90a	All_fams_T20AvsT10A	3.59319	7.11578	2.13449e-31	2.51509e-28	Heat shock protein HSP 90-alpha	All_fams_T20CvsT10C	1.51833	4.48552	2.33643e-12	2.07345e-10	Heat shock protein HSP 90-alpha
LOC106578921	All_fams_T20AvsT10A	3.56244	1.56632	8.7215e-39	2.05532e-35	alpha-synuclein-like	All_fams_T20CvsT10C	1.74701	1.65222	2.27709e-26	2.34918e-23	alpha-synuclein-like
LOC106608136	All_fams_T20AvsT10A	3.48505	4.86278	4.615e-48	1.57095e-44	heat shock protein HSP 90-alpha	All_fams_T20CvsT10C	1.61854	3.77082	7.66862e-19	3.16455e-16	heat shock protein HSP 90-alpha
LOC106577511	All_fams_T20AvsT10A	3.45601	3.73561	1.15731e-08	2.61278e-07	apolipoprotein C-I	All_fams_T20CvsT10C	2.44083	4.00167	1.65676e-07	3.41841e-06	apolipoprotein C-I
LOC100194731	All_fams_T20AvsT10A	3.39666	3.20936	9.05362e-21	2.83027e-18	primary amine oxidase, liver isozyme	All_fams_T20CvsT10C	1.70145	4.06915	1.71937e-14	2.65219e-12	primary amine oxidase, liver isozyme
LOC106600814	All_fams_T20AvsT10A	3.27825	11.7347	1.11284e-13	9.36618e-12	keratin, type I cytoskeletal 13-like	All_fams_T20CvsT10C	1.59764	5.09063	0.000485396	0.00279878	keratin, type I cytoskeletal 13-like
xlkd1	All_fams_T20AvsT10A	3.12799	2.7348	9.01913e-23	3.58844e-20	Lymphatic vessel endothelial hyaluronic acid receptor 1	All_fams_T20CvsT10C	1.65135	1.9683	2.04456e-12	1.86972e-10	Lymphatic vessel endothelial hyaluronic acid receptor 1
LOC106605517	All_fams_T20AvsT10A	3.06286	2.64923	1.05126e-05	9.69742e-05	sodium- and chloride-dependent transporter XTRP3-like	All_fams_T20CvsT10C	1.87645	-1.14308	2.80584e-08	7.32825e-07	sodium- and chloride-dependent transporter XTRP3-like
LOC106601909	All_fams_T20AvsT10A	3.03854	2.26717	5.12937e-09	1.28806e-07	mannose-binding protein-like	All_fams_T20CvsT10C	1.42814	2.75682	1.57879e-05	0.000165304	mannose-binding protein-like
LOC106594092	All_fams_T20AvsT10A	2.95679	5.14489	1.5946e-08	3.43304e-07	acidic amino acid decarboxylase GADL1	All_fams_T20CvsT10C	1.25299	1.3407	0.00964577	0.0314629	acidic amino acid decarboxylase GADL1
LOC106563387	All_fams_T20AvsT10A	2.94878	1.76373	2.73064e-26	1.64031e-23	uncharacterized LOC106563387	All_fams_T20CvsT10C	2.20973	1.91609	8.92942e-19	3.63935e-16	uncharacterized LOC106563387
LOC106585888	All_fams_T20AvsT10A	2.88438	3.26687	9.45883e-24	4.5997e-21	radiation-inducible immediate-early gene IEX-1	All_fams_T20CvsT10C	1.62451	2.40584	8.19753e-10	3.61315e-08	radiation-inducible immediate-early gene IEX-1
gadl1	All_fams_T20AvsT10A	2.75603	7.44728	1.3802e-07	2.2943e-06	glutamate decarboxylase like 1	All_fams_T20CvsT10C	1.5421	3.42241	0.000162151	0.00113823	glutamate decarboxylase like 1
dnaja	All_fams_T20AvsT10A	2.75181	5.38938	3.35567e-40	9.34584e-37	DnaJ heat shock protein family (Hsp40) member A	All_fams_T20CvsT10C	2.48517	3.73855	1.01859e-27	1.24544e-24	DnaJ heat shock protein family (Hsp40) member A
plvapb	All_fams_T20AvsT10A	2.74378	1.82149	9.81886e-05	0.000663748	plasmalemma vesicle associated protein b	All_fams_T20CvsT10C	1.30793	3.9209	0.000462183	0.00268628	plasmalemma vesicle associated protein b
LOC106604762	All_fams_T20AvsT10A	2.72922	4.60407	4.03505e-27	2.57537e-24	tetraspanin-7	All_fams_T20CvsT10C	2.57153	6.69973	7.1336e-35	2.35502e-31	tetraspanin-7
LOC106605775	All_fams_T20AvsT10A	2.68181	2.37249	2.45235e-12	1.50791e-10	beta-2-glycoprotein 1-like	All_fams_T20CvsT10C	1.48225	3.82245	4.00878e-09	1.37142e-07	beta-2-glycoprotein 1-like
LOC106599956	All_fams_T20AvsT10A	2.42178	1.94898	5.55302e-13	3.98413e-11	hemagglutinin/amebocyte aggregation factor-like	All_fams_T20CvsT10C	1.61961	1.45755	8.4624e-10	3.71996e-08	hemagglutinin/amebocyte aggregation factor-like
LOC106602739	All_fams_T20AvsT10A	2.37842	3.41769	3.91288e-08	7.51567e-07	SPARC-like protein 1	All_fams_T20CvsT10C	1.33268	4.50335	2.29607e-11	1.53131e-09	SPARC-like protein 1
LOC106591053	All_fams_T20AvsT10A	2.36069	4.39247	3.27828e-13	2.51713e-11	microfibril-associated glycoprotein 4	All_fams_T20CvsT10C	1.63158	4.3336	2.16812e-10	1.12364e-08	microfibril-associated glycoprotein 4
ier3	All_fams_T20AvsT10A	2.31238	6.17348	1.04096e-16	1.60255e-14	immediate early response 3	All_fams_T20CvsT10C	1.41508	5.05344	3.1351e-12	2.68132e-10	immediate early response 3
nr4a3	All_fams_T20AvsT10A	2.28713	6.06297	1.87206e-13	1.49355e-11	nuclear receptor subfamily 4, group A, member 3	All_fams_T20CvsT10C	-1.37285	3.41816	2.95827e-07	5.68459e-06	nuclear receptor subfamily 4, group A, member 3
prmt2	All_fams_T20AvsT10A	2.27007	3.64178	3.98226e-71	3.05001e-67	protein arginine methyltransferase 2	All_fams_T20CvsT10C	1.41331	3.97182	2.49927e-21	1.44752e-18	protein arginine methyltransferase 2
LOC106609956	All_fams_T20AvsT10A	2.26986	3.77651	1.51243e-33	2.10613e-30	uncharacterized LOC106609956	All_fams_T20CvsT10C	1.28552	1.48363	4.32132e-07	7.84276e-06	uncharacterized LOC106609956
LOC106598879	All_fams_T20AvsT10A	2.23464	1.97104	3.35771e-07	4.98385e-06	hemagglutinin/amebocyte aggregation factor-like	All_fams_T20CvsT10C	1.51267	2.38605	3.61003e-09	1.25056e-07	hemagglutinin/amebocyte aggregation factor-like
LOC106561363	All_fams_T20AvsT10A	2.16257	1.75367	3.14289e-27	2.04863e-24	probable polypeptide N-acetylgalactosaminyltransferase 8	All_fams_T20CvsT10C	1.53383	1.46997	1.97407e-15	3.85621e-13	probable polypeptide N-acetylgalactosaminyltransferase 8
LOC106567034	All_fams_T20AvsT10A	2.15951	2.53351	3.05514e-17	5.2289e-15	complement C1q-like protein 4	All_fams_T20CvsT10C	1.56785	3.33659	1.00311e-14	1.6154e-12	complement C1q-like protein 4
ntd5	All_fams_T20AvsT10A	2.13594	4.01805	1.01285e-12	6.73094e-11	ntl-dependent gene 5	All_fams_T20CvsT10C	1.45951	5.59776	8.27067e-10	3.64053e-08	ntl-dependent gene 5
LOC106563404	All_fams_T20AvsT10A	2.08543	1.08213	2.28949e-09	6.39972e-08	uncharacterized LOC106563404	All_fams_T20CvsT10C	1.89502	1.84778	1.61214e-14	2.52235e-12	uncharacterized LOC106563404
LOC123724424	All_fams_T20AvsT10A	2.06855	1.60906	8.18599e-10	2.59077e-08	phospholipase A and acyltransferase 4-like	All_fams_T20CvsT10C	1.32263	2.20237	4.65786e-09	1.56589e-07	phospholipase A and acyltransferase 4-like
LOC106566192	All_fams_T20AvsT10A	2.00041	3.15351	0.00014579	0.000920719	ceramide synthase 5-like	All_fams_T20CvsT10C	1.51653	2.18066	5.73017e-05	0.000483811	ceramide synthase 5-like
bco2a	All_fams_T20AvsT10A	1.88911	1.12833	3.67957e-09	9.68449e-08	beta-carotene oxygenase 2a	All_fams_T20CvsT10C	1.35888	1.97112	0.000372203	0.00224758	beta-carotene oxygenase 2a
c7b	All_fams_T20AvsT10A	1.88269	7.22505	4.63189e-13	3.3948e-11	complement component 7b	All_fams_T20CvsT10C	1.41511	7.32228	3.29524e-18	1.19545e-15	complement component 7b
LOC106570457	All_fams_T20AvsT10A	1.88018	4.19169	1.73847e-14	1.76357e-12	tissue factor pathway inhibitor 2	All_fams_T20CvsT10C	1.40935	3.69124	4.68687e-20	2.27541e-17	tissue factor pathway inhibitor 2
LOC106591183	All_fams_T20AvsT10A	1.86509	5.26519	3.5621e-57	1.81881e-53	small EDRK-rich factor 2	All_fams_T20CvsT10C	1.55863	5.97717	6.01791e-40	2.83813e-36	small EDRK-rich factor 2
LOC123730763	All_fams_T20AvsT10A	1.86454	5.32863	0.00772329	0.0248933	serum amyloid A-5 protein-like	All_fams_T20CvsT10C	-1.34577	1.07702	0.011202	0.0354328	serum amyloid A-5 protein-like
LOC100136446	All_fams_T20AvsT10A	1.84169	8.57145	1.94385e-06	2.26148e-05	C type lectin receptor A	All_fams_T20CvsT10C	1.47011	7.88015	8.48981e-11	4.824e-09	C type lectin receptor A
LOC106566391	All_fams_T20AvsT10A	1.81862	3.28	0.00660898	0.0219459	aerolysin-like protein	All_fams_T20CvsT10C	2.35804	2.85733	0.000110057	0.000828958	aerolysin-like protein
LOC123723853	All_fams_T20AvsT10A	1.76621	4.09449	0.0015546	0.00672506	aerolysin-like protein	All_fams_T20CvsT10C	1.70338	3.38181	0.00026237	0.00168514	aerolysin-like protein
LOC106579373	All_fams_T20AvsT10A	1.75023	4.97992	0.00215519	0.00876801	sodium- and chloride-dependent transporter XTRP3-like	All_fams_T20CvsT10C	4.60883	1.74373	1.48136e-15	2.96388e-13	sodium- and chloride-dependent transporter XTRP3-like
LOC106594081	All_fams_T20AvsT10A	1.73781	3.21062	8.7826e-07	1.14014e-05	high-affinity choline transporter 1-like	All_fams_T20CvsT10C	1.53324	2.47693	1.06788e-08	3.21954e-07	high-affinity choline transporter 1-like
hsc70	All_fams_T20AvsT10A	1.73073	3.47467	1.33497e-15	1.66253e-13	heat shock cognate 70	All_fams_T20CvsT10C	1.79988	4.73677	5.20597e-07	9.16612e-06	heat shock cognate 70
LOC106566390	All_fams_T20AvsT10A	1.72641	4.05252	9.65935e-06	9.04819e-05	aerolysin-like protein	All_fams_T20CvsT10C	2.09008	3.20301	1.7692e-15	3.47658e-13	aerolysin-like protein
LOC106604401	All_fams_T20AvsT10A	1.71842	5.57811	4.63958e-09	1.1835e-07	SH2 domain-containing protein 4A-like	All_fams_T20CvsT10C	1.3125	2.38132	1.29152e-05	0.000140438	SH2 domain-containing protein 4A-like
LOC106611713	All_fams_T20AvsT10A	1.69121	7.65093	2.00141e-07	3.20519e-06	cytochrome b-245 heavy chain-like	All_fams_T20CvsT10C	1.51868	4.92626	4.7691e-13	5.2833e-11	cytochrome b-245 heavy chain-like
LOC106574652	All_fams_T20AvsT10A	1.65372	1.91955	2.41264e-12	1.49311e-10	uncharacterized LOC106574652	All_fams_T20CvsT10C	1.57236	2.13061	5.07143e-15	8.67478e-13	uncharacterized LOC106574652
asal	All_fams_T20AvsT10A	1.45113	9.71602	0.015939	0.0448688	Mannose-specific lectin	All_fams_T20CvsT10C	-2.38334	4.52846	0.00130061	0.00620476	Mannose-specific lectin
LOC100136447	All_fams_T20AvsT10A	1.44742	5.67953	7.83515e-05	0.000546285	C type lectin receptor B	All_fams_T20CvsT10C	2.11536	5.06015	1.92898e-13	2.36733e-11	C type lectin receptor B
LOC106592833	All_fams_T20AvsT10A	1.43286	4.35444	0.0124057	0.0366961	aerolysin-like protein	All_fams_T20CvsT10C	1.41536	3.94619	0.00607384	0.0216891	aerolysin-like protein
per3	All_fams_T20AvsT10A	1.42556	1.14279	1.74401e-10	6.55575e-09	period circadian clock 3	All_fams_T20CvsT10C	1.58098	2.7765	2.52578e-23	1.85297e-20	period circadian clock 3
LOC106597323	All_fams_T20AvsT10A	1.28255	2.31948	0.000316736	0.0017772	highly reducing polyketide synthase cm3B-like	All_fams_T20CvsT10C	1.78987	1.91289	9.01223e-17	2.3348e-14	highly reducing polyketide synthase cm3B-like
LOC106579330	All_fams_T20AvsT10A	1.2754	1.12382	4.2979e-06	4.517e-05	homeobox protein MOX-1-like	All_fams_T20CvsT10C	1.36893	1.20206	1.40712e-15	2.88529e-13	homeobox protein MOX-1-like
LOC106584915	All_fams_T20AvsT10A	1.26783	1.98011	2.77254e-12	1.66995e-10	protein adenylyltransferase FICD-like	All_fams_T20CvsT10C	1.4303	1.11146	1.4305e-13	1.81635e-11	protein adenylyltransferase FICD-like
nar4	All_fams_T20AvsT10A	1.26327	3.10759	8.30087e-06	7.94456e-05	Ecto-ADP-ribosyltransferase 4	All_fams_T20CvsT10C	1.91313	1.70232	6.86249e-10	3.09496e-08	Ecto-ADP-ribosyltransferase 4
LOC106583102	All_fams_T20AvsT10A	-1.26149	3.6231	9.80685e-09	2.27264e-07	microfibril associated protein 2	All_fams_T20CvsT10C	-1.45992	5.59134	5.23054e-14	7.37931e-12	microfibril associated protein 2
LOC106590189	All_fams_T20AvsT10A	-1.27304	1.42189	8.7829e-07	1.14014e-05	C-C chemokine receptor type 9	All_fams_T20CvsT10C	-1.6165	2.64475	2.26254e-09	8.68317e-08	C-C chemokine receptor type 9
LOC106568345	All_fams_T20AvsT10A	-1.29623	2.29937	6.89294e-09	1.67066e-07	arrestin domain-containing protein 3-like	All_fams_T20CvsT10C	-1.35394	2.8699	2.14371e-15	4.11456e-13	arrestin domain-containing protein 3-like
LOC106581219	All_fams_T20AvsT10A	-1.30266	4.4394	0.00325571	0.0123366	collagenase 3	All_fams_T20CvsT10C	-1.62173	1.19959	0.000106923	0.000809045	collagenase 3
LOC106583694	All_fams_T20AvsT10A	-1.31774	1.98598	3.13257e-06	3.40076e-05	deoxyribonuclease-1-like	All_fams_T20CvsT10C	-2.26731	3.37536	1.08385e-34	3.25284e-31	deoxyribonuclease-1-like
LOC106605821	All_fams_T20AvsT10A	-1.35773	2.28544	1.72456e-09	5.01744e-08	isochorismatase domain-containing protein 2	All_fams_T20CvsT10C	-1.3014	2.15921	8.88904e-18	2.99443e-15	isochorismatase domain-containing protein 2
tfa	All_fams_T20AvsT10A	-1.37731	5.0659	0.000353122	0.00194923	transferrin-a	All_fams_T20CvsT10C	-2.90274	4.54916	9.21494e-08	2.07229e-06	transferrin-a
LOC106581733	All_fams_T20AvsT10A	-1.40256	10.2178	0.000517721	0.00268314	uncharacterized LOC106581733	All_fams_T20CvsT10C	-2.81793	3.88204	1.38186e-08	4.03353e-07	uncharacterized LOC106581733
LOC106613740	All_fams_T20AvsT10A	-1.42417	2.65793	4.13585e-15	4.72783e-13	cold-inducible RNA-binding protein B	All_fams_T20CvsT10C	-1.37966	3.85008	6.19926e-32	1.70547e-28	cold-inducible RNA-binding protein B
LOC106571140	All_fams_T20AvsT10A	-1.43586	5.15933	0.00038687	0.00209476	papilin-like	All_fams_T20CvsT10C	-1.27094	8.16349	2.40688e-05	0.000235711	papilin-like
hmgb3a	All_fams_T20AvsT10A	-1.45382	5.6977	2.62094e-09	7.20136e-08	high mobility group box 3a	All_fams_T20CvsT10C	-2.10104	6.13283	3.86594e-40	2.1271e-36	high mobility group box 3a
LOC106581008	All_fams_T20AvsT10A	-1.46773	8.14073	0.000416058	0.00222994	periostin-like	All_fams_T20CvsT10C	-1.66391	11.7115	2.32357e-10	1.19372e-08	periostin-like
LOC106597797	All_fams_T20AvsT10A	-1.47054	-1.07544	0.000268277	0.00154456	collagen alpha-2(V) chain-like	All_fams_T20CvsT10C	-1.29264	1.50886	0.000557597	0.00313808	collagen alpha-2(V) chain-like
col10a1b	All_fams_T20AvsT10A	-1.58442	7.16658	7.33024e-06	7.16558e-05	collagen, type X, alpha 1b	All_fams_T20CvsT10C	-1.71009	9.8453	3.48771e-06	4.67288e-05	collagen, type X, alpha 1b
LOC106589100	All_fams_T20AvsT10A	-1.62435	1.83561	8.41884e-13	5.74431e-11	uncharacterized LOC106589100	All_fams_T20CvsT10C	-1.54163	2.1163	0.000125795	0.000926566	uncharacterized LOC106589100
calcoco1a	All_fams_T20AvsT10A	-1.62894	2.81066	6.98956e-12	3.73053e-10	calcium binding and coiled-coil domain 1a	All_fams_T20CvsT10C	-1.52369	4.74868	1.41531e-30	2.74845e-27	calcium binding and coiled-coil domain 1a
mmp9	All_fams_T20AvsT10A	-1.649	8.3058	0.00012598	0.000817177	matrix metalloproteinase 9	All_fams_T20CvsT10C	-2.56856	5.53803	1.04076e-11	7.68652e-10	matrix metalloproteinase 9
LOC106589861	All_fams_T20AvsT10A	-1.6997	2.04881	6.11652e-07	8.33566e-06	hepatic leukemia factor	All_fams_T20CvsT10C	-1.36483	4.7678	4.44393e-07	8.02996e-06	hepatic leukemia factor
LOC123741703	All_fams_T20AvsT10A	-1.77592	5.13771	1.60649e-27	1.11855e-24	tubulin beta-4B chain-like	All_fams_T20CvsT10C	-1.29155	5.21078	9.95847e-21	5.2184e-18	tubulin beta-4B chain-like
prss35	All_fams_T20AvsT10A	-1.79512	1.44623	2.44889e-07	3.81997e-06	serine protease 35	All_fams_T20CvsT10C	-1.57221	4.46632	6.48512e-07	1.107e-05	serine protease 35
LOC106601077	All_fams_T20AvsT10A	-1.82997	3.52592	0.000295043	0.00167605	hemoglobin subunit alpha-like	All_fams_T20CvsT10C	-1.44173	4.89927	4.82531e-05	0.000420644	hemoglobin subunit alpha-like
LOC106601072	All_fams_T20AvsT10A	-1.86314	3.38947	0.000375428	0.00204655	hemoglobin subunit alpha	All_fams_T20CvsT10C	-1.36565	4.91591	0.000151215	0.00107449	hemoglobin subunit alpha
LOC106602669	All_fams_T20AvsT10A	-1.89106	2.43065	0.000732468	0.00355455	mucin-2	All_fams_T20CvsT10C	-1.44678	3.24441	3.77636e-08	9.55318e-07	mucin-2
LOC106605585	All_fams_T20AvsT10A	-1.894	2.65636	5.25821e-07	7.32896e-06	IgGFc-binding protein-like	All_fams_T20CvsT10C	-1.55153	3.44123	0.000908685	0.00464443	IgGFc-binding protein-like
LOC106588536	All_fams_T20AvsT10A	-1.9133	1.64334	0.012448	0.0367821	uncharacterized LOC106588536	All_fams_T20CvsT10C	-1.80372	3.0184	0.000213983	0.0014303	uncharacterized LOC106588536
LOC106566399	All_fams_T20AvsT10A	-1.92883	8.49845	1.49979e-06	1.81325e-05	matrix metalloproteinase-9-like	All_fams_T20CvsT10C	-1.60336	6.0762	7.6711e-09	2.41417e-07	matrix metalloproteinase-9-like
LOC106608166	All_fams_T20AvsT10A	-1.94922	2.36211	6.19587e-12	3.33597e-10	GTPase IMAP family member 7	All_fams_T20CvsT10C	-1.41426	3.66129	7.35098e-19	3.07187e-16	GTPase IMAP family member 7
LOC106607946	All_fams_T20AvsT10A	-1.97547	1.75839	2.84842e-05	0.000229522	serine protease 23-like	All_fams_T20CvsT10C	-1.3336	5.79929	1.84777e-06	2.70393e-05	serine protease 23-like
col1a1b	All_fams_T20AvsT10A	-1.9883	9.86938	6.57276e-10	2.11294e-08	collagen, type I, alpha 1b	All_fams_T20CvsT10C	-1.77633	13.5087	2.18454e-08	5.90648e-07	collagen, type I, alpha 1b
LOC106605086	All_fams_T20AvsT10A	-1.99187	2.98195	3.20101e-07	4.78839e-06	GTP cyclohydrolase 1	All_fams_T20CvsT10C	-1.70921	5.4856	3.83342e-08	9.6825e-07	GTP cyclohydrolase 1
LOC106561282	All_fams_T20AvsT10A	-1.99477	1.33794	9.437e-13	6.35411e-11	cilia- and flagella-associated protein 44	All_fams_T20CvsT10C	-1.27225	1.88476	6.38336e-07	1.09302e-05	cilia- and flagella-associated protein 44
LOC106593002	All_fams_T20AvsT10A	-2.03277	2.33533	3.18415e-16	4.39412e-14	monocarboxylate transporter 7-like	All_fams_T20CvsT10C	-2.08236	2.37508	9.65012e-37	3.98224e-33	monocarboxylate transporter 7-like
LOC106601074	All_fams_T20AvsT10A	-2.06566	3.55828	8.76442e-05	0.000600955	hemoglobin subunit beta-1	All_fams_T20CvsT10C	-1.3783	5.27284	0.000231679	0.00152572	hemoglobin subunit beta-1
LOC106584765	All_fams_T20AvsT10A	-2.07215	1.741	3.69605e-12	2.1405e-10	CD81 antigen	All_fams_T20CvsT10C	-1.38036	4.56144	1.97266e-07	4.0002e-06	CD81 antigen
LOC106607372	All_fams_T20AvsT10A	-2.13024	3.46437	0.000177967	0.00109022	hemoglobin subunit beta-like	All_fams_T20CvsT10C	-1.28585	5.31307	0.00366813	0.0144025	hemoglobin subunit beta-like
creb3l3a	All_fams_T20AvsT10A	-2.19743	1.53638	8.74622e-05	0.000599976	cAMP responsive element binding protein 3-like 3a	All_fams_T20CvsT10C	-2.20836	1.10389	6.31566e-09	2.03811e-07	cAMP responsive element binding protein 3-like 3a
LOC106613702	All_fams_T20AvsT10A	-2.22178	2.1745	3.64591e-06	3.89728e-05	C-C motif chemokine 17	All_fams_T20CvsT10C	-1.40761	5.66669	3.5792e-07	6.68327e-06	C-C motif chemokine 17
kif17	All_fams_T20AvsT10A	-2.26434	1.29239	9.70948e-20	2.54239e-17	kinesin family member 17	All_fams_T20CvsT10C	-1.43374	1.89487	9.39677e-21	5.00347e-18	kinesin family member 17
LOC106588217	All_fams_T20AvsT10A	-2.2713	4.28608	3.07188e-15	3.59199e-13	sperm acrosome membrane-associated protein 4	All_fams_T20CvsT10C	-1.55683	5.56325	0.00026325	0.00168948	sperm acrosome membrane-associated protein 4
LOC106607373	All_fams_T20AvsT10A	-2.29027	1.63724	0.000153158	0.000959857	hemoglobin subunit alpha-like	All_fams_T20CvsT10C	-1.54982	3.18776	0.001723	0.00781126	hemoglobin subunit alpha-like
LOC106561895	All_fams_T20AvsT10A	-2.30135	3.68078	9.07879e-08	1.58483e-06	collagen alpha-1(X) chain-like	All_fams_T20CvsT10C	-2.50761	7.26433	9.39294e-07	1.52132e-05	collagen alpha-1(X) chain-like
LOC106601011	All_fams_T20AvsT10A	-2.3209	4.69332	2.51385e-35	3.85071e-32	peptidyl-prolyl cis-trans isomerase FKBP10	All_fams_T20CvsT10C	-2.08093	6.59722	5.34044e-25	4.3001e-22	peptidyl-prolyl cis-trans isomerase FKBP10
LOC106566838	All_fams_T20AvsT10A	-2.37162	3.56839	3.24379e-07	4.83821e-06	biglycan-like	All_fams_T20CvsT10C	-1.36812	7.20401	3.50518e-05	0.000323231	biglycan-like
LOC106591112	All_fams_T20AvsT10A	-2.62143	5.55222	2.63417e-22	9.96303e-20	uncharacterized LOC106591112	All_fams_T20CvsT10C	-2.46386	5.39545	5.02502e-25	4.14728e-22	uncharacterized LOC106591112
LOC106580807	All_fams_T20AvsT10A	-2.66101	1.73399	8.99468e-15	9.77166e-13	semaphorin-7A	All_fams_T20CvsT10C	-2.03643	2.91333	4.24886e-17	1.21972e-14	semaphorin-7A
LOC106599270	All_fams_T20AvsT10A	-2.6619	2.51411	1.70685e-18	3.68247e-16	uncharacterized LOC106599270	All_fams_T20CvsT10C	-2.33082	1.94099	1.25623e-15	2.59199e-13	uncharacterized LOC106599270
LOC106567151	All_fams_T20AvsT10A	-2.7429	1.97751	1.04395e-13	8.9088e-12	transmembrane protein 269	All_fams_T20CvsT10C	-2.13148	4.88271	1.47713e-15	2.96388e-13	transmembrane protein 269
LOC106577652	All_fams_T20AvsT10A	-2.8019	1.1974	1.19418e-08	2.67825e-07	uncharacterized LOC106577652	All_fams_T20CvsT10C	-1.53157	3.80671	2.20429e-12	1.9937e-10	uncharacterized LOC106577652
LOC106569153	All_fams_T20AvsT10A	-2.80315	3.5981	3.10788e-18	6.39014e-16	forkhead box protein Q1	All_fams_T20CvsT10C	-1.72611	4.54937	1.5197e-11	1.06292e-09	forkhead box protein Q1
apoc1	All_fams_T20AvsT10A	-2.84485	3.98556	1.14376e-23	5.30912e-21	Apolipoprotein C-I	All_fams_T20CvsT10C	-1.89876	6.88088	1.12462e-06	1.77983e-05	Apolipoprotein C-I
LOC106607371	All_fams_T20AvsT10A	-2.84691	2.03022	4.70922e-06	4.87304e-05	hemoglobin subunit beta-1	All_fams_T20CvsT10C	-1.45005	3.94537	0.00304276	0.0124226	hemoglobin subunit beta-1
LOC106573600	All_fams_T20AvsT10A	-3.01177	4.00937	4.5111e-129	1.382e-124	cold-inducible RNA-binding protein B	All_fams_T20CvsT10C	-1.66387	4.4461	9.35824e-47	1.02981e-42	cold-inducible RNA-binding protein B
c1qtnf6a	All_fams_T20AvsT10A	-3.17456	1.11043	3.9872e-12	2.27895e-10	C1q and TNF related 6a	All_fams_T20CvsT10C	-2.51758	4.98593	9.08277e-08	2.04955e-06	C1q and TNF related 6a
LOC106592262	All_fams_T20AvsT10A	-3.24296	1.48551	1.09423e-27	7.79603e-25	cytochrome P450 4F3	All_fams_T20CvsT10C	-1.72639	1.09161	4.30879e-13	4.85481e-11	cytochrome P450 4F3
gda	All_fams_T20AvsT10A	-3.30763	2.05519	1.42315e-17	2.61075e-15	guanine deaminase	All_fams_T20CvsT10C	-1.39812	1.72848	4.25375e-11	2.63469e-09	guanine deaminase
LOC106599162	All_fams_T20AvsT10A	-3.55582	1.94714	4.09017e-22	1.49618e-19	cytochrome P450 7A1-like	All_fams_T20CvsT10C	-2.17904	2.11034	5.68049e-13	6.06893e-11	cytochrome P450 7A1-like
LOC123743715	All_fams_T20AvsT10A	-3.56298	1.80528	1.43027e-21	4.97928e-19	uncharacterized LOC123743715	All_fams_T20CvsT10C	-1.34981	4.12078	3.26718e-06	4.41023e-05	uncharacterized LOC123743715
LOC106605695	All_fams_T20AvsT10A	-3.75171	2.29084	7.15303e-18	1.38696e-15	meprin A subunit beta	All_fams_T20CvsT10C	-3.58151	3.18465	2.04301e-16	4.85223e-14	meprin A subunit beta
LOC106602737	All_fams_T20AvsT10A	-3.75316	1.93013	1.34132e-06	1.647e-05	tropomyosin-1	All_fams_T20CvsT10C	-1.5641	5.65089	6.76163e-05	0.000554588	tropomyosin-1
LOC106569524	All_fams_T20AvsT10A	-3.76842	10.1776	1.1321e-120	1.7341e-116	elongation factor 2	All_fams_T20CvsT10C	-2.51722	9.97503	5.48308e-48	9.05064e-44	elongation factor 2
col10a1a	All_fams_T20AvsT10A	-3.85369	2.32361	4.89633e-10	1.64298e-08	collagen, type X, alpha 1a	All_fams_T20CvsT10C	-1.78299	6.82226	9.99143e-05	0.000764242	collagen, type X, alpha 1a
hmgb3	All_fams_T20AvsT10A	-3.87021	3.98061	2.55849e-28	2.0098e-25	High mobility group protein B3	All_fams_T20CvsT10C	-3.63173	5.60376	9.7791e-58	3.22838e-53	High mobility group protein B3
LOC106585899	All_fams_T20AvsT10A	-4.23847	4.19901	1.20917e-07	2.02871e-06	protein-lysine 6-oxidase	All_fams_T20CvsT10C	-1.57433	8.173	7.64456e-06	9.03554e-05	protein-lysine 6-oxidase
LOC100136926	All_fams_T20AvsT10A	-4.29019	1.79522	3.59112e-17	6.01188e-15	cytochrome P450 1A	All_fams_T20CvsT10C	-2.18776	3.92762	7.87034e-13	8.04407e-11	cytochrome P450 1A

## Sheet: SK_T20AvsT10A&T20CvsT10C_GO
ID	Term	GOGroups	Ontology Source	Term PValue	Term PValue Corrected with Benjamini-Hochberg	Group PValue	Group PValue Corrected with Benjamini-Hochberg	GOLevels	% Associated Genes	Nr. Genes	Associated Genes Found
GO:0030199	collagen fibril organization	Group0	GO_BiologicalProcess-EBI-UniProt-GOA-ACAP-ARAP_01.05.2024_00h00	5.41142e-06	7.73061e-06	5.41142e-06	1.62343e-05	[5, 6]	8.16327	4	[LOC106581278, LOC106585899, LOC106599956, LOC106613072]
GO:0030574	collagen catabolic process	Group1	GO_BiologicalProcess-EBI-UniProt-GOA-ACAP-ARAP_01.05.2024_00h00	0.000122501	0.000163335	0.000122501	0.000245002	[3]	7.31707	3	[LOC106566399, LOC106581219, mmp9]
GO:0005507	copper ion binding	Group2	GO_MolecularFunction-EBI-UniProt-GOA-ACAP-ARAP_01.05.2024_00h00	0.000504137	0.00053067	0.000504137	0.000504137	[7]	4.54545	3	[LOC100194731, LOC106578921, LOC106585899]
KEGG:00410	beta-Alanine metabolism	Group3	KEGG_01.05.2024	0.000419481	0.00046609	0.000419481	0.000503377	[-1]	4.83871	3	[LOC100194731, LOC106594092, gadl1]
GO:0009266	response to temperature stimulus	Group4	GO_BiologicalProcess-EBI-UniProt-GOA-ACAP-ARAP_01.05.2024_00h00	0.000362402	0.000426356	0.000190856	0.000286283	[3]	5.08475	3	[LOC106608136, dnaja, hs90a]
GO:0009408	response to heat	Group4	GO_BiologicalProcess-EBI-UniProt-GOA-ACAP-ARAP_01.05.2024_00h00	0.000184458	0.000230573	0.000190856	0.000286283	[3, 4]	6.38298	3	[LOC106608136, dnaja, hs90a]
GO:0140662	ATP-dependent protein folding chaperone	Group4	GO_BiologicalProcess-EBI-UniProt-GOA-ACAP-ARAP_01.05.2024_00h00	0.000650444	0.000650444	0.000190856	0.000286283	[4, 7, 8, 9]	4.16667	3	[LOC106608136, hs90a, hsc70]
GO:0098754	detoxification	Group5	GO_BiologicalProcess-EBI-UniProt-GOA-ACAP-ARAP_01.05.2024_00h00	3.84164e-07	6.40273e-07	1.22515e-07	7.35089e-07	[1, 4]	5.04202	6	[LOC106601072, LOC106601074, LOC106601077, LOC106607371, LOC106607372, LOC106607373]
GO:0009636	response to toxic substance	Group5	GO_BiologicalProcess-EBI-UniProt-GOA-ACAP-ARAP_01.05.2024_00h00	6.46726e-07	9.94962e-07	1.22515e-07	7.35089e-07	[3]	4.61538	6	[LOC106601072, LOC106601074, LOC106601077, LOC106607371, LOC106607372, LOC106607373]
GO:0016684	oxidoreductase activity, acting on peroxide as acceptor	Group5	GO_MolecularFunction-EBI-UniProt-GOA-ACAP-ARAP_01.05.2024_00h00	1.00641e-07	2.23648e-07	1.22515e-07	7.35089e-07	[3]	6.31579	6	[LOC106601072, LOC106601074, LOC106601077, LOC106607371, LOC106607372, LOC106607373]
GO:0019825	oxygen binding	Group5	GO_MolecularFunction-EBI-UniProt-GOA-ACAP-ARAP_01.05.2024_00h00	1.55194e-09	1.55194e-08	1.22515e-07	7.35089e-07	[3]	12.5	6	[LOC106601072, LOC106601074, LOC106601077, LOC106607371, LOC106607372, LOC106607373]
GO:0031720	haptoglobin binding	Group5	GO_MolecularFunction-EBI-UniProt-GOA-ACAP-ARAP_01.05.2024_00h00	3.55746e-10	7.11493e-09	1.22515e-07	7.35089e-07	[3]	15.7895	6	[LOC106601072, LOC106601074, LOC106601077, LOC106607371, LOC106607372, LOC106607373]
GO:0043177	organic acid binding	Group5	GO_MolecularFunction-EBI-UniProt-GOA-ACAP-ARAP_01.05.2024_00h00	4.11858e-09	1.37286e-08	1.22515e-07	7.35089e-07	[3]	5.03145	8	[LOC106577511, LOC106601072, LOC106601074, LOC106601077, LOC106607371, LOC106607372, LOC106607373, apoc1]
GO:0072562	blood microparticle	Group5	GO_CellularComponent-EBI-UniProt-GOA-ACAP-ARAP_01.05.2024_00h00	1.4575e-08	4.16429e-08	1.22515e-07	7.35089e-07	[2, 3, 4]	8.69565	6	[LOC106601072, LOC106601074, LOC106601077, LOC106607371, LOC106607372, LOC106607373]
GO:0072593	reactive oxygen species metabolic process	Group5	GO_BiologicalProcess-EBI-UniProt-GOA-ACAP-ARAP_01.05.2024_00h00	3.4863e-09	1.74315e-08	1.22515e-07	7.35089e-07	[3]	7.14286	7	[LOC106601072, LOC106601074, LOC106601077, LOC106607371, LOC106607372, LOC106607373, LOC106611713]
GO:0005833	hemoglobin complex	Group5	GO_CellularComponent-EBI-UniProt-GOA-ACAP-ARAP_01.05.2024_00h00	3.55746e-10	7.11493e-09	1.22515e-07	7.35089e-07	[2, 3, 4, 5]	15.7895	6	[LOC106601072, LOC106601074, LOC106601077, LOC106607371, LOC106607372, LOC106607373]
GO:1990748	cellular detoxification	Group5	GO_BiologicalProcess-EBI-UniProt-GOA-ACAP-ARAP_01.05.2024_00h00	2.04623e-07	3.72042e-07	1.22515e-07	7.35089e-07	[2, 5]	5.60748	6	[LOC106601072, LOC106601074, LOC106601077, LOC106607371, LOC106607372, LOC106607373]
GO:0015669	gas transport	Group5	GO_BiologicalProcess-EBI-UniProt-GOA-ACAP-ARAP_01.05.2024_00h00	4.04502e-09	1.61801e-08	1.22515e-07	7.35089e-07	[4]	10.7143	6	[LOC106601072, LOC106601074, LOC106601077, LOC106607371, LOC106607372, LOC106607373]
GO:0042743	hydrogen peroxide metabolic process	Group5	GO_BiologicalProcess-EBI-UniProt-GOA-ACAP-ARAP_01.05.2024_00h00	2.26482e-09	1.50988e-08	1.22515e-07	7.35089e-07	[4]	11.7647	6	[LOC106601072, LOC106601074, LOC106601077, LOC106607371, LOC106607372, LOC106607373]
GO:0097237	cellular response to toxic substance	Group5	GO_BiologicalProcess-EBI-UniProt-GOA-ACAP-ARAP_01.05.2024_00h00	2.04623e-07	3.72042e-07	1.22515e-07	7.35089e-07	[4]	5.60748	6	[LOC106601072, LOC106601074, LOC106601077, LOC106607371, LOC106607372, LOC106607373]
GO:0042744	hydrogen peroxide catabolic process	Group5	GO_BiologicalProcess-EBI-UniProt-GOA-ACAP-ARAP_01.05.2024_00h00	2.26482e-09	1.50988e-08	1.22515e-07	7.35089e-07	[4, 5]	11.7647	6	[LOC106601072, LOC106601074, LOC106601077, LOC106607371, LOC106607372, LOC106607373]
GO:0098869	cellular oxidant detoxification	Group5	GO_BiologicalProcess-EBI-UniProt-GOA-ACAP-ARAP_01.05.2024_00h00	1.53896e-07	3.07792e-07	1.22515e-07	7.35089e-07	[3, 6]	5.88235	6	[LOC106601072, LOC106601074, LOC106601077, LOC106607371, LOC106607372, LOC106607373]
GO:0015671	oxygen transport	Group5	GO_BiologicalProcess-EBI-UniProt-GOA-ACAP-ARAP_01.05.2024_00h00	1.55194e-09	1.55194e-08	1.22515e-07	7.35089e-07	[5]	12.5	6	[LOC106601072, LOC106601074, LOC106601077, LOC106607371, LOC106607372, LOC106607373]
GO:0016209	antioxidant activity	Group5	GO_BiologicalProcess-EBI-UniProt-GOA-ACAP-ARAP_01.05.2024_00h00	1.53896e-07	3.07792e-07	1.22515e-07	7.35089e-07	[4, 7]	5.88235	6	[LOC106601072, LOC106601074, LOC106601077, LOC106607371, LOC106607372, LOC106607373]
GO:0005344	oxygen carrier activity	Group5	GO_BiologicalProcess-EBI-UniProt-GOA-ACAP-ARAP_01.05.2024_00h00	1.55194e-09	1.55194e-08	1.22515e-07	7.35089e-07	[6]	12.5	6	[LOC106601072, LOC106601074, LOC106601077, LOC106607371, LOC106607372, LOC106607373]
GO:0004601	peroxidase activity	Group5	GO_BiologicalProcess-EBI-UniProt-GOA-ACAP-ARAP_01.05.2024_00h00	5.53695e-08	1.38424e-07	1.22515e-07	7.35089e-07	[5, 8]	6.97674	6	[LOC106601072, LOC106601074, LOC106601077, LOC106607371, LOC106607372, LOC106607373]

## Sheet: HK&SK_T20AvsT10A&T20CvsT10C_DEG
SYMBOL		logFC	logCPM	PValue	FDR	GENENAME		logFC	logCPM	PValue	FDR	GENENAME	SYMBOL	logFC	logCPM	PValue	FDR	GENENAME		logFC	logCPM	PValue	FDR	GENENAME
LOC100194731	HK_all_fams_T20AvsT10A	4.81938	2.89761	1.02587e-33	3.78911e-31	primary amine oxidase, liver isozyme	HK_all_fams_T20CvsT10C	2.68402	1.31337	2.4881e-12	1.09767e-09	primary amine oxidase, liver isozyme	SK_all_fams_T20AvsT10A	3.39666	3.20936	9.05362e-21	2.83027e-18	primary amine oxidase, liver isozyme	SK_all_fams_T20CvsT10C	1.70145	4.06915	1.71937e-14	2.65219e-12	primary amine oxidase, liver isozyme
LOC106581278	HK_all_fams_T20AvsT10A	4.77129	6.53024	8.0619e-155	2.3524e-150	serpin H1-like	HK_all_fams_T20CvsT10C	3.61908	6.02924	9.20846e-16	1.91516e-12	serpin H1-like	SK_all_fams_T20AvsT10A	4.15757	7.81697	2.6613e-109	2.7177e-105	serpin H1-like	SK_all_fams_T20CvsT10C	2.91712	9.07679	4.49469e-27	5.11666e-24	serpin H1-like
LOC106563404	HK_all_fams_T20AvsT10A	4.23564	4.44886	1.48211e-23	1.69594e-21	uncharacterized LOC106563404	HK_all_fams_T20CvsT10C	2.85138	2.76096	6.8556e-12	2.21794e-09	uncharacterized LOC106563404	SK_all_fams_T20AvsT10A	2.08543	1.08213	2.28949e-09	6.39972e-08	uncharacterized LOC106563404	SK_all_fams_T20CvsT10C	1.89502	1.84778	1.61214e-14	2.52235e-12	uncharacterized LOC106563404
LOC106577511	HK_all_fams_T20AvsT10A	4.17644	2.43024	9.10899e-32	2.7978e-29	apolipoprotein C-I	HK_all_fams_T20CvsT10C	3.64897	1.55612	1.77868e-20	5.17899e-16	apolipoprotein C-I	SK_all_fams_T20AvsT10A	3.45601	3.73561	1.15731e-08	2.61278e-07	apolipoprotein C-I	SK_all_fams_T20CvsT10C	2.44083	4.00167	1.65676e-07	3.41841e-06	apolipoprotein C-I
hs90a	HK_all_fams_T20AvsT10A	3.90535	6.11829	2.55739e-32	8.47978e-30	Heat shock protein HSP 90-alpha	HK_all_fams_T20CvsT10C	1.67078	4.65476	9.57062e-09	5.46986e-07	Heat shock protein HSP 90-alpha	SK_all_fams_T20AvsT10A	3.59319	7.11578	2.13449e-31	2.51509e-28	Heat shock protein HSP 90-alpha	SK_all_fams_T20CvsT10C	1.51833	4.48552	2.33643e-12	2.07345e-10	Heat shock protein HSP 90-alpha
LOC106613072	HK_all_fams_T20AvsT10A	3.84297	2.97757	6.70897e-95	9.78805e-91	serpin H1	HK_all_fams_T20CvsT10C	3.00018	2.35235	6.70386e-16	1.62664e-12	serpin H1	SK_all_fams_T20AvsT10A	3.74349	4.8545	5.97541e-71	3.66125e-67	serpin H1	SK_all_fams_T20CvsT10C	2.46342	5.66133	6.12442e-28	7.77636e-25	serpin H1
LOC106563387	HK_all_fams_T20AvsT10A	3.56179	4.87176	3.46206e-31	1.01019e-28	uncharacterized LOC106563387	HK_all_fams_T20CvsT10C	2.15329	3.98419	3.25393e-07	8.63951e-06	uncharacterized LOC106563387	SK_all_fams_T20AvsT10A	2.94878	1.76373	2.73064e-26	1.64031e-23	uncharacterized LOC106563387	SK_all_fams_T20CvsT10C	2.20973	1.91609	8.92942e-19	3.63935e-16	uncharacterized LOC106563387
LOC106608136	HK_all_fams_T20AvsT10A	3.20996	5.81669	1.46152e-66	4.26458e-63	heat shock protein HSP 90-alpha	HK_all_fams_T20CvsT10C	1.88481	5.12075	3.53842e-10	4.3656e-08	heat shock protein HSP 90-alpha	SK_all_fams_T20AvsT10A	3.48505	4.86278	4.615e-48	1.57095e-44	heat shock protein HSP 90-alpha	SK_all_fams_T20CvsT10C	1.61854	3.77082	7.66862e-19	3.16455e-16	heat shock protein HSP 90-alpha
cxl10	HK_all_fams_T20AvsT10A	2.78344	3.17779	1.89536e-19	1.1868e-17	C-X-C motif chemokine 10	HK_all_fams_T20CvsT10C	1.82065	2.1849	6.84907e-11	1.30343e-08	C-X-C motif chemokine 10	SK_all_fams_T20AvsT10A	4.84987	2.20445	3.94132e-20	1.09769e-17	C-X-C motif chemokine 10	SK_all_fams_T20CvsT10C	2.2875	1.11553	1.26397e-18	4.96754e-16	C-X-C motif chemokine 10
apoc1	HK_all_fams_T20AvsT10A	2.76132	1.32335	1.5834e-20	1.14645e-18	Apolipoprotein C-I	HK_all_fams_T20CvsT10C	2.15593	1.31681	1.42001e-09	1.23055e-07	Apolipoprotein C-I	SK_all_fams_T20AvsT10A	-2.84485	3.98556	1.14376e-23	5.30912e-21	Apolipoprotein C-I	SK_all_fams_T20CvsT10C	-1.89876	6.88088	1.12462e-06	1.77983e-05	Apolipoprotein C-I
LOC106604762	HK_all_fams_T20AvsT10A	2.74262	3.28392	2.32576e-30	6.34237e-28	tetraspanin-7	HK_all_fams_T20CvsT10C	2.01826	2.66526	1.12909e-17	8.21892e-14	tetraspanin-7	SK_all_fams_T20AvsT10A	2.72922	4.60407	4.03505e-27	2.57537e-24	tetraspanin-7	SK_all_fams_T20CvsT10C	2.57153	6.69973	7.1336e-35	2.35502e-31	tetraspanin-7
LOC106571140	HK_all_fams_T20AvsT10A	2.64665	1.27934	2.49503e-06	1.57991e-05	papilin-like	HK_all_fams_T20CvsT10C	2.415	1.57367	7.76224e-08	2.74955e-06	papilin-like	SK_all_fams_T20AvsT10A	-1.43586	5.15933	0.00038687	0.00209476	papilin-like	SK_all_fams_T20CvsT10C	-1.27094	8.16349	2.40688e-05	0.000235711	papilin-like
hsc70	HK_all_fams_T20AvsT10A	2.60687	6.46514	5.87627e-22	5.30847e-20	heat shock cognate 70	HK_all_fams_T20CvsT10C	1.28164	6.49223	0.00334981	0.014019	heat shock cognate 70	SK_all_fams_T20AvsT10A	1.73073	3.47467	1.33497e-15	1.66253e-13	heat shock cognate 70	SK_all_fams_T20CvsT10C	1.79988	4.73677	5.20597e-07	9.16612e-06	heat shock cognate 70
LOC106578921	HK_all_fams_T20AvsT10A	2.39153	1.35939	9.37784e-31	2.70927e-28	alpha-synuclein-like	HK_all_fams_T20CvsT10C	1.49217	1.18299	4.87026e-11	1.0202e-08	alpha-synuclein-like	SK_all_fams_T20AvsT10A	3.56244	1.56632	8.7215e-39	2.05532e-35	alpha-synuclein-like	SK_all_fams_T20CvsT10C	1.74701	1.65222	2.27709e-26	2.34918e-23	alpha-synuclein-like
dnaja	HK_all_fams_T20AvsT10A	2.37647	4.70613	1.21056e-36	5.04615e-34	DnaJ heat shock protein family (Hsp40) member A	HK_all_fams_T20CvsT10C	1.37553	4.24521	9.58059e-08	3.20641e-06	DnaJ heat shock protein family (Hsp40) member A	SK_all_fams_T20AvsT10A	2.75181	5.38938	3.35567e-40	9.34584e-37	DnaJ heat shock protein family (Hsp40) member A	SK_all_fams_T20CvsT10C	2.48517	3.73855	1.01859e-27	1.24544e-24	DnaJ heat shock protein family (Hsp40) member A
LOC100136446	HK_all_fams_T20AvsT10A	2.36967	8.39951	7.29009e-19	4.27967e-17	C type lectin receptor A	HK_all_fams_T20CvsT10C	1.32404	7.09122	2.48669e-09	1.92056e-07	C type lectin receptor A	SK_all_fams_T20AvsT10A	1.84169	8.57145	1.94385e-06	2.26148e-05	C type lectin receptor A	SK_all_fams_T20CvsT10C	1.47011	7.88015	8.48981e-11	4.824e-09	C type lectin receptor A
gadl1	HK_all_fams_T20AvsT10A	2.12953	7.43297	2.48196e-08	2.47424e-07	glutamate decarboxylase like 1	HK_all_fams_T20CvsT10C	1.39438	6.60024	3.36413e-09	2.42282e-07	glutamate decarboxylase like 1	SK_all_fams_T20AvsT10A	2.75603	7.44728	1.3802e-07	2.2943e-06	glutamate decarboxylase like 1	SK_all_fams_T20CvsT10C	1.5421	3.42241	0.000162151	0.00113823	glutamate decarboxylase like 1
LOC106594092	HK_all_fams_T20AvsT10A	2.08663	5.23643	1.304e-05	6.979e-05	acidic amino acid decarboxylase GADL1	HK_all_fams_T20CvsT10C	1.40105	4.31932	1.53054e-06	2.96506e-05	acidic amino acid decarboxylase GADL1	SK_all_fams_T20AvsT10A	2.95679	5.14489	1.5946e-08	3.43304e-07	acidic amino acid decarboxylase GADL1	SK_all_fams_T20CvsT10C	1.25299	1.3407	0.00964577	0.0314629	acidic amino acid decarboxylase GADL1
LOC123724424	HK_all_fams_T20AvsT10A	1.71619	2.3691	3.17662e-12	6.6684e-11	phospholipase A and acyltransferase 4-like	HK_all_fams_T20CvsT10C	1.46252	1.85383	7.70772e-09	4.65613e-07	phospholipase A and acyltransferase 4-like	SK_all_fams_T20AvsT10A	2.06855	1.60906	8.18599e-10	2.59077e-08	phospholipase A and acyltransferase 4-like	SK_all_fams_T20CvsT10C	1.32263	2.20237	4.65786e-09	1.56589e-07	phospholipase A and acyltransferase 4-like
tfa	HK_all_fams_T20AvsT10A	1.6028	5.53995	1.96217e-07	1.61948e-06	transferrin-a	HK_all_fams_T20CvsT10C	1.65499	5.5632	4.04321e-07	1.02193e-05	transferrin-a	SK_all_fams_T20AvsT10A	-1.37731	5.0659	0.000353122	0.00194923	transferrin-a	SK_all_fams_T20CvsT10C	-2.90274	4.54916	9.21494e-08	2.07229e-06	transferrin-a
LOC106591183	HK_all_fams_T20AvsT10A	1.58041	5.87448	7.31324e-29	1.64148e-26	small EDRK-rich factor 2	HK_all_fams_T20CvsT10C	1.34613	5.60022	1.05195e-11	3.0029e-09	small EDRK-rich factor 2	SK_all_fams_T20AvsT10A	1.86509	5.26519	3.5621e-57	1.81881e-53	small EDRK-rich factor 2	SK_all_fams_T20CvsT10C	1.55863	5.97717	6.01791e-40	2.83813e-36	small EDRK-rich factor 2
LOC106601909	HK_all_fams_T20AvsT10A	1.50953	1.68209	1.80734e-05	9.35872e-05	mannose-binding protein-like	HK_all_fams_T20CvsT10C	1.28232	1.51407	0.000533527	0.00326523	mannose-binding protein-like	SK_all_fams_T20AvsT10A	3.03854	2.26717	5.12937e-09	1.28806e-07	mannose-binding protein-like	SK_all_fams_T20CvsT10C	1.42814	2.75682	1.57879e-05	0.000165304	mannose-binding protein-like
prmt2	HK_all_fams_T20AvsT10A	1.41888	3.78981	2.70037e-20	1.90324e-18	protein arginine methyltransferase 2	HK_all_fams_T20CvsT10C	1.3735	4.01186	1.85356e-09	1.51796e-07	protein arginine methyltransferase 2	SK_all_fams_T20AvsT10A	2.27007	3.64178	3.98226e-71	3.05001e-67	protein arginine methyltransferase 2	SK_all_fams_T20CvsT10C	1.41331	3.97182	2.49927e-21	1.44752e-18	protein arginine methyltransferase 2
LOC106584915	HK_all_fams_T20AvsT10A	1.3448	2.49375	4.68748e-11	8.00328e-10	protein adenylyltransferase FICD-like	HK_all_fams_T20CvsT10C	1.56972	2.00109	1.47203e-10	2.31681e-08	protein adenylyltransferase FICD-like	SK_all_fams_T20AvsT10A	1.26783	1.98011	2.77254e-12	1.66995e-10	protein adenylyltransferase FICD-like	SK_all_fams_T20CvsT10C	1.4303	1.11146	1.4305e-13	1.81635e-11	protein adenylyltransferase FICD-like
LOC106561282	HK_all_fams_T20AvsT10A	-1.27762	3.28609	3.47668e-08	3.37815e-07	cilia- and flagella-associated protein 44	HK_all_fams_T20CvsT10C	-1.31307	3.33555	5.80849e-05	0.000561693	cilia- and flagella-associated protein 44	SK_all_fams_T20AvsT10A	-1.99477	1.33794	9.437e-13	6.35411e-11	cilia- and flagella-associated protein 44	SK_all_fams_T20CvsT10C	-1.27225	1.88476	6.38336e-07	1.09302e-05	cilia- and flagella-associated protein 44
LOC106567151	HK_all_fams_T20AvsT10A	-1.53476	5.49571	1.77284e-16	7.3311e-15	transmembrane protein 269	HK_all_fams_T20CvsT10C	-1.28053	5.2165	5.50155e-09	3.64065e-07	transmembrane protein 269	SK_all_fams_T20AvsT10A	-2.7429	1.97751	1.04395e-13	8.9088e-12	transmembrane protein 269	SK_all_fams_T20CvsT10C	-2.13148	4.88271	1.47713e-15	2.96388e-13	transmembrane protein 269
LOC106593002	HK_all_fams_T20AvsT10A	-1.6176	4.41759	2.61369e-20	1.84661e-18	monocarboxylate transporter 7-like	HK_all_fams_T20CvsT10C	-1.41671	4.26443	3.31895e-18	4.8319e-14	monocarboxylate transporter 7-like	SK_all_fams_T20AvsT10A	-2.03277	2.33533	3.18415e-16	4.39412e-14	monocarboxylate transporter 7-like	SK_all_fams_T20CvsT10C	-2.08236	2.37508	9.65012e-37	3.98224e-33	monocarboxylate transporter 7-like
LOC106592262	HK_all_fams_T20AvsT10A	-1.98163	6.51289	8.88609e-24	1.04551e-21	cytochrome P450 4F3	HK_all_fams_T20CvsT10C	-1.32562	6.97394	5.42564e-08	2.07321e-06	cytochrome P450 4F3	SK_all_fams_T20AvsT10A	-3.24296	1.48551	1.09423e-27	7.79603e-25	cytochrome P450 4F3	SK_all_fams_T20CvsT10C	-1.72639	1.09161	4.30879e-13	4.85481e-11	cytochrome P450 4F3
LOC106594081	HK_all_fams_T20AvsT10A	-2.55666	1.76611	4.68891e-13	1.1392e-11	high-affinity choline transporter 1-like	HK_all_fams_T20CvsT10C	-1.33291	1.54276	0.000282562	0.00195843	high-affinity choline transporter 1-like	SK_all_fams_T20AvsT10A	1.73781	3.21062	8.7826e-07	1.14014e-05	high-affinity choline transporter 1-like	SK_all_fams_T20CvsT10C	1.53324	2.47693	1.06788e-08	3.21954e-07	high-affinity choline transporter 1-like
LOC106601072	HK_all_fams_T20AvsT10A	-2.61667	9.83629	2.81432e-09	3.39055e-08	hemoglobin subunit alpha	HK_all_fams_T20CvsT10C	-2.0076	11.1344	1.8788e-05	0.000226335	hemoglobin subunit alpha	SK_all_fams_T20AvsT10A	-1.86314	3.38947	0.000375428	0.00204655	hemoglobin subunit alpha	SK_all_fams_T20CvsT10C	-1.36565	4.91591	0.000151215	0.00107449	hemoglobin subunit alpha
LOC106607372	HK_all_fams_T20AvsT10A	-2.71142	9.71133	3.24034e-08	3.17175e-07	hemoglobin subunit beta-like	HK_all_fams_T20CvsT10C	-1.29564	11.1619	0.011553	0.0373062	hemoglobin subunit beta-like	SK_all_fams_T20AvsT10A	-2.13024	3.46437	0.000177967	0.00109022	hemoglobin subunit beta-like	SK_all_fams_T20CvsT10C	-1.28585	5.31307	0.00366813	0.0144025	hemoglobin subunit beta-like
LOC106601074	HK_all_fams_T20AvsT10A	-2.90168	10.0473	8.37923e-11	1.35757e-09	hemoglobin subunit beta-1	HK_all_fams_T20CvsT10C	-1.78408	11.1389	0.000117884	0.000982656	hemoglobin subunit beta-1	SK_all_fams_T20AvsT10A	-2.06566	3.55828	8.76442e-05	0.000600955	hemoglobin subunit beta-1	SK_all_fams_T20CvsT10C	-1.3783	5.27284	0.000231679	0.00152572	hemoglobin subunit beta-1
LOC106601077	HK_all_fams_T20AvsT10A	-2.91508	10.0632	6.25597e-12	1.24518e-10	hemoglobin subunit alpha-like	HK_all_fams_T20CvsT10C	-1.90858	11.1507	3.43313e-05	0.000369274	hemoglobin subunit alpha-like	SK_all_fams_T20AvsT10A	-1.82997	3.52592	0.000295043	0.00167605	hemoglobin subunit alpha-like	SK_all_fams_T20CvsT10C	-1.44173	4.89927	4.82531e-05	0.000420644	hemoglobin subunit alpha-like
LOC106607371	HK_all_fams_T20AvsT10A	-3.15182	8.47592	1.68514e-09	2.11124e-08	hemoglobin subunit beta-1	HK_all_fams_T20CvsT10C	-1.53555	9.88003	0.00543899	0.02061	hemoglobin subunit beta-1	SK_all_fams_T20AvsT10A	-2.84691	2.03022	4.70922e-06	4.87304e-05	hemoglobin subunit beta-1	SK_all_fams_T20CvsT10C	-1.45005	3.94537	0.00304276	0.0124226	hemoglobin subunit beta-1
LOC106607373	HK_all_fams_T20AvsT10A	-3.32986	8.51657	1.37187e-09	1.75108e-08	hemoglobin subunit alpha-like	HK_all_fams_T20CvsT10C	-1.51014	9.94433	0.00867211	0.0296577	hemoglobin subunit alpha-like	SK_all_fams_T20AvsT10A	-2.29027	1.63724	0.000153158	0.000959857	hemoglobin subunit alpha-like	SK_all_fams_T20CvsT10C	-1.54982	3.18776	0.001723	0.00781126	hemoglobin subunit alpha-like
hmgb3	HK_all_fams_T20AvsT10A	-4.34657	4.48283	1.12298e-84	6.5535e-81	High mobility group protein B3	HK_all_fams_T20CvsT10C	-1.62532	4.70012	2.28817e-05	0.000267354	High mobility group protein B3	SK_all_fams_T20AvsT10A	-3.87021	3.98061	2.55849e-28	2.0098e-25	High mobility group protein B3	SK_all_fams_T20CvsT10C	-3.63173	5.60376	9.7791e-58	3.22838e-53	High mobility group protein B3

## Sheet: HK&SK_T20AvsT10A&T20CvsT10C_GO
ID	Term	GOGroups	Functional theme (using leading GO terms )	Ontology Source	Term PValue	Term PValue Corrected with Benjamini-Hochberg	Group PValue	Group PValue Corrected with Benjamini-Hochberg	GOLevels	% Associated Genes	Nr. Genes	Associated Genes Found
KEGG:00410	beta-Alanine metabolism	Group0	Metabolism and enzymatic function	KEGG_01.05.2024	1.2901e-05	1.37073e-05	1.2901e-05	1.2901e-05	[-1]	4.83871	3	[LOC100194731, LOC106594092, gadl1]
GO:0009408	response to heat	Group1	Signal transduction and immune response	GO_BiologicalProcess-EBI-UniProt-GOA-ACAP-ARAP_01.05.2024_00h00	5.57233e-06	6.7664e-06	1.85206e-06	2.7781e-06	[3, 4]	6.38298	3	[LOC106608136, dnaja, hs90a]
GO:0009266	response to temperature stimulus	Group1		GO_BiologicalProcess-EBI-UniProt-GOA-ACAP-ARAP_01.05.2024_00h00	1.11058e-05	1.25866e-05	1.85206e-06	2.7781e-06	[3]	5.08475	3	[LOC106608136, dnaja, hs90a]
GO:0140662	ATP-dependent protein folding chaperone	Group1		GO_BiologicalProcess-EBI-UniProt-GOA-ACAP-ARAP_01.05.2024_00h00	2.0244e-05	2.0244e-05	1.85206e-06	2.7781e-06	[4, 7, 8, 9]	4.16667	3	[LOC106608136, hs90a, hsc70]
GO:0005833	hemoglobin complex	Group2	Molecular transport and localization	GO_CellularComponent-EBI-UniProt-GOA-ACAP-ARAP_01.05.2024_00h00	2.4425e-13	2.07612e-12	1.13803e-10	3.4141e-10	[2, 3, 4, 5]	15.7895	6	[LOC106601072, LOC106601074, LOC106601077, LOC106607371, LOC106607372, LOC106607373]
GO:0098754	detoxification	Group2		GO_BiologicalProcess-EBI-UniProt-GOA-ACAP-ARAP_01.05.2024_00h00	2.94718e-10	4.17517e-10	1.13803e-10	3.4141e-10	[1, 4]	5.04202	6	[LOC106601072, LOC106601074, LOC106601077, LOC106607371, LOC106607372, LOC106607373]
GO:0009636	response to toxic substance	Group2		GO_BiologicalProcess-EBI-UniProt-GOA-ACAP-ARAP_01.05.2024_00h00	5.03671e-10	6.58646e-10	1.13803e-10	3.4141e-10	[3]	4.61538	6	[LOC106601072, LOC106601074, LOC106601077, LOC106607371, LOC106607372, LOC106607373]
GO:0016684	oxidoreductase activity, acting on peroxide as acceptor	Group2		GO_MolecularFunction-EBI-UniProt-GOA-ACAP-ARAP_01.05.2024_00h00	7.47136e-11	1.58766e-10	1.13803e-10	3.4141e-10	[3]	6.31579	6	[LOC106601072, LOC106601074, LOC106601077, LOC106607371, LOC106607372, LOC106607373]
GO:0019825	oxygen binding	Group2		GO_MolecularFunction-EBI-UniProt-GOA-ACAP-ARAP_01.05.2024_00h00	1.08025e-12	6.12143e-12	1.13803e-10	3.4141e-10	[3]	12.5	6	[LOC106601072, LOC106601074, LOC106601077, LOC106607371, LOC106607372, LOC106607373]
GO:0031720	haptoglobin binding	Group2		GO_MolecularFunction-EBI-UniProt-GOA-ACAP-ARAP_01.05.2024_00h00	2.4425e-13	2.07612e-12	1.13803e-10	3.4141e-10	[3]	15.7895	6	[LOC106601072, LOC106601074, LOC106601077, LOC106607371, LOC106607372, LOC106607373]
GO:0043177	organic acid binding	Group2		GO_MolecularFunction-EBI-UniProt-GOA-ACAP-ARAP_01.05.2024_00h00	2.3527e-13	3.99958e-12	1.13803e-10	3.4141e-10	[3]	5.03145	8	[LOC106577511, LOC106601072, LOC106601074, LOC106601077, LOC106607371, LOC106607372, LOC106607373, apoc1]
GO:0072562	blood microparticle	Group2		GO_CellularComponent-EBI-UniProt-GOA-ACAP-ARAP_01.05.2024_00h00	1.04415e-11	2.95842e-11	1.13803e-10	3.4141e-10	[2, 3, 4]	8.69565	6	[LOC106601072, LOC106601074, LOC106601077, LOC106607371, LOC106607372, LOC106607373]
GO:0072593	reactive oxygen species metabolic process	Group2		GO_BiologicalProcess-EBI-UniProt-GOA-ACAP-ARAP_01.05.2024_00h00	9.03523e-11	1.70665e-10	1.13803e-10	3.4141e-10	[3]	6.12245	6	[LOC106601072, LOC106601074, LOC106601077, LOC106607371, LOC106607372, LOC106607373]
GO:1990748	cellular detoxification	Group2		GO_BiologicalProcess-EBI-UniProt-GOA-ACAP-ARAP_01.05.2024_00h00	1.54423e-10	2.38654e-10	1.13803e-10	3.4141e-10	[2, 5]	5.60748	6	[LOC106601072, LOC106601074, LOC106601077, LOC106607371, LOC106607372, LOC106607373]
GO:0015669	gas transport	Group2		GO_BiologicalProcess-EBI-UniProt-GOA-ACAP-ARAP_01.05.2024_00h00	2.84666e-12	9.67864e-12	1.13803e-10	3.4141e-10	[4]	10.7143	6	[LOC106601072, LOC106601074, LOC106601077, LOC106607371, LOC106607372, LOC106607373]
GO:0042743	hydrogen peroxide metabolic process	Group2		GO_BiologicalProcess-EBI-UniProt-GOA-ACAP-ARAP_01.05.2024_00h00	1.58296e-12	6.72758e-12	1.13803e-10	3.4141e-10	[4]	11.7647	6	[LOC106601072, LOC106601074, LOC106601077, LOC106607371, LOC106607372, LOC106607373]
GO:0097237	cellular response to toxic substance	Group2		GO_BiologicalProcess-EBI-UniProt-GOA-ACAP-ARAP_01.05.2024_00h00	1.54423e-10	2.38654e-10	1.13803e-10	3.4141e-10	[4]	5.60748	6	[LOC106601072, LOC106601074, LOC106601077, LOC106607371, LOC106607372, LOC106607373]
GO:0042744	hydrogen peroxide catabolic process	Group2		GO_BiologicalProcess-EBI-UniProt-GOA-ACAP-ARAP_01.05.2024_00h00	1.58296e-12	6.72758e-12	1.13803e-10	3.4141e-10	[4, 5]	11.7647	6	[LOC106601072, LOC106601074, LOC106601077, LOC106607371, LOC106607372, LOC106607373]
GO:0098869	cellular oxidant detoxification	Group2		GO_BiologicalProcess-EBI-UniProt-GOA-ACAP-ARAP_01.05.2024_00h00	1.15349e-10	1.96093e-10	1.13803e-10	3.4141e-10	[3, 6]	5.88235	6	[LOC106601072, LOC106601074, LOC106601077, LOC106607371, LOC106607372, LOC106607373]
GO:0015671	oxygen transport	Group2		GO_BiologicalProcess-EBI-UniProt-GOA-ACAP-ARAP_01.05.2024_00h00	1.08025e-12	6.12143e-12	1.13803e-10	3.4141e-10	[5]	12.5	6	[LOC106601072, LOC106601074, LOC106601077, LOC106607371, LOC106607372, LOC106607373]
GO:0016209	antioxidant activity	Group2		GO_BiologicalProcess-EBI-UniProt-GOA-ACAP-ARAP_01.05.2024_00h00	1.15349e-10	1.96093e-10	1.13803e-10	3.4141e-10	[4, 7]	5.88235	6	[LOC106601072, LOC106601074, LOC106601077, LOC106607371, LOC106607372, LOC106607373]
GO:0005344	oxygen carrier activity	Group2		GO_BiologicalProcess-EBI-UniProt-GOA-ACAP-ARAP_01.05.2024_00h00	1.08025e-12	6.12143e-12	1.13803e-10	3.4141e-10	[6]	12.5	6	[LOC106601072, LOC106601074, LOC106601077, LOC106607371, LOC106607372, LOC106607373]
GO:0004601	peroxidase activity	Group2		GO_BiologicalProcess-EBI-UniProt-GOA-ACAP-ARAP_01.05.2024_00h00	4.06013e-11	9.86032e-11	1.13803e-10	3.4141e-10	[5, 8]	6.97674	6	[LOC106601072, LOC106601074, LOC106601077, LOC106607371, LOC106607372, LOC106607373]
